# Supplementary material for: Expression Landscape and Circadian Regulation of lncRNAs in the Kidney
Source: Acta Physiol (Oxf). 2026 Jul 3;242(8):e70273. doi: 10.1111/apha.70273 (PMC13332011; doi:10.1111/apha.70273)
Supplement: Supplementary file 1 — Table S1: Number of nuclei per cell type. [file APHA-242-e70273-s006.xlsx]

## Sheet: # nuclei per cell type
Cell type	Ctrl: # nuclei/cell type	Ctrl: % of nuclei/cell type	cKOt: # nuclei/cell type	cKOt: % of nuclei/cell type	TOTALS, Ctrl + cKOt: # nuclei/cell type	TOTALS, Ctrl + cKOt # nuclei/cell type
Identified clusters of nuclei
Vasc.	6515	15.7966	6052	15.0911
Mes./Per.	4739	11.4904	4136	10.3134
SMC/JGC	194	0.470383	196	0.488741
Podo.	231	0.560095	279	0.695709
PCT	10557	25.5971	11762	29.3295
PST	1862	4.51471	2038	5.08191
thinDL	1619	3.92551	1571	3.91741
thinAL	821	1.99064	848	2.11456
TAL	5488	13.3065	4651	11.5976
MD	92	0.223068	91	0.226916
DCT1	1327	3.21752	1145	2.85515
DCT2	847	2.05368	899	2.24173
CNT	620	1.50329	743	1.85273
CCD	1247	3.02354	1053	2.62574
MCD	1254	3.04052	1157	2.88507
aIC	561	1.36023	500	1.24679
bIC	484	1.17353	511	1.27422
UT	411	0.996533	402	1.00242
Myel.	1035	2.50952	821	2.04723
BC	120	0.290958	62	0.154602
TC/NK	311	0.754067	196	0.488741
TOTAL (nuclei assigned to cell types)	40335	97.7984	39113	97.5314	79448	97.6649
Unidentified clusters of nuclei
NA_1	341	0.826807	358	0.892701
NA_2	192	0.465534	224	0.558562
NA_3	164	0.397643	144	0.359075
NA_4	56	0.135781	57	0.142134
NA_5	7	0.0169726	56	0.13964
NA_6	25	0.0606163	20	0.0498716
NA_7	8	0.0193972	6	0.0149615
NA_8	67	0.162452	90	0.224422
NA_9	12	0.0290958	9	0.0224422
NA_10	36	0.0872875	26	0.0648331
TOTAL (nuclei of unknown cell type)	908	2.20159	990	2.46864	1898	2.33511
TOTAL (all nuclei)	41243	100	40103	100	81346	100

## Sheet: R OUTPUT (per genotype)
cell_type	ncells_C	percentage_C	ncells_KO	percentage_KO
Vasc.	6515	15.7966	6052	15.0911
Mes./Per.	4739	11.4904	4136	10.3134
SMC/JGC	194	0.470383	196	0.488741
Podo.	231	0.560095	279	0.695709
PCT	10557	25.5971	11762	29.3295
PST	1862	4.51471	2038	5.08191
thinDL	1619	3.92551	1571	3.91741
thinAL	821	1.99064	848	2.11456
TAL	5488	13.3065	4651	11.5976
MD	92	0.223068	91	0.226916
DCT1	1327	3.21752	1145	2.85515
DCT2	847	2.05368	899	2.24173
CNT	620	1.50329	743	1.85273
CCD	1247	3.02354	1053	2.62574
MCD	1254	3.04052	1157	2.88507
aIC	561	1.36023	500	1.24679
bIC	484	1.17353	511	1.27422
UT	411	0.996533	402	1.00242
Myel.	1035	2.50952	821	2.04723
BC	120	0.290958	62	0.154602
TC/NK	311	0.754067	196	0.488741
NA_1	341	0.826807	358	0.892701
NA_2	192	0.465534	224	0.558562
NA_3	164	0.397643	144	0.359075
NA_4	56	0.135781	57	0.142134
NA_5	7	0.0169726	56	0.13964
NA_6	25	0.0606163	20	0.0498716
NA_7	8	0.0193972	6	0.0149615
NA_8	67	0.162452	90	0.224422
NA_9	12	0.0290958	9	0.0224422
NA_10	36	0.0872875	26	0.0648331
TOTAL	41243	100	40103	100

## Sheet: R OUTPUT (per sample)
cell_type	ncells_C_ZT04_01	percentage_C_ZT04_01	ncells_C_ZT04_02	percentage_C_ZT04_02	ncells_C_ZT16_01	percentage_C_ZT16_01	ncells_C_ZT16_02	percentage_C_ZT16_02	ncells_KO_ZT04_01	percentage_KO_ZT04_01	ncells_KO_ZT04_02	percentage_KO_ZT04_02	ncells_KO_ZT16_01	percentage_KO_ZT16_01	ncells_KO_ZT16_02	percentage_KO_ZT16_02
Vasc.	1502	15.1809	1654	16.5981	1620	15.2141	1739	16.1978	1439	13.8739	1735	17.3223	1180	13.4888	1698	15.4828
Mes./Per.	1046	10.5721	1244	12.4837	1226	11.5139	1223	11.3916	1050	10.1234	952	9.50479	933	10.6653	1201	10.951
SMC/JGC	56	0.566	55	0.551932	47	0.441397	36	0.33532	40	0.385654	55	0.549121	55	0.628715	46	0.41944
Podo.	50	0.505357	69	0.692423	46	0.432006	66	0.614754	74	0.713459	60	0.599042	53	0.605853	92	0.83888
PCT	2963	29.9474	2524	25.3287	2618	24.5868	2452	22.839	3166	30.5245	2740	27.3562	2821	32.2474	3035	27.6739
PST	414	4.18435	478	4.79679	518	4.86476	452	4.21013	567	5.46664	497	4.96206	537	6.13855	437	3.98468
thinDL	296	2.99171	350	3.51229	426	4.00075	547	5.09501	380	3.66371	444	4.43291	249	2.84636	498	4.5409
thinAL	203	2.05175	120	1.20421	224	2.10368	274	2.55216	273	2.63209	250	2.49601	63	0.720165	262	2.38899
TAL	1052	10.6327	1301	13.0557	1683	15.8058	1452	13.5246	1023	9.86309	1208	12.0607	1168	13.3516	1252	11.4161
MD	10	0.101071	33	0.331159	17	0.159654	32	0.298063	22	0.21211	23	0.229633	22	0.251486	24	0.218838
DCT1	366	3.69921	350	3.51229	286	2.68595	325	3.0272	287	2.76707	266	2.65575	230	2.62917	362	3.30081
DCT2	258	2.60764	168	1.6859	226	2.12246	195	1.81632	244	2.35249	178	1.77716	189	2.16049	288	2.62606
CNT	170	1.71821	155	1.55544	166	1.55898	129	1.20156	170	1.63903	181	1.80711	164	1.87471	228	2.07896
CCD	264	2.66828	324	3.25138	332	3.11796	327	3.04583	280	2.69958	263	2.6258	250	2.8578	260	2.37075
MCD	312	3.15343	146	1.46513	253	2.37603	543	5.05775	428	4.12649	320	3.19489	85	0.971651	324	2.95432
aIC	120	1.21286	150	1.50527	156	1.46506	135	1.25745	116	1.1184	112	1.11821	110	1.25743	162	1.47716
bIC	133	1.34425	112	1.12393	119	1.11758	120	1.11773	136	1.31122	101	1.00839	126	1.44033	148	1.3495
UT	104	1.05114	106	1.06372	101	0.948535	100	0.931446	133	1.2823	115	1.14816	45	0.514403	109	0.993891
Myel.	254	2.56721	315	3.16106	256	2.40421	210	1.95604	227	2.18858	206	2.05671	201	2.29767	187	1.70512
BC	36	0.363857	31	0.311089	21	0.19722	32	0.298063	22	0.21211	20	0.199681	7	0.0800183	13	0.118537
TC/NK	75	0.758035	81	0.812845	72	0.676183	83	0.7731	52	0.50135	55	0.549121	39	0.445816	50	0.455913
NA_1	70	0.707499	55	0.551932	81	0.760706	135	1.25745	86	0.829155	81	0.808706	71	0.811614	120	1.09419
NA_2	48	0.485143	42	0.421475	52	0.488355	50	0.465723	52	0.50135	30	0.299521	64	0.731596	78	0.711225
NA_3	37	0.373964	48	0.481686	44	0.413223	35	0.326006	34	0.327806	32	0.319489	34	0.38866	44	0.401204
NA_4	16	0.161714	15	0.150527	16	0.150263	9	0.0838301	17	0.163903	11	0.109824	14	0.160037	15	0.136774
NA_5	1	0.0101071	2	0.0200702	4	0.0375657	NA	NA	20	0.192827	35	0.349441	1	0.0114312	NA	NA
NA_6	6	0.0606428	8	0.080281	8	0.0751315	3	0.0279434	4	0.0385654	7	0.0698882	6	0.0685871	3	0.0273548
NA_7	NA	NA	5	0.0501756	3	0.0281743	NA	NA	4	0.0385654	NA	NA	2	0.0228624	NA	NA
NA_8	14	0.1415	16	0.160562	16	0.150263	21	0.195604	21	0.202468	24	0.239617	21	0.240055	24	0.218838
NA_9	3	0.0303214	4	0.0401405	4	0.0375657	1	0.00931446	1	0.00964134	6	0.0599042	2	0.0228624	NA	NA
NA_10	15	0.151607	4	0.0401405	7	0.06574	10	0.0931446	4	0.0385654	9	0.0898562	6	0.0685871	7	0.0638278
TOTAL	9894	100	9965	100	10648	100	10736	100	10372	100	10016	100	8748	100	10967	100
