# Supplementary material for: Expression Landscape and Circadian Regulation of lncRNAs in the Kidney
Source: Acta Physiol (Oxf). 2026 Jul 3;242(8):e70273. doi: 10.1111/apha.70273 (PMC13332011; doi:10.1111/apha.70273)
Supplement: Supplementary file 2 — Table S2: Gini coef lncRNA vs. mRNA t‐test. [file APHA-242-e70273-s004.xlsx]

## Sheet: t-test of gini coef
Stratum (mean normalized expression, log2, in 4 Ctrl samples)	mRNA est. mean	lncRNA est. mean	est. diff. mRNA - lncRNA	t	p.value	95% conf. int. low	95% conf. int. high	method	alternative	violin plot
Unstratified lncRNA vs mRNA	0.480725	0.718939	-0.238215	-71.7395	0	-0.244723	-0.231706	Welch Two Sample t-test	two.sided	Figure 1E
1_very_low [0-3[	0.902051	0.900357	0.00169462	0.783139	0.433585	-0.00254759	0.00593683	Welch Two Sample t-test	two.sided	Figure 1F
2_low [3-6[	0.719377	0.701284	0.0180928	3.97661	7.09464e-05	0.00917308	0.0270125	Welch Two Sample t-test	two.sided	Figure 1F
3_medium [6-9[	0.487014	0.511382	-0.0243681	-3.18338	0.00147151	-0.0393776	-0.00935854	Welch Two Sample t-test	two.sided	Figure 1F
4_high [9-12[	0.321568	0.433859	-0.112291	-9.64105	5.09616e-21	-0.135149	-0.0894326	Welch Two Sample t-test	two.sided	Figure 1F
5_very_high [12-15[	0.251394	0.385129	-0.133735	-4.4589	2.28679e-05	-0.193289	-0.0741801	Welch Two Sample t-test	two.sided	Figure 1F
6_outlier_high >15*	0.207224	0.0768735	0.130351	3.1326	0.00875961	0.0395723	0.221129	Welch Two Sample t-test	two.sided	NA
*not included in Figure 1F
