# Supplementary material for: Expression Landscape and Circadian Regulation of lncRNAs in the Kidney
Source: Acta Physiol (Oxf). 2026 Jul 3;242(8):e70273. doi: 10.1111/apha.70273 (PMC13332011; doi:10.1111/apha.70273)
Supplement: Supplementary file 3 — Table S3: SN pseudobulk DESeq2 mRNA. [file APHA-242-e70273-s012.xlsx]

## Sheet: 1. KO.ZT04-CTRL.ZT04
Gene_ID	Gene_Name	Gene_type	MGI_ID	Havana_gene	log2FoldChange	FoldChange	lfcSE	baseMean_nolog	mean_normdata_allsamples	mean_2groups_CTRL.ZT04_KO.ZT04	mean_CTRL.ZT04	mean_KO.ZT04	stat	pvalue	padj_BH_customfilter
ENSMUSG00000026077	Npas2	protein_coding	MGI:109232	OTTMUSG00000036938.3	3.99701	15.9669	0.182237	10331.8	12.6383	12.1009	10.0989	14.1029	21.933	1.25891536167484e-106	2.04586335425779e-102
ENSMUSG00000051435	Fhad1	protein_coding	MGI:1920323	OTTMUSG00000010111.6	3.98829	15.8707	0.224461	1042.09	8.73939	8.66114	6.67334	10.6489	17.7683	1.2443111049288e-70	1.0110649883099e-66
ENSMUSG00000019944	Rhobtb1	protein_coding	MGI:1916538	OTTMUSG00000035399.6	2.68963	6.45147	0.171531	35810.9	14.8003	14.2731	12.9272	15.6191	15.6801	2.0684249991424e-55	1.12046582203544e-51
ENSMUSG00000020038	Cry1	protein_coding	MGI:1270841	OTTMUSG00000063559.1	3.02895	8.16214	0.217809	1402.52	10.0329	9.27481	7.77394	10.7757	13.9064	5.78875912409091e-44	2.35182811314004e-40
ENSMUSG00000055116	Arntl	protein_coding	MGI:1096381	OTTMUSG00000060257.1	2.82677	7.09485	0.203943	6978.93	12.3948	11.8048	10.4045	13.2051	13.8606	1.09723397200715e-43	3.56622985581765e-40
ENSMUSG00000074254	Cyp2a4	protein_coding	MGI:88596	OTTMUSG00000058416.1	-3.22802	-9.36983	0.239606	595.319	8.53691	8.41649	10.028	6.80497	-13.4722	2.27966505716951e-41	6.17447280734363e-38
ENSMUSG00000028150	Rorc	protein_coding	MGI:104856	OTTMUSG00000022692.1	2.8349	7.13495	0.215206	5416.91	12.066	11.563	10.151	12.975	13.173	1.25563430548256e-39	2.91504472834243e-36
ENSMUSG00000020182	Ddc	protein_coding	MGI:94876	OTTMUSG00000005164.2	2.08342	4.23812	0.172005	4654.44	11.95	11.7143	10.6729	12.7557	12.1126	9.05995862211171e-34	1.84041734459922e-30
ENSMUSG00000005547	Cyp2a5	protein_coding	MGI:88597	OTTMUSG00000036784.1	-4.60154	-24.2773	0.410644	167.982	6.19269	6.06321	8.28844	3.83798	-11.2057	3.82497963024894e-29	6.9066382190195e-26
ENSMUSG00000044505	Lingo4	protein_coding	MGI:2444651	OTTMUSG00000035252.1	2.97366	7.85526	0.27544	279.75	7.76068	7.18242	5.69991	8.66493	10.796	3.59336653769024e-27	5.83957996040042e-24
ENSMUSG00000018427	Ypel2	protein_coding	MGI:1925114	OTTMUSG00000001220.2	1.8464	3.59601	0.173767	10282.8	13.1553	12.9951	12.072	13.9182	10.6257	2.26289126446909e-26	3.34311326717157e-23
ENSMUSG00000016239	Lonrf3	protein_coding	MGI:1921615	OTTMUSG00000017249.3	1.62261	3.07931	0.177292	1596.05	10.49	10.0857	9.27522	10.8961	9.15218	5.57936319992893e-20	7.55585261350375e-17
ENSMUSG00000021775	Nr1d2	protein_coding	MGI:2449205	OTTMUSG00000033210.2	-1.75733	-3.38072	0.192856	2759.33	10.9755	11.7984	12.6784	10.9184	-9.11212	8.07845619491469e-20	1.00986916633507e-16
ENSMUSG00000033569	Adgrb3	protein_coding	MGI:2441837	OTTMUSG00000025352.6	-1.87193	-3.66021	0.211552	1239.3	10.0185	9.89374	10.8234	8.96404	-8.84854	8.8675191041391e-19	1.02932894972403e-15
ENSMUSG00000028957	Per3	protein_coding	MGI:1277134	OTTMUSG00000010238.3	-1.59336	-3.01752	0.182693	1438.14	10.3309	10.5173	11.316	9.71857	-8.72152	2.74482947134311e-18	2.97374824925312e-15
ENSMUSG00000059824	Dbp	protein_coding	MGI:94866	OTTMUSG00000023187.3	-2.42065	-5.35414	0.283025	365.434	7.65982	8.82835	10.0669	7.58977	-8.55278	1.20156193062333e-17	1.22041143340998e-14
ENSMUSG00000005125	Ndrg1	protein_coding	MGI:1341799	OTTMUSG00000035395.7	1.55834	2.94515	0.188745	48447.5	15.4561	15.3891	14.6116	16.1667	8.25636	1.501864389994e-16	1.43569401187015e-13
ENSMUSG00000001773	Folh1	protein_coding	MGI:1858193	OTTMUSG00000037777.2	2.16324	4.47921	0.266365	6288.23	12.352	12.1768	11.1342	13.2194	8.12134	4.61059467798921e-16	4.16259856177793e-13
ENSMUSG00000006205	Htra1	protein_coding	MGI:1929076	OTTMUSG00000031663.2	1.56541	2.95961	0.200803	2652.13	11.2641	11.162	10.3818	11.9422	7.79573	6.40354930315693e-15	5.47705682766333e-12
ENSMUSG00000032902	Slc16a1	protein_coding	MGI:106013	OTTMUSG00000022475.1	2.40723	5.30455	0.309211	629.848	9.02412	8.79884	7.64624	9.95145	7.78507	6.9676061208072e-15	5.66152835346189e-12
ENSMUSG00000046352	Gjb2	protein_coding	MGI:95720	OTTMUSG00000034674.1	-2.14953	-4.43682	0.280506	208.602	7.47681	7.52202	8.59748	6.44656	-7.66302	1.8161335977407e-14	1.40542795699448e-11
ENSMUSG00000062905	Vmn1r32	protein_coding	MGI:2159451	OTTMUSG00000039999.2	11.1474	2268.34	1.46617	195.218	4.53403	4.39633	0	8.79266	7.60311	2.89105804749998e-14	2.13557201499646e-11
ENSMUSG00000091382	Vmn1r18	protein_coding	MGI:2159462	OTTMUSG00000039926.2	-1.42484	-2.68484	0.190816	4213.18	11.8466	12.2672	12.9833	11.5511	-7.46706	8.20067495769136e-14	5.79431168423662e-11
ENSMUSG00000031710	Ucp1	protein_coding	MGI:98894	OTTMUSG00000061515.1	6.40898	84.9757	0.868905	57.7813	2.73369	4.63189	1.86873	7.39504	7.37592	1.63210496083405e-13	1.10513907160475e-10
ENSMUSG00000029664	Tfpi2	protein_coding	MGI:108543	OTTMUSG00000042627.5	1.41457	2.66581	0.192223	1076.2	9.92618	9.6788	8.97287	10.3847	7.35904	1.85231501956013e-13	1.20407885531487e-10
ENSMUSG00000015401	Cltrn	protein_coding	MGI:1926234	OTTMUSG00000019509.3	1.37939	2.60159	0.18839	8942.66	13.0019	12.8229	12.1408	13.505	7.32201	2.44290105690398e-13	1.52690711829794e-10
ENSMUSG00000024526	Cidea	protein_coding	MGI:1270845	OTTMUSG00000074421.1	2.98877	7.93798	0.408865	93.9201	5.76933	6.6378	5.18313	8.09248	7.30993	2.67275349602731e-13	1.60870063199777e-10
ENSMUSG00000022053	Ebf2	protein_coding	MGI:894332	OTTMUSG00000040034.1	2.4264	5.37551	0.336093	136.672	6.63606	7.20511	5.97153	8.43869	7.21943	5.22068925239522e-13	3.03005075145267e-10
ENSMUSG00000051262	Nat8f3	protein_coding	MGI:2136449	OTTMUSG00000034536.2	-1.87281	-3.66245	0.266376	1605.07	10.4151	10.5411	11.5217	9.56057	-7.03071	2.0548003628428e-12	1.15146761022615e-09
ENSMUSG00000056973	Ces1d	protein_coding	MGI:2148202	OTTMUSG00000024539.1	-1.90475	-3.74444	0.271647	1776.43	10.3219	10.214	11.2184	9.20967	-7.01187	2.35161874598921e-12	1.27387187470235e-09
ENSMUSG00000038550	Ciart	protein_coding	MGI:2684975	OTTMUSG00000030556.4	-2.42815	-5.38201	0.346647	112.741	6.48656	6.78047	7.97044	5.59049	-7.00466	2.47584849783397e-12	1.29790367542903e-09
ENSMUSG00000028327	Stra6l	protein_coding	MGI:1921402	OTTMUSG00000006732.2	2.07176	4.20401	0.296091	615.515	8.91866	8.64623	7.65123	9.64124	6.99706	2.6139465810738e-12	1.3274764340322e-09
ENSMUSG00000027510	Rbm38	protein_coding	MGI:1889294	OTTMUSG00000016681.3	1.79931	3.48053	0.261754	268.462	7.93102	7.73137	6.82921	8.63352	6.87403	6.2411884794265e-12	3.07350163573212e-09
ENSMUSG00000031373	Car5b	protein_coding	MGI:1926249	OTTMUSG00000019511.1	1.22788	2.34222	0.181033	2524.85	11.2219	11.2578	10.6454	11.8702	6.78263	1.18006271238148e-11	5.64035268791514e-09
ENSMUSG00000035910	Dcdc2a	protein_coding	MGI:2652818	OTTMUSG00000000615.2	1.60278	3.03729	0.23802	2793.97	11.3144	11.2213	10.4237	12.019	6.73381	1.65276941955803e-11	7.67404452492502e-09
ENSMUSG00000058589	Anks1b	protein_coding	MGI:1924781	OTTMUSG00000043484.12	-1.68662	-3.21901	0.252015	1432.56	10.1873	10.1998	11.0368	9.36282	-6.69253	2.19349109207828e-11	9.90178437149004e-09
ENSMUSG00000058624	Gda	protein_coding	MGI:95678	OTTMUSG00000028318.2	-1.53101	-2.88988	0.230342	368.984	8.33861	8.19247	8.95296	7.43199	-6.6467	2.99744831645018e-11	1.31652790785492e-08
ENSMUSG00000046130	Vmn1r184	protein_coding	MGI:3852451	OTTMUSG00000037987.2	-2.79474	-6.93908	0.422652	98.5032	6.272	6.09524	7.49678	4.69371	-6.6124	3.78144843651846e-11	1.61716627741741e-08
ENSMUSG00000057103	Nat8f1	protein_coding	MGI:1913366	OTTMUSG00000034538.5	-1.2173	-2.32512	0.185047	2309.45	11.1041	10.9844	11.5946	10.3743	-6.57836	4.75677477080028e-11	1.98211145641732e-08
ENSMUSG00000037071	Scd1	protein_coding	MGI:98239	OTTMUSG00000074171.1	2.23985	4.72347	0.340766	338.723	7.7032	8.65151	7.55957	9.74345	6.57296	4.93233188200151e-11	2.00388313536016e-08
ENSMUSG00000039982	Dtx4	protein_coding	MGI:2672905	OTTMUSG00000073768.1	1.55118	2.93057	0.236742	957.516	9.74347	9.59045	8.82927	10.3516	6.5522	5.66961703132536e-11	2.24724259453826e-08
ENSMUSG00000018796	Acsl1	protein_coding	MGI:102797	OTTMUSG00000022668.3	0.983273	1.97695	0.151673	8543.03	13.014	12.9673	12.476	13.4586	6.48287	8.99953317859927e-11	3.48217651631945e-08
ENSMUSG00000062151	Unc13c	protein_coding	MGI:2149021	OTTMUSG00000044794.2	1.20965	2.31281	0.18996	5351.11	12.229	12.4042	11.7974	13.0109	6.36791	1.91619993411926e-10	7.24189886729585e-08
ENSMUSG00000020774	Aspa	protein_coding	MGI:87914	OTTMUSG00000006136.4	-1.05611	-2.07932	0.16601	7270.6	12.7388	12.968	13.4958	12.4401	-6.36173	1.99495680679083e-10	7.36819160617222e-08
ENSMUSG00000041078	Grid1	protein_coding	MGI:95812	OTTMUSG00000033220.3	1.08949	2.12799	0.172488	2383.54	10.9552	10.8693	10.3271	11.4115	6.31635	2.67820193285236e-10	9.67187991350748e-08
ENSMUSG00000015357	Clpx	protein_coding	MGI:1346017	OTTMUSG00000031828.2	1.37357	2.5911	0.221643	10281.8	13.227	13.0078	12.343	13.6726	6.1972	5.74770160255674e-10	2.03056301615543e-07
ENSMUSG00000030218	Mgp	protein_coding	MGI:96976	OTTMUSG00000057425.1	-1.4473	-2.72697	0.235041	1491.82	10.3689	9.83939	10.56	9.11877	-6.15763	7.38403243034179e-10	2.51880635778598e-07
ENSMUSG00000022894	Adamts5	protein_coding	MGI:1346321	OTTMUSG00000071713.1	-1.2534	-2.38402	0.203591	2263.63	11.0673	10.8974	11.5165	10.2783	-6.15644	7.43970864400511e-10	2.51880635778598e-07
ENSMUSG00000035686	Thrsp	protein_coding	MGI:109126	OTTMUSG00000026137.2	2.30391	4.93795	0.382518	135.538	6.74943	7.03961	5.95254	8.12667	6.02301	1.71199510523407e-09	5.6778841745222e-07
ENSMUSG00000032913	Lrig2	protein_coding	MGI:2443718	OTTMUSG00000054008.2	1.04231	2.05953	0.174044	5183.39	12.2846	12.3004	11.7829	12.818	5.98878	2.11421820476101e-09	6.87163200911424e-07
ENSMUSG00000059406	Tmprss9	protein_coding	MGI:3612246	OTTMUSG00000065047.1	1.44533	2.72325	0.241855	423.928	8.4958	8.58835	7.87903	9.29767	5.97601	2.2866886080834e-09	7.28646599411046e-07
ENSMUSG00000020604	Arsg	protein_coding	MGI:1921258	OTTMUSG00000003356.1	0.922337	1.89518	0.162455	2087.35	10.9591	11.0802	10.6197	11.5407	5.67748	1.36696556451028e-08	4.27203026708781e-06
ENSMUSG00000073514	Dok6	protein_coding	MGI:3639495	OTTMUSG00000033317.2	1.20293	2.30206	0.215146	454.457	8.69716	8.6736	8.07418	9.27301	5.59121	2.25489786570378e-08	6.91402739916077e-06
ENSMUSG00000025153	Fasn	protein_coding	MGI:95485	OTTMUSG00000004143.3	1.53879	2.9055	0.27887	304.982	8.1307	8.21311	7.46324	8.96298	5.51795	3.42977009652745e-08	1.03217025627162e-05
ENSMUSG00000017677	Wsb1	protein_coding	MGI:1926139	OTTMUSG00000000167.3	1.27323	2.41702	0.232197	10310.1	13.2187	13.1384	12.5255	13.7513	5.4834	4.17222743955346e-08	1.23277942036697e-05
ENSMUSG00000037697	Ddhd1	protein_coding	MGI:2150302	OTTMUSG00000023929.10	0.935048	1.91195	0.171617	5364.04	12.3398	12.2063	11.7389	12.6738	5.44844	5.08125011782411e-08	1.47456063687071e-05
ENSMUSG00000027870	Hao2	protein_coding	MGI:96012	OTTMUSG00000006827.3	2.77777	6.85793	0.511019	4053.78	11.3049	11.1713	9.85728	12.4854	5.43575	5.45652190922101e-08	1.55568311485528e-05
ENSMUSG00000079465	Col4a3	protein_coding	MGI:104688	OTTMUSG00000021696.2	0.877722	1.83747	0.162068	58578.7	15.7953	15.6099	15.1671	16.0526	5.41577	6.10239611824612e-08	1.7066723659965e-05
ENSMUSG00000025551	Fgf14	protein_coding	MGI:109189	OTTMUSG00000021491.1	2.19389	4.57538	0.405297	115.555	6.44536	6.98096	5.96582	7.99609	5.41305	6.19615221178964e-08	1.7066723659965e-05
ENSMUSG00000020889	Nr1d1	protein_coding	MGI:2444210	OTTMUSG00000006407.1	-1.4954	-2.81942	0.278286	358.078	7.31804	9.18683	9.94878	8.42488	-5.3736	7.71786390839556e-08	2.09038343958894e-05
ENSMUSG00000052595	A1cf	protein_coding	MGI:1917115	OTTMUSG00000068183.3	0.866004	1.82261	0.161311	8325.59	12.9825	12.8644	12.4328	13.2961	5.36854	7.93756972032213e-08	2.11464664795008e-05
ENSMUSG00000002250	Ppard	protein_coding	MGI:101884	OTTMUSG00000023384.9	1.53796	2.90383	0.287071	3530.43	11.5984	11.3949	10.6623	12.1274	5.35741	8.44241818618954e-08	2.21286674102849e-05
ENSMUSG00000023073	Slc10a2	protein_coding	MGI:1201406	OTTMUSG00000059770.1	1.68202	3.20876	0.315343	1499.71	10.2975	9.74672	8.89448	10.599	5.33393	9.61093413367546e-08	2.47916334295809e-05
ENSMUSG00000071177	Serpina1d	protein_coding	MGI:891968	OTTMUSG00000027640.1	-1.8989	-3.7293	0.357458	108.333	6.43374	6.27374	7.19453	5.35295	-5.31224	1.08287424698709e-07	2.74965459184176e-05
ENSMUSG00000026193	Fn1	protein_coding	MGI:95566	OTTMUSG00000048807.4	-1.32923	-2.51269	0.250839	571.751	9.07292	8.95229	9.59148	8.31311	-5.29916	1.1633678281927e-07	2.90859855014762e-05
ENSMUSG00000005220	Corin	protein_coding	MGI:1349451	OTTMUSG00000039797.2	-1.16106	-2.23622	0.22054	898.388	9.70174	9.67731	10.2527	9.10193	-5.26465	1.40458167860377e-07	3.45846316045301e-05
ENSMUSG00000020627	Klhl29	protein_coding	MGI:2683857	OTTMUSG00000065282.1	-1.04847	-2.06833	0.199997	1467.83	10.4626	10.5303	11.0482	10.0124	-5.24243	1.58478809878178e-07	3.84393901392578e-05
ENSMUSG00000022494	Shisa9	protein_coding	MGI:1919805	OTTMUSG00000044348.4	1.22653	2.34003	0.234268	308.892	8.1512	8.31515	7.70941	8.92089	5.23556	1.64483113195162e-07	3.9309045184332e-05
ENSMUSG00000067158	Col4a4	protein_coding	MGI:104687	OTTMUSG00000021695.2	0.766975	1.7017	0.147255	38910.4	15.22	15.1102	14.7267	15.4937	5.20847	1.90404888023544e-07	4.48444903662408e-05
ENSMUSG00000078532	Nkain1	protein_coding	MGI:1914399	OTTMUSG00000042996.1	-1.56935	-2.96771	0.301489	257.737	7.73237	7.77752	8.56168	6.99335	-5.20532	1.93657531235121e-07	4.49589791443137e-05
ENSMUSG00000031613	Hpgd	protein_coding	MGI:108085	OTTMUSG00000060690.1	-1.31171	-2.48236	0.252858	965.236	9.82438	9.74897	10.3704	9.12755	-5.18753	2.13101876149329e-07	4.87763181591935e-05
ENSMUSG00000022371	Col14a1	protein_coding	MGI:1341272	OTTMUSG00000021422.2	-1.17995	-2.26568	0.228272	1900.49	10.8166	10.6961	11.3039	10.0884	-5.16904	2.35304247571131e-07	5.25351721609882e-05
ENSMUSG00000034171	Faah	protein_coding	MGI:109609	OTTMUSG00000008726.2	0.823094	1.7692	0.159252	2244.19	11.0868	10.8391	10.4281	11.2501	5.16849	2.35989635576404e-07	5.25351721609882e-05
ENSMUSG00000030278	Cidec	protein_coding	MGI:95585	OTTMUSG00000023130.2	3.63693	12.4401	0.708193	46.1043	4.55042	5.19211	3.44764	6.93658	5.13551	2.81387317457006e-07	6.17949364323486e-05
ENSMUSG00000035189	Ano4	protein_coding	MGI:2443344	OTTMUSG00000043524.5	-1.17285	-2.25456	0.228597	1846.99	10.7034	10.5496	11.1221	9.97714	-5.13062	2.88786609915082e-07	6.25742826363999e-05
ENSMUSG00000032300	1700017B05Rik	protein_coding	MGI:1921461	OTTMUSG00000063140.1	1.16598	2.24385	0.227842	469.237	8.80957	8.76447	8.19322	9.33572	5.11747	3.09658988090481e-07	6.6214055466558e-05
ENSMUSG00000074794	Arrdc3	protein_coding	MGI:2145242	OTTMUSG00000034707.2	1.12598	2.1825	0.220339	6311.59	12.531	12.4159	11.8491	12.9827	5.11021	3.21793446426035e-07	6.79151337385649e-05
ENSMUSG00000026205	Slc23a3	protein_coding	MGI:104516	OTTMUSG00000048447.1	1.53128	2.89042	0.301972	181.252	7.34899	7.27596	6.51216	8.03975	5.07094	3.9585872687713e-07	8.16679745578225e-05
ENSMUSG00000039710	Slc7a12	protein_coding	MGI:2156159	OTTMUSG00000026423.2	3.39047	10.4865	0.66868	888.518	8.6241	8.24738	6.46489	10.0299	5.07039	3.97007568153836e-07	8.16679745578225e-05
ENSMUSG00000024087	Cyp1b1	protein_coding	MGI:88590	OTTMUSG00000072672.1	-1.04839	-2.06822	0.206897	510.456	8.94449	8.80878	9.32659	8.29097	-5.06719	4.03734494518674e-07	8.20136158802872e-05
ENSMUSG00000033860	Fgg	protein_coding	MGI:95526	OTTMUSG00000051802.1	2.3873	5.23178	0.471462	53.5171	5.33115	5.40371	4.1682	6.63921	5.06361	4.11385778971715e-07	8.25361764699919e-05
ENSMUSG00000049538	Adamts16	protein_coding	MGI:2429637	OTTMUSG00000020970.3	-1.27056	-2.41255	0.252939	823.519	9.59803	9.61656	10.2353	8.99784	-5.02318	5.08230467379414e-07	0.000100723
ENSMUSG00000025934	Gsta3	protein_coding	MGI:95856	OTTMUSG00000026333.4	-1.16134	-2.23665	0.231414	926.475	9.71046	9.57639	10.1627	8.99003	-5.01846	5.20871466605553e-07	0.000101984
ENSMUSG00000056755	Grm7	protein_coding	MGI:1351344	OTTMUSG00000037574.2	-1.06601	-2.09363	0.212919	6755.22	12.6572	12.5032	13.022	11.9844	-5.00662	5.53950792779347e-07	0.00010717
ENSMUSG00000074771	Ankef1	protein_coding	MGI:2441685	OTTMUSG00000015561.4	2.42924	5.38608	0.486353	48.262	5.07717	5.76846	4.55018	6.98673	4.99479	5.88985100413952e-07	0.000112607
ENSMUSG00000020741	Cluh	protein_coding	MGI:1921398	OTTMUSG00000006183.3	0.854149	1.80769	0.17211	4173.46	11.9809	11.8072	11.3837	12.2307	4.96282	6.94782914548029e-07	0.00013129
ENSMUSG00000041605	Inava	protein_coding	MGI:1921579	OTTMUSG00000029725.4	1.14056	2.20466	0.230378	874.055	9.69193	9.4658	8.8993	10.0323	4.95082	7.39024804418685e-07	0.000138045
ENSMUSG00000021186	Fbln5	protein_coding	MGI:1346091	OTTMUSG00000066106.1	-1.26737	-2.40723	0.256485	4031.05	11.8835	11.7306	12.3391	11.1222	-4.94132	7.75969788295477e-07	0.000143299
ENSMUSG00000042102	Dmgdh	protein_coding	MGI:1921379	OTTMUSG00000024424.3	1.16789	2.24684	0.236545	1791.47	10.7278	10.6784	10.1189	11.238	4.93731	7.92070428286524e-07	0.000144629
ENSMUSG00000038128	Camk4	protein_coding	MGI:88258	OTTMUSG00000073176.1	-1.61602	-3.06528	0.328097	681.96	9.17036	9.54648	10.3385	8.75447	-4.92543	8.41751215761909e-07	0.000151992
ENSMUSG00000039058	Ak5	protein_coding	MGI:2677491	OTTMUSG00000053834.1	-1.14427	-2.21035	0.232656	2614.55	11.2736	11.2938	11.8458	10.7418	-4.91832	8.72919510024884e-07	0.000155888
ENSMUSG00000042942	Greb1l	protein_coding	MGI:3576497	OTTMUSG00000037156.7	1.15575	2.228	0.235246	9542.52	13.1071	13.3297	12.7453	13.9141	4.91293	8.97261031697218e-07	0.000158493
ENSMUSG00000045094	Arhgef37	protein_coding	MGI:3045339	OTTMUSG00000073587.1	0.926676	1.90089	0.19081	1264.86	10.2547	10.0466	9.58355	10.5097	4.85653	1.19462185317833e-06	0.000208751
ENSMUSG00000044033	Ccdc141	protein_coding	MGI:1919735	OTTMUSG00000013215.6	0.867623	1.82465	0.179001	18611.5	14.1212	13.9085	13.4703	14.3468	4.84703	1.25323057053993e-06	0.000216662
ENSMUSG00000056749	Nfil3	protein_coding	MGI:109495	OTTMUSG00000020972.1	3.23479	9.4139	0.668057	569.524	8.64067	7.94093	6.38359	9.49828	4.84209	1.28479997769869e-06	0.000219782
ENSMUSG00000039539	Sgcz	protein_coding	MGI:2388820	OTTMUSG00000031650.2	-1.00838	-2.01165	0.208534	15356.7	13.7947	13.6424	14.1398	13.145	-4.83554	1.32782329217467e-06	0.000224776
ENSMUSG00000070348	Ccnd1	protein_coding	MGI:88313	OTTMUSG00000026018.2	-1.30002	-2.46232	0.270625	1268	10.1738	10.3287	10.9983	9.65903	-4.80377	1.55708144609173e-06	0.000260867
ENSMUSG00000079495	Nat8f6	protein_coding	MGI:3779382	OTTMUSG00000034537.4	-1.06894	-2.0979	0.222741	2871.63	11.4074	11.3191	11.8566	10.7816	-4.79905	1.59417156287001e-06	0.000264356
ENSMUSG00000115253	Vmn1r20	protein_coding	MGI:3644381	OTTMUSG00000039930.2	-1.06903	-2.09803	0.22378	1216.25	10.0688	10.5542	11.0865	10.0218	-4.77715	1.77795474962562e-06	0.000291854
ENSMUSG00000028003	Lrat	protein_coding	MGI:1891259	OTTMUSG00000029021.1	1.65297	3.14481	0.346454	145.498	6.90885	7.3647	6.55398	8.17542	4.77112	1.83204545134354e-06	0.000297726
ENSMUSG00000058258	Idi1	protein_coding	MGI:2442264	OTTMUSG00000040098.1	1.01478	2.02059	0.213185	926.14	9.69632	9.35587	8.85003	9.86172	4.76008	1.93519260465932e-06	0.000311374
ENSMUSG00000064254	Ethe1	protein_coding	MGI:1913321	OTTMUSG00000031266.1	0.958301	1.94302	0.20158	1470.89	10.4621	10.2141	9.7365	10.6917	4.75396	1.99474304337987e-06	0.00031781
ENSMUSG00000027111	Itga6	protein_coding	MGI:96605	OTTMUSG00000013266.3	0.811585	1.75514	0.170982	8262.22	12.9516	12.6685	12.2629	13.0741	4.74661	2.06857065826261e-06	0.000326372
ENSMUSG00000002797	Ggct	protein_coding	MGI:95700	OTTMUSG00000023525.3	1.50433	2.83692	0.317328	1385.19	10.236	10.3797	9.69275	11.0666	4.7406	2.13083644763609e-06	0.000332964
ENSMUSG00000040128	Pnrc1	protein_coding	MGI:1917838	OTTMUSG00000004941.3	0.813004	1.75687	0.171572	1430.31	10.4254	10.4146	10.0091	10.8202	4.73856	2.15239163906243e-06	0.000333129
ENSMUSG00000025479	Cyp2e1	protein_coding	MGI:88607	OTTMUSG00000060433.1	-0.945729	-1.92616	0.200449	3850.4	11.8406	12.036	12.5104	11.5616	-4.71806	2.38099140865076e-06	0.000365033
ENSMUSG00000006542	Prkag3	protein_coding	MGI:1891343	OTTMUSG00000034607.3	-1.73297	-3.32412	0.368105	356.734	7.93534	7.70421	8.62796	6.78046	-4.70781	2.50387448107999e-06	0.000379568
ENSMUSG00000075256	Cerkl	protein_coding	MGI:3037816	OTTMUSG00000013312.1	1.33063	2.51513	0.282734	462.997	8.73182	8.56834	7.94654	9.19014	4.7063	2.52250946855085e-06	0.000379568
ENSMUSG00000058756	Thra	protein_coding	MGI:98742	OTTMUSG00000006409.3	0.813022	1.75689	0.172904	3391.49	11.6734	11.6855	11.2842	12.0867	4.70216	2.57419978866045e-06	0.000383792
ENSMUSG00000050395	Tnfsf15	protein_coding	MGI:2180140	OTTMUSG00000000303.3	-1.25707	-2.3901	0.267588	525.854	8.93089	9.09375	9.69701	8.49049	-4.69778	2.62998060635977e-06	0.000388544
ENSMUSG00000052504	Epha3	protein_coding	MGI:99612	OTTMUSG00000071603.2	-1.16703	-2.24549	0.248935	492.294	8.87529	8.83914	9.39983	8.27845	-4.68808	2.75776260843746e-06	0.000403751
ENSMUSG00000022389	Tef	protein_coding	MGI:98663	OTTMUSG00000035246.4	-0.850051	-1.80256	0.182416	7096.95	12.7322	12.9236	13.3554	12.4918	-4.65995	3.16282022646191e-06	0.00045892
ENSMUSG00000030525	Chrna7	protein_coding	MGI:99779	OTTMUSG00000059577.1	1.1909	2.28294	0.256659	1204.84	9.82748	9.37455	8.783	9.96611	4.64	3.48415722389538e-06	0.000501071
ENSMUSG00000020679	Hnf1b	protein_coding	MGI:98505	OTTMUSG00000000988.9	-0.971832	-1.96133	0.209646	19078.3	14.1001	14.1425	14.6257	13.6592	-4.63558	3.55944090651822e-06	0.000503313
ENSMUSG00000041624	Gucy1a2	protein_coding	MGI:2660877	OTTMUSG00000061666.1	-1.0089	-2.01237	0.217711	5676.79	12.4047	12.2153	12.7085	11.7221	-4.63412	3.58461877720939e-06	0.000503313
ENSMUSG00000051401	Kctd16	protein_coding	MGI:1914659	OTTMUSG00000073494.1	-1.07342	-2.10442	0.231658	625.824	9.21486	9.13966	9.67617	8.60315	-4.63365	3.59265987930784e-06	0.000503313
ENSMUSG00000048216	Gpr85	protein_coding	MGI:1927851	OTTMUSG00000022773.1	2.23327	4.70199	0.486115	71.5265	5.79923	5.88653	4.73813	7.03492	4.59412	4.34572813018953e-06	0.00060361
ENSMUSG00000038729	Pakap	protein_coding	MGI:5141924	OTTMUSG00000032475.6	0.710713	1.63661	0.155898	19987.3	14.248	14.3254	13.9705	14.6804	4.55884	5.14366074390967e-06	0.000708387
ENSMUSG00000022132	Cldn10	protein_coding	MGI:1913101	OTTMUSG00000023307.3	0.69082	1.6142	0.155356	17950.7	14.0979	13.9413	13.5958	14.2867	4.4467	8.72012596461035e-06	0.00119085
ENSMUSG00000066392	Nrxn3	protein_coding	MGI:1096389	OTTMUSG00000035299.10	-0.84621	-1.79777	0.192002	3905.08	11.8702	12.0915	12.5136	11.6694	-4.40731	1.04664525993359e-05	0.00141742
ENSMUSG00000039579	Grin3a	protein_coding	MGI:1933206	OTTMUSG00000006949.1	-1.25768	-2.39111	0.287932	329.478	8.20076	7.68033	8.29619	7.06447	-4.36798	1.25403636842885e-05	0.00168424
ENSMUSG00000050541	Adra1b	protein_coding	MGI:104774	OTTMUSG00000005462.2	-1.02565	-2.03587	0.235249	458.278	8.78796	8.7233	9.23027	8.21634	-4.35983	1.30160838561832e-05	0.00173381
ENSMUSG00000026355	Mcm6	protein_coding	MGI:1298227	OTTMUSG00000049360.1	-0.941321	-1.92029	0.216034	371.817	8.47078	8.4236	8.89043	7.95678	-4.35729	1.31680773371083e-05	0.00173979
ENSMUSG00000031327	Chic1	protein_coding	MGI:1344694	OTTMUSG00000018247.1	0.725733	1.65374	0.167286	2064.53	10.9821	10.8876	10.5235	11.2516	4.33827	1.43609106226757e-05	0.00188209
ENSMUSG00000044499	Hs3st5	protein_coding	MGI:2441996	OTTMUSG00000036580.1	-1.47503	-2.7799	0.340713	212.307	7.43587	7.5589	8.28852	6.82928	-4.32925	1.49619234523393e-05	0.00194447
ENSMUSG00000027199	Gatm	protein_coding	MGI:1914342	OTTMUSG00000015672.1	0.881981	1.8429	0.203805	13351	13.6205	13.5599	13.1033	14.0164	4.32757	1.50762264050909e-05	0.00194447
ENSMUSG00000029368	Alb	protein_coding	MGI:87991	OTTMUSG00000055485.1	-4.41941	-21.398	1.02194	18.4363	3.21254	3.4879	5.16472	1.81109	-4.32451	1.52873710266006e-05	0.00195618
ENSMUSG00000037826	Ppm1k	protein_coding	MGI:2442111	OTTMUSG00000039933.2	-0.69218	-1.61572	0.160807	2222.81	11.0959	11.1436	11.4888	10.7984	-4.30443	1.67419189698527e-05	0.00212557
ENSMUSG00000049265	Kcnk3	protein_coding	MGI:1100509	OTTMUSG00000054481.3	1.70049	3.25012	0.397	60.3815	5.68318	6.1926	5.35462	7.03059	4.28336	1.84093318202701e-05	0.00231915
ENSMUSG00000031673	Cdh11	protein_coding	MGI:99217	OTTMUSG00000061430.3	-0.91489	-1.88542	0.214707	2231.16	11.0753	10.946	11.387	10.5051	-4.2611	2.03424350822503e-05	0.00254296
ENSMUSG00000019856	Fam184a	protein_coding	MGI:1923156	OTTMUSG00000036555.4	0.814016	1.7581	0.191344	4373.16	12.0351	12.0471	11.6393	12.4549	4.25421	2.09786903172488e-05	0.00260248
ENSMUSG00000021313	Ryr2	protein_coding	MGI:99685	OTTMUSG00000066499.3	-0.728767	-1.65722	0.171405	2156.47	11.0245	10.8333	11.1969	10.4698	-4.25174	2.12117406978879e-05	0.00261145
ENSMUSG00000021508	Cxcl14	protein_coding	MGI:1888514	OTTMUSG00000068430.1	-1.04023	-2.05655	0.245751	326.663	8.29251	8.10973	8.62459	7.59486	-4.23284	2.30757986698279e-05	0.00281958
ENSMUSG00000031382	Asb11	protein_coding	MGI:1916104	OTTMUSG00000019517.1	1.29189	2.44849	0.307342	160.754	7.1491	7.51656	6.84049	8.19262	4.20343	2.62895307777513e-05	0.00318829
ENSMUSG00000047986	Palm3	protein_coding	MGI:1921587	OTTMUSG00000032834.1	0.842945	1.79371	0.200714	765.181	9.495	9.37438	8.95764	9.79112	4.19973	2.67234471224206e-05	0.00321691
ENSMUSG00000002578	Ikzf4	protein_coding	MGI:1343139	OTTMUSG00000067628.2	0.985732	1.98032	0.235004	359.85	8.40854	8.58487	8.08674	9.083	4.19454	2.73423867755768e-05	0.00326381
ENSMUSG00000030963	Umod	protein_coding	MGI:102674	OTTMUSG00000059102.1	-0.778722	-1.71561	0.185714	16252.8	13.8981	13.5969	13.9836	13.2101	-4.19312	2.75147459686776e-05	0.00326381
ENSMUSG00000043719	Col6a6	protein_coding	MGI:2444259	OTTMUSG00000049418.2	2.68467	6.42932	0.642278	1978.73	10.1096	10.1751	8.763	11.5872	4.17992	2.91617835248384e-05	0.00343412
ENSMUSG00000040964	Arhgef10l	protein_coding	MGI:1920004	OTTMUSG00000009985.5	0.768698	1.70373	0.184172	8105.22	12.9453	12.821	12.44	13.202	4.1738	2.99556300601271e-05	0.00350222
ENSMUSG00000003279	Dlgap1	protein_coding	MGI:1346065	OTTMUSG00000033115.4	-0.755972	-1.68877	0.181257	1804.25	10.782	10.705	11.0868	10.3232	-4.17073	3.03624731693629e-05	0.00352443
ENSMUSG00000045777	Ifitm10	protein_coding	MGI:2444776	OTTMUSG00000018785.3	-1.32549	-2.50618	0.317934	267.521	7.92718	7.86902	8.48683	7.25122	-4.16907	3.05839991705476e-05	0.00352497
ENSMUSG00000029553	Tfec	protein_coding	MGI:1333760	OTTMUSG00000055811.1	1.05658	2.07999	0.25382	2145.26	10.9476	10.5627	10.0751	11.0503	4.16271	3.1449150799661e-05	0.00359916
ENSMUSG00000036469	March1	protein_coding	MGI:1920175	OTTMUSG00000016640.2	-0.879413	-1.83963	0.211392	2611.56	11.3053	11.2552	11.7011	10.8093	-4.1601	3.18106507217249e-05	0.00361507
ENSMUSG00000023913	Pla2g7	protein_coding	MGI:1351327	OTTMUSG00000026307.3	1.04008	2.05634	0.250196	620.944	9.21581	9.15526	8.65081	9.6597	4.15706	3.22364554246985e-05	0.00361659
ENSMUSG00000055489	Ano5	protein_coding	MGI:3576659	OTTMUSG00000059013.1	-1.0086	-2.01196	0.242637	960.351	9.84575	9.70798	10.2068	9.20914	-4.15683	3.22691089331465e-05	0.00361659
ENSMUSG00000030762	Aqp8	protein_coding	MGI:1195271	OTTMUSG00000058146.1	4.05635	16.6373	0.976872	18.0587	3.5008	3.28717	1.53373	5.04061	4.15238	3.29028865245233e-05	0.00366236
ENSMUSG00000022479	Vdr	protein_coding	MGI:103076	OTTMUSG00000026431.4	0.635408	1.55338	0.153105	9208.32	13.146	13.2177	12.8992	13.5362	4.15014	3.32276657826304e-05	0.00367335
ENSMUSG00000037622	Wdtc1	protein_coding	MGI:2685541	OTTMUSG00000011148.1	0.71339	1.63965	0.171979	2419.94	11.2153	11.1549	10.8005	11.5093	4.14812	3.35223332926701e-05	0.00368089
ENSMUSG00000020875	Hoxb9	protein_coding	MGI:96190	OTTMUSG00000001991.3	0.9176	1.88897	0.221526	1694.41	10.6775	10.6074	10.1711	11.0437	4.14219	3.44011515131867e-05	0.00374141
ENSMUSG00000004668	Abca13	protein_coding	MGI:2388707	OTTMUSG00000005151.3	-0.973156	-1.96313	0.235057	29431.4	14.7613	14.7427	15.2344	14.2511	-4.14008	3.47182822958841e-05	0.00374141
ENSMUSG00000045215	Asxl3	protein_coding	MGI:2685175	OTTMUSG00000026799.3	0.856793	1.81101	0.206966	3754.98	11.8174	11.6694	11.2403	12.0985	4.13978	3.47642049311435e-05	0.00374141
ENSMUSG00000038079	Tmem237	protein_coding	MGI:2138365	OTTMUSG00000047221.2	-0.938803	-1.91694	0.228178	671.719	9.32704	9.48513	9.95957	9.01068	-4.11435	3.88275444612034e-05	0.00415123
ENSMUSG00000019082	Slc25a22	protein_coding	MGI:1915517	OTTMUSG00000016510.14	0.916218	1.88716	0.222923	334.653	8.35041	8.2821	7.82338	8.74082	4.11002	3.95620592262357e-05	0.00420211
ENSMUSG00000079494	Nat8f5	protein_coding	MGI:1916299	OTTMUSG00000034541.2	-1.23994	-2.36189	0.303224	216.468	7.42393	6.90432	7.50982	6.29882	-4.0892	4.32868315804324e-05	0.00456789
ENSMUSG00000027513	Pck1	protein_coding	MGI:97501	OTTMUSG00000016689.1	0.855119	1.80891	0.209218	16209.4	13.9334	13.7439	13.308	14.1797	4.08722	4.3657007570959e-05	0.00457723
ENSMUSG00000030074	Gxylt2	protein_coding	MGI:2682940	OTTMUSG00000023979.3	-1.09881	-2.14179	0.269184	183.508	7.47053	7.43192	7.97502	6.88882	-4.08201	4.46475052439475e-05	0.00463012
ENSMUSG00000027419	Pcsk2	protein_coding	MGI:97512	OTTMUSG00000003089.3	1.43899	2.71131	0.352558	107.862	6.4716	6.44052	5.72624	7.1548	4.08158	4.47313425429913e-05	0.00463012
ENSMUSG00000026395	Ptprc	protein_coding	MGI:97810	OTTMUSG00000043098.7	-0.716623	-1.64333	0.176565	1649.75	10.6584	10.6277	10.9819	10.2735	-4.0587	4.93470032912735e-05	0.00507556
ENSMUSG00000026700	Tnfsf4	protein_coding	MGI:104511	OTTMUSG00000042461.1	4.02824	16.3162	0.993041	15.8848	3.26859	3.38787	1.64904	5.1267	4.05646	4.98211339161963e-05	0.0050921
ENSMUSG00000072662	Mansc4	protein_coding	MGI:3645619	OTTMUSG00000026030.3	0.989014	1.98483	0.246029	1060.82	9.9509	10.0174	9.51734	10.5174	4.01991	5.82196559822094e-05	0.0059133
ENSMUSG00000046794	Ppp1r3b	protein_coding	MGI:2177268	OTTMUSG00000061024.1	1.69959	3.24808	0.423026	81.8339	6.14933	6.35436	5.50692	7.20179	4.01769	5.87710570119751e-05	0.00593223
ENSMUSG00000015890	Amdhd1	protein_coding	MGI:1919011	OTTMUSG00000030967.1	1.4659	2.76235	0.366667	145.196	7.05152	6.9922	6.23073	7.75367	3.9979	6.39057435436506e-05	0.00641069
ENSMUSG00000026387	Sctr	protein_coding	MGI:2441720	OTTMUSG00000049072.1	-1.15504	-2.22691	0.289339	186.234	7.41588	7.3666	7.94744	6.78577	-3.99199	6.55201644443504e-05	0.00653232
ENSMUSG00000040998	Npnt	protein_coding	MGI:2148811	OTTMUSG00000026534.4	0.837923	1.78747	0.210852	9546.72	13.1595	12.9796	12.5451	13.4141	3.97399	7.06799885971112e-05	0.00700378
ENSMUSG00000055632	Hmcn2	protein_coding	MGI:2677838	OTTMUSG00000011967.7	-0.919524	-1.89149	0.23156	607.732	9.18917	9.33554	9.7986	8.87248	-3.971	7.157189803062e-05	0.00704918
ENSMUSG00000024610	Cd74	protein_coding	MGI:96534	OTTMUSG00000073579.1	-0.859404	-1.81429	0.216641	1364.88	10.3681	10.2634	10.6863	9.8405	-3.96695	7.2797634670796e-05	0.00712671
ENSMUSG00000068196	Col8a1	protein_coding	MGI:88463	OTTMUSG00000021291.2	2.04577	4.12893	0.516344	2440.93	10.8982	11.2517	10.3262	12.1772	3.96203	7.43155928427047e-05	0.00723175
ENSMUSG00000021125	Arg2	protein_coding	MGI:1330806	OTTMUSG00000033846.1	0.896769	1.86189	0.227096	304.078	8.20573	8.2494	7.8047	8.6941	3.94886	7.85238404297034e-05	0.00749002
ENSMUSG00000026730	Pter	protein_coding	MGI:107372	OTTMUSG00000011123.3	0.688947	1.61211	0.174484	30125.3	14.8247	14.6417	14.2998	14.9835	3.94848	7.86475069839928e-05	0.00749002
ENSMUSG00000056481	Cd248	protein_coding	MGI:1917695	OTTMUSG00000074121.1	-1.41856	-2.67319	0.359319	109.494	6.62704	6.12222	6.83466	5.40978	-3.94792	7.88335751982538e-05	0.00749002
ENSMUSG00000050666	Vstm4	protein_coding	MGI:2444633	OTTMUSG00000015245.2	-0.914458	-1.88486	0.231655	492.694	8.89539	8.80189	9.24421	8.35958	-3.94751	7.89685757428449e-05	0.00749002
ENSMUSG00000115799	Vmn1r19	protein_coding	MGI:2159463	OTTMUSG00000039929.2	-1.14428	-2.21036	0.289943	460.908	8.6581	9.07066	9.62725	8.51407	-3.94658	7.92740509797976e-05	0.00749002
ENSMUSG00000042961	Egflam	protein_coding	MGI:2146149	OTTMUSG00000029264.2	-0.795341	-1.73549	0.202429	1553.25	10.5407	10.2255	10.6179	9.8331	-3.929	8.53002283803705e-05	0.0080128
ENSMUSG00000048677	Tpcn2	protein_coding	MGI:2385297	OTTMUSG00000059892.1	-0.803112	-1.74486	0.204769	577.956	9.13426	9.22889	9.62372	8.83407	-3.92203	8.78045490608043e-05	0.00820064
ENSMUSG00000031482	Slc25a15	protein_coding	MGI:1342274	OTTMUSG00000060883.1	0.850463	1.80308	0.217049	1841.78	10.7941	10.7452	10.3155	11.1748	3.91829	8.91793553186724e-05	0.00828145
ENSMUSG00000019899	Lama2	protein_coding	MGI:99912	OTTMUSG00000045038.10	-0.763832	-1.698	0.195259	4720.29	12.1721	12.1202	12.4992	11.7412	-3.91188	9.15789081010388e-05	0.00845596
ENSMUSG00000031765	Mt1	protein_coding	MGI:97171	OTTMUSG00000061619.1	-0.805012	-1.74716	0.205929	735.577	9.47393	9.64313	10.0538	9.23245	-3.90916	9.26165607736929e-05	0.00850346
ENSMUSG00000001506	Col1a1	protein_coding	MGI:88467	OTTMUSG00000002059.2	-1.15582	-2.22811	0.296238	223.953	7.73915	7.63456	8.19286	7.07627	-3.90167	9.55311666604313e-05	0.00872178
ENSMUSG00000036452	Arhgap26	protein_coding	MGI:1918552	OTTMUSG00000020314.10	0.651008	1.57026	0.167105	20105	14.2376	14.1123	13.7894	14.4352	3.89581	9.7870319660043e-05	0.00888542
ENSMUSG00000089678	Agxt2	protein_coding	MGI:2146052	OTTMUSG00000024223.2	0.951307	1.93362	0.244397	5350.68	12.2565	12.4894	12.0336	12.9452	3.89246	9.92331875663422e-05	0.0089591
ENSMUSG00000030187	Klra2	protein_coding	MGI:101906	OTTMUSG00000027143.3	-1.02774	-2.03882	0.264562	188.268	7.51595	7.44288	7.95174	6.93402	-3.88468	0.000102464	0.00919965
ENSMUSG00000001763	Tspan33	protein_coding	MGI:1919012	OTTMUSG00000013447.1	0.914263	1.88461	0.235501	1653.28	10.6381	10.5801	10.1362	11.024	3.88221	0.000103513	0.00924284
ENSMUSG00000091956	C2cd4b	protein_coding	MGI:1922947	OTTMUSG00000045526.2	6.61674	98.1378	1.70603	8.77724	2.44724	2.15276	0	4.30552	3.87844	0.00010513	0.00933589
ENSMUSG00000068876	Cgn	protein_coding	MGI:1927237	OTTMUSG00000019660.4	0.654838	1.57444	0.168997	1402.46	10.4177	10.1759	9.84796	10.5038	3.87484	0.000106693	0.0094232
ENSMUSG00000031616	Ednra	protein_coding	MGI:105923	OTTMUSG00000024406.1	-0.810732	-1.7541	0.209666	377.302	8.51751	8.3062	8.70972	7.90268	-3.86678	0.000110284	0.0096877
ENSMUSG00000038775	Vill	protein_coding	MGI:1201781	OTTMUSG00000033841.2	0.718353	1.6453	0.185904	1179.3	10.1434	10.1418	9.78232	10.5014	3.8641	0.000111498	0.00974167
ENSMUSG00000010651	Acaa1b	protein_coding	MGI:3605455	OTTMUSG00000033525.1	-0.933467	-1.90986	0.241835	2196.75	10.9644	11.141	11.5809	10.7011	-3.85993	0.000113419	0.00985652
ENSMUSG00000037129	Tmprss13	protein_coding	MGI:2682935	OTTMUSG00000024620.1	1.64143	3.11975	0.426092	79.4871	6.11993	6.17244	5.36526	6.97962	3.85229	0.000117017	0.010064
ENSMUSG00000032564	Cpne4	protein_coding	MGI:1921270	OTTMUSG00000023466.6	0.815602	1.76003	0.211787	1090.16	10.0335	10.1645	9.75872	10.5703	3.85106	0.00011761	0.010064
ENSMUSG00000016534	Lamp2	protein_coding	MGI:96748	OTTMUSG00000017230.4	0.588131	1.5033	0.152772	13817.5	13.7359	13.7007	13.4061	13.9953	3.84974	0.000118245	0.010064
ENSMUSG00000022445	Cyp2d26	protein_coding	MGI:1923529	OTTMUSG00000071025.1	0.853636	1.80705	0.221743	951.286	9.83112	9.80416	9.37935	10.229	3.84966	0.000118284	0.010064
ENSMUSG00000037892	Pcdh18	protein_coding	MGI:1920423	OTTMUSG00000051508.2	-0.974369	-1.96478	0.253607	325.126	8.29656	8.1562	8.62554	7.68685	-3.84204	0.000122015	0.0103274
ENSMUSG00000021384	Susd3	protein_coding	MGI:1913579	OTTMUSG00000027688.3	-0.919367	-1.89129	0.240029	1119.67	10.0129	10.0499	10.5279	9.57196	-3.83023	0.000128021	0.0107797
ENSMUSG00000025488	Cox8b	protein_coding	MGI:105958	OTTMUSG00000060377.1	4.15489	17.8133	1.08668	12.1416	1.96008	3.47386	1.69146	5.25626	3.82347	0.000131585	0.0110226
ENSMUSG00000019888	Mgat4c	protein_coding	MGI:1914819	OTTMUSG00000031902.8	-0.908246	-1.87676	0.237784	2271.38	11.0884	11.1811	11.6356	10.7267	-3.81963	0.000133654	0.0111385
ENSMUSG00000031375	Bgn	protein_coding	MGI:88158	OTTMUSG00000017659.4	-0.781433	-1.71884	0.205221	1282.19	10.2771	10.0502	10.4314	9.66903	-3.80777	0.000140226	0.0116266
ENSMUSG00000033107	Rnf125	protein_coding	MGI:1914914	OTTMUSG00000072940.1	1.23046	2.34642	0.323994	229.627	7.74253	7.75817	7.20308	8.31326	3.79779	0.000145995	0.0120435
ENSMUSG00000070985	Acnat1	protein_coding	MGI:2140197	OTTMUSG00000008317.2	0.933881	1.91041	0.246092	3571.58	11.712	11.9215	11.4421	12.4009	3.79484	0.00014774	0.0121259
ENSMUSG00000040896	Kcnd3	protein_coding	MGI:1928743	OTTMUSG00000026532.1	-0.836121	-1.78524	0.220806	3645.92	11.769	11.4887	11.9061	11.0714	-3.78669	0.00015267	0.0124676
ENSMUSG00000018900	Slc22a5	protein_coding	MGI:1329012	OTTMUSG00000005649.3	-0.60886	-1.52505	0.161039	6374.45	12.5626	12.9078	13.2105	12.6051	-3.78082	0.000156313	0.0127012
ENSMUSG00000026834	Acvr1c	protein_coding	MGI:2661081	OTTMUSG00000012673.3	2.43661	5.41369	0.645635	38.6445	4.48245	5.44251	4.13898	6.74604	3.77398	0.000160663	0.0129897
ENSMUSG00000031381	Piga	protein_coding	MGI:99461	OTTMUSG00000019508.3	0.739404	1.66949	0.196927	1425.32	10.4349	10.3628	9.99308	10.7324	3.75471	0.000173545	0.0139618
ENSMUSG00000039197	Adk	protein_coding	MGI:87930	OTTMUSG00000068918.1	0.641071	1.55949	0.170851	22752.3	14.4425	14.5375	14.2182	14.8568	3.75223	0.000175272	0.0140313
ENSMUSG00000015340	Cybb	protein_coding	MGI:88574	OTTMUSG00000016894.5	-1.04166	-2.0586	0.277928	252.048	7.91984	7.95148	8.45971	7.44325	-3.74796	0.000178275	0.0142017
ENSMUSG00000023067	Cdkn1a	protein_coding	MGI:104556	OTTMUSG00000031654.3	1.17986	2.26554	0.315284	160.67	7.23839	7.17705	6.59651	7.75759	3.7422	0.00018242	0.014461
ENSMUSG00000043144	Aqp6	protein_coding	MGI:1341204	OTTMUSG00000071103.1	-0.944025	-1.92389	0.252447	339.949	8.33062	8.09427	8.54794	7.64061	-3.7395	0.000184384	0.0145458
ENSMUSG00000021127	Zfp36l1	protein_coding	MGI:107946	OTTMUSG00000065546.1	0.638401	1.5566	0.170776	4849.99	12.212	12.009	11.6934	12.3246	3.73823	0.000185318	0.0145488
ENSMUSG00000092049	Vmn2r4	protein_coding	MGI:3648229	OTTMUSG00000039830.3	2.71255	6.55481	0.728646	25.2349	4.16533	3.65196	2.34308	4.96084	3.72273	0.00019708	0.0153842
ENSMUSG00000028773	Fabp3	protein_coding	MGI:95476	OTTMUSG00000009558.1	-0.813594	-1.75758	0.218606	478.798	8.86068	8.9164	9.32209	8.5107	-3.72174	0.000197853	0.0153842
ENSMUSG00000040660	Cyp2b9	protein_coding	MGI:88600	OTTMUSG00000037984.1	-2.09095	-4.26027	0.562306	32.6539	4.85115	4.66025	5.65811	3.6624	-3.71852	0.000200393	0.0155076
ENSMUSG00000016179	Camk1g	protein_coding	MGI:2388073	OTTMUSG00000035816.3	1.61691	3.06716	0.436044	76.4281	6.04643	6.00448	5.21229	6.79667	3.70812	0.0002088	0.0160816
ENSMUSG00000030546	Plin1	protein_coding	MGI:1890505	OTTMUSG00000058580.1	3.77575	13.6966	1.01894	66.5163	4.70585	5.94066	4.11109	7.77024	3.70555	0.000210929	0.0161689
ENSMUSG00000020189	Osbpl8	protein_coding	MGI:2443807	OTTMUSG00000064087.2	0.743478	1.67421	0.200783	38153.7	15.1827	15.0517	14.6841	15.4193	3.70289	0.000213153	0.0162627
ENSMUSG00000033096	Apmap	protein_coding	MGI:1919131	OTTMUSG00000015735.1	0.695544	1.6195	0.187898	851.056	9.69717	9.56689	9.2218	9.91199	3.7017	0.000214157	0.016263
ENSMUSG00000079434	Neu2	protein_coding	MGI:1344417	OTTMUSG00000036754.4	-0.793975	-1.73385	0.214674	1815.29	10.7873	10.8041	11.201	10.4073	-3.69851	0.000216869	0.0163923
ENSMUSG00000034780	B3galt1	protein_coding	MGI:1349403	OTTMUSG00000012924.5	-0.827804	-1.77498	0.223951	4464.95	12.0703	11.8786	12.2944	11.4628	-3.69636	0.000218716	0.0164553
ENSMUSG00000046178	Nxph1	protein_coding	MGI:107492	OTTMUSG00000034245.1	-1.05796	-2.08199	0.286395	691.937	9.26407	9.59753	10.1015	9.09353	-3.69406	0.000220699	0.0165033
ENSMUSG00000029442	Wdr66	protein_coding	MGI:1918495	OTTMUSG00000026924.3	-0.827107	-1.77412	0.223949	844.175	9.68163	9.55943	9.95636	9.1625	-3.69327	0.000221385	0.0165033
ENSMUSG00000005397	Nid1	protein_coding	MGI:97342	OTTMUSG00000066741.1	-0.777627	-1.71431	0.210644	1594.53	10.6029	10.4982	10.8743	10.1221	-3.69166	0.000222793	0.0165324
ENSMUSG00000079227	Ccr5	protein_coding	MGI:107182	OTTMUSG00000035282.5	-1.13071	-2.18967	0.306494	171.9	7.36082	7.21828	7.77834	6.65823	-3.68918	0.000224976	0.0165508
ENSMUSG00000068742	Cry2	protein_coding	MGI:1270859	OTTMUSG00000014483.1	0.683382	1.6059	0.185245	1951.04	10.905	10.8784	10.541	11.2159	3.68907	0.000225078	0.0165508
ENSMUSG00000090231	Cfb	protein_coding	MGI:105975	OTTMUSG00000034004.3	-0.657204	-1.57702	0.178233	850.72	9.70636	9.62429	9.9534	9.29519	-3.68732	0.000226625	0.0165896
ENSMUSG00000061414	Cracr2a	protein_coding	MGI:2685919	OTTMUSG00000022660.4	-0.995521	-1.9938	0.270241	195.054	7.56458	7.55988	8.04418	7.07559	-3.68383	0.000229756	0.0167434
ENSMUSG00000021596	Mctp1	protein_coding	MGI:1926021	OTTMUSG00000025745.6	-0.666866	-1.58762	0.181672	862.656	9.72372	9.74998	10.0825	9.41745	-3.67071	0.000241879	0.0175481
ENSMUSG00000028339	Col15a1	protein_coding	MGI:88449	OTTMUSG00000006798.4	-0.677373	-1.59923	0.184928	1080.12	10.0535	10.0115	10.3474	9.67559	-3.6629	0.000249372	0.0180058
ENSMUSG00000036192	Rorb	protein_coding	MGI:1343464	OTTMUSG00000023329.5	-0.972187	-1.96181	0.265491	477.017	8.81235	8.55246	9.04303	8.06189	-3.66185	0.000250404	0.0180058
ENSMUSG00000060586	H2-Eb1	protein_coding	MGI:95901	OTTMUSG00000037123.4	-0.846481	-1.79811	0.231258	581.463	9.14064	9.05598	9.48296	8.62899	-3.66033	0.000251891	0.018033
ENSMUSG00000042487	Leo1	protein_coding	MGI:2685031	OTTMUSG00000062803.1	0.736938	1.66664	0.201887	559.241	9.08838	8.8629	8.49643	9.22938	3.65026	0.000261979	0.0186729
ENSMUSG00000038224	Serpinf2	protein_coding	MGI:107173	OTTMUSG00000006204.3	0.837418	1.78685	0.229862	1713.01	10.6744	10.3837	9.96095	10.8064	3.64313	0.000269341	0.0191138
ENSMUSG00000063446	Plppr1	protein_coding	MGI:2445015	OTTMUSG00000006909.2	0.701512	1.62621	0.193215	2625.24	11.3024	11.2847	10.9361	11.6334	3.63074	0.00028261	0.0199682
ENSMUSG00000038541	Srd5a2	protein_coding	MGI:2150380	OTTMUSG00000072358.1	-0.855919	-1.80991	0.236119	619.002	9.2217	9.28413	9.71239	8.85588	-3.62494	0.000289024	0.0203331
ENSMUSG00000022438	Parvb	protein_coding	MGI:2153063	OTTMUSG00000026115.1	0.657993	1.57789	0.181869	1055.62	10.0237	9.96671	9.64015	10.2933	3.61796	0.000296939	0.0207998
ENSMUSG00000038059	Smim3	protein_coding	MGI:1917088	OTTMUSG00000073577.1	0.702609	1.62745	0.194384	513.715	8.94835	9.09266	8.74214	9.44319	3.61455	0.000300869	0.0209847
ENSMUSG00000019929	Dcn	protein_coding	MGI:94872	OTTMUSG00000064847.1	-0.87375	-1.83242	0.2419	520.876	8.96612	8.81827	9.24384	8.39269	-3.61204	0.000303801	0.0210983
ENSMUSG00000030772	Dkk3	protein_coding	MGI:1354952	OTTMUSG00000060218.1	-0.763785	-1.69794	0.21152	758.025	9.53152	9.38387	9.76388	9.00385	-3.61094	0.000305095	0.0210983
ENSMUSG00000067780	Pi15	protein_coding	MGI:1934659	OTTMUSG00000048206.1	-1.16363	-2.24021	0.322394	199.374	7.50245	7.0136	7.59761	6.42958	-3.60934	0.000306975	0.0211384
ENSMUSG00000031384	Asb9	protein_coding	MGI:1916549	OTTMUSG00000019520.1	1.14641	2.21363	0.318379	555.775	8.97529	8.81909	8.25805	9.38013	3.60078	0.000317267	0.0217548
ENSMUSG00000090949	Vmn2r77	protein_coding	MGI:3643879	OTTMUSG00000037778.3	1.92912	3.80822	0.536072	39.742	5.08168	4.85921	3.92344	5.79498	3.59862	0.00031991	0.0218439
ENSMUSG00000027204	Fbn1	protein_coding	MGI:95489	OTTMUSG00000015332.1	-0.693004	-1.61665	0.19286	1207.06	10.2075	10.3153	10.6543	9.97628	-3.59331	0.000326502	0.0222008
ENSMUSG00000027674	Pex5l	protein_coding	MGI:1916672	OTTMUSG00000023437.7	-0.867283	-1.82422	0.241579	1071.82	9.9882	10.019	10.4664	9.57155	-3.59006	0.000330599	0.0223857
ENSMUSG00000005124	Ccn4	protein_coding	MGI:1197008	OTTMUSG00000028045.2	-0.97078	-1.9599	0.270805	186.712	7.50457	7.37227	7.84733	6.89722	-3.5848	0.00033734	0.0227473
ENSMUSG00000061298	Agbl4	protein_coding	MGI:1918244	OTTMUSG00000008502.6	0.57941	1.49424	0.16193	5352.32	12.3348	12.5123	12.2233	12.8012	3.57816	0.000346019	0.0232362
ENSMUSG00000016200	Syt14	protein_coding	MGI:2444490	OTTMUSG00000050853.4	0.604222	1.52016	0.169076	2816.34	11.4404	11.4311	11.1275	11.7348	3.57367	0.000352007	0.023541
ENSMUSG00000024064	Galnt14	protein_coding	MGI:1918935	OTTMUSG00000026110.3	0.635027	1.55297	0.177772	19450.8	14.2177	14.0567	13.7408	14.3726	3.57214	0.000354077	0.0235824
ENSMUSG00000042282	Gucy2f	protein_coding	MGI:105119	OTTMUSG00000018739.1	1.23822	2.35907	0.34716	126.403	6.85352	7.07399	6.49201	7.65597	3.56671	0.000361489	0.0239778
ENSMUSG00000031596	Slc7a2	protein_coding	MGI:99828	OTTMUSG00000061152.1	-0.961262	-1.94701	0.269636	527.52	8.93926	9.20881	9.72433	8.69328	-3.56504	0.000363808	0.0240335
ENSMUSG00000031343	Gabra3	protein_coding	MGI:95615	OTTMUSG00000017849.1	-0.854116	-1.80765	0.23997	730.691	9.46232	9.2784	9.71343	8.84338	-3.55927	0.000371892	0.0243793
ENSMUSG00000029772	Ahcyl2	protein_coding	MGI:1921590	OTTMUSG00000013488.6	0.577442	1.4922	0.162241	25640.4	14.6264	14.5631	14.2744	14.8518	3.55916	0.000372043	0.0243793
ENSMUSG00000073421	H2-Ab1	protein_coding	MGI:103070	OTTMUSG00000037120.3	-0.802409	-1.74401	0.226048	557.815	9.08455	8.97452	9.37316	8.57588	-3.54973	0.000385623	0.0251677
ENSMUSG00000028369	Svep1	protein_coding	MGI:1928849	OTTMUSG00000007439.1	-0.824868	-1.77137	0.232942	3155.29	11.5784	11.5228	11.9098	11.1358	-3.54109	0.000398477	0.0259026
ENSMUSG00000025892	Gria4	protein_coding	MGI:95811	OTTMUSG00000061694.1	-0.684041	-1.60663	0.1935	2321.91	11.1552	11.1059	11.4416	10.7701	-3.5351	0.000407624	0.0263916
ENSMUSG00000016194	Hsd11b1	protein_coding	MGI:103562	OTTMUSG00000030692.6	-0.680778	-1.603	0.193291	4602.15	12.1289	11.9272	12.2693	11.5852	-3.52203	0.000428253	0.0276172
ENSMUSG00000028655	Mfsd2a	protein_coding	MGI:1923824	OTTMUSG00000008939.2	-1.06788	-2.09636	0.303296	708.759	9.21049	8.88563	9.42312	8.34814	-3.52093	0.00043004	0.0276228
ENSMUSG00000059146	Ntrk3	protein_coding	MGI:97385	OTTMUSG00000021139.5	0.763829	1.69799	0.217123	378.768	8.48695	8.85853	8.47743	9.23962	3.51795	0.000434894	0.0278247
ENSMUSG00000052726	Kcnt2	protein_coding	MGI:3036273	OTTMUSG00000029830.7	-0.746712	-1.67796	0.212609	3652.93	11.7995	11.7801	12.1406	11.4195	-3.51214	0.000444507	0.0282197
ENSMUSG00000005514	Por	protein_coding	MGI:97744	OTTMUSG00000029621.7	-0.713683	-1.63999	0.203251	6179.83	12.5483	12.6971	13.0546	12.3395	-3.51134	0.000445854	0.0282197
ENSMUSG00000038065	Mturn	protein_coding	MGI:1915485	OTTMUSG00000047435.5	-0.68157	-1.60388	0.194119	1870.75	10.8074	10.8444	11.1839	10.5048	-3.51109	0.000446277	0.0282197
ENSMUSG00000036641	Ccdc148	protein_coding	MGI:3039583	OTTMUSG00000012754.4	-0.601158	-1.51693	0.171321	3999.92	11.8868	12.2871	12.5922	11.9821	-3.50895	0.000449877	0.028337
ENSMUSG00000028538	St3gal3	protein_coding	MGI:1316659	OTTMUSG00000008662.3	0.67768	1.59957	0.193648	9591.09	13.1905	13.0664	12.737	13.3958	3.49954	0.000466062	0.0292432
ENSMUSG00000052572	Dlg2	protein_coding	MGI:1344351	OTTMUSG00000016974.7	-0.669735	-1.59078	0.191598	2334.27	11.1328	11.1265	11.4688	10.7842	-3.49552	0.000473133	0.0295726
ENSMUSG00000025885	Myo5b	protein_coding	MGI:106598	OTTMUSG00000073669.1	0.536288	1.45024	0.153621	18316.4	14.145	14.0805	13.8126	14.3483	3.49097	0.000481262	0.0299079
ENSMUSG00000057074	Ces1g	protein_coding	MGI:88378	OTTMUSG00000040118.1	-1.92817	-3.80573	0.552412	60.7235	5.63824	5.26736	6.15165	4.38308	-3.49047	0.000482178	0.0299079
ENSMUSG00000063903	Klk1	protein_coding	MGI:102850	OTTMUSG00000058322.2	-0.640281	-1.55863	0.183592	3976.93	11.9007	11.6335	11.9573	11.3097	-3.48751	0.000487534	0.0300414
ENSMUSG00000022003	Slc25a30	protein_coding	MGI:1914804	OTTMUSG00000069437.1	1.02194	2.03065	0.293052	6255.44	12.5233	12.3927	11.9384	12.8469	3.48724	0.000488027	0.0300414
ENSMUSG00000032380	Dapk2	protein_coding	MGI:1341297	OTTMUSG00000029452.3	-0.640586	-1.55896	0.183775	2804.6	11.4281	11.4462	11.7617	11.1308	-3.48571	0.000490842	0.0301006
ENSMUSG00000049103	Ccr2	protein_coding	MGI:106185	OTTMUSG00000035281.2	-0.951388	-1.93373	0.273163	179.785	7.43395	7.39067	7.8669	6.91443	-3.48287	0.000496078	0.0303074
ENSMUSG00000022878	Adipoq	protein_coding	MGI:106675	OTTMUSG00000035780.2	3.34019	10.1274	0.959624	14.2914	2.87093	3.79252	2.34308	5.24195	3.48073	0.000500056	0.0303227
ENSMUSG00000023915	Tnfrsf21	protein_coding	MGI:2151075	OTTMUSG00000072109.1	-0.78603	-1.72432	0.225824	8081.89	12.9181	13.1066	13.4936	12.7196	-3.48072	0.000500061	0.0303227
ENSMUSG00000030091	Nup210	protein_coding	MGI:1859555	OTTMUSG00000023319.4	0.662206	1.5825	0.190888	1462.05	10.481	10.6302	10.2957	10.9647	3.46908	0.000522246	0.0315322
ENSMUSG00000036594	H2-Aa	protein_coding	MGI:95895	OTTMUSG00000037121.4	-0.823718	-1.76996	0.237504	578.805	9.13138	9.02739	9.44736	8.60742	-3.46824	0.000523888	0.0315322
ENSMUSG00000027478	Dnmt3b	protein_coding	MGI:1261819	OTTMUSG00000016775.4	0.70885	1.6345	0.204999	464.95	8.83093	8.80791	8.4538	9.16202	3.45782	0.000544568	0.032656
ENSMUSG00000025921	Rdh10	protein_coding	MGI:1924238	OTTMUSG00000025248.1	0.584615	1.49964	0.169344	2639.34	11.3373	11.136	10.8462	11.4259	3.45223	0.000555968	0.033217
ENSMUSG00000034613	Ppm1h	protein_coding	MGI:2442087	OTTMUSG00000032921.6	0.591919	1.50725	0.171639	30784.1	14.8788	14.7075	14.4156	14.9995	3.44862	0.000563467	0.0335418
ENSMUSG00000090236	Car15	protein_coding	MGI:1931324	OTTMUSG00000028899.2	-0.665313	-1.58591	0.193269	836.942	9.67052	9.42142	9.7516	9.09124	-3.44242	0.00057653	0.0341776
ENSMUSG00000033910	Gucy1a1	protein_coding	MGI:1926562	OTTMUSG00000051754.1	-0.75362	-1.68602	0.218976	1344.75	10.351	10.2208	10.576	9.86563	-3.44157	0.000578355	0.0341776
ENSMUSG00000015134	Aldh1a3	protein_coding	MGI:1861722	OTTMUSG00000036917.5	1.0763	2.10862	0.313007	772.219	9.46075	9.33567	8.84377	9.82757	3.43858	0.00058478	0.0343528
ENSMUSG00000017146	Brca1	protein_coding	MGI:104537	OTTMUSG00000002870.3	1.00934	2.01299	0.293589	133.944	6.99913	7.20412	6.69097	7.71726	3.43795	0.000586145	0.0343528
ENSMUSG00000025716	Myo3a	protein_coding	MGI:2183924	OTTMUSG00000011499.3	-0.962753	-1.94902	0.280094	302.303	8.16904	8.10535	8.60092	7.60979	-3.43725	0.000587662	0.0343528
ENSMUSG00000070390	Nlrp1b	protein_coding	MGI:3582959	OTTMUSG00000006087.5	-0.77241	-1.70812	0.224926	383.161	8.54602	8.67711	9.05939	8.29484	-3.43407	0.000594598	0.0345277
ENSMUSG00000020695	Mrc2	protein_coding	MGI:107818	OTTMUSG00000002846.2	-0.610203	-1.52647	0.177698	1783.41	10.7819	10.7217	11.0264	10.4171	-3.43393	0.000594902	0.0345277
ENSMUSG00000000739	Sult5a1	protein_coding	MGI:1931463	OTTMUSG00000022141.4	-0.863199	-1.81907	0.251796	247.233	7.91494	7.78765	8.21694	7.35837	-3.42816	0.000607686	0.0351356
ENSMUSG00000087230	Mroh3	protein_coding	MGI:1923672	OTTMUSG00000033572.10	1.1144	2.16505	0.325157	225.973	7.65451	7.06223	6.51327	7.61119	3.42726	0.0006097	0.0351356
ENSMUSG00000047014	Catsperb	protein_coding	MGI:2443988	OTTMUSG00000066132.1	-1.07029	-2.09986	0.312844	122.832	6.88737	6.99155	7.52807	6.45503	-3.42118	0.00062351	0.0358045
ENSMUSG00000031980	Agt	protein_coding	MGI:87963	OTTMUSG00000061562.2	1.119	2.17196	0.327626	125.238	6.89078	6.89839	6.33691	7.45986	3.41548	0.0006367	0.0364331
ENSMUSG00000041720	Pi4ka	protein_coding	MGI:2448506	OTTMUSG00000032611.10	0.508679	1.42275	0.149084	10858.6	13.3839	13.3524	13.098	13.6067	3.41203	0.000644809	0.0367677
ENSMUSG00000040537	Adam22	protein_coding	MGI:1340046	OTTMUSG00000016341.5	-0.639539	-1.55783	0.187732	2298.74	11.1409	11.0279	11.344	10.7118	-3.40667	0.000657611	0.0373666
ENSMUSG00000026669	Mcm10	protein_coding	MGI:1917274	OTTMUSG00000010867.2	-0.927738	-1.90229	0.272633	185.549	7.48768	7.5978	8.06005	7.13555	-3.40289	0.000666776	0.0377553
ENSMUSG00000008136	Fhl2	protein_coding	MGI:1338762	OTTMUSG00000046311.2	-0.64945	-1.56857	0.191318	5383.42	12.3686	12.2969	12.6332	11.9605	-3.39461	0.000687275	0.0387809
ENSMUSG00000034402	Kcnh5	protein_coding	MGI:3584508	OTTMUSG00000066432.1	-0.861741	-1.81723	0.253963	436.808	8.72394	8.80289	9.22337	8.38242	-3.39317	0.000690876	0.0388492
ENSMUSG00000000628	Hk2	protein_coding	MGI:1315197	OTTMUSG00000035991.3	1.25479	2.38633	0.371094	115.784	6.734	6.97275	6.34627	7.59923	3.38134	0.000721343	0.0403101
ENSMUSG00000035258	Abi3bp	protein_coding	MGI:2444583	OTTMUSG00000071572.2	-0.680708	-1.60293	0.201324	1491.59	10.5115	10.5394	10.8831	10.1957	-3.38116	0.000721817	0.0403101
ENSMUSG00000054555	Adam12	protein_coding	MGI:105378	OTTMUSG00000021264.3	-0.68367	-1.60622	0.202373	3742.45	11.8407	11.7929	12.1243	11.4616	-3.37826	0.000729466	0.0405978
ENSMUSG00000052512	Nav2	protein_coding	MGI:2183691	OTTMUSG00000043214.23	0.724868	1.65275	0.214789	7852.2	12.9006	12.9578	12.6144	13.3012	3.37479	0.000738709	0.0409451
ENSMUSG00000028373	Astn2	protein_coding	MGI:1889277	OTTMUSG00000000315.2	-0.635296	-1.55326	0.18829	2025.24	10.9597	10.8483	11.1695	10.527	-3.37404	0.000740746	0.0409451
ENSMUSG00000049580	Tsku	protein_coding	MGI:2443855	OTTMUSG00000058850.1	-1.2308	-2.34697	0.364909	103.509	6.52725	6.40419	7.02012	5.78825	-3.3729	0.0007438	0.0409745
ENSMUSG00000058571	Gpc6	protein_coding	MGI:1346322	OTTMUSG00000018004.3	-0.579139	-1.49396	0.17176	8365.5	13.012	12.9453	13.2332	12.6575	-3.37179	0.000746813	0.0410016
ENSMUSG00000024300	Myo1f	protein_coding	MGI:107711	OTTMUSG00000037201.3	-0.726998	-1.65519	0.215963	416.404	8.66908	8.79689	9.16075	8.43303	-3.36631	0.000761813	0.0416843
ENSMUSG00000039652	Cpeb3	protein_coding	MGI:2443075	OTTMUSG00000033003.4	-0.616181	-1.53281	0.183126	22231.3	14.406	14.5382	14.849	14.2274	-3.3648	0.000765999	0.0417726
ENSMUSG00000021263	Degs2	protein_coding	MGI:1917309	OTTMUSG00000066178.1	-0.754047	-1.68652	0.224465	891.41	9.74962	9.904	10.2728	9.53516	-3.35932	0.000781356	0.0424676
ENSMUSG00000067071	Hes6	protein_coding	MGI:1859852	OTTMUSG00000020919.2	-0.820429	-1.76593	0.245261	371.818	8.49896	8.43806	8.84535	8.03078	-3.34513	0.000822451	0.0445522
ENSMUSG00000029913	Prdm5	protein_coding	MGI:1918029	OTTMUSG00000036961.3	0.547436	1.46149	0.163714	3889.81	11.8931	12.0673	11.7939	12.3407	3.34386	0.000826228	0.0446081
ENSMUSG00000059049	Frem1	protein_coding	MGI:2670972	OTTMUSG00000000404.4	-0.626236	-1.54353	0.187375	2148.17	11.0452	10.9441	11.2504	10.6379	-3.34215	0.000831317	0.0447342
ENSMUSG00000079357	Gm11100	protein_coding	MGI:3779338	OTTMUSG00000034626.4	1.73885	3.33769	0.520427	83.244	6.14546	6.19177	5.49266	6.89088	3.3412	0.000834176	0.0447399
ENSMUSG00000028036	Ptgfr	protein_coding	MGI:97796	OTTMUSG00000025720.2	-0.704138	-1.62917	0.211139	1346.05	10.3597	10.3249	10.6783	9.97144	-3.33495	0.000853144	0.0456067
ENSMUSG00000024575	Pde6a	protein_coding	MGI:97524	OTTMUSG00000028119.2	-0.908943	-1.87767	0.272717	462.445	8.73176	9.10362	9.58237	8.62487	-3.33291	0.000859422	0.0457917
ENSMUSG00000028970	Abcb1b	protein_coding	MGI:97568	OTTMUSG00000054347.3	1.061	2.08637	0.318524	211.009	7.62776	7.83826	7.35346	8.32306	3.33098	0.000865404	0.0458357
ENSMUSG00000043051	Disc1	protein_coding	MGI:2447658	OTTMUSG00000032471.2	-0.664932	-1.58549	0.199683	543.063	9.06432	9.12399	9.45368	8.79429	-3.32994	0.000868635	0.0458357
ENSMUSG00000024803	Ankrd1	protein_coding	MGI:1097717	OTTMUSG00000074041.1	-1.35112	-2.55111	0.405753	99.089	6.46032	6.341	7.00149	5.6805	-3.32992	0.000868709	0.0458357
ENSMUSG00000045672	Col27a1	protein_coding	MGI:2672118	OTTMUSG00000000244.3	-0.523141	-1.43708	0.157181	5672.72	12.3749	12.171	12.4318	11.9101	-3.32828	0.000873854	0.045958
ENSMUSG00000031489	Adrb3	protein_coding	MGI:87939	OTTMUSG00000028657.2	2.59493	6.04161	0.781811	27.6475	3.7338	4.97074	3.65425	6.28724	3.31913	0.000902985	0.0471994
ENSMUSG00000005233	Spc25	protein_coding	MGI:1913692	OTTMUSG00000012970.2	0.773548	1.70947	0.233064	436.891	8.72807	8.73838	8.36304	9.11373	3.31904	0.000903269	0.0471994
ENSMUSG00000009281	Rarres2	protein_coding	MGI:1918910	OTTMUSG00000057233.1	-0.854922	-1.80866	0.25791	306.913	8.18893	7.88881	8.31031	7.4673	-3.31481	0.000917067	0.0477668
ENSMUSG00000032942	Ucp3	protein_coding	MGI:1099787	OTTMUSG00000022800.1	2.08391	4.23956	0.628847	30.0882	4.65469	4.87891	3.95942	5.79841	3.31386	0.000920166	0.0477751
ENSMUSG00000025196	Cpn1	protein_coding	MGI:2135874	OTTMUSG00000026385.1	0.887394	1.84983	0.267912	1030.9	9.8895	9.75497	9.30652	10.2034	3.31226	0.000925451	0.0478965
ENSMUSG00000078650	G6pc	protein_coding	MGI:95607	OTTMUSG00000002811.1	0.971765	1.96124	0.293646	9020.57	13.052	12.9804	12.5232	13.4375	3.30931	0.000935256	0.0482503
ENSMUSG00000038602	Slc35f1	protein_coding	MGI:2139810	OTTMUSG00000023982.3	-0.673684	-1.59514	0.203948	2154.78	11.0424	11.1138	11.4563	10.7712	-3.30321	0.000955844	0.0490304
ENSMUSG00000016552	Foxred2	protein_coding	MGI:106315	OTTMUSG00000028122.1	0.815031	1.75934	0.246752	270.472	8.03125	8.21955	7.82062	8.61849	3.30305	0.00095641	0.0490304
ENSMUSG00000060317	Acnat2	protein_coding	MGI:2444345	OTTMUSG00000006911.5	1.7666	3.40252	0.535093	1427.71	10.2643	10.1788	9.391	10.9666	3.30149	0.00096172	0.0491475
ENSMUSG00000007682	Dio2	protein_coding	MGI:1338833	OTTMUSG00000065914.1	2.00673	4.0187	0.608501	39.7603	4.43645	5.79086	4.85584	6.72588	3.29783	0.000974361	0.0496375
ENSMUSG00000042118	Bhmt2	protein_coding	MGI:1891379	OTTMUSG00000024451.2	0.802347	1.74394	0.244059	2378.22	11.1579	11.1918	10.8149	11.5688	3.28751	0.00101079	0.0513119
ENSMUSG00000074768	Bhmt	protein_coding	MGI:1339972	OTTMUSG00000024452.4	1.74214	3.34531	0.530051	85.2288	6.15356	6.09014	5.35141	6.82887	3.28674	0.00101354	0.0513119
ENSMUSG00000030737	Slco2b1	protein_coding	MGI:1351872	OTTMUSG00000024669.4	-0.624618	-1.5418	0.190094	1727.84	10.7281	10.5838	10.8957	10.272	-3.28584	0.00101678	0.0513156
ENSMUSG00000024165	Jpt2	protein_coding	MGI:1196260	OTTMUSG00000072571.2	0.634583	1.55249	0.193686	661.373	9.33853	9.17903	8.85989	9.49816	3.27635	0.00105159	0.0527954
ENSMUSG00000022613	Miox	protein_coding	MGI:1891725	OTTMUSG00000034719.1	-0.743866	-1.67466	0.22706	6862.3	12.6439	12.2785	12.6474	11.9095	-3.27608	0.00105259	0.0527954
ENSMUSG00000052415	Tchh	protein_coding	MGI:2177944	OTTMUSG00000051989.1	-0.813918	-1.75798	0.248603	855.616	9.69339	9.56652	9.99997	9.13308	-3.27397	0.00106048	0.0530271
ENSMUSG00000046080	Clec9a	protein_coding	MGI:2444608	OTTMUSG00000027008.3	-0.903456	-1.87054	0.276544	171.524	7.36923	7.31608	7.76144	6.87071	-3.26695	0.00108711	0.0538734
ENSMUSG00000024810	Il33	protein_coding	MGI:1924375	OTTMUSG00000028342.4	-0.761648	-1.69543	0.233146	501.089	8.93345	8.80751	9.18398	8.43103	-3.26683	0.00108758	0.0538734
ENSMUSG00000029561	Oasl2	protein_coding	MGI:1344390	OTTMUSG00000014606.3	-0.722302	-1.64981	0.221148	582.871	9.14637	9.31733	9.68075	8.9539	-3.26615	0.0010902	0.0538734
ENSMUSG00000021806	Nid2	protein_coding	MGI:1298229	OTTMUSG00000068714.1	0.716031	1.64266	0.219282	1376.45	10.3851	10.3144	9.94729	10.6814	3.26535	0.0010933	0.0538734
ENSMUSG00000039257	Vstm2b	protein_coding	MGI:1914525	OTTMUSG00000049457.3	-1.61785	-3.06918	0.495668	51.8636	5.49878	4.91029	5.71352	4.10705	-3.26399	0.00109856	0.0538734
ENSMUSG00000039431	Mtmr7	protein_coding	MGI:1891693	OTTMUSG00000038176.2	-0.70651	-1.63185	0.216497	469.322	8.84907	8.74478	9.0977	8.39187	-3.26336	0.00110098	0.0538734
ENSMUSG00000041828	Abca8a	protein_coding	MGI:2386846	OTTMUSG00000003232.4	-0.695815	-1.6198	0.213267	1687.63	10.6872	10.6045	10.9469	10.262	-3.26264	0.00110379	0.0538734
ENSMUSG00000008658	Rbfox1	protein_coding	MGI:1926224	OTTMUSG00000071124.2	-0.563524	-1.47788	0.172722	12146.5	13.5198	13.7951	14.0751	13.5152	-3.26261	0.00110392	0.0538734
ENSMUSG00000006575	Rundc3a	protein_coding	MGI:1858752	OTTMUSG00000002785.3	-1.52359	-2.87505	0.4677	53.4996	5.48762	5.71048	6.45871	4.96225	-3.25762	0.00112352	0.0546658
ENSMUSG00000019848	Popdc3	protein_coding	MGI:1930153	OTTMUSG00000027973.4	1.92322	3.79269	0.590558	35.4308	4.89912	5.18453	4.33256	6.0365	3.25662	0.00112746	0.0546938
ENSMUSG00000071005	Ccl19	protein_coding	MGI:1346316	OTTMUSG00000006591.2	-1.59442	-3.01974	0.490054	45.1595	5.34046	4.94672	5.69515	4.1983	-3.25357	0.00113966	0.0551208
ENSMUSG00000032334	Loxl1	protein_coding	MGI:106096	OTTMUSG00000063237.1	-0.731397	-1.66025	0.224979	600.938	9.1915	8.98495	9.36038	8.60953	-3.25096	0.00115016	0.0554637
ENSMUSG00000039323	Igfbp2	protein_coding	MGI:96437	OTTMUSG00000029573.1	1.1875	2.27758	0.365446	173.765	7.30939	7.49843	6.95059	8.04628	3.24945	0.00115628	0.055594
ENSMUSG00000110277	Gm45871	protein_coding	MGI:5804986	OTTMUSG00000061331.2	-0.901458	-1.86795	0.277759	699.763	9.33829	9.13005	9.5647	8.69541	-3.24546	0.00117259	0.0560511
ENSMUSG00000054752	Fsd1l	protein_coding	MGI:2442443	OTTMUSG00000007006.6	-0.659898	-1.57997	0.203331	1190.42	10.1916	10.1028	10.4315	9.77399	-3.24544	0.00117269	0.0560511
ENSMUSG00000080115	Eef1akmt3	protein_coding	MGI:3645330	OTTMUSG00000030578.2	-0.966126	-1.95359	0.297927	523.731	8.9293	8.93558	9.42385	8.44732	-3.24283	0.0011835	0.0564018
ENSMUSG00000037211	Spry1	protein_coding	MGI:1345139	OTTMUSG00000007497.2	-0.636249	-1.55428	0.196546	628.745	9.26617	9.07027	9.38923	8.75131	-3.23715	0.0012073	0.0573678
ENSMUSG00000061576	Dpp6	protein_coding	MGI:94921	OTTMUSG00000029575.2	-0.947819	-1.92895	0.294186	223.998	7.74806	7.85014	8.28706	7.41321	-3.22183	0.00127374	0.0602455
ENSMUSG00000027955	Gask1b	protein_coding	MGI:1915909	OTTMUSG00000026688.4	-0.784187	-1.72212	0.243424	304.008	8.21863	8.24427	8.63381	7.85472	-3.22149	0.00127527	0.0602455
ENSMUSG00000041653	Pnpla3	protein_coding	MGI:2151796	OTTMUSG00000070625.1	1.37912	2.60109	0.428223	110.389	6.63321	6.72469	6.04562	7.40375	3.22055	0.00127943	0.0602668
ENSMUSG00000021720	Rnf180	protein_coding	MGI:1919066	OTTMUSG00000067833.1	0.878554	1.83853	0.273001	1754.29	10.6603	10.988	10.5956	11.3803	3.21813	0.00129029	0.0606025
ENSMUSG00000021423	Ly86	protein_coding	MGI:1321404	OTTMUSG00000068199.1	-0.714472	-1.64088	0.222091	467.819	8.83723	8.95353	9.30094	8.60613	-3.21702	0.00129529	0.060662
ENSMUSG00000033634	Nat8f2	protein_coding	MGI:2136446	OTTMUSG00000034540.1	-1.007	-2.00973	0.313526	107.341	6.69773	6.6037	7.10186	6.10555	-3.21186	0.0013188	0.0615859
ENSMUSG00000021390	Ogn	protein_coding	MGI:109278	OTTMUSG00000067235.1	-0.818935	-1.7641	0.255804	354.208	8.3801	7.98809	8.3821	7.59409	-3.20142	0.00136752	0.0635225
ENSMUSG00000035934	Pknox2	protein_coding	MGI:2445415	OTTMUSG00000040107.5	-0.571852	-1.48643	0.178631	1361.65	10.3878	10.2236	10.5073	9.93992	-3.2013	0.00136809	0.0635225
ENSMUSG00000044646	Zbtb7c	protein_coding	MGI:2443302	OTTMUSG00000073703.1	0.720133	1.64733	0.225087	2596.22	11.2969	11.2685	10.9328	11.6042	3.19935	0.00137739	0.0636541
ENSMUSG00000069456	Rdh16	protein_coding	MGI:1201375	OTTMUSG00000027661.3	0.623834	1.54096	0.195005	4355.43	12.0296	12.3183	12.0128	12.6237	3.19906	0.00137876	0.0636541
ENSMUSG00000052516	Robo2	protein_coding	MGI:1890110	OTTMUSG00000017043.8	-0.744997	-1.67597	0.23305	9648.64	13.1904	13.0644	13.4292	12.6995	-3.19673	0.00138994	0.0639884
ENSMUSG00000028528	Dnajc6	protein_coding	MGI:1919935	OTTMUSG00000008458.3	-0.570867	-1.48542	0.178716	5163.53	12.3136	12.3837	12.6754	12.092	-3.19427	0.00140187	0.0643552
ENSMUSG00000051041	Olfml1	protein_coding	MGI:2679264	OTTMUSG00000029940.2	-0.645492	-1.56427	0.202474	663.337	9.34182	9.48979	9.80957	9.17	-3.18803	0.00143247	0.0655588
ENSMUSG00000038496	Slc19a3	protein_coding	MGI:1931307	OTTMUSG00000022622.2	0.923452	1.89665	0.28973	535.102	8.9984	8.88679	8.46494	9.30863	3.18728	0.00143615	0.0655588
ENSMUSG00000027848	Olfml3	protein_coding	MGI:1914877	OTTMUSG00000046189.2	-0.84784	-1.7998	0.266415	305.253	8.20579	8.08851	8.52997	7.64704	-3.1824	0.00146058	0.066487
ENSMUSG00000011179	Odc1	protein_coding	MGI:97402	OTTMUSG00000066814.1	-0.67324	-1.59465	0.212293	5417.07	12.3385	12.1608	12.5054	11.8161	-3.17128	0.00151771	0.0688948
ENSMUSG00000046491	C1qtnf2	protein_coding	MGI:1916433	OTTMUSG00000005457.3	-1.01962	-2.02738	0.322275	195.262	7.54451	7.43682	7.91898	6.95467	-3.16381	0.00155717	0.0703427
ENSMUSG00000090061	Nwd2	protein_coding	MGI:1920464	OTTMUSG00000030847.5	-0.989809	-1.98592	0.312874	287.555	8.02051	7.63552	8.14148	7.12956	-3.16361	0.00155827	0.0703427
ENSMUSG00000032374	Plod2	protein_coding	MGI:1347007	OTTMUSG00000031153.3	0.63035	1.54794	0.199411	3164.69	11.5645	11.4176	11.0932	11.742	3.16106	0.00157196	0.0707642
ENSMUSG00000042757	Tmem108	protein_coding	MGI:1932411	OTTMUSG00000048461.5	0.538462	1.45242	0.170704	4970.56	12.249	12.05	11.7794	12.3207	3.15436	0.00160848	0.0721029
ENSMUSG00000099032	Tcf24	protein_coding	MGI:3780500	OTTMUSG00000044905.1	0.753865	1.6863	0.23902	220.055	7.75271	7.87384	7.49916	8.24853	3.15399	0.00161057	0.0721029
ENSMUSG00000032840	2410131K14Rik	protein_coding	MGI:1924042	OTTMUSG00000028968.1	0.678191	1.60013	0.215181	340.643	8.39475	8.33634	7.99933	8.67335	3.15173	0.00162307	0.0724627
ENSMUSG00000026307	Scly	protein_coding	MGI:1355310	OTTMUSG00000022404.3	0.599186	1.51486	0.190209	2914.26	11.485	11.4004	11.1	11.7008	3.15014	0.00163191	0.0726579
ENSMUSG00000021998	Lcp1	protein_coding	MGI:104808	OTTMUSG00000024579.5	-0.529376	-1.4433	0.168306	1603.51	10.613	10.6797	10.9457	10.4136	-3.14532	0.00165907	0.0736655
ENSMUSG00000048772	Tmem53	protein_coding	MGI:1916027	OTTMUSG00000009944.2	0.622343	1.53937	0.198406	1098.52	10.0738	10.1863	9.88245	10.4901	3.13671	0.00170855	0.0756558
ENSMUSG00000028989	Angptl7	protein_coding	MGI:3605801	OTTMUSG00000010933.1	-0.935534	-1.9126	0.298368	337.23	8.30521	8.22615	8.68553	7.76677	-3.1355	0.00171559	0.0757608
ENSMUSG00000062939	Stat4	protein_coding	MGI:103062	OTTMUSG00000046732.1	-0.956974	-1.94123	0.305819	167.02	7.32556	7.34187	7.8123	6.87144	-3.12921	0.00175275	0.0771012
ENSMUSG00000038608	Dock10	protein_coding	MGI:2146320	OTTMUSG00000047903.2	-0.57245	-1.48705	0.182963	3360.92	11.6931	11.5784	11.8563	11.3004	-3.12876	0.00175543	0.0771012
ENSMUSG00000029830	Svopl	protein_coding	MGI:2444335	OTTMUSG00000024664.4	0.55878	1.47302	0.178712	3394	11.6938	11.8926	11.6168	12.1685	3.12671	0.00176773	0.0774322
ENSMUSG00000017428	Psmd11	protein_coding	MGI:1916327	OTTMUSG00000000212.5	0.564612	1.47899	0.180732	5664.66	12.4427	12.2817	12.0039	12.5595	3.12402	0.00178399	0.0779344
ENSMUSG00000063681	Crb1	protein_coding	MGI:2136343	OTTMUSG00000033974.4	0.914284	1.88463	0.292739	239.245	7.7788	8.11986	7.69648	8.54323	3.12321	0.0017889	0.0779397
ENSMUSG00000030562	Nox4	protein_coding	MGI:1354184	OTTMUSG00000021141.4	-0.701516	-1.62621	0.224804	28307.2	14.7118	15.0145	15.3748	14.6543	-3.12057	0.00180504	0.0782988
ENSMUSG00000076441	Ass1	protein_coding	MGI:88090	OTTMUSG00000012079.2	-0.837705	-1.7872	0.268471	11823.8	13.4473	13.6323	14.0595	13.2051	-3.12028	0.00180678	0.0782988
ENSMUSG00000078597	Cyp4a12b	protein_coding	MGI:3611747	OTTMUSG00000008618.1	-1.42785	-2.69045	0.458085	89.9055	6.20155	5.92449	6.67334	5.17565	-3.117	0.00182702	0.0789652
ENSMUSG00000073555	Gm4951	protein_coding	MGI:3644953	OTTMUSG00000033995.1	-0.667665	-1.5885	0.214303	860.441	9.71945	9.79669	10.1376	9.45574	-3.11552	0.00183623	0.0791527
ENSMUSG00000025231	Sufu	protein_coding	MGI:1345643	OTTMUSG00000030508.3	0.496656	1.41094	0.159593	6727.9	12.6979	12.7352	12.4868	12.9836	3.11201	0.00185819	0.0798875
ENSMUSG00000078672	Mup20	protein_coding	MGI:3651981	OTTMUSG00000007485.2	-6.71917	-105.359	2.16291	5.16023	0.905869	1.33401	2.66802	0	-3.10654	0.00189289	NA
ENSMUSG00000064115	Cadm2	protein_coding	MGI:2442722	OTTMUSG00000017090.5	-0.678698	-1.60069	0.218696	2058.98	10.9742	10.981	11.3239	10.638	-3.10339	0.00191317	0.0820339
ENSMUSG00000016528	Mapkapk2	protein_coding	MGI:109298	OTTMUSG00000049116.1	0.658825	1.5788	0.212515	4641.38	12.1493	12.1161	11.7926	12.4395	3.10013	0.00193437	0.0827247
ENSMUSG00000029123	Stk32b	protein_coding	MGI:1927552	OTTMUSG00000056098.2	-0.53298	-1.44691	0.172104	3162.09	11.6063	11.6034	11.8689	11.3378	-3.09685	0.00195589	0.0834257
ENSMUSG00000026435	Slc45a3	protein_coding	MGI:1922082	OTTMUSG00000049196.2	0.656022	1.57573	0.212033	956.683	9.87489	9.77624	9.44228	10.1102	3.09396	0.00197506	0.0840226
ENSMUSG00000034930	Rtkn	protein_coding	MGI:107371	OTTMUSG00000026967.6	-0.600223	-1.51595	0.194338	740.688	9.51103	9.4439	9.74345	9.14435	-3.08855	0.00201133	0.0853422
ENSMUSG00000037003	Tns2	protein_coding	MGI:2387586	OTTMUSG00000071235.1	-0.539707	-1.45368	0.174812	1128.61	10.1203	10.2222	10.4913	9.95319	-3.08736	0.00201941	0.0854621
ENSMUSG00000023868	Pde10a	protein_coding	MGI:1345143	OTTMUSG00000021581.6	-0.611951	-1.52832	0.19833	3562.13	11.769	11.729	12.0433	11.4147	-3.08552	0.00203196	0.0857698
ENSMUSG00000002393	Nr2f6	protein_coding	MGI:1352453	OTTMUSG00000022854.2	0.638631	1.55685	0.207738	1609.74	10.6053	10.3325	10.0209	10.644	3.07421	0.00211062	0.0887233
ENSMUSG00000092083	Kcnb2	protein_coding	MGI:99632	OTTMUSG00000042215.3	-0.629367	-1.54689	0.204746	2261.58	11.1057	11.2603	11.5678	10.9527	-3.07389	0.00211285	0.0887233
ENSMUSG00000025017	Pik3ap1	protein_coding	MGI:1933177	OTTMUSG00000074198.1	-0.681043	-1.6033	0.221727	341.7	8.38369	8.53422	8.87395	8.19449	-3.07154	0.00212957	0.0891948
ENSMUSG00000020609	Apob	protein_coding	MGI:88052	OTTMUSG00000035465.2	0.757701	1.69079	0.24692	1105.54	10.0592	10.1184	9.73926	10.4975	3.0686	0.00215061	0.0898448
ENSMUSG00000028681	Ptch2	protein_coding	MGI:1095405	OTTMUSG00000009923.6	-0.78545	-1.72363	0.256047	223.936	7.76111	7.56969	7.96349	7.17589	-3.0676	0.00215785	0.0899158
ENSMUSG00000032324	Tspan3	protein_coding	MGI:1928098	OTTMUSG00000063117.1	0.515518	1.42951	0.168156	2370.88	11.1987	11.1877	10.9317	11.4438	3.06571	0.00217152	0.0902541
ENSMUSG00000106892	Gm42791	protein_coding	MGI:5662928	OTTMUSG00000055630.2	-1.1165	-2.16821	0.364469	103.004	6.55379	6.87458	7.45657	6.29259	-3.06336	0.00218865	0.0906887
ENSMUSG00000063229	Ldha	protein_coding	MGI:96759	OTTMUSG00000016500.5	0.541271	1.45525	0.176727	2227.97	11.1047	11.0209	10.7499	11.2919	3.06275	0.00219314	0.0906887
ENSMUSG00000026417	Pigr	protein_coding	MGI:103080	OTTMUSG00000022632.2	0.882542	1.84362	0.288747	578.869	9.09479	9.21358	8.76612	9.66105	3.05646	0.00223969	0.0923787
ENSMUSG00000025909	Sntg1	protein_coding	MGI:1918346	OTTMUSG00000033160.4	-0.809832	-1.75301	0.265223	646.688	9.28869	9.26555	9.68178	8.84931	-3.0534	0.00226263	0.0930886
ENSMUSG00000027360	Hdc	protein_coding	MGI:96062	OTTMUSG00000015753.1	-1.16311	-2.2394	0.38148	108.993	6.63915	6.90481	7.48289	6.32672	-3.04895	0.0022964	0.0940783
ENSMUSG00000031778	Cx3cl1	protein_coding	MGI:1097153	OTTMUSG00000029903.2	-0.593526	-1.50893	0.194681	1109.34	10.089	9.9242	10.2198	9.62861	-3.04871	0.00229826	0.0940783
ENSMUSG00000029673	Auts2	protein_coding	MGI:1919847	OTTMUSG00000034923.7	0.499848	1.41406	0.164135	35042.3	15.0765	15.1022	14.852	15.3524	3.04535	0.00232412	0.0947787
ENSMUSG00000026687	Aldh9a1	protein_coding	MGI:1861622	OTTMUSG00000050636.1	-0.599483	-1.51517	0.19688	2056.97	10.9721	11.0575	11.3651	10.7498	-3.04492	0.00232745	0.0947787
ENSMUSG00000019838	Slc16a10	protein_coding	MGI:1919722	OTTMUSG00000063428.1	0.65601	1.57572	0.215494	8300.4	12.978	13.0861	12.7787	13.3934	3.04422	0.00233287	0.0947787
ENSMUSG00000026365	Cfh	protein_coding	MGI:88385	OTTMUSG00000024648.5	-0.688331	-1.61142	0.227005	7946.7	12.9127	12.7331	13.0538	12.4123	-3.03223	0.00242755	0.0983793
ENSMUSG00000062210	Tnfaip8	protein_coding	MGI:2147191	OTTMUSG00000033192.6	-0.664815	-1.58536	0.219761	26032.8	14.6158	14.8443	15.1727	14.516	-3.02517	0.00248491	0.100453
ENSMUSG00000057058	Skap1	protein_coding	MGI:1925723	OTTMUSG00000001774.6	-0.589302	-1.50452	0.195098	1629.99	10.6423	10.69	10.9909	10.3891	-3.02055	0.00252319	0.101748
ENSMUSG00000000197	Nalcn	protein_coding	MGI:2444306	OTTMUSG00000069813.1	0.795527	1.73571	0.263884	1113.64	9.89763	10.3857	9.97827	10.7931	3.01468	0.00257247	0.103403
ENSMUSG00000024038	Ndufv3	protein_coding	MGI:1890894	OTTMUSG00000047655.5	0.540516	1.45449	0.179342	1514.04	10.5478	10.4961	10.2274	10.7648	3.01389	0.00257921	0.103403
ENSMUSG00000089694	Nat8f7	protein_coding	MGI:3782661	OTTMUSG00000034542.1	-1.63219	-3.09983	0.541706	31.4777	4.73619	5.12453	5.91626	4.3328	-3.01305	0.00258638	0.103403
ENSMUSG00000054072	Iigp1	protein_coding	MGI:1926259	OTTMUSG00000073536.1	-0.758132	-1.6913	0.251649	955.986	9.85212	9.95074	10.3367	9.56478	-3.01266	0.00258968	0.103403
ENSMUSG00000055866	Per2	protein_coding	MGI:1195265	OTTMUSG00000048493.1	0.841935	1.79245	0.279575	3400.6	11.5769	11.0278	10.6425	11.413	3.01149	0.00259973	0.10355
ENSMUSG00000055026	Gabrg3	protein_coding	MGI:95624	OTTMUSG00000024708.2	-0.863396	-1.81932	0.286926	256.931	7.94312	8.04659	8.45976	7.63342	-3.00912	0.00262002	0.104103
ENSMUSG00000041565	L3mbtl4	protein_coding	MGI:2444889	OTTMUSG00000028472.6	-0.998289	-1.99763	0.331848	92.7949	6.4825	6.6844	7.18262	6.18618	-3.00827	0.00262739	0.104141
ENSMUSG00000044350	Lacc1	protein_coding	MGI:2445077	OTTMUSG00000027801.4	-0.784078	-1.72199	0.260883	551.088	9.06331	9.00712	9.39809	8.61614	-3.00548	0.00265162	0.104846
ENSMUSG00000009293	Ube2g2	protein_coding	MGI:1343188	OTTMUSG00000038229.2	0.663468	1.58389	0.221038	1161.17	10.1474	10.0059	9.68359	10.3283	3.0016	0.00268564	0.105686
ENSMUSG00000000682	Cd52	protein_coding	MGI:1346088	OTTMUSG00000010233.2	-1.1111	-2.1601	0.370172	82.0129	6.30002	6.31751	6.8574	5.77762	-3.00157	0.00268589	0.105686
ENSMUSG00000062184	Hs6st2	protein_coding	MGI:1354959	OTTMUSG00000017337.3	-0.705985	-1.63126	0.235728	972.417	9.87698	10.0312	10.3932	9.66912	-2.99491	0.00274522	0.10776
ENSMUSG00000040987	Mill2	protein_coding	MGI:2179989	OTTMUSG00000058434.5	-0.532358	-1.44629	0.178125	1466.7	10.504	10.5352	10.7983	10.2721	-2.98868	0.00280184	0.109716
ENSMUSG00000025993	Slc40a1	protein_coding	MGI:1315204	OTTMUSG00000046528.3	-0.685249	-1.60798	0.229338	1971.59	10.9089	10.8523	11.1768	10.5278	-2.98795	0.00280855	0.109716
ENSMUSG00000032024	Clmp	protein_coding	MGI:1918816	OTTMUSG00000030244.1	-0.572759	-1.48737	0.192194	825.01	9.66755	9.54925	9.82999	9.26851	-2.98011	0.00288147	0.112295
ENSMUSG00000026786	Apbb1ip	protein_coding	MGI:1861354	OTTMUSG00000011555.2	-0.556545	-1.47074	0.186835	1027.93	9.97536	10.1717	10.4509	9.89251	-2.97881	0.00289373	0.112367
ENSMUSG00000075478	Slitrk1	protein_coding	MGI:2679446	OTTMUSG00000069624.1	1.24332	2.36743	0.41744	88.4869	6.37366	6.30083	5.67327	6.92838	2.97844	0.00289715	0.112367
ENSMUSG00000026971	Itgb6	protein_coding	MGI:96615	OTTMUSG00000012790.5	0.591952	1.50728	0.19886	23111.3	14.4383	14.3561	14.0596	14.6527	2.97673	0.00291345	0.11273
ENSMUSG00000041301	Cftr	protein_coding	MGI:88388	OTTMUSG00000024173.5	0.759042	1.69237	0.255099	2149.38	10.8438	10.3005	9.90006	10.701	2.97548	0.00292532	0.11292
ENSMUSG00000010064	Slc38a3	protein_coding	MGI:1923507	OTTMUSG00000050784.4	0.968525	1.95684	0.32601	336.366	8.31591	8.17639	7.70506	8.64771	2.97084	0.00296983	0.114367
ENSMUSG00000066154	Mup3	protein_coding	MGI:97235	OTTMUSG00000007481.4	-6.46425	-88.2941	2.17936	4.61735	1.07696	1.27166	2.54332	0	-2.96612	0.00301582	NA
ENSMUSG00000027660	Skil	protein_coding	MGI:106203	OTTMUSG00000027813.3	0.509582	1.42364	0.171827	3025.13	11.534	11.3101	11.0569	11.5632	2.96568	0.00302018	0.116031
ENSMUSG00000079071	Gm14085	protein_coding	MGI:3702173	OTTMUSG00000015615.1	-5.74367	-53.5818	1.93751	4.21774	1.84056	1.67124	3.34248	0	-2.96445	0.00303221	0.116218
ENSMUSG00000030047	Arhgap25	protein_coding	MGI:2443687	OTTMUSG00000023045.3	-0.686669	-1.60956	0.231847	308.392	8.23185	8.42712	8.76589	8.08835	-2.96173	0.00305913	0.116714
ENSMUSG00000039239	Tgfb2	protein_coding	MGI:98726	OTTMUSG00000050852.3	-0.693953	-1.61771	0.234309	456.235	8.80234	8.89304	9.2439	8.54219	-2.9617	0.00305951	0.116714
ENSMUSG00000041710	Trpc5	protein_coding	MGI:109524	OTTMUSG00000018934.1	-0.778916	-1.71584	0.263061	258.79	7.97539	7.90285	8.29899	7.50671	-2.96097	0.00306669	0.116714
ENSMUSG00000079353	Gm11099	protein_coding	MGI:3779335	NA	-0.636246	-1.55428	0.215027	404.004	8.50459	9.11345	9.4291	8.7978	-2.95891	0.00308731	0.117191
ENSMUSG00000056870	Gulp1	protein_coding	MGI:1920407	OTTMUSG00000030324.4	-0.61554	-1.53213	0.208074	5932	12.5066	12.4281	12.7193	12.1369	-2.95828	0.00309365	0.117191
ENSMUSG00000071369	Map3k5	protein_coding	MGI:1346876	OTTMUSG00000031050.4	0.55359	1.46773	0.187399	16782.5	14.0138	13.9457	13.6576	14.2338	2.95407	0.00313613	0.118471
ENSMUSG00000022504	Ciita	protein_coding	MGI:108445	OTTMUSG00000071197.2	-0.629816	-1.54737	0.21329	474.996	8.86994	8.8063	9.12286	8.48974	-2.95286	0.00314847	0.118471
ENSMUSG00000039179	Tekt5	protein_coding	MGI:1917676	OTTMUSG00000025761.2	-1.45037	-2.73278	0.49128	39.9363	5.26079	5.06678	5.75647	4.37709	-2.95222	0.00315497	0.118471
ENSMUSG00000039200	Atf7ip2	protein_coding	MGI:1922579	OTTMUSG00000027627.2	-0.822226	-1.76813	0.278529	459.8	8.74548	8.53632	8.92269	8.14995	-2.95203	0.00315697	0.118471
ENSMUSG00000051111	Sv2c	protein_coding	MGI:1922459	OTTMUSG00000035052.4	-1.697	-3.24225	0.575062	40.3707	5.14548	4.76031	5.5713	3.94932	-2.95098	0.0031677	0.118471
ENSMUSG00000001986	Gria3	protein_coding	MGI:95810	OTTMUSG00000017323.5	0.548679	1.46275	0.185953	8380.26	12.9744	12.8358	12.5695	13.102	2.95064	0.00317118	0.118471
ENSMUSG00000037860	Aim2	protein_coding	MGI:2686159	OTTMUSG00000033253.7	-0.848684	-1.80086	0.287749	159.312	7.26594	7.36203	7.7804	6.94366	-2.94939	0.00318399	0.118677
ENSMUSG00000042097	Zfp239	protein_coding	MGI:1306812	OTTMUSG00000022149.3	0.920562	1.89285	0.312556	371.301	8.42676	8.52353	8.05239	8.99468	2.94527	0.00322673	0.119995
ENSMUSG00000025511	Tspan4	protein_coding	MGI:1928097	OTTMUSG00000028948.3	-0.626278	-1.54358	0.212827	835.983	9.63997	9.97879	10.2877	9.66991	-2.94266	0.0032541	0.120736
ENSMUSG00000040118	Cacna2d1	protein_coding	MGI:88295	OTTMUSG00000055290.2	-0.625492	-1.54274	0.212828	2178.56	11.0594	10.9468	11.263	10.6307	-2.93895	0.00329325	0.12191
ENSMUSG00000039706	Ldb2	protein_coding	MGI:894670	OTTMUSG00000053817.4	-0.542034	-1.45602	0.184578	21024.7	14.3409	14.3666	14.6335	14.0997	-2.93661	0.00331822	0.122436
ENSMUSG00000035699	Slc51a	protein_coding	MGI:2146634	OTTMUSG00000025790.2	-0.90569	-1.87344	0.308456	387.45	8.44415	8.39821	8.83107	7.96535	-2.93621	0.00332251	0.122436
ENSMUSG00000028639	Ybx1	protein_coding	MGI:99146	OTTMUSG00000009259.2	0.803973	1.7459	0.274052	4450.54	12.0591	11.9599	11.6102	12.3096	2.93365	0.00335002	0.12317
ENSMUSG00000066366	Serpina1a	protein_coding	MGI:891971	OTTMUSG00000023942.3	-1.50178	-2.83192	0.512723	46.6671	5.31229	5.1244	5.8627	4.3861	-2.92903	0.00340021	0.124733
ENSMUSG00000025178	Pi4k2a	protein_coding	MGI:1934031	OTTMUSG00000074242.1	0.524658	1.43859	0.179208	2349.29	11.1726	11.0141	10.7524	11.2758	2.92764	0.00341544	0.124819
ENSMUSG00000023999	Kif6	protein_coding	MGI:1098238	OTTMUSG00000034551.1	-0.667343	-1.58815	0.227963	350.03	8.38115	8.70876	9.03809	8.37942	-2.92742	0.00341791	0.124819
ENSMUSG00000022014	Epsti1	protein_coding	MGI:1915168	OTTMUSG00000069118.1	-0.572389	-1.48698	0.195763	918.629	9.8231	9.87815	10.1636	9.59268	-2.92389	0.00345692	0.125961
ENSMUSG00000061780	Cfd	protein_coding	MGI:87931	OTTMUSG00000064920.1	6.46042	88.0605	2.21103	31.549	3.42135	3.53251	0.750975	6.31406	2.92191	0.00347895	0.12648
ENSMUSG00000020620	Abca8b	protein_coding	MGI:1351668	OTTMUSG00000003354.2	-0.641402	-1.55984	0.219648	459.796	8.82506	8.79371	9.11399	8.47343	-2.92014	0.00349878	0.126917
ENSMUSG00000056258	Kcnq3	protein_coding	MGI:1336181	OTTMUSG00000044954.4	-0.614965	-1.53152	0.210742	460.565	8.67267	8.42685	8.73332	8.12038	-2.9181	0.00352173	0.127465
ENSMUSG00000026837	Col5a1	protein_coding	MGI:88457	OTTMUSG00000011567.8	-0.565678	-1.48008	0.194354	579.431	9.16548	9.17781	9.45858	8.89704	-2.91056	0.0036078	0.13029
ENSMUSG00000027827	Kcnab1	protein_coding	MGI:109155	OTTMUSG00000034877.5	-0.502818	-1.41698	0.172802	1193.82	10.204	10.2431	10.4958	9.99045	-2.90979	0.00361671	0.130322
ENSMUSG00000063268	Parp10	protein_coding	MGI:3712326	OTTMUSG00000035244.1	-0.529901	-1.44383	0.182219	1003.4	9.95212	9.91667	10.1801	9.65321	-2.90805	0.00363688	0.130759
ENSMUSG00000038179	Slamf7	protein_coding	MGI:1922595	OTTMUSG00000050083.1	-1.0436	-2.06136	0.359018	105.044	6.63957	6.76292	7.25535	6.27049	-2.90681	0.00365136	0.130989
ENSMUSG00000029650	Slc46a3	protein_coding	MGI:1918956	OTTMUSG00000028765.3	-0.672187	-1.59349	0.231333	680.144	9.37998	9.34037	9.66431	9.01643	-2.90571	0.0036642	0.131161
ENSMUSG00000042351	Grap2	protein_coding	MGI:1333842	OTTMUSG00000070854.1	-0.660895	-1.58106	0.22757	328.973	8.3333	8.41057	8.74036	8.08079	-2.90414	0.00368258	0.131529
ENSMUSG00000030814	Bcl7c	protein_coding	MGI:1332237	OTTMUSG00000023194.2	0.50541	1.41953	0.174309	1200.67	10.205	10.0128	9.76035	10.2653	2.89951	0.00373752	0.133198
ENSMUSG00000029718	Pcolce	protein_coding	MGI:105099	OTTMUSG00000021947.9	-0.61167	-1.52803	0.211071	586.42	9.16297	8.94728	9.24561	8.64896	-2.89793	0.0037563	0.133575
ENSMUSG00000020532	Acaca	protein_coding	MGI:108451	OTTMUSG00000000985.6	0.533272	1.44721	0.184139	4766.63	12.2004	12.1437	11.8787	12.4087	2.89603	0.00377917	0.133862
ENSMUSG00000014226	Cacybp	protein_coding	MGI:1270839	OTTMUSG00000050680.3	0.935017	1.91191	0.322877	596.774	9.13945	9.01074	8.61561	9.40586	2.89589	0.00378084	0.133862
ENSMUSG00000023873	1700010I14Rik	protein_coding	MGI:1914181	OTTMUSG00000028081.5	0.673726	1.59519	0.232882	254.393	7.95284	8.03841	7.7039	8.37291	2.89299	0.00381598	0.134812
ENSMUSG00000062248	Cks2	protein_coding	MGI:1913447	OTTMUSG00000023833.1	0.625767	1.54303	0.216981	941.066	9.84638	9.78843	9.47803	10.0988	2.88396	0.00392702	0.138434
ENSMUSG00000024620	Pdgfrb	protein_coding	MGI:97531	OTTMUSG00000014920.2	-0.7019	-1.62665	0.243546	1649.24	10.6448	10.5508	10.88	10.2216	-2.882	0.00395158	0.138998
ENSMUSG00000031825	Crispld2	protein_coding	MGI:1926142	OTTMUSG00000025222.3	-0.640124	-1.55846	0.222958	883.737	9.75738	9.63521	9.96029	9.31013	-2.87105	0.0040911	0.143595
ENSMUSG00000037922	Bank1	protein_coding	MGI:2442120	OTTMUSG00000052558.2	-0.930489	-1.90592	0.324399	216.048	7.62151	7.96919	8.43221	7.50617	-2.86835	0.00412623	0.144516
ENSMUSG00000030244	Gys2	protein_coding	MGI:2385254	OTTMUSG00000023569.2	-0.724811	-1.65268	0.252989	241.978	7.87405	7.89947	8.27345	7.52549	-2.86499	0.00417028	0.145745
ENSMUSG00000051506	Wdfy4	protein_coding	MGI:3584510	OTTMUSG00000027929.4	-0.614064	-1.53056	0.214521	517.474	8.97484	9.09297	9.40149	8.78445	-2.86248	0.00420334	0.146585
ENSMUSG00000036040	Adamtsl2	protein_coding	MGI:1925044	OTTMUSG00000011845.2	-0.824833	-1.77133	0.288488	419.759	8.60811	8.19964	8.65047	7.74882	-2.85916	0.00424759	0.147811
ENSMUSG00000027809	Etfdh	protein_coding	MGI:106100	OTTMUSG00000029395.3	0.486685	1.40122	0.170298	1943.61	10.9133	10.8887	10.6447	11.1327	2.85784	0.0042653	0.147869
ENSMUSG00000025780	Itih5	protein_coding	MGI:1925751	OTTMUSG00000011192.1	-0.514446	-1.42845	0.180046	1558.37	10.5844	10.7242	10.9776	10.4709	-2.85731	0.00427254	0.147869
ENSMUSG00000027859	Ngf	protein_coding	MGI:97321	OTTMUSG00000054689.3	-0.517476	-1.43145	0.181133	1272.05	10.2988	10.2356	10.4935	9.97775	-2.85689	0.00427814	0.147869
ENSMUSG00000029231	Pdgfra	protein_coding	MGI:97530	OTTMUSG00000056081.3	-0.62622	-1.54352	0.219239	2254.08	11.1042	11.0145	11.3219	10.7071	-2.85633	0.00428566	0.147869
ENSMUSG00000004105	Angptl2	protein_coding	MGI:1347002	OTTMUSG00000012579.2	-0.570505	-1.48504	0.200268	1043.62	10.0093	9.97913	10.2569	9.70137	-2.84871	0.00438966	0.151136
ENSMUSG00000045064	Zc2hc1c	protein_coding	MGI:1919600	OTTMUSG00000027676.1	0.718032	1.64494	0.252223	334.003	8.34734	8.20596	7.85182	8.56011	2.84681	0.00441601	0.151722
ENSMUSG00000016087	Fli1	protein_coding	MGI:95554	OTTMUSG00000044678.3	-0.441507	-1.35802	0.155267	8098.15	12.9648	13.1221	13.3424	12.9017	-2.84354	0.0044616	0.152965
ENSMUSG00000036526	Card11	protein_coding	MGI:1916978	OTTMUSG00000054841.1	-0.752157	-1.68431	0.264758	154.167	7.1979	7.42167	7.79399	7.04936	-2.84092	0.00449833	0.1539
ENSMUSG00000032254	Kif23	protein_coding	MGI:1919069	OTTMUSG00000062532.2	0.843814	1.79479	0.297258	613.948	9.12915	9.52692	9.16649	9.88735	2.83866	0.0045303	0.154668
ENSMUSG00000024640	Psat1	protein_coding	MGI:2183441	OTTMUSG00000030919.6	0.771984	1.70762	0.27204	433.297	8.71054	8.63253	8.25206	9.01299	2.83776	0.00454315	0.154781
ENSMUSG00000009013	Dynll1	protein_coding	MGI:1861457	OTTMUSG00000014648.2	0.877983	1.8378	0.309479	873.864	9.68324	9.46547	9.10245	9.82849	2.83697	0.00455434	0.154838
ENSMUSG00000068748	Ptprz1	protein_coding	MGI:97816	OTTMUSG00000055926.1	-1.00507	-2.00703	0.355073	116.008	6.76429	6.98806	7.48676	6.48936	-2.83059	0.00464621	0.157632
ENSMUSG00000071679	Rtl4	protein_coding	MGI:3588192	OTTMUSG00000018930.1	-0.5962	-1.51173	0.210854	3279.54	11.6276	11.48	11.7778	11.1822	-2.82755	0.00469064	0.158807
ENSMUSG00000022012	Enox1	protein_coding	MGI:2444896	OTTMUSG00000069152.3	-0.505865	-1.41997	0.179054	3018.38	11.5222	11.2533	11.5074	10.9991	-2.82521	0.00472497	0.159321
ENSMUSG00000026840	Lamc3	protein_coding	MGI:1344394	OTTMUSG00000012245.2	-0.607496	-1.52361	0.215029	655.025	9.32765	9.19398	9.49272	8.89523	-2.82518	0.00472541	0.159321
ENSMUSG00000037816	Fbxw17	protein_coding	MGI:1923584	OTTMUSG00000041997.3	-0.632784	-1.55055	0.224067	474.933	8.87031	8.82564	9.15144	8.49984	-2.82408	0.00474166	0.159538
ENSMUSG00000028005	Gucy1b1	protein_coding	MGI:1860604	OTTMUSG00000051753.2	-0.653824	-1.57333	0.23179	558.679	9.09249	8.93945	9.2581	8.62081	-2.82076	0.00479101	0.160865
ENSMUSG00000023886	Smoc2	protein_coding	MGI:1929881	OTTMUSG00000072208.1	-0.7796	-1.71666	0.277013	312.565	8.24511	8.14584	8.54069	7.75099	-2.81431	0.00488821	0.163524
ENSMUSG00000041920	Slc16a6	protein_coding	MGI:2144585	OTTMUSG00000003343.3	0.526901	1.44083	0.187286	1067.26	10.0014	9.62905	9.36518	9.89292	2.81334	0.00490292	0.163524
ENSMUSG00000045658	Pid1	protein_coding	MGI:2138391	OTTMUSG00000040068.2	-0.518186	-1.43215	0.184218	5792.2	12.4785	12.3945	12.6485	12.1406	-2.8129	0.00490969	0.163524
ENSMUSG00000020743	Mif4gd	protein_coding	MGI:1916924	OTTMUSG00000003475.2	0.502315	1.41648	0.178578	1346.04	10.3726	10.1896	9.93873	10.4405	2.81285	0.00491044	0.163524
ENSMUSG00000000440	Pparg	protein_coding	MGI:97747	OTTMUSG00000056643.7	0.574789	1.48946	0.20448	1327.02	10.3442	10.4912	10.2004	10.7821	2.81097	0.00493917	0.164144
ENSMUSG00000020300	Cpeb4	protein_coding	MGI:1914829	OTTMUSG00000005363.1	0.581896	1.49682	0.207153	20371.8	14.2852	14.208	13.9164	14.4996	2.80901	0.0049694	0.164645
ENSMUSG00000049327	Kmt5a	protein_coding	MGI:1915206	OTTMUSG00000017165.2	0.458614	1.37422	0.163285	1966.28	10.9314	10.9503	10.7207	11.1799	2.80868	0.00497449	0.164645
ENSMUSG00000018428	Akap1	protein_coding	MGI:104729	OTTMUSG00000001272.6	0.624031	1.54118	0.222274	3853.83	11.8814	11.8778	11.5785	12.1771	2.80748	0.00499302	0.164922
ENSMUSG00000024304	Cdh2	protein_coding	MGI:88355	OTTMUSG00000016310.2	0.531614	1.44555	0.189615	2622	11.3359	11.2376	10.9792	11.4961	2.80365	0.00505277	0.166557
ENSMUSG00000070576	Mn1	protein_coding	MGI:1261813	OTTMUSG00000028670.1	-0.814922	-1.7592	0.290882	188.822	7.48359	7.57153	7.98172	7.16134	-2.80155	0.0050857	0.167141
ENSMUSG00000033581	Igf2bp2	protein_coding	MGI:1890358	OTTMUSG00000025859.6	0.712312	1.63843	0.254414	1718.47	10.6954	10.8227	10.4607	11.1848	2.79981	0.00511321	0.167141
ENSMUSG00000025221	Kcnip2	protein_coding	MGI:2135916	OTTMUSG00000035101.9	0.746348	1.67754	0.266583	185.214	7.48288	7.69199	7.32621	8.05776	2.79968	0.00511534	0.167141
ENSMUSG00000038456	Dennd2a	protein_coding	MGI:2444961	OTTMUSG00000022791.4	-0.516258	-1.43024	0.184414	785.526	9.60428	9.59816	9.85555	9.34077	-2.79946	0.00511889	0.167141
ENSMUSG00000001119	Col6a1	protein_coding	MGI:88459	OTTMUSG00000020489.1	-0.843659	-1.7946	0.301386	203.992	7.61082	7.33522	7.7383	6.93214	-2.79926	0.00512192	0.167141
ENSMUSG00000071551	Akr1c19	protein_coding	MGI:2653678	OTTMUSG00000027684.4	-0.554007	-1.46816	0.198116	1093.93	10.0687	10.1468	10.421	9.87251	-2.79638	0.0051678	0.1683
ENSMUSG00000061816	Myl1	protein_coding	MGI:97269	OTTMUSG00000026242.6	1.79433	3.46854	0.642399	24.7952	4.18466	5.04536	4.2529	5.83782	2.79317	0.00521942	0.169642
ENSMUSG00000074227	Spint2	protein_coding	MGI:1338031	OTTMUSG00000059216.1	0.504206	1.41834	0.180568	5013.97	12.2766	12.2593	12.0127	12.506	2.79233	0.00523293	0.169741
ENSMUSG00000069516	Lyz2	protein_coding	MGI:96897	OTTMUSG00000064491.1	-1.01863	-2.026	0.364979	97.2377	6.5426	6.68027	7.18459	6.17595	-2.79093	0.00525565	0.170139
ENSMUSG00000046182	Gsg1l	protein_coding	MGI:2685483	OTTMUSG00000058205.1	-1.54745	-2.923	0.555402	36.1999	5.04325	5.09483	5.88239	4.30727	-2.78618	0.00533328	0.17206
ENSMUSG00000028023	Pitx2	protein_coding	MGI:109340	OTTMUSG00000037721.5	0.717269	1.64407	0.257454	237.253	7.84193	7.55932	7.19786	7.92078	2.78601	0.00533618	0.17206
ENSMUSG00000050315	Synpo2	protein_coding	MGI:2153070	OTTMUSG00000021275.5	-0.610627	-1.52692	0.219322	679.113	9.37703	9.207	9.51654	8.89746	-2.78416	0.00536661	0.172699
ENSMUSG00000049148	Plcxd3	protein_coding	MGI:2442605	OTTMUSG00000027967.2	-0.63172	-1.54941	0.227246	891.54	9.77179	9.69284	10.008	9.37764	-2.77989	0.00543767	0.17464
ENSMUSG00000019539	Rcn3	protein_coding	MGI:1277122	OTTMUSG00000031713.3	-0.770961	-1.70641	0.277507	183.484	7.49145	7.37384	7.75674	6.99095	-2.77816	0.00546672	0.175226
ENSMUSG00000026043	Col3a1	protein_coding	MGI:88453	OTTMUSG00000021335.3	-0.704928	-1.63006	0.253818	741.393	9.48459	9.262	9.61061	8.91339	-2.7773	0.0054812	0.175345
ENSMUSG00000004110	Cacna1e	protein_coding	MGI:106217	OTTMUSG00000049818.4	-0.655785	-1.57547	0.23628	302.722	8.18289	8.46601	8.79566	8.13637	-2.77545	0.00551247	0.175968
ENSMUSG00000038782	1700028J19Rik	protein_coding	MGI:1917254	OTTMUSG00000058323.4	-0.601818	-1.51763	0.216882	452.677	8.80505	8.78888	9.08776	8.49001	-2.77487	0.00552236	0.175968
ENSMUSG00000060131	Atp8b4	protein_coding	MGI:1859664	OTTMUSG00000015754.3	-0.668045	-1.58892	0.24095	845.822	9.6639	9.75083	10.1008	9.40085	-2.77255	0.0055619	0.176783
ENSMUSG00000056666	Retsat	protein_coding	MGI:1914692	OTTMUSG00000026938.6	-0.680933	-1.60318	0.245638	498.285	8.91672	8.92076	9.26635	8.57518	-2.77209	0.00556968	0.176783
ENSMUSG00000031845	Bco1	protein_coding	MGI:1926923	OTTMUSG00000023047.4	-1.23625	-2.35585	0.446098	53.2096	5.66737	5.71362	6.31334	5.1139	-2.77125	0.00558409	0.176895
ENSMUSG00000041351	Rap1gap	protein_coding	MGI:109338	OTTMUSG00000009739.5	-0.484014	-1.39863	0.174719	2814.06	11.4402	11.3636	11.6041	11.1232	-2.77024	0.00560146	0.1771
ENSMUSG00000014245	Pigl	protein_coding	MGI:2681271	OTTMUSG00000005858.2	0.574146	1.4888	0.208285	1938.68	10.893	10.7746	10.4851	11.064	2.75654	0.00584157	0.184333
ENSMUSG00000027188	Pamr1	protein_coding	MGI:2445082	OTTMUSG00000014840.2	-0.685882	-1.60869	0.249154	435.975	8.73612	8.63421	8.97358	8.29484	-2.75284	0.00590804	0.186069
ENSMUSG00000005312	Ubqln1	protein_coding	MGI:1860276	OTTMUSG00000068414.1	0.561348	1.47565	0.204594	2908.58	11.479	11.3535	11.0858	11.6211	2.74371	0.00607491	0.190954
ENSMUSG00000034648	Lrrn1	protein_coding	MGI:106038	OTTMUSG00000056425.1	-0.727466	-1.65573	0.265356	277.561	8.08721	8.0865	8.44724	7.72577	-2.74148	0.0061164	0.191629
ENSMUSG00000017969	Ptgis	protein_coding	MGI:1097156	OTTMUSG00000001169.2	-0.624406	-1.54158	0.227784	410.825	8.66116	8.56831	8.88323	8.25339	-2.74122	0.00612121	0.191629
ENSMUSG00000022877	Hrg	protein_coding	MGI:2146636	OTTMUSG00000033775.2	-1.93374	-3.82043	0.705575	26.7173	4.39936	4.31945	5.54717	3.09173	-2.74065	0.00613177	0.191629
ENSMUSG00000034918	Cdhr2	protein_coding	MGI:2687323	OTTMUSG00000032682.1	0.804944	1.74708	0.294166	187.651	7.50406	7.39603	6.99487	7.79719	2.73636	0.00621228	0.193773
ENSMUSG00000010476	Ebf3	protein_coding	MGI:894289	OTTMUSG00000060308.2	0.889653	1.85273	0.32525	126.836	6.94002	7.07408	6.64711	7.50105	2.73529	0.00623254	0.194033
ENSMUSG00000023120	Ldc1	protein_coding	MGI:2685699	OTTMUSG00000009562.3	-0.673692	-1.59515	0.2466	3165.1	11.5682	11.3116	11.6544	10.9688	-2.73192	0.0062967	0.195655
ENSMUSG00000015405	Ace2	protein_coding	MGI:1917258	OTTMUSG00000019518.3	0.785922	1.72419	0.287839	948.911	9.77425	10.0083	9.59278	10.4237	2.73042	0.00632532	0.196066
ENSMUSG00000037370	Enpp1	protein_coding	MGI:97370	OTTMUSG00000019714.3	-0.480417	-1.39515	0.175979	1934.65	10.9021	10.8811	11.123	10.6393	-2.72997	0.00633406	0.196066
ENSMUSG00000033318	Gstt2	protein_coding	MGI:106188	OTTMUSG00000065091.1	-0.738602	-1.66856	0.270735	5177.09	12.1852	12.695	13.085	12.3051	-2.72813	0.00636936	0.196784
ENSMUSG00000046818	Ddit4l	protein_coding	MGI:1920534	OTTMUSG00000035296.3	0.642115	1.56062	0.23553	425.208	8.70802	8.6588	8.34422	8.97338	2.72626	0.00640564	0.19753
ENSMUSG00000045555	Mettl24	protein_coding	MGI:3045338	OTTMUSG00000027975.1	-0.45101	-1.367	0.165556	2904.53	11.4652	11.7411	11.9652	11.5169	-2.72422	0.00644537	0.197794
ENSMUSG00000026638	Irf6	protein_coding	MGI:1859211	OTTMUSG00000033402.3	0.544159	1.45817	0.199758	811.44	9.64007	9.76325	9.49835	10.0282	2.72408	0.00644803	0.197794
ENSMUSG00000026548	Slamf9	protein_coding	MGI:1923692	OTTMUSG00000021429.1	-0.948065	-1.92928	0.348048	92.6826	6.49727	6.31555	6.77199	5.85912	-2.72395	0.00645072	0.197794
ENSMUSG00000031478	Nek3	protein_coding	MGI:1344371	OTTMUSG00000030469.1	-0.635848	-1.55385	0.233553	409.276	8.65098	8.58267	8.90548	8.25986	-2.7225	0.00647897	0.198286
ENSMUSG00000026664	Phyh	protein_coding	MGI:891978	OTTMUSG00000010818.1	-0.490617	-1.40505	0.180344	3502.11	11.7533	11.8518	12.101	11.6025	-2.72045	0.00651936	0.199147
ENSMUSG00000031938	4931406C07Rik	protein_coding	MGI:1918234	OTTMUSG00000062263.2	-0.528159	-1.44209	0.194264	6294.5	12.5918	12.5384	12.8108	12.2661	-2.71877	0.00655258	0.199643
ENSMUSG00000044811	Cd300c2	protein_coding	MGI:2153249	OTTMUSG00000003604.3	-1.03726	-2.05233	0.381573	64.9051	5.98243	6.1061	6.61257	5.59963	-2.71838	0.00656018	0.199643
ENSMUSG00000058486	Wdr91	protein_coding	MGI:2141558	OTTMUSG00000022802.5	0.548474	1.46254	0.201824	2321.6	11.1599	11.1664	10.896	11.4369	2.71758	0.00657603	0.199752
ENSMUSG00000036158	Prickle1	protein_coding	MGI:1916034	OTTMUSG00000021009.1	0.450245	1.36627	0.165837	5118.81	12.3086	12.2824	12.0568	12.5079	2.71499	0.00662779	0.200609
ENSMUSG00000038975	Rabggtb	protein_coding	MGI:99537	OTTMUSG00000052933.1	0.494119	1.40846	0.182001	1318.08	10.3445	10.1867	9.94084	10.4326	2.71493	0.00662895	0.200609
ENSMUSG00000035493	Tgfbi	protein_coding	MGI:99959	OTTMUSG00000068436.1	-0.761099	-1.69478	0.28048	222.14	7.76324	7.7263	8.11089	7.34171	-2.71356	0.00665644	0.200878
ENSMUSG00000028581	Laptm5	protein_coding	MGI:108046	OTTMUSG00000009589.3	-0.83026	-1.77801	0.306001	114.845	6.81085	6.89176	7.30608	6.47744	-2.71326	0.00666255	0.200878
ENSMUSG00000029238	Clock	protein_coding	MGI:99698	OTTMUSG00000056120.1	0.453279	1.36915	0.167245	7841.42	12.9201	12.7943	12.5703	13.0183	2.71027	0.00672291	0.202322
ENSMUSG00000061742	Slc22a12	protein_coding	MGI:1195269	OTTMUSG00000018619.4	0.633492	1.55132	0.233791	5915.08	12.4635	12.1495	11.8298	12.4691	2.70965	0.00673538	0.202323
ENSMUSG00000019278	Dpep1	protein_coding	MGI:94917	OTTMUSG00000061883.2	-0.525541	-1.43947	0.194217	1594.5	10.6211	10.5745	10.8392	10.3097	-2.70595	0.00681083	0.204212
ENSMUSG00000020901	Pik3r5	protein_coding	MGI:2443588	OTTMUSG00000005944.1	-0.819611	-1.76493	0.30306	118.406	6.85486	6.97939	7.38742	6.57135	-2.70445	0.00684176	0.204711
ENSMUSG00000029467	Atp2a2	protein_coding	MGI:88110	OTTMUSG00000054516.1	0.614175	1.53068	0.227142	18034.8	14.0871	13.9267	13.6439	14.2095	2.70392	0.00685267	0.204711
ENSMUSG00000026686	Lmx1a	protein_coding	MGI:1888519	OTTMUSG00000020906.2	-1.10766	-2.15496	0.410124	72.2671	6.02835	6.29531	6.80791	5.78272	-2.70079	0.00691746	0.206267
ENSMUSG00000040490	Lrfn2	protein_coding	MGI:1917780	OTTMUSG00000014931.1	-0.657667	-1.57753	0.243577	329.496	8.29102	7.89469	8.23246	7.55692	-2.70004	0.00693303	0.206353
ENSMUSG00000072849	Serpina1e	protein_coding	MGI:891967	OTTMUSG00000027635.1	-4.08296	-16.9471	1.51269	7.47659	2.45634	2.16743	3.57876	0.756094	-2.69915	0.00695171	NA
ENSMUSG00000043789	Vwce	protein_coding	MGI:1919018	OTTMUSG00000073760.2	0.470898	1.38597	0.174483	1116.75	10.1072	10.2176	9.9826	10.4526	2.69883	0.00695843	0.20673
ENSMUSG00000034164	Emid1	protein_coding	MGI:2155091	OTTMUSG00000005081.2	-0.514591	-1.42859	0.191106	922.765	9.83041	9.84851	10.0998	9.59717	-2.6927	0.00708762	0.210184
ENSMUSG00000094083	Gm1604b	protein_coding	MGI:2686450	OTTMUSG00000071992.1	1.04592	2.06469	0.388702	142.441	6.87232	7.26164	6.79321	7.73007	2.69081	0.00712778	0.21099
ENSMUSG00000034009	Rxfp1	protein_coding	MGI:2682211	OTTMUSG00000044333.1	-1.10767	-2.15497	0.412755	52.2518	5.63688	5.84045	6.388	5.2929	-2.6836	0.00728338	0.215204
ENSMUSG00000020123	Avpr1a	protein_coding	MGI:1859216	OTTMUSG00000020920.2	0.887554	1.85004	0.330964	95.7763	6.52102	6.27451	5.83385	6.71516	2.68172	0.00732444	0.216024
ENSMUSG00000018509	Cenpv	protein_coding	MGI:1920389	OTTMUSG00000005860.2	0.47673	1.39159	0.177887	1452.98	10.4927	10.4487	10.2112	10.6863	2.67996	0.00736307	0.21677
ENSMUSG00000037921	Ddx60	protein_coding	MGI:2384570	OTTMUSG00000031511.3	-0.505226	-1.41935	0.188635	964.671	9.89625	9.96098	10.2181	9.70382	-2.67832	0.00739921	0.21744
ENSMUSG00000074207	Adh1	protein_coding	MGI:87921	OTTMUSG00000034747.1	-0.623426	-1.54053	0.232952	2399.45	11.1817	10.9698	11.2689	10.6708	-2.6762	0.0074463	0.218324
ENSMUSG00000033902	Mapkbp1	protein_coding	MGI:1347004	OTTMUSG00000015276.2	0.501854	1.41603	0.187556	2050.59	10.9866	10.9848	10.7387	11.2309	2.67575	0.00745615	0.218324
ENSMUSG00000036853	Mcoln3	protein_coding	MGI:1890500	OTTMUSG00000026569.4	-0.852116	-1.80515	0.318667	294.911	8.13394	7.96198	8.32	7.60395	-2.674	0.00749519	0.218872
ENSMUSG00000046561	Arsj	protein_coding	MGI:2443513	OTTMUSG00000035307.3	-0.895981	-1.86087	0.335108	211.215	7.65	7.7847	8.23369	7.33571	-2.67371	0.0075018	0.218872
ENSMUSG00000028864	Hgf	protein_coding	MGI:96079	OTTMUSG00000055308.1	-0.686864	-1.60978	0.25711	635.487	9.27221	9.15391	9.47856	8.82926	-2.67148	0.00755179	0.219936
ENSMUSG00000026295	Spp2	protein_coding	MGI:1922646	OTTMUSG00000020812.3	0.555589	1.46977	0.208027	1548	10.5567	10.7319	10.4633	11.0004	2.67075	0.00756819	0.220019
ENSMUSG00000025347	Mettl7b	protein_coding	MGI:1918914	OTTMUSG00000065160.1	-0.690785	-1.61416	0.258819	916.38	9.78376	9.55064	9.91753	9.18374	-2.66899	0.00760802	0.220782
ENSMUSG00000029661	Col1a2	protein_coding	MGI:88468	OTTMUSG00000021300.7	-0.545071	-1.45909	0.2043	1203.18	10.2134	10.147	10.4161	9.87778	-2.66799	0.00763056	0.221041
ENSMUSG00000042817	Flt3	protein_coding	MGI:95559	OTTMUSG00000020408.3	-1.11821	-2.17078	0.41932	54.3769	5.65595	5.67046	6.23041	5.11052	-2.66673	0.0076593	0.221479
ENSMUSG00000036570	Fxyd1	protein_coding	MGI:1889273	OTTMUSG00000058047.1	-0.867163	-1.82407	0.325414	118.94	6.8344	6.49323	6.91012	6.07634	-2.6648	0.00770344	0.222295
ENSMUSG00000055471	Alk	protein_coding	MGI:103305	OTTMUSG00000072327.1	-0.511934	-1.42596	0.192146	2197.68	10.7508	11.7439	11.9996	11.4883	-2.6643	0.00771488	0.222295
ENSMUSG00000024130	Abca3	protein_coding	MGI:1351617	OTTMUSG00000031259.3	0.488476	1.40296	0.183691	7506.96	12.8535	12.7587	12.5189	12.9986	2.65922	0.00783208	0.225273
ENSMUSG00000043008	Klhl6	protein_coding	MGI:2686922	OTTMUSG00000035230.3	-0.620938	-1.53787	0.233605	842.708	9.68794	9.59489	9.92288	9.26691	-2.65806	0.00785913	0.225652
ENSMUSG00000041577	Prelp	protein_coding	MGI:2151110	OTTMUSG00000026872.2	-0.701018	-1.62565	0.26395	259.588	7.98875	7.83327	8.16998	7.49655	-2.65588	0.00791023	0.226718
ENSMUSG00000004043	Stat5a	protein_coding	MGI:103036	OTTMUSG00000002125.5	0.471898	1.38693	0.177777	1109.14	10.1032	10.0576	9.82331	10.2919	2.65444	0.00794401	0.227285
ENSMUSG00000031536	Polb	protein_coding	MGI:97740	OTTMUSG00000060893.1	0.467346	1.38256	0.176199	4483.67	12.1133	12.0658	11.833	12.2985	2.65237	0.00799286	0.228281
ENSMUSG00000070639	Lrrc8b	protein_coding	MGI:2141353	OTTMUSG00000053870.1	0.467389	1.3826	0.176285	1689.03	10.6891	10.9002	10.6636	11.1367	2.65133	0.00801763	0.228404
ENSMUSG00000045319	Proser2	protein_coding	MGI:2442238	OTTMUSG00000011753.3	0.728898	1.65737	0.274951	1350.76	10.3409	10.3209	9.95291	10.6888	2.65101	0.00802526	0.228404
ENSMUSG00000035357	Pdzrn3	protein_coding	MGI:1933157	OTTMUSG00000026975.5	-0.46108	-1.37657	0.174153	22398	14.4325	14.5501	14.7804	14.3198	-2.64756	0.00810748	0.23034
ENSMUSG00000030149	Klrk1	protein_coding	MGI:1196250	OTTMUSG00000032505.2	-1.18609	-2.27536	0.448389	48.338	5.54702	5.63364	6.21334	5.05394	-2.64523	0.00816352	0.231528
ENSMUSG00000002831	Plin4	protein_coding	MGI:1929709	OTTMUSG00000046184.2	1.23248	2.3497	0.466938	66.7412	5.8905	6.17523	5.59575	6.75471	2.63949	0.00830306	0.234904
ENSMUSG00000056553	Ptprn2	protein_coding	MGI:107418	OTTMUSG00000048735.4	-0.734249	-1.66353	0.278214	246.121	7.88964	7.87168	8.23059	7.51278	-2.63915	0.00831149	0.234904
ENSMUSG00000026819	Slc25a25	protein_coding	MGI:1915913	OTTMUSG00000011993.3	0.770802	1.70622	0.292343	2093.35	10.9414	10.6178	10.2078	11.0278	2.63664	0.00837323	0.236053
ENSMUSG00000039316	Rftn1	protein_coding	MGI:1923688	OTTMUSG00000023326.1	-0.501962	-1.41614	0.190467	2362.01	11.1878	11.2324	11.4847	10.9802	-2.63543	0.00840298	0.236053
ENSMUSG00000020838	Slc6a4	protein_coding	MGI:96285	OTTMUSG00000006240.4	-1.06514	-2.09237	0.404196	104.213	6.59517	6.7957	7.38322	6.20819	-2.63521	0.0084086	0.236053
ENSMUSG00000060924	Csmd1	protein_coding	MGI:2137383	OTTMUSG00000033994.3	-0.578895	-1.4937	0.219683	8053.59	12.9466	12.8707	13.1732	12.5681	-2.63514	0.00841023	0.236053
ENSMUSG00000022533	Atp13a3	protein_coding	MGI:2685387	OTTMUSG00000028859.3	0.402993	1.32225	0.152988	5675.49	12.4611	12.3824	12.1812	12.5836	2.63415	0.00843485	0.236336
ENSMUSG00000053852	Adgrg4	protein_coding	MGI:2685213	OTTMUSG00000017742.5	-1.38899	-2.61895	0.528229	47.1202	5.41875	5.5331	6.27731	4.7889	-2.62952	0.00855046	0.239163
ENSMUSG00000028542	Slc6a9	protein_coding	MGI:95760	OTTMUSG00000008656.10	-0.553266	-1.4674	0.210468	436.93	8.72138	8.82958	9.10512	8.55404	-2.62874	0.00857023	0.239304
ENSMUSG00000027957	Slc35a3	protein_coding	MGI:1917648	OTTMUSG00000029522.4	0.455753	1.3715	0.173766	5805.89	12.4893	12.4034	12.1813	12.6255	2.62281	0.00872088	0.243093
ENSMUSG00000006445	Epha2	protein_coding	MGI:95278	OTTMUSG00000010200.1	0.733369	1.66252	0.279703	399.157	8.58151	8.67565	8.31547	9.03582	2.62195	0.0087428	0.243286
ENSMUSG00000054162	Spock3	protein_coding	MGI:1920152	OTTMUSG00000031630.2	-0.714175	-1.64055	0.272515	577.827	9.12742	9.15941	9.49858	8.82023	-2.62068	0.00877544	0.243777
ENSMUSG00000042807	Hecw2	protein_coding	MGI:2685817	OTTMUSG00000029246.3	-0.523323	-1.43726	0.199773	3869.79	11.8968	11.8843	12.1421	11.6265	-2.61959	0.00880344	0.244138
ENSMUSG00000028031	Dkk2	protein_coding	MGI:1890663	OTTMUSG00000054905.1	-0.53138	-1.44531	0.203006	4740.62	12.1874	12.1294	12.3953	11.8634	-2.61755	0.0088563	0.245185
ENSMUSG00000030560	Ctsc	protein_coding	MGI:109553	OTTMUSG00000031137.3	-0.540993	-1.45497	0.206783	839.074	9.69494	9.6314	9.90283	9.35997	-2.61624	0.00889041	0.245494
ENSMUSG00000040152	Thbs1	protein_coding	MGI:98737	OTTMUSG00000015240.1	-0.536992	-1.45094	0.205286	827.029	9.65756	9.65273	9.92041	9.38505	-2.61582	0.00890125	0.245494
ENSMUSG00000041696	Rasl12	protein_coding	MGI:1918034	OTTMUSG00000062628.1	0.854763	1.80846	0.326822	221.764	7.7368	7.68226	7.28278	8.08174	2.61538	0.00891277	0.245494
ENSMUSG00000020728	Cep112	protein_coding	MGI:1923673	OTTMUSG00000003155.8	0.477055	1.3919	0.18262	2866.89	11.456	11.6323	11.3892	11.8753	2.61228	0.00899395	0.247102
ENSMUSG00000056290	Ms4a4b	protein_coding	MGI:1913083	OTTMUSG00000028271.2	-0.821831	-1.76765	0.314656	118.65	6.86091	6.90155	7.32187	6.48122	-2.61184	0.0090056	0.247102
ENSMUSG00000028127	Abcd3	protein_coding	MGI:1349216	OTTMUSG00000031086.4	0.452751	1.36865	0.173374	10459.6	13.3379	13.2784	13.0513	13.5054	2.61142	0.00901678	0.247102
ENSMUSG00000006342	Susd2	protein_coding	MGI:1918983	OTTMUSG00000065088.1	-0.605388	-1.52139	0.231989	367.093	8.41065	7.95487	8.25465	7.6551	-2.60955	0.00906604	0.248034
ENSMUSG00000040710	St8sia4	protein_coding	MGI:106018	OTTMUSG00000048753.1	-0.756007	-1.68881	0.290214	611.298	9.19472	9.11737	9.50328	8.73146	-2.60499	0.00918756	0.250936
ENSMUSG00000019997	Ccn2	protein_coding	MGI:95537	OTTMUSG00000019709.4	-0.629958	-1.54752	0.241934	1825.29	10.7269	10.2469	10.587	9.90684	-2.60384	0.00921848	0.251358
ENSMUSG00000018171	Vmp1	protein_coding	MGI:1923159	OTTMUSG00000001205.2	0.493814	1.40816	0.18969	8002.19	12.93	12.6964	12.4528	12.9401	2.60326	0.00923411	0.251363
ENSMUSG00000073412	Lst1	protein_coding	MGI:1096324	OTTMUSG00000033230.2	-0.841051	-1.79135	0.323393	128.234	6.97012	6.90554	7.30655	6.50452	-2.6007	0.00930327	0.252131
ENSMUSG00000039936	Pik3cd	protein_coding	MGI:1098211	OTTMUSG00000010264.6	-0.557567	-1.47179	0.214408	344.875	8.40621	8.58059	8.85863	8.30255	-2.6005	0.00930878	0.252131
ENSMUSG00000041362	Shtn1	protein_coding	MGI:1918903	OTTMUSG00000074371.1	0.555683	1.46986	0.2137	2631.26	11.3291	11.4393	11.1809	11.6977	2.6003	0.00931429	0.252131
ENSMUSG00000056457	Prl2c3	protein_coding	MGI:1341833	OTTMUSG00000066567.1	-1.05083	-2.07173	0.404178	61.944	5.91484	5.83068	6.34617	5.31518	-2.59993	0.00932438	0.252131
ENSMUSG00000031129	Slc9a9	protein_coding	MGI:2679732	OTTMUSG00000032832.2	-0.458232	-1.37386	0.176289	1939.39	10.8977	11.0193	11.2471	10.7916	-2.59932	0.00934079	0.252155
ENSMUSG00000049122	Frmd3	protein_coding	MGI:2442466	OTTMUSG00000000793.6	-0.953315	-1.93632	0.367045	106.993	6.68378	6.55796	6.97784	6.13807	-2.59727	0.00939685	0.253247
ENSMUSG00000045629	Sh3tc2	protein_coding	MGI:2444417	OTTMUSG00000073607.1	0.442731	1.35917	0.170583	5823.86	12.4949	12.4136	12.1954	12.6318	2.59539	0.00944834	0.254213
ENSMUSG00000079157	Fam155a	protein_coding	MGI:2142765	OTTMUSG00000059845.1	-1.00747	-2.01038	0.388704	82.3687	6.28726	6.45622	6.93905	5.97339	-2.59186	0.00954596	0.256416
ENSMUSG00000020395	Itk	protein_coding	MGI:96621	OTTMUSG00000005493.2	-0.788102	-1.7268	0.304257	131.661	7.00876	7.06236	7.45135	6.67338	-2.59025	0.00959073	0.257193
ENSMUSG00000030148	Clec4a2	protein_coding	MGI:1349412	OTTMUSG00000034576.6	-1.40119	-2.6412	0.541754	33.3141	4.97363	5.08758	5.76381	4.41135	-2.5864	0.00969845	0.259569
ENSMUSG00000021565	Slc6a19	protein_coding	MGI:1921588	OTTMUSG00000026285.2	-0.509448	-1.42351	0.197007	4543.89	12.024	12.5748	12.833	12.3166	-2.58594	0.00971127	0.259569
ENSMUSG00000020143	Dock2	protein_coding	MGI:2149010	OTTMUSG00000005408.3	-0.4747	-1.38963	0.183611	1283.74	10.2973	10.443	10.6816	10.2045	-2.58536	0.00972771	0.259581
ENSMUSG00000024677	Ms4a6b	protein_coding	MGI:1917024	OTTMUSG00000034785.3	-0.858292	-1.81289	0.332368	91.4964	6.48923	6.59152	7.01595	6.16709	-2.58235	0.00981295	0.261427
ENSMUSG00000021624	Cd180	protein_coding	MGI:1194924	OTTMUSG00000035367.1	-0.725287	-1.65323	0.281083	240.38	7.85413	8.08156	8.4406	7.72252	-2.58033	0.00987046	0.262388
ENSMUSG00000079262	Slco1a6	protein_coding	MGI:1351906	OTTMUSG00000037058.4	-0.4806	-1.39532	0.186298	19891.9	14.2639	14.2301	14.4718	13.9884	-2.57974	0.00988761	0.262388
ENSMUSG00000052040	Klf13	protein_coding	MGI:1354948	OTTMUSG00000044885.7	-0.431929	-1.34904	0.167492	2986.66	11.5229	11.6322	11.85	11.4143	-2.5788	0.00991456	0.262388
ENSMUSG00000052889	Prkcb	protein_coding	MGI:97596	OTTMUSG00000016521.4	-0.47263	-1.38764	0.183293	967.839	9.89114	10.0928	10.3321	9.85341	-2.57855	0.0099217	0.262388
ENSMUSG00000029195	Klb	protein_coding	MGI:1932466	OTTMUSG00000028376.5	1.38053	2.60363	0.535448	31.2765	4.88321	5.04377	4.36093	5.72661	2.57827	0.00992978	0.262388
ENSMUSG00000028545	Bend5	protein_coding	MGI:1914871	OTTMUSG00000008488.6	0.661924	1.58219	0.256988	1118.57	10.0758	9.95356	9.62962	10.2775	2.5757	0.0100037	0.263914
ENSMUSG00000092008	Cyp2c69	protein_coding	MGI:3721049	OTTMUSG00000074145.1	1.24046	2.36273	0.481809	48.7535	5.52081	5.32079	4.692	5.94958	2.57458	0.0100363	0.264343
ENSMUSG00000040112	Mrps35	protein_coding	MGI:2385255	OTTMUSG00000023793.4	0.457575	1.37323	0.177972	1230.01	10.2507	10.2198	9.99079	10.4489	2.57105	0.0101391	0.26662
ENSMUSG00000018931	Natd1	protein_coding	MGI:1344388	OTTMUSG00000005822.1	0.550132	1.46422	0.214257	534.795	9.04536	9.05123	8.78003	9.32243	2.56763	0.0102397	0.26883
ENSMUSG00000058925	Ccdc192	protein_coding	MGI:1922694	OTTMUSG00000033166.3	-0.843456	-1.79434	0.328732	106.504	6.67362	6.88834	7.31907	6.4576	-2.56579	0.0102941	0.269823
ENSMUSG00000036611	Eepd1	protein_coding	MGI:1914734	OTTMUSG00000027404.1	-0.482149	-1.39682	0.18803	1174.94	10.183	10.2268	10.4621	9.99152	-2.56422	0.0103409	0.270612
ENSMUSG00000037242	Clic4	protein_coding	MGI:1352754	OTTMUSG00000009685.1	0.417299	1.33543	0.162827	9145.01	13.1474	13.0604	12.8502	13.2707	2.56284	0.010382	0.27125
ENSMUSG00000086022	Rad51ap2	protein_coding	MGI:3644580	OTTMUSG00000065720.1	-2.66672	-6.34985	1.04078	9.41454	2.89829	3.12095	4.21616	2.02573	-2.56224	0.0104	0.271286
ENSMUSG00000029163	Emilin1	protein_coding	MGI:1926189	OTTMUSG00000035952.2	-0.574353	-1.48901	0.22449	511.566	8.96824	8.76424	9.04758	8.4809	-2.55849	0.0105129	0.273791
ENSMUSG00000026726	Cubn	protein_coding	MGI:1931256	OTTMUSG00000011227.2	-0.489933	-1.40438	0.191788	13796.1	13.6696	14.0264	14.2617	13.791	-2.55455	0.0106324	0.276461
ENSMUSG00000035031	C8a	protein_coding	MGI:2668347	OTTMUSG00000008116.1	-0.7479	-1.67935	0.292875	1518.99	10.492	10.4702	10.8313	10.1092	-2.55365	0.0106601	0.276663
ENSMUSG00000022491	Glycam1	protein_coding	MGI:95759	OTTMUSG00000070020.1	-0.707458	-1.63292	0.277125	198.862	7.60343	7.45986	7.81059	7.10912	-2.55285	0.0106846	0.276663
ENSMUSG00000044502	Bod1	protein_coding	MGI:1916806	OTTMUSG00000005361.1	0.510659	1.4247	0.200052	558.049	9.10775	9.03916	8.78435	9.29396	2.55263	0.0106913	0.276663
ENSMUSG00000028571	Cyp2j13	protein_coding	MGI:2385197	OTTMUSG00000007936.2	-0.445682	-1.36196	0.174879	16609.9	14.0041	14.0961	14.3196	13.8726	-2.54852	0.0108181	0.2795
ENSMUSG00000025089	Gfra1	protein_coding	MGI:1100842	OTTMUSG00000033056.3	-0.641888	-1.56037	0.251964	265.873	7.86967	8.24646	8.57261	7.92031	-2.54754	0.0108486	0.279843
ENSMUSG00000015839	Nfe2l2	protein_coding	MGI:108420	OTTMUSG00000013248.1	0.392907	1.31304	0.154442	5965.84	12.5354	12.5132	12.3173	12.7091	2.54404	0.0109579	0.282213
ENSMUSG00000027358	Bmp2	protein_coding	MGI:88177	OTTMUSG00000015653.1	-0.8936	-1.85781	0.351569	114.572	6.78715	6.55439	6.97828	6.13051	-2.54175	0.01103	0.283202
ENSMUSG00000039488	Cntn5	protein_coding	MGI:3042287	OTTMUSG00000034705.1	-0.655707	-1.57539	0.257979	1226.07	10.2181	10.1785	10.5324	9.82466	-2.54171	0.0110311	0.283202
ENSMUSG00000048234	Rnf149	protein_coding	MGI:2677438	OTTMUSG00000021879.2	0.440982	1.35753	0.173591	1488.63	10.5287	10.4657	10.2476	10.6838	2.54035	0.0110743	0.283805
ENSMUSG00000031554	Adam5	protein_coding	MGI:104730	OTTMUSG00000031764.2	-1.79172	-3.46227	0.705439	20.6273	4.25864	4.24918	5.07705	3.42131	-2.53986	0.0110896	0.283805
ENSMUSG00000037206	Islr	protein_coding	MGI:1349645	OTTMUSG00000063233.1	-1.03872	-2.0544	0.409058	63.6899	5.94674	5.75846	6.2861	5.23082	-2.53929	0.0111077	0.283821
ENSMUSG00000079037	Prnp	protein_coding	MGI:97769	OTTMUSG00000014846.1	-0.515796	-1.42978	0.203181	979.699	9.91224	9.95578	10.2132	9.69838	-2.5386	0.0111297	0.283939
ENSMUSG00000055541	Lair1	protein_coding	MGI:105492	OTTMUSG00000027896.5	-0.615333	-1.53191	0.242452	235.889	7.86203	7.98597	8.29088	7.68105	-2.53796	0.01115	0.284012
ENSMUSG00000024776	Stambpl1	protein_coding	MGI:1923880	OTTMUSG00000028400.2	-0.547599	-1.46165	0.215909	503.156	8.95934	8.97333	9.24538	8.70128	-2.53626	0.0112045	0.284951
ENSMUSG00000032561	Acpp	protein_coding	MGI:1928480	OTTMUSG00000024988.4	0.626818	1.54416	0.247337	276.241	8.09112	8.07537	7.76434	8.38641	2.53426	0.0112684	0.285741
ENSMUSG00000019889	Ptprk	protein_coding	MGI:103310	OTTMUSG00000064695.2	0.435039	1.35195	0.171669	50329.7	15.6016	15.4771	15.2569	15.6974	2.53417	0.0112714	0.285741
ENSMUSG00000027932	Slc27a3	protein_coding	MGI:1347358	OTTMUSG00000029600.1	-0.825985	-1.77274	0.326006	106.335	6.68088	6.38716	6.78229	5.99203	-2.53365	0.0112883	0.285741
ENSMUSG00000000957	Mmp14	protein_coding	MGI:101900	OTTMUSG00000053900.4	-0.668559	-1.58948	0.264022	322.139	8.30099	8.3375	8.65901	8.016	-2.53221	0.0113347	0.286469
ENSMUSG00000053825	Ppfia2	protein_coding	MGI:2443834	OTTMUSG00000064048.2	-0.567991	-1.48246	0.224368	810.571	9.63859	9.64624	9.92196	9.37052	-2.53152	0.011357	0.286587
ENSMUSG00000029228	Lnx1	protein_coding	MGI:1278335	OTTMUSG00000028588.4	-0.441057	-1.3576	0.174265	4030.3	11.962	11.8876	12.1085	11.6666	-2.53095	0.0113754	0.286607
ENSMUSG00000046275	Trarg1	protein_coding	MGI:3029307	OTTMUSG00000006237.1	1.47839	2.78637	0.584317	26.6364	4.63501	4.8559	4.16985	5.54194	2.53011	0.0114026	0.286829
ENSMUSG00000018168	Ikzf3	protein_coding	MGI:1342542	OTTMUSG00000006450.1	-0.787313	-1.72586	0.311241	174.584	7.36566	7.62061	8.03061	7.21061	-2.52959	0.0114195	0.286829
ENSMUSG00000022868	Ahsg	protein_coding	MGI:107189	OTTMUSG00000071605.1	-5.99517	-63.7859	2.37183	3.22056	0.824018	1.15835	2.31669	0	-2.52765	0.0114827	NA
ENSMUSG00000022809	Nr1i2	protein_coding	MGI:1337040	OTTMUSG00000023687.1	0.684085	1.60668	0.270766	361.669	8.43925	8.42895	8.10674	8.75116	2.52648	0.0115212	0.288869
ENSMUSG00000030605	Mfge8	protein_coding	MGI:102768	OTTMUSG00000058555.1	-0.579891	-1.49474	0.229597	821.275	9.63694	9.37573	9.65359	9.09787	-2.52569	0.0115471	0.288869
ENSMUSG00000029154	Cwh43	protein_coding	MGI:2444131	OTTMUSG00000024904.4	-0.637571	-1.55571	0.252455	855.04	9.70285	9.74688	10.057	9.43675	-2.52548	0.0115541	0.288869
ENSMUSG00000078487	Ankrd65	protein_coding	MGI:2685285	OTTMUSG00000010850.2	-0.524744	-1.43868	0.207978	513.777	8.98467	8.9196	9.18654	8.65265	-2.52307	0.0116335	0.290409
ENSMUSG00000026208	Des	protein_coding	MGI:94885	OTTMUSG00000019416.1	-0.714889	-1.64136	0.283448	184.952	7.50003	7.34875	7.71244	6.98506	-2.52212	0.0116649	0.290747
ENSMUSG00000028672	Hmgcl	protein_coding	MGI:96158	OTTMUSG00000009847.1	0.45811	1.37374	0.181955	1962.66	10.926	10.9595	10.7308	11.1882	2.51771	0.011812	0.293961
ENSMUSG00000032311	Nrg4	protein_coding	MGI:1933833	OTTMUSG00000024543.6	0.707583	1.63307	0.281464	456.787	8.6502	9.23299	8.89323	9.57275	2.51394	0.011939	0.296304
ENSMUSG00000058470	Gm8369	protein_coding	MGI:3645380	OTTMUSG00000047182.4	-1.23883	-2.36008	0.492806	36.0342	5.11771	5.29602	5.89567	4.69637	-2.51384	0.0119426	0.296304
ENSMUSG00000035759	Bbs10	protein_coding	MGI:1919019	OTTMUSG00000064223.1	0.703962	1.62897	0.280233	385.566	8.50272	8.12048	7.78356	8.4574	2.51206	0.0120029	0.297347
ENSMUSG00000041220	Elovl6	protein_coding	MGI:2156528	OTTMUSG00000054039.6	0.66429	1.58479	0.26456	4057.26	11.9383	11.9438	11.6009	12.2867	2.51093	0.0120414	0.297847
ENSMUSG00000051331	Cacna1c	protein_coding	MGI:103013	OTTMUSG00000049004.26	0.422681	1.34042	0.16846	3506.56	11.762	11.6437	11.4328	11.8546	2.50909	0.0121044	0.298948
ENSMUSG00000041237	Pklr	protein_coding	MGI:97604	OTTMUSG00000017504.2	0.632713	1.55048	0.252419	317.381	8.27547	8.40706	8.09243	8.7217	2.5066	0.0121899	0.300603
ENSMUSG00000009628	Tex15	protein_coding	MGI:1934816	OTTMUSG00000022964.3	0.961516	1.94735	0.383708	79.6977	6.18762	6.1368	5.64898	6.62461	2.50586	0.0122156	0.30078
ENSMUSG00000026354	Lct	protein_coding	MGI:104576	OTTMUSG00000030320.1	-1.1447	-2.211	0.457554	43.3299	5.35443	5.65391	6.21375	5.09408	-2.50178	0.0123571	0.303805
ENSMUSG00000052920	Prkg1	protein_coding	MGI:108174	OTTMUSG00000043089.4	-0.502932	-1.41709	0.20114	24360.6	14.5502	14.5447	14.7886	14.3008	-2.50041	0.012405	0.304522
ENSMUSG00000035637	Grhpr	protein_coding	MGI:1923488	OTTMUSG00000007141.5	0.478869	1.39365	0.191825	1609.79	10.6341	10.5706	10.3318	10.8094	2.49638	0.0125468	0.307026
ENSMUSG00000048960	Prex2	protein_coding	MGI:1923385	OTTMUSG00000047927.1	-0.429894	-1.34713	0.17221	8952.85	13.1154	13.1282	13.3416	12.9148	-2.49633	0.0125486	0.307026
ENSMUSG00000026489	Coq8a	protein_coding	MGI:1914676	OTTMUSG00000034709.5	0.740264	1.67048	0.296656	1099.78	10.0292	10.0583	9.72045	10.3961	2.49536	0.0125829	0.307026
ENSMUSG00000026473	Glul	protein_coding	MGI:95739	OTTMUSG00000016462.6	-0.6322	-1.54993	0.253398	1853.22	10.817	10.7876	11.1086	10.4666	-2.49489	0.0125995	0.307026
ENSMUSG00000035864	Syt1	protein_coding	MGI:99667	OTTMUSG00000016266.6	-0.885507	-1.84741	0.354936	104.048	6.59419	6.9513	7.41995	6.48266	-2.49484	0.0126015	0.307026
ENSMUSG00000060703	Cd302	protein_coding	MGI:1913455	OTTMUSG00000012819.1	-0.555383	-1.46956	0.222716	1215.72	10.2156	10.0646	10.354	9.77514	-2.49369	0.0126424	0.30706
ENSMUSG00000071072	Ptges3	protein_coding	MGI:1929282	OTTMUSG00000020944.2	0.700358	1.62491	0.280858	3221.21	11.5977	11.5012	11.2107	11.7917	2.49363	0.0126443	0.30706
ENSMUSG00000037754	Ppp1r16b	protein_coding	MGI:2151841	OTTMUSG00000015931.2	-0.561902	-1.47621	0.225373	7489.85	12.8233	12.9408	13.2164	12.6653	-2.49321	0.0126595	0.30706
ENSMUSG00000030249	Abcc9	protein_coding	MGI:1352630	OTTMUSG00000057137.2	-0.473592	-1.38856	0.189997	792.796	9.61611	9.71798	9.95121	9.48474	-2.49263	0.0126801	0.3071
ENSMUSG00000025059	Gk	protein_coding	MGI:106594	OTTMUSG00000017916.1	0.459375	1.37495	0.1845	30777.1	14.8945	14.9165	14.691	15.1421	2.48984	0.0127801	0.309061
ENSMUSG00000039956	Mrap	protein_coding	MGI:1924287	OTTMUSG00000019934.2	1.78034	3.43508	0.717307	18.0348	3.94672	4.35399	3.49187	5.21612	2.48198	0.0130654	0.315491
ENSMUSG00000002602	Axl	protein_coding	MGI:1347244	OTTMUSG00000022291.2	-0.498088	-1.41234	0.200818	691.527	9.42129	9.40406	9.64913	9.159	-2.48029	0.0131275	0.31641
ENSMUSG00000028882	Ppp1r8	protein_coding	MGI:2140494	OTTMUSG00000009995.3	0.48485	1.39944	0.195513	567.909	9.14009	9.10589	8.86568	9.34611	2.47989	0.0131424	0.31641
ENSMUSG00000029729	Zkscan1	protein_coding	MGI:1921820	OTTMUSG00000022628.2	0.410848	1.32947	0.16578	4629.21	12.164	12.1183	11.9147	12.3219	2.47827	0.013202	0.317375
ENSMUSG00000025529	Zfp711	protein_coding	MGI:3045342	OTTMUSG00000018456.6	-0.68658	-1.60946	0.277205	250.999	7.9375	7.82238	8.17398	7.47077	-2.4768	0.0132567	0.318214
ENSMUSG00000026304	Rab17	protein_coding	MGI:104640	OTTMUSG00000026752.3	-0.596167	-1.5117	0.240796	613.198	9.22705	9.33617	9.63842	9.03391	-2.47582	0.0132932	0.318214
ENSMUSG00000026712	Mrc1	protein_coding	MGI:97142	OTTMUSG00000011409.2	-0.596727	-1.51228	0.241029	335.011	8.36573	8.3282	8.63775	8.01864	-2.47575	0.0132956	0.318214
ENSMUSG00000056296	Synpr	protein_coding	MGI:1919253	OTTMUSG00000027769.4	-2.80358	-6.98171	1.13815	967.655	8.95257	9.71505	10.8969	8.53322	-2.46328	0.0137672	0.328063
ENSMUSG00000017493	Igfbp4	protein_coding	MGI:96439	OTTMUSG00000006441.5	-0.437599	-1.35435	0.177649	3057.54	11.5317	11.8336	12.0487	11.6186	-2.46327	0.0137675	0.328063
ENSMUSG00000031488	Rab11fip1	protein_coding	MGI:1923017	OTTMUSG00000060990.1	0.501462	1.41565	0.203576	1288.64	10.3144	10.3455	10.0928	10.5983	2.46327	0.0137677	0.328063
ENSMUSG00000031561	Tenm3	protein_coding	MGI:1345183	OTTMUSG00000021119.7	-0.501934	-1.41611	0.20392	5429.33	12.3788	12.3833	12.6309	12.1356	-2.46143	0.0138384	0.328806
ENSMUSG00000000326	Comt	protein_coding	MGI:88470	OTTMUSG00000026238.2	0.395718	1.3156	0.1608	5878.59	12.5059	12.3614	12.1628	12.5599	2.46094	0.0138575	0.328806
ENSMUSG00000005836	Gata6	protein_coding	MGI:107516	OTTMUSG00000071785.2	-0.555761	-1.46994	0.225838	274.68	8.09034	7.99704	8.27275	7.72133	-2.46088	0.0138596	0.328806
ENSMUSG00000045036	Tmem232	protein_coding	MGI:2685786	OTTMUSG00000072480.1	0.990981	1.98754	0.402838	77.4504	6.164	6.46593	6.01234	6.91952	2.46	0.0138938	0.329136
ENSMUSG00000022952	Runx1	protein_coding	MGI:99852	OTTMUSG00000049470.3	-0.471598	-1.38664	0.191805	1422.94	10.4556	10.5445	10.7769	10.3121	-2.45873	0.0139428	0.329817
ENSMUSG00000026494	Kif26b	protein_coding	MGI:2447076	OTTMUSG00000034866.3	-0.506717	-1.42081	0.206166	2380.1	11.1797	11.0244	11.2785	10.7702	-2.45781	0.0139789	0.33019
ENSMUSG00000021311	Mtr	protein_coding	MGI:894292	OTTMUSG00000066502.1	0.396276	1.31611	0.161308	4042.72	11.9655	11.8166	11.6186	12.0145	2.45664	0.0140243	0.330782
ENSMUSG00000054580	Pla2r1	protein_coding	MGI:102468	OTTMUSG00000012715.5	-0.477082	-1.39193	0.194295	2504.88	11.2745	11.2397	11.469	11.0104	-2.45545	0.0140709	0.331399
ENSMUSG00000022550	Adck5	protein_coding	MGI:2679274	OTTMUSG00000034304.2	0.580067	1.49492	0.236316	1141.07	10.1196	10.0412	9.76576	10.3167	2.45463	0.0141029	0.331674
ENSMUSG00000074505	Fat3	protein_coding	MGI:2444314	OTTMUSG00000062421.5	-0.618207	-1.53497	0.251976	223.653	7.78662	7.7613	8.0698	7.45281	-2.45343	0.0141499	0.332123
ENSMUSG00000027605	Acss2	protein_coding	MGI:1890410	OTTMUSG00000016058.5	0.538692	1.45265	0.219628	10835.6	13.3724	13.3724	13.1133	13.6316	2.45275	0.0141771	0.332123
ENSMUSG00000037656	Slc20a2	protein_coding	MGI:97851	OTTMUSG00000060889.1	0.413132	1.33157	0.168447	6417.48	12.6331	12.5551	12.3514	12.7589	2.45259	0.0141833	0.332123
ENSMUSG00000037542	Aldh8a1	protein_coding	MGI:2653900	OTTMUSG00000028021.3	0.481885	1.39657	0.196577	4715.81	12.1792	12.1024	11.8579	12.3469	2.45138	0.0142309	0.33237
ENSMUSG00000011256	Adam19	protein_coding	MGI:105377	OTTMUSG00000005488.2	-0.470882	-1.38596	0.192115	1104.02	10.0807	10.2764	10.5046	10.0483	-2.45104	0.0142444	0.33237
ENSMUSG00000024014	Pim1	protein_coding	MGI:97584	OTTMUSG00000046297.5	0.605552	1.52156	0.247102	1154.24	10.1309	10.16	9.86278	10.4572	2.45062	0.0142612	0.33237
ENSMUSG00000030283	St8sia1	protein_coding	MGI:106011	OTTMUSG00000022470.2	-0.431199	-1.34835	0.175987	8945.71	13.1109	13.0087	13.2211	12.7962	-2.45017	0.0142787	0.33237
ENSMUSG00000004698	Hdac9	protein_coding	MGI:1931221	OTTMUSG00000061412.8	-0.444837	-1.36116	0.181586	2177.54	11.0588	11.27	11.4923	11.0476	-2.44973	0.0142962	0.33237
ENSMUSG00000030847	Bag3	protein_coding	MGI:1352493	OTTMUSG00000058717.1	0.726733	1.65489	0.297161	1635.37	10.6121	10.627	10.3332	10.9207	2.44559	0.0144615	0.335734
ENSMUSG00000031925	Maml2	protein_coding	MGI:2389460	OTTMUSG00000033178.4	-0.434877	-1.3518	0.1779	17768.2	14.1018	14.1781	14.3925	13.9638	-2.4445	0.0145053	0.336271
ENSMUSG00000048865	Arhgap30	protein_coding	MGI:2684948	OTTMUSG00000021534.2	-0.659216	-1.57922	0.269754	192.525	7.56489	7.65067	7.97905	7.3223	-2.44377	0.0145346	0.33647
ENSMUSG00000026018	Ica1l	protein_coding	MGI:1917625	OTTMUSG00000047263.2	-0.799697	-1.74074	0.327373	162.631	7.30047	7.33741	7.7446	6.93022	-2.44277	0.0145751	0.336927
ENSMUSG00000023068	Nus1	protein_coding	MGI:1196365	OTTMUSG00000035006.6	0.490489	1.40492	0.201385	5650.04	12.4315	12.3055	12.0682	12.5427	2.43557	0.0148681	0.343213
ENSMUSG00000085933	Tmem61	protein_coding	MGI:3041156	OTTMUSG00000008194.2	-0.658557	-1.5785	0.270488	208.602	7.67474	7.48087	7.80189	7.15985	-2.4347	0.0149041	0.343556
ENSMUSG00000071669	Snx29	protein_coding	MGI:1921728	OTTMUSG00000027398.5	0.381305	1.30252	0.156729	72912.5	16.136	16.2128	16.0203	16.4052	2.4329	0.0149784	0.344779
ENSMUSG00000021747	4930452B06Rik	protein_coding	MGI:1926154	OTTMUSG00000015260.2	-0.505331	-1.41945	0.207843	580.962	9.11388	9.48878	9.74639	9.23116	-2.43131	0.0150441	0.344905
ENSMUSG00000040957	Cables1	protein_coding	MGI:1927065	OTTMUSG00000068688.2	-0.432899	-1.34994	0.178058	2469.71	11.2561	11.3197	11.5383	11.101	-2.43122	0.015048	0.344905
ENSMUSG00000059901	Adamts14	protein_coding	MGI:2179942	OTTMUSG00000031948.1	-0.642807	-1.56136	0.264434	247.772	7.92675	7.85339	8.16975	7.53703	-2.43088	0.0150622	0.344905
ENSMUSG00000040268	Plekha1	protein_coding	MGI:2442213	OTTMUSG00000029137.2	0.413022	1.33147	0.169934	8274.69	13.0039	12.9626	12.7566	13.1685	2.43048	0.0150788	0.344905
ENSMUSG00000048142	Nat8l	protein_coding	MGI:2447776	OTTMUSG00000055711.2	2.62305	6.16051	1.07935	7.76972	2.51494	3.35213	2.22862	4.47563	2.43021	0.01509	0.344905
ENSMUSG00000044021	Muc19	protein_coding	MGI:2676278	OTTMUSG00000033381.3	1.13604	2.19777	0.46764	108.263	6.61088	6.27819	5.84448	6.71191	2.42931	0.0151276	0.345152
ENSMUSG00000035299	Mid1	protein_coding	MGI:1100537	OTTMUSG00000019599.3	0.476684	1.39154	0.196252	5441.32	12.3879	12.3369	12.1034	12.5705	2.42893	0.0151433	0.345152
ENSMUSG00000020062	Slc5a8	protein_coding	MGI:2384916	OTTMUSG00000063994.1	0.547518	1.46157	0.225641	6276.75	12.5864	12.5441	12.2721	12.8161	2.4265	0.0152454	0.346695
ENSMUSG00000029401	Rilpl2	protein_coding	MGI:1933112	OTTMUSG00000024444.2	0.660003	1.58009	0.27202	1155.5	10.1269	10.1628	9.86068	10.4649	2.4263	0.0152537	0.346695
ENSMUSG00000036913	Trim67	protein_coding	MGI:3045323	OTTMUSG00000022577.2	2.00334	4.00928	0.826434	16.6041	3.91527	3.42071	2.48992	4.3515	2.42408	0.0153471	0.348332
ENSMUSG00000048779	P2ry6	protein_coding	MGI:2673874	OTTMUSG00000060006.2	-0.625062	-1.54228	0.258076	215.634	7.73015	7.80309	8.11248	7.49371	-2.42201	0.0154351	0.349594
ENSMUSG00000048782	Insc	protein_coding	MGI:1917942	OTTMUSG00000030984.7	0.790759	1.72998	0.326523	181.865	7.2652	6.5519	6.19377	6.91004	2.42176	0.0154457	0.349594
ENSMUSG00000029638	Glcci1	protein_coding	MGI:2179717	OTTMUSG00000030314.2	0.417695	1.33579	0.172808	4636.68	12.1644	12.1881	11.9779	12.3984	2.41711	0.0156445	0.353453
ENSMUSG00000030170	Wnt5b	protein_coding	MGI:98959	OTTMUSG00000027047.2	-0.488562	-1.40305	0.20218	923.061	9.83151	9.87452	10.1175	9.63152	-2.41647	0.0156716	0.353453
ENSMUSG00000026069	Il1rl1	protein_coding	MGI:98427	OTTMUSG00000037806.4	-1.24345	-2.36765	0.514623	32.7473	4.94715	5.19944	5.79464	4.60424	-2.41625	0.0156815	0.353453
ENSMUSG00000018927	Ccl6	protein_coding	MGI:98263	OTTMUSG00000000995.1	-1.21168	-2.31607	0.501692	40.4184	5.28756	5.2911	5.87858	4.70362	-2.41518	0.0157273	0.353739
ENSMUSG00000091971	Hspa1a	protein_coding	MGI:96244	OTTMUSG00000037921.3	1.92856	3.80675	0.798595	332.787	8.10037	8.05778	7.26987	8.8457	2.41494	0.0157377	0.353739
ENSMUSG00000040899	Ccr6	protein_coding	MGI:1333797	OTTMUSG00000072068.1	-2.45126	-5.46893	1.01738	11.0705	3.17016	3.34333	4.60542	2.08124	-2.40937	0.01598	0.358689
ENSMUSG00000026415	Fcamr	protein_coding	MGI:1927803	OTTMUSG00000026760.1	0.939042	1.91726	0.390437	159.134	7.19386	7.38377	6.83245	7.93508	2.40511	0.0161678	0.361809
ENSMUSG00000053063	Clec12a	protein_coding	MGI:3040968	OTTMUSG00000026999.4	-1.30072	-2.46353	0.540844	45.8999	5.40124	5.41403	6.11667	4.7114	-2.40499	0.0161729	0.361809
ENSMUSG00000059003	Grin2a	protein_coding	MGI:95820	OTTMUSG00000016264.3	-1.25559	-2.38764	0.522138	47.2224	5.46021	5.11008	5.63676	4.5834	-2.4047	0.0161858	0.361809
ENSMUSG00000041708	Mpped1	protein_coding	MGI:106316	OTTMUSG00000026120.8	0.688479	1.61158	0.286458	524.851	8.97705	9.00981	8.65512	9.3645	2.40342	0.0162423	0.362574
ENSMUSG00000026674	Ddr2	protein_coding	MGI:1345277	OTTMUSG00000049937.2	-0.496514	-1.4108	0.207025	939.386	9.85879	9.78625	10.0244	9.54812	-2.39832	0.0164703	0.366042
ENSMUSG00000053113	Socs3	protein_coding	MGI:1201791	OTTMUSG00000003735.1	-1.17689	-2.26089	0.490719	48.4965	5.51536	5.36285	6.01431	4.7114	-2.3983	0.0164715	0.366042
ENSMUSG00000031284	Pak3	protein_coding	MGI:1339656	OTTMUSG00000018957.6	-0.645771	-1.56458	0.269293	247.352	7.91542	8.05092	8.37288	7.72895	-2.39803	0.0164837	0.366042
ENSMUSG00000048163	Selplg	protein_coding	MGI:106689	OTTMUSG00000055395.5	-0.737191	-1.66693	0.307428	120.61	6.88434	6.88791	7.25329	6.52254	-2.39794	0.0164878	0.366042
ENSMUSG00000029675	Eln	protein_coding	MGI:95317	OTTMUSG00000055763.2	-0.652037	-1.57138	0.271987	574.987	9.12285	8.96878	9.30463	8.63292	-2.39731	0.0165158	0.366165
ENSMUSG00000020229	Slc5a4a	protein_coding	MGI:1927848	OTTMUSG00000065098.1	-0.633634	-1.55147	0.264442	670.196	9.32259	9.60345	9.92616	9.28073	-2.39612	0.0165697	0.366858
ENSMUSG00000039115	Itga9	protein_coding	MGI:104756	OTTMUSG00000033312.2	-0.484195	-1.39881	0.20221	3449.97	11.7343	11.7087	11.9402	11.4772	-2.39452	0.0166422	0.367963
ENSMUSG00000042662	Dusp15	protein_coding	MGI:1934928	OTTMUSG00000015860.35	-0.675828	-1.59751	0.282424	696.54	9.38322	9.23879	9.57565	8.90192	-2.39296	0.0167133	0.369032
ENSMUSG00000030226	Lmo3	protein_coding	MGI:102810	OTTMUSG00000034595.5	1.43247	2.69908	0.599314	25.5671	4.57896	4.82546	4.12873	5.52219	2.39018	0.0168403	0.370902
ENSMUSG00000050994	Adgb	protein_coding	MGI:3605549	OTTMUSG00000023572.8	-0.884545	-1.84618	0.370124	82.3832	6.32475	6.27013	6.68663	5.85363	-2.38986	0.0168548	0.370902
ENSMUSG00000022861	Dgkg	protein_coding	MGI:105060	OTTMUSG00000024858.3	0.442219	1.35869	0.185111	3412.51	11.645	12.0599	11.8407	12.2791	2.38894	0.016897	0.370902
ENSMUSG00000025034	Trim8	protein_coding	MGI:1933302	OTTMUSG00000074232.1	0.410153	1.32883	0.171694	1467.23	10.5106	10.473	10.2672	10.6788	2.38886	0.0169009	0.370902
ENSMUSG00000022332	Khdrbs3	protein_coding	MGI:1313312	OTTMUSG00000070612.1	-0.49033	-1.40477	0.205278	3029.14	11.5388	11.392	11.6348	11.1493	-2.38861	0.0169121	0.370902
ENSMUSG00000074221	Zfp568	protein_coding	MGI:2142347	OTTMUSG00000033725.2	0.643651	1.56228	0.269555	2531.78	11.2562	11.3037	11.0297	11.5777	2.38783	0.0169481	0.371191
ENSMUSG00000073008	Gpr174	protein_coding	MGI:2685222	OTTMUSG00000018153.1	-1.27218	-2.41526	0.532972	33.999	5.03227	5.08971	5.70314	4.47629	-2.38696	0.0169885	0.37149
ENSMUSG00000020354	Sgcd	protein_coding	MGI:1346525	OTTMUSG00000005512.2	-0.410307	-1.32897	0.171925	1570.72	10.5984	10.7015	10.9076	10.4954	-2.38655	0.0170075	0.37149
ENSMUSG00000053965	Pde5a	protein_coding	MGI:2651499	OTTMUSG00000052456.7	0.445674	1.36195	0.186844	864.928	9.73539	9.91128	9.6914	10.1312	2.38527	0.0170667	0.372284
ENSMUSG00000022762	Ncam2	protein_coding	MGI:97282	OTTMUSG00000014960.3	-0.443917	-1.36029	0.186189	2542.17	11.262	10.9274	11.15	10.7049	-2.38422	0.0171152	0.372415
ENSMUSG00000022146	Osmr	protein_coding	MGI:1330819	OTTMUSG00000040092.2	-0.572575	-1.48718	0.240159	1332.69	10.3237	10.0412	10.3245	9.75792	-2.38415	0.0171186	0.372415
ENSMUSG00000033453	Adamts15	protein_coding	MGI:2449569	OTTMUSG00000062825.1	0.65923	1.57924	0.277106	826.218	9.63624	9.46137	9.13061	9.79213	2.37898	0.0173606	0.3762
ENSMUSG00000025185	Loxl4	protein_coding	MGI:1914823	OTTMUSG00000035803.4	1.00495	2.00688	0.422476	104.777	6.55534	6.58102	6.09604	7.06601	2.37872	0.017373	0.3762
ENSMUSG00000031600	Vps37a	protein_coding	MGI:1261835	OTTMUSG00000074659.1	0.431808	1.34892	0.181535	3290.92	11.6633	11.5335	11.3222	11.7448	2.37865	0.0173761	0.3762
ENSMUSG00000026388	3110009E18Rik	protein_coding	MGI:1920353	OTTMUSG00000030546.5	0.467449	1.38266	0.196555	580.027	9.16517	9.18624	8.95197	9.4205	2.37822	0.0173967	0.3762
ENSMUSG00000022056	Adam7	protein_coding	MGI:107247	OTTMUSG00000025841.5	-1.45389	-2.73946	0.611402	30.499	4.7396	5.05066	5.73514	4.36619	-2.37797	0.0174083	0.3762
ENSMUSG00000036103	Colec12	protein_coding	MGI:2152907	OTTMUSG00000072895.1	-0.428613	-1.34594	0.1803	3304.57	11.6741	11.7195	11.9297	11.5094	-2.37722	0.0174436	0.376462
ENSMUSG00000062713	Sim2	protein_coding	MGI:98307	OTTMUSG00000072017.1	0.393061	1.31318	0.165474	2173.85	11.0714	10.9427	10.746	11.1393	2.37537	0.0175316	0.377859
ENSMUSG00000033538	Casp4	protein_coding	MGI:107700	OTTMUSG00000033830.2	-0.564268	-1.47864	0.23765	351.101	8.43417	8.51194	8.79705	8.22684	-2.37437	0.017579	0.378377
ENSMUSG00000060548	Tnfrsf19	protein_coding	MGI:1352474	OTTMUSG00000069074.1	0.810555	1.75389	0.341447	231.979	7.78405	7.93379	7.57745	8.29012	2.37388	0.0176022	0.378377
ENSMUSG00000056515	Rab31	protein_coding	MGI:1914603	OTTMUSG00000072491.1	-0.395714	-1.31559	0.166737	2174.31	11.078	11.1046	11.3014	10.9077	-2.37329	0.0176305	0.378486
ENSMUSG00000017009	Sdc4	protein_coding	MGI:1349164	OTTMUSG00000001157.2	0.37743	1.29903	0.159067	5381.06	12.3863	12.3881	12.1999	12.5762	2.37277	0.0176551	0.378514
ENSMUSG00000029546	Uncx	protein_coding	MGI:108013	OTTMUSG00000038278.3	0.757232	1.69024	0.319217	126.899	6.94579	6.6849	6.31783	7.05196	2.37216	0.0176847	0.378648
ENSMUSG00000032607	Amt	protein_coding	MGI:3646700	OTTMUSG00000032968.2	0.563473	1.47782	0.237601	541.492	9.0304	8.74804	8.44482	9.05127	2.37151	0.0177154	0.378711
ENSMUSG00000027750	Postn	protein_coding	MGI:1926321	OTTMUSG00000029043.3	-1.41231	-2.66163	0.59563	43.1025	5.16167	5.65408	6.31091	4.99726	-2.37112	0.0177342	0.378711
ENSMUSG00000031842	Pde4c	protein_coding	MGI:99556	OTTMUSG00000027334.4	0.393035	1.31315	0.165864	7543.84	12.8664	12.732	12.5352	12.9289	2.36962	0.0178063	0.379271
ENSMUSG00000022353	Mtss1	protein_coding	MGI:2384818	OTTMUSG00000070026.1	-0.419646	-1.3376	0.177095	19197.7	14.2081	14.3553	14.5667	14.1439	-2.3696	0.0178071	0.379271
ENSMUSG00000027855	Sycp1	protein_coding	MGI:105931	OTTMUSG00000054718.2	1.89273	3.71337	0.799003	21.3162	4.13013	4.31324	3.45734	5.16915	2.36886	0.0178428	0.379533
ENSMUSG00000027577	Chrna4	protein_coding	MGI:87888	OTTMUSG00000016395.4	-0.477325	-1.39216	0.201562	1604.02	10.6314	10.6369	10.8779	10.3958	-2.36813	0.0178784	0.379793
ENSMUSG00000036381	P2ry14	protein_coding	MGI:2155705	OTTMUSG00000052404.11	-0.507654	-1.42174	0.214557	640.829	9.30103	9.25517	9.49978	9.01055	-2.36606	0.0179786	0.381423
ENSMUSG00000050212	Eva1b	protein_coding	MGI:1922063	OTTMUSG00000009357.2	-0.532965	-1.4469	0.225351	779.206	9.5852	9.5734	9.84241	9.3044	-2.36504	0.0180282	0.381692
ENSMUSG00000055745	Rtl6	protein_coding	MGI:2675858	OTTMUSG00000070663.1	1.05231	2.07384	0.444981	70.2677	6.02702	5.79322	5.26786	6.31858	2.36483	0.0180382	0.381692
ENSMUSG00000046962	Zbtb21	protein_coding	MGI:1927240	OTTMUSG00000072006.1	0.485577	1.40015	0.205383	633.767	9.29062	9.16469	8.91651	9.41286	2.36425	0.0180667	0.381797
ENSMUSG00000033685	Ucp2	protein_coding	MGI:109354	OTTMUSG00000022804.8	-0.518966	-1.43293	0.219566	376.713	8.49052	8.66839	8.93254	8.40424	-2.3636	0.0180982	0.381966
ENSMUSG00000031750	Il34	protein_coding	MGI:1923777	OTTMUSG00000027476.3	-0.638485	-1.55669	0.270292	4408.47	12.0251	11.7239	12.0611	11.3867	-2.3622	0.0181667	0.382001
ENSMUSG00000027359	Slc27a2	protein_coding	MGI:1347099	OTTMUSG00000015755.2	-0.568272	-1.48275	0.240618	32953.8	14.935	15.2079	15.5225	14.8932	-2.36172	0.0181904	0.382001
ENSMUSG00000039304	Tnfsf10	protein_coding	MGI:107414	OTTMUSG00000037571.1	-0.556206	-1.4704	0.235536	2870.37	11.446	11.3201	11.6129	11.0273	-2.36145	0.0182037	0.382001
ENSMUSG00000090942	F830016B08Rik	protein_coding	MGI:3588218	OTTMUSG00000073509.1	-0.762965	-1.69697	0.32314	180.228	7.44153	7.54465	7.92984	7.15947	-2.3611	0.018221	0.382001
ENSMUSG00000058298	Mcm9	protein_coding	MGI:1918817	OTTMUSG00000064653.5	0.403736	1.32293	0.170998	3103.71	11.5856	11.5461	11.3451	11.7471	2.36105	0.018223	0.382001
ENSMUSG00000073988	Ttpa	protein_coding	MGI:1354168	OTTMUSG00000006384.6	-0.750007	-1.6818	0.317824	262.613	7.94026	8.20883	8.62289	7.79477	-2.35982	0.018284	0.382001
ENSMUSG00000022324	Matn2	protein_coding	MGI:109613	OTTMUSG00000070235.1	-0.46048	-1.376	0.195135	862.333	9.7329	9.56732	9.79617	9.33847	-2.3598	0.018285	0.382001
ENSMUSG00000022403	St13	protein_coding	MGI:1917606	OTTMUSG00000035635.5	0.606229	1.52228	0.256906	5478.55	12.3759	12.2884	12.0245	12.5523	2.35974	0.0182879	0.382001
ENSMUSG00000038150	Ormdl3	protein_coding	MGI:1913862	OTTMUSG00000006371.3	0.527553	1.44148	0.223636	314.083	8.2832	8.22387	7.9593	8.48843	2.35898	0.0183252	0.382289
ENSMUSG00000022148	Fyb	protein_coding	MGI:1346327	OTTMUSG00000034885.3	-0.519357	-1.43332	0.220439	1177.2	10.179	10.1729	10.4297	9.91614	-2.35602	0.018472	0.384856
ENSMUSG00000021620	Acot12	protein_coding	MGI:1921406	OTTMUSG00000024121.3	0.40001	1.31952	0.169824	8228.3	12.9935	12.9475	12.7472	13.1478	2.35544	0.0185007	0.384962
ENSMUSG00000030220	Arhgdib	protein_coding	MGI:101940	OTTMUSG00000023287.5	-0.488352	-1.40284	0.20749	478.407	8.89046	8.93497	9.178	8.69194	-2.35361	0.018592	0.386367
ENSMUSG00000021294	Kif26a	protein_coding	MGI:2447072	OTTMUSG00000033713.2	0.650231	1.56942	0.276405	173.595	7.42336	7.41135	7.09568	7.72702	2.35246	0.0186496	0.387069
ENSMUSG00000022181	C6	protein_coding	MGI:88233	OTTMUSG00000032527.10	-1.22345	-2.33504	0.520535	33.2948	5.01566	5.10272	5.68247	4.52296	-2.35036	0.0187551	0.388761
ENSMUSG00000015355	Cd48	protein_coding	MGI:88339	OTTMUSG00000016904.2	-0.790369	-1.72952	0.336377	105.188	6.6823	6.79118	7.16092	6.42143	-2.34965	0.0187908	0.389006
ENSMUSG00000020102	Slc16a7	protein_coding	MGI:1330284	OTTMUSG00000060295.4	-0.489567	-1.40402	0.208431	13337.3	13.6654	13.4672	13.6971	13.2374	-2.34882	0.0188328	0.389379
ENSMUSG00000020806	Rhbdf2	protein_coding	MGI:2442473	OTTMUSG00000003950.2	0.468344	1.38352	0.1995	708.14	9.45039	9.56654	9.33417	9.7989	2.34759	0.0188951	0.390171
ENSMUSG00000038453	Srcin1	protein_coding	MGI:1933179	OTTMUSG00000002720.6	0.411153	1.32975	0.17526	3743.52	11.8587	11.84	11.6351	12.0448	2.34595	0.0189785	0.391008
ENSMUSG00000022900	Ildr1	protein_coding	MGI:2146574	OTTMUSG00000014981.2	0.401644	1.32101	0.171215	1887.93	10.8624	10.6698	10.4683	10.8712	2.34585	0.0189838	0.391008
ENSMUSG00000059363	Fxn	protein_coding	MGI:1096879	OTTMUSG00000031872.1	0.441186	1.35772	0.188237	968.526	9.90357	9.84404	9.62394	10.0641	2.34378	0.0190897	0.39256
ENSMUSG00000038859	Baiap2l1	protein_coding	MGI:1914148	OTTMUSG00000025584.1	0.45088	1.36687	0.192402	4656.81	12.1699	12.151	11.9353	12.3668	2.34343	0.0191075	0.39256
ENSMUSG00000008496	Pou2f2	protein_coding	MGI:101897	OTTMUSG00000020444.9	-0.564609	-1.47899	0.24105	412.918	8.65725	8.8282	9.10354	8.55286	-2.34229	0.019166	0.393267
ENSMUSG00000032251	Irak1bp1	protein_coding	MGI:1929475	OTTMUSG00000044898.3	0.51418	1.42818	0.21968	502.828	8.95353	8.89472	8.62666	9.16279	2.34059	0.0192534	0.394002
ENSMUSG00000063049	Ing2	protein_coding	MGI:1916510	OTTMUSG00000017299.4	0.415053	1.33335	0.177348	978.53	9.92483	9.99919	9.79158	10.2068	2.34034	0.0192663	0.394002
ENSMUSG00000034028	Cd226	protein_coding	MGI:3039602	OTTMUSG00000014908.3	-0.777872	-1.7146	0.332399	186.565	7.48886	7.47183	7.8511	7.09256	-2.34018	0.0192746	0.394002
ENSMUSG00000041741	Pde3a	protein_coding	MGI:1860764	OTTMUSG00000046194.2	-0.429239	-1.34652	0.183484	7023.37	12.7619	12.7179	12.9257	12.5102	-2.33937	0.019316	0.394174
ENSMUSG00000067795	4930444P10Rik	protein_coding	MGI:1923049	OTTMUSG00000022165.2	-1.2086	-2.31114	0.516811	38.3073	5.19824	5.14176	5.80094	4.48258	-2.33858	0.0193572	0.394174
ENSMUSG00000035580	Kcnh8	protein_coding	MGI:2445160	OTTMUSG00000044933.2	-0.885774	-1.84776	0.37883	80.4843	6.26719	6.43425	6.8944	5.9741	-2.33818	0.0193777	0.394174
ENSMUSG00000026259	Ngef	protein_coding	MGI:1858414	OTTMUSG00000036755.2	-0.466131	-1.3814	0.19936	5485.82	12.3991	12.4764	12.7076	12.2451	-2.33814	0.01938	0.394174
ENSMUSG00000025162	Csnk1d	protein_coding	MGI:1355272	OTTMUSG00000004159.4	0.384503	1.30541	0.164619	3379.92	11.7153	11.7033	11.5137	11.893	2.33572	0.0195059	0.396238
ENSMUSG00000039497	Dse	protein_coding	MGI:2443455	OTTMUSG00000063920.1	-0.466276	-1.38154	0.199749	1027.63	9.984	9.83772	10.0667	9.60877	-2.33431	0.0195797	0.397241
ENSMUSG00000042429	Adora1	protein_coding	MGI:99401	OTTMUSG00000049675.2	0.767692	1.70254	0.328991	374.425	8.46122	8.55988	8.18905	8.93071	2.33348	0.0196232	0.397626
ENSMUSG00000059852	Kcng2	protein_coding	MGI:3694646	OTTMUSG00000044919.5	-0.726009	-1.65406	0.311483	109.563	6.76282	6.75423	7.10516	6.40329	-2.33081	0.0197632	0.399964
ENSMUSG00000022500	Litaf	protein_coding	MGI:1929512	OTTMUSG00000026365.4	0.406306	1.32529	0.174401	2442.64	11.2432	11.27	11.0669	11.473	2.32972	0.0198208	0.400632
ENSMUSG00000012017	Scarf2	protein_coding	MGI:1858430	OTTMUSG00000071356.1	-0.498423	-1.41267	0.214244	419.748	8.69169	8.49863	8.74289	8.25438	-2.32643	0.0199958	0.403666
ENSMUSG00000034810	Scn7a	protein_coding	MGI:102965	OTTMUSG00000013100.1	-0.494606	-1.40894	0.212782	457.657	8.82346	8.91375	9.1558	8.6717	-2.32448	0.0201	0.405267
ENSMUSG00000047712	Ust	protein_coding	MGI:2442406	OTTMUSG00000064257.1	-0.449426	-1.3655	0.193411	2329.73	11.1704	11.1326	11.3513	10.914	-2.32368	0.0201428	0.405426
ENSMUSG00000021200	Asb2	protein_coding	MGI:1929743	OTTMUSG00000023083.3	-0.704024	-1.62904	0.303015	174.371	7.40972	7.53952	7.88832	7.19073	-2.3234	0.0201578	0.405426
ENSMUSG00000048442	Smim5	protein_coding	MGI:1913778	OTTMUSG00000003651.2	-0.509271	-1.42333	0.219342	479.374	8.88373	8.79047	9.04698	8.53396	-2.32181	0.0202429	0.405847
ENSMUSG00000038071	Npy6r	protein_coding	MGI:1098590	OTTMUSG00000073659.1	-2.35022	-5.09903	1.01228	9.74933	3.14062	2.99016	3.9546	2.02573	-2.32172	0.0202479	0.405847
ENSMUSG00000069805	Fbp1	protein_coding	MGI:95492	OTTMUSG00000026406.6	-0.386997	-1.30767	0.166735	9973.45	13.2621	13.3957	13.5883	13.2032	-2.32104	0.0202849	0.405847
ENSMUSG00000035873	Pawr	protein_coding	MGI:2149961	OTTMUSG00000064110.1	-0.457602	-1.37326	0.197175	14470	13.789	13.9825	14.2026	13.7623	-2.3208	0.0202979	0.405847
ENSMUSG00000001666	Ddt	protein_coding	MGI:1298381	OTTMUSG00000037564.2	-0.516236	-1.43022	0.22245	522.698	8.99695	8.9279	9.18811	8.66769	-2.32069	0.0203036	0.405847
ENSMUSG00000024691	Fam111a	protein_coding	MGI:1915508	OTTMUSG00000033033.2	-0.506076	-1.42018	0.218161	1000.46	9.92807	10.1509	10.3993	9.90248	-2.31974	0.0203551	0.406376
ENSMUSG00000021879	Dnah12	protein_coding	MGI:107720	OTTMUSG00000032533.4	0.516162	1.43015	0.222746	1008.25	9.90925	10.1891	9.93976	10.4384	2.31727	0.0204892	0.408084
ENSMUSG00000025232	Hexa	protein_coding	MGI:96073	OTTMUSG00000063295.1	0.453235	1.36911	0.195593	1040.5	10.0086	10.0284	9.80408	10.2528	2.31724	0.0204908	0.408084
ENSMUSG00000031762	Mt2	protein_coding	MGI:97172	OTTMUSG00000061618.1	-0.624884	-1.54209	0.269986	213.932	7.6728	8.00169	8.31531	7.68806	-2.31451	0.02064	0.410552
ENSMUSG00000048003	Catsper4	protein_coding	MGI:3043288	OTTMUSG00000020429.1	0.903565	1.87068	0.39085	158.693	7.2117	7.16182	6.79213	7.53152	2.3118	0.020789	0.413009
ENSMUSG00000030357	Fkbp4	protein_coding	MGI:95543	OTTMUSG00000024637.5	0.647787	1.56676	0.280615	1358.89	10.347	10.1185	9.84684	10.3902	2.30846	0.0209737	0.41617
ENSMUSG00000004609	Cd33	protein_coding	MGI:99440	OTTMUSG00000058533.1	-1.07339	-2.10437	0.46561	40.744	5.31467	5.33484	5.86584	4.80383	-2.30534	0.0211474	0.419106
ENSMUSG00000052821	Cysltr1	protein_coding	MGI:1926218	OTTMUSG00000018272.2	-0.751711	-1.68379	0.326538	109.025	6.74814	6.76557	7.12667	6.40447	-2.30206	0.0213318	0.421971
ENSMUSG00000108948	Olfr695	protein_coding	MGI:3030529	OTTMUSG00000059676.3	-1.87853	-3.677	0.816098	15.6816	3.81534	3.83091	4.64627	3.01556	-2.30184	0.0213439	0.421971
ENSMUSG00000036887	C1qa	protein_coding	MGI:88223	OTTMUSG00000009765.1	-0.734465	-1.66378	0.319321	122.749	6.91437	6.78251	7.14226	6.42276	-2.30008	0.0214435	0.423425
ENSMUSG00000066363	Serpina3f	protein_coding	MGI:2182838	OTTMUSG00000027578.1	-5.09749	-34.2371	2.21755	2.50113	1.37129	1.44332	2.88665	0	-2.2987	0.021522	0.424458
ENSMUSG00000059401	Mamld1	protein_coding	MGI:3045303	OTTMUSG00000017831.3	-0.4815	-1.39619	0.209531	664.629	9.36104	9.42741	9.6631	9.19172	-2.29799	0.0215622	0.424662
ENSMUSG00000045441	Gprin3	protein_coding	MGI:1924785	OTTMUSG00000057687.1	-0.524224	-1.43816	0.228164	1562.16	10.5635	10.8026	11.0679	10.5372	-2.29758	0.0215859	0.424662
ENSMUSG00000030077	Chl1	protein_coding	MGI:1098266	OTTMUSG00000057275.6	-0.582624	-1.49757	0.253641	246.485	7.9192	7.73937	8.04298	7.43575	-2.29704	0.0216163	0.424662
ENSMUSG00000078606	Gm4070	protein_coding	MGI:3782245	OTTMUSG00000040007.3	-0.547298	-1.46135	0.238373	327.53	8.3391	8.27923	8.54326	8.01519	-2.29597	0.0216775	0.424662
ENSMUSG00000041052	Slc7a13	protein_coding	MGI:1921337	OTTMUSG00000006379.1	-0.481659	-1.39635	0.209801	14418.9	13.7933	13.7627	14.0051	13.5203	-2.29579	0.0216877	0.424662
ENSMUSG00000048521	Cxcr6	protein_coding	MGI:1934582	OTTMUSG00000062909.1	-0.666538	-1.58726	0.290333	121.041	6.91124	6.93693	7.26824	6.60561	-2.29577	0.0216891	0.424662
ENSMUSG00000040037	Negr1	protein_coding	MGI:2444846	OTTMUSG00000024007.4	-0.439325	-1.35597	0.191464	6183.24	12.5765	12.5163	12.7324	12.3003	-2.29455	0.0217588	0.425514
ENSMUSG00000027220	Syt13	protein_coding	MGI:1933945	OTTMUSG00000014492.1	-0.965815	-1.95317	0.42118	64.5354	5.95758	6.06574	6.55913	5.57235	-2.29312	0.0218413	0.426178
ENSMUSG00000023262	Acy1	protein_coding	MGI:87913	OTTMUSG00000049425.6	-0.437749	-1.35449	0.190904	769.56	9.54916	9.4803	9.70056	9.26005	-2.29303	0.0218463	0.426178
ENSMUSG00000001774	Chordc1	protein_coding	MGI:1914167	OTTMUSG00000062558.1	0.597783	1.51339	0.260745	3339.59	11.6564	11.5056	11.2397	11.7715	2.29259	0.0218714	0.426178
ENSMUSG00000029761	Cald1	protein_coding	MGI:88250	OTTMUSG00000014795.4	-0.453221	-1.36909	0.197807	8670.39	13.065	13.0305	13.252	12.809	-2.29124	0.0219498	0.426848
ENSMUSG00000094447	9430069I07Rik	protein_coding	MGI:1924608	OTTMUSG00000070236.1	-1.7645	-3.39755	0.770156	18.7454	4.1007	3.61608	4.41398	2.81819	-2.29109	0.0219583	0.426848
ENSMUSG00000061171	Slc38a11	protein_coding	MGI:2443383	OTTMUSG00000012895.2	-0.822492	-1.76846	0.359461	82.9119	6.32063	6.55575	6.95965	6.15186	-2.28813	0.0221301	0.429209
ENSMUSG00000046959	Slc26a1	protein_coding	MGI:2385894	OTTMUSG00000027011.3	-0.503972	-1.41811	0.220286	1269.22	10.2798	10.4304	10.6823	10.1786	-2.28781	0.0221485	0.429209
ENSMUSG00000054675	Tmem119	protein_coding	MGI:2385228	OTTMUSG00000028784.3	-0.768677	-1.70371	0.336014	138.612	7.03011	6.60656	6.95432	6.25879	-2.28763	0.022159	0.429209
ENSMUSG00000074628	Tldc2	protein_coding	MGI:2686178	OTTMUSG00000016172.1	0.69987	1.62436	0.306041	144.331	7.12457	7.33394	6.97596	7.69192	2.28685	0.0222046	0.429579
ENSMUSG00000028179	Cth	protein_coding	MGI:1339968	OTTMUSG00000029713.2	0.397324	1.31706	0.174025	2339.83	11.1783	11.0867	10.8872	11.2861	2.28315	0.0224217	0.433264
ENSMUSG00000030786	Itgam	protein_coding	MGI:96607	OTTMUSG00000058643.2	-0.951432	-1.93379	0.417566	49.488	5.59358	5.76582	6.23321	5.29842	-2.27852	0.0226957	0.437563
ENSMUSG00000019577	Pdk4	protein_coding	MGI:1351481	OTTMUSG00000026853.3	1.35289	2.55424	0.593872	618.348	9.07231	9.31843	8.66896	9.9679	2.27809	0.0227214	0.437563
ENSMUSG00000074151	Nlrc5	protein_coding	MGI:3612191	OTTMUSG00000033926.6	-0.50331	-1.41746	0.220952	701.358	9.4341	9.49309	9.72988	9.2563	-2.27792	0.0227314	0.437563
ENSMUSG00000029727	Cyp3a13	protein_coding	MGI:88610	OTTMUSG00000022877.1	-1.54172	-2.91141	0.67695	19.1589	4.11043	4.17385	4.91786	3.42983	-2.27745	0.0227593	0.437563
ENSMUSG00000049690	Nckap5	protein_coding	MGI:2686394	OTTMUSG00000030251.7	0.381502	1.3027	0.167589	20648.5	14.2783	14.2048	14.0138	14.3958	2.27641	0.0228214	0.437563
ENSMUSG00000044674	Fzd1	protein_coding	MGI:1196625	OTTMUSG00000021313.2	-0.640754	-1.55914	0.281531	275.743	8.06426	7.94791	8.24739	7.64844	-2.27596	0.0228485	0.437563
ENSMUSG00000034472	Rasd2	protein_coding	MGI:1922391	OTTMUSG00000034050.1	-1.29065	-2.44638	0.567098	30.0483	4.86079	4.6831	5.31585	4.05035	-2.27589	0.0228528	0.437563
ENSMUSG00000031516	Dctn6	protein_coding	MGI:1343154	OTTMUSG00000031286.2	-0.411794	-1.33034	0.180947	1312.11	10.3485	10.3356	10.5443	10.1269	-2.27577	0.0228596	0.437563
ENSMUSG00000048126	Col6a3	protein_coding	MGI:88461	OTTMUSG00000022359.6	-0.50409	-1.41823	0.221566	840.575	9.67094	9.38425	9.62698	9.14151	-2.27513	0.0228984	0.43779
ENSMUSG00000069769	Msi2	protein_coding	MGI:1923876	OTTMUSG00000008130.9	0.374106	1.29604	0.164488	49179	15.5768	15.5915	15.406	15.7771	2.27437	0.022944	0.437847
ENSMUSG00000017386	Traf4	protein_coding	MGI:1202880	OTTMUSG00000000106.1	0.598965	1.51463	0.263376	917.998	9.80505	9.72939	9.45472	10.0041	2.27418	0.0229552	0.437847
ENSMUSG00000036138	Acaa1a	protein_coding	MGI:2148491	OTTMUSG00000042191.4	-0.378712	-1.30018	0.166565	1290.47	10.3252	10.3984	10.5877	10.2091	-2.27366	0.0229864	0.437928
ENSMUSG00000024430	Cabyr	protein_coding	MGI:1918382	OTTMUSG00000030149.2	-0.550162	-1.46425	0.242186	250.929	7.95352	8.07101	8.34303	7.79898	-2.27165	0.0231078	0.439725
ENSMUSG00000043556	Fbxl7	protein_coding	MGI:3052506	OTTMUSG00000070121.2	-0.450793	-1.36679	0.198534	13039.8	13.6536	13.6465	13.8662	13.4268	-2.2706	0.023171	0.440411
ENSMUSG00000035504	Reep6	protein_coding	MGI:1917585	OTTMUSG00000000018.2	-0.721439	-1.64883	0.317819	111.391	6.70627	6.72979	7.08768	6.37191	-2.26996	0.0232097	0.440632
ENSMUSG00000045613	Chrm2	protein_coding	MGI:88397	OTTMUSG00000036825.2	-1.88278	-3.68785	0.83002	13.5545	3.55519	3.9937	4.89044	3.09696	-2.26836	0.0233075	0.441529
ENSMUSG00000079685	Ulbp1	protein_coding	MGI:1925027	OTTMUSG00000064192.1	-0.717442	-1.64426	0.316292	109.687	6.76296	6.75594	7.10516	6.40672	-2.26829	0.0233113	0.441529
ENSMUSG00000082932	Cyp2j8	protein_coding	MGI:2449817	OTTMUSG00000007938.3	-0.561784	-1.47609	0.24779	517.055	8.80652	9.53432	9.82081	9.24783	-2.26718	0.0233795	0.442039
ENSMUSG00000031986	Sprtn	protein_coding	MGI:2685351	OTTMUSG00000061570.1	0.523477	1.43742	0.230958	395.986	8.61409	8.63	8.37761	8.88238	2.26655	0.0234177	0.442039
ENSMUSG00000064294	Aox3	protein_coding	MGI:1918974	OTTMUSG00000021877.3	0.656446	1.57619	0.289628	351.193	8.37289	8.72074	8.38308	9.0584	2.26652	0.0234198	0.442039
ENSMUSG00000035498	Cdcp1	protein_coding	MGI:2442010	OTTMUSG00000027392.2	0.463986	1.37935	0.204944	4492.47	12.1143	12.1586	11.927	12.3902	2.26396	0.0235764	0.444479
ENSMUSG00000078794	Dact3	protein_coding	MGI:3654828	OTTMUSG00000033325.2	-0.753357	-1.68571	0.333115	113.039	6.77541	6.51907	6.89326	6.14489	-2.26155	0.0237249	0.44676
ENSMUSG00000028001	Fga	protein_coding	MGI:1316726	OTTMUSG00000051803.1	1.62411	3.08252	0.719038	203.914	7.45849	7.19578	6.37457	8.01699	2.25872	0.0239006	0.449547
ENSMUSG00000054477	Kcnn2	protein_coding	MGI:2153182	OTTMUSG00000044935.7	-0.483156	-1.3978	0.214017	1151.02	10.1266	9.87317	10.121	9.62531	-2.25756	0.023973	0.450143
ENSMUSG00000035435	Abca17	protein_coding	MGI:3625331	OTTMUSG00000031262.3	0.682649	1.60508	0.302415	125.706	6.94997	6.9677	6.62947	7.30593	2.25733	0.0239877	0.450143
ENSMUSG00000036545	Adamts2	protein_coding	MGI:1347356	OTTMUSG00000005590.3	-0.502839	-1.417	0.223097	615.04	9.24499	9.14195	9.40074	8.88316	-2.2539	0.0242022	0.453259
ENSMUSG00000034875	Nudt19	protein_coding	MGI:94203	OTTMUSG00000026112.2	-0.52537	-1.4393	0.233163	4115.81	11.954	11.8076	12.0696	11.5457	-2.25323	0.0242449	0.453259
ENSMUSG00000044367	Slc16a13	protein_coding	MGI:1916559	OTTMUSG00000006037.6	0.598545	1.51419	0.265676	522.524	8.98811	8.8295	8.53189	9.12712	2.25291	0.0242646	0.453259
ENSMUSG00000031958	Ldhd	protein_coding	MGI:106428	OTTMUSG00000038174.1	-0.491937	-1.40633	0.218357	3584.25	11.7744	11.6928	11.9573	11.4282	-2.2529	0.0242653	0.453259
ENSMUSG00000018417	Myo1b	protein_coding	MGI:107752	OTTMUSG00000016470.4	-0.428027	-1.34539	0.190103	3282.46	11.6671	11.6801	11.8882	11.4719	-2.25155	0.0243505	0.453825
ENSMUSG00000070873	Lilra5	protein_coding	MGI:3647196	OTTMUSG00000027903.1	-0.66914	-1.59013	0.297297	138.242	7.0846	7.05905	7.39083	6.72726	-2.25074	0.0244017	0.453825
ENSMUSG00000043943	Naalad2	protein_coding	MGI:1919810	OTTMUSG00000036485.2	-0.547576	-1.46163	0.243382	299.261	8.20813	8.10336	8.37041	7.83631	-2.24987	0.0244573	0.453825
ENSMUSG00000051498	Tlr6	protein_coding	MGI:1341296	OTTMUSG00000055139.4	-2.10164	-4.29197	0.934169	10.1101	3.27511	3.31771	4.33142	2.30401	-2.24974	0.0244654	0.453825
ENSMUSG00000036095	Dgkb	protein_coding	MGI:2442474	OTTMUSG00000066258.7	-0.456393	-1.37211	0.202871	1675.51	10.6681	10.4869	10.7063	10.2675	-2.24967	0.0244696	0.453825
ENSMUSG00000039954	Stk32a	protein_coding	MGI:2442403	OTTMUSG00000073559.2	-0.432586	-1.34965	0.192296	913.83	9.82041	9.8441	10.0625	9.62572	-2.24958	0.0244753	0.453825
ENSMUSG00000031841	Cdh13	protein_coding	MGI:99551	OTTMUSG00000031307.3	-0.439219	-1.35587	0.195266	3162.44	11.6114	11.5564	11.778	11.3348	-2.24934	0.0244911	0.453825
ENSMUSG00000032648	Pygm	protein_coding	MGI:97830	OTTMUSG00000018613.2	-0.565763	-1.48017	0.251577	193.736	7.58594	7.58819	7.86958	7.30681	-2.24886	0.0245212	0.453866
ENSMUSG00000026875	Traf1	protein_coding	MGI:101836	OTTMUSG00000012272.2	-0.668149	-1.58903	0.297564	130.461	7.01216	6.98451	7.31673	6.6523	-2.24539	0.0247429	0.457449
ENSMUSG00000021335	Slc17a1	protein_coding	MGI:103209	OTTMUSG00000000728.3	0.439727	1.35635	0.195968	14309.1	13.786	13.746	13.5285	13.9635	2.24387	0.0248407	0.458734
ENSMUSG00000040249	Lrp1	protein_coding	MGI:96828	OTTMUSG00000031813.2	-0.463452	-1.37884	0.206702	1316.33	10.3417	10.247	10.4837	10.0103	-2.24213	0.0249531	0.460288
ENSMUSG00000021884	Hacl1	protein_coding	MGI:1929657	OTTMUSG00000024573.7	0.553829	1.46798	0.24726	2116.96	10.9792	11.1801	10.8987	11.4614	2.23986	0.0250999	0.462399
ENSMUSG00000040883	Tmem205	protein_coding	MGI:3045495	OTTMUSG00000062319.1	-0.426701	-1.34416	0.190536	1658.11	10.6726	10.5837	10.803	10.3643	-2.23948	0.0251245	0.462399
ENSMUSG00000023994	Nfya	protein_coding	MGI:97316	OTTMUSG00000035112.2	0.450156	1.36619	0.201179	1418.32	10.4526	10.3722	10.1388	10.6056	2.23759	0.0252479	0.464144
ENSMUSG00000074570	Cass4	protein_coding	MGI:2444482	OTTMUSG00000016152.4	-0.949925	-1.93177	0.424672	63.342	5.93125	6.01414	6.46723	5.56105	-2.23684	0.0252966	0.464514
ENSMUSG00000069045	Ddx3y	protein_coding	MGI:1349406	OTTMUSG00000045279.1	0.394422	1.31442	0.176379	4574.02	12.1489	12.1456	11.9452	12.3459	2.23622	0.0253374	0.464738
ENSMUSG00000096883	Shisa8	protein_coding	MGI:2146080	OTTMUSG00000070927.1	-4.19892	-18.3654	1.87964	5.17005	2.12418	1.97014	3.39507	0.545211	-2.2339	0.0254899	0.466843
ENSMUSG00000048911	Rnf24	protein_coding	MGI:1261771	OTTMUSG00000016039.3	-0.532296	-1.44623	0.238313	11647.6	13.4671	13.56	13.8119	13.308	-2.2336	0.0255096	0.466843
ENSMUSG00000024661	Fth1	protein_coding	MGI:95588	OTTMUSG00000073739.2	0.563995	1.47836	0.252817	7340.63	12.774	12.9562	12.696	13.2163	2.23085	0.0256914	0.46964
ENSMUSG00000020390	Ube2b	protein_coding	MGI:102944	OTTMUSG00000005613.1	0.413332	1.33176	0.18541	7643.2	12.883	12.9693	12.7688	13.1698	2.22929	0.0257947	0.471
ENSMUSG00000079547	H2-DMb1	protein_coding	MGI:95922	OTTMUSG00000037116.3	-0.683963	-1.60655	0.306896	155.805	7.25435	7.208	7.53437	6.88164	-2.22865	0.0258373	0.471247
ENSMUSG00000043496	Tril	protein_coding	MGI:1914123	OTTMUSG00000033509.2	-0.626165	-1.54346	0.281233	424.496	8.68795	8.53724	8.82075	8.25373	-2.2265	0.0259809	0.473336
ENSMUSG00000037108	Zcwpw1	protein_coding	MGI:2685899	OTTMUSG00000022858.5	0.569964	1.48449	0.256255	200.527	7.63692	7.601	7.32159	7.88042	2.22421	0.0261346	0.475585
ENSMUSG00000034981	Parm1	protein_coding	MGI:2443349	OTTMUSG00000035368.1	0.514048	1.42805	0.231217	1567.45	10.5866	10.4957	10.2417	10.7497	2.22323	0.0262003	0.475585
ENSMUSG00000032839	Trpc1	protein_coding	MGI:109528	OTTMUSG00000047293.4	0.401289	1.32069	0.180549	8259.86	12.9974	12.9454	12.7493	13.1415	2.2226	0.0262426	0.475585
ENSMUSG00000027173	Depdc7	protein_coding	MGI:2139258	OTTMUSG00000014963.2	0.405099	1.32418	0.182266	1931.64	10.9016	10.9675	10.7627	11.1723	2.22257	0.026245	0.475585
ENSMUSG00000060224	Pyroxd2	protein_coding	MGI:1921830	OTTMUSG00000074123.2	0.394874	1.31483	0.17773	2364.47	11.1855	11.2788	11.0811	11.4764	2.22177	0.0262991	0.475585
ENSMUSG00000039153	Runx2	protein_coding	MGI:99829	OTTMUSG00000033514.5	-0.368501	-1.29101	0.165881	1865.51	10.8539	10.7265	10.9109	10.5421	-2.22147	0.0263191	0.475585
ENSMUSG00000029185	Fam114a1	protein_coding	MGI:1915553	OTTMUSG00000023413.5	-0.440468	-1.35704	0.198301	674.772	9.37774	9.54214	9.75805	9.32623	-2.22121	0.0263366	0.475585
ENSMUSG00000028766	Alpl	protein_coding	MGI:87983	OTTMUSG00000009805.9	-0.663254	-1.58365	0.298604	2932.92	11.4416	11.6516	12.0008	11.3024	-2.22118	0.0263385	0.475585
ENSMUSG00000032285	Dnaja4	protein_coding	MGI:1927638	OTTMUSG00000027391.2	0.631668	1.54936	0.284458	443.313	8.75255	8.76855	8.48052	9.05658	2.2206	0.0263779	0.475768
ENSMUSG00000026976	Pax8	protein_coding	MGI:97492	OTTMUSG00000011957.8	0.341108	1.26673	0.153758	17195.5	14.0624	13.9914	13.821	14.1618	2.21847	0.0265225	0.47741
ENSMUSG00000018486	Wnt9b	protein_coding	MGI:1197020	OTTMUSG00000003017.1	0.752476	1.68468	0.339254	263.773	7.96563	7.94976	7.57188	8.32764	2.21803	0.0265525	0.47741
ENSMUSG00000073489	Ifi204	protein_coding	MGI:96429	OTTMUSG00000033920.3	-0.534945	-1.44889	0.241187	238.953	7.8856	7.98772	8.25224	7.7232	-2.21797	0.0265571	0.47741
ENSMUSG00000094686	Ccl21a	protein_coding	MGI:1349183	OTTMUSG00000006590.1	-1.09622	-2.13793	0.49438	73.9449	6.0874	6.07049	6.50167	5.63931	-2.21736	0.0265987	0.47763
ENSMUSG00000039952	Dag1	protein_coding	MGI:101864	OTTMUSG00000050793.6	0.387304	1.30795	0.17477	7365.64	12.8345	12.7519	12.5603	12.9435	2.21609	0.0266857	0.478277
ENSMUSG00000032596	Uba7	protein_coding	MGI:1349462	OTTMUSG00000042010.3	-0.59833	-1.51396	0.270008	230.802	7.82526	7.88911	8.18999	7.58822	-2.21597	0.0266936	0.478277
ENSMUSG00000026348	Acmsd	protein_coding	MGI:2386323	OTTMUSG00000049346.1	0.424656	1.34225	0.191679	4217.15	11.8847	11.2361	11.0314	11.4408	2.21545	0.026729	0.478384
ENSMUSG00000036775	Decr2	protein_coding	MGI:1347059	OTTMUSG00000021323.9	0.417798	1.33589	0.188852	802.5	9.62126	9.84422	9.63989	10.0486	2.21231	0.0269454	0.480884
ENSMUSG00000036395	Glb1l2	protein_coding	MGI:2388283	OTTMUSG00000028780.4	0.474487	1.38942	0.214489	2976.81	11.511	11.3576	11.124	11.5911	2.21218	0.0269545	0.480884
ENSMUSG00000062410	Hsd3b3	protein_coding	MGI:96235	OTTMUSG00000006703.7	-0.498535	-1.41278	0.225401	5930.7	12.5052	12.4181	12.6693	12.1669	-2.21177	0.0269827	0.480884
ENSMUSG00000024037	Wdr4	protein_coding	MGI:1889002	OTTMUSG00000035223.4	0.377332	1.29894	0.170607	1537.19	10.5758	10.6224	10.4339	10.8109	2.21171	0.026987	0.480884
ENSMUSG00000043263	Ifi209	protein_coding	MGI:2138243	OTTMUSG00000050198.1	-0.95031	-1.93229	0.430862	66.1775	5.99991	5.95931	6.4307	5.48792	-2.2056	0.0274117	0.487548
ENSMUSG00000011752	Pgam1	protein_coding	MGI:97552	OTTMUSG00000074214.1	0.398602	1.31823	0.180733	1046.16	10.0212	9.96749	9.76888	10.1661	2.20547	0.027421	0.487548
ENSMUSG00000068606	Gm4841	protein_coding	MGI:3643814	OTTMUSG00000073507.1	-1.01277	-2.01778	0.459503	49.7845	5.59879	5.65163	6.14294	5.16032	-2.20405	0.0275207	0.488438
ENSMUSG00000043333	Rhbdl2	protein_coding	MGI:3608413	OTTMUSG00000008993.1	0.440001	1.35661	0.199646	704.548	9.44513	9.40633	9.18826	9.6244	2.2039	0.0275312	0.488438
ENSMUSG00000000811	Txnrd3	protein_coding	MGI:2386711	OTTMUSG00000021186.3	0.445233	1.36153	0.202234	516.425	8.99699	9.09508	8.87709	9.31306	2.20158	0.0276953	0.490813
ENSMUSG00000029188	Slc34a2	protein_coding	MGI:1342284	OTTMUSG00000026277.5	0.816504	1.76113	0.370963	126.307	6.89519	7.01743	6.62701	7.40785	2.20104	0.0277334	0.490954
ENSMUSG00000041552	Ptchd1	protein_coding	MGI:2685233	OTTMUSG00000019362.3	-0.558073	-1.4723	0.253709	248.48	7.93205	8.07867	8.3468	7.81055	-2.19966	0.0278311	0.492147
ENSMUSG00000061535	C1qtnf7	protein_coding	MGI:1925911	OTTMUSG00000026743.6	-0.418648	-1.33667	0.190503	2573.62	11.316	11.2926	11.4999	11.0853	-2.19759	0.0279783	0.494189
ENSMUSG00000026399	Cd55	protein_coding	MGI:104850	OTTMUSG00000025169.1	-0.56239	-1.47671	0.255986	566.482	9.1012	8.97851	9.26337	8.69365	-2.19696	0.0280236	0.494189
ENSMUSG00000030498	Gas2	protein_coding	MGI:95657	OTTMUSG00000024897.3	-0.372694	-1.29477	0.169744	17899.2	14.1065	14.2534	14.4408	14.0661	-2.19563	0.0281186	0.494189
ENSMUSG00000033721	Vav3	protein_coding	MGI:1888518	OTTMUSG00000007363.5	-0.442258	-1.35873	0.201443	6718.04	12.6957	12.6647	12.8821	12.4472	-2.19545	0.0281313	0.494189
ENSMUSG00000058626	Capn11	protein_coding	MGI:1352490	OTTMUSG00000031350.1	-1.06441	-2.09132	0.484911	38.7807	5.13225	5.54518	6.06179	5.02857	-2.19507	0.0281586	0.494189
ENSMUSG00000043832	Clec4a3	protein_coding	MGI:1920399	OTTMUSG00000027032.3	-0.929944	-1.9052	0.42367	52.2705	5.68507	5.76727	6.22615	5.30839	-2.19497	0.0281656	0.494189
ENSMUSG00000006576	Slc4a3	protein_coding	MGI:109350	OTTMUSG00000019426.21	-0.420492	-1.33838	0.19161	638.877	9.31154	9.25402	9.46272	9.04531	-2.19453	0.0281976	0.494189
ENSMUSG00000041203	Trir	protein_coding	MGI:1922833	OTTMUSG00000061401.1	0.390028	1.31042	0.177735	1543.51	10.5833	10.5791	10.385	10.7733	2.19443	0.0282042	0.494189
ENSMUSG00000059187	Tafa1	protein_coding	MGI:2443695	OTTMUSG00000029712.1	-0.49904	-1.41327	0.227435	2193.65	11.0743	11.0867	11.3345	10.8389	-2.19421	0.0282203	0.494189
ENSMUSG00000030020	Prickle2	protein_coding	MGI:1925144	OTTMUSG00000022502.2	-0.388234	-1.30879	0.177149	2389.95	11.2137	11.2255	11.4166	11.0345	-2.19157	0.0284109	0.496557
ENSMUSG00000031740	Mmp2	protein_coding	MGI:97009	OTTMUSG00000061536.1	-1.09479	-2.13582	0.499565	46.8362	5.46194	5.65197	6.13973	5.1642	-2.19149	0.0284166	0.496557
ENSMUSG00000036533	Cdc42ep3	protein_coding	MGI:2384718	OTTMUSG00000072621.1	-0.495282	-1.4096	0.226235	1561.29	10.5805	10.4643	10.6928	10.2359	-2.18924	0.0285792	0.498506
ENSMUSG00000005566	Trim28	protein_coding	MGI:109274	OTTMUSG00000023882.2	0.485915	1.40047	0.22197	644.897	9.31528	9.24421	9.01483	9.47359	2.1891	0.0285895	0.498506
ENSMUSG00000039328	Rnf122	protein_coding	MGI:1916117	OTTMUSG00000027149.5	0.419673	1.33762	0.191885	515.832	9.00307	8.95544	8.74565	9.16523	2.18711	0.0287342	0.500493
ENSMUSG00000022200	Golph3	protein_coding	MGI:1913879	OTTMUSG00000070350.1	0.455201	1.37097	0.208295	2489.99	11.2638	11.2275	11.0123	11.4427	2.18537	0.0288615	0.502171
ENSMUSG00000054892	Txk	protein_coding	MGI:102960	OTTMUSG00000054700.5	-0.675843	-1.59753	0.309426	122.333	6.88501	7.1785	7.51037	6.84663	-2.18418	0.0289487	0.50315
ENSMUSG00000005973	Rcn1	protein_coding	MGI:104559	OTTMUSG00000014990.1	-0.518026	-1.43199	0.237287	294.142	8.17785	8.30684	8.56505	8.04863	-2.18312	0.0290268	0.503969
ENSMUSG00000020186	Csrp2	protein_coding	MGI:1202907	OTTMUSG00000064054.1	-0.399499	-1.31905	0.183176	2314.03	11.1632	11.2356	11.4345	11.0368	-2.18096	0.0291866	0.506202
ENSMUSG00000058070	Eml1	protein_coding	MGI:1915769	OTTMUSG00000024650.3	-0.401553	-1.32093	0.184311	1649.67	10.6772	10.6208	10.8187	10.4228	-2.17867	0.0293558	0.508594
ENSMUSG00000027347	Rasgrp1	protein_coding	MGI:1314635	OTTMUSG00000015228.3	0.514095	1.4281	0.236119	763.667	9.55318	9.58476	9.35129	9.81823	2.17727	0.0294606	0.50905
ENSMUSG00000045680	Tcf21	protein_coding	MGI:1202715	OTTMUSG00000064217.1	-0.714277	-1.64066	0.328063	354.27	8.34128	7.84778	8.14042	7.55514	-2.17725	0.0294616	0.50905
ENSMUSG00000050447	Lypd6	protein_coding	MGI:2443848	OTTMUSG00000012383.2	-0.406052	-1.32506	0.186534	819.186	9.66984	9.6132	9.81556	9.41084	-2.17683	0.029493	0.50905
ENSMUSG00000056427	Slit3	protein_coding	MGI:1315202	OTTMUSG00000005411.1	-0.396954	-1.31673	0.182392	3591.3	11.7944	11.7454	11.9446	11.5463	-2.17638	0.0295271	0.50905
ENSMUSG00000036432	Siah2	protein_coding	MGI:108062	OTTMUSG00000029497.2	0.429662	1.34692	0.197463	1026.12	9.99147	9.99481	9.78554	10.2041	2.17591	0.0295618	0.50905
ENSMUSG00000005980	Dnase1	protein_coding	MGI:103157	OTTMUSG00000027161.4	-0.555249	-1.46942	0.255193	1558.87	10.5396	10.5784	10.8989	10.258	-2.1758	0.0295701	0.50905
ENSMUSG00000038524	Fchsd1	protein_coding	MGI:2441771	OTTMUSG00000036304.2	-0.595755	-1.51126	0.273986	165.895	7.34719	7.53527	7.83103	7.23951	-2.1744	0.0296752	0.51032
ENSMUSG00000051469	Zfp24	protein_coding	MGI:1929704	OTTMUSG00000032638.3	0.408498	1.3273	0.188166	1659.49	10.681	10.5588	10.3523	10.7653	2.17095	0.0299349	0.514242
ENSMUSG00000001416	Cct3	protein_coding	MGI:104708	OTTMUSG00000035166.3	0.629172	1.54668	0.2899	1672.56	10.6527	10.5243	10.2696	10.779	2.17031	0.0299834	0.514531
ENSMUSG00000034118	Tpst1	protein_coding	MGI:1298231	OTTMUSG00000027866.4	-0.429335	-1.34661	0.197871	524.362	9.02697	9.04139	9.25378	8.829	-2.16978	0.0300239	0.514681
ENSMUSG00000019718	L3hypdh	protein_coding	MGI:1914467	OTTMUSG00000027641.1	0.638027	1.5562	0.294233	910.595	9.77456	9.79664	9.51077	10.0825	2.16844	0.0301252	0.51507
ENSMUSG00000037493	Cib2	protein_coding	MGI:1929293	OTTMUSG00000030276.1	1.01454	2.02026	0.467936	40.09	5.29156	5.43131	4.92385	5.93877	2.16813	0.0301489	0.51507
ENSMUSG00000030268	Bcat1	protein_coding	MGI:104861	OTTMUSG00000025302.9	-0.498995	-1.41323	0.230163	2110.97	10.9662	11.0768	11.3247	10.8289	-2.16801	0.0301579	0.51507
ENSMUSG00000006567	Atp7b	protein_coding	MGI:103297	OTTMUSG00000020833.2	-0.648478	-1.56751	0.29914	176.513	7.42431	7.48121	7.79092	7.1715	-2.16781	0.0301733	0.51507
ENSMUSG00000062515	Fabp4	protein_coding	MGI:88038	OTTMUSG00000051458.2	0.602893	1.51876	0.278174	2094.47	10.9711	11.1314	10.866	11.3967	2.16733	0.0302101	0.515156
ENSMUSG00000059908	Mug1	protein_coding	MGI:99837	OTTMUSG00000033687.3	-4.27393	-19.3455	1.97426	3.71153	1.67956	1.77217	2.99913	0.545211	-2.16482	0.0304014	NA
ENSMUSG00000039110	Mycbpap	protein_coding	MGI:2388726	OTTMUSG00000001997.2	0.557878	1.4721	0.257931	528.835	9.00786	8.92995	8.65576	9.20413	2.1629	0.0305489	0.520387
ENSMUSG00000021575	Ahrr	protein_coding	MGI:1333776	OTTMUSG00000023058.3	0.743501	1.67423	0.343885	215.282	7.56207	8.07902	7.71028	8.44775	2.16206	0.0306134	0.5204
ENSMUSG00000024675	Ms4a4c	protein_coding	MGI:1927656	OTTMUSG00000028265.5	-1.24866	-2.37621	0.577533	25.8909	4.63684	4.81336	5.41402	4.2127	-2.16206	0.0306137	0.5204
ENSMUSG00000046733	Gprc5a	protein_coding	MGI:1891250	OTTMUSG00000023088.1	0.680449	1.60264	0.315173	188.508	7.51821	7.57328	7.26101	7.88556	2.15897	0.0308527	0.523916
ENSMUSG00000033386	Frrs1	protein_coding	MGI:108076	OTTMUSG00000054477.6	0.373306	1.29532	0.173009	7348.18	12.8299	12.7562	12.5697	12.9427	2.15773	0.0309491	0.525003
ENSMUSG00000039960	Rhou	protein_coding	MGI:1916831	OTTMUSG00000027612.2	0.640504	1.55887	0.297026	203.204	7.63706	7.53957	7.22975	7.84939	2.15639	0.0310531	0.525843
ENSMUSG00000022451	Twf1	protein_coding	MGI:1100520	OTTMUSG00000017538.3	0.384115	1.30506	0.178139	1022.1	9.9869	9.8829	9.69015	10.0757	2.15626	0.0310633	0.525843
ENSMUSG00000037005	Xpnpep2	protein_coding	MGI:2180001	OTTMUSG00000017507.2	0.728793	1.65725	0.338102	169.217	7.31074	7.56216	7.24345	7.88086	2.15554	0.0311195	0.526002
ENSMUSG00000027777	Schip1	protein_coding	MGI:1353557	OTTMUSG00000043622.9	0.375798	1.29756	0.174369	11546.7	13.4854	13.4731	13.2864	13.6599	2.15519	0.0311473	0.526002
ENSMUSG00000022512	Cldn1	protein_coding	MGI:1276109	OTTMUSG00000022624.2	0.959942	1.94523	0.44547	156.377	7.13827	7.20125	6.84201	7.56048	2.1549	0.0311698	0.526002
ENSMUSG00000019989	Enpp3	protein_coding	MGI:2143702	OTTMUSG00000064354.1	0.442994	1.35942	0.20566	3405.99	11.7131	11.6756	11.4637	11.8874	2.15401	0.0312393	0.526629
ENSMUSG00000039809	Gabbr2	protein_coding	MGI:2386030	OTTMUSG00000006774.2	-0.820647	-1.7662	0.381129	69.6745	5.97823	5.70246	6.1064	5.29852	-2.1532	0.0313028	0.526731
ENSMUSG00000044014	Npy5r	protein_coding	MGI:108082	OTTMUSG00000061841.1	1.40983	2.65706	0.654887	33.2312	4.8768	4.95403	4.36412	5.54394	2.15279	0.0313355	0.526731
ENSMUSG00000027068	Dhrs9	protein_coding	MGI:2442798	OTTMUSG00000012989.1	2.00603	4.01676	0.931946	10.2526	3.04631	3.77175	2.88665	4.65686	2.15252	0.0313565	0.526731
ENSMUSG00000054545	Ugt1a6a	protein_coding	MGI:2137698	OTTMUSG00000020818.4	-0.567877	-1.48234	0.263848	288.41	8.14683	8.21578	8.51507	7.91648	-2.15228	0.031375	0.526731
ENSMUSG00000063382	Bcl9l	protein_coding	MGI:1933114	OTTMUSG00000063344.1	0.54041	1.45439	0.251326	1968.15	10.9083	10.8295	10.5652	11.0939	2.15023	0.0315367	0.528898
ENSMUSG00000039193	Nlrc4	protein_coding	MGI:3036243	OTTMUSG00000072474.3	-0.477281	-1.39212	0.222141	462.239	8.8231	8.91172	9.14232	8.68112	-2.14855	0.0316703	0.530592
ENSMUSG00000060510	Zfp266	protein_coding	MGI:1924769	OTTMUSG00000037612.2	0.335539	1.26185	0.156259	3656.08	11.8256	11.8015	11.6337	11.9692	2.14732	0.0317676	0.531674
ENSMUSG00000026575	Nme7	protein_coding	MGI:2449121	OTTMUSG00000050838.1	-0.331493	-1.25831	0.154479	8731.9	13.0867	13.0879	13.2542	12.9215	-2.14588	0.0318824	0.532845
ENSMUSG00000021262	Evl	protein_coding	MGI:1194884	OTTMUSG00000066176.1	-0.422491	-1.34024	0.196908	1622.62	10.6386	10.8139	11.0187	10.6091	-2.14562	0.0319032	0.532845
ENSMUSG00000034040	Galnt17	protein_coding	MGI:2137594	OTTMUSG00000030425.7	-0.520402	-1.43436	0.242593	354.988	8.43661	8.2516	8.49885	8.00434	-2.14516	0.0319397	0.532907
ENSMUSG00000026339	Ccdc93	protein_coding	MGI:1918079	OTTMUSG00000021024.2	0.364513	1.28745	0.170058	2340.56	11.1845	11.2209	11.0406	11.4012	2.14346	0.032076	0.534633
ENSMUSG00000078627	March10	protein_coding	MGI:2443469	OTTMUSG00000002988.4	-1.03096	-2.04338	0.481173	78.0363	5.8644	6.73874	7.38773	6.08976	-2.14259	0.0321462	0.535019
ENSMUSG00000025279	Dnase1l3	protein_coding	MGI:1314633	OTTMUSG00000024054.1	-1.26995	-2.41152	0.592817	31.1114	4.8779	4.97366	5.55882	4.38851	-2.14222	0.0321758	0.535019
ENSMUSG00000024386	Proc	protein_coding	MGI:97771	OTTMUSG00000073158.1	-0.386282	-1.30702	0.180342	2322.48	11.1707	11.1141	11.307	10.9212	-2.14194	0.0321979	0.535019
ENSMUSG00000030075	Cntn3	protein_coding	MGI:99534	OTTMUSG00000057269.2	-0.668874	-1.58983	0.312381	248.56	7.91087	7.87259	8.18696	7.55823	-2.14121	0.0322571	0.535455
ENSMUSG00000016262	Sertad4	protein_coding	MGI:2443496	OTTMUSG00000027020.6	-0.861978	-1.81753	0.40277	86.6346	6.37676	6.12643	6.52473	5.72814	-2.14013	0.0323445	0.536357
ENSMUSG00000027952	Pmvk	protein_coding	MGI:1915853	OTTMUSG00000022076.3	0.505014	1.41914	0.236087	385.466	8.57387	8.49099	8.23037	8.75161	2.1391	0.0324274	0.537184
ENSMUSG00000029299	Abcg3	protein_coding	MGI:1351624	OTTMUSG00000025595.2	-0.674887	-1.59647	0.315612	111.866	6.78435	6.80499	7.12724	6.48275	-2.13834	0.032489	0.537656
ENSMUSG00000028042	Zbtb7b	protein_coding	MGI:102755	OTTMUSG00000021268.4	0.516855	1.43083	0.241768	696.29	9.41893	9.34112	9.09115	9.59108	2.13781	0.032532	0.53782
ENSMUSG00000053192	Mllt11	protein_coding	MGI:1929671	OTTMUSG00000021997.3	0.445006	1.36132	0.208275	1734.61	10.7431	10.7027	10.4916	10.9137	2.13662	0.0326286	0.538869
ENSMUSG00000030235	Slco1c1	protein_coding	MGI:1889679	OTTMUSG00000021195.3	-1.37091	-2.58633	0.641972	21.0954	4.32579	4.58655	5.2281	3.94501	-2.13546	0.0327233	0.539885
ENSMUSG00000032363	Adamts7	protein_coding	MGI:1347346	OTTMUSG00000025854.4	-0.66366	-1.5841	0.3109	113.8	6.81667	6.81455	7.14226	6.48684	-2.13464	0.0327906	0.540447
ENSMUSG00000090124	Ugt1a7c	protein_coding	MGI:3032636	OTTMUSG00000020819.6	-0.550109	-1.4642	0.257795	271.563	8.0634	8.09881	8.38035	7.81727	-2.1339	0.0328509	0.540547
ENSMUSG00000020427	Igfbp3	protein_coding	MGI:96438	OTTMUSG00000005135.2	-0.577879	-1.49265	0.270828	4581.7	12.1133	12.1681	12.4302	11.906	-2.13375	0.0328632	0.540547
ENSMUSG00000018008	Cyth4	protein_coding	MGI:2441702	OTTMUSG00000070747.1	-0.558835	-1.47308	0.262063	306.785	8.23696	8.31395	8.59152	8.03639	-2.13244	0.0329704	0.541761
ENSMUSG00000030806	Stx1b	protein_coding	MGI:1930705	OTTMUSG00000031121.3	-0.995493	-1.99376	0.467051	41.1624	5.30138	5.62224	6.10833	5.13615	-2.13144	0.0330526	0.542564
ENSMUSG00000041120	Nbl1	protein_coding	MGI:104591	OTTMUSG00000009896.1	0.62098	1.53792	0.291683	204.192	7.63807	7.48455	7.17854	7.79056	2.12896	0.0332576	0.545378
ENSMUSG00000020205	Phlda1	protein_coding	MGI:1096880	OTTMUSG00000035222.2	-0.512923	-1.42694	0.240996	261.982	8.02249	7.9516	8.20326	7.69993	-2.12834	0.0333086	0.545663
ENSMUSG00000022306	Zfpm2	protein_coding	MGI:1334444	OTTMUSG00000070566.1	-0.461064	-1.37656	0.216775	5079.7	12.2845	12.1544	12.3699	11.9389	-2.12693	0.033426	0.547035
ENSMUSG00000022126	Acod1	protein_coding	MGI:103206	OTTMUSG00000035543.1	-5.29571	-39.2797	2.49108	2.13946	0.948833	1.45492	2.90985	0	-2.12587	0.0335137	NA
ENSMUSG00000067219	Nipal1	protein_coding	MGI:1917951	OTTMUSG00000054646.3	-0.680038	-1.60218	0.320172	147.078	7.14698	7.28153	7.61423	6.94883	-2.12398	0.033672	0.550507
ENSMUSG00000030701	Plekhb1	protein_coding	MGI:1351469	OTTMUSG00000025179.4	0.665384	1.58599	0.313369	104.851	6.68581	6.87395	6.54691	7.20098	2.12333	0.0337265	0.550844
ENSMUSG00000022488	Nckap1l	protein_coding	MGI:1926063	OTTMUSG00000071088.1	-0.54226	-1.45625	0.255466	206.166	7.66454	7.79706	8.06344	7.53068	-2.12263	0.0337847	0.551053
ENSMUSG00000030790	Adm	protein_coding	MGI:108058	OTTMUSG00000046239.3	-0.699864	-1.62435	0.329757	144.9	7.10833	6.95577	7.31628	6.59527	-2.12236	0.0338071	0.551053
ENSMUSG00000036779	Tent4b	protein_coding	MGI:1917820	OTTMUSG00000031334.1	0.362616	1.28576	0.170906	8267.48	13.004	13.0037	12.8248	13.1826	2.12173	0.0338607	0.551236
ENSMUSG00000022215	Fitm1	protein_coding	MGI:1915930	OTTMUSG00000041996.2	0.660867	1.58103	0.31152	128.574	6.98277	7.06806	6.71702	7.41909	2.12142	0.0338862	0.551236
ENSMUSG00000056071	S100a9	protein_coding	MGI:1338947	OTTMUSG00000026669.1	-3.28925	-9.77605	1.55237	5.81822	2.35629	2.23771	3.45734	1.01809	-2.11886	0.0341021	0.554193
ENSMUSG00000037270	4932438A13Rik	protein_coding	MGI:2444631	OTTMUSG00000006539.30	0.402721	1.322	0.190205	14985.4	13.8566	13.8047	13.6036	14.0057	2.1173	0.0342341	0.555446
ENSMUSG00000102918	Pcdhgc3	protein_coding	MGI:1935201	OTTMUSG00000050871.1	-0.902728	-1.8696	0.426389	53.926	5.735	5.70083	6.12675	5.27492	-2.11715	0.0342475	0.555446
ENSMUSG00000046318	Ccbe1	protein_coding	MGI:2445053	OTTMUSG00000028218.4	-0.393881	-1.31392	0.186206	2672.93	11.3712	11.29	11.4934	11.0865	-2.11529	0.034405	0.557444
ENSMUSG00000004383	Large1	protein_coding	MGI:1342270	OTTMUSG00000030306.2	0.369416	1.29183	0.174742	14135.5	13.7702	13.8723	13.688	14.0567	2.11407	0.0345094	0.558578
ENSMUSG00000026950	Neb	protein_coding	MGI:97292	OTTMUSG00000012541.8	-0.516907	-1.43088	0.24458	336.237	8.33605	8.64287	8.90278	8.38295	-2.11345	0.0345622	0.558875
ENSMUSG00000020078	Vps26a	protein_coding	MGI:1353654	OTTMUSG00000065001.2	0.392065	1.31227	0.1856	2211.25	11.0994	11.1193	10.9305	11.3082	2.11242	0.0346507	0.55975
ENSMUSG00000030263	Lrmp	protein_coding	MGI:108424	OTTMUSG00000024094.9	-0.644363	-1.56305	0.305508	119.273	6.86885	7.03146	7.35125	6.71167	-2.10915	0.0349316	0.562888
ENSMUSG00000052419	2610001J05Rik	protein_coding	MGI:1913770	OTTMUSG00000033631.3	0.471446	1.3865	0.223554	447.046	8.78916	8.73063	8.48823	8.97302	2.10886	0.0349563	0.562888
ENSMUSG00000020676	Ccl11	protein_coding	MGI:103576	OTTMUSG00000000860.1	3.16856	8.99149	1.50256	5.07376	2.35082	2.21319	1.0497	3.37669	2.10877	0.0349643	0.562888
ENSMUSG00000036905	C1qb	protein_coding	MGI:88224	OTTMUSG00000009766.1	-0.677467	-1.59933	0.321295	140.833	7.11171	7.06914	7.4001	6.73818	-2.10855	0.0349835	0.562888
ENSMUSG00000030769	Slc5a11	protein_coding	MGI:1919316	OTTMUSG00000030939.2	0.482296	1.39697	0.228894	2162.88	11.0474	10.9354	10.7142	11.1566	2.10707	0.0351116	0.564391
ENSMUSG00000040260	Daam2	protein_coding	MGI:1923691	OTTMUSG00000069033.1	-0.478863	-1.39365	0.227332	3144.62	11.5893	11.4521	11.7025	11.2018	-2.10645	0.0351654	0.564696
ENSMUSG00000003882	Il7r	protein_coding	MGI:96562	OTTMUSG00000070275.1	-1.21905	-2.32794	0.579222	48.815	5.38573	5.57654	6.19738	4.9557	-2.10464	0.0353227	0.566042
ENSMUSG00000029070	Mxra8	protein_coding	MGI:1922011	OTTMUSG00000010893.3	-0.518018	-1.43199	0.246166	340.858	8.38589	8.19053	8.44055	7.94051	-2.10435	0.0353483	0.566042
ENSMUSG00000000157	Itgb2l	protein_coding	MGI:1277979	OTTMUSG00000020391.3	-0.571554	-1.48612	0.271614	353.562	8.43772	8.45388	8.73711	8.17064	-2.10428	0.0353537	0.566042
ENSMUSG00000032528	Vipr1	protein_coding	MGI:109272	OTTMUSG00000027442.2	-1.13239	-2.19222	0.538353	40.9162	5.28067	5.26435	5.86679	4.66191	-2.10344	0.0354273	0.566662
ENSMUSG00000112148	Lilrb4a	protein_coding	MGI:102701	OTTMUSG00000063893.5	-0.759561	-1.69298	0.361247	165.159	7.29974	7.46014	7.83843	7.08184	-2.10261	0.0354999	0.567266
ENSMUSG00000044770	Scml4	protein_coding	MGI:2446140	OTTMUSG00000017273.3	-0.466739	-1.38198	0.222067	611.566	9.23651	9.28227	9.51558	9.04897	-2.10179	0.0355716	0.567494
ENSMUSG00000057715	A830018L16Rik	protein_coding	MGI:2444149	OTTMUSG00000033915.2	0.764685	1.699	0.363883	82.7373	6.31162	6.5909	6.22837	6.95343	2.10146	0.0356009	0.567494
ENSMUSG00000025492	Ifitm3	protein_coding	MGI:1913391	OTTMUSG00000037675.1	-0.561146	-1.47544	0.267054	1184.79	10.1643	9.9889	10.2725	9.70535	-2.10125	0.035619	0.567494
ENSMUSG00000002771	Grin2d	protein_coding	MGI:95823	OTTMUSG00000022308.3	-0.697444	-1.62163	0.332062	165.859	7.33482	7.33257	7.64423	7.02091	-2.10034	0.0356987	0.568207
ENSMUSG00000024440	Pcdh12	protein_coding	MGI:1855700	OTTMUSG00000050571.2	-0.464252	-1.3796	0.221191	477.707	8.8868	8.86807	9.095	8.64114	-2.09888	0.0358278	0.568856
ENSMUSG00000027171	Prrg4	protein_coding	MGI:2442211	OTTMUSG00000014971.3	-0.525815	-1.43975	0.250538	344.753	8.37255	8.48176	8.75097	8.21255	-2.09874	0.0358396	0.568856
ENSMUSG00000051212	Gpr183	protein_coding	MGI:2442034	OTTMUSG00000069830.1	-0.535452	-1.4494	0.255147	193.879	7.58824	7.48468	7.74952	7.21985	-2.0986	0.0358522	0.568856
ENSMUSG00000062785	Kcnc3	protein_coding	MGI:96669	OTTMUSG00000021883.3	-0.44807	-1.36421	0.213575	1265.93	10.2781	10.1759	10.3986	9.95307	-2.09795	0.0359092	0.568856
ENSMUSG00000022383	Ppara	protein_coding	MGI:104740	OTTMUSG00000023590.1	0.486834	1.40137	0.232058	12314.1	13.5421	13.7515	13.5273	13.9756	2.09789	0.0359145	0.568856
ENSMUSG00000067818	Myl9	protein_coding	MGI:2138915	OTTMUSG00000016035.1	-0.582588	-1.49753	0.277847	465.84	8.81588	8.59244	8.90671	8.27817	-2.0968	0.0360115	0.569838
ENSMUSG00000030798	Cd37	protein_coding	MGI:88330	OTTMUSG00000025381.3	-0.862851	-1.81863	0.411847	54.1618	5.71167	5.81581	6.23798	5.39364	-2.09508	0.036164	0.571542
ENSMUSG00000025789	St8sia2	protein_coding	MGI:106020	OTTMUSG00000049840.2	-1.14117	-2.2056	0.544766	33.3516	5.01753	4.84334	5.40466	4.28202	-2.09479	0.0361896	0.571542
ENSMUSG00000021559	Dapk1	protein_coding	MGI:1916885	OTTMUSG00000068251.1	0.402853	1.32212	0.192466	15724.3	13.9182	13.7576	13.554	13.9613	2.09311	0.0363395	0.573142
ENSMUSG00000020183	Cpm	protein_coding	MGI:1917824	OTTMUSG00000031908.1	-0.473789	-1.38875	0.226383	2932.3	11.4923	11.4168	11.6449	11.1886	-2.09286	0.0363614	0.573142
ENSMUSG00000040690	Col16a1	protein_coding	MGI:1095396	OTTMUSG00000009516.9	-0.48796	-1.40246	0.233589	421.777	8.69644	8.65732	8.89855	8.41609	-2.08897	0.0367103	0.577668
ENSMUSG00000074435	Smcp	protein_coding	MGI:96945	OTTMUSG00000051844.1	-0.960666	-1.94621	0.459898	66.7121	5.86195	5.24726	5.73231	4.7622	-2.08887	0.0367196	0.577668
ENSMUSG00000024935	Slc1a1	protein_coding	MGI:105083	OTTMUSG00000033893.2	0.410009	1.32869	0.196373	12112.5	13.5483	13.4958	13.2905	13.7011	2.0879	0.0368064	0.577797
ENSMUSG00000041842	Fhdc1	protein_coding	MGI:2684972	OTTMUSG00000023128.2	0.532506	1.44644	0.255051	186.895	7.53763	7.50021	7.23882	7.76159	2.08784	0.0368119	0.577797
ENSMUSG00000034839	Larp6	protein_coding	MGI:1914807	OTTMUSG00000027546.1	-0.719957	-1.64713	0.344922	100.324	6.6225	6.54994	6.92463	6.17524	-2.08731	0.0368604	0.577797
ENSMUSG00000090486	BC035947	protein_coding	MGI:2652858	OTTMUSG00000047793.1	0.433152	1.35018	0.207563	2786.83	11.4213	11.3902	11.1604	11.62	2.08684	0.0369022	0.577797
ENSMUSG00000025316	Banp	protein_coding	MGI:1889023	OTTMUSG00000036899.8	0.600066	1.51579	0.287599	4905.36	12.1918	11.9928	11.7447	12.2409	2.08647	0.0369364	0.577797
ENSMUSG00000022864	D16Ertd472e	protein_coding	MGI:1196400	OTTMUSG00000019868.2	-0.619964	-1.53684	0.297193	205.344	7.65331	7.5592	7.84545	7.27295	-2.08607	0.0369724	0.577797
ENSMUSG00000041064	Pif1	protein_coding	MGI:2143057	OTTMUSG00000034117.3	-1.1621	-2.23782	0.557087	40.1043	5.22178	5.34398	5.93647	4.75149	-2.08602	0.0369767	0.577797
ENSMUSG00000026768	Itga8	protein_coding	MGI:109442	OTTMUSG00000011364.4	-0.455574	-1.37133	0.21846	1577.35	10.5741	10.853	11.0888	10.6172	-2.08539	0.037034	0.578136
ENSMUSG00000041995	Zbed3	protein_coding	MGI:1919364	OTTMUSG00000067552.1	0.417374	1.33549	0.20019	1302.09	10.3255	10.2066	9.99757	10.4156	2.08489	0.0370794	0.578289
ENSMUSG00000030208	Emp1	protein_coding	MGI:107941	OTTMUSG00000021171.4	-0.622815	-1.53988	0.298837	382.324	8.52838	8.35562	8.68361	8.02763	-2.08413	0.0371485	0.578786
ENSMUSG00000025726	Slc28a1	protein_coding	MGI:3605073	OTTMUSG00000031345.1	0.449877	1.36592	0.215915	1567.91	10.583	10.6864	10.4474	10.9254	2.08358	0.0371982	0.578786
ENSMUSG00000038624	Nepn	protein_coding	MGI:1913900	OTTMUSG00000027945.3	0.583352	1.49833	0.280005	313.988	8.25058	8.38892	8.1274	8.65044	2.08336	0.0372181	0.578786
ENSMUSG00000054423	Cadps	protein_coding	MGI:1350922	OTTMUSG00000068887.2	-0.978085	-1.96985	0.469566	89.0107	6.23026	6.54432	6.99433	6.0943	-2.08296	0.0372552	0.578809
ENSMUSG00000002565	Scin	protein_coding	MGI:1306794	OTTMUSG00000027556.1	0.447472	1.36365	0.214905	5778.88	12.4758	12.4958	12.27	12.7216	2.08219	0.0373252	0.579343
ENSMUSG00000006574	Slc4a1	protein_coding	MGI:109393	OTTMUSG00000002767.3	-0.62727	-1.54464	0.301341	233.577	7.81655	7.5844	7.8559	7.3129	-2.0816	0.0373795	0.579631
ENSMUSG00000055235	Wdr86	protein_coding	MGI:1915466	OTTMUSG00000023533.3	-0.670926	-1.59209	0.322475	137.33	7.0598	6.8464	7.20146	6.49134	-2.08055	0.0374747	0.580554
ENSMUSG00000038668	Lpar1	protein_coding	MGI:108429	OTTMUSG00000007519.3	-0.427209	-1.34463	0.205437	1190.2	10.1928	10.2457	10.4545	10.037	-2.07952	0.0375695	0.58101
ENSMUSG00000001761	Smo	protein_coding	MGI:108075	OTTMUSG00000013446.2	0.357159	1.2809	0.171756	2489.51	11.2739	11.3008	11.1255	11.4762	2.07945	0.0375756	0.58101
ENSMUSG00000095930	Nim1k	protein_coding	MGI:2442399	OTTMUSG00000068135.1	-0.428865	-1.34617	0.206412	970.565	9.90187	9.95047	10.1573	9.74368	-2.07772	0.0377355	0.582251
ENSMUSG00000017466	Timp2	protein_coding	MGI:98753	OTTMUSG00000003883.2	-0.403743	-1.32294	0.19437	845.194	9.70634	9.60299	9.79769	9.40828	-2.07719	0.0377843	0.582251
ENSMUSG00000004341	Gpx6	protein_coding	MGI:1922762	OTTMUSG00000000419.2	-0.681894	-1.60424	0.328283	181.207	7.37632	7.08667	7.41324	6.76009	-2.07715	0.0377877	0.582251
ENSMUSG00000073491	Ifi213	protein_coding	MGI:3695276	OTTMUSG00000033987.6	-0.501987	-1.41616	0.241686	287.2	8.15035	8.23355	8.48044	7.98666	-2.07703	0.0377992	0.582251
ENSMUSG00000051596	Otop1	protein_coding	MGI:2388363	OTTMUSG00000047184.3	2.19614	4.58251	1.05773	9.84025	2.74877	3.59069	2.58877	4.59261	2.07628	0.0378679	0.582261
ENSMUSG00000019312	Grb7	protein_coding	MGI:102683	OTTMUSG00000006361.3	0.381261	1.30248	0.18363	1143.36	10.1506	10.0996	9.90981	10.2894	2.07624	0.0378715	0.582261
ENSMUSG00000071547	Nt5dc2	protein_coding	MGI:1917271	OTTMUSG00000069150.3	-0.689293	-1.61249	0.332275	105.867	6.69174	6.76069	7.11121	6.41017	-2.07447	0.0380359	0.584236
ENSMUSG00000026989	Dapl1	protein_coding	MGI:1923997	OTTMUSG00000012705.1	-2.49812	-5.64948	1.20667	7.71014	2.81085	2.35465	3.59222	1.11707	-2.07025	0.0384291	0.589717
ENSMUSG00000033082	Clec1a	protein_coding	MGI:2444151	OTTMUSG00000056468.4	-0.42572	-1.34324	0.205893	654.189	9.33635	9.37586	9.58769	9.16404	-2.06768	0.0386702	0.592858
ENSMUSG00000071424	Grid2	protein_coding	MGI:95813	OTTMUSG00000034292.4	-0.554654	-1.46882	0.268376	506.258	8.93272	9.0802	9.33381	8.82659	-2.0667	0.0387624	0.593438
ENSMUSG00000089840	Gm4491	protein_coding	MGI:3782676	OTTMUSG00000034676.1	-2.25608	-4.77693	1.09174	7.28474	2.74636	3.01224	4.12271	1.90176	-2.0665	0.0387811	0.593438
ENSMUSG00000044548	Dact1	protein_coding	MGI:1891740	OTTMUSG00000033610.2	-0.662171	-1.58246	0.320584	173.577	7.39995	7.24825	7.5777	6.9188	-2.06552	0.0388742	0.594303
ENSMUSG00000031253	Srpx2	protein_coding	MGI:1916042	OTTMUSG00000018714.2	-0.439717	-1.35634	0.212963	440.48	8.77445	8.77497	8.98716	8.56279	-2.06476	0.0389457	0.594837
ENSMUSG00000057836	Xlr3a	protein_coding	MGI:109506	OTTMUSG00000017651.5	1.43293	2.69995	0.694334	33.8579	4.86661	4.75385	4.12271	5.38498	2.06375	0.0390411	0.595734
ENSMUSG00000012705	Retn	protein_coding	MGI:1888506	OTTMUSG00000030662.2	1.77759	3.42854	0.861795	12.3193	3.47215	3.8526	3.08066	4.62455	2.06266	0.0391446	0.596221
ENSMUSG00000092060	Bend4	protein_coding	MGI:3648414	OTTMUSG00000055808.2	-0.790639	-1.72984	0.383313	60.6106	5.91612	5.96418	6.35039	5.57797	-2.06264	0.0391464	0.596221
ENSMUSG00000025491	Ifitm1	protein_coding	MGI:1915963	OTTMUSG00000021113.2	-0.723549	-1.65124	0.350889	138.869	6.97499	6.4489	6.79258	6.10522	-2.06205	0.0392034	0.59653
ENSMUSG00000038248	Sobp	protein_coding	MGI:1924427	OTTMUSG00000046585.1	-0.423328	-1.34102	0.205356	617.956	9.26169	9.2588	9.47106	9.04653	-2.06144	0.0392611	0.596849
ENSMUSG00000036256	Igfbp7	protein_coding	MGI:1352480	OTTMUSG00000056133.1	0.365213	1.28807	0.177255	36576.7	15.1447	15.0647	14.8863	15.2431	2.06038	0.0393621	0.597097
ENSMUSG00000028587	Orc1	protein_coding	MGI:1328337	OTTMUSG00000008240.1	-0.604313	-1.52026	0.293313	222.922	7.76437	7.59235	7.89625	7.28845	-2.0603	0.0393699	0.597097
ENSMUSG00000026728	Vim	protein_coding	MGI:98932	OTTMUSG00000011231.4	-0.600457	-1.5162	0.29152	209.409	7.68106	7.70614	8.02855	7.38373	-2.05974	0.0394232	0.597097
ENSMUSG00000063428	Ddo	protein_coding	MGI:1925528	OTTMUSG00000063434.1	-0.308844	-1.23872	0.149944	8048.46	12.9673	13.043	13.1972	12.8888	-2.05973	0.0394244	0.597097
ENSMUSG00000075520	Malrd1	protein_coding	MGI:1928271	OTTMUSG00000051125.2	-0.378994	-1.30043	0.184129	2278.08	11.1285	11.3136	11.5028	11.1244	-2.05831	0.0395605	0.598602
ENSMUSG00000059674	Cdh24	protein_coding	MGI:1928330	OTTMUSG00000069493.1	0.800377	1.74156	0.388988	138.788	7.02712	6.70115	6.37423	7.02807	2.05758	0.03963	0.599095
ENSMUSG00000039629	Strip2	protein_coding	MGI:2444363	OTTMUSG00000013735.2	0.494526	1.40886	0.240452	644.394	9.30713	9.26066	9.01903	9.50229	2.05665	0.0397196	0.599184
ENSMUSG00000020573	Pik3cg	protein_coding	MGI:1353576	OTTMUSG00000033083.2	-0.724381	-1.65219	0.35227	85.6603	6.38814	6.49045	6.84086	6.14003	-2.05632	0.0397515	0.599184
ENSMUSG00000027947	Il6ra	protein_coding	MGI:105304	OTTMUSG00000052883.1	-0.428422	-1.34576	0.208345	658.896	9.35251	9.30819	9.52199	9.09439	-2.05632	0.0397521	0.599184
ENSMUSG00000020264	Slc36a2	protein_coding	MGI:1891430	OTTMUSG00000005685.1	3.48383	11.1876	1.69448	64.3514	4.13935	6.05325	4.33546	7.77104	2.05599	0.0397834	0.599184
ENSMUSG00000059447	Hadhb	protein_coding	MGI:2136381	OTTMUSG00000024744.4	0.345732	1.2708	0.168198	2163.92	11.0722	11.1277	10.9552	11.3002	2.05551	0.0398297	0.599327
ENSMUSG00000021509	Slc25a48	protein_coding	MGI:2145373	OTTMUSG00000027753.1	-0.43284	-1.34989	0.210661	886.33	9.74738	9.69096	9.90038	9.48154	-2.05467	0.0399105	0.599803
ENSMUSG00000025925	Terf1	protein_coding	MGI:109634	OTTMUSG00000047984.2	0.332234	1.25896	0.161717	3739.46	11.8592	11.8191	11.6538	11.9844	2.05442	0.0399352	0.599803
ENSMUSG00000021215	Net1	protein_coding	MGI:1927138	OTTMUSG00000066347.1	0.412216	1.33073	0.200768	1289.62	10.3188	10.2697	10.0714	10.4681	2.05319	0.0400538	0.60103
ENSMUSG00000002204	Napsa	protein_coding	MGI:109365	OTTMUSG00000021117.5	-0.500522	-1.41473	0.243883	5366.6	12.3437	12.2387	12.4938	11.9837	-2.0523	0.0401403	0.601403
ENSMUSG00000020072	Pbld2	protein_coding	MGI:1914557	OTTMUSG00000065100.1	-0.377908	-1.29946	0.184182	1098.44	10.0643	9.9308	10.1187	9.74292	-2.05182	0.0401874	0.601403
ENSMUSG00000041372	B4galnt3	protein_coding	MGI:3041155	OTTMUSG00000023370.3	0.341187	1.2668	0.166287	3964.18	11.9416	12.0266	11.8529	12.2002	2.05179	0.0401898	0.601403
ENSMUSG00000022783	Spag6l	protein_coding	MGI:1354388	OTTMUSG00000025639.1	-0.499481	-1.4137	0.243505	285.292	8.13923	8.20493	8.45744	7.95241	-2.05121	0.0402461	0.601692
ENSMUSG00000042700	Sipa1l1	protein_coding	MGI:2443679	OTTMUSG00000065873.2	0.40003	1.31954	0.195117	16762.1	14.0149	13.9014	13.6986	14.1043	2.05021	0.0403439	0.6026
ENSMUSG00000067649	Mageb18	protein_coding	MGI:3045344	OTTMUSG00000017992.2	-0.770335	-1.70567	0.376005	104.526	6.62619	6.70904	7.09936	6.31873	-2.04874	0.0404878	0.603642
ENSMUSG00000067610	Klri1	protein_coding	MGI:3530275	OTTMUSG00000032513.1	-1.32387	-2.50337	0.646191	23.1551	4.46647	4.50741	5.12666	3.88815	-2.04874	0.040488	0.603642
ENSMUSG00000116953	9030025P20Rik	protein_coding	MGI:3583895	OTTMUSG00000071944.1	-0.405334	-1.3244	0.197958	539.549	9.06607	8.97393	9.17844	8.76941	-2.04758	0.0406015	0.603886
ENSMUSG00000025658	Cnksr2	protein_coding	MGI:2661175	OTTMUSG00000019390.1	-0.743896	-1.67469	0.363452	97.8079	6.53746	6.82347	7.18495	6.462	-2.04675	0.0406827	0.603886
ENSMUSG00000052013	Btla	protein_coding	MGI:2658978	OTTMUSG00000014972.2	-0.660535	-1.58067	0.322857	109.387	6.69486	6.89155	7.22737	6.55573	-2.04591	0.0407654	0.603886
ENSMUSG00000112858	Rnf212b	protein_coding	MGI:5589964	OTTMUSG00000064249.6	0.6225	1.53954	0.304274	431.001	8.47738	9.27779	8.99811	9.55748	2.04585	0.0407708	0.603886
ENSMUSG00000028976	Slc2a5	protein_coding	MGI:1928369	OTTMUSG00000010389.2	-1.33472	-2.52227	0.652465	562.311	8.86134	9.28224	10.0432	8.52127	-2.04566	0.0407894	0.603886
ENSMUSG00000071226	Cecr2	protein_coding	MGI:1923799	OTTMUSG00000023741.3	0.367544	1.29015	0.17971	3201.01	11.6341	11.6786	11.4991	11.8582	2.04521	0.0408343	0.603886
ENSMUSG00000060373	Hnrnpc	protein_coding	MGI:107795	OTTMUSG00000069379.1	0.402713	1.32199	0.196907	8402.98	13.0209	12.9661	12.7766	13.1556	2.0452	0.0408356	0.603886
ENSMUSG00000059070	Rpl18	protein_coding	MGI:98003	OTTMUSG00000023185.4	-0.400544	-1.32001	0.195878	1740.7	10.7456	10.6216	10.8212	10.422	-2.04486	0.0408683	0.603886
ENSMUSG00000003053	Cyp2c29	protein_coding	MGI:103238	OTTMUSG00000028391.4	-3.85615	-14.4816	1.88635	3.79271	1.99117	1.81293	3.08066	0.545211	-2.04424	0.0409302	0.603886
ENSMUSG00000000568	Hnrnpd	protein_coding	MGI:101947	OTTMUSG00000036763.5	0.338563	1.2645	0.165625	3866.24	11.9083	11.8924	11.7241	12.0606	2.04416	0.0409377	0.603886
ENSMUSG00000026087	Mrpl30	protein_coding	MGI:1333820	OTTMUSG00000026562.6	0.395417	1.31532	0.193447	498.567	8.95641	8.89584	8.69803	9.09366	2.04406	0.0409478	0.603886
ENSMUSG00000075700	Selenot	protein_coding	MGI:1916477	OTTMUSG00000021242.1	0.323581	1.25143	0.158321	2630.92	11.3559	11.3005	11.1385	11.4625	2.04383	0.0409702	0.603886
ENSMUSG00000029674	Limk1	protein_coding	MGI:104572	OTTMUSG00000026202.3	-0.482148	-1.39682	0.235989	230.149	7.83857	7.74949	7.99134	7.50764	-2.0431	0.0410426	0.603886
ENSMUSG00000036523	Greb1	protein_coding	MGI:2149712	OTTMUSG00000032970.7	0.897231	1.86249	0.439173	70.1392	6.06456	6.03669	5.59072	6.48266	2.043	0.0410523	0.603886
ENSMUSG00000004098	Col5a3	protein_coding	MGI:1858212	OTTMUSG00000022343.1	-0.53448	-1.44842	0.261627	162.072	7.31141	7.56027	7.8262	7.29434	-2.04291	0.0410617	0.603886
ENSMUSG00000020534	Shmt1	protein_coding	MGI:98299	OTTMUSG00000007760.3	0.370623	1.29291	0.181477	2075.29	11.001	11.1055	10.9149	11.296	2.04226	0.0411259	0.603979
ENSMUSG00000027993	Trim2	protein_coding	MGI:1933163	OTTMUSG00000017469.7	0.378413	1.29991	0.185307	8396.25	13.0205	12.9229	12.7396	13.1062	2.04209	0.0411424	0.603979
ENSMUSG00000050751	Pgbd5	protein_coding	MGI:2429955	OTTMUSG00000027609.5	-0.750596	-1.68249	0.367728	74.993	6.20086	6.33052	6.70773	5.9533	-2.04117	0.0412338	0.604775
ENSMUSG00000030004	Nat8	protein_coding	MGI:1915646	OTTMUSG00000034547.1	-0.446052	-1.36231	0.218584	1371.21	10.3664	10.1229	10.3468	9.89903	-2.04064	0.0412862	0.604998
ENSMUSG00000028630	Dyrk2	protein_coding	MGI:1330301	OTTMUSG00000064386.1	0.423752	1.34141	0.207988	1215.3	10.2306	10.2313	10.0178	10.4447	2.03738	0.0416115	0.609215
ENSMUSG00000020042	Btbd11	protein_coding	MGI:1921257	OTTMUSG00000017451.3	-0.343848	-1.26914	0.168892	2375.13	11.2066	11.2549	11.4272	11.0826	-2.0359	0.04176	0.609516
ENSMUSG00000032035	Ets1	protein_coding	MGI:95455	OTTMUSG00000044662.4	-0.358988	-1.28253	0.176341	4398.23	12.0932	12.1373	12.3162	11.9583	-2.03576	0.0417748	0.609516
ENSMUSG00000061825	Ces2c	protein_coding	MGI:2385905	OTTMUSG00000027466.2	-0.540884	-1.45486	0.265717	853.536	9.64764	9.51605	9.78582	9.24627	-2.03556	0.0417942	0.609516
ENSMUSG00000031431	Tsc22d3	protein_coding	MGI:1196284	OTTMUSG00000018845.2	0.56098	1.47527	0.275602	3314.19	11.5956	11.2197	10.9228	11.5166	2.03548	0.041803	0.609516
ENSMUSG00000034116	Vav1	protein_coding	MGI:98923	OTTMUSG00000036994.2	-0.581965	-1.49689	0.285934	131.086	7.00549	7.20901	7.49716	6.92086	-2.03531	0.0418196	0.609516
ENSMUSG00000079363	Gbp4	protein_coding	MGI:97072	OTTMUSG00000053857.2	-0.545035	-1.45906	0.268116	351.401	8.42818	8.51589	8.77655	8.25524	-2.03283	0.0420692	0.612605
ENSMUSG00000058207	Serpina3k	protein_coding	MGI:98377	OTTMUSG00000035427.2	-5.2971	-39.3174	2.60594	2.16884	0.801445	0.992207	1.98441	0	-2.0327	0.0420827	NA
ENSMUSG00000051147	Nat2	protein_coding	MGI:109201	OTTMUSG00000061938.2	-0.505426	-1.41954	0.248773	387.695	8.57421	8.64531	8.90353	8.38709	-2.03167	0.0421866	0.613489
ENSMUSG00000042041	2010003K11Rik	protein_coding	MGI:1917111	OTTMUSG00000074057.1	-2.78079	-6.87227	1.36884	5.63973	2.39313	2.38218	3.46306	1.30131	-2.03149	0.0422055	0.613489
ENSMUSG00000007777	0610009B22Rik	protein_coding	MGI:1913300	OTTMUSG00000005608.1	0.442385	1.35885	0.217847	342.475	8.40503	8.23603	8.01548	8.45657	2.03071	0.0422841	0.614084
ENSMUSG00000027831	Veph1	protein_coding	MGI:1920039	OTTMUSG00000043594.5	-0.336573	-1.26275	0.165967	17719.3	14.1026	14.1862	14.3539	14.0186	-2.02795	0.0425651	0.616611
ENSMUSG00000041757	Plekha6	protein_coding	MGI:2388662	OTTMUSG00000049641.6	-0.323642	-1.25149	0.159608	12801.3	13.6314	13.5679	13.7316	13.4043	-2.02773	0.0425882	0.616611
ENSMUSG00000026546	Cfap45	protein_coding	MGI:1919120	OTTMUSG00000034521.6	-0.888358	-1.85107	0.438144	52.2682	5.68235	5.51855	5.96007	5.07702	-2.02755	0.0426066	0.616611
ENSMUSG00000027200	Sema6d	protein_coding	MGI:2387661	OTTMUSG00000015256.3	-0.410176	-1.32885	0.202305	1700.66	10.7156	10.788	10.9909	10.585	-2.02751	0.04261	0.616611
ENSMUSG00000055555	4930502E18Rik	protein_coding	MGI:1922263	OTTMUSG00000017384.2	-1.47981	-2.78913	0.731025	19.3846	4.02902	4.10635	5.00231	3.21039	-2.0243	0.0429392	0.620823
ENSMUSG00000026104	Stat1	protein_coding	MGI:103063	OTTMUSG00000046734.2	-0.327291	-1.25465	0.161717	1942.74	10.9182	10.9542	11.1176	10.7907	-2.02385	0.0429856	0.620942
ENSMUSG00000029683	Lmod2	protein_coding	MGI:2135672	OTTMUSG00000056001.1	-2.27541	-4.84135	1.12639	7.20089	2.83047	2.76858	3.72608	1.81109	-2.0201	0.0433734	0.625987
ENSMUSG00000057666	Gapdh	protein_coding	MGI:95640	OTTMUSG00000027118.9	-0.383043	-1.30409	0.189756	2502.82	11.2697	11.1424	11.3329	10.9518	-2.0186	0.0435286	0.627669
ENSMUSG00000052387	Trpm3	protein_coding	MGI:2443101	OTTMUSG00000073861.4	-0.369589	-1.29198	0.183144	2667.16	11.344	11.6218	11.8065	11.4371	-2.01803	0.0435884	0.627975
ENSMUSG00000079546	Gm11146	protein_coding	MGI:3779400	NA	-0.564037	-1.4784	0.279624	313.391	8.25937	8.20302	8.47639	7.92965	-2.01713	0.0436821	0.628121
ENSMUSG00000021298	Gpr132	protein_coding	MGI:1890220	OTTMUSG00000066077.2	-0.745773	-1.67687	0.369728	71.066	6.11704	6.29787	6.65872	5.93701	-2.01709	0.0436866	0.628121
ENSMUSG00000043398	Gpr135	protein_coding	MGI:2676315	OTTMUSG00000066060.1	0.474956	1.38988	0.235504	310.234	8.25652	8.07793	7.83343	8.32244	2.01676	0.0437206	0.628121
ENSMUSG00000041313	Slc7a1	protein_coding	MGI:88117	OTTMUSG00000025707.6	0.467819	1.38302	0.232033	1661.35	10.6693	10.6527	10.425	10.8805	2.01618	0.0437814	0.628121
ENSMUSG00000022490	Ppp1r1a	protein_coding	MGI:1889595	OTTMUSG00000070242.1	-0.423963	-1.34161	0.210338	2980.66	11.5145	11.3556	11.5646	11.1467	-2.01562	0.0438392	0.628121
ENSMUSG00000009216	Fam163b	protein_coding	MGI:1926106	OTTMUSG00000011847.2	-1.72781	-3.31225	0.857237	14.1462	3.73537	3.52651	4.28499	2.76803	-2.01556	0.0438461	0.628121
ENSMUSG00000094724	Rnaset2b	protein_coding	MGI:3702087	OTTMUSG00000071990.1	0.488365	1.40285	0.242329	669.47	9.34981	9.33194	9.10441	9.55948	2.01529	0.0438738	0.628121
ENSMUSG00000091649	Phf11b	protein_coding	MGI:3645789	OTTMUSG00000043571.2	-0.689296	-1.6125	0.342087	84.4745	6.3848	6.45827	6.79845	6.11809	-2.01497	0.0439078	0.628121
ENSMUSG00000032006	Pdgfd	protein_coding	MGI:1919035	OTTMUSG00000062234.1	0.348908	1.2736	0.173207	14030	13.7523	13.8915	13.716	14.0669	2.0144	0.0439676	0.628424
ENSMUSG00000047295	Smgc	protein_coding	MGI:1859618	OTTMUSG00000020868.13	1.86064	3.6317	0.924198	16.6328	3.81082	3.54655	2.88665	4.20645	2.01325	0.0440881	0.6291
ENSMUSG00000022180	Slc7a8	protein_coding	MGI:1355323	OTTMUSG00000069511.1	0.430738	1.34792	0.213955	10004.8	13.2069	13.2239	13.0156	13.4321	2.01321	0.0440924	0.6291
ENSMUSG00000024867	Pip5k1b	protein_coding	MGI:107930	OTTMUSG00000031802.1	0.367099	1.28976	0.182424	3468.25	11.7381	11.8936	11.7068	12.0804	2.01234	0.0441843	0.629363
ENSMUSG00000042271	Nxt2	protein_coding	MGI:2147914	OTTMUSG00000018737.3	0.517553	1.43153	0.257225	366.675	8.49321	8.37374	8.12071	8.62676	2.01206	0.0442135	0.629363
ENSMUSG00000010554	Mettl16	protein_coding	MGI:1914743	OTTMUSG00000006186.4	0.325364	1.25298	0.161717	2504.74	11.2829	11.341	11.178	11.504	2.01193	0.0442269	0.629363
ENSMUSG00000022790	Igsf11	protein_coding	MGI:2388477	OTTMUSG00000016990.2	0.568491	1.48297	0.282739	6529.91	12.6028	12.3634	12.0287	12.698	2.01066	0.0443618	0.630383
ENSMUSG00000035004	Igsf6	protein_coding	MGI:1891393	OTTMUSG00000059390.1	-0.45671	-1.37241	0.22716	273.388	8.08954	8.0993	8.32682	7.87178	-2.01052	0.0443762	0.630383
ENSMUSG00000040212	Emp3	protein_coding	MGI:1098729	OTTMUSG00000059934.1	-0.583773	-1.49876	0.29044	258.379	7.97234	7.76524	8.06325	7.46724	-2.00996	0.044435	0.630667
ENSMUSG00000027318	Adam33	protein_coding	MGI:1341813	OTTMUSG00000015537.4	-0.866656	-1.82343	0.431416	80.6515	6.26822	6.23308	6.66426	5.8019	-2.00886	0.0445518	0.631773
ENSMUSG00000038844	Kif16b	protein_coding	MGI:1098240	OTTMUSG00000015608.3	0.329534	1.25661	0.16413	13372.9	13.6986	13.752	13.5879	13.9161	2.00776	0.0446687	0.632878
ENSMUSG00000040606	Kazn	protein_coding	MGI:1918779	OTTMUSG00000010182.10	-0.349656	-1.27426	0.174249	7445.54	12.8326	13.0307	13.2063	12.855	-2.00665	0.0447867	0.633998
ENSMUSG00000029161	Cgref1	protein_coding	MGI:1915817	OTTMUSG00000055053.2	-0.4722	-1.38722	0.235418	611.055	9.22152	9.06886	9.30913	8.82859	-2.00579	0.0448783	0.634611
ENSMUSG00000042772	Smg7	protein_coding	MGI:2682334	OTTMUSG00000049697.1	0.316619	1.24541	0.157874	7982.05	12.9526	12.8421	12.6858	12.9985	2.00551	0.0449082	0.634611
ENSMUSG00000040102	Klhl42	protein_coding	MGI:2444786	OTTMUSG00000026057.2	0.358809	1.28237	0.17898	785.388	9.61239	9.61549	9.43677	9.79422	2.00474	0.0449906	0.635224
ENSMUSG00000037849	Ifi206	protein_coding	MGI:3646410	OTTMUSG00000034635.6	-0.774562	-1.71067	0.386569	80.7062	6.29717	6.41558	6.81019	6.02098	-2.00368	0.045104	0.636271
ENSMUSG00000049744	Arhgap15	protein_coding	MGI:1923367	OTTMUSG00000012329.2	-0.559614	-1.47387	0.279347	5875.42	12.4624	12.4469	12.7395	12.1542	-2.00329	0.0451461	0.636314
ENSMUSG00000032340	Neo1	protein_coding	MGI:1097159	OTTMUSG00000063287.1	0.364524	1.28746	0.182056	6047.91	12.551	12.5456	12.3662	12.725	2.00226	0.0452564	0.637316
ENSMUSG00000032012	Nectin1	protein_coding	MGI:1926483	OTTMUSG00000063167.1	0.426146	1.34364	0.212903	1622.16	10.6457	10.6867	10.474	10.8993	2.0016	0.045328	0.637715
ENSMUSG00000072889	Nfxl1	protein_coding	MGI:1923646	OTTMUSG00000026056.4	0.377062	1.29869	0.188411	2264.68	11.1312	11.0517	10.867	11.2364	2.00127	0.0453633	0.637715
ENSMUSG00000078921	Tgtp2	protein_coding	MGI:3710083	OTTMUSG00000005537.1	-0.733404	-1.66256	0.366545	97.0813	6.5655	6.40375	6.73745	6.07006	-2.00086	0.045408	0.637792
ENSMUSG00000004610	Etfb	protein_coding	MGI:106098	OTTMUSG00000023293.2	-0.37972	-1.30109	0.189909	2283.6	11.129	11.0327	11.2217	10.8437	-1.99949	0.0455559	0.639317
ENSMUSG00000004730	Adgre1	protein_coding	MGI:106912	OTTMUSG00000072432.1	-0.475926	-1.39081	0.238202	454.746	8.81079	8.86833	9.09402	8.64264	-1.99799	0.0457178	0.64102
ENSMUSG00000025582	Nptx1	protein_coding	MGI:107811	OTTMUSG00000003985.1	3.97283	15.7015	1.98873	3.81462	1.88717	1.01286	0	2.02573	1.99768	0.0457517	NA
ENSMUSG00000048834	Vstm2a	protein_coding	MGI:2384826	OTTMUSG00000005182.3	-0.520983	-1.43493	0.2608	303.828	8.22599	8.25484	8.5348	7.97489	-1.99764	0.0457561	0.64102
ENSMUSG00000041482	Piezo2	protein_coding	MGI:1918781	OTTMUSG00000028308.7	-0.344241	-1.26948	0.172378	1944.98	10.905	10.7186	10.8902	10.547	-1.99701	0.0458241	0.641419
ENSMUSG00000026049	Tex30	protein_coding	MGI:1922873	OTTMUSG00000034051.3	0.479959	1.3947	0.240545	337.609	8.38573	8.3866	8.14762	8.62557	1.9953	0.0460106	0.643225
ENSMUSG00000061689	Dlgap4	protein_coding	MGI:2138865	OTTMUSG00000016033.10	0.366275	1.28902	0.183588	2876.03	11.4743	11.3684	11.1928	11.5439	1.9951	0.0460323	0.643225
ENSMUSG00000035852	Misp	protein_coding	MGI:1926156	OTTMUSG00000064917.1	0.45596	1.3717	0.228884	326.064	8.3008	7.97101	7.74518	8.19684	1.9921	0.0463598	0.647245
ENSMUSG00000035049	Rrp12	protein_coding	MGI:2147437	OTTMUSG00000074201.1	0.615736	1.53234	0.309353	277.036	8.0649	7.92227	7.63915	8.20539	1.9904	0.0465473	0.649304
ENSMUSG00000032038	St3gal4	protein_coding	MGI:1316743	OTTMUSG00000062940.1	-0.360862	-1.28419	0.181373	3186.08	11.616	11.4221	11.6006	11.2436	-1.98961	0.0466343	0.64996
ENSMUSG00000028437	Ubap1	protein_coding	MGI:2149543	OTTMUSG00000006663.2	0.348644	1.27336	0.175309	3122.02	11.6	11.5598	11.3899	11.7297	1.98874	0.0467297	0.650281
ENSMUSG00000022800	Fyttd1	protein_coding	MGI:1917955	OTTMUSG00000026865.7	0.33369	1.26023	0.167833	4234.14	12.0407	12.0313	11.8653	12.1972	1.98822	0.0467868	0.650281
ENSMUSG00000017453	Pipox	protein_coding	MGI:1197006	OTTMUSG00000000072.1	-0.373326	-1.29534	0.18778	5484.36	12.409	12.3957	12.5832	12.2083	-1.9881	0.0468007	0.650281
ENSMUSG00000033964	Zbtb41	protein_coding	MGI:2444487	OTTMUSG00000050595.2	0.35167	1.27604	0.176904	1499.1	10.5413	10.4656	10.2921	10.6391	1.98792	0.046821	0.650281
ENSMUSG00000038127	Ccdc50	protein_coding	MGI:1914751	OTTMUSG00000023490.3	0.318672	1.24718	0.160331	10815.2	13.3936	13.3442	13.1852	13.5033	1.98759	0.0468574	0.650281
ENSMUSG00000040552	C3ar1	protein_coding	MGI:1097680	OTTMUSG00000034575.2	-0.971995	-1.96155	0.490046	42.354	5.3775	5.29424	5.72432	4.86415	-1.98348	0.0473141	0.656059
ENSMUSG00000064036	Mro	protein_coding	MGI:2152817	OTTMUSG00000028221.3	-0.55932	-1.47357	0.282078	461.861	8.80513	8.63828	8.92564	8.35092	-1.98285	0.0473837	0.656465
ENSMUSG00000053835	H2-T24	protein_coding	MGI:95958	OTTMUSG00000014957.2	-0.429817	-1.34706	0.216824	311.414	8.27482	8.15833	8.37383	7.94282	-1.98233	0.0474423	0.656717
ENSMUSG00000013611	Snx31	protein_coding	MGI:1913946	OTTMUSG00000023930.4	-0.42452	-1.34213	0.214284	561.683	9.10561	9.28412	9.49135	9.07688	-1.9811	0.0475797	0.657754
ENSMUSG00000002885	Adgre5	protein_coding	MGI:1347095	OTTMUSG00000022225.3	-0.413442	-1.33186	0.20871	1182.35	10.1903	10.1131	10.3224	9.90377	-1.98094	0.0475982	0.657754
ENSMUSG00000058013	Sept11	protein_coding	MGI:1277214	OTTMUSG00000055620.2	-0.337448	-1.26352	0.170405	5359.23	12.3792	12.3365	12.5002	12.1729	-1.98027	0.0476729	0.657909
ENSMUSG00000035472	Slc25a21	protein_coding	MGI:2445059	OTTMUSG00000023139.3	0.336063	1.26231	0.169719	47619.4	15.5256	15.3944	15.224	15.5648	1.98012	0.0476904	0.657909
ENSMUSG00000047719	Ubiad1	protein_coding	MGI:1918957	OTTMUSG00000010930.1	-0.541372	-1.45536	0.273558	819.748	9.63207	9.75671	10.0431	9.47037	-1.97901	0.0478153	0.658636
ENSMUSG00000019916	P4ha1	protein_coding	MGI:97463	OTTMUSG00000034134.1	1.07909	2.1127	0.545291	5279.91	12.2551	12.0727	11.6261	12.5194	1.97893	0.0478241	0.658636
ENSMUSG00000050619	Zscan29	protein_coding	MGI:2139317	OTTMUSG00000015972.3	0.372364	1.29447	0.18821	1173.67	10.1873	10.1324	9.94958	10.3153	1.97845	0.0478781	0.65882
ENSMUSG00000000305	Cdh4	protein_coding	MGI:99218	OTTMUSG00000016217.1	-0.423504	-1.34118	0.214099	1382.76	10.3803	10.4892	10.7033	10.2751	-1.97807	0.0479206	0.658848
ENSMUSG00000031691	Tnpo2	protein_coding	MGI:2384849	OTTMUSG00000061402.1	0.359378	1.28287	0.181747	1425.54	10.467	10.3845	10.2077	10.5614	1.97735	0.0480026	0.659417
ENSMUSG00000020288	Ahsa2	protein_coding	MGI:1916133	OTTMUSG00000005278.2	0.576917	1.49166	0.291934	928.982	9.79871	9.64314	9.40123	9.88506	1.97619	0.0481335	0.659857
ENSMUSG00000026383	Epb41l5	protein_coding	MGI:103006	OTTMUSG00000049017.2	0.338196	1.26417	0.171143	12489.4	13.5984	13.524	13.3555	13.6925	1.9761	0.0481437	0.659857
ENSMUSG00000020744	Slc25a19	protein_coding	MGI:1914533	OTTMUSG00000003476.4	0.356227	1.28007	0.1803	1327.13	10.3645	10.3101	10.1346	10.4857	1.97575	0.0481833	0.659857
ENSMUSG00000053617	Sh3pxd2a	protein_coding	MGI:1298393	OTTMUSG00000074304.2	-0.344715	-1.2699	0.174484	2983.27	11.5298	11.5705	11.7392	11.4017	-1.97563	0.0481971	0.659857
ENSMUSG00000033898	Cfhr2	protein_coding	MGI:3611575	OTTMUSG00000033649.4	0.947045	1.92792	0.479602	68.425	5.95017	5.42454	5.05516	5.79392	1.97465	0.0483084	0.660501
ENSMUSG00000093769	Hist2h3c1	protein_coding	MGI:2448355	OTTMUSG00000021930.2	1.12823	2.1859	0.5714	87.1438	6.02994	5.0914	4.8013	5.38149	1.9745	0.0483254	0.660501
ENSMUSG00000029819	Npy	protein_coding	MGI:97374	OTTMUSG00000034262.1	-1.26078	-2.39626	0.639026	39.212	5.08702	4.63022	5.08928	4.17117	-1.97297	0.0484984	0.662309
ENSMUSG00000056501	Cebpb	protein_coding	MGI:88373	OTTMUSG00000016307.1	0.575347	1.49004	0.291725	557.406	9.05977	8.81843	8.49078	9.14607	1.97222	0.0485842	0.662923
ENSMUSG00000075327	Zbtb2	protein_coding	MGI:2685949	OTTMUSG00000063495.1	0.400192	1.31968	0.203025	1305.76	10.3342	10.4258	10.2327	10.6189	1.97115	0.0487069	0.664041
ENSMUSG00000023935	Spats1	protein_coding	MGI:1918270	OTTMUSG00000072138.1	-0.496862	-1.41114	0.252139	343.013	8.38412	8.60558	8.85671	8.35445	-1.97058	0.0487716	0.664364
ENSMUSG00000046743	Fat4	protein_coding	MGI:3045256	OTTMUSG00000024693.1	-0.502544	-1.41671	0.255157	978.303	9.895	9.82905	10.0719	9.5862	-1.96955	0.0488898	0.664759
ENSMUSG00000039270	Megf9	protein_coding	MGI:1918264	OTTMUSG00000000314.5	0.4737	1.38867	0.240558	2984.33	11.5139	11.461	11.228	11.6941	1.96917	0.0489336	0.664759
ENSMUSG00000032238	Rora	protein_coding	MGI:104661	OTTMUSG00000023055.2	-0.328922	-1.25607	0.167051	47828.4	15.5307	15.6554	15.8209	15.4899	-1.96899	0.0489546	0.664759
ENSMUSG00000026031	Cflar	protein_coding	MGI:1336166	OTTMUSG00000019581.3	0.32194	1.25001	0.163513	9434.51	13.1963	13.192	13.0329	13.351	1.9689	0.0489642	0.664759
ENSMUSG00000052336	Cx3cr1	protein_coding	MGI:1333815	OTTMUSG00000062524.1	-0.45619	-1.37191	0.231753	371.685	8.52652	8.50165	8.72787	8.27543	-1.96844	0.0490177	0.66493
ENSMUSG00000002111	Spi1	protein_coding	MGI:98282	OTTMUSG00000014371.3	-0.565365	-1.47976	0.287313	218.612	7.73393	7.93469	8.2187	7.65068	-1.96777	0.0490948	0.66542
ENSMUSG00000016921	Srsf6	protein_coding	MGI:1915246	OTTMUSG00000001060.2	0.302279	1.23309	0.153692	4632.77	12.1653	12.0267	11.8753	12.1782	1.96679	0.0492077	0.666395
ENSMUSG00000026749	Nek6	protein_coding	MGI:1891638	OTTMUSG00000012863.3	-0.379573	-1.30096	0.193098	523.041	9.01762	9.14535	9.33617	8.95454	-1.9657	0.0493328	0.667533
ENSMUSG00000021214	Akr1c18	protein_coding	MGI:2145420	OTTMUSG00000027950.2	0.775855	1.7122	0.395049	195.171	7.44661	7.25657	6.81506	7.69807	1.96395	0.0495362	0.669308
ENSMUSG00000020265	Sumo3	protein_coding	MGI:1336201	OTTMUSG00000020927.5	0.358741	1.28231	0.182671	867.366	9.75345	9.70425	9.52724	9.88126	1.96386	0.0495463	0.669308
ENSMUSG00000070601	Vmn2r84	protein_coding	MGI:3643367	OTTMUSG00000038222.2	-3.74958	-13.4504	1.90959	3.7875	1.97579	1.69887	2.85253	0.545211	-1.96355	0.0495825	NA
ENSMUSG00000069662	Marcks	protein_coding	MGI:96907	OTTMUSG00000042361.1	-0.53905	-1.45302	0.274765	1255.72	10.2523	10.1505	10.4027	9.89828	-1.96186	0.0497791	0.671636
ENSMUSG00000030168	Adipor2	protein_coding	MGI:93830	OTTMUSG00000049368.6	0.36491	1.2878	0.186041	3261.09	11.6601	11.6853	11.5029	11.8677	1.96146	0.0498258	0.671636
ENSMUSG00000045201	Lrrc3b	protein_coding	MGI:2384996	OTTMUSG00000069023.1	-0.438642	-1.35533	0.223647	1226.05	10.2268	10.0224	10.2244	9.82055	-1.96131	0.0498427	0.671636
ENSMUSG00000030247	Kcnj8	protein_coding	MGI:1100508	OTTMUSG00000057136.1	-0.594001	-1.50943	0.303008	143.337	7.14552	7.14467	7.4542	6.83513	-1.96035	0.0499553	0.672596
ENSMUSG00000090662	Vmn2r45	protein_coding	MGI:3757883	OTTMUSG00000042472.2	4.54649	23.3685	2.32062	1.89382	1.23199	1.23935	0	2.4787	1.95917	0.0500925	NA
ENSMUSG00000025764	Jade1	protein_coding	MGI:1925835	OTTMUSG00000051244.3	-0.332527	-1.25922	0.169909	2065.86	10.9999	11.1347	11.3013	10.9681	-1.95709	0.0503374	0.677179
ENSMUSG00000075044	Slc22a29	protein_coding	MGI:3605624	OTTMUSG00000028422.3	0.70085	1.62546	0.358177	430.523	8.61361	8.63093	8.26266	8.99921	1.95671	0.050381	0.677206
ENSMUSG00000020542	Myocd	protein_coding	MGI:2137495	OTTMUSG00000005903.2	-0.775398	-1.71166	0.396726	66.395	5.99417	6.29396	6.66475	5.92317	-1.95449	0.0506431	0.679404
ENSMUSG00000052160	Pld4	protein_coding	MGI:2144765	OTTMUSG00000066047.1	-0.598195	-1.51382	0.306103	155.693	7.24342	7.18412	7.47777	6.89046	-1.95423	0.050674	0.679404
ENSMUSG00000041945	Mfsd9	protein_coding	MGI:2443548	OTTMUSG00000022617.2	-0.649648	-1.56879	0.332458	276.086	8.034	8.2234	8.59493	7.85186	-1.95408	0.0506921	0.679404
ENSMUSG00000067586	S1pr3	protein_coding	MGI:1339365	OTTMUSG00000067417.1	-0.503369	-1.41752	0.257668	390.151	8.58466	8.64908	8.89152	8.40664	-1.95356	0.0507536	0.679404
ENSMUSG00000090698	Apold1	protein_coding	MGI:2685921	OTTMUSG00000057080.1	-0.711972	-1.63804	0.364449	102.849	6.63676	6.80912	7.13134	6.4869	-1.95356	0.0507536	0.679404
ENSMUSG00000014418	Hps5	protein_coding	MGI:2180307	OTTMUSG00000024390.3	0.348193	1.27297	0.17829	6003.19	12.538	12.4305	12.2601	12.601	1.95296	0.0508248	0.679424
ENSMUSG00000069372	Ctxn3	protein_coding	MGI:3642816	OTTMUSG00000061315.2	-1.19512	-2.28964	0.611991	51.157	5.37743	5.44872	6.03329	4.86415	-1.95284	0.0508387	0.679424
ENSMUSG00000060126	Tpt1	protein_coding	MGI:104890	OTTMUSG00000018220.5	0.321321	1.24947	0.164629	2077.04	11.0091	10.8961	10.7353	11.0568	1.9518	0.0509625	0.679806
ENSMUSG00000003123	Lipe	protein_coding	MGI:96790	OTTMUSG00000034139.2	0.35863	1.28221	0.183755	969.511	9.90771	9.99075	9.81174	10.1698	1.95167	0.0509772	0.679806
ENSMUSG00000037896	Rcor1	protein_coding	MGI:106340	OTTMUSG00000029929.4	0.528943	1.44287	0.271057	10335.5	13.276	13.151	12.9053	13.3968	1.95141	0.0510083	0.679806
ENSMUSG00000050100	Hmx2	protein_coding	MGI:107159	OTTMUSG00000037287.5	0.493763	1.40811	0.253078	417.605	8.68052	8.75161	8.49353	9.00969	1.95103	0.051053	0.679806
ENSMUSG00000023249	Parp3	protein_coding	MGI:1891258	OTTMUSG00000033581.4	-0.53628	-1.45023	0.274898	628.379	9.25535	9.38307	9.6508	9.11534	-1.95084	0.0510765	0.679806
ENSMUSG00000020848	Doc2b	protein_coding	MGI:1100497	OTTMUSG00000006220.1	-1.31399	-2.48628	0.673695	20.1709	4.26758	4.40048	4.96298	3.83798	-1.95042	0.0511257	0.679904
ENSMUSG00000041754	Trem3	protein_coding	MGI:1930003	OTTMUSG00000072561.1	4.35987	20.5329	2.23559	2.17745	1.41726	1.15675	0	2.3135	1.95021	0.0511517	NA
ENSMUSG00000038146	Notch3	protein_coding	MGI:99460	OTTMUSG00000030086.2	-0.368501	-1.29101	0.188981	1216.98	10.216	9.97807	10.1668	9.78934	-1.94993	0.0511839	0.680123
ENSMUSG00000048707	Tprn	protein_coding	MGI:2139535	OTTMUSG00000011904.1	0.514607	1.4286	0.263982	255.463	7.97851	7.8812	7.62789	8.13452	1.9494	0.051248	0.680418
ENSMUSG00000055547	Apobec4	protein_coding	MGI:1918531	OTTMUSG00000019687.1	-0.737786	-1.66761	0.378557	91.8489	6.48905	6.40808	6.75179	6.06437	-1.94894	0.0513021	0.68058
ENSMUSG00000062168	Ppef1	protein_coding	MGI:1097157	OTTMUSG00000019590.4	-1.18519	-2.27393	0.608279	29.4476	4.77458	4.85347	5.371	4.33594	-1.94843	0.051364	0.680846
ENSMUSG00000026343	Gpr39	protein_coding	MGI:1918361	OTTMUSG00000030266.2	0.475806	1.3907	0.244358	3755.43	11.8425	11.8716	11.632	12.1113	1.94717	0.0515145	0.682284
ENSMUSG00000025176	Hoga1	protein_coding	MGI:1914682	OTTMUSG00000035806.2	0.355599	1.27952	0.182876	10583.4	13.3532	13.3529	13.1792	13.5267	1.94449	0.0518368	0.685993
ENSMUSG00000046805	Mpeg1	protein_coding	MGI:1333743	OTTMUSG00000073767.1	-0.709601	-1.63535	0.36507	73.4172	6.1827	6.2322	6.58608	5.87831	-1.94374	0.0519269	0.686626
ENSMUSG00000025877	Hk3	protein_coding	MGI:2670962	OTTMUSG00000032679.4	-1.13116	-2.19035	0.582133	25.8707	4.64739	4.8565	5.43424	4.27876	-1.94314	0.0519996	0.687029
ENSMUSG00000035161	Ints6	protein_coding	MGI:1202397	OTTMUSG00000069094.1	0.548372	1.46243	0.282413	6587.5	12.6353	12.5762	12.3534	12.799	1.94174	0.0521687	0.688703
ENSMUSG00000069911	Insyn2b	protein_coding	MGI:3643491	OTTMUSG00000074722.1	-0.615161	-1.53173	0.317113	155.233	7.23137	7.36602	7.68153	7.05051	-1.93988	0.0523945	0.691122
ENSMUSG00000042109	Csdc2	protein_coding	MGI:2146027	OTTMUSG00000028156.4	-0.680488	-1.60268	0.35093	74.3674	6.21285	6.26539	6.60201	5.92876	-1.9391	0.0524895	0.691786
ENSMUSG00000036334	Igsf10	protein_coding	MGI:1923481	OTTMUSG00000052181.3	-0.885415	-1.8473	0.45669	47.0714	5.53724	5.5696	5.98813	5.15106	-1.93877	0.0525299	0.691786
ENSMUSG00000037112	Sik2	protein_coding	MGI:2445031	OTTMUSG00000042049.4	0.309967	1.23968	0.159962	7961.88	12.9533	12.9727	12.817	13.1285	1.93776	0.0526526	0.69284
ENSMUSG00000052760	A630001G21Rik	protein_coding	MGI:2443131	OTTMUSG00000034229.2	-0.470568	-1.38566	0.242967	264.585	8.02523	8.20959	8.43806	7.98113	-1.93676	0.0527753	0.693163
ENSMUSG00000024857	Cabp2	protein_coding	MGI:1352749	OTTMUSG00000034965.3	1.5552	2.93874	0.803001	14.1674	3.80247	3.66973	2.95128	4.38817	1.93673	0.0527781	0.693163
ENSMUSG00000027236	Eif3j1	protein_coding	MGI:1925905	OTTMUSG00000015531.1	0.388537	1.30906	0.200643	2799.37	11.4369	11.402	11.2186	11.5854	1.93645	0.0528121	0.693163
ENSMUSG00000039878	Slc39a5	protein_coding	MGI:1919336	OTTMUSG00000064814.2	0.491679	1.40608	0.253956	270.766	8.02444	7.67807	7.43255	7.92358	1.93608	0.0528579	0.693163
ENSMUSG00000035678	Tnfsf9	protein_coding	MGI:1101058	OTTMUSG00000072427.1	1.37232	2.58886	0.709005	32.9449	4.82331	4.66527	4.02244	5.30809	1.93555	0.0529227	0.693163
ENSMUSG00000022299	Slc25a32	protein_coding	MGI:1917156	OTTMUSG00000070497.2	0.343219	1.26858	0.177356	1231.27	10.2602	10.2601	10.0901	10.4302	1.9352	0.0529656	0.693163
ENSMUSG00000029125	Stx18	protein_coding	MGI:1918366	OTTMUSG00000023041.4	0.358852	1.2824	0.185442	4714.69	12.1862	12.0905	11.9155	12.2654	1.93512	0.0529757	0.693163
ENSMUSG00000034435	Tmem30b	protein_coding	MGI:2442082	OTTMUSG00000066376.1	0.703072	1.62797	0.363571	344.207	8.31818	8.12817	7.79668	8.45966	1.93379	0.0531385	0.694734
ENSMUSG00000026123	Plekhb2	protein_coding	MGI:2385825	OTTMUSG00000029565.6	0.312214	1.24161	0.161524	2353.64	11.1907	11.2972	11.1407	11.4537	1.93293	0.0532446	0.695561
ENSMUSG00000060572	Mfap2	protein_coding	MGI:99559	OTTMUSG00000010084.2	-0.772321	-1.70802	0.399655	68.3221	6.06556	5.92864	6.32651	5.53077	-1.93247	0.0533018	0.695594
ENSMUSG00000017548	Suz12	protein_coding	MGI:1261758	OTTMUSG00000000192.3	0.374381	1.29628	0.193757	4104.2	11.9898	11.9638	11.7825	12.1451	1.93222	0.0533327	0.695594
ENSMUSG00000045662	Henmt1	protein_coding	MGI:1913965	OTTMUSG00000007288.4	-0.812233	-1.75593	0.420485	66.4024	5.99955	5.69811	6.11172	5.28451	-1.93166	0.0534018	0.695937
ENSMUSG00000039783	Kmo	protein_coding	MGI:2138151	OTTMUSG00000025589.1	0.408359	1.32718	0.211563	2068.78	10.9961	11.0268	10.8294	11.2243	1.9302	0.0535816	0.69772
ENSMUSG00000023328	Ache	protein_coding	MGI:87876	OTTMUSG00000021643.3	-0.844459	-1.79559	0.437646	68.1582	6.04446	6.03452	6.45066	5.61837	-1.92955	0.0536628	0.698218
ENSMUSG00000046387	Pcdhb17	protein_coding	MGI:2136754	OTTMUSG00000050743.1	-0.802087	-1.74362	0.416031	57.9717	5.83402	5.92224	6.29475	5.54973	-1.92795	0.0538613	0.70024
ENSMUSG00000025727	A930017K11Rik	protein_coding	MGI:2442713	OTTMUSG00000033450.1	-0.558478	-1.47271	0.289989	132.503	7.03321	7.18807	7.46317	6.91296	-1.92586	0.0541224	0.703072
ENSMUSG00000018830	Myh11	protein_coding	MGI:102643	OTTMUSG00000071248.2	-0.507802	-1.42188	0.263776	331.687	8.33359	8.56487	8.81934	8.3104	-1.92512	0.0542139	0.703698
ENSMUSG00000003382	Etv3	protein_coding	MGI:1350926	OTTMUSG00000026642.1	0.379317	1.30073	0.19728	712.643	9.46873	9.50675	9.32274	9.69077	1.92273	0.0545138	0.706484
ENSMUSG00000029338	Antxr2	protein_coding	MGI:1919164	OTTMUSG00000053314.2	-0.337459	-1.26353	0.175511	1190.55	10.2029	10.3277	10.4971	10.1582	-1.92272	0.0545154	0.706484
ENSMUSG00000030159	Clec1b	protein_coding	MGI:1913287	OTTMUSG00000027001.1	-1.36059	-2.5679	0.708118	18.3147	4.15066	3.89406	4.53113	3.25698	-1.92141	0.0546794	0.708044
ENSMUSG00000024668	Sdhaf2	protein_coding	MGI:1913322	OTTMUSG00000073754.2	0.390144	1.31052	0.203136	1542.55	10.5782	10.5589	10.372	10.7459	1.9206	0.054782	0.708807
ENSMUSG00000041515	Irf8	protein_coding	MGI:96395	OTTMUSG00000033858.6	-0.427636	-1.34503	0.222743	599.808	9.21491	9.21275	9.42593	8.99957	-1.91986	0.0548757	0.709116
ENSMUSG00000018819	Lsp1	protein_coding	MGI:96832	OTTMUSG00000018784.4	-0.623707	-1.54083	0.324941	113.547	6.80468	6.90759	7.22407	6.59112	-1.91945	0.0549276	0.709116
ENSMUSG00000038156	Spon1	protein_coding	MGI:2385287	OTTMUSG00000024553.3	0.435036	1.35194	0.226655	4506.06	12.1036	12.2705	12.0504	12.4907	1.91938	0.0549367	0.709116
ENSMUSG00000041440	Gk5	protein_coding	MGI:2443336	OTTMUSG00000031738.4	0.36222	1.2854	0.188811	4733.3	12.1959	12.1459	11.9712	12.3205	1.91843	0.0550567	0.709444
ENSMUSG00000042650	Alkbh5	protein_coding	MGI:2144489	OTTMUSG00000007765.2	0.325805	1.25336	0.169835	2211.32	11.1048	11.0793	10.9176	11.241	1.91836	0.0550652	0.709444
ENSMUSG00000018474	Chd3	protein_coding	MGI:1344395	OTTMUSG00000005975.10	-0.466557	-1.38181	0.243253	10042.7	13.2534	13.1679	13.4001	12.9357	-1.91799	0.055112	0.709444
ENSMUSG00000029468	P2rx7	protein_coding	MGI:1339957	OTTMUSG00000026740.3	-0.440295	-1.35688	0.22962	309.104	8.25879	8.37866	8.59715	8.16016	-1.91749	0.0551754	0.709444
ENSMUSG00000040183	Ankrd6	protein_coding	MGI:2154278	OTTMUSG00000004975.2	-0.567674	-1.48213	0.296101	1160.61	10.1261	10.1336	10.3772	9.89004	-1.91716	0.0552171	0.709444
ENSMUSG00000052776	Oas1a	protein_coding	MGI:2180860	OTTMUSG00000026831.1	-0.678629	-1.60062	0.354031	89.9396	6.47171	6.51926	6.87389	6.16463	-1.91686	0.0552554	0.709444
ENSMUSG00000021957	Tkt	protein_coding	MGI:105992	OTTMUSG00000035018.3	0.331008	1.25789	0.172691	2064.9	11.0047	11.0005	10.8366	11.1644	1.91677	0.0552678	0.709444
ENSMUSG00000053007	Creb5	protein_coding	MGI:2443973	OTTMUSG00000057134.4	-0.376003	-1.29774	0.196281	869.879	9.7445	9.91026	10.0987	9.72183	-1.91564	0.0554115	0.710728
ENSMUSG00000029656	C8b	protein_coding	MGI:88236	OTTMUSG00000008115.1	-1.25081	-2.37976	0.653516	43.935	5.10844	5.24967	6.22198	4.27735	-1.91398	0.0556232	0.712441
ENSMUSG00000002997	Prkar2b	protein_coding	MGI:97760	OTTMUSG00000016980.3	1.13178	2.19129	0.591348	752.207	9.38136	9.7207	9.13866	10.3028	1.9139	0.0556328	0.712441
ENSMUSG00000021794	Glud1	protein_coding	MGI:95753	OTTMUSG00000030736.7	0.37124	1.29346	0.194301	8449.04	13.0271	12.922	12.7396	13.1044	1.91064	0.0560508	0.716581
ENSMUSG00000027184	Caprin1	protein_coding	MGI:1858234	OTTMUSG00000014878.4	0.340557	1.26624	0.178291	11371.9	13.4617	13.3715	13.205	13.5381	1.91012	0.0561178	0.716581
ENSMUSG00000046108	Il17c	protein_coding	MGI:2446486	OTTMUSG00000046183.1	-0.869595	-1.82715	0.455292	50.1624	5.60356	5.58046	6.01327	5.14765	-1.90997	0.056137	0.716581
ENSMUSG00000028222	Calb1	protein_coding	MGI:88248	OTTMUSG00000004637.2	-0.459979	-1.37552	0.240877	5274.89	12.3231	12.1124	12.3278	11.897	-1.9096	0.0561843	0.716581
ENSMUSG00000030007	Cct7	protein_coding	MGI:107184	OTTMUSG00000057881.1	0.455031	1.37081	0.238358	810.604	9.64125	9.60269	9.38947	9.81592	1.90902	0.056259	0.716581
ENSMUSG00000050022	Amz1	protein_coding	MGI:2442258	OTTMUSG00000026842.3	-0.618706	-1.5355	0.324097	96.8975	6.54266	6.85852	7.16756	6.54949	-1.90902	0.0562601	0.716581
ENSMUSG00000019818	Cd164	protein_coding	MGI:1859568	OTTMUSG00000045007.2	0.337861	1.26388	0.177012	1250.05	10.2779	10.2116	10.0406	10.3825	1.90869	0.0563016	0.716581
ENSMUSG00000041073	Nacad	protein_coding	MGI:3603030	OTTMUSG00000005121.2	1.39269	2.62568	0.729677	16.485	4.01593	3.95949	3.30814	4.61084	1.90864	0.0563088	0.716581
ENSMUSG00000020283	Pex13	protein_coding	MGI:1919379	OTTMUSG00000005277.2	0.325203	1.25284	0.170488	2242.23	11.1242	11.0788	10.9173	11.2403	1.90748	0.0564587	0.71701
ENSMUSG00000000567	Sox9	protein_coding	MGI:98371	OTTMUSG00000003313.1	-1.09701	-2.13912	0.575115	28.9694	4.83189	4.6317	5.10914	4.15426	-1.90747	0.0564598	0.71701
ENSMUSG00000045763	Basp1	protein_coding	MGI:1917600	OTTMUSG00000070107.2	-0.478652	-1.39344	0.250951	291.537	8.16925	8.26516	8.51547	8.01484	-1.90735	0.0564749	0.71701
ENSMUSG00000029254	Stap1	protein_coding	MGI:1926193	OTTMUSG00000022745.2	-0.429778	-1.34703	0.225397	280.126	8.10848	8.31197	8.529	8.09493	-1.90676	0.0565512	0.717419
ENSMUSG00000040600	Eps8l3	protein_coding	MGI:2139743	OTTMUSG00000053020.2	-1.00217	-2.00301	0.526	35.1253	5.0294	5.34606	5.82992	4.8622	-1.90527	0.0567453	0.718806
ENSMUSG00000027424	Mgme1	protein_coding	MGI:1921778	OTTMUSG00000003459.2	0.545201	1.45922	0.286159	442.649	8.73025	8.45567	8.21069	8.70065	1.90524	0.056749	0.718806
ENSMUSG00000002985	Apoe	protein_coding	MGI:88057	OTTMUSG00000038239.3	-0.409448	-1.32818	0.215033	1596.98	10.6006	10.3589	10.5701	10.1476	-1.90412	0.0568951	0.720095
ENSMUSG00000035390	Brsk1	protein_coding	MGI:2685946	OTTMUSG00000026253.4	-0.501345	-1.41553	0.263346	168.389	7.38685	7.42598	7.67518	7.17678	-1.90375	0.0569425	0.720134
ENSMUSG00000053465	Hs6st3	protein_coding	MGI:1354960	OTTMUSG00000069761.1	-0.474985	-1.3899	0.249693	731.193	9.46627	9.71662	9.9499	9.48334	-1.90228	0.0571349	0.722006
ENSMUSG00000048376	F2r	protein_coding	MGI:101802	OTTMUSG00000067576.1	-0.383124	-1.30416	0.201456	818.598	9.66023	9.7873	9.98614	9.58847	-1.90178	0.0572005	0.722272
ENSMUSG00000038760	Trhr	protein_coding	MGI:98824	OTTMUSG00000070265.1	-1.24689	-2.37329	0.655839	23.9594	4.50827	4.5327	5.21912	3.84628	-1.90121	0.0572744	0.722644
ENSMUSG00000022598	Psca	protein_coding	MGI:1919623	OTTMUSG00000045264.1	0.461968	1.37742	0.243093	355.925	8.44633	8.32402	8.09524	8.5528	1.90037	0.0573842	0.723243
ENSMUSG00000115483	Gm9732	protein_coding	MGI:3796514	OTTMUSG00000036372.2	-1.06977	-2.0991	0.562988	41.4507	5.22246	5.4599	5.85425	5.06554	-1.90017	0.0574108	0.723243
ENSMUSG00000073599	Ecscr	protein_coding	MGI:1915795	OTTMUSG00000033150.2	-0.50828	-1.42235	0.26788	281.325	8.11443	8.01473	8.26531	7.76414	-1.89742	0.057773	0.725276
ENSMUSG00000000402	Egfl6	protein_coding	MGI:1858599	OTTMUSG00000019543.1	-0.487412	-1.40193	0.256914	1087.33	9.98561	9.5757	9.83904	9.31236	-1.89718	0.0578044	0.725276
ENSMUSG00000038351	Sgsm2	protein_coding	MGI:2144695	OTTMUSG00000006187.1	0.323994	1.25179	0.170785	2918.87	11.5022	11.4298	11.2692	11.5905	1.89709	0.057816	0.725276
ENSMUSG00000044249	Defb29	protein_coding	MGI:1922650	OTTMUSG00000015857.2	0.365859	1.28865	0.192872	675.003	9.36844	9.20252	9.01569	9.38935	1.8969	0.057841	0.725276
ENSMUSG00000001983	Taco1	protein_coding	MGI:1917457	OTTMUSG00000003077.1	0.417073	1.33522	0.219887	6476.37	12.6208	12.5259	12.3238	12.728	1.89676	0.0578594	0.725276
ENSMUSG00000063600	Egfem1	protein_coding	MGI:1922990	OTTMUSG00000030000.6	-1.00532	-2.00738	0.530038	3470.74	11.6179	11.9338	12.4132	11.4544	-1.89669	0.0578691	0.725276
ENSMUSG00000024909	Efemp2	protein_coding	MGI:1891209	OTTMUSG00000036759.3	-0.483597	-1.39823	0.254985	226.172	7.81083	7.73691	7.98437	7.48946	-1.89657	0.0578847	0.725276
ENSMUSG00000022092	Ppp3cc	protein_coding	MGI:107162	OTTMUSG00000069176.1	0.318852	1.24734	0.168438	2835.65	11.4599	11.4849	11.325	11.6448	1.893	0.0583583	0.730448
ENSMUSG00000035486	Plk5	protein_coding	MGI:3026984	OTTMUSG00000019121.1	-0.875462	-1.8346	0.462528	52.0284	5.4797	4.94704	5.37112	4.52296	-1.89278	0.0583873	0.730448
ENSMUSG00000024664	Fads3	protein_coding	MGI:1928740	OTTMUSG00000073895.1	0.389145	1.30962	0.205677	1375.07	10.4043	10.2502	10.0569	10.4435	1.89202	0.058489	0.731157
ENSMUSG00000028873	Cdca8	protein_coding	MGI:1196274	OTTMUSG00000009201.3	0.835875	1.78494	0.441962	47.0303	5.55049	5.47084	5.0646	5.87708	1.89128	0.0585868	0.731817
ENSMUSG00000052144	Ppp4r2	protein_coding	MGI:3027896	OTTMUSG00000057214.3	0.321852	1.24993	0.170375	4792.84	12.2192	12.1716	12.0137	12.3294	1.88908	0.0588811	0.734182
ENSMUSG00000003531	Dgcr6	protein_coding	MGI:1202877	OTTMUSG00000028179.2	0.373926	1.29587	0.197991	535.102	9.05799	9.02859	8.84356	9.21362	1.8886	0.058945	0.734182
ENSMUSG00000022766	Serpind1	protein_coding	MGI:96051	OTTMUSG00000030882.2	0.546232	1.46027	0.28928	150.137	7.19176	7.02218	6.75888	7.28547	1.88825	0.0589927	0.734182
ENSMUSG00000059326	Csf2ra	protein_coding	MGI:1339754	OTTMUSG00000074402.1	-0.348826	-1.27352	0.184741	687.973	9.41811	9.3774	9.55198	9.20282	-1.88819	0.0589999	0.734182
ENSMUSG00000002228	Ppm1j	protein_coding	MGI:1919137	OTTMUSG00000029325.2	-0.747031	-1.67834	0.395636	61.4287	5.89663	6.05327	6.4193	5.68724	-1.88818	0.059002	0.734182
ENSMUSG00000064223	Olfr694	protein_coding	MGI:3030528	OTTMUSG00000059675.3	-1.29699	-2.45716	0.687159	22.3701	4.40737	4.30261	4.91933	3.68589	-1.88747	0.0590972	0.734531
ENSMUSG00000024042	Sik1	protein_coding	MGI:104754	OTTMUSG00000073186.1	-0.463303	-1.37869	0.245485	1892.77	10.8342	10.6943	10.9102	10.4784	-1.8873	0.0591205	0.734531
ENSMUSG00000036123	Slc9a3	protein_coding	MGI:105064	OTTMUSG00000067643.2	-0.395049	-1.31499	0.209396	7951.96	12.9361	13.0335	13.2387	12.8283	-1.88661	0.0592129	0.734869
ENSMUSG00000038201	Kcna7	protein_coding	MGI:96664	OTTMUSG00000059406.1	2.89521	7.4395	1.53476	5.10342	2.34758	1.89847	0.750975	3.04596	1.88642	0.0592381	0.734869
ENSMUSG00000013483	Card14	protein_coding	MGI:2386258	OTTMUSG00000003913.1	0.633545	1.55137	0.336084	171.912	7.35349	7.59649	7.2719	7.92109	1.88508	0.059419	0.736551
ENSMUSG00000042453	Reln	protein_coding	MGI:103022	OTTMUSG00000030584.3	-0.451997	-1.36793	0.2399	728.434	9.47305	9.50229	9.72897	9.2756	-1.88411	0.0595503	0.737615
ENSMUSG00000046085	4931422A03Rik	protein_coding	MGI:1918236	OTTMUSG00000014915.2	-0.514679	-1.42868	0.273384	249.727	7.94447	7.89329	8.14097	7.64561	-1.88262	0.0597514	0.739543
ENSMUSG00000031161	Hdac6	protein_coding	MGI:1333752	OTTMUSG00000017170.2	0.337871	1.26389	0.179517	1785.36	10.7895	10.7125	10.5437	10.8813	1.8821	0.0598218	0.739851
ENSMUSG00000052698	Tln2	protein_coding	MGI:1917799	OTTMUSG00000062653.2	-0.319958	-1.24829	0.170062	15609.7	13.9177	14.0029	14.1579	13.8479	-1.88142	0.0599145	0.740433
ENSMUSG00000054885	4930578G10Rik	protein_coding	MGI:1923202	OTTMUSG00000006592.1	-0.765574	-1.70005	0.407027	69.7635	6.0976	6.02723	6.41507	5.63939	-1.88089	0.0599866	0.740762
ENSMUSG00000010136	Pifo	protein_coding	MGI:1923670	OTTMUSG00000052519.1	0.70042	1.62498	0.372793	89.0263	6.32097	6.88003	6.53665	7.22341	1.87884	0.0602661	0.742116
ENSMUSG00000003283	Hck	protein_coding	MGI:96052	OTTMUSG00000015777.2	-0.569577	-1.48409	0.303156	233.527	7.83545	7.89455	8.17967	7.60943	-1.87883	0.0602681	0.742116
ENSMUSG00000022425	Enpp2	protein_coding	MGI:1321390	OTTMUSG00000037584.3	0.291994	1.22433	0.155419	10435.9	13.3282	13.5267	13.3816	13.6717	1.87875	0.0602781	0.742116
ENSMUSG00000064310	Zpld1	protein_coding	MGI:2443415	OTTMUSG00000025160.1	0.42518	1.34274	0.22631	321.719	8.27054	8.63883	8.43276	8.8449	1.87875	0.0602789	0.742116
ENSMUSG00000020486	Sept4	protein_coding	MGI:1270156	OTTMUSG00000001264.8	-0.352146	-1.27646	0.187477	1262.66	10.2893	10.1616	10.3359	9.98721	-1.87834	0.0603347	0.74224
ENSMUSG00000023019	Gpd1	protein_coding	MGI:95679	OTTMUSG00000034997.1	0.463499	1.37888	0.246878	1481.16	10.5035	10.5634	10.3257	10.8011	1.87744	0.0604576	0.74319
ENSMUSG00000047368	Abhd17b	protein_coding	MGI:1917816	OTTMUSG00000073831.1	0.351839	1.27619	0.187687	4409.32	12.0921	11.9931	11.8232	12.1631	1.8746	0.0608473	0.745744
ENSMUSG00000068323	Slc4a5	protein_coding	MGI:2443220	OTTMUSG00000022619.1	0.510519	1.42456	0.272341	182.421	7.49602	7.58703	7.33344	7.84062	1.87456	0.0608538	0.745744
ENSMUSG00000048617	Rtbdn	protein_coding	MGI:2443686	OTTMUSG00000029901.2	-3.70287	-13.0219	1.97553	3.61103	1.84678	1.74825	2.95128	0.545211	-1.87437	0.0608798	0.745744
ENSMUSG00000041119	Pde9a	protein_coding	MGI:1277179	OTTMUSG00000033902.10	0.336157	1.26239	0.179353	2585.8	11.3281	11.2866	11.1238	11.4494	1.87428	0.060892	0.745744
ENSMUSG00000038147	Cd84	protein_coding	MGI:1336885	OTTMUSG00000026928.3	-0.548714	-1.46278	0.292804	126.183	6.95837	7.14427	7.40905	6.87949	-1.874	0.0609311	0.745744
ENSMUSG00000032434	Cmtm6	protein_coding	MGI:2447165	OTTMUSG00000062858.1	0.49733	1.4116	0.265401	1420.1	10.4188	10.214	9.96751	10.4604	1.87388	0.0609469	0.745744
ENSMUSG00000025477	Inpp5a	protein_coding	MGI:2686961	OTTMUSG00000024504.3	0.328808	1.25598	0.175496	5276.94	12.3548	12.3488	12.187	12.5105	1.87359	0.0609866	0.745744
ENSMUSG00000084902	Gm281	protein_coding	MGI:2685127	OTTMUSG00000033781.2	2.72461	6.60983	1.45453	6.30412	2.04141	2.33064	1.24021	3.42106	1.87319	0.0610422	NA
ENSMUSG00000031093	Dock11	protein_coding	MGI:1923224	OTTMUSG00000017193.2	-0.374345	-1.29625	0.199964	667.089	9.37356	9.40304	9.5879	9.21818	-1.87207	0.0611973	0.74678
ENSMUSG00000037857	Nufip2	protein_coding	MGI:1915814	OTTMUSG00000008179.3	0.369681	1.29207	0.197493	7963.84	12.9454	12.9116	12.7381	13.085	1.87187	0.0612243	0.74678
ENSMUSG00000035681	Kcnc2	protein_coding	MGI:96668	OTTMUSG00000064209.1	-0.328192	-1.25544	0.175352	2420.32	11.1687	11.5988	11.7679	11.4297	-1.87162	0.061259	0.74678
ENSMUSG00000038521	C1s1	protein_coding	MGI:1355312	OTTMUSG00000034941.15	-0.527858	-1.44179	0.282086	270.163	8.02448	7.71082	7.9508	7.47083	-1.87127	0.0613078	0.74678
ENSMUSG00000046844	Vat1l	protein_coding	MGI:2142534	OTTMUSG00000031710.2	1.62546	3.08541	0.868764	13.0765	3.58075	3.86635	3.09471	4.63798	1.87101	0.061344	0.74678
ENSMUSG00000042078	Svop	protein_coding	MGI:1915916	OTTMUSG00000030561.4	1.26464	2.40267	0.67601	20.0461	4.30328	4.27601	3.66349	4.88854	1.87074	0.0613807	0.74678
ENSMUSG00000009566	Fpgs	protein_coding	MGI:95576	OTTMUSG00000012531.3	0.323327	1.25121	0.172861	2529.72	11.2981	11.328	11.1665	11.4895	1.87044	0.0614225	0.74678
ENSMUSG00000093865	Lrit3	protein_coding	MGI:2685267	OTTMUSG00000045099.2	-0.831034	-1.77896	0.444326	79.2679	6.20732	6.4631	6.77711	6.14909	-1.87032	0.0614389	0.74678
ENSMUSG00000040711	Sh3pxd2b	protein_coding	MGI:2442062	OTTMUSG00000005375.3	-0.409678	-1.32839	0.219194	425.954	8.72416	8.6668	8.87125	8.46236	-1.86902	0.0616201	0.748079
ENSMUSG00000038970	Lmtk2	protein_coding	MGI:3036247	OTTMUSG00000042434.2	0.308287	1.23824	0.164967	7997.47	12.9587	12.9817	12.8294	13.134	1.86878	0.0616539	0.748079
ENSMUSG00000018882	Mrpl45	protein_coding	MGI:1914286	OTTMUSG00000002519.3	0.325498	1.2531	0.174197	895.382	9.80046	9.72022	9.55784	9.88259	1.86856	0.061684	0.748079
ENSMUSG00000026960	Arl6ip6	protein_coding	MGI:1929507	OTTMUSG00000012443.1	0.359374	1.28287	0.192369	1990.75	10.9478	10.9099	10.7332	11.0867	1.86816	0.0617404	0.748205
ENSMUSG00000021951	Eef1akmt1	protein_coding	MGI:1915293	OTTMUSG00000068991.2	0.344232	1.26948	0.1843	686.477	9.41651	9.4189	9.24698	9.59082	1.86778	0.0617922	0.748275
ENSMUSG00000052549	Arl13a	protein_coding	MGI:1921698	OTTMUSG00000019162.2	-0.842611	-1.79329	0.451556	65.9188	5.98684	5.92029	6.39563	5.44496	-1.86602	0.062039	0.750705
ENSMUSG00000026380	Tfcp2l1	protein_coding	MGI:2444691	OTTMUSG00000049007.1	0.364345	1.2873	0.19547	16249.4	13.9719	13.9645	13.7939	14.1351	1.86395	0.0623291	0.752919
ENSMUSG00000026109	Tmeff2	protein_coding	MGI:1861735	OTTMUSG00000022395.3	-0.511636	-1.42567	0.274555	173.213	7.42757	7.3946	7.6444	7.14479	-1.86351	0.0623907	0.752919
ENSMUSG00000025916	Ppp1r42	protein_coding	MGI:1921138	OTTMUSG00000026413.4	0.734614	1.66395	0.394263	65.7804	5.98817	6.28324	5.92137	6.64511	1.86326	0.0624256	0.752919
ENSMUSG00000035615	Frmpd1	protein_coding	MGI:2446274	OTTMUSG00000007527.2	-0.594386	-1.50983	0.319039	125.309	6.94286	6.88522	7.19028	6.58017	-1.86305	0.0624553	0.752919
ENSMUSG00000021943	Gdf10	protein_coding	MGI:95684	OTTMUSG00000069946.1	-0.716691	-1.64341	0.384755	77.5829	6.21877	5.84907	6.19525	5.5029	-1.86272	0.0625019	0.752919
ENSMUSG00000030745	Il21r	protein_coding	MGI:1890475	OTTMUSG00000058203.1	-0.763118	-1.69715	0.409815	56.3034	5.80824	5.81784	6.18412	5.45156	-1.86211	0.0625881	0.752919
ENSMUSG00000073177	Gm773	protein_coding	MGI:2685619	OTTMUSG00000017498.2	-2.61944	-6.14512	1.40682	5.41819	2.09058	2.49038	3.74877	1.232	-1.86196	0.062609	0.752919
ENSMUSG00000027195	Hsd17b12	protein_coding	MGI:1926967	OTTMUSG00000015008.4	0.417553	1.33566	0.224278	3015.36	11.5355	11.4512	11.2584	11.644	1.86176	0.0626364	0.752919
ENSMUSG00000021814	Anxa7	protein_coding	MGI:88031	OTTMUSG00000068743.1	-0.328717	-1.2559	0.176564	1960.49	10.9197	11.0874	11.2534	10.9214	-1.86175	0.062639	0.752919
ENSMUSG00000095028	Sirpb1b	protein_coding	MGI:3779828	OTTMUSG00000052298.2	-1.11071	-2.15952	0.596984	24.9618	4.63072	4.63987	5.17237	4.10736	-1.86054	0.0628089	0.753737
ENSMUSG00000037738	Nek5	protein_coding	MGI:2142824	OTTMUSG00000060880.2	-0.57547	-1.49016	0.309377	151.118	7.1824	7.4412	7.71803	7.16437	-1.86009	0.0628724	0.753737
ENSMUSG00000032249	Anp32a	protein_coding	MGI:108447	OTTMUSG00000033323.3	0.305225	1.23561	0.164099	2613.74	11.3468	11.317	11.1644	11.4697	1.86001	0.0628847	0.753737
ENSMUSG00000020432	Tcn2	protein_coding	MGI:98534	OTTMUSG00000005043.1	-0.327399	-1.25475	0.176026	6319.85	12.6144	12.7068	12.8684	12.5452	-1.85995	0.0628926	0.753737
ENSMUSG00000036241	Ube2r2	protein_coding	MGI:1914865	OTTMUSG00000006640.1	0.336249	1.26247	0.18084	8118.97	12.9772	12.9619	12.7994	13.1243	1.85937	0.0629747	0.754165
ENSMUSG00000027893	Ahcyl1	protein_coding	MGI:2385184	OTTMUSG00000029454.3	0.297229	1.22878	0.159992	5991.66	12.541	12.457	12.31	12.6041	1.85777	0.0632012	0.755293
ENSMUSG00000024793	Tnfrsf25	protein_coding	MGI:1934667	OTTMUSG00000010224.3	0.701582	1.62629	0.377744	162.02	7.2553	6.92193	6.65135	7.19251	1.8573	0.0632687	0.755293
ENSMUSG00000021460	Auh	protein_coding	MGI:1338011	OTTMUSG00000026355.3	0.291956	1.2243	0.157219	3849.83	11.9024	12.0092	11.8633	12.1551	1.857	0.0633106	0.755293
ENSMUSG00000027408	Cpxm1	protein_coding	MGI:1934569	OTTMUSG00000015522.2	-0.758753	-1.69203	0.408634	79.9078	6.24226	5.87222	6.23688	5.50757	-1.8568	0.0633394	0.755293
ENSMUSG00000040488	Ltbp4	protein_coding	MGI:1321395	OTTMUSG00000031915.2	-0.384752	-1.30563	0.20723	736.069	9.50292	9.32603	9.51731	9.13476	-1.85664	0.0633625	0.755293
ENSMUSG00000016319	Slc25a5	protein_coding	MGI:1353496	OTTMUSG00000016520.3	-0.387001	-1.30767	0.20846	2143.42	11.0421	10.9032	11.0968	10.7097	-1.85648	0.0633853	0.755293
ENSMUSG00000021938	Pspc1	protein_coding	MGI:1913895	OTTMUSG00000035519.4	0.342728	1.26815	0.184618	5168.82	12.325	12.2897	12.1204	12.4591	1.85642	0.0633942	0.755293
ENSMUSG00000032028	Nxpe2	protein_coding	MGI:1925502	OTTMUSG00000027436.2	-0.471178	-1.38624	0.253964	422.296	8.70123	8.71642	8.97028	8.46255	-1.85529	0.0635545	0.755923
ENSMUSG00000025757	Hspa4l	protein_coding	MGI:107422	OTTMUSG00000023568.4	0.54365	1.45766	0.293036	2169.05	11.0251	10.8948	10.6272	11.1624	1.85523	0.0635632	0.755923
ENSMUSG00000026223	Itm2c	protein_coding	MGI:1927594	OTTMUSG00000029979.2	0.457312	1.37298	0.24652	1057.6	10.01	9.8752	9.644	10.1064	1.85507	0.0635866	0.755923
ENSMUSG00000047497	Adamts12	protein_coding	MGI:2146046	OTTMUSG00000070291.1	-0.372516	-1.29461	0.200954	1073.3	10.0272	10.3168	10.4967	10.1369	-1.85374	0.0637767	0.757628
ENSMUSG00000005958	Ephb3	protein_coding	MGI:104770	OTTMUSG00000035120.2	-0.469896	-1.38501	0.253724	194.03	7.58846	7.44277	7.6762	7.20935	-1.852	0.0640258	0.759895
ENSMUSG00000029601	Iqcd	protein_coding	MGI:1922982	OTTMUSG00000025341.2	-0.533524	-1.44746	0.288118	331.365	8.32004	8.54092	8.81169	8.27016	-1.85175	0.0640611	0.759895
ENSMUSG00000035539	Ccdc180	protein_coding	MGI:2685871	OTTMUSG00000006733.7	0.640875	1.55927	0.346168	146.506	7.14109	7.11896	6.77774	7.46019	1.85134	0.0641202	0.760042
ENSMUSG00000030553	Pgpep1l	protein_coding	MGI:1925694	OTTMUSG00000059610.1	-0.432779	-1.34983	0.233902	313.871	8.1959	8.6842	8.90867	8.45973	-1.85026	0.0642765	0.760398
ENSMUSG00000006262	Mob1b	protein_coding	MGI:1915723	OTTMUSG00000025213.3	0.380001	1.30134	0.205386	3522.35	11.7669	11.7419	11.5597	11.9242	1.85018	0.0642872	0.760398
ENSMUSG00000028793	Rnf19b	protein_coding	MGI:1922484	OTTMUSG00000009622.8	0.498531	1.41277	0.269477	1257.43	10.2479	10.2883	10.0504	10.5261	1.84999	0.0643143	0.760398
ENSMUSG00000074577	Ripor3	protein_coding	MGI:1916803	OTTMUSG00000016051.1	-0.394688	-1.31466	0.213364	1186.51	10.1861	9.98481	10.1884	9.78125	-1.84983	0.0643374	0.760398
ENSMUSG00000024063	Lbh	protein_coding	MGI:1925139	OTTMUSG00000028495.3	-0.337632	-1.26368	0.182579	1669.77	10.6938	10.5768	10.7454	10.4081	-1.84924	0.0644235	0.76055
ENSMUSG00000041712	Ubr7	protein_coding	MGI:1913872	OTTMUSG00000066113.1	0.372421	1.29452	0.201424	827.014	9.68236	9.70121	9.51792	9.8845	1.84894	0.0644672	0.76055
ENSMUSG00000003948	Mmd	protein_coding	MGI:1914718	OTTMUSG00000060262.1	0.360926	1.28425	0.195225	1098.37	10.0705	10.3122	10.1325	10.492	1.84877	0.0644907	0.76055
ENSMUSG00000042751	Nmnat2	protein_coding	MGI:2444155	OTTMUSG00000049702.3	-0.77695	-1.7135	0.420362	49.2205	5.61779	5.65679	6.04365	5.26992	-1.84829	0.0645609	0.760827
ENSMUSG00000061130	Ppm1b	protein_coding	MGI:101841	OTTMUSG00000072638.2	0.304586	1.23506	0.164846	6734.85	12.7115	12.693	12.5412	12.8448	1.8477	0.0646457	0.760869
ENSMUSG00000020826	Nos2	protein_coding	MGI:97361	OTTMUSG00000000146.4	-1.19355	-2.28714	0.646058	29.9698	4.65177	5.18533	5.6992	4.67145	-1.84743	0.0646853	0.760869
ENSMUSG00000039154	Shd	protein_coding	MGI:1099461	OTTMUSG00000068845.2	-0.477765	-1.39258	0.25863	285.481	8.13471	7.98066	8.21913	7.7422	-1.84729	0.064705	0.760869
ENSMUSG00000069874	Irgm2	protein_coding	MGI:1926262	OTTMUSG00000005725.2	-0.411505	-1.33007	0.22287	443.583	8.78297	8.77186	8.98214	8.56158	-1.84639	0.0648362	0.76186
ENSMUSG00000014329	Bicc1	protein_coding	MGI:1933388	OTTMUSG00000024769.5	0.29897	1.23027	0.161959	50249.8	15.6021	15.4524	15.2994	15.6054	1.84597	0.0648971	0.762025
ENSMUSG00000026288	Inpp5d	protein_coding	MGI:107357	OTTMUSG00000035865.3	-0.308076	-1.23806	0.166984	1881.45	10.861	11.0308	11.1848	10.8767	-1.84494	0.0650464	0.763227
ENSMUSG00000033436	Armcx2	protein_coding	MGI:1914666	OTTMUSG00000019456.4	-0.543351	-1.45735	0.294642	140.451	7.12301	7.0417	7.31053	6.77286	-1.84411	0.0651677	0.764099
ENSMUSG00000006724	Cyp27b1	protein_coding	MGI:1098274	OTTMUSG00000035227.1	-1.52158	-2.87106	0.825348	24.447	4.21508	3.85198	4.42753	3.27644	-1.84357	0.0652462	0.764467
ENSMUSG00000005057	Sh2b2	protein_coding	MGI:1345171	OTTMUSG00000054381.4	0.488028	1.40253	0.265058	155.047	7.24644	7.51812	7.27502	7.76123	1.84121	0.0655902	0.767163
ENSMUSG00000074676	Foxs1	protein_coding	MGI:95546	OTTMUSG00000015823.1	-1.1384	-2.20136	0.61838	33.5998	4.97058	4.88467	5.45474	4.31461	-1.84093	0.0656317	0.767163
ENSMUSG00000005087	Cd44	protein_coding	MGI:88338	OTTMUSG00000014837.5	-0.426497	-1.34397	0.231694	343.297	8.40916	8.50428	8.70736	8.3012	-1.84078	0.0656539	0.767163
ENSMUSG00000047539	Fbxo28	protein_coding	MGI:1261890	OTTMUSG00000050383.1	0.341984	1.2675	0.18579	2312.58	11.1658	11.1146	10.9509	11.2783	1.8407	0.0656651	0.767163
ENSMUSG00000036022	Fam122b	protein_coding	MGI:1926005	OTTMUSG00000017350.4	0.464243	1.37959	0.25233	201.659	7.64492	7.64026	7.41098	7.86955	1.83983	0.0657938	0.767402
ENSMUSG00000058400	Qrfpr	protein_coding	MGI:2677633	OTTMUSG00000026506.3	-0.506437	-1.42054	0.275301	422.893	8.56334	9.15728	9.42767	8.8869	-1.83958	0.0658302	0.767402
ENSMUSG00000036944	Tmem71	protein_coding	MGI:2146049	OTTMUSG00000070535.1	-0.549468	-1.46355	0.298708	158.991	7.29498	7.28185	7.56176	7.00193	-1.83948	0.0658445	0.767402
ENSMUSG00000061353	Cxcl12	protein_coding	MGI:103556	OTTMUSG00000022768.2	-0.463965	-1.37933	0.252254	1792.14	10.7607	10.6045	10.8499	10.3591	-1.83928	0.0658745	0.767402
ENSMUSG00000051855	Mest	protein_coding	MGI:96968	OTTMUSG00000014405.5	-0.645646	-1.56444	0.351672	97.7611	6.59002	6.6346	6.96714	6.30206	-1.83593	0.0663678	0.772271
ENSMUSG00000019906	Lin7a	protein_coding	MGI:2135609	OTTMUSG00000064077.1	-0.384729	-1.30561	0.209573	1612.96	10.6262	10.4324	10.6238	10.241	-1.83578	0.0663907	0.772271
ENSMUSG00000038526	Car14	protein_coding	MGI:1344341	OTTMUSG00000022182.5	-0.39141	-1.31167	0.213247	648.742	9.30463	9.55143	9.75048	9.35238	-1.83548	0.066435	0.772271
ENSMUSG00000030579	Tyrobp	protein_coding	MGI:1277211	OTTMUSG00000059315.1	-0.814742	-1.75898	0.443966	48.7831	5.57771	5.67039	6.07085	5.26992	-1.83515	0.066484	0.772288
ENSMUSG00000018387	Shroom1	protein_coding	MGI:1919024	OTTMUSG00000005639.3	0.536618	1.45057	0.292523	196.881	7.58679	7.70756	7.44056	7.97456	1.83445	0.0665872	0.772683
ENSMUSG00000002289	Angptl4	protein_coding	MGI:1888999	OTTMUSG00000037206.2	-0.522978	-1.43692	0.285114	386.281	8.46035	8.61152	8.90477	8.31828	-1.83428	0.0666131	0.772683
ENSMUSG00000043614	Vps37d	protein_coding	MGI:2159402	OTTMUSG00000026015.1	0.520667	1.43462	0.283965	469.107	8.8375	8.87802	8.6564	9.09964	1.83356	0.0667194	0.772902
ENSMUSG00000018654	Ikzf1	protein_coding	MGI:1342540	OTTMUSG00000005161.2	-0.595009	-1.51048	0.324522	1153.89	10.09	10.1396	10.45	9.82906	-1.83349	0.0667297	0.772902
ENSMUSG00000032719	Sbspon	protein_coding	MGI:2684952	OTTMUSG00000026417.2	0.519083	1.43304	0.283159	536.552	9.01984	8.92498	8.66712	9.18284	1.83319	0.0667746	0.772902
ENSMUSG00000035329	Fbxo33	protein_coding	MGI:1917861	OTTMUSG00000034929.3	0.394936	1.31488	0.215633	990.293	9.93649	9.88231	9.69553	10.0691	1.83152	0.0670224	0.773771
ENSMUSG00000047502	Mroh7	protein_coding	MGI:2685873	OTTMUSG00000008188.7	0.367519	1.29013	0.20075	494.588	8.93021	9.03542	8.85369	9.21715	1.83073	0.0671408	0.773771
ENSMUSG00000023013	Aqp2	protein_coding	MGI:1096865	OTTMUSG00000071101.1	0.521618	1.43556	0.28493	4426.82	12.0163	11.7551	11.4942	12.0161	1.83069	0.0671472	0.773771
ENSMUSG00000029370	Rassf6	protein_coding	MGI:1920496	OTTMUSG00000055490.2	0.39666	1.31646	0.216683	3607.47	11.7881	11.6217	11.4237	11.8198	1.8306	0.0671606	0.773771
ENSMUSG00000027227	Sord	protein_coding	MGI:98266	OTTMUSG00000015564.1	-0.385309	-1.30614	0.210486	11666.7	13.4755	13.6858	13.8868	13.4847	-1.83057	0.0671646	0.773771
ENSMUSG00000019874	Fabp7	protein_coding	MGI:101916	OTTMUSG00000035387.1	1.08666	2.12381	0.593816	31.357	4.87646	4.68058	4.09064	5.27052	1.82996	0.0672564	0.773771
ENSMUSG00000040016	Ptger3	protein_coding	MGI:97795	OTTMUSG00000037109.2	-0.430924	-1.3481	0.235508	7201.76	12.7557	12.4569	12.6492	12.2646	-1.82976	0.067286	0.773771
ENSMUSG00000015165	Hnrnpl	protein_coding	MGI:104816	OTTMUSG00000037299.4	0.311255	1.24079	0.170114	4714.77	12.1953	12.2314	12.077	12.3857	1.82968	0.0672982	0.773771
ENSMUSG00000042182	Bend6	protein_coding	MGI:2444572	OTTMUSG00000021502.7	-0.672201	-1.5935	0.36744	70.1898	6.12613	6.12936	6.45909	5.79962	-1.82942	0.0673371	0.773771
ENSMUSG00000024966	Stip1	protein_coding	MGI:109130	OTTMUSG00000074586.1	1.28506	2.43692	0.702511	2091.67	10.857	10.6669	10.1837	11.1501	1.82924	0.0673642	0.773771
ENSMUSG00000031700	Gpt2	protein_coding	MGI:1915391	OTTMUSG00000023224.1	-0.474799	-1.38972	0.25957	778.415	9.57389	9.59444	9.83367	9.35521	-1.82917	0.0673734	0.773771
ENSMUSG00000021193	Pitrm1	protein_coding	MGI:1916867	OTTMUSG00000066494.3	0.327721	1.25503	0.179274	949.076	9.88434	9.89344	9.72983	10.057	1.82804	0.0675438	0.775179
ENSMUSG00000029621	Arpc1a	protein_coding	MGI:1928896	OTTMUSG00000022945.3	0.304314	1.23483	0.166622	1705.88	10.7313	10.7782	10.6268	10.9296	1.82637	0.0677939	0.777227
ENSMUSG00000020137	Thap2	protein_coding	MGI:1914066	OTTMUSG00000064179.1	0.373097	1.29513	0.204301	2258.89	11.1208	10.9689	10.7951	11.1427	1.82621	0.0678179	0.777227
ENSMUSG00000039904	Gpr37	protein_coding	MGI:1313297	OTTMUSG00000056018.1	-1.51905	-2.86603	0.832438	11.8049	3.56434	3.68229	4.38685	2.97773	-1.82483	0.0680274	0.77824
ENSMUSG00000022372	Sla	protein_coding	MGI:104295	OTTMUSG00000035627.3	-0.571375	-1.48594	0.313136	142.707	7.13645	7.12111	7.41806	6.82415	-1.82469	0.0680483	0.77824
ENSMUSG00000005846	Rsl1d1	protein_coding	MGI:1913659	OTTMUSG00000026463.3	0.401864	1.32121	0.220239	1295.35	10.3209	10.2512	10.0665	10.4359	1.82468	0.0680499	0.77824
ENSMUSG00000046456	Tmem150b	protein_coding	MGI:2679718	OTTMUSG00000026275.1	-0.566641	-1.48107	0.310636	107.953	6.74746	6.80237	7.08078	6.52396	-1.82413	0.0681325	0.778254
ENSMUSG00000022039	Adam2	protein_coding	MGI:1340894	OTTMUSG00000068857.1	0.634524	1.55243	0.347868	81.2658	6.32581	6.46959	6.1531	6.78608	1.82403	0.0681469	0.778254
ENSMUSG00000005813	Metap1	protein_coding	MGI:1922874	OTTMUSG00000052836.2	0.359906	1.28334	0.197359	1687.87	10.7081	10.6221	10.4532	10.791	1.82361	0.0682109	0.778284
ENSMUSG00000042869	Olfr1370	protein_coding	MGI:3031204	OTTMUSG00000058287.2	-4.39627	-21.0577	2.4108	1.68208	1.14195	1.08659	2.17318	0	-1.82358	0.068216	NA
ENSMUSG00000036275	9530068E07Rik	protein_coding	MGI:2654705	OTTMUSG00000005627.1	0.385038	1.30589	0.211202	1287.1	10.3152	10.2949	10.1091	10.4807	1.82307	0.0682921	0.778284
ENSMUSG00000017897	Eya2	protein_coding	MGI:109341	OTTMUSG00000001181.2	-0.366278	-1.28902	0.200913	1155.49	10.1636	10.1528	10.3388	9.96682	-1.82307	0.0682932	0.778284
ENSMUSG00000054763	Defb42	protein_coding	MGI:3033850	OTTMUSG00000020960.5	-1.02058	-2.02873	0.560055	37.0258	5.09297	5.03734	5.5169	4.55779	-1.82228	0.0684119	0.77909
ENSMUSG00000031387	Renbp	protein_coding	MGI:105940	OTTMUSG00000017682.10	0.479837	1.39459	0.263368	1857.71	10.8076	10.8563	10.6527	11.0599	1.82192	0.0684666	0.779167
ENSMUSG00000045838	Ccdc9b	protein_coding	MGI:2685199	OTTMUSG00000015637.3	-0.524041	-1.43798	0.287737	260.166	7.98764	8.03207	8.31606	7.74808	-1.82125	0.0685685	0.779781
ENSMUSG00000071604	Fam189a2	protein_coding	MGI:2685813	OTTMUSG00000073851.1	0.395264	1.31518	0.217179	761.029	9.55003	9.3979	9.20167	9.59412	1.82	0.0687597	0.781132
ENSMUSG00000025856	Pdgfa	protein_coding	MGI:97527	OTTMUSG00000025151.2	0.378607	1.30009	0.208044	1292.47	10.3195	10.3326	10.1443	10.5209	1.81984	0.0687834	0.781132
ENSMUSG00000050578	Mmp13	protein_coding	MGI:1340026	OTTMUSG00000062269.1	-0.864697	-1.82096	0.47527	53.9238	5.7036	5.66789	6.11516	5.22062	-1.81938	0.0688534	0.78138
ENSMUSG00000026737	Pip4k2a	protein_coding	MGI:1298206	OTTMUSG00000011477.2	-0.335716	-1.262	0.184592	6009.89	12.5429	12.5611	12.7272	12.395	-1.8187	0.0689578	0.781544
ENSMUSG00000029838	Ptn	protein_coding	MGI:97804	OTTMUSG00000056195.1	-0.529242	-1.44317	0.291007	446.689	8.67643	8.27695	8.53082	8.02307	-1.81866	0.0689641	0.781544
ENSMUSG00000054728	Phactr1	protein_coding	MGI:2659021	OTTMUSG00000023876.12	-0.343268	-1.26863	0.188845	27066.6	14.6921	14.4718	14.643	14.3006	-1.81772	0.0691072	0.782561
ENSMUSG00000006932	Ctnnb1	protein_coding	MGI:88276	OTTMUSG00000016490.5	0.300509	1.23158	0.165348	4309.99	12.0677	12.0315	11.8841	12.1788	1.81744	0.0691501	0.782561
ENSMUSG00000007097	Atp1a2	protein_coding	MGI:88106	OTTMUSG00000021834.2	0.58146	1.49636	0.320054	123.794	6.91944	7.10992	6.83391	7.38593	1.81675	0.0692549	0.78301
ENSMUSG00000030763	Lcmt1	protein_coding	MGI:1353593	OTTMUSG00000058145.1	0.323048	1.25097	0.177836	1138.99	10.1482	10.1149	9.95466	10.2752	1.81655	0.0692861	0.78301
ENSMUSG00000027832	Ptx3	protein_coding	MGI:104641	OTTMUSG00000043511.2	-0.994956	-1.99302	0.547812	29.5362	4.87969	4.78132	5.25804	4.3046	-1.81624	0.0693343	0.78301
ENSMUSG00000029616	Erp29	protein_coding	MGI:1914647	OTTMUSG00000023477.1	0.333333	1.25992	0.183615	2328.79	11.17	11.0339	10.8708	11.197	1.81539	0.0694639	0.783929
ENSMUSG00000043252	Tmem64	protein_coding	MGI:2140359	OTTMUSG00000004587.1	0.350261	1.27479	0.193054	2407.97	11.219	11.1275	10.9522	11.3028	1.81432	0.069629	0.785247
ENSMUSG00000074852	Hpse2	protein_coding	MGI:2685814	OTTMUSG00000074125.1	0.587398	1.50253	0.323819	382.863	8.4265	8.91995	8.55899	9.28091	1.81397	0.0696824	0.785304
ENSMUSG00000038658	Ric1	protein_coding	MGI:1924893	OTTMUSG00000034266.2	0.303033	1.23374	0.167129	4333.93	12.0746	12.0942	11.9442	12.2442	1.81317	0.0698062	0.786154
ENSMUSG00000044098	Rsbn1	protein_coding	MGI:2444993	OTTMUSG00000024243.4	0.290003	1.22264	0.160027	4229.29	12.0412	11.9927	11.8488	12.1365	1.81222	0.0699523	0.787254
ENSMUSG00000024276	Zfp397	protein_coding	MGI:1916506	OTTMUSG00000068608.1	0.329862	1.25689	0.182063	3233.69	11.6477	11.5597	11.3989	11.7205	1.8118	0.070017	0.787437
ENSMUSG00000090877	Hspa1b	protein_coding	MGI:99517	OTTMUSG00000037920.1	1.44911	2.73039	0.800053	615.841	9.03199	9.03122	8.38829	9.67415	1.81127	0.0700998	0.787823
ENSMUSG00000031351	Zfp185	protein_coding	MGI:108095	OTTMUSG00000017674.4	0.382966	1.30402	0.211482	490.058	8.92515	8.85621	8.66525	9.04717	1.81087	0.0701614	0.78797
ENSMUSG00000040613	Apobec1	protein_coding	MGI:103298	OTTMUSG00000024356.3	-0.432303	-1.34939	0.238829	868.79	9.74081	9.75581	9.97387	9.53776	-1.81009	0.0702817	0.788496
ENSMUSG00000095788	Sirpb1a	protein_coding	MGI:2444824	OTTMUSG00000052297.2	-0.548343	-1.4624	0.302962	113.987	6.7938	6.83087	7.10185	6.55989	-1.80994	0.0703052	0.788496
ENSMUSG00000058099	Nfam1	protein_coding	MGI:1921289	OTTMUSG00000014993.5	-0.691217	-1.61464	0.382087	78.8965	6.27366	6.3964	6.73708	6.05573	-1.80906	0.0704423	0.788624
ENSMUSG00000015749	Anp32e	protein_coding	MGI:1913721	OTTMUSG00000035336.5	0.320866	1.24908	0.177367	799.71	9.63913	9.60229	9.44283	9.76175	1.80905	0.0704426	0.788624
ENSMUSG00000075470	Alg10b	protein_coding	MGI:2146159	OTTMUSG00000070795.2	0.417515	1.33563	0.230808	409.738	8.66658	8.61799	8.41132	8.82466	1.80893	0.0704623	0.788624
ENSMUSG00000032502	Stac	protein_coding	MGI:1201400	OTTMUSG00000026418.1	0.518283	1.43225	0.286617	180.14	7.46958	7.33984	7.08928	7.5904	1.80828	0.0705631	0.789209
ENSMUSG00000074575	Kcng1	protein_coding	MGI:3616086	OTTMUSG00000016048.3	-0.743858	-1.67465	0.411453	66.3997	5.97974	5.90473	6.32119	5.48828	-1.80788	0.0706251	0.78936
ENSMUSG00000022426	Josd1	protein_coding	MGI:1921408	OTTMUSG00000070811.1	0.369057	1.29151	0.204238	888.606	9.78534	9.79239	9.61491	9.96987	1.807	0.0707626	0.789592
ENSMUSG00000026944	Abca2	protein_coding	MGI:99606	OTTMUSG00000012108.1	0.32196	1.25003	0.178183	874.14	9.76036	9.60606	9.44557	9.76654	1.8069	0.0707773	0.789592
ENSMUSG00000073007	Tent5d	protein_coding	MGI:2685223	OTTMUSG00000018254.2	-0.475168	-1.39008	0.262987	428.055	8.71699	8.69653	8.93563	8.45743	-1.80681	0.0707917	0.789592
ENSMUSG00000031453	Rasa3	protein_coding	MGI:1197013	OTTMUSG00000029877.3	-0.342612	-1.26805	0.189692	709.293	9.44037	9.7031	9.87303	9.53316	-1.80615	0.0708955	0.789638
ENSMUSG00000022601	Zbtb11	protein_coding	MGI:2443876	OTTMUSG00000044524.1	0.402353	1.32166	0.222801	3935.02	11.9199	11.8934	11.7091	12.0777	1.80589	0.0709363	0.789638
ENSMUSG00000024548	Setbp1	protein_coding	MGI:1933199	OTTMUSG00000017269.3	0.36833	1.29086	0.203983	31345.8	14.9182	14.8315	14.6569	15.0061	1.80569	0.070967	0.789638
ENSMUSG00000030704	Rab6a	protein_coding	MGI:894313	OTTMUSG00000016494.1	0.3297	1.25675	0.182608	3607.53	11.8077	11.7774	11.619	11.9358	1.80551	0.0709945	0.789638
ENSMUSG00000001995	Sipa1l2	protein_coding	MGI:2676970	OTTMUSG00000061592.1	-0.300149	-1.23127	0.166266	1623.15	10.6601	10.6388	10.7888	10.4888	-1.80523	0.0710388	0.789638
ENSMUSG00000026922	Agpat2	protein_coding	MGI:1914762	OTTMUSG00000011578.2	0.40002	1.31953	0.221688	348.355	8.42805	8.57935	8.38477	8.77393	1.80442	0.0711648	0.790372
ENSMUSG00000045306	Olfr734	protein_coding	MGI:3030568	OTTMUSG00000058476.2	4.88653	29.5796	2.70871	1.58682	0.806042	1.34721	0	2.69443	1.80401	0.0712297	NA
ENSMUSG00000073409	H2-Q6	protein_coding	MGI:95935	OTTMUSG00000037190.1	-0.50941	-1.42347	0.282411	357.319	8.44813	8.50982	8.74978	8.26986	-1.80379	0.0712646	0.790372
ENSMUSG00000042472	Zfp410	protein_coding	MGI:1289280	OTTMUSG00000067053.4	0.357995	1.28164	0.198519	2506.51	11.2777	11.2256	11.0561	11.3951	1.80333	0.0713361	0.790372
ENSMUSG00000055491	Pprc1	protein_coding	MGI:2385096	OTTMUSG00000023305.4	0.431692	1.34881	0.23941	769.903	9.5682	9.53793	9.33904	9.73683	1.80315	0.071365	0.790372
ENSMUSG00000024160	Spsb3	protein_coding	MGI:1891471	OTTMUSG00000030430.4	0.392584	1.31274	0.217764	528.957	9.01441	8.75628	8.56395	8.94862	1.8028	0.0714202	0.790372
ENSMUSG00000081769	Gm12216	protein_coding	MGI:3650088	OTTMUSG00000005650.4	-0.298801	-1.23012	0.165757	1875.71	10.8653	10.9375	11.0867	10.7883	-1.80264	0.0714444	0.790372
ENSMUSG00000037720	Tmem33	protein_coding	MGI:1915128	OTTMUSG00000028123.3	0.425178	1.34274	0.235885	1456.24	10.4801	10.354	10.1581	10.55	1.80248	0.0714691	0.790372
ENSMUSG00000026393	Nek7	protein_coding	MGI:1890645	OTTMUSG00000049434.4	0.313389	1.24262	0.17388	13412.1	13.7004	13.6059	13.4491	13.7626	1.80233	0.0714939	0.790372
ENSMUSG00000022602	Arc	protein_coding	MGI:88067	OTTMUSG00000016386.3	1.00847	2.01177	0.559959	43.7518	5.31177	5.55274	5.08987	6.01562	1.80097	0.0717081	0.792201
ENSMUSG00000022346	Myc	protein_coding	MGI:97250	OTTMUSG00000034892.5	0.856188	1.81025	0.475711	122.221	6.67046	5.99673	5.6715	6.32196	1.79981	0.071891	0.793202
ENSMUSG00000018593	Sparc	protein_coding	MGI:98373	OTTMUSG00000005692.5	-0.379618	-1.301	0.210926	2163.22	11.0633	11.0202	11.1959	10.8445	-1.79977	0.0718963	0.793202
ENSMUSG00000030427	Lilra6	protein_coding	MGI:1195969	OTTMUSG00000021305.4	-4.0369	-16.4146	2.2432	2.6196	1.47958	1.00446	2.00893	0	-1.79962	0.0719212	NA
ENSMUSG00000068245	Phf11d	protein_coding	MGI:1277133	OTTMUSG00000034689.1	-0.401941	-1.32128	0.223378	337.531	8.39228	8.35434	8.5528	8.15588	-1.79937	0.0719598	0.793364
ENSMUSG00000019767	Ccdc170	protein_coding	MGI:2685067	OTTMUSG00000032752.2	0.566937	1.48138	0.315173	141.589	7.11315	7.16552	6.89179	7.43925	1.79881	0.072048	0.793798
ENSMUSG00000033419	Snap91	protein_coding	MGI:109132	OTTMUSG00000045050.3	-0.641773	-1.56025	0.357191	100.501	6.62425	6.65217	6.99824	6.3061	-1.79672	0.0723799	0.796914
ENSMUSG00000020482	Ccdc117	protein_coding	MGI:2144383	OTTMUSG00000005086.1	0.445458	1.36175	0.248074	1305.23	10.3228	10.2657	10.0724	10.4591	1.79567	0.0725471	0.798214
ENSMUSG00000021072	Tmx1	protein_coding	MGI:1919986	OTTMUSG00000034933.1	0.343831	1.26912	0.191616	871.056	9.75969	9.72245	9.55045	9.89446	1.79438	0.0727527	0.799935
ENSMUSG00000022351	Sqle	protein_coding	MGI:109296	OTTMUSG00000034890.1	-0.392755	-1.3129	0.219117	614.802	9.24051	9.07188	9.26861	8.87515	-1.79244	0.0730618	0.801967
ENSMUSG00000004415	Col26a1	protein_coding	MGI:2155345	OTTMUSG00000022688.3	-0.305435	-1.23579	0.170411	1070.6	10.057	10.1448	10.2964	9.99321	-1.79234	0.0730783	0.801967
ENSMUSG00000034243	Golgb1	protein_coding	MGI:1099447	OTTMUSG00000026955.2	0.27922	1.21354	0.155807	7690.65	12.9006	12.9962	12.8558	13.1365	1.79208	0.0731197	0.801967
ENSMUSG00000039126	Prune2	protein_coding	MGI:1925004	OTTMUSG00000068244.5	0.663046	1.58342	0.370006	176.95	7.3226	7.75446	7.39368	8.11524	1.79199	0.0731349	0.801967
ENSMUSG00000022085	Pebp4	protein_coding	MGI:1920773	OTTMUSG00000069004.1	-0.687996	-1.61104	0.384223	110.389	6.72083	6.92551	7.26954	6.58148	-1.79062	0.0733548	0.803704
ENSMUSG00000025969	Nrp2	protein_coding	MGI:1100492	OTTMUSG00000002566.7	-0.309619	-1.23938	0.172939	4218.32	12.0343	12.0853	12.2366	11.9341	-1.79034	0.0733992	0.803704
ENSMUSG00000020437	Myo1g	protein_coding	MGI:1927091	OTTMUSG00000005117.3	-0.753337	-1.68569	0.420896	54.5806	5.74609	5.85351	6.22198	5.48503	-1.78984	0.0734791	0.803704
ENSMUSG00000006782	Cnp	protein_coding	MGI:88437	OTTMUSG00000002001.2	-0.498556	-1.4128	0.278559	229.889	7.82539	7.74808	7.99581	7.50035	-1.78977	0.0734911	0.803704
ENSMUSG00000035900	Gramd4	protein_coding	MGI:2676308	OTTMUSG00000025710.1	0.298743	1.23007	0.16707	2071.2	11.0113	10.9968	10.8475	11.1462	1.78812	0.0737559	0.805675
ENSMUSG00000010054	Tusc2	protein_coding	MGI:1931086	OTTMUSG00000050781.3	0.413813	1.3322	0.23145	302.442	8.23338	8.21606	8.01187	8.42024	1.78791	0.0737902	0.805675
ENSMUSG00000036985	Zdhhc9	protein_coding	MGI:2444393	OTTMUSG00000017508.2	0.304897	1.23533	0.170571	1591.2	10.6283	10.6742	10.5234	10.8249	1.78751	0.0738553	0.805675
ENSMUSG00000062783	Csprs	protein_coding	MGI:1891441	NA	-1.13649	-2.19845	0.635824	25.2684	4.59475	4.72139	5.2716	4.17117	-1.78742	0.0738696	0.805675
ENSMUSG00000027954	Efna1	protein_coding	MGI:103236	OTTMUSG00000028819.1	0.384109	1.30505	0.214974	992.91	9.94067	9.98337	9.80312	10.1636	1.78677	0.0739744	0.805867
ENSMUSG00000055109	Gm15155	protein_coding	MGI:3642241	OTTMUSG00000019350.2	-0.436015	-1.35286	0.244034	250.869	7.93574	8.21363	8.43066	7.9966	-1.7867	0.0739864	0.805867
ENSMUSG00000026872	Zeb2	protein_coding	MGI:1344407	OTTMUSG00000012355.12	-0.317189	-1.2459	0.177559	28076.1	14.7664	14.7319	14.8837	14.5801	-1.78639	0.0740361	0.805868
ENSMUSG00000037362	Ccn3	protein_coding	MGI:109185	OTTMUSG00000033259.1	-2.28044	-4.85826	1.27674	7.34726	2.69641	2.17196	3.22685	1.11707	-1.78614	0.0740761	NA
ENSMUSG00000091898	Tnnc1	protein_coding	MGI:98779	OTTMUSG00000035921.2	-0.728592	-1.65702	0.408156	234.474	7.57578	6.8424	7.28794	6.39686	-1.78508	0.0742479	0.806511
ENSMUSG00000025127	Gcgr	protein_coding	MGI:99572	OTTMUSG00000004269.1	-0.354354	-1.27841	0.198571	830.969	9.68692	9.57965	9.75731	9.40198	-1.78452	0.0743387	0.806511
ENSMUSG00000035775	Krt20	protein_coding	MGI:1914059	OTTMUSG00000004985.1	3.04028	8.22651	1.70383	4.19661	1.9409	1.92073	1.0497	2.79176	1.78438	0.0743627	NA
ENSMUSG00000037166	Ppp1r14a	protein_coding	MGI:1931139	OTTMUSG00000059218.1	-0.530292	-1.44422	0.297213	156.679	7.2769	7.19798	7.44938	6.94658	-1.78422	0.0743886	0.806511
ENSMUSG00000039693	Msantd3	protein_coding	MGI:1913915	OTTMUSG00000006842.1	0.421218	1.33906	0.236099	384.414	8.56347	8.42912	8.21115	8.64709	1.78407	0.0744119	0.806511
ENSMUSG00000020922	Lsm12	protein_coding	MGI:1919592	OTTMUSG00000002494.1	0.321234	1.2494	0.180059	1074.95	10.0628	9.97516	9.81477	10.1355	1.78404	0.0744164	0.806511
ENSMUSG00000045934	Mtmr11	protein_coding	MGI:2652817	OTTMUSG00000021892.3	0.364659	1.28758	0.204439	1662.79	10.6805	10.5496	10.3694	10.7298	1.78371	0.0744707	0.806511
ENSMUSG00000053819	Camk2d	protein_coding	MGI:1341265	OTTMUSG00000023550.10	0.315932	1.24482	0.177168	15429.7	13.9039	13.8601	13.7024	14.0177	1.78323	0.0745488	0.806511
ENSMUSG00000026097	Ormdl1	protein_coding	MGI:2181669	OTTMUSG00000021828.1	0.419717	1.33766	0.235484	272.61	8.08403	8.02077	7.8113	8.23024	1.78236	0.0746907	0.806511
ENSMUSG00000021728	Emb	protein_coding	MGI:95321	OTTMUSG00000015373.2	-0.357662	-1.28135	0.20068	755.576	9.54693	9.45669	9.63524	9.27814	-1.78225	0.0747081	0.806511
ENSMUSG00000073598	1700066B19Rik	protein_coding	MGI:1920699	OTTMUSG00000033149.1	-0.55969	-1.47395	0.314052	125.105	6.95391	6.90446	7.18431	6.62461	-1.78216	0.0747238	0.806511
ENSMUSG00000019232	Etnppl	protein_coding	MGI:1919010	OTTMUSG00000035930.3	-0.578123	-1.49291	0.324414	279.458	8.02415	8.38168	8.72548	8.03787	-1.78205	0.0747409	0.806511
ENSMUSG00000006920	Ezh1	protein_coding	MGI:1097695	OTTMUSG00000002729.2	0.291684	1.22407	0.163715	4556.96	12.1489	12.1505	12.0026	12.2984	1.78166	0.0748046	0.806511
ENSMUSG00000089682	Bcl2l2	protein_coding	MGI:108052	OTTMUSG00000032812.4	0.328367	1.25559	0.184316	1508.59	10.551	10.5235	10.359	10.6881	1.78155	0.0748234	0.806511
ENSMUSG00000055041	Commd5	protein_coding	MGI:1913648	OTTMUSG00000023726.3	-1.09486	-2.13592	0.614657	23.8789	4.56694	4.3864	4.92385	3.84895	-1.78125	0.0748714	0.806511
ENSMUSG00000053286	Trmt1l	protein_coding	MGI:1916185	OTTMUSG00000049568.2	0.319321	1.24774	0.179292	4611.91	12.1618	12.2037	12.0498	12.3575	1.78101	0.074911	0.806511
ENSMUSG00000040413	Timd2	protein_coding	MGI:2159681	OTTMUSG00000005505.3	0.337045	1.26317	0.189269	2375.59	11.158	11.1661	10.9975	11.3346	1.78077	0.0749501	0.806511
ENSMUSG00000032946	Rasgrp2	protein_coding	MGI:1333849	OTTMUSG00000018627.16	-0.43296	-1.35	0.243155	1113.42	10.086	9.88977	10.133	9.64653	-1.78059	0.0749795	0.806511
ENSMUSG00000025192	Entpd7	protein_coding	MGI:2135885	OTTMUSG00000026396.1	-0.351492	-1.27588	0.197408	1104.51	10.0936	10.0463	10.2216	9.87088	-1.78053	0.0749885	0.806511
ENSMUSG00000000253	Gmpr	protein_coding	MGI:1913605	OTTMUSG00000023421.3	0.331527	1.25834	0.186417	2236.99	11.1141	11.1578	10.9933	11.3223	1.77842	0.0753352	0.80896
ENSMUSG00000036896	C1qc	protein_coding	MGI:88225	OTTMUSG00000009764.1	-0.623437	-1.54054	0.35059	98.7685	6.60231	6.49468	6.80516	6.1842	-1.77825	0.0753624	0.80896
ENSMUSG00000030729	Pgm2l1	protein_coding	MGI:1918224	OTTMUSG00000032728.2	0.480865	1.39558	0.270417	596.81	9.18625	9.18282	8.94716	9.41848	1.77823	0.0753655	0.80896
ENSMUSG00000038732	Mboat1	protein_coding	MGI:2387184	OTTMUSG00000000667.3	0.368396	1.29092	0.207234	1082.03	10.0564	10.0952	9.91901	10.2714	1.77768	0.0754562	0.809275
ENSMUSG00000028108	Ecm1	protein_coding	MGI:103060	OTTMUSG00000030311.2	-0.452556	-1.36846	0.25461	1442.86	10.4439	10.1786	10.3908	9.96647	-1.77745	0.0754945	0.809275
ENSMUSG00000024335	Brd2	protein_coding	MGI:99495	OTTMUSG00000017279.10	0.412127	1.33065	0.232102	2967.27	11.512	11.4964	11.3152	11.6776	1.77562	0.0757948	0.811958
ENSMUSG00000091996	BC049352	protein_coding	MGI:3040681	OTTMUSG00000036046.2	-0.528344	-1.44227	0.297651	116.236	6.82812	6.86846	7.13393	6.60299	-1.77504	0.0758908	0.812451
ENSMUSG00000021182	Ccdc88c	protein_coding	MGI:1915589	OTTMUSG00000066081.2	-0.332373	-1.25908	0.187319	1258.13	10.266	10.3574	10.5229	10.1919	-1.77437	0.0760024	0.81311
ENSMUSG00000032265	Tent5a	protein_coding	MGI:2670964	OTTMUSG00000045030.1	-0.415234	-1.33352	0.234118	396.925	8.61222	8.57956	8.78919	8.36993	-1.77361	0.0761274	0.813891
ENSMUSG00000044835	Ankrd45	protein_coding	MGI:1921094	OTTMUSG00000022133.4	-0.452966	-1.36885	0.255434	206.396	7.66829	7.67388	7.89639	7.45137	-1.77332	0.0761755	0.813891
ENSMUSG00000000673	Haao	protein_coding	MGI:1349444	OTTMUSG00000072778.1	0.345456	1.27055	0.194941	2448.56	11.2407	11.1327	10.96	11.3055	1.77211	0.0763766	0.815504
ENSMUSG00000048661	Lemd3	protein_coding	MGI:3580376	OTTMUSG00000031195.2	0.389494	1.30993	0.219872	3636.26	11.8081	11.736	11.5589	11.9132	1.77146	0.0764841	0.815772
ENSMUSG00000045868	Gvin1	protein_coding	MGI:1921808	OTTMUSG00000044633.2	-0.482864	-1.39752	0.272596	187.352	7.53714	7.42786	7.65896	7.19676	-1.77135	0.0765021	0.815772
ENSMUSG00000027499	Pkia	protein_coding	MGI:104747	OTTMUSG00000051305.4	-0.340964	-1.2666	0.192537	3680.43	11.8338	11.799	11.9661	11.6318	-1.7709	0.0765772	0.815879
ENSMUSG00000024770	Lipn	protein_coding	MGI:1917416	OTTMUSG00000029762.2	2.16825	4.49478	1.22467	9.76913	2.81727	2.15465	1.33157	2.97773	1.77047	0.0766484	0.815879
ENSMUSG00000035901	Dennd5a	protein_coding	MGI:1201681	OTTMUSG00000026153.1	0.338156	1.26414	0.191007	5323.68	12.3659	12.3999	12.2414	12.5584	1.77039	0.0766628	0.815879
ENSMUSG00000073077	Cfap47	protein_coding	MGI:3781475	OTTMUSG00000017907.4	0.398838	1.31845	0.225406	283.222	8.11665	8.32709	8.12893	8.52526	1.76942	0.0768245	0.816668
ENSMUSG00000026600	Soat1	protein_coding	MGI:104665	OTTMUSG00000049652.2	0.383154	1.30419	0.216577	1082.64	10.065	10.0743	9.89044	10.2581	1.76914	0.0768712	0.816668
ENSMUSG00000027238	Frmd5	protein_coding	MGI:2442557	OTTMUSG00000015377.7	0.51197	1.426	0.289406	179.74	7.44606	7.38475	7.12261	7.64689	1.76904	0.0768877	0.816668
ENSMUSG00000028277	Ube2j1	protein_coding	MGI:1926245	OTTMUSG00000005008.3	0.344497	1.26971	0.194786	1462.17	10.5036	10.4448	10.2818	10.6077	1.76859	0.0769625	0.816806
ENSMUSG00000014778	Fhod1	protein_coding	MGI:2679008	OTTMUSG00000029936.1	-0.330101	-1.2571	0.186671	1238.55	10.2671	10.2275	10.3913	10.0637	-1.76836	0.0770012	0.816806
ENSMUSG00000035413	Tmem98	protein_coding	MGI:1923457	OTTMUSG00000000222.3	-0.552655	-1.46678	0.312581	104.669	6.70816	6.6753	6.94612	6.40447	-1.76804	0.0770543	0.816835
ENSMUSG00000055737	Ghr	protein_coding	MGI:95708	OTTMUSG00000030599.2	-0.347308	-1.27218	0.196496	162760	17.2933	17.1573	17.3401	16.9744	-1.76751	0.0771431	0.817244
ENSMUSG00000024659	Anxa1	protein_coding	MGI:96819	OTTMUSG00000035986.3	-0.443118	-1.35954	0.250881	294.124	8.18411	8.23123	8.46112	8.00134	-1.76625	0.0773544	0.818948
ENSMUSG00000038806	Sde2	protein_coding	MGI:2384788	OTTMUSG00000050456.1	0.339571	1.26538	0.192309	594.439	9.20914	9.28258	9.11282	9.45235	1.76576	0.0774363	0.819283
ENSMUSG00000049858	Suox	protein_coding	MGI:2446117	OTTMUSG00000065014.1	0.539445	1.45341	0.305683	141.37	7.12714	7.16049	6.90963	7.41134	1.76472	0.0776102	0.819474
ENSMUSG00000025980	Hspd1	protein_coding	MGI:96242	OTTMUSG00000021770.4	0.454318	1.37014	0.257461	2898.33	11.4653	11.3559	11.1649	11.5469	1.76461	0.0776289	0.819474
ENSMUSG00000025036	Sfxn2	protein_coding	MGI:2137678	OTTMUSG00000074236.1	0.339782	1.26557	0.192593	2308.76	11.1607	11.1562	10.9793	11.333	1.76425	0.07769	0.819474
ENSMUSG00000052551	Adarb2	protein_coding	MGI:2151118	OTTMUSG00000023149.3	-0.500369	-1.41458	0.283624	229.08	7.81083	7.96711	8.21598	7.71823	-1.7642	0.0776985	0.819474
ENSMUSG00000053253	Ndfip2	protein_coding	MGI:1923523	OTTMUSG00000032794.3	0.285099	1.21849	0.161607	4207.45	12.0316	11.939	11.7979	12.0802	1.76415	0.0777066	0.819474
ENSMUSG00000028362	Tnfsf8	protein_coding	MGI:88328	OTTMUSG00000000301.1	-0.959903	-1.94518	0.544445	28.0087	4.66423	5.16464	5.62565	4.70362	-1.76308	0.0778864	0.82044
ENSMUSG00000043099	Hic1	protein_coding	MGI:1338010	OTTMUSG00000006196.1	-0.672028	-1.59331	0.381183	81.804	6.32977	6.1939	6.52369	5.86411	-1.76301	0.0778991	0.82044
ENSMUSG00000070594	Gm4788	protein_coding	MGI:3646434	OTTMUSG00000050044.3	0.864472	1.82067	0.490575	43.8132	5.41383	5.19271	4.71448	5.67095	1.76216	0.078042	0.820748
ENSMUSG00000029111	Nelfa	protein_coding	MGI:1346098	OTTMUSG00000025105.2	0.305726	1.23604	0.173534	1229.92	10.2594	10.2079	10.0562	10.3596	1.76176	0.0781098	0.820748
ENSMUSG00000029798	Herc6	protein_coding	MGI:1914388	OTTMUSG00000057867.1	-0.322193	-1.25023	0.182889	1739.37	10.7571	10.7613	10.9202	10.6023	-1.76168	0.0781229	0.820748
ENSMUSG00000038708	Golga4	protein_coding	MGI:1859646	OTTMUSG00000061786.2	0.28206	1.21593	0.16015	13514.9	13.7154	13.6857	13.5434	13.828	1.76122	0.0782006	0.820748
ENSMUSG00000026839	Upp2	protein_coding	MGI:1923904	OTTMUSG00000012752.3	-0.297433	-1.22896	0.168959	7416.87	12.8382	13.0203	13.168	12.8725	-1.76039	0.0783415	0.820748
ENSMUSG00000074639	Rdh16f2	protein_coding	MGI:3583955	OTTMUSG00000027656.2	1.34589	2.54187	0.764645	1286.29	10.0711	10.3976	9.60524	11.1899	1.76015	0.0783829	0.820748
ENSMUSG00000020572	Nampt	protein_coding	MGI:1929865	OTTMUSG00000065234.1	-0.293996	-1.22603	0.167042	3690.92	11.829	11.8089	11.9561	11.6617	-1.76001	0.078406	0.820748
ENSMUSG00000068101	Cenpm	protein_coding	MGI:1913820	OTTMUSG00000070937.1	-2.0291	-4.08151	1.15298	7.01066	2.84971	2.64596	3.48083	1.81109	-1.75987	0.0784297	0.820748
ENSMUSG00000034959	Rubcnl	protein_coding	MGI:2685590	OTTMUSG00000069350.1	-0.64054	-1.55891	0.36399	93.0253	6.51766	6.52267	6.83523	6.21012	-1.75977	0.0784466	0.820748
ENSMUSG00000038388	Mpp6	protein_coding	MGI:1927340	OTTMUSG00000035974.4	0.335152	1.26151	0.19048	7846.56	12.8957	12.7369	12.5692	12.9045	1.75952	0.07849	0.820748
ENSMUSG00000049436	Upk1b	protein_coding	MGI:98912	OTTMUSG00000071441.1	0.415083	1.33338	0.235918	276.803	8.05756	8.42717	8.22111	8.63324	1.75944	0.0785036	0.820748
ENSMUSG00000024299	Adamts10	protein_coding	MGI:2449112	OTTMUSG00000037200.2	-0.309865	-1.23959	0.176134	1576.67	10.615	10.5279	10.6806	10.3751	-1.75925	0.0785345	0.820748
ENSMUSG00000047773	Ankfn1	protein_coding	MGI:2686021	OTTMUSG00000001319.6	0.616952	1.53363	0.350756	467.317	8.76251	8.94685	8.5435	9.35019	1.75892	0.0785908	0.820809
ENSMUSG00000057072	Spata45	protein_coding	MGI:1922808	OTTMUSG00000051394.1	-1.32604	-2.50714	0.754141	16.1077	3.98992	3.8943	4.51217	3.27644	-1.75835	0.0786887	0.820826
ENSMUSG00000029802	Abcg2	protein_coding	MGI:1347061	OTTMUSG00000022209.8	0.304339	1.23485	0.173086	10983.8	13.4087	13.3649	13.2114	13.5184	1.75831	0.0786942	0.820826
ENSMUSG00000027257	Pacsin3	protein_coding	MGI:1891410	OTTMUSG00000014429.4	0.365546	1.28837	0.20793	523.191	9.02158	9.1088	8.92682	9.29077	1.75802	0.078744	0.820826
ENSMUSG00000021890	Eaf1	protein_coding	MGI:1921677	OTTMUSG00000069836.1	0.330217	1.2572	0.187944	577.207	9.16972	9.1251	8.96013	9.29008	1.75699	0.0789188	0.821472
ENSMUSG00000043592	Unc5cl	protein_coding	MGI:1923839	OTTMUSG00000028421.3	-0.931364	-1.90708	0.530215	37.1318	5.125	5.4347	5.94805	4.92135	-1.75658	0.0789899	0.821472
ENSMUSG00000032327	Stra6	protein_coding	MGI:107742	OTTMUSG00000024607.5	-1.43133	-2.69695	0.815047	12.8663	3.55676	4.012	4.692	3.33201	-1.75613	0.0790658	0.821472
ENSMUSG00000078937	Cpt1b	protein_coding	MGI:1098297	OTTMUSG00000035434.2	0.378753	1.30022	0.215695	596.895	9.20979	9.26396	9.06855	9.45936	1.75597	0.0790939	0.821472
ENSMUSG00000020063	Sirt1	protein_coding	MGI:2135607	OTTMUSG00000030914.1	0.35885	1.2824	0.204367	2854.16	11.4649	11.4304	11.2645	11.5963	1.75591	0.0791035	0.821472
ENSMUSG00000034023	Fancd2	protein_coding	MGI:2448480	OTTMUSG00000023488.4	0.67786	1.59977	0.386056	71.9757	6.10462	6.45298	6.12035	6.78562	1.75586	0.0791126	0.821472
ENSMUSG00000042254	Cilp	protein_coding	MGI:2444507	OTTMUSG00000016695.3	1.27806	2.42513	0.727999	17.8507	4.12709	4.0354	3.42773	4.64307	1.75558	0.0791598	0.821472
ENSMUSG00000033623	Pcgf3	protein_coding	MGI:1916837	OTTMUSG00000017424.2	0.281361	1.21534	0.160427	2756.98	11.4238	11.484	11.3443	11.6237	1.75383	0.0794593	0.822758
ENSMUSG00000031189	Aff2	protein_coding	MGI:1202294	OTTMUSG00000017765.1	-0.385931	-1.3067	0.220113	590.653	9.19146	9.13526	9.32536	8.94516	-1.75334	0.0795445	0.822758
ENSMUSG00000078588	Ccdc24	protein_coding	MGI:2685874	OTTMUSG00000008649.7	-0.774426	-1.71051	0.441749	59.6941	5.81611	6.04496	6.38553	5.70439	-1.75309	0.0795863	0.822758
ENSMUSG00000060733	Ipmk	protein_coding	MGI:1916968	OTTMUSG00000031016.2	0.445778	1.36205	0.254316	4002.88	11.9128	12.1424	11.9529	12.3319	1.75285	0.079628	0.822758
ENSMUSG00000050241	Klre1	protein_coding	MGI:2662547	OTTMUSG00000056473.2	-1.65352	-3.14601	0.94338	9.99671	3.34276	3.2101	3.94149	2.4787	-1.75276	0.0796425	0.822758
ENSMUSG00000048118	Arid4a	protein_coding	MGI:2444354	OTTMUSG00000017260.3	0.270091	1.20588	0.154105	6029.3	12.5533	12.5868	12.4527	12.7208	1.75265	0.0796622	0.822758
ENSMUSG00000027285	Haus2	protein_coding	MGI:1913546	OTTMUSG00000015622.3	0.360227	1.28363	0.205534	388.413	8.59586	8.68016	8.50007	8.86024	1.75264	0.0796642	0.822758
ENSMUSG00000037503	Fam168b	protein_coding	MGI:2448487	OTTMUSG00000021855.4	0.275267	1.21022	0.157096	3112.07	11.5981	11.6694	11.532	11.8069	1.75222	0.0797361	0.822758
ENSMUSG00000052485	Tmem171	protein_coding	MGI:2685751	OTTMUSG00000027705.3	0.424975	1.34255	0.242543	239.738	7.89279	7.74806	7.54213	7.954	1.75216	0.0797457	0.822758
ENSMUSG00000051727	Kctd14	protein_coding	MGI:1289222	OTTMUSG00000029543.3	-0.834629	-1.7834	0.476513	80.3237	6.20201	6.31617	6.74243	5.88992	-1.75153	0.0798539	0.822758
ENSMUSG00000093661	Eif4e3	protein_coding	MGI:1914142	OTTMUSG00000042259.1	-0.334955	-1.26134	0.191312	700.027	9.44186	9.49477	9.66658	9.32297	-1.75083	0.0799745	0.822758
ENSMUSG00000049555	Tmie	protein_coding	MGI:2159400	OTTMUSG00000021713.3	0.372285	1.2944	0.212684	353.126	8.45573	8.5273	8.34168	8.71292	1.75041	0.0800477	0.822758
ENSMUSG00000053398	Phgdh	protein_coding	MGI:1355330	OTTMUSG00000026317.5	0.436974	1.35376	0.249723	250.055	7.95079	7.99294	7.77555	8.21033	1.74983	0.0801472	0.822758
ENSMUSG00000028788	Ptp4a2	protein_coding	MGI:1277117	OTTMUSG00000009511.5	0.429406	1.34668	0.245405	5831.82	12.478	12.4696	12.2617	12.6775	1.74979	0.0801553	0.822758
ENSMUSG00000036309	Skp1a	protein_coding	MGI:103575	OTTMUSG00000005625.3	0.328366	1.25559	0.187666	1598.47	10.6343	10.6132	10.4509	10.7755	1.74974	0.0801628	0.822758
ENSMUSG00000070495	Ctcfl	protein_coding	MGI:3652571	OTTMUSG00000016680.1	1.78328	3.44209	1.01918	8.18459	3.05633	3.14781	2.35797	3.93764	1.74972	0.0801667	0.822758
ENSMUSG00000063297	Luzp2	protein_coding	MGI:1889615	OTTMUSG00000058810.1	0.419411	1.33738	0.23973	397.929	8.60012	8.79565	8.58111	9.01019	1.74951	0.0802026	0.822758
ENSMUSG00000032193	Ldlr	protein_coding	MGI:96765	OTTMUSG00000063513.2	-0.383873	-1.30484	0.219537	1377.65	10.3726	10.0918	10.2843	9.89932	-1.74856	0.0803673	0.822758
ENSMUSG00000060550	H2-Q7	protein_coding	MGI:95936	OTTMUSG00000037191.3	-0.42321	-1.34091	0.242072	466.57	8.84937	8.86203	9.06404	8.66003	-1.74828	0.0804161	0.822758
ENSMUSG00000026581	Sell	protein_coding	MGI:98279	OTTMUSG00000050837.2	-1.2494	-2.37742	0.714664	17.6557	3.99273	4.46332	5.04264	3.88401	-1.74823	0.0804235	0.822758
ENSMUSG00000022765	Snap29	protein_coding	MGI:1914724	OTTMUSG00000023704.2	0.324105	1.25189	0.185406	799.309	9.6367	9.6783	9.51776	9.83884	1.74808	0.0804499	0.822758
ENSMUSG00000048078	Tenm4	protein_coding	MGI:2447063	OTTMUSG00000021244.5	-0.379405	-1.30081	0.217064	1337.38	10.358	10.499	10.6863	10.3118	-1.7479	0.0804818	0.822758
ENSMUSG00000025184	R3hcc1l	protein_coding	MGI:1196316	OTTMUSG00000035132.2	0.324428	1.25217	0.185612	5812.01	12.4924	12.3999	12.2418	12.5579	1.74788	0.0804845	0.822758
ENSMUSG00000046714	Foxc2	protein_coding	MGI:1347481	OTTMUSG00000043022.1	-0.606927	-1.52301	0.347347	89.696	6.46047	6.20893	6.49967	5.9182	-1.74732	0.0805813	0.822758
ENSMUSG00000006313	Upk1a	protein_coding	MGI:98911	OTTMUSG00000059366.1	0.507462	1.42155	0.290463	208.108	7.67983	7.63963	7.38895	7.89032	1.74708	0.080623	0.822758
ENSMUSG00000024211	Grm8	protein_coding	MGI:1351345	OTTMUSG00000021285.4	0.633468	1.55129	0.362618	144.116	7.10839	7.11872	6.84142	7.39603	1.74693	0.0806494	0.822758
ENSMUSG00000027805	Pfn2	protein_coding	MGI:97550	OTTMUSG00000026672.4	-0.395427	-1.31533	0.226356	623.445	9.2564	9.14242	9.3546	8.93025	-1.74692	0.0806506	0.822758
ENSMUSG00000045136	Tubb2b	protein_coding	MGI:1920960	OTTMUSG00000067474.1	0.498729	1.41297	0.285727	145.562	7.17743	7.06655	6.82191	7.31119	1.74547	0.0809026	0.823834
ENSMUSG00000070866	Zfp804a	protein_coding	MGI:2442949	OTTMUSG00000013330.1	-0.854885	-1.80861	0.489932	53.557	5.66758	5.51196	5.84388	5.18004	-1.74491	0.0810011	0.823834
ENSMUSG00000035064	Eef2k	protein_coding	MGI:1195261	OTTMUSG00000026126.3	-0.3484	-1.27315	0.19967	450.189	8.79816	8.96989	9.14409	8.79568	-1.74488	0.0810051	0.823834
ENSMUSG00000041797	Abca9	protein_coding	MGI:2386796	OTTMUSG00000003233.2	-0.378747	-1.30021	0.217091	880.154	9.76433	9.65161	9.83642	9.46679	-1.74465	0.0810458	0.823834
ENSMUSG00000029530	Ccr9	protein_coding	MGI:1341902	OTTMUSG00000036110.3	-0.453914	-1.36975	0.260297	235.601	7.869	7.82013	8.0462	7.59407	-1.74383	0.0811884	0.823834
ENSMUSG00000032606	Nicn1	protein_coding	MGI:1913507	OTTMUSG00000050750.1	0.407006	1.32593	0.233492	264.541	8.03719	7.89476	7.68741	8.10212	1.74312	0.0813119	0.823834
ENSMUSG00000035208	Slfn8	protein_coding	MGI:2672859	OTTMUSG00000000922.8	-0.465638	-1.38093	0.26714	157.17	7.28484	7.37801	7.61048	7.14554	-1.74305	0.081325	0.823834
ENSMUSG00000028646	Rragc	protein_coding	MGI:1858751	OTTMUSG00000008994.3	0.331251	1.2581	0.190066	1558.37	10.5962	10.6348	10.4773	10.7924	1.74282	0.0813653	0.823834
ENSMUSG00000071659	Hnrnpul2	protein_coding	MGI:1915943	OTTMUSG00000074536.1	0.287052	1.22014	0.164714	3071.4	11.5793	11.6219	11.4792	11.7646	1.74273	0.0813811	0.823834
ENSMUSG00000026827	Gpd2	protein_coding	MGI:99778	OTTMUSG00000012561.4	0.321667	1.24977	0.184612	4766.72	12.2055	12.2982	12.1386	12.4577	1.7424	0.0814388	0.823834
ENSMUSG00000032375	Aph1b	protein_coding	MGI:3522097	OTTMUSG00000036114.6	0.384897	1.30577	0.220915	367.789	8.51537	8.44616	8.25068	8.64164	1.74229	0.0814581	0.823834
ENSMUSG00000026484	Rnf2	protein_coding	MGI:1101759	OTTMUSG00000049593.2	0.305133	1.23553	0.175166	2202.53	11.0985	11.1192	10.9687	11.2697	1.74197	0.0815139	0.823834
ENSMUSG00000036391	Sec24a	protein_coding	MGI:1924621	OTTMUSG00000005603.3	0.299673	1.23087	0.172038	6584.96	12.6764	12.6774	12.5297	12.8251	1.7419	0.0815254	0.823834
ENSMUSG00000037318	Traf3ip3	protein_coding	MGI:2441706	OTTMUSG00000027078.6	-0.666392	-1.5871	0.382625	77.0441	6.22649	6.36727	6.69461	6.03993	-1.74163	0.0815724	0.823834
ENSMUSG00000112160	BC024063	protein_coding	MGI:2670978	OTTMUSG00000064794.1	-0.441248	-1.35778	0.253416	215.783	7.7426	7.6374	7.85903	7.41578	-1.7412	0.0816486	0.823834
ENSMUSG00000004988	Fxyd4	protein_coding	MGI:1889005	OTTMUSG00000056757.2	-0.366533	-1.28925	0.210507	1955.67	10.8822	10.7247	10.911	10.5385	-1.74119	0.0816502	0.823834
ENSMUSG00000027274	Mkks	protein_coding	MGI:1891836	OTTMUSG00000070328.1	0.579232	1.49405	0.332671	290.528	8.11064	7.81299	7.5916	8.03439	1.74116	0.0816562	0.823834
ENSMUSG00000019947	Arid5b	protein_coding	MGI:2175912	OTTMUSG00000064422.2	0.332682	1.25935	0.191077	21462.2	14.3762	14.3026	14.1385	14.4667	1.74109	0.0816686	0.823834
ENSMUSG00000078722	Gm12394	protein_coding	MGI:3649790	OTTMUSG00000006589.4	-1.4488	-2.72982	0.832462	15.0381	3.8398	3.492	4.14792	2.83608	-1.74038	0.0817915	0.824562
ENSMUSG00000037098	Rab11fip3	protein_coding	MGI:2444431	OTTMUSG00000026527.5	0.269622	1.20549	0.154947	29654.1	14.8407	14.9779	14.8444	15.1114	1.74009	0.0818426	0.824565
ENSMUSG00000026567	Adcy10	protein_coding	MGI:2660854	OTTMUSG00000021452.4	-0.445174	-1.36148	0.255894	315.177	8.1897	8.69211	8.92796	8.45625	-1.73968	0.0819145	0.824779
ENSMUSG00000002320	Tm9sf1	protein_coding	MGI:1921390	OTTMUSG00000027875.3	0.327466	1.25481	0.188341	985.689	9.93748	9.87601	9.71247	10.0396	1.73869	0.0820895	0.826003
ENSMUSG00000062797	Hikeshi	protein_coding	MGI:96738	OTTMUSG00000023022.4	0.349592	1.2742	0.20116	1163.11	10.1687	10.0422	9.87268	10.2117	1.73788	0.0822316	0.826003
ENSMUSG00000006216	Clcnkb	protein_coding	MGI:1930643	OTTMUSG00000010299.1	-0.298765	-1.23009	0.171926	1915.03	10.8941	10.7821	10.9317	10.6325	-1.73775	0.0822543	0.826003
ENSMUSG00000040483	Xaf1	protein_coding	MGI:3772572	OTTMUSG00000006106.5	-0.418117	-1.33618	0.240629	378.736	8.55139	8.59818	8.80235	8.39402	-1.7376	0.0822813	0.826003
ENSMUSG00000022404	Slc25a17	protein_coding	MGI:1342248	OTTMUSG00000070885.1	0.288627	1.22148	0.166112	4373.61	12.0876	12.1174	11.9721	12.2628	1.73755	0.0822903	0.826003
ENSMUSG00000020904	Cfap52	protein_coding	MGI:1919110	OTTMUSG00000005936.1	-0.468149	-1.38333	0.269523	250.695	7.9428	7.91443	8.14966	7.67921	-1.73695	0.0823958	0.826552
ENSMUSG00000031662	Snx20	protein_coding	MGI:1918857	OTTMUSG00000061527.1	-0.613667	-1.53014	0.353521	77.8083	6.26969	6.40696	6.71	6.10393	-1.73587	0.0825865	0.827376
ENSMUSG00000020256	Aldh1l2	protein_coding	MGI:2444680	OTTMUSG00000024804.4	-0.636724	-1.5548	0.366825	108.268	6.72541	6.69248	7.04184	6.34311	-1.73577	0.0826044	0.827376
ENSMUSG00000031601	Cnot7	protein_coding	MGI:1298230	OTTMUSG00000026076.3	0.283553	1.21719	0.163372	2601.13	11.3387	11.2564	11.1146	11.3981	1.73562	0.0826307	0.827376
ENSMUSG00000055044	Pdlim1	protein_coding	MGI:1860611	OTTMUSG00000043391.2	-0.408631	-1.32743	0.2355	548.796	9.08335	9.12934	9.3379	8.92078	-1.73516	0.082712	0.827389
ENSMUSG00000022360	Atad2	protein_coding	MGI:1917722	OTTMUSG00000070431.1	0.420191	1.3381	0.24219	685.018	9.39346	9.2386	9.04741	9.4298	1.73496	0.0827476	0.827389
ENSMUSG00000032469	Dbr1	protein_coding	MGI:1931520	OTTMUSG00000034138.3	0.467935	1.38313	0.269775	210.03	7.70131	7.6776	7.45262	7.90258	1.73453	0.0828233	0.827389
ENSMUSG00000058672	Tubb2a	protein_coding	MGI:107861	OTTMUSG00000067469.1	0.336339	1.26255	0.19397	569.84	9.13229	8.89436	8.72715	9.06156	1.73398	0.0829223	0.827389
ENSMUSG00000020782	Llgl2	protein_coding	MGI:1918843	OTTMUSG00000003613.5	0.389002	1.30949	0.224378	2419.55	11.2201	11.1779	10.982	11.3737	1.73369	0.0829731	0.827389
ENSMUSG00000032477	Cdc25a	protein_coding	MGI:103198	OTTMUSG00000051511.4	0.363327	1.28639	0.209587	507.083	8.97705	8.9338	8.75118	9.11642	1.73354	0.0829994	0.827389
ENSMUSG00000020361	Hspa4	protein_coding	MGI:1342292	OTTMUSG00000000056.1	0.361808	1.28504	0.208713	5216.56	12.333	12.305	12.1364	12.4736	1.73352	0.083004	0.827389
ENSMUSG00000053141	Ptprt	protein_coding	MGI:1321152	OTTMUSG00000015291.2	0.677237	1.59907	0.39073	77.7584	6.15072	6.62697	6.331	6.92295	1.73326	0.0830491	0.827389
ENSMUSG00000051166	Eml5	protein_coding	MGI:2442513	OTTMUSG00000065917.1	-0.27878	-1.21317	0.160878	8033.11	12.9624	13.0477	13.1897	12.9057	-1.73286	0.0831199	0.827389
ENSMUSG00000033417	Cacul1	protein_coding	MGI:1926082	OTTMUSG00000074395.1	0.337011	1.26314	0.194505	5659.12	12.4512	12.4007	12.2407	12.5607	1.73266	0.0831566	0.827389
ENSMUSG00000032243	Itga11	protein_coding	MGI:2442114	OTTMUSG00000026249.2	-0.573185	-1.4878	0.330877	87.5077	6.43286	6.60902	6.89444	6.3236	-1.73232	0.0832159	0.827389
ENSMUSG00000022020	Naa16	protein_coding	MGI:1914147	OTTMUSG00000035187.3	0.40944	1.32817	0.236384	4863.55	12.2145	12.0642	11.8847	12.2437	1.73209	0.083257	0.827389
ENSMUSG00000031534	Smim19	protein_coding	MGI:2142501	OTTMUSG00000060888.1	0.462622	1.37804	0.26712	893.178	9.7611	9.85884	9.64843	10.0693	1.73189	0.0832938	0.827389
ENSMUSG00000028383	Hsdl2	protein_coding	MGI:1919729	OTTMUSG00000007335.2	0.288145	1.22107	0.166471	1362.15	10.403	10.4186	10.2743	10.5628	1.73091	0.0834685	0.828617
ENSMUSG00000025804	Ccr1	protein_coding	MGI:104618	OTTMUSG00000062930.1	-2.24596	-4.74353	1.29778	6.50688	2.62644	2.3655	3.22685	1.50414	-1.73062	0.0835197	NA
ENSMUSG00000038642	Ctss	protein_coding	MGI:107341	OTTMUSG00000022029.2	-0.461766	-1.37723	0.266823	242.53	7.9079	7.91778	8.15337	7.68218	-1.73061	0.0835215	0.828637
ENSMUSG00000032420	Nt5e	protein_coding	MGI:99782	OTTMUSG00000045593.4	1.25098	2.38002	0.723331	5598.92	12.2633	11.9647	11.4069	12.5225	1.72947	0.0837257	0.830157
ENSMUSG00000007050	Lsm2	protein_coding	MGI:90676	OTTMUSG00000037141.1	0.44929	1.36537	0.259975	252.342	7.96671	7.98106	7.77043	8.19168	1.7282	0.0839518	0.83189
ENSMUSG00000034614	Pik3ip1	protein_coding	MGI:1917016	OTTMUSG00000000761.4	-0.456742	-1.37244	0.264445	302.416	8.20921	8.37901	8.62594	8.13207	-1.72717	0.0841372	0.83322
ENSMUSG00000070034	Sp110	protein_coding	MGI:1923364	OTTMUSG00000024589.3	-0.421662	-1.33947	0.244198	331.995	8.36281	8.39018	8.59762	8.18273	-1.72672	0.0842171	0.833503
ENSMUSG00000052819	Best2	protein_coding	MGI:2387588	OTTMUSG00000061399.1	2.51968	5.73455	1.45961	6.30698	2.59732	1.93394	1.0497	2.81819	1.72627	0.0842992	0.833808
ENSMUSG00000005686	Ampd3	protein_coding	MGI:1096344	OTTMUSG00000023504.5	0.326207	1.25371	0.189034	3073.57	11.5735	11.6237	11.4613	11.786	1.72565	0.0844097	0.833896
ENSMUSG00000018211	Wfdc15b	protein_coding	MGI:2445041	OTTMUSG00000001082.3	-0.376488	-1.29818	0.218172	2225.19	11.0643	10.7559	10.926	10.5858	-1.72565	0.0844108	0.833896
ENSMUSG00000028392	Bspry	protein_coding	MGI:2177191	OTTMUSG00000000309.2	0.448814	1.36492	0.260219	1157.69	10.1452	10.1199	9.88751	10.3522	1.72476	0.0845714	0.833986
ENSMUSG00000069830	Nlrp1a	protein_coding	MGI:2684861	OTTMUSG00000006088.4	-0.897453	-1.86277	0.520546	32.5317	5.01959	4.92704	5.36875	4.48532	-1.72406	0.0846969	0.833986
ENSMUSG00000004665	Cnn2	protein_coding	MGI:105093	OTTMUSG00000019132.1	-0.457811	-1.37346	0.265595	921.665	9.81588	9.8085	10.0364	9.58059	-1.72372	0.0847588	0.833986
ENSMUSG00000041258	Zfp236	protein_coding	MGI:1926950	OTTMUSG00000044389.9	0.29222	1.22452	0.169542	5253.44	12.3458	12.1961	12.0534	12.3388	1.72358	0.0847841	0.833986
ENSMUSG00000060487	Samd5	protein_coding	MGI:2444815	OTTMUSG00000037128.4	-0.485347	-1.39992	0.281602	297.159	8.18123	8.0111	8.24919	7.77302	-1.72352	0.0847949	0.833986
ENSMUSG00000097328	Tnfsf12	protein_coding	MGI:1196259	OTTMUSG00000005999.3	-0.382207	-1.30333	0.221764	358.267	8.47879	8.43816	8.62733	8.24899	-1.72349	0.0848008	0.833986
ENSMUSG00000020279	Il9r	protein_coding	MGI:96564	OTTMUSG00000006344.2	-3.49853	-11.3022	2.02996	2.89349	1.63066	1.60191	2.73094	0.472883	-1.72345	0.0848077	NA
ENSMUSG00000062866	Phactr2	protein_coding	MGI:2446138	OTTMUSG00000020940.6	0.296364	1.22805	0.171998	27555.7	14.7362	14.6098	14.4618	14.7577	1.72307	0.0848765	0.833986
ENSMUSG00000027967	Neurog2	protein_coding	MGI:109619	OTTMUSG00000022648.2	-1.0427	-2.06008	0.605287	34.6864	4.75115	4.19601	4.65979	3.73222	-1.72265	0.0849513	0.833986
ENSMUSG00000039621	Prex1	protein_coding	MGI:3040696	OTTMUSG00000001160.4	-0.3151	-1.2441	0.182918	693.396	9.42517	9.5833	9.74054	9.42605	-1.72263	0.0849551	0.833986
ENSMUSG00000037992	Rara	protein_coding	MGI:97856	OTTMUSG00000006440.1	0.330849	1.25775	0.192074	1229.36	10.255	10.292	10.1281	10.4558	1.72251	0.0849775	0.833986
ENSMUSG00000001670	Tat	protein_coding	MGI:98487	OTTMUSG00000026257.2	-4.66872	-25.4346	2.71096	1.51563	0.847262	1.09247	2.18495	0	-1.72216	0.08504	NA
ENSMUSG00000031558	Slit2	protein_coding	MGI:1315205	OTTMUSG00000037422.9	-0.350398	-1.27491	0.203475	20252.5	14.2881	14.3767	14.5513	14.2021	-1.72206	0.0850581	0.833986
ENSMUSG00000024259	Slc25a46	protein_coding	MGI:1914703	OTTMUSG00000073134.2	0.310586	1.24021	0.180361	1741.65	10.7595	10.7261	10.5704	10.8817	1.72202	0.0850655	0.833986
ENSMUSG00000032537	Ephb1	protein_coding	MGI:1096337	OTTMUSG00000021086.5	-0.345917	-1.27096	0.200944	950.148	9.84909	10.1599	10.3321	9.98774	-1.72146	0.085168	0.833986
ENSMUSG00000003534	Ddr1	protein_coding	MGI:99216	OTTMUSG00000031017.5	-0.350947	-1.2754	0.203941	2681.58	11.3749	11.325	11.4924	11.1575	-1.72083	0.0852816	0.833986
ENSMUSG00000033629	Hacd3	protein_coding	MGI:1889341	OTTMUSG00000062616.1	0.295965	1.22771	0.171991	2471.72	11.2639	11.2899	11.1414	11.4384	1.72082	0.0852841	0.833986
ENSMUSG00000000560	Gabra2	protein_coding	MGI:95614	OTTMUSG00000054189.3	-1.3505	-2.55001	0.784848	13.2389	3.71957	3.73578	4.35818	3.11338	-1.72072	0.0853015	0.833986
ENSMUSG00000027356	Fermt1	protein_coding	MGI:2443583	OTTMUSG00000015663.1	0.306204	1.23645	0.178006	3700.55	11.8363	11.6631	11.5081	11.8181	1.72019	0.0853982	0.833986
ENSMUSG00000031004	Mki67	protein_coding	MGI:106035	OTTMUSG00000060275.3	-0.636778	-1.55485	0.37018	107.555	6.71495	6.74905	7.02341	6.4747	-1.72018	0.0853989	0.833986
ENSMUSG00000034333	Zbed4	protein_coding	MGI:2682302	OTTMUSG00000017462.1	0.349807	1.27439	0.203388	2021.74	10.9658	10.895	10.7278	11.0623	1.7199	0.0854512	0.833986
ENSMUSG00000021947	Cryl1	protein_coding	MGI:1915881	OTTMUSG00000068979.1	-0.319482	-1.24788	0.185787	18022.1	14.1222	14.2351	14.3941	14.0762	-1.71962	0.0855016	0.833986
ENSMUSG00000011960	Ccnt1	protein_coding	MGI:1328363	OTTMUSG00000035789.4	0.313511	1.24273	0.182363	4944.06	12.2629	12.2664	12.1106	12.4222	1.71916	0.0855858	0.833986
ENSMUSG00000026303	Mlph	protein_coding	MGI:2176380	OTTMUSG00000022397.2	0.384231	1.30516	0.2235	449.501	8.79724	8.87867	8.68432	9.07302	1.71915	0.085587	0.833986
ENSMUSG00000062590	Armc9	protein_coding	MGI:1926045	OTTMUSG00000033936.7	0.269488	1.20538	0.156763	3127.86	11.606	11.643	11.5082	11.7779	1.71908	0.0856002	0.833986
ENSMUSG00000038267	Slc22a23	protein_coding	MGI:1920352	OTTMUSG00000033842.3	-0.293112	-1.22528	0.170579	10720.3	13.3814	13.3749	13.5197	13.2301	-1.71834	0.0857346	0.834366
ENSMUSG00000051890	Klhdc1	protein_coding	MGI:2672853	OTTMUSG00000023769.4	0.366286	1.28903	0.213189	797.158	9.62535	9.69604	9.50859	9.88349	1.71813	0.0857738	0.834366
ENSMUSG00000055723	Rras2	protein_coding	MGI:1914172	OTTMUSG00000060367.1	0.342237	1.26772	0.199211	5142.89	12.3143	12.3436	12.1851	12.5021	1.71796	0.0858037	0.834366
ENSMUSG00000055024	Ep300	protein_coding	MGI:1276116	OTTMUSG00000048223.6	0.32824	1.25548	0.191089	6799.85	12.7194	12.6609	12.5051	12.8167	1.71774	0.0858446	0.834366
ENSMUSG00000007646	Rad51c	protein_coding	MGI:2150020	OTTMUSG00000001261.2	0.474892	1.38981	0.27659	220.461	7.76164	7.59857	7.36069	7.83644	1.71696	0.0859871	0.835069
ENSMUSG00000029221	Slc30a9	protein_coding	MGI:1923690	OTTMUSG00000030420.6	0.36199	1.2852	0.210854	8124.68	12.9685	12.8741	12.6971	13.051	1.71678	0.0860197	0.835069
ENSMUSG00000104445	Rhbg	protein_coding	MGI:1927379	OTTMUSG00000035936.1	-0.361321	-1.2846	0.210652	479.533	8.86953	8.598	8.77891	8.4171	-1.71525	0.086299	0.836905
ENSMUSG00000055254	Ntrk2	protein_coding	MGI:97384	OTTMUSG00000068369.1	0.632869	1.55065	0.36898	72.1383	6.16819	6.08718	5.77246	6.4019	1.71518	0.0863118	0.836905
ENSMUSG00000031349	Nsdhl	protein_coding	MGI:1099438	OTTMUSG00000017843.1	0.35597	1.27985	0.207633	1455.27	10.4625	10.1524	9.97982	10.3251	1.71442	0.0864519	0.837433
ENSMUSG00000040740	Slc25a34	protein_coding	MGI:2686215	OTTMUSG00000010347.1	-0.462289	-1.37773	0.269663	203.926	7.63802	7.82758	8.05463	7.60053	-1.71432	0.0864693	0.837433
ENSMUSG00000020644	Id2	protein_coding	MGI:96397	OTTMUSG00000067091.2	0.4247	1.34229	0.247839	5630.35	12.4162	12.225	12.01	12.4399	1.71362	0.0865994	0.838193
ENSMUSG00000026566	Mpzl1	protein_coding	MGI:1915731	OTTMUSG00000049918.2	0.37752	1.29911	0.220454	3338.24	11.6821	11.6818	11.493	11.8707	1.71247	0.0868105	0.839737
ENSMUSG00000041633	Kctd12b	protein_coding	MGI:2444667	OTTMUSG00000019380.1	-0.416994	-1.33514	0.243571	371.305	8.51919	8.61418	8.81452	8.41384	-1.712	0.0868962	0.840066
ENSMUSG00000029447	Cct6a	protein_coding	MGI:107943	OTTMUSG00000055628.1	0.332892	1.25954	0.19448	1620.61	10.6508	10.5739	10.4061	10.7418	1.71171	0.086951	0.840095
ENSMUSG00000040569	Slc26a7	protein_coding	MGI:2384791	OTTMUSG00000004548.2	-0.454195	-1.37002	0.265608	223.082	7.68963	7.59072	7.81093	7.37051	-1.71002	0.0872614	0.842594
ENSMUSG00000096188	Cmtm4	protein_coding	MGI:2142888	OTTMUSG00000061907.1	0.280389	1.21452	0.164067	3383.86	11.7201	11.7155	11.5763	11.8547	1.70899	0.0874528	0.84394
ENSMUSG00000067879	Vxn	protein_coding	MGI:1924232	OTTMUSG00000022603.1	-0.621002	-1.53794	0.363451	77.9452	6.27462	6.34166	6.64046	6.04286	-1.70863	0.08752	0.844088
ENSMUSG00000044583	Tlr7	protein_coding	MGI:2176882	OTTMUSG00000019578.2	-0.609878	-1.52613	0.357027	94.9518	6.55068	6.56044	6.84328	6.27761	-1.70822	0.0875963	0.844271
ENSMUSG00000032717	Mdfi	protein_coding	MGI:107687	OTTMUSG00000018352.3	-0.680951	-1.6032	0.398691	61.1464	5.90293	6.13354	6.46257	5.80451	-1.70796	0.087643	0.844271
ENSMUSG00000022816	Fstl1	protein_coding	MGI:102793	OTTMUSG00000025717.2	-0.349144	-1.2738	0.204518	1851.68	10.8365	10.6954	10.8575	10.5334	-1.70716	0.0877931	0.844348
ENSMUSG00000040521	Tsfm	protein_coding	MGI:1913649	OTTMUSG00000030579.2	-0.371125	-1.29336	0.217398	813.597	9.65314	9.63711	9.82384	9.45038	-1.70712	0.0878001	0.844348
ENSMUSG00000053799	Exoc6	protein_coding	MGI:1351611	OTTMUSG00000074097.3	0.259589	1.19714	0.152066	11115.3	13.4314	13.4799	13.3502	13.6095	1.70708	0.0878068	0.844348
ENSMUSG00000051527	Usp29	protein_coding	MGI:1888998	OTTMUSG00000054322.3	-0.767448	-1.70226	0.449869	44.8558	5.48762	5.41904	5.78428	5.05381	-1.70594	0.08802	0.845424
ENSMUSG00000030102	Itpr1	protein_coding	MGI:96623	OTTMUSG00000056439.3	0.268747	1.20476	0.157538	62387	15.9242	15.9014	15.7647	16.0381	1.70592	0.0880227	0.845424
ENSMUSG00000020211	Sf3a2	protein_coding	MGI:104912	OTTMUSG00000032875.2	0.376905	1.29855	0.221054	357.422	8.47534	8.41925	8.23211	8.6064	1.70503	0.0881885	0.846487
ENSMUSG00000008450	Nutf2	protein_coding	MGI:1915301	OTTMUSG00000062062.1	0.425801	1.34332	0.249771	531.397	9.03244	8.95384	8.76317	9.14452	1.70477	0.0882376	0.846487
ENSMUSG00000026255	Efhd1	protein_coding	MGI:1921607	OTTMUSG00000029545.1	0.295912	1.22766	0.173637	6513.55	12.6525	12.4816	12.3342	12.629	1.7042	0.0883444	0.846971
ENSMUSG00000067399	Trim43c	protein_coding	MGI:3647365	OTTMUSG00000045609.1	-0.489833	-1.40428	0.287471	218.589	7.74551	7.60385	7.84766	7.36004	-1.70394	0.0883923	0.846971
ENSMUSG00000032633	Flcn	protein_coding	MGI:2442184	OTTMUSG00000008092.3	0.318739	1.24724	0.187145	1209.64	10.2238	10.3305	10.1758	10.4851	1.70317	0.0885372	0.847526
ENSMUSG00000091297	Gm8439	protein_coding	MGI:3648581	OTTMUSG00000074637.1	-0.838213	-1.78783	0.492289	38.9034	5.24691	5.42144	5.84242	5.00047	-1.70268	0.0886275	0.847526
ENSMUSG00000068587	Mgam	protein_coding	MGI:1203495	OTTMUSG00000056380.3	-0.325216	-1.25285	0.191069	1162.99	10.1735	10.1488	10.3178	9.9798	-1.70209	0.0887392	0.847526
ENSMUSG00000014077	Chp1	protein_coding	MGI:1927185	OTTMUSG00000015945.3	0.416268	1.33447	0.244621	3100.58	11.5711	11.5637	11.3645	11.7629	1.70168	0.0888152	0.847526
ENSMUSG00000033319	Fem1c	protein_coding	MGI:2444737	OTTMUSG00000042430.2	0.29216	1.22447	0.17172	2300.21	11.159	11.0716	10.9228	11.2204	1.70137	0.0888734	0.847526
ENSMUSG00000032278	Paqr5	protein_coding	MGI:1921340	OTTMUSG00000023988.5	0.260342	1.19776	0.153036	13056.1	13.6679	13.6142	13.4839	13.7445	1.70118	0.0889101	0.847526
ENSMUSG00000031289	Il13ra2	protein_coding	MGI:1277954	OTTMUSG00000018962.1	4.05201	16.5873	2.38224	2.19173	1.21623	0.919608	0	1.83922	1.70092	0.0889578	NA
ENSMUSG00000028789	Azin2	protein_coding	MGI:2442093	OTTMUSG00000009540.5	-0.366896	-1.28958	0.215714	583.387	9.15428	9.3827	9.56838	9.19702	-1.70084	0.0889724	0.847526
ENSMUSG00000034795	Ccdc122	protein_coding	MGI:1918358	OTTMUSG00000027799.2	-0.399793	-1.31932	0.235097	467.727	8.849	8.96093	9.17431	8.74756	-1.70055	0.0890275	0.847526
ENSMUSG00000042821	Snai1	protein_coding	MGI:98330	OTTMUSG00000001149.2	-0.703504	-1.62846	0.413798	59.7406	5.84924	5.45351	5.78603	5.121	-1.70011	0.0891094	0.847526
ENSMUSG00000026576	Atp1b1	protein_coding	MGI:88108	OTTMUSG00000049860.3	-0.258366	-1.19612	0.151974	29508.9	14.8438	14.8377	14.9664	14.7089	-1.70006	0.0891191	0.847526
ENSMUSG00000115338	Pnp	protein_coding	MGI:97365	OTTMUSG00000032495.2	0.357874	1.28154	0.210524	589.188	9.19348	9.13573	8.95661	9.31485	1.69992	0.0891463	0.847526
ENSMUSG00000009614	Sardh	protein_coding	MGI:2183102	OTTMUSG00000012037.4	-0.335686	-1.26198	0.197491	2361.52	11.1897	11.082	11.2498	10.9143	-1.69975	0.0891774	0.847526
ENSMUSG00000006732	Mettl1	protein_coding	MGI:1339986	OTTMUSG00000030570.2	-0.389616	-1.31004	0.229247	1039.65	10.0019	9.92917	10.1239	9.73447	-1.69955	0.0892152	0.847526
ENSMUSG00000010048	Ifrd2	protein_coding	MGI:1316708	OTTMUSG00000050667.2	-0.419378	-1.33735	0.246761	534.77	9.03481	8.94662	9.15883	8.7344	-1.69953	0.089219	0.847526
ENSMUSG00000079017	Ifi27l2a	protein_coding	MGI:1924183	OTTMUSG00000021961.1	-0.710575	-1.63646	0.418183	72.8409	6.13674	5.87946	6.26642	5.4925	-1.6992	0.0892822	0.847526
ENSMUSG00000048379	Socs4	protein_coding	MGI:1914546	OTTMUSG00000027545.3	0.318046	1.24664	0.187179	1556.5	10.5955	10.5355	10.3769	10.6942	1.69915	0.0892905	0.847526
ENSMUSG00000038115	Ano2	protein_coding	MGI:2387214	OTTMUSG00000033377.5	0.66978	1.59083	0.394242	97.3788	6.47758	6.95744	6.63509	7.27979	1.69891	0.0893368	0.847526
ENSMUSG00000058159	T2	protein_coding	MGI:104658	OTTMUSG00000035219.4	0.884369	1.84596	0.520864	37.1937	5.1756	5.31865	4.93686	5.70045	1.69789	0.0895292	0.848856
ENSMUSG00000026483	Fam129a	protein_coding	MGI:2137237	OTTMUSG00000021503.3	-0.333787	-1.26032	0.196681	2353.03	11.1862	11.2008	11.3615	11.04	-1.6971	0.0896783	0.849437
ENSMUSG00000056214	Pard6g	protein_coding	MGI:2135606	OTTMUSG00000073696.1	-0.395043	-1.31498	0.232805	298.881	8.21613	8.2554	8.45143	8.05937	-1.69688	0.089719	0.849437
ENSMUSG00000022752	Tomm70a	protein_coding	MGI:106295	OTTMUSG00000071585.1	0.264205	1.20097	0.15572	3671.17	11.8368	11.7541	11.6226	11.8856	1.69667	0.089759	0.849437
ENSMUSG00000001247	Lsr	protein_coding	MGI:1927471	OTTMUSG00000022193.6	0.344423	1.26964	0.203025	784.947	9.60762	9.64099	9.47518	9.8068	1.69646	0.0897995	0.849437
ENSMUSG00000024812	Tjp2	protein_coding	MGI:1341872	OTTMUSG00000072093.2	0.272383	1.2078	0.160591	6209.52	12.5937	12.5115	12.3752	12.6478	1.69612	0.0898624	0.849537
ENSMUSG00000049109	Themis	protein_coding	MGI:2443552	OTTMUSG00000034168.4	-0.500794	-1.41499	0.295424	217.061	7.72357	7.75836	8.00958	7.50714	-1.69517	0.0900437	0.850756
ENSMUSG00000089687	Rab42	protein_coding	MGI:2441753	OTTMUSG00000011109.2	-1.01882	-2.02626	0.601374	43.9602	5.26675	5.5775	6.20832	4.94669	-1.69415	0.0902372	0.852088
ENSMUSG00000029757	Dync1i1	protein_coding	MGI:107743	OTTMUSG00000023538.4	-0.420758	-1.33863	0.248417	231.899	7.82918	8.07491	8.28252	7.86729	-1.69376	0.0903108	0.852289
ENSMUSG00000047250	Ptgs1	protein_coding	MGI:97797	OTTMUSG00000012142.2	-0.304608	-1.23508	0.179897	1052.54	10.0283	10.0933	10.2455	9.94107	-1.69323	0.0904112	0.852741
ENSMUSG00000042268	Slc26a9	protein_coding	MGI:2444594	OTTMUSG00000021566.3	-4.15559	-17.822	2.45641	1.57577	1.13874	1.01845	2.0369	0	-1.69173	0.0906967	NA
ENSMUSG00000001260	Gabrg1	protein_coding	MGI:103156	OTTMUSG00000054188.1	-1.39562	-2.63102	0.825063	14.3808	3.76873	3.87992	4.43467	3.32517	-1.69153	0.0907349	0.855298
ENSMUSG00000027894	Slc6a17	protein_coding	MGI:2442535	OTTMUSG00000036634.3	0.310343	1.24	0.183708	1167.09	10.1688	9.97398	9.81532	10.1326	1.68933	0.0911563	0.858082
ENSMUSG00000028684	Urod	protein_coding	MGI:98916	OTTMUSG00000009782.4	-0.40608	-1.32508	0.240394	228.15	7.82937	7.76044	7.96058	7.56031	-1.68922	0.0911767	0.858082
ENSMUSG00000000056	Narf	protein_coding	MGI:1914858	OTTMUSG00000004296.1	-0.278938	-1.2133	0.165193	1776.21	10.7907	10.8266	10.9663	10.6868	-1.68856	0.0913045	0.858082
ENSMUSG00000046314	Stxbp6	protein_coding	MGI:2384963	OTTMUSG00000027623.3	0.316052	1.24492	0.187186	12392.2	13.587	13.5843	13.4264	13.7423	1.68844	0.0913268	0.858082
ENSMUSG00000028795	Ccdc28b	protein_coding	MGI:1913514	OTTMUSG00000009526.3	-0.365608	-1.28842	0.216543	347.586	8.43713	8.40367	8.5867	8.22064	-1.68838	0.0913376	0.858082
ENSMUSG00000028356	Ambp	protein_coding	MGI:88002	OTTMUSG00000009032.2	0.622237	1.53926	0.368551	80.6949	6.28037	6.45561	6.16185	6.74937	1.68833	0.0913471	0.858082
ENSMUSG00000030972	Acsm5	protein_coding	MGI:2444086	OTTMUSG00000059117.1	-0.328231	-1.25547	0.194486	3533.11	11.7239	12.0938	12.2629	11.9246	-1.68769	0.0914715	0.858341
ENSMUSG00000020120	Plek	protein_coding	MGI:1860485	OTTMUSG00000005189.3	-0.4454	-1.36169	0.263919	198.847	7.61579	7.72506	7.95046	7.49965	-1.68764	0.0914803	0.858341
ENSMUSG00000031645	F11	protein_coding	MGI:99481	OTTMUSG00000061128.1	-2.37382	-5.1831	1.40697	4.11187	2.04171	2.49249	3.48083	1.50414	-1.68718	0.0915685	0.858673
ENSMUSG00000078868	Gm14412	protein_coding	MGI:3652251	OTTMUSG00000016580.3	-0.444679	-1.36101	0.26363	220.508	7.74579	8.01388	8.25341	7.77435	-1.68675	0.0916507	0.858948
ENSMUSG00000026743	Mllt10	protein_coding	MGI:1329038	OTTMUSG00000011456.2	0.275248	1.2102	0.163227	24176.5	14.554	14.4872	14.3495	14.6249	1.68629	0.0917399	0.858957
ENSMUSG00000079470	Utp14b	protein_coding	MGI:2445092	OTTMUSG00000033117.2	-0.393715	-1.31377	0.233493	358.891	8.45528	8.24352	8.43516	8.05188	-1.6862	0.0917574	0.858957
ENSMUSG00000041117	Ccdc8	protein_coding	MGI:3612184	OTTMUSG00000037103.3	-0.992368	-1.98945	0.588859	25.2826	4.65823	4.55062	5.02604	4.07519	-1.68524	0.0919427	0.859587
ENSMUSG00000037731	Themis2	protein_coding	MGI:2446213	OTTMUSG00000009993.1	-0.613031	-1.52947	0.363791	87.6316	6.4376	6.37986	6.67346	6.08626	-1.68512	0.0919655	0.859587
ENSMUSG00000039519	Cyp7b1	protein_coding	MGI:104978	OTTMUSG00000051112.1	0.41509	1.33338	0.24634	25655.7	14.5679	14.5701	14.3714	14.7687	1.68503	0.0919834	0.859587
ENSMUSG00000032850	Rnft2	protein_coding	MGI:2442859	OTTMUSG00000028972.2	0.411479	1.33005	0.24436	256.818	7.9459	7.54275	7.33502	7.75048	1.68391	0.0921999	0.860798
ENSMUSG00000032548	Slco2a1	protein_coding	MGI:1346021	OTTMUSG00000048443.5	-0.320246	-1.24854	0.190192	1692.28	10.7152	10.6599	10.8255	10.4943	-1.68381	0.0922189	0.860798
ENSMUSG00000044405	Adig	protein_coding	MGI:2675492	OTTMUSG00000015927.1	0.814501	1.75869	0.483923	40.5198	5.29588	5.42096	5.03431	5.80761	1.68312	0.0923518	0.860818
ENSMUSG00000005936	Kctd20	protein_coding	MGI:1914239	OTTMUSG00000031640.4	0.275895	1.21074	0.16396	1704.86	10.7315	10.7724	10.6354	10.9094	1.6827	0.0924339	0.860818
ENSMUSG00000048138	Dmrt2	protein_coding	MGI:1330307	OTTMUSG00000073962.1	-0.543915	-1.45792	0.323264	102.93	6.67942	6.65038	6.93019	6.37056	-1.68257	0.0924587	0.860818
ENSMUSG00000031137	Fgf13	protein_coding	MGI:109178	OTTMUSG00000018392.2	-0.44688	-1.36309	0.265649	1174.19	10.1517	10.3304	10.5549	10.106	-1.68222	0.0925257	0.860818
ENSMUSG00000021270	Hsp90aa1	protein_coding	MGI:96250	OTTMUSG00000019766.8	0.994856	1.99288	0.591417	4600.31	12.0523	11.8831	11.5013	12.2648	1.68216	0.0925385	0.860818
ENSMUSG00000049969	Plekhf2	protein_coding	MGI:1919051	OTTMUSG00000004511.4	0.283506	1.21715	0.16855	1779.33	10.7907	10.7342	10.5941	10.8742	1.68202	0.092564	0.860818
ENSMUSG00000038244	Mical2	protein_coding	MGI:2444947	OTTMUSG00000069058.1	0.316648	1.24543	0.188361	1514.04	10.5483	10.6945	10.5379	10.851	1.68107	0.0927492	0.860818
ENSMUSG00000025076	Casp7	protein_coding	MGI:109383	OTTMUSG00000074414.2	-0.381746	-1.30292	0.22715	1091.4	10.0726	10.0988	10.2932	9.90449	-1.68059	0.0928424	0.860818
ENSMUSG00000024539	Ptpn2	protein_coding	MGI:97806	OTTMUSG00000029831.1	0.307317	1.2374	0.182863	5253.5	12.3481	12.3218	12.1718	12.4718	1.68058	0.0928438	0.860818
ENSMUSG00000002052	Supt6	protein_coding	MGI:107726	OTTMUSG00000000107.2	0.277631	1.2122	0.165216	3184.69	11.6314	11.6566	11.5191	11.7941	1.68041	0.0928781	0.860818
ENSMUSG00000034738	Nostrin	protein_coding	MGI:3606242	OTTMUSG00000012971.1	-0.339506	-1.26532	0.202044	923.687	9.83802	9.93885	10.1175	9.76016	-1.68036	0.0928869	0.860818
ENSMUSG00000041193	Pla2g5	protein_coding	MGI:101899	OTTMUSG00000010028.2	0.645975	1.5648	0.384437	102.248	6.63055	6.6809	6.41076	6.95104	1.68031	0.0928965	0.860818
ENSMUSG00000062661	Ncs1	protein_coding	MGI:109166	OTTMUSG00000011923.4	0.392757	1.3129	0.23375	418.959	8.69435	8.72607	8.53258	8.91957	1.68024	0.0929097	0.860818
ENSMUSG00000024981	Acsl5	protein_coding	MGI:1919129	OTTMUSG00000067899.2	0.365461	1.28829	0.217595	1531.64	10.5621	10.4748	10.2989	10.6507	1.67955	0.0930456	0.861587
ENSMUSG00000035640	Cbarp	protein_coding	MGI:1354170	OTTMUSG00000000007.3	0.485387	1.39996	0.289166	185.368	7.51712	7.57943	7.33225	7.82662	1.67857	0.0932353	0.862122
ENSMUSG00000046879	Irgm1	protein_coding	MGI:107567	OTTMUSG00000005518.4	-0.387272	-1.30792	0.230815	414.844	8.68537	8.67454	8.88222	8.46687	-1.67785	0.0933766	0.862122
ENSMUSG00000039648	Kyat1	protein_coding	MGI:1917516	OTTMUSG00000016753.1	-0.305544	-1.23588	0.182105	4838.51	12.2132	12.1978	12.3484	12.0471	-1.67784	0.0933782	0.862122
ENSMUSG00000001155	Ftcd	protein_coding	MGI:1339962	OTTMUSG00000020446.1	-0.44047	-1.35705	0.262532	401.158	8.6071	8.43879	8.65868	8.2189	-1.67778	0.0933902	0.862122
ENSMUSG00000002249	Tead3	protein_coding	MGI:109241	OTTMUSG00000024245.6	0.34711	1.27201	0.206914	1115.32	10.1091	10.1666	9.99797	10.3351	1.67756	0.093433	0.862122
ENSMUSG00000026207	Speg	protein_coding	MGI:109282	OTTMUSG00000019414.7	-0.357914	-1.28157	0.213368	338.696	8.39683	8.30029	8.47654	8.12405	-1.67745	0.0934539	0.862122
ENSMUSG00000024095	Hnrnpll	protein_coding	MGI:1919942	OTTMUSG00000044621.1	0.297854	1.22931	0.177576	3817.58	11.8911	11.89	11.7434	12.0366	1.67733	0.0934783	0.862122
ENSMUSG00000020805	Slc13a5	protein_coding	MGI:3037150	OTTMUSG00000006104.4	0.454393	1.37021	0.270948	192.653	7.54062	7.30066	7.07419	7.52713	1.67705	0.093533	0.862122
ENSMUSG00000035697	Arhgap45	protein_coding	MGI:1917969	OTTMUSG00000019131.1	-0.39109	-1.31138	0.233236	385.536	8.56993	8.66763	8.87294	8.46231	-1.6768	0.0935809	0.862122
ENSMUSG00000038764	Ptpn3	protein_coding	MGI:105307	OTTMUSG00000007367.3	0.274833	1.20985	0.163931	8045.31	12.9675	13.0208	12.8828	13.1588	1.67651	0.0936375	0.862154
ENSMUSG00000027454	Gins1	protein_coding	MGI:1916520	OTTMUSG00000015786.1	-0.462839	-1.37825	0.276146	196.851	7.60787	7.63804	7.86873	7.40735	-1.67607	0.093725	0.862422
ENSMUSG00000031568	Rwdd4a	protein_coding	MGI:2681000	OTTMUSG00000037696.5	0.332946	1.25958	0.198685	822.271	9.67591	9.63766	9.4778	9.79752	1.67575	0.0937877	0.862422
ENSMUSG00000017639	Rab11fip4	protein_coding	MGI:2442920	OTTMUSG00000000184.2	0.33219	1.25892	0.198283	785.337	9.60729	9.5725	9.41007	9.73493	1.67534	0.0938684	0.862422
ENSMUSG00000006456	Rbm14	protein_coding	MGI:1929092	OTTMUSG00000042312.2	0.323972	1.25177	0.193396	1157.78	10.1681	10.1258	9.96969	10.282	1.67517	0.0939004	0.862422
ENSMUSG00000034327	Kctd9	protein_coding	MGI:2145579	OTTMUSG00000033570.2	0.263774	1.20062	0.157476	2468.35	11.2623	11.1565	11.0245	11.2885	1.67501	0.0939319	0.862422
ENSMUSG00000020680	Taf15	protein_coding	MGI:1917689	OTTMUSG00000000917.3	0.266802	1.20314	0.159337	7821.31	12.9288	12.9115	12.7782	13.0449	1.67446	0.0940408	0.862935
ENSMUSG00000073608	Gal3st2c	protein_coding	MGI:3646771	OTTMUSG00000048694.1	4.25055	19.0346	2.54043	1.69707	1.09966	1.06121	0	2.12243	1.67316	0.0942961	NA
ENSMUSG00000040723	Rcsd1	protein_coding	MGI:2676394	OTTMUSG00000050544.2	-0.284152	-1.21769	0.169885	2009.67	10.9658	11.0463	11.1898	10.9029	-1.67261	0.0944038	0.865777
ENSMUSG00000020611	Gna13	protein_coding	MGI:95768	OTTMUSG00000003357.1	0.308849	1.23872	0.184828	3671.9	11.8337	11.814	11.6657	11.9623	1.67101	0.0947205	0.868191
ENSMUSG00000000530	Acvrl1	protein_coding	MGI:1338946	OTTMUSG00000029275.2	-0.321937	-1.25001	0.192746	626.851	9.2828	9.15203	9.30885	8.99521	-1.67027	0.0948669	0.869043
ENSMUSG00000002910	Arrdc2	protein_coding	MGI:1918057	OTTMUSG00000061580.1	0.461609	1.37708	0.276435	447.704	8.75735	8.71748	8.4824	8.95256	1.66986	0.0949466	0.869259
ENSMUSG00000067028	Cntnap5b	protein_coding	MGI:3664583	OTTMUSG00000048875.1	0.620503	1.53741	0.371646	80.5164	6.28815	6.51186	6.18248	6.84123	1.66961	0.0949975	0.869259
ENSMUSG00000079065	BC005561	protein_coding	MGI:3040669	OTTMUSG00000053777.1	-0.309922	-1.23964	0.185665	8412.76	13.0276	13.0863	13.2397	12.9329	-1.66926	0.0950669	0.869404
ENSMUSG00000015755	Tab2	protein_coding	MGI:1915902	OTTMUSG00000034128.4	0.307239	1.23734	0.184199	6174.13	12.5818	12.564	12.4106	12.7175	1.66798	0.0953203	0.870751
ENSMUSG00000036908	Unc93b1	protein_coding	MGI:1859307	OTTMUSG00000034969.3	-0.294769	-1.22669	0.176746	933.285	9.8629	9.83979	9.98557	9.69402	-1.66776	0.0953638	0.870751
ENSMUSG00000029192	Tbc1d14	protein_coding	MGI:1098708	OTTMUSG00000033875.6	0.353342	1.27752	0.211881	6188.83	12.5788	12.5652	12.4047	12.7256	1.66764	0.0953865	0.870751
ENSMUSG00000019132	BC005537	protein_coding	MGI:2441726	OTTMUSG00000000607.4	0.320458	1.24873	0.192212	4947.73	12.2618	12.2708	12.1176	12.4241	1.66721	0.0954731	0.870751
ENSMUSG00000030587	2200002D01Rik	protein_coding	MGI:1919525	OTTMUSG00000025024.2	-0.563033	-1.47737	0.337737	107.688	6.73007	6.74846	7.01705	6.47988	-1.66708	0.0954992	0.870751
ENSMUSG00000032554	Trf	protein_coding	MGI:98821	OTTMUSG00000024707.13	-0.459172	-1.37475	0.275465	180.704	7.48522	7.54306	7.76958	7.31654	-1.66689	0.0955356	0.870751
ENSMUSG00000038569	Rad9b	protein_coding	MGI:2385231	OTTMUSG00000026685.4	0.302727	1.23347	0.18172	945.589	9.8803	9.91293	9.7625	10.0634	1.6659	0.0957337	0.871291
ENSMUSG00000052271	Bhlha15	protein_coding	MGI:891976	OTTMUSG00000025580.1	1.91844	3.78014	1.15161	8.24112	2.8735	2.78453	2.13828	3.43078	1.66587	0.0957391	NA
ENSMUSG00000054434	Tmem120b	protein_coding	MGI:3603158	OTTMUSG00000030808.6	0.431602	1.34873	0.259102	2345.1	11.1622	11.1187	10.8824	11.355	1.66576	0.0957603	0.871291
ENSMUSG00000025854	Fam20c	protein_coding	MGI:2136853	OTTMUSG00000030351.4	0.419607	1.33756	0.251929	2590.12	11.3074	11.2458	11.0277	11.4638	1.66558	0.0957976	0.871291
ENSMUSG00000049323	Smcr8	protein_coding	MGI:2444720	OTTMUSG00000007770.1	0.39159	1.31184	0.235116	500.65	8.95329	8.90344	8.72036	9.08653	1.66552	0.0958093	0.871291
ENSMUSG00000035638	Muc20	protein_coding	MGI:2385039	OTTMUSG00000025214.3	0.578236	1.49302	0.347299	474.554	8.7831	8.78431	8.469	9.09963	1.66495	0.0959228	0.871434
ENSMUSG00000024672	Ms4a7	protein_coding	MGI:1918846	OTTMUSG00000028835.1	-0.706002	-1.63128	0.424093	84.1982	6.34397	6.42165	6.73547	6.10784	-1.66474	0.0959654	0.871434
ENSMUSG00000032570	Atp2c1	protein_coding	MGI:1889008	OTTMUSG00000042223.15	0.285136	1.21852	0.17134	5598.54	12.4423	12.3928	12.2505	12.535	1.66415	0.0960826	0.871434
ENSMUSG00000063281	Zfp35	protein_coding	MGI:99179	OTTMUSG00000033724.1	0.325817	1.25337	0.195823	801.832	9.63299	9.52336	9.36005	9.68666	1.66383	0.0961461	0.871434
ENSMUSG00000056025	Clca3a1	protein_coding	MGI:1316732	OTTMUSG00000026564.1	-0.400342	-1.31982	0.240628	456.134	8.81018	8.65517	8.85543	8.45491	-1.66373	0.0961655	0.871434
ENSMUSG00000017723	Wfdc2	protein_coding	MGI:1914951	OTTMUSG00000001093.3	-0.307035	-1.23716	0.184556	1203.84	10.2034	10.0283	10.1793	9.87725	-1.66364	0.0961843	0.871434
ENSMUSG00000082361	Btc	protein_coding	MGI:99439	OTTMUSG00000055524.1	-0.493125	-1.40749	0.296428	783.194	9.56527	9.45922	9.67579	9.24266	-1.66356	0.0962004	0.871434
ENSMUSG00000019804	Snx3	protein_coding	MGI:1860188	OTTMUSG00000019461.2	0.407932	1.32678	0.245309	3974.14	11.9284	11.8806	11.7074	12.0537	1.66293	0.0963257	0.872083
ENSMUSG00000005696	Sh2d1a	protein_coding	MGI:1328352	OTTMUSG00000017466.3	-1.39539	-2.6306	0.839704	11.7621	3.57421	3.63994	4.25068	3.02921	-1.66177	0.0965591	0.87371
ENSMUSG00000022580	Rhpn1	protein_coding	MGI:1098783	OTTMUSG00000028092.3	-0.380433	-1.30173	0.229004	388.649	8.57476	8.36813	8.54997	8.18629	-1.66125	0.0966623	0.874156
ENSMUSG00000020149	Rab1a	protein_coding	MGI:97842	OTTMUSG00000005223.1	0.344893	1.27006	0.207697	5016.47	12.2764	12.2503	12.093	12.4076	1.66055	0.096803	0.874664
ENSMUSG00000025977	Boll	protein_coding	MGI:1922638	OTTMUSG00000030118.9	0.408307	1.32713	0.245903	245.805	7.92906	7.87164	7.66858	8.0747	1.66044	0.0968261	0.874664
ENSMUSG00000007908	Hmgcll1	protein_coding	MGI:2446108	OTTMUSG00000027403.8	-0.392724	-1.31287	0.236635	1013.49	9.95303	10.1216	10.314	9.92912	-1.65962	0.0969906	0.875279
ENSMUSG00000002980	Bcam	protein_coding	MGI:1929940	OTTMUSG00000031720.7	0.353471	1.27763	0.213038	2238.9	11.1073	11.0466	10.8704	11.2227	1.65919	0.097078	0.875279
ENSMUSG00000043154	Ppp2r3a	protein_coding	MGI:2442104	OTTMUSG00000048434.4	0.285413	1.21876	0.172042	22211.2	14.4308	14.4897	14.3447	14.6348	1.65898	0.0971207	0.875279
ENSMUSG00000047180	Neurl3	protein_coding	MGI:2429944	OTTMUSG00000045459.2	-0.445753	-1.36202	0.268692	276.17	8.06188	8.34743	8.58051	8.11436	-1.65897	0.0971213	0.875279
ENSMUSG00000015396	Cd83	protein_coding	MGI:1328316	OTTMUSG00000067457.1	-0.512433	-1.42645	0.308982	107.65	6.7108	7.01541	7.26756	6.76325	-1.65846	0.0972254	0.875279
ENSMUSG00000017858	Ift52	protein_coding	MGI:2387217	OTTMUSG00000001063.9	0.276489	1.21124	0.166741	1571.73	10.6125	10.5904	10.4516	10.7293	1.6582	0.0972779	0.875279
ENSMUSG00000022472	Desi1	protein_coding	MGI:106313	OTTMUSG00000032775.2	0.386785	1.30748	0.233288	1778.46	10.7744	10.8026	10.6186	10.9867	1.65797	0.0973227	0.875279
ENSMUSG00000038116	Phf20	protein_coding	MGI:2444148	OTTMUSG00000016135.12	0.301235	1.2322	0.18169	8180.5	12.9864	12.8909	12.7449	13.0369	1.65796	0.0973251	0.875279
ENSMUSG00000027009	Itga4	protein_coding	MGI:96603	OTTMUSG00000013313.1	-0.401243	-1.32064	0.24212	440.981	8.76271	8.80783	9.00787	8.60778	-1.6572	0.0974781	0.876168
ENSMUSG00000029050	Ski	protein_coding	MGI:98310	OTTMUSG00000010598.1	0.311558	1.24105	0.188059	6225.45	12.5923	12.5703	12.4247	12.7158	1.6567	0.09758	0.876168
ENSMUSG00000018501	Ncor1	protein_coding	MGI:1349717	OTTMUSG00000005855.7	0.302557	1.23333	0.182629	24620.6	14.5711	14.4651	14.3164	14.6138	1.65667	0.0975856	0.876168
ENSMUSG00000031312	Itgb1bp2	protein_coding	MGI:1353420	OTTMUSG00000018208.1	0.497658	1.41192	0.300493	121.607	6.91887	6.89176	6.64335	7.14017	1.65614	0.097694	0.876657
ENSMUSG00000033268	Duox1	protein_coding	MGI:2139422	OTTMUSG00000015570.2	-1.28467	-2.43626	0.776078	15.732	3.93382	4.01671	4.64997	3.38345	-1.65533	0.0978566	0.877632
ENSMUSG00000030147	Clec4b1	protein_coding	MGI:1917060	OTTMUSG00000034578.1	-0.698454	-1.62277	0.422708	59.5741	5.87397	5.85914	6.20223	5.51605	-1.65233	0.0984671	0.882065
ENSMUSG00000029735	Tpk1	protein_coding	MGI:1352500	OTTMUSG00000023547.3	0.289977	1.22262	0.175517	19415.9	14.2278	14.3587	14.2148	14.5026	1.65213	0.0985076	0.882065
ENSMUSG00000039217	Il18	protein_coding	MGI:107936	OTTMUSG00000063071.1	-0.506037	-1.42014	0.306388	141.9	7.11352	7.34949	7.61536	7.08361	-1.65162	0.0986117	0.882065
ENSMUSG00000062545	Tlr12	protein_coding	MGI:3045221	OTTMUSG00000009457.2	-0.56742	-1.48187	0.343645	114.326	6.80793	6.70527	7.00347	6.40707	-1.65118	0.0987019	0.882065
ENSMUSG00000013089	Etv5	protein_coding	MGI:1096867	OTTMUSG00000036714.3	0.317144	1.24586	0.192072	1290.29	10.3004	10.5514	10.3857	10.7171	1.65117	0.0987033	0.882065
ENSMUSG00000068227	Il2rb	protein_coding	MGI:96550	OTTMUSG00000070732.1	-0.935723	-1.91285	0.566788	26.2362	4.68862	4.7204	5.18636	4.25444	-1.65092	0.0987545	0.882065
ENSMUSG00000024044	Epb41l3	protein_coding	MGI:103008	OTTMUSG00000060066.7	-0.276273	-1.21106	0.167346	7028.37	12.745	12.8673	13.0027	12.7319	-1.65091	0.0987567	0.882065
ENSMUSG00000050213	Snip1	protein_coding	MGI:2156003	OTTMUSG00000009251.1	0.349053	1.27372	0.211503	345.204	8.42931	8.40201	8.22826	8.57577	1.65035	0.0988723	0.882065
ENSMUSG00000039089	L3mbtl3	protein_coding	MGI:2143628	OTTMUSG00000037127.2	0.261434	1.19867	0.158419	5193.89	12.3323	12.1957	12.0651	12.3262	1.65027	0.098888	0.882065
ENSMUSG00000005949	Ctns	protein_coding	MGI:1932872	OTTMUSG00000006124.1	0.370561	1.29286	0.224603	1124.08	10.1132	10.2073	10.0424	10.3722	1.64984	0.0989748	0.882065
ENSMUSG00000073676	Hspe1	protein_coding	MGI:104680	OTTMUSG00000021821.1	0.384463	1.30537	0.233033	1642.57	10.6503	10.4947	10.3206	10.6689	1.64982	0.0989799	0.882065
ENSMUSG00000039720	Got1l1	protein_coding	MGI:1923865	OTTMUSG00000061026.1	-2.81119	-7.01865	1.70412	3.73753	1.91988	1.99044	2.96278	1.01809	-1.64965	0.0990149	0.882065
ENSMUSG00000026141	Col19a1	protein_coding	MGI:1095415	OTTMUSG00000021418.1	-0.432852	-1.3499	0.262424	1451.88	10.4427	10.4254	10.6677	10.1831	-1.64944	0.0990575	0.882065
ENSMUSG00000033192	Lpcat2	protein_coding	MGI:3606214	OTTMUSG00000024681.3	-0.451182	-1.36716	0.27358	203.957	7.65602	7.69498	7.93577	7.45419	-1.64918	0.0991109	0.882065
ENSMUSG00000096740	Lbhd1	protein_coding	MGI:5516029	OTTMUSG00000045560.2	0.756763	1.68969	0.458954	44.4155	5.46456	5.27815	4.91219	5.64412	1.64889	0.0991709	0.882116
ENSMUSG00000004771	Rab11a	protein_coding	MGI:1858202	OTTMUSG00000036848.2	0.297696	1.22918	0.180596	1777.47	10.7894	10.7895	10.641	10.938	1.64841	0.0992684	0.8825
ENSMUSG00000005483	Dnajb1	protein_coding	MGI:1931874	OTTMUSG00000061608.1	1.51252	2.85307	0.918227	315.052	8.04468	7.8068	7.33582	8.27777	1.64722	0.0995138	0.88292
ENSMUSG00000086596	Susd5	protein_coding	MGI:2685972	OTTMUSG00000062513.1	-1.42912	-2.69282	0.867641	12.114	3.52911	3.80001	4.49172	3.10829	-1.64713	0.0995319	0.88292
ENSMUSG00000051354	Samd3	protein_coding	MGI:2685469	OTTMUSG00000064460.2	-0.81239	-1.75612	0.493226	37.374	5.21589	5.30398	5.69991	4.90805	-1.6471	0.0995384	0.88292
ENSMUSG00000038324	Trpc4ap	protein_coding	MGI:1930751	OTTMUSG00000016133.3	0.266678	1.20303	0.161922	4204.24	12.0333	12.0232	11.8912	12.1553	1.64695	0.0995675	0.88292
ENSMUSG00000006134	Crkl	protein_coding	MGI:104686	OTTMUSG00000025644.2	0.367726	1.29032	0.223395	2238.38	11.1091	11.1061	10.9408	11.2715	1.64608	0.0997475	0.88292
ENSMUSG00000008193	Spib	protein_coding	MGI:892986	OTTMUSG00000058333.2	3.21275	9.27115	1.95219	3.69348	1.92625	1.58457	0.5806	2.58855	1.64571	0.0998227	NA
ENSMUSG00000049556	Lingo1	protein_coding	MGI:1915522	OTTMUSG00000016697.3	0.948515	1.92989	0.576421	42.2641	5.24421	4.7525	4.31744	5.18757	1.64553	0.0998614	0.88292
ENSMUSG00000018583	G3bp1	protein_coding	MGI:1351465	OTTMUSG00000005694.1	0.295422	1.22724	0.179537	4287.64	12.0563	12.0389	11.8981	12.1796	1.64547	0.0998726	0.88292
ENSMUSG00000048490	Nrip1	protein_coding	MGI:1315213	OTTMUSG00000026674.4	0.311354	1.24087	0.189225	13491.5	13.7072	13.6279	13.4816	13.7742	1.64542	0.0998837	0.88292
ENSMUSG00000062312	Erbb2	protein_coding	MGI:95410	OTTMUSG00000002711.1	0.30224	1.23306	0.183688	991.224	9.94632	10.0181	9.87085	10.1654	1.6454	0.099888	0.88292
ENSMUSG00000044847	Lsm11	protein_coding	MGI:1919540	OTTMUSG00000005480.4	0.404116	1.32328	0.245615	207.993	7.69754	7.74458	7.54423	7.94492	1.64532	0.0999041	0.88292
ENSMUSG00000026657	Frmd4a	protein_coding	MGI:1919850	OTTMUSG00000010755.10	-0.294891	-1.22679	0.179275	2699.55	11.3879	11.3466	11.4892	11.2041	-1.64491	0.0999883	0.88292
ENSMUSG00000037966	Ninj1	protein_coding	MGI:1196617	OTTMUSG00000027739.1	0.365817	1.28861	0.222403	449.362	8.80233	8.73605	8.55403	8.91808	1.64484	0.100003	0.88292
ENSMUSG00000037331	Larp1	protein_coding	MGI:1890165	OTTMUSG00000005720.2	0.328781	1.25595	0.199921	6402.04	12.6305	12.5825	12.4267	12.7384	1.64456	0.100061	0.88292
ENSMUSG00000000690	Hoxb6	protein_coding	MGI:96187	OTTMUSG00000001988.5	0.247289	1.18697	0.150375	6282.22	12.6139	12.6425	12.5188	12.7663	1.64448	0.100076	0.88292
ENSMUSG00000055994	Nod2	protein_coding	MGI:2429397	OTTMUSG00000029844.1	-0.418337	-1.33639	0.254512	260.186	8.00033	8.16612	8.37939	7.95285	-1.64368	0.100242	0.883334
ENSMUSG00000040430	Pitpnc1	protein_coding	MGI:1919045	OTTMUSG00000003636.3	-0.26206	-1.19919	0.159479	31849.4	14.9516	15.0399	15.1704	14.9094	-1.64323	0.100336	0.883334
ENSMUSG00000063952	Brpf3	protein_coding	MGI:2146836	OTTMUSG00000017315.3	0.323828	1.25165	0.197074	1784.01	10.7895	10.8189	10.6638	10.974	1.64318	0.100345	0.883334
ENSMUSG00000032452	Clstn2	protein_coding	MGI:1929897	OTTMUSG00000032788.1	-0.366147	-1.28891	0.222843	1982.09	10.9249	10.7473	10.926	10.5685	-1.64307	0.100368	0.883334
ENSMUSG00000038344	Txlng	protein_coding	MGI:3590652	OTTMUSG00000019481.2	0.330671	1.2576	0.201268	6297.31	12.6007	12.4579	12.3032	12.6126	1.64294	0.100395	0.883334
ENSMUSG00000003545	Fosb	protein_coding	MGI:95575	OTTMUSG00000059145.2	-1.02643	-2.03697	0.625021	57.3571	5.54506	5.82521	6.07964	5.57077	-1.64223	0.100543	0.884157
ENSMUSG00000024521	Pmaip1	protein_coding	MGI:1930146	OTTMUSG00000074277.2	0.51473	1.42873	0.313588	260.156	7.98208	7.84382	7.58829	8.09935	1.64142	0.100709	0.884531
ENSMUSG00000041949	Tango6	protein_coding	MGI:2142786	OTTMUSG00000061949.1	0.273093	1.2084	0.166415	3937.05	11.9364	11.9938	11.8562	12.1313	1.64104	0.10079	0.884531
ENSMUSG00000024420	Zfp521	protein_coding	MGI:95459	OTTMUSG00000073051.2	-0.312376	-1.24175	0.190394	2747.47	11.4144	11.4232	11.5751	11.2713	-1.64068	0.100863	0.884531
ENSMUSG00000031513	Leprotl1	protein_coding	MGI:1915442	OTTMUSG00000031292.1	0.330103	1.2571	0.201201	561.879	9.12774	9.05856	8.88895	9.22818	1.64066	0.100868	0.884531
ENSMUSG00000051391	Ywhag	protein_coding	MGI:108109	OTTMUSG00000016297.2	0.389577	1.31001	0.237477	1732.65	10.7357	10.7224	10.5554	10.8894	1.64048	0.100904	0.884531
ENSMUSG00000062382	Ftl1-ps1	protein_coding	MGI:3779109	OTTMUSG00000067661.1	-0.574817	-1.48949	0.350402	138.516	7.06735	7.06527	7.36552	6.76501	-1.64045	0.100912	0.884531
ENSMUSG00000045975	C2cd2	protein_coding	MGI:1891883	OTTMUSG00000072005.1	0.275735	1.21061	0.168212	2168.02	11.0773	11.0298	10.8921	11.1675	1.63922	0.101168	0.885539
ENSMUSG00000032413	Rasa2	protein_coding	MGI:2149960	OTTMUSG00000020654.4	0.277339	1.21196	0.169203	7885.84	12.9375	12.8642	12.7229	13.0055	1.63909	0.101195	0.885539
ENSMUSG00000045210	Vcpip1	protein_coding	MGI:1917925	OTTMUSG00000022113.1	0.305918	1.23621	0.186647	2519.47	11.2906	11.2961	11.1453	11.4469	1.63902	0.101209	0.885539
ENSMUSG00000030257	Srgap3	protein_coding	MGI:2152938	OTTMUSG00000022682.3	0.429789	1.34704	0.262283	8807.73	13.0683	13.1101	12.884	13.3362	1.63865	0.101287	0.885539
ENSMUSG00000048852	Gm12185	protein_coding	MGI:3652173	OTTMUSG00000005523.3	-0.402928	-1.32219	0.2459	307.018	8.2516	8.23173	8.4421	8.02135	-1.63859	0.101299	0.885539
ENSMUSG00000030657	Xylt1	protein_coding	MGI:2451073	OTTMUSG00000032722.2	-0.428451	-1.34579	0.261546	10297.9	13.2872	13.2802	13.5018	13.0586	-1.63815	0.10139	0.885855
ENSMUSG00000059089	Fcgr4	protein_coding	MGI:2179523	OTTMUSG00000022168.1	-0.814635	-1.75885	0.497505	34.962	5.12182	5.26008	5.656	4.86415	-1.63744	0.101539	0.886263
ENSMUSG00000021113	Snapc1	protein_coding	MGI:1922877	OTTMUSG00000066381.1	0.275127	1.2101	0.168095	1297.53	10.338	10.2973	10.1599	10.4347	1.63674	0.101686	0.886263
ENSMUSG00000042605	Atxn2	protein_coding	MGI:1277223	OTTMUSG00000034728.4	0.26499	1.20163	0.161911	16965	14.0449	14.0681	13.9386	14.1977	1.63664	0.101707	0.886263
ENSMUSG00000039315	Clnk	protein_coding	MGI:1351468	OTTMUSG00000056284.2	-0.313398	-1.24263	0.191492	850.913	9.71607	9.60264	9.75834	9.44694	-1.63662	0.101711	0.886263
ENSMUSG00000023015	Racgap1	protein_coding	MGI:1349423	OTTMUSG00000035793.5	-0.558674	-1.47292	0.341391	82.5609	6.35808	6.26146	6.53886	5.98406	-1.63647	0.101742	0.886263
ENSMUSG00000020263	Appl2	protein_coding	MGI:2384914	OTTMUSG00000027828.7	0.262838	1.19984	0.160632	2829.99	11.4534	11.5717	11.4404	11.703	1.63627	0.101783	0.886263
ENSMUSG00000029260	Ugt2b34	protein_coding	MGI:2140962	OTTMUSG00000022931.1	0.48483	1.39942	0.296332	218.393	7.73031	7.67303	7.41328	7.93278	1.6361	0.101819	0.886263
ENSMUSG00000048578	Mlec	protein_coding	MGI:1924015	OTTMUSG00000014632.3	0.307737	1.23776	0.188183	3813.69	11.8842	11.7791	11.6311	11.9272	1.6353	0.101985	0.887239
ENSMUSG00000036368	Rmdn2	protein_coding	MGI:2147043	OTTMUSG00000068730.2	0.329352	1.25645	0.201571	525.228	9.03043	8.95084	8.78859	9.11309	1.63393	0.102274	0.888731
ENSMUSG00000020473	Aebp1	protein_coding	MGI:1197012	OTTMUSG00000005099.1	-0.471026	-1.38609	0.288349	882.827	9.69119	9.32978	9.54621	9.11334	-1.63353	0.102358	0.888731
ENSMUSG00000020821	Kif1c	protein_coding	MGI:1098260	OTTMUSG00000006075.3	0.280492	1.21461	0.171717	1841.71	10.8402	10.912	10.7725	11.0515	1.63345	0.102374	0.888731
ENSMUSG00000063590	Slc22a28	protein_coding	MGI:3645714	OTTMUSG00000074578.1	-0.265548	-1.20209	0.162569	19757.8	14.2524	14.14	14.2751	14.0049	-1.63344	0.102375	0.888731
ENSMUSG00000040522	Tlr8	protein_coding	MGI:2176887	OTTMUSG00000019575.3	-1.2939	-2.4519	0.792335	12.8146	3.71441	3.71464	4.31394	3.11533	-1.63302	0.102464	0.889025
ENSMUSG00000031995	St14	protein_coding	MGI:1338881	OTTMUSG00000029771.2	0.322998	1.25093	0.197839	1944.31	10.9122	10.9064	10.7502	11.0626	1.63263	0.102546	0.889264
ENSMUSG00000030588	Yif1b	protein_coding	MGI:1924504	OTTMUSG00000025025.3	-0.376672	-1.29834	0.230786	241.592	7.914	7.82895	8.01638	7.64153	-1.63213	0.102653	0.889714
ENSMUSG00000029086	Prom1	protein_coding	MGI:1100886	OTTMUSG00000053805.13	0.371096	1.29334	0.227511	3721.51	11.8392	11.761	11.568	11.954	1.63111	0.102866	0.890306
ENSMUSG00000020069	Hnrnph3	protein_coding	MGI:1926462	OTTMUSG00000030869.2	0.337133	1.26324	0.206726	6678.52	12.6857	12.6046	12.4408	12.7683	1.63082	0.102928	0.890306
ENSMUSG00000022468	Endou	protein_coding	MGI:97746	OTTMUSG00000043611.3	0.550317	1.46441	0.337559	309.043	8.20781	8.35401	8.117	8.59102	1.63028	0.103042	0.890306
ENSMUSG00000036862	Dchs1	protein_coding	MGI:2685011	OTTMUSG00000014997.4	-0.418674	-1.3367	0.256826	293.62	8.18047	8.27257	8.47799	8.06716	-1.63018	0.103063	0.890306
ENSMUSG00000036655	Colec11	protein_coding	MGI:1918943	OTTMUSG00000066424.1	-0.886964	-1.84928	0.544134	30.9727	4.94981	4.88062	5.28496	4.47629	-1.63005	0.103091	0.890306
ENSMUSG00000029866	Kel	protein_coding	MGI:1346053	OTTMUSG00000026360.3	-1.37966	-2.60208	0.846417	11.7152	3.5618	3.65761	4.29519	3.02003	-1.63001	0.1031	0.890306
ENSMUSG00000007656	Arpp19	protein_coding	MGI:1891691	OTTMUSG00000036813.3	0.260844	1.19818	0.160028	3485.8	11.7633	11.7402	11.6107	11.8697	1.62998	0.103105	0.890306
ENSMUSG00000048794	Cfap100	protein_coding	MGI:2141635	OTTMUSG00000029676.3	-0.969853	-1.95864	0.595655	23.1693	4.53629	4.62753	5.09514	4.15992	-1.62821	0.10348	0.892741
ENSMUSG00000048154	Kmt2d	protein_coding	MGI:2682319	OTTMUSG00000043160.4	0.301526	1.23245	0.185197	2697.72	11.3888	11.3393	11.1891	11.4895	1.62813	0.103497	0.892741
ENSMUSG00000096727	Psmb9	protein_coding	MGI:1346526	OTTMUSG00000036472.3	-0.464765	-1.38009	0.285595	201.471	7.63401	7.73525	7.9598	7.51069	-1.62736	0.103661	0.893683
ENSMUSG00000027259	Adal	protein_coding	MGI:1923144	OTTMUSG00000015974.2	0.449795	1.36585	0.276505	1217.78	10.1977	10.2185	10.0198	10.4172	1.62672	0.103797	0.894386
ENSMUSG00000046186	Cd109	protein_coding	MGI:2445221	OTTMUSG00000036023.1	-0.589828	-1.50507	0.362708	70.3366	6.12097	6.30484	6.59445	6.01523	-1.62618	0.103912	0.894895
ENSMUSG00000028444	Cntfr	protein_coding	MGI:99605	OTTMUSG00000006676.3	-0.391105	-1.3114	0.240701	323.351	8.30607	8.1351	8.32708	7.94311	-1.62486	0.104192	0.896834
ENSMUSG00000022330	Osr2	protein_coding	MGI:1930813	OTTMUSG00000070261.1	0.488873	1.40335	0.300948	218.459	7.74011	7.70277	7.46243	7.94311	1.62444	0.104281	0.897127
ENSMUSG00000068457	Uty	protein_coding	MGI:894810	OTTMUSG00000032814.5	0.340776	1.26644	0.209889	13495.1	13.7031	13.7377	13.5837	13.8917	1.6236	0.10446	0.897984
ENSMUSG00000054057	A930004D18Rik	protein_coding	MGI:1925190	OTTMUSG00000011458.1	0.406047	1.32505	0.250112	203.759	7.66856	7.65081	7.45094	7.85068	1.62346	0.104491	0.897984
ENSMUSG00000071708	Sms	protein_coding	MGI:109490	OTTMUSG00000019398.3	0.269016	1.20499	0.165761	1390.58	10.438	10.4272	10.2928	10.5616	1.62292	0.104607	0.898507
ENSMUSG00000020810	Cygb	protein_coding	MGI:2149481	OTTMUSG00000003946.2	-0.510617	-1.42466	0.314984	101.129	6.65582	6.74497	6.99874	6.4912	-1.62109	0.104999	0.901391
ENSMUSG00000050783	Htr1f	protein_coding	MGI:99842	OTTMUSG00000071616.1	-0.312173	-1.24158	0.192602	863.98	9.74565	9.78326	9.94386	9.62267	-1.62082	0.105056	0.901411
ENSMUSG00000024897	Apba1	protein_coding	MGI:1860297	OTTMUSG00000073850.1	-0.310981	-1.24055	0.191929	1152.89	10.1607	10.2516	10.403	10.1001	-1.62029	0.10517	0.901908
ENSMUSG00000025576	Rbfox3	protein_coding	MGI:106368	OTTMUSG00000003975.6	0.429133	1.34642	0.264924	160.892	7.3298	7.32426	7.11307	7.53546	1.61983	0.105269	0.902278
ENSMUSG00000031132	Cd40lg	protein_coding	MGI:88337	OTTMUSG00000017791.1	-1.24062	-2.36301	0.766019	14.944	3.90643	3.73817	4.27683	3.1995	-1.61957	0.105324	0.902279
ENSMUSG00000060961	Slc4a4	protein_coding	MGI:1927555	OTTMUSG00000025881.7	0.317389	1.24607	0.196032	57439.5	15.7941	15.7016	15.5314	15.8717	1.61907	0.105433	0.90234
ENSMUSG00000073460	Pnldc1	protein_coding	MGI:2685159	OTTMUSG00000072135.2	0.380489	1.30178	0.235012	279.708	8.11968	8.17846	7.99139	8.36553	1.61902	0.105442	0.90234
ENSMUSG00000094985	Topaz1	protein_coding	MGI:3779933	OTTMUSG00000062746.1	0.633084	1.55088	0.391142	65.6471	5.92811	6.35547	6.04365	6.66729	1.61855	0.105543	0.902403
ENSMUSG00000072188	Gm10354	protein_coding	MGI:3809109	OTTMUSG00000036596.1	1.42228	2.68008	0.878852	10.7855	3.34593	3.75262	3.14114	4.36411	1.61834	0.10559	0.902403
ENSMUSG00000020745	Pafah1b1	protein_coding	MGI:109520	OTTMUSG00000006184.2	0.287303	1.22036	0.177553	16002.1	13.9572	13.9185	13.7802	14.0569	1.61813	0.105635	0.902403
ENSMUSG00000021364	Elovl2	protein_coding	MGI:1858960	OTTMUSG00000029813.3	0.444265	1.36062	0.274584	213.794	7.71182	7.54147	7.31714	7.76579	1.61796	0.105672	0.902403
ENSMUSG00000078671	Chd2	protein_coding	MGI:2448567	OTTMUSG00000036993.9	0.272633	1.20801	0.168584	16644.2	14.0145	14.0898	13.9581	14.2214	1.61719	0.105837	0.903027
ENSMUSG00000029373	Pf4	protein_coding	MGI:1888711	OTTMUSG00000055505.1	-1.80113	-3.48492	1.1138	6.79035	2.78315	2.93521	3.74799	2.12243	-1.6171	0.105857	0.903027
ENSMUSG00000040033	Stat2	protein_coding	MGI:103039	OTTMUSG00000064933.1	-0.264877	-1.20153	0.163858	1628.06	10.666	10.6875	10.8202	10.5548	-1.6165	0.105986	0.903027
ENSMUSG00000020160	Meis1	protein_coding	MGI:104717	OTTMUSG00000005212.7	-0.286963	-1.22007	0.177534	5419.72	12.3958	12.3393	12.4801	12.1986	-1.61638	0.106012	0.903027
ENSMUSG00000039264	Gimap3	protein_coding	MGI:1932723	OTTMUSG00000057387.1	-0.592802	-1.50817	0.366805	81.7705	6.33824	6.40632	6.7	6.11264	-1.61612	0.106068	0.903027
ENSMUSG00000006800	Sulf2	protein_coding	MGI:1919293	OTTMUSG00000001130.4	-0.349871	-1.27445	0.216494	543.133	9.06941	8.93916	9.11368	8.76464	-1.61607	0.106078	0.903027
ENSMUSG00000022237	Ankrd33b	protein_coding	MGI:1917904	OTTMUSG00000032733.2	0.327863	1.25515	0.202942	8417.77	13.0238	12.9467	12.7927	13.1006	1.61555	0.106192	0.903521
ENSMUSG00000022855	Senp2	protein_coding	MGI:1923076	OTTMUSG00000071526.1	0.294527	1.22648	0.182428	3822.9	11.891	11.8418	11.6977	11.9858	1.61449	0.106422	0.904771
ENSMUSG00000075702	Selenom	protein_coding	MGI:2149786	OTTMUSG00000005021.3	-0.42533	-1.34288	0.263467	420.278	8.68983	8.58063	8.81369	8.34758	-1.61436	0.10645	0.904771
ENSMUSG00000022667	Cd200r1	protein_coding	MGI:1889024	OTTMUSG00000014978.4	-0.66175	-1.582	0.410003	55.9862	5.76776	5.81941	6.15065	5.48817	-1.61401	0.106525	0.904931
ENSMUSG00000039997	Ifi203	protein_coding	MGI:96428	OTTMUSG00000026980.5	-0.305649	-1.23597	0.189458	2092.65	11.0172	10.8875	11.0416	10.7333	-1.61328	0.106684	0.905762
ENSMUSG00000040511	Pvr	protein_coding	MGI:107741	OTTMUSG00000031524.4	0.301224	1.23219	0.186742	618.331	9.26687	9.35653	9.20675	9.5063	1.61305	0.106734	0.905762
ENSMUSG00000026896	Ifih1	protein_coding	MGI:1918836	OTTMUSG00000012871.2	-0.299847	-1.23101	0.185921	953.598	9.89135	9.94049	10.0895	9.79151	-1.61277	0.106795	0.905808
ENSMUSG00000089901	Gm8113	protein_coding	MGI:3648791	OTTMUSG00000034656.1	-1.04549	-2.06407	0.648598	21.7562	4.38566	4.56986	5.02428	4.11543	-1.61193	0.106978	0.906885
ENSMUSG00000034300	Fam53c	protein_coding	MGI:1913556	OTTMUSG00000073319.1	0.358263	1.28188	0.222308	810.753	9.64877	9.62016	9.45314	9.78717	1.61156	0.107057	0.907083
ENSMUSG00000007122	Casq1	protein_coding	MGI:1309468	OTTMUSG00000035165.2	-0.856422	-1.81054	0.531527	41.1465	5.24908	5.64582	6.06424	5.2274	-1.61125	0.107126	0.90719
ENSMUSG00000025188	Hps1	protein_coding	MGI:2177763	OTTMUSG00000032530.8	0.323085	1.251	0.200618	585.686	9.18895	9.19344	9.03129	9.3556	1.61045	0.1073	0.908195
ENSMUSG00000059742	Kcnh7	protein_coding	MGI:2159566	OTTMUSG00000012800.1	-0.471282	-1.38634	0.292767	874.751	9.63308	9.55044	9.7822	9.31867	-1.60975	0.107453	0.908454
ENSMUSG00000039092	Sptlc3	protein_coding	MGI:2444678	OTTMUSG00000015585.1	0.386003	1.30677	0.239878	300.22	8.12762	8.644	8.4538	8.83421	1.60917	0.10758	0.908454
ENSMUSG00000008730	Hipk1	protein_coding	MGI:1314873	OTTMUSG00000024242.5	0.287594	1.2206	0.178778	4936.59	12.2612	12.2245	12.0839	12.3651	1.60867	0.107689	0.908454
ENSMUSG00000005968	Tuft1	protein_coding	MGI:109572	OTTMUSG00000019566.6	0.304496	1.23499	0.18932	3138.07	11.6049	11.6257	11.4668	11.7845	1.60837	0.107755	0.908454
ENSMUSG00000028370	Pappa	protein_coding	MGI:97479	OTTMUSG00000000318.2	-0.409066	-1.32783	0.254351	2706.82	11.3605	11.1899	11.3645	11.0154	-1.60827	0.107775	0.908454
ENSMUSG00000004637	Wwox	protein_coding	MGI:1931237	OTTMUSG00000030624.1	0.245722	1.18569	0.152792	42464.5	15.3322	15.6307	15.5079	15.7536	1.60821	0.107788	0.908454
ENSMUSG00000039405	Prss23	protein_coding	MGI:1923703	OTTMUSG00000059648.1	-0.3435	-1.26883	0.213592	379.918	8.56557	8.5918	8.75861	8.42499	-1.6082	0.107791	0.908454
ENSMUSG00000010097	Nxf1	protein_coding	MGI:1858330	OTTMUSG00000044877.6	0.283881	1.21747	0.176525	3165.8	11.6196	11.5376	11.4004	11.6747	1.60817	0.107799	0.908454
ENSMUSG00000048636	A730049H05Rik	protein_coding	MGI:1921766	OTTMUSG00000025826.1	-0.319373	-1.24779	0.198614	1029.82	9.97959	9.78942	9.95579	9.62305	-1.60801	0.107834	0.908454
ENSMUSG00000028164	Manba	protein_coding	MGI:88175	OTTMUSG00000030307.1	0.252206	1.19103	0.156912	11285.4	13.4524	13.3809	13.2559	13.5058	1.60731	0.107986	0.909221
ENSMUSG00000048100	Taf13	protein_coding	MGI:1913500	OTTMUSG00000007260.2	0.375578	1.29736	0.233705	578.793	9.16206	9.14704	8.97517	9.31891	1.60706	0.108042	0.909221
ENSMUSG00000015085	Entpd2	protein_coding	MGI:1096863	OTTMUSG00000012029.3	0.473364	1.38834	0.294684	149.986	7.21132	7.23169	7.00565	7.45772	1.60634	0.108198	0.909221
ENSMUSG00000025702	March8	protein_coding	MGI:1919029	OTTMUSG00000016676.7	0.264451	1.20118	0.164643	5707.87	12.4729	12.424	12.2915	12.5566	1.60621	0.108229	0.909221
ENSMUSG00000072664	Ugt3a1	protein_coding	MGI:2146055	OTTMUSG00000026414.5	0.468248	1.38343	0.291592	3471.52	11.6843	11.6374	11.4239	11.8509	1.60584	0.10831	0.909221
ENSMUSG00000050288	Fzd2	protein_coding	MGI:1888513	OTTMUSG00000002949.1	-0.561462	-1.47576	0.349701	131.55	6.9848	6.66913	6.89853	6.43973	-1.60555	0.108373	0.909221
ENSMUSG00000044496	2510039O18Rik	protein_coding	MGI:1924284	OTTMUSG00000010678.1	0.312839	1.24215	0.194904	854.557	9.73173	9.77749	9.6254	9.92957	1.60509	0.108473	0.909221
ENSMUSG00000001627	Ifrd1	protein_coding	MGI:1316717	OTTMUSG00000035474.4	0.439964	1.35657	0.274124	3641.75	11.7899	11.7168	11.4905	11.943	1.60498	0.108498	0.909221
ENSMUSG00000044827	Tlr1	protein_coding	MGI:1341295	OTTMUSG00000055138.3	-0.774387	-1.71046	0.482576	39.0349	5.27028	5.43586	5.78229	5.08943	-1.60469	0.108561	0.909221
ENSMUSG00000032921	Odf4	protein_coding	MGI:2182079	OTTMUSG00000005951.2	-1.35891	-2.56491	0.846864	12.7135	3.67159	3.33032	3.9344	2.72623	-1.60463	0.108574	0.909221
ENSMUSG00000040722	Scamp5	protein_coding	MGI:1928948	OTTMUSG00000063177.1	0.328617	1.25581	0.204801	1669.41	10.6925	10.7414	10.5718	10.911	1.60456	0.10859	0.909221
ENSMUSG00000035177	Nlrp2	protein_coding	MGI:3041206	OTTMUSG00000037748.2	-3.9347	-15.292	2.45235	1.78088	1.14223	0.877512	1.75502	0	-1.60446	0.108613	NA
ENSMUSG00000060288	Ppih	protein_coding	MGI:106499	OTTMUSG00000009258.3	0.31398	1.24313	0.195729	582.131	9.17889	9.10384	8.94813	9.25955	1.60416	0.108679	0.909221
ENSMUSG00000029657	Hsph1	protein_coding	MGI:105053	OTTMUSG00000021374.4	1.22262	2.3337	0.762165	4229.43	11.8681	11.7549	11.267	12.2429	1.60414	0.108683	0.909221
ENSMUSG00000026617	Bpnt1	protein_coding	MGI:1338800	OTTMUSG00000021435.5	0.294141	1.22615	0.183377	1669.76	10.6971	10.6357	10.4938	10.7776	1.60403	0.108708	0.909221
ENSMUSG00000029322	Plac8	protein_coding	MGI:2445289	OTTMUSG00000026150.1	-0.346033	-1.27106	0.215784	371.779	8.53372	8.47448	8.64353	8.30543	-1.60361	0.1088	0.909262
ENSMUSG00000091586	Cyp4f17	protein_coding	MGI:3646233	OTTMUSG00000073310.3	0.280014	1.21421	0.174627	1042.73	10.0195	10.0871	9.94869	10.2254	1.6035	0.108825	0.909262
ENSMUSG00000032725	Folr2	protein_coding	MGI:95569	OTTMUSG00000060437.5	0.294311	1.2263	0.18358	1532.62	10.5709	10.664	10.5215	10.8066	1.60317	0.108897	0.909397
ENSMUSG00000027603	Ggt7	protein_coding	MGI:1913385	OTTMUSG00000016060.5	-0.555777	-1.46996	0.346744	91.8496	6.51273	6.46873	6.75807	6.17939	-1.60284	0.108969	0.90953
ENSMUSG00000024013	Fgd2	protein_coding	MGI:1347084	OTTMUSG00000028987.3	-0.414036	-1.33241	0.258365	252.143	7.96428	8.05117	8.26129	7.84106	-1.60252	0.109041	0.909662
ENSMUSG00000033763	Mtss2	protein_coding	MGI:3039591	OTTMUSG00000027473.3	-0.33704	-1.26316	0.210382	558.182	9.11645	9.13124	9.3023	8.96019	-1.60204	0.109147	0.91008
ENSMUSG00000025981	Coq10b	protein_coding	MGI:1915126	OTTMUSG00000046967.1	-0.454654	-1.37045	0.283885	1579.19	10.572	10.6527	10.9101	10.3953	-1.60154	0.109256	0.910525
ENSMUSG00000028081	Rps3a1	protein_coding	MGI:1202063	OTTMUSG00000035152.1	0.266514	1.2029	0.166458	1949.85	10.9233	10.8577	10.7264	10.989	1.60109	0.109357	0.910897
ENSMUSG00000028703	Lrrc41	protein_coding	MGI:2441984	OTTMUSG00000008751.1	0.326031	1.25356	0.203717	1388.41	10.4248	10.4983	10.3405	10.6561	1.60041	0.109507	0.911594
ENSMUSG00000074923	Pak6	protein_coding	MGI:2679420	OTTMUSG00000015368.1	-0.294789	-1.22671	0.184219	1509.52	10.527	10.3202	10.4692	10.1711	-1.60021	0.109553	0.911594
ENSMUSG00000078963	Hsbp1l1	protein_coding	MGI:1913505	OTTMUSG00000073699.2	0.441693	1.3582	0.276075	162.331	7.33668	7.37812	7.15849	7.59775	1.5999	0.109621	0.911691
ENSMUSG00000042202	Slc35e2	protein_coding	MGI:2444240	OTTMUSG00000010725.2	0.373274	1.29529	0.233412	1386.64	10.412	10.2877	10.1212	10.4541	1.59921	0.109774	0.912274
ENSMUSG00000075054	Yae1d1	protein_coding	MGI:1914258	OTTMUSG00000066770.4	0.27681	1.21151	0.173106	972.141	9.92116	9.84894	9.71091	9.98697	1.59908	0.109803	0.912274
ENSMUSG00000011658	Fuz	protein_coding	MGI:1917550	OTTMUSG00000035380.7	-0.356395	-1.28022	0.22294	499.958	8.95505	8.90878	9.08586	8.73169	-1.59862	0.109906	0.912665
ENSMUSG00000099974	Bcl2a1d	protein_coding	MGI:1278325	OTTMUSG00000045606.1	-1.18954	-2.28079	0.744372	14.2491	3.86043	3.97558	4.53113	3.42004	-1.59804	0.110034	0.913263
ENSMUSG00000073805	Insyn2a	protein_coding	MGI:3605068	OTTMUSG00000060266.2	-0.323082	-1.251	0.202222	1765.12	10.763	10.5986	10.7591	10.4381	-1.59766	0.110119	0.913497
ENSMUSG00000000248	Clec2g	protein_coding	MGI:1918059	OTTMUSG00000028623.6	-0.982362	-1.9757	0.615048	22.2544	4.44849	4.61875	5.08185	4.15565	-1.59721	0.110218	0.913856
ENSMUSG00000004070	Hmox2	protein_coding	MGI:109373	OTTMUSG00000026637.4	0.301022	1.23202	0.188522	2427.01	11.2359	11.1892	11.0477	11.3306	1.59675	0.110321	0.914147
ENSMUSG00000027500	Stmn2	protein_coding	MGI:98241	OTTMUSG00000051383.1	-0.988848	-1.9846	0.619365	23.048	4.52884	4.46691	4.95196	3.98186	-1.59655	0.110366	0.914147
ENSMUSG00000032898	Fbxo21	protein_coding	MGI:1924223	OTTMUSG00000056149.4	-0.38477	-1.30565	0.241074	1265.28	10.2571	10.5189	10.7273	10.3106	-1.59607	0.110474	0.914572
ENSMUSG00000006527	Sfmbt1	protein_coding	MGI:1859609	OTTMUSG00000025116.4	0.257143	1.19511	0.161156	5989.61	12.5441	12.5555	12.4269	12.6841	1.59562	0.110574	0.914941
ENSMUSG00000074569	Gcnt7	protein_coding	MGI:3606143	OTTMUSG00000016159.3	-0.381169	-1.3024	0.23902	668.46	9.36574	9.38549	9.57733	9.19365	-1.59472	0.110775	0.915679
ENSMUSG00000031657	Heatr3	protein_coding	MGI:2444491	OTTMUSG00000031063.1	0.300182	1.2313	0.188266	1856.88	10.8494	10.803	10.6528	10.9532	1.59446	0.110833	0.915679
ENSMUSG00000039699	Batf2	protein_coding	MGI:1921731	OTTMUSG00000018629.2	-0.665029	-1.5856	0.417104	63.9426	5.97247	6.07454	6.41915	5.72993	-1.5944	0.110847	0.915679
ENSMUSG00000032033	Barx2	protein_coding	MGI:109617	OTTMUSG00000037222.2	-1.41105	-2.6593	0.885242	15.7534	3.74675	4.04374	4.66616	3.42131	-1.59397	0.110944	0.915679
ENSMUSG00000033882	Rbm46	protein_coding	MGI:3645057	OTTMUSG00000043545.6	0.799119	1.74004	0.501342	38.6151	5.22022	5.47909	5.09514	5.86304	1.59396	0.110945	0.915679
ENSMUSG00000030087	Klf15	protein_coding	MGI:1929988	OTTMUSG00000022237.3	-0.377634	-1.29921	0.237062	1049.82	10.008	10.007	10.2104	9.80369	-1.59298	0.111165	0.916318
ENSMUSG00000030779	Rbbp6	protein_coding	MGI:894835	OTTMUSG00000025360.3	0.252258	1.19107	0.158359	6556.21	12.6735	12.6817	12.5572	12.8061	1.59295	0.111172	0.916318
ENSMUSG00000094800	Gm9780	protein_coding	MGI:3710532	OTTMUSG00000044554.2	-4.23611	-18.8451	2.65956	1.32591	0.95232	1.06914	2.13828	0	-1.59279	0.111208	NA
ENSMUSG00000026650	Meig1	protein_coding	MGI:1202878	OTTMUSG00000010782.2	-2.33086	-5.03105	1.46352	4.13971	2.18389	2.23309	3.14114	1.32504	-1.59264	0.111242	0.916318
[truncated: 16,706 more rows]

## Sheet: 2. KO.ZT16-CTRL.ZT16
Gene_ID	Gene_Name	Gene_type	MGI_ID	Havana_gene	log2FoldChange	FoldChange	lfcSE	baseMean_nolog	mean_normdata_allsamples	mean_2groups_CTRL.ZT16_KO.ZT16	mean_CTRL.ZT16	mean_KO.ZT16	stat	pvalue	padj_BH_customfilter
ENSMUSG00000051435	Fhad1	protein_coding	MGI:1920323	OTTMUSG00000010111.6	4.79798	27.8187	0.224859	1042.09	8.73939	8.81764	6.43382	11.2015	21.3378	5.06557177489343e-101	8.21027873274726e-97
ENSMUSG00000041078	Grid1	protein_coding	MGI:95812	OTTMUSG00000033220.3	2.21321	4.63707	0.172383	2383.54	10.9552	11.0411	9.93593	12.1463	12.8389	9.9223580142813e-38	8.04107893477357e-34
ENSMUSG00000074254	Cyp2a4	protein_coding	MGI:88596	OTTMUSG00000058416.1	-2.78336	-6.88455	0.232757	595.319	8.53691	8.65733	10.0653	7.24939	-11.9583	5.87822294631011e-33	3.17580791712648e-29
ENSMUSG00000005547	Cyp2a5	protein_coding	MGI:88597	OTTMUSG00000036784.1	-4.03182	-16.3569	0.374794	167.982	6.19269	6.32216	8.30832	4.336	-10.7574	5.46664161682931e-27	2.21508318313924e-23
ENSMUSG00000026077	Npas2	protein_coding	MGI:109232	OTTMUSG00000036938.3	1.87547	3.6692	0.179998	10331.8	12.6383	13.1756	12.238	14.1131	10.4193	2.02340416145779e-25	6.55906692978159e-22
ENSMUSG00000056973	Ces1d	protein_coding	MGI:2148202	OTTMUSG00000024539.1	-2.71238	-6.55402	0.271643	1776.43	10.3219	10.4298	11.7852	9.07448	-9.9851	1.77114877142455e-23	4.78446321454152e-20
ENSMUSG00000030525	Chrna7	protein_coding	MGI:99779	OTTMUSG00000059577.1	2.28156	4.86203	0.253699	1204.84	9.82748	10.2804	9.12542	11.4354	8.99316	2.40225122770564e-19	5.56224112837899e-16
ENSMUSG00000056258	Kcnq3	protein_coding	MGI:1336181	OTTMUSG00000044954.4	-1.69559	-3.23908	0.206929	460.565	8.67267	8.91848	9.76152	8.07545	-8.19405	2.5257206810741e-16	5.11711009985612e-13
ENSMUSG00000062905	Vmn1r32	protein_coding	MGI:2159451	OTTMUSG00000039999.2	8.5057	363.472	1.05338	195.218	4.53403	4.67172	0.955452	8.388	8.07471	6.76382991438075e-16	1.21809061391426e-12
ENSMUSG00000058589	Anks1b	protein_coding	MGI:1924781	OTTMUSG00000043484.12	-1.99738	-3.99274	0.251995	1432.56	10.1873	10.1748	11.1692	9.18045	-7.92625	2.25862301825681e-15	3.66077618799064e-12
ENSMUSG00000006542	Prkag3	protein_coding	MGI:1891343	OTTMUSG00000034607.3	-2.81071	-7.01631	0.365751	356.734	7.93534	8.16647	9.64142	6.69153	-7.68476	1.53278363869598e-14	2.25848701963495e-11
ENSMUSG00000045672	Col27a1	protein_coding	MGI:2672118	OTTMUSG00000000244.3	-1.199	-2.29581	0.156786	5672.72	12.3749	12.5787	13.1791	11.9784	-7.64739	2.05102164330196e-14	2.77024656621984e-11
ENSMUSG00000059406	Tmprss9	protein_coding	MGI:3612246	OTTMUSG00000065047.1	1.8534	3.61351	0.243231	423.928	8.4958	8.40324	7.48099	9.3255	7.61994	2.53799901306577e-14	2.94774512245998e-11
ENSMUSG00000033569	Adgrb3	protein_coding	MGI:2441837	OTTMUSG00000025352.6	-1.59909	-3.02953	0.209868	1239.3	10.0185	10.1432	10.9354	9.35111	-7.61952	2.54617668524431e-14	2.94774512245998e-11
ENSMUSG00000062151	Unc13c	protein_coding	MGI:2149021	OTTMUSG00000044794.2	1.3947	2.62933	0.190158	5351.11	12.229	12.0539	11.3557	12.752	7.33441	2.22705936537761e-13	2.40641187960269e-10
ENSMUSG00000025089	Gfra1	protein_coding	MGI:1100842	OTTMUSG00000033056.3	-1.88044	-3.68188	0.2643	265.873	7.86967	7.49288	8.43028	6.55548	-7.11481	1.12063574294314e-12	1.1352040076014e-09
ENSMUSG00000021775	Nr1d2	protein_coding	MGI:2449205	OTTMUSG00000033210.2	-1.33387	-2.52078	0.195996	2759.33	10.9755	10.1527	10.8271	9.4783	-6.80559	1.00638152711325e-11	9.59495987732448e-09
ENSMUSG00000020182	Ddc	protein_coding	MGI:94876	OTTMUSG00000005164.2	1.12654	2.18334	0.170888	4654.44	11.95	12.1856	11.6189	12.7523	6.59225	4.33211486092489e-11	3.90082875921503e-08
ENSMUSG00000078532	Nkain1	protein_coding	MGI:1914399	OTTMUSG00000042996.1	-1.98956	-3.97116	0.302957	257.737	7.73237	7.68723	8.67359	6.70088	-6.56714	5.12920377551113e-11	4.37548077860444e-08
ENSMUSG00000079494	Nat8f5	protein_coding	MGI:1916299	OTTMUSG00000034541.2	-1.87619	-3.67104	0.286489	216.468	7.42393	7.94354	8.86978	7.0173	-6.5489	5.79625150405377e-11	4.69728221888517e-08
ENSMUSG00000000197	Nalcn	protein_coding	MGI:2444306	OTTMUSG00000069813.1	1.70918	3.26974	0.267036	1113.64	9.89763	9.40956	8.52759	10.2915	6.40054	1.54823488720669e-10	1.19494243104029e-07
ENSMUSG00000058624	Gda	protein_coding	MGI:95678	OTTMUSG00000028318.2	-1.43525	-2.70428	0.225651	368.984	8.33861	8.48475	9.20236	7.76714	-6.36046	2.01146660062494e-10	1.48190230286041e-07
ENSMUSG00000039710	Slc7a12	protein_coding	MGI:2156159	OTTMUSG00000026423.2	4.18775	18.2238	0.665776	888.518	8.6241	9.00083	6.89983	11.1018	6.29003	3.17402347265509e-10	2.23672054107799e-07
ENSMUSG00000027419	Pcsk2	protein_coding	MGI:97512	OTTMUSG00000003089.3	2.20501	4.61077	0.352991	107.862	6.4716	6.50268	5.41157	7.5938	6.24663	4.19405099233028e-10	2.83238243682038e-07
ENSMUSG00000028327	Stra6l	protein_coding	MGI:1921402	OTTMUSG00000006732.2	1.80107	3.48479	0.291347	615.515	8.91866	9.19108	8.29171	10.0904	6.18188	6.33436344982e-10	4.1066945117873e-07
ENSMUSG00000020679	Hnf1b	protein_coding	MGI:98505	OTTMUSG00000000988.9	-1.27566	-2.42109	0.209654	19078.3	14.1001	14.0577	14.6896	13.4258	-6.08458	1.16797509260655e-09	7.28097703883346e-07
ENSMUSG00000073514	Dok6	protein_coding	MGI:3639495	OTTMUSG00000033317.2	1.28827	2.44236	0.213482	454.457	8.69716	8.72073	8.08118	9.36027	6.03457	1.59382125735167e-09	9.28868665166345e-07
ENSMUSG00000071177	Serpina1d	protein_coding	MGI:891968	OTTMUSG00000027640.1	-2.0977	-4.28027	0.347677	108.333	6.43374	6.59374	7.6304	5.55708	-6.03348	1.60465958937917e-09	9.28868665166345e-07
ENSMUSG00000044499	Hs3st5	protein_coding	MGI:2441996	OTTMUSG00000036580.1	-2.07094	-4.2016	0.344447	212.307	7.43587	7.31283	8.37095	6.25471	-6.01236	1.82840368526993e-09	1.02188851485707e-06
ENSMUSG00000049690	Nckap5	protein_coding	MGI:2686394	OTTMUSG00000030251.7	0.999258	1.99897	0.167539	20648.5	14.2783	14.3518	13.8501	14.8534	5.96431	2.45668591081594e-09	1.32726550808349e-06
ENSMUSG00000058258	Idi1	protein_coding	MGI:2442264	OTTMUSG00000040098.1	1.23252	2.34977	0.209566	926.14	9.69632	10.0368	9.42356	10.65	5.88128	4.07112694269123e-09	2.12854275764966e-06
ENSMUSG00000027870	Hao2	protein_coding	MGI:96012	OTTMUSG00000006827.3	2.98222	7.902	0.510757	4053.78	11.3049	11.4384	9.92497	12.9519	5.83882	5.25723407454749e-09	2.66278905875831e-06
ENSMUSG00000043719	Col6a6	protein_coding	MGI:2444259	OTTMUSG00000049418.2	3.7284	13.2544	0.643127	1978.73	10.1096	10.0441	8.18797	11.9003	5.7973	6.73927597453416e-09	3.31000560591665e-06
ENSMUSG00000028655	Mfsd2a	protein_coding	MGI:1923824	OTTMUSG00000008939.2	-1.70568	-3.26183	0.300446	708.759	9.21049	9.53535	10.4006	8.67009	-5.67717	1.36943870003275e-08	6.52819483827375e-06
ENSMUSG00000022180	Slc7a8	protein_coding	MGI:1355323	OTTMUSG00000069511.1	1.20688	2.30839	0.213958	10004.8	13.2069	13.19	12.5901	13.7899	5.64076	1.69304046825913e-08	7.84022854558401e-06
ENSMUSG00000025934	Gsta3	protein_coding	MGI:95856	OTTMUSG00000026333.4	-1.29477	-2.45338	0.230008	926.475	9.71046	9.84454	10.4874	9.2017	-5.62924	1.81005494906274e-08	8.06247603079106e-06
ENSMUSG00000040569	Slc26a7	protein_coding	MGI:2384791	OTTMUSG00000004548.2	-1.48303	-2.79534	0.263585	223.082	7.68963	7.78853	8.52862	7.04845	-5.62636	1.84052081157002e-08	8.06247603079106e-06
ENSMUSG00000035189	Ano4	protein_coding	MGI:2443344	OTTMUSG00000043524.5	-1.2779	-2.42486	0.227831	1846.99	10.7034	10.8572	11.4953	10.2192	-5.60898	2.03527786535557e-08	8.68099569517978e-06
ENSMUSG00000026058	Khdrbs2	protein_coding	MGI:2159649	OTTMUSG00000048923.3	1.19053	2.28237	0.213816	868.627	9.69228	9.73687	9.15425	10.3195	5.56804	2.57618946191017e-08	1.07063791791384e-05
ENSMUSG00000040413	Timd2	protein_coding	MGI:2159681	OTTMUSG00000005505.3	1.0453	2.06379	0.189198	2375.59	11.158	11.1499	10.6299	11.6699	5.52487	3.29725158829166e-08	1.33604634357578e-05
ENSMUSG00000010651	Acaa1b	protein_coding	MGI:3605455	OTTMUSG00000033525.1	-1.32839	-2.51123	0.242376	2196.75	10.9644	10.7877	11.4499	10.1256	-5.4807	4.23656574224962e-08	1.67478676952151e-05
ENSMUSG00000029664	Tfpi2	protein_coding	MGI:108543	OTTMUSG00000042627.5	1.03062	2.0429	0.189076	1076.2	9.92618	10.1736	9.65409	10.693	5.45082	5.01367998809033e-08	1.93480298207067e-05
ENSMUSG00000002289	Angptl4	protein_coding	MGI:1888999	OTTMUSG00000037206.2	-1.54771	-2.92352	0.288132	386.281	8.46035	8.30918	9.07715	7.54122	-5.37151	7.80788854520078e-08	2.94302924513056e-05
ENSMUSG00000047986	Palm3	protein_coding	MGI:1921587	OTTMUSG00000032834.1	1.03839	2.05394	0.198791	765.181	9.495	9.61563	9.09186	10.1394	5.22353	1.75542275415853e-07	6.46633909077307e-05
ENSMUSG00000039539	Sgcz	protein_coding	MGI:2388820	OTTMUSG00000031650.2	-1.08394	-2.11982	0.208431	15356.7	13.7947	13.947	14.4915	13.4024	-5.2005	1.98757935079474e-07	7.15881913726249e-05
ENSMUSG00000021384	Susd3	protein_coding	MGI:1913579	OTTMUSG00000027688.3	-1.24219	-2.36557	0.240097	1119.67	10.0129	9.97595	10.6099	9.342	-5.17368	2.29527546596445e-07	8.00634101691708e-05
ENSMUSG00000094083	Gm1604b	protein_coding	MGI:2686450	OTTMUSG00000071992.1	-2.09684	-4.27773	0.405458	142.441	6.87232	6.483	7.50102	5.46497	-5.17154	2.32168082302013e-07	8.00634101691708e-05
ENSMUSG00000036452	Arhgap26	protein_coding	MGI:1918552	OTTMUSG00000020314.10	0.844207	1.79528	0.167018	20105	14.2376	14.3629	13.9388	14.7869	5.0546	4.31302420085502e-07	0.000145636
ENSMUSG00000038775	Vill	protein_coding	MGI:1201781	OTTMUSG00000033841.2	0.924779	1.89839	0.185461	1179.3	10.1434	10.1449	9.68618	10.6036	4.98639	6.15174270405151e-07	0.000203485
ENSMUSG00000075270	Pde11a	protein_coding	MGI:3036251	OTTMUSG00000015170.1	1.31006	2.47953	0.263803	438.899	8.68486	8.48523	7.83354	9.13693	4.96608	6.83209858527188e-07	0.000221469
ENSMUSG00000041301	Cftr	protein_coding	MGI:88388	OTTMUSG00000024173.5	1.24383	2.36827	0.253174	2149.38	10.8438	11.387	10.7468	12.0272	4.91296	8.97122873208049e-07	0.000285109
ENSMUSG00000059742	Kcnh7	protein_coding	MGI:2159566	OTTMUSG00000012800.1	-1.43217	-2.69853	0.292166	874.751	9.63308	9.71573	10.4385	8.99299	-4.90192	9.4904446601143e-07	0.00029581
ENSMUSG00000020604	Arsg	protein_coding	MGI:1921258	OTTMUSG00000003356.1	0.784006	1.72191	0.162624	2087.35	10.9591	10.8381	10.4462	11.2299	4.82098	1.42852926298255e-06	0.00043686
ENSMUSG00000018427	Ypel2	protein_coding	MGI:1925114	OTTMUSG00000001220.2	0.834746	1.78354	0.173401	10282.8	13.1553	13.3155	12.9017	13.7294	4.81397	1.47962550115329e-06	0.000444107
ENSMUSG00000033685	Ucp2	protein_coding	MGI:109354	OTTMUSG00000022804.8	-1.06985	-2.09922	0.222553	376.713	8.49052	8.31265	8.84399	7.78131	-4.80719	1.53067652068445e-06	0.000447525
ENSMUSG00000038065	Mturn	protein_coding	MGI:1915485	OTTMUSG00000047435.5	-0.932561	-1.90866	0.194075	1870.75	10.8074	10.7705	11.2407	10.3002	-4.80517	1.54623610754521e-06	0.000447525
ENSMUSG00000061298	Agbl4	protein_coding	MGI:1918244	OTTMUSG00000008502.6	0.778141	1.71492	0.162136	5352.32	12.3348	12.1574	11.7675	12.5472	4.79931	1.59210336905041e-06	0.000452716
ENSMUSG00000037071	Scd1	protein_coding	MGI:98239	OTTMUSG00000074171.1	-1.73076	-3.31903	0.361203	338.723	7.7032	6.75488	7.62671	5.88305	-4.79165	1.6541582077521e-06	0.000462252
ENSMUSG00000027199	Gatm	protein_coding	MGI:1914342	OTTMUSG00000015672.1	0.97417	1.96451	0.203734	13351	13.6205	13.6811	13.1944	14.1678	4.78158	1.73924458679358e-06	0.000477791
ENSMUSG00000040128	Pnrc1	protein_coding	MGI:1917838	OTTMUSG00000004941.3	0.812159	1.75584	0.171024	1430.31	10.4254	10.4363	10.0287	10.8438	4.7488	2.04626615849993e-06	0.000552765
ENSMUSG00000030268	Bcat1	protein_coding	MGI:104861	OTTMUSG00000025302.9	-1.0878	-2.12549	0.230497	2110.97	10.9662	10.8556	11.4005	10.3107	-4.71936	2.36591740290824e-06	0.000628636
ENSMUSG00000035699	Slc51a	protein_coding	MGI:2146634	OTTMUSG00000025790.2	-1.44964	-2.7314	0.307908	387.45	8.44415	8.49009	9.19606	7.78412	-4.70804	2.50113602508774e-06	0.000653845
ENSMUSG00000015401	Cltrn	protein_coding	MGI:1926234	OTTMUSG00000019509.3	0.883574	1.84494	0.188082	8942.66	13.0019	13.1809	12.7348	13.627	4.6978	2.62972562680675e-06	0.000676549
ENSMUSG00000005220	Corin	protein_coding	MGI:1349451	OTTMUSG00000039797.2	-1.03145	-2.04408	0.219717	898.388	9.70174	9.72616	10.229	9.2233	-4.69447	2.67299663028762e-06	0.000676936
ENSMUSG00000033860	Fgg	protein_coding	MGI:95526	OTTMUSG00000051802.1	2.19689	4.58491	0.470627	53.5171	5.33115	5.2586	4.19249	6.3247	4.66802	3.04122568294311e-06	0.000758341
ENSMUSG00000028544	Slc5a9	protein_coding	MGI:2140201	OTTMUSG00000009474.5	0.856868	1.8111	0.184198	1285.25	10.292	10.1945	9.76318	10.6259	4.65189	3.28902522316713e-06	0.000805264
ENSMUSG00000001986	Gria3	protein_coding	MGI:95810	OTTMUSG00000017323.5	0.863689	1.81968	0.185763	8380.26	12.9744	13.1129	12.6832	13.5426	4.64942	3.3287693589974e-06	0.000805264
ENSMUSG00000089678	Agxt2	protein_coding	MGI:2146052	OTTMUSG00000024223.2	1.11611	2.16761	0.244621	5350.68	12.2565	12.0237	11.4499	12.5974	4.56259	5.05258249123724e-06	0.0012043
ENSMUSG00000024044	Epb41l3	protein_coding	MGI:103008	OTTMUSG00000060066.7	0.761901	1.69572	0.167445	7028.37	12.745	12.6228	12.2419	13.0036	4.55015	5.36066654813047e-06	0.00125921
ENSMUSG00000034731	Dgkh	protein_coding	MGI:2444188	OTTMUSG00000069202.2	-0.766138	-1.70071	0.169404	11232.7	13.4272	13.4184	13.7988	13.0381	-4.52256	6.10965236226197e-06	0.00141465
ENSMUSG00000052572	Dlg2	protein_coding	MGI:1344351	OTTMUSG00000016974.7	-0.861531	-1.81697	0.191421	2334.27	11.1328	11.139	11.5668	10.7112	-4.50071	6.77254896405913e-06	0.00154605
ENSMUSG00000028957	Per3	protein_coding	MGI:1277134	OTTMUSG00000010238.3	-0.821195	-1.76687	0.183056	1438.14	10.3309	10.1445	10.5521	9.73687	-4.48602	7.25658735066031e-06	0.00163354
ENSMUSG00000022150	Dab2	protein_coding	MGI:109175	OTTMUSG00000033430.9	0.99274	1.98996	0.221655	94308.3	16.4673	16.4705	15.9619	16.9792	4.47876	7.50785852287543e-06	0.00166695
ENSMUSG00000048402	Gli2	protein_coding	MGI:95728	OTTMUSG00000034815.4	-1.45001	-2.73211	0.327029	266.333	7.93773	7.92413	8.65224	7.19602	-4.4339	9.25448981397183e-06	0.00201609
ENSMUSG00000022494	Shisa9	protein_coding	MGI:1919805	OTTMUSG00000044348.4	1.04563	2.06427	0.235919	308.892	8.1512	7.98725	7.46851	8.506	4.43217	9.32914768179667e-06	0.00201609
ENSMUSG00000039982	Dtx4	protein_coding	MGI:2672905	OTTMUSG00000073768.1	1.03446	2.04835	0.234518	957.516	9.74347	9.89649	9.37302	10.42	4.41101	1.02887690162714e-05	0.00219422
ENSMUSG00000055471	Alk	protein_coding	MGI:103305	OTTMUSG00000072327.1	0.865727	1.82226	0.19661	2197.68	10.7508	9.75769	9.32237	10.193	4.40326	1.06634704531688e-05	0.00224459
ENSMUSG00000030963	Umod	protein_coding	MGI:102674	OTTMUSG00000059102.1	-0.811699	-1.75528	0.185526	16252.8	13.8981	14.1993	14.6054	13.7931	-4.37513	1.21360613592919e-05	0.00252181
ENSMUSG00000039519	Cyp7b1	protein_coding	MGI:104978	OTTMUSG00000051112.1	1.07522	2.10705	0.246333	25655.7	14.5679	14.5657	14.0298	15.1016	4.36492	1.27166809328746e-05	0.00260901
ENSMUSG00000038059	Smim3	protein_coding	MGI:1917088	OTTMUSG00000073577.1	0.853173	1.80647	0.195613	513.715	8.94835	8.80404	8.37616	9.23191	4.36154	1.2915275324656e-05	0.00261663
ENSMUSG00000026387	Sctr	protein_coding	MGI:2441720	OTTMUSG00000049072.1	1.2441	2.3687	0.286161	186.234	7.41588	7.46515	6.84761	8.08269	4.34753	1.3767693455403e-05	0.0027549
ENSMUSG00000058756	Thra	protein_coding	MGI:98742	OTTMUSG00000006409.3	0.743138	1.67381	0.172733	3391.49	11.6734	11.6614	11.2899	12.033	4.30224	1.69079771824134e-05	0.00334201
ENSMUSG00000026971	Itgb6	protein_coding	MGI:96615	OTTMUSG00000012790.5	0.854808	1.80852	0.198813	23111.3	14.4383	14.5204	14.0869	14.9539	4.29955	1.71141806261855e-05	0.00334201
ENSMUSG00000035504	Reep6	protein_coding	MGI:1917585	OTTMUSG00000000018.2	-1.36636	-2.5782	0.318823	111.391	6.70627	6.68275	7.36553	5.99998	-4.28566	1.82199124532645e-05	0.00351558
ENSMUSG00000063446	Plppr1	protein_coding	MGI:2445015	OTTMUSG00000006909.2	0.824234	1.77059	0.192947	2625.24	11.3024	11.32	10.9169	11.723	4.27182	1.93880391149756e-05	0.00369696
ENSMUSG00000028542	Slc6a9	protein_coding	MGI:95760	OTTMUSG00000008656.10	-0.900265	-1.86641	0.211598	436.93	8.72138	8.61319	9.06394	8.16244	-4.25461	2.09418249583547e-05	0.0039468
ENSMUSG00000032374	Plod2	protein_coding	MGI:1347007	OTTMUSG00000031153.3	0.843869	1.79486	0.198903	3164.69	11.5645	11.7114	11.2871	12.1357	4.24261	2.20933422689772e-05	0.00411596
ENSMUSG00000039809	Gabbr2	protein_coding	MGI:2386030	OTTMUSG00000006774.2	-1.53655	-2.901	0.362881	69.6745	5.97823	6.254	7.01171	5.4963	-4.23432	2.29249073901523e-05	0.00421722
ENSMUSG00000019944	Rhobtb1	protein_coding	MGI:1916538	OTTMUSG00000035399.6	0.7241	1.65187	0.171196	35810.9	14.8003	15.3274	14.9688	15.6859	4.22965	2.34051240612052e-05	0.00421722
ENSMUSG00000055137	Sugct	protein_coding	MGI:1923221	OTTMUSG00000066763.3	0.813085	1.75696	0.19224	39604.3	15.2205	14.9745	14.567	15.382	4.22954	2.34174218513333e-05	0.00421722
ENSMUSG00000023262	Acy1	protein_coding	MGI:87913	OTTMUSG00000049425.6	-0.800166	-1.7413	0.189733	769.56	9.54916	9.61802	10.0149	9.22118	-4.21732	2.47222645137344e-05	0.00440328
ENSMUSG00000000305	Cdh4	protein_coding	MGI:99218	OTTMUSG00000016217.1	-0.903718	-1.87088	0.214454	1382.76	10.3803	10.2715	10.7144	9.82865	-4.21405	2.50831193935447e-05	0.00441899
ENSMUSG00000115253	Vmn1r20	protein_coding	MGI:3644381	OTTMUSG00000039930.2	-0.949177	-1.93077	0.226431	1216.25	10.0688	9.58351	10.0429	9.12412	-4.19191	2.76614261168015e-05	0.00482082
ENSMUSG00000025196	Cpn1	protein_coding	MGI:2135874	OTTMUSG00000026385.1	1.1137	2.16401	0.26666	1030.9	9.8895	10.024	9.42591	10.6222	4.17649	2.96038004566964e-05	0.00510445
ENSMUSG00000055116	Arntl	protein_coding	MGI:1096381	OTTMUSG00000060257.1	0.843274	1.79412	0.202269	6978.93	12.3948	12.9849	12.5637	13.4061	4.16908	3.05837489917612e-05	0.00517267
ENSMUSG00000046178	Nxph1	protein_coding	MGI:107492	OTTMUSG00000034245.1	-1.20419	-2.30408	0.288867	691.937	9.26407	8.9306	9.5234	8.3378	-4.16867	3.06377104082861e-05	0.00517267
ENSMUSG00000022262	Dnah5	protein_coding	MGI:107718	OTTMUSG00000026038.3	1.37747	2.59812	0.331044	165.165	7.03816	6.09741	5.36395	6.83087	4.16097	3.16893193496216e-05	0.00529506
ENSMUSG00000060771	Tsga10	protein_coding	MGI:2685063	OTTMUSG00000023825.6	1.05601	2.07917	0.25429	3303.63	11.6111	11.722	11.1766	12.2674	4.15277	3.28480413555586e-05	0.00543266
ENSMUSG00000001773	Folh1	protein_coding	MGI:1858193	OTTMUSG00000037777.2	1.10261	2.14742	0.265902	6288.23	12.352	12.5272	11.9752	13.0792	4.14666	3.37365395583724e-05	0.00552325
ENSMUSG00000041660	Bbox1	protein_coding	MGI:1891372	OTTMUSG00000015126.2	2.70526	6.52175	0.653204	345.624	8.03466	7.57929	6.15191	9.00666	4.14152	3.45007372482414e-05	0.00559188
ENSMUSG00000005045	Chd5	protein_coding	MGI:3036258	OTTMUSG00000010576.6	-1.97411	-3.92887	0.477025	54.5108	5.58416	5.54857	6.52305	4.57409	-4.13839	3.49748524889742e-05	0.0056126
ENSMUSG00000022861	Dgkg	protein_coding	MGI:105060	OTTMUSG00000024858.3	0.767985	1.70289	0.186005	3412.51	11.645	11.23	10.8445	11.6156	4.12883	3.64612588712885e-05	0.00579377
ENSMUSG00000021998	Lcp1	protein_coding	MGI:104808	OTTMUSG00000024579.5	-0.692709	-1.61632	0.168384	1603.51	10.613	10.5464	10.8932	10.1997	-4.11386	3.89102070787813e-05	0.00612288
ENSMUSG00000049580	Tsku	protein_coding	MGI:2443855	OTTMUSG00000058850.1	-1.45747	-2.74626	0.356732	103.509	6.52725	6.65032	7.38434	5.9163	-4.08561	4.39620595666481e-05	0.00685132
ENSMUSG00000020926	Adam11	protein_coding	MGI:1098667	OTTMUSG00000002992.1	0.938964	1.91715	0.230231	306.112	8.19161	7.86696	7.40018	8.33374	4.07836	4.53550484832221e-05	0.00700109
ENSMUSG00000044148	1810030O07Rik	protein_coding	MGI:1916405	OTTMUSG00000016970.2	0.720816	1.64811	0.177803	1596.42	10.6164	10.5619	10.2011	10.9228	4.05402	5.0344823080892e-05	0.00769801
ENSMUSG00000026355	Mcm6	protein_coding	MGI:1298227	OTTMUSG00000049360.1	0.858799	1.81353	0.213669	371.817	8.47078	8.51795	8.08762	8.94828	4.0193	5.83706935821499e-05	0.0088418
ENSMUSG00000006575	Rundc3a	protein_coding	MGI:1858752	OTTMUSG00000002785.3	-1.93906	-3.83457	0.483455	53.4996	5.48762	5.26476	6.21481	4.3147	-4.01085	6.05013874060805e-05	0.00907969
ENSMUSG00000019856	Fam184a	protein_coding	MGI:1923156	OTTMUSG00000036555.4	0.763979	1.69817	0.191221	4373.16	12.0351	12.0231	11.6392	12.407	3.99526	6.46229933246588e-05	0.00960926
ENSMUSG00000078597	Cyp4a12b	protein_coding	MGI:3611747	OTTMUSG00000008618.1	-1.76455	-3.39767	0.443477	89.9055	6.20155	6.47861	7.29061	5.66662	-3.97889	6.92378394377849e-05	0.0102019
ENSMUSG00000018900	Slc22a5	protein_coding	MGI:1329012	OTTMUSG00000005649.3	-0.639985	-1.55831	0.161476	6374.45	12.5626	12.2174	12.538	11.8968	-3.96333	7.39112045786212e-05	0.0107034
ENSMUSG00000072662	Mansc4	protein_coding	MGI:3645619	OTTMUSG00000026030.3	0.974503	1.96496	0.24589	1060.82	9.9509	9.88444	9.36695	10.4019	3.96317	7.39624984208407e-05	0.0107034
ENSMUSG00000091382	Vmn1r18	protein_coding	MGI:2159462	OTTMUSG00000039926.2	-0.75544	-1.68815	0.191495	4213.18	11.8466	11.426	11.8071	11.0449	-3.94497	7.9810654216788e-05	0.0114141
ENSMUSG00000029380	Cxcl1	protein_coding	MGI:108068	OTTMUSG00000016842.3	-1.68549	-3.21649	0.427402	113.899	6.66153	6.62806	7.47628	5.77985	-3.94356	8.02819225151225e-05	0.0114141
ENSMUSG00000002346	Slc25a42	protein_coding	MGI:1920345	OTTMUSG00000022210.1	-0.696273	-1.62031	0.176804	4206.33	12.0052	12.1235	12.4737	11.7732	-3.93812	8.21241850561151e-05	0.0115283
ENSMUSG00000115799	Vmn1r19	protein_coding	MGI:2159463	OTTMUSG00000039929.2	-1.15939	-2.23362	0.294485	460.908	8.6581	8.24554	8.78572	7.70536	-3.937	8.25078046172429e-05	0.0115283
ENSMUSG00000092049	Vmn2r4	protein_coding	MGI:3648229	OTTMUSG00000039830.3	2.37966	5.20415	0.606127	25.2349	4.16533	4.6787	3.5419	5.8155	3.92601	8.63650954741557e-05	0.0119641
ENSMUSG00000021509	Slc25a48	protein_coding	MGI:2145373	OTTMUSG00000027753.1	-0.821287	-1.76698	0.20987	886.33	9.74738	9.8038	10.2087	9.39887	-3.91331	9.10388375210735e-05	0.0124342
ENSMUSG00000009628	Tex15	protein_coding	MGI:1934816	OTTMUSG00000022964.3	1.48523	2.79962	0.379658	79.6977	6.18762	6.23845	5.51553	6.96137	3.91202	9.15281441050482e-05	0.0124342
ENSMUSG00000020072	Pbld2	protein_coding	MGI:1914557	OTTMUSG00000065100.1	-0.714921	-1.64139	0.182815	1098.44	10.0643	10.1978	10.5523	9.84328	-3.91062	9.20594154783235e-05	0.0124342
ENSMUSG00000026726	Cubn	protein_coding	MGI:1931256	OTTMUSG00000011227.2	0.747054	1.67836	0.19197	13796.1	13.6696	13.3129	12.9379	13.6879	3.89151	9.96211085680354e-05	0.0133443
ENSMUSG00000061825	Ces2c	protein_coding	MGI:2385905	OTTMUSG00000027466.2	-1.01916	-2.02674	0.264438	853.536	9.64764	9.77923	10.2537	9.30479	-3.85407	0.000116171	0.0154337
ENSMUSG00000041644	Slc5a12	protein_coding	MGI:2138890	OTTMUSG00000015135.3	0.733481	1.66265	0.190429	42805.7	15.3281	15.0279	14.6701	15.3856	3.85172	0.00011729	0.0154555
ENSMUSG00000029206	Nsun7	protein_coding	MGI:1918168	OTTMUSG00000024413.3	0.840555	1.79074	0.219248	507.005	8.94902	8.89812	8.47908	9.31716	3.83381	0.000126173	0.0164443
ENSMUSG00000021182	Ccdc88c	protein_coding	MGI:1915589	OTTMUSG00000066081.2	-0.71896	-1.64599	0.187593	1258.13	10.266	10.1746	10.5352	9.81387	-3.83255	0.000126822	0.0164443
ENSMUSG00000028664	Ephb2	protein_coding	MGI:99611	OTTMUSG00000009767.4	-0.638724	-1.55695	0.167465	3141.86	11.5914	11.7133	12.0331	11.3936	-3.81408	0.000136689	0.0175446
ENSMUSG00000051262	Nat8f3	protein_coding	MGI:2136449	OTTMUSG00000034536.2	-1.01552	-2.02164	0.266355	1605.07	10.4151	10.289	10.7905	9.78745	-3.81267	0.000137473	0.0175446
ENSMUSG00000027967	Neurog2	protein_coding	MGI:109619	OTTMUSG00000022648.2	-2.08732	-4.24958	0.550948	34.6864	4.75115	5.3063	6.34819	4.2644	-3.78859	0.000151503	0.0191841
ENSMUSG00000055653	Gpc3	protein_coding	MGI:104903	OTTMUSG00000017333.3	0.813252	1.75717	0.215047	1932.12	10.8778	10.8292	10.4358	11.2226	3.78174	0.000155735	0.019541
ENSMUSG00000026730	Pter	protein_coding	MGI:107372	OTTMUSG00000011123.3	0.659289	1.5793	0.174408	30125.3	14.8247	15.0076	14.6808	15.3345	3.78015	0.000156733	0.019541
ENSMUSG00000020774	Aspa	protein_coding	MGI:87914	OTTMUSG00000006136.4	-0.627432	-1.54481	0.166194	7270.6	12.7388	12.5096	12.8266	12.1926	-3.7753	0.000159818	0.0197735
ENSMUSG00000054423	Cadps	protein_coding	MGI:1350922	OTTMUSG00000068887.2	-1.82472	-3.54238	0.48472	89.0107	6.23026	5.9162	6.72457	5.10783	-3.76448	0.000166894	0.0204926
ENSMUSG00000034424	Gcsh	protein_coding	MGI:1915383	OTTMUSG00000027530.2	0.785255	1.7234	0.208768	683.167	9.38067	9.46293	9.06688	9.85899	3.76138	0.000168975	0.0205921
ENSMUSG00000026205	Slc23a3	protein_coding	MGI:104516	OTTMUSG00000048447.1	1.10246	2.14721	0.295268	181.252	7.34899	7.42202	6.89315	7.95089	3.73376	0.000188641	0.0228171
ENSMUSG00000012123	Crybg2	protein_coding	MGI:1334463	OTTMUSG00000010218.7	-1.8194	-3.52935	0.489612	60.2558	5.73933	5.46313	6.35375	4.57251	-3.71601	0.000202391	0.0242293
ENSMUSG00000015957	Wnt11	protein_coding	MGI:101948	OTTMUSG00000036052.3	-2.49287	-5.62897	0.671051	20.6649	4.1322	4.25286	5.46197	3.04375	-3.71487	0.000203306	0.0242293
ENSMUSG00000004988	Fxyd4	protein_coding	MGI:1889005	OTTMUSG00000056757.2	-0.775891	-1.71225	0.209753	1955.67	10.8822	11.0396	11.417	10.6622	-3.69908	0.000216386	0.0255998
ENSMUSG00000031016	Wee1	protein_coding	MGI:103075	OTTMUSG00000060172.1	-0.806863	-1.7494	0.218534	568.586	9.09997	9.29695	9.70029	8.89362	-3.69217	0.00022235	0.0261148
ENSMUSG00000022508	Bcl6	protein_coding	MGI:107187	OTTMUSG00000027148.1	-0.965414	-1.95262	0.263344	6534.83	12.6037	12.6671	13.1498	12.1845	-3.66598	0.00024639	0.0286388
ENSMUSG00000041737	Tmem45b	protein_coding	MGI:2384574	OTTMUSG00000062879.1	-0.750093	-1.6819	0.204666	3538.98	11.7497	11.8201	12.1879	11.4522	-3.66496	0.000247374	0.0286388
ENSMUSG00000067656	Slc22a27	protein_coding	MGI:3042283	OTTMUSG00000044358.3	1.45609	2.74364	0.398655	78.8204	6.16261	5.6767	4.98133	6.37207	3.65251	0.000259693	0.0298519
ENSMUSG00000017412	Cacnb4	protein_coding	MGI:103301	OTTMUSG00000012607.2	-0.617165	-1.53386	0.169127	24639	14.554	14.7331	15.0413	14.4248	-3.64912	0.000263144	0.0300355
ENSMUSG00000025889	Snca	protein_coding	MGI:1277151	OTTMUSG00000057624.2	0.744292	1.67515	0.204682	720.945	9.4663	9.39589	9.02652	9.76527	3.63633	0.000276549	0.0313448
ENSMUSG00000002250	Ppard	protein_coding	MGI:101884	OTTMUSG00000023384.9	1.04105	2.05773	0.286498	3530.43	11.5984	11.8019	11.3028	12.3011	3.63373	0.000279359	0.0314434
ENSMUSG00000036526	Card11	protein_coding	MGI:1916978	OTTMUSG00000054841.1	-0.986453	-1.98131	0.271885	154.167	7.1979	6.97412	7.46304	6.4852	-3.6282	0.000285406	0.0319025
ENSMUSG00000027171	Prrg4	protein_coding	MGI:2442211	OTTMUSG00000014971.3	-0.912408	-1.88218	0.251989	344.753	8.37255	8.26334	8.71799	7.80869	-3.62082	0.000293665	0.0326009
ENSMUSG00000026700	Tnfsf4	protein_coding	MGI:104511	OTTMUSG00000042461.1	3.42286	10.7246	0.946782	15.8848	3.26859	3.14931	1.71735	4.58126	3.61525	0.000300055	0.0330837
ENSMUSG00000052562	Slc22a30	protein_coding	MGI:2442750	OTTMUSG00000028431.1	0.646079	1.56491	0.17884	21058.2	14.3384	14.3236	14.0032	14.6439	3.6126	0.000303144	0.0331983
ENSMUSG00000038729	Pakap	protein_coding	MGI:5141924	OTTMUSG00000032475.6	0.562681	1.47701	0.155896	19987.3	14.248	14.1706	13.8907	14.4505	3.60934	0.000306974	0.0332503
ENSMUSG00000039648	Kyat1	protein_coding	MGI:1917516	OTTMUSG00000016753.1	-0.656771	-1.57655	0.181996	4838.51	12.2132	12.2287	12.5618	11.8955	-3.60871	0.000307721	0.0332503
ENSMUSG00000004341	Gpx6	protein_coding	MGI:1922762	OTTMUSG00000000419.2	-1.15032	-2.21963	0.320109	181.207	7.37632	7.66598	8.23113	7.10082	-3.59352	0.000326242	0.0350181
ENSMUSG00000038388	Mpp6	protein_coding	MGI:1927340	OTTMUSG00000035974.4	0.680979	1.60323	0.190255	7846.56	12.8957	13.0545	12.7014	13.4075	3.5793	0.000344516	0.0365069
ENSMUSG00000035486	Plk5	protein_coding	MGI:3026984	OTTMUSG00000019121.1	-1.49188	-2.81255	0.416817	52.0284	5.4797	6.01235	6.75569	5.26901	-3.57922	0.000344617	0.0365069
ENSMUSG00000066366	Serpina1a	protein_coding	MGI:891971	OTTMUSG00000023942.3	-1.76555	-3.40004	0.494465	46.6671	5.31229	5.50017	6.31622	4.68412	-3.57063	0.000356128	0.0374813
ENSMUSG00000022309	Angpt1	protein_coding	MGI:108448	OTTMUSG00000070078.1	0.611954	1.52833	0.171577	8898.49	13.0996	13.0392	12.7374	13.341	3.56665	0.00036157	0.0378086
ENSMUSG00000020572	Nampt	protein_coding	MGI:1929865	OTTMUSG00000065234.1	-0.593626	-1.50903	0.166865	3690.92	11.829	11.8491	12.143	11.5551	-3.55753	0.000374364	0.0388955
ENSMUSG00000032020	Ubash3b	protein_coding	MGI:1920078	OTTMUSG00000025903.6	0.719911	1.64708	0.203267	5263.02	12.3226	12.4541	12.0889	12.8192	3.54169	0.000397567	0.041043
ENSMUSG00000030762	Aqp8	protein_coding	MGI:1195271	OTTMUSG00000058146.1	2.79463	6.93852	0.799184	18.0587	3.5008	3.71443	2.40866	5.0202	3.49685	0.000470784	0.0482941
ENSMUSG00000028337	Coro2a	protein_coding	MGI:1345966	OTTMUSG00000006922.1	-0.860572	-1.81576	0.246569	616.004	9.20161	8.95627	9.38562	8.52692	-3.49019	0.000482682	0.0492032
ENSMUSG00000027674	Pex5l	protein_coding	MGI:1916672	OTTMUSG00000023437.7	-0.840302	-1.79042	0.241386	1071.82	9.9882	9.95744	10.361	9.55384	-3.48116	0.000499248	0.0505739
ENSMUSG00000017677	Wsb1	protein_coding	MGI:1926139	OTTMUSG00000000167.3	0.804472	1.74651	0.232066	10310.1	13.2187	13.299	12.9042	13.6938	3.46657	0.000527148	0.0530599
ENSMUSG00000011179	Odc1	protein_coding	MGI:97402	OTTMUSG00000066814.1	-0.734486	-1.6638	0.211976	5417.07	12.3385	12.5163	12.8733	12.1592	-3.46495	0.000530337	0.0530599
ENSMUSG00000052013	Btla	protein_coding	MGI:2658978	OTTMUSG00000014972.2	-1.1435	-2.20916	0.330794	109.387	6.69486	6.49817	7.07016	5.92619	-3.45684	0.000546546	0.0543461
ENSMUSG00000027070	Lrp2	protein_coding	MGI:95794	OTTMUSG00000012988.1	0.85935	1.81422	0.24957	57538.8	15.7463	15.8857	15.44	16.3314	3.44332	0.000574616	0.0567889
ENSMUSG00000039463	Slc9a8	protein_coding	MGI:1924281	OTTMUSG00000001141.2	0.649095	1.56818	0.188611	7892.87	12.919	12.8583	12.5348	13.1818	3.44145	0.000578609	0.056837
ENSMUSG00000019464	Ptger1	protein_coding	MGI:97793	OTTMUSG00000025957.2	-0.81202	-1.75567	0.236964	470.691	8.83452	8.96336	9.36504	8.56168	-3.42676	0.000610832	0.0596408
ENSMUSG00000050097	Ces2b	protein_coding	MGI:2448547	OTTMUSG00000027467.2	-2.25481	-4.77271	0.660632	56.4645	5.31679	5.58927	6.41994	4.7586	-3.4131	0.000642273	0.0623351
ENSMUSG00000074794	Arrdc3	protein_coding	MGI:2145242	OTTMUSG00000034707.2	0.750264	1.6821	0.220096	6311.59	12.531	12.6461	12.27	13.0221	3.40881	0.000652471	0.0629479
ENSMUSG00000021313	Ryr2	protein_coding	MGI:99685	OTTMUSG00000066499.3	-0.57983	-1.49467	0.170313	2156.47	11.0245	11.2156	11.5034	10.9279	-3.4045	0.000662862	0.0629578
ENSMUSG00000041720	Pi4ka	protein_coding	MGI:2448506	OTTMUSG00000032611.10	0.507033	1.42112	0.148988	10858.6	13.3839	13.4155	13.1618	13.6692	3.40318	0.000666066	0.0629578
ENSMUSG00000030852	Tacc2	protein_coding	MGI:1928899	OTTMUSG00000059551.4	-0.633768	-1.55161	0.186269	18133.5	14.1214	14.0367	14.3504	13.723	-3.40243	0.000667889	0.0629578
ENSMUSG00000110277	Gm45871	protein_coding	MGI:5804986	OTTMUSG00000061331.2	-0.937201	-1.91481	0.275458	699.763	9.33829	9.54652	9.98087	9.11218	-3.40234	0.000668111	0.0629578
ENSMUSG00000022040	Ephx2	protein_coding	MGI:99500	OTTMUSG00000068859.1	-0.581336	-1.49623	0.171252	3913.09	11.9127	12.0127	12.3058	11.7195	-3.39462	0.000687249	0.0643869
ENSMUSG00000070576	Mn1	protein_coding	MGI:1261813	OTTMUSG00000028670.1	-0.98805	-1.9835	0.292004	188.822	7.48359	7.39565	7.89031	6.90099	-3.38368	0.000715201	0.0666206
ENSMUSG00000031698	Mylk3	protein_coding	MGI:2443063	OTTMUSG00000031870.2	0.993651	1.99122	0.294332	130.078	6.98665	7.01209	6.51853	7.50565	3.37595	0.000735611	0.0681302
ENSMUSG00000066071	Cyp4a12a	protein_coding	MGI:88612	OTTMUSG00000008615.1	-3.12522	-8.72536	0.926362	652.549	8.76419	8.64375	10.0611	7.22644	-3.37365	0.000741799	0.068313
ENSMUSG00000029445	Hpd	protein_coding	MGI:96213	OTTMUSG00000026899.3	-1.20734	-2.30911	0.359305	313.719	8.16657	7.94377	8.48333	7.40422	-3.3602	0.000778853	0.0713201
ENSMUSG00000052372	Il1rapl1	protein_coding	MGI:2687319	OTTMUSG00000016973.3	0.714595	1.64102	0.21314	854.112	9.67924	9.35112	9.00475	9.69748	3.35271	0.000800248	0.0728675
ENSMUSG00000005980	Dnase1	protein_coding	MGI:103157	OTTMUSG00000027161.4	-0.854232	-1.8078	0.255259	1558.87	10.5396	10.5008	10.9261	10.0755	-3.34652	0.000818319	0.0740967
ENSMUSG00000056209	Npm3	protein_coding	MGI:894653	OTTMUSG00000022715.2	0.942564	1.92194	0.28273	420.514	8.64051	8.8342	8.36802	9.30037	3.33379	0.000856716	0.0770129
ENSMUSG00000039200	Atf7ip2	protein_coding	MGI:1922579	OTTMUSG00000027627.2	0.917101	1.88832	0.275181	459.8	8.74548	8.95465	8.51426	9.39504	3.33272	0.000860029	0.0770129
ENSMUSG00000036330	Slc18a1	protein_coding	MGI:106684	OTTMUSG00000025652.2	-0.714899	-1.64137	0.21512	14583.3	13.7976	13.7937	14.1545	13.4329	-3.32325	0.000889745	0.0792362
ENSMUSG00000071342	Lsmem1	protein_coding	MGI:2685735	OTTMUSG00000066573.1	-1.67787	-3.19956	0.506766	82.8925	6.1723	6.13058	6.84372	5.41744	-3.31094	0.000929836	0.082354
ENSMUSG00000002578	Ikzf4	protein_coding	MGI:1343139	OTTMUSG00000067628.2	0.78276	1.72042	0.23667	359.85	8.40854	8.23221	7.84212	8.6223	3.30739	0.000941689	0.0829505
ENSMUSG00000022445	Cyp2d26	protein_coding	MGI:1923529	OTTMUSG00000071025.1	0.72779	1.6561	0.220859	951.286	9.83112	9.85808	9.48731	10.2288	3.29527	0.000983265	0.0860092
ENSMUSG00000042817	Flt3	protein_coding	MGI:95559	OTTMUSG00000020408.3	-1.37913	-2.60111	0.418654	54.3769	5.65595	5.64144	6.31647	4.96641	-3.2942	0.000987026	0.0860092
ENSMUSG00000020593	Lpin1	protein_coding	MGI:1891340	OTTMUSG00000066533.3	-0.606974	-1.52306	0.184764	3048.28	11.5529	11.4999	11.7973	11.2024	-3.28512	0.00101937	0.0883531
ENSMUSG00000038679	Trps1	protein_coding	MGI:1927616	OTTMUSG00000044609.3	0.704066	1.62909	0.21534	70224.6	16.0535	16.2229	15.8647	16.5811	3.26956	0.00107716	0.0926022
ENSMUSG00000026315	Serpinb8	protein_coding	MGI:894657	OTTMUSG00000020994.2	-0.740107	-1.6703	0.226411	429.657	8.71417	8.73627	9.10546	8.36709	-3.26886	0.00107983	0.0926022
ENSMUSG00000059857	Ntng1	protein_coding	MGI:1934028	OTTMUSG00000007362.10	-0.769913	-1.70517	0.23596	835.421	9.65847	9.48077	9.87923	9.08232	-3.2629	0.0011028	0.0936283
ENSMUSG00000004668	Abca13	protein_coding	MGI:2388707	OTTMUSG00000005151.3	-0.766864	-1.70157	0.235036	29431.4	14.7613	14.7798	15.1782	14.3814	-3.26276	0.00110334	0.0936283
ENSMUSG00000031382	Asb11	protein_coding	MGI:1916104	OTTMUSG00000019517.1	1.03471	2.0487	0.317327	160.754	7.1491	6.78164	6.27369	7.28959	3.26069	0.00111143	0.0938232
ENSMUSG00000016179	Camk1g	protein_coding	MGI:2388073	OTTMUSG00000035816.3	1.38907	2.6191	0.426365	76.4281	6.04643	6.08838	5.33762	6.83913	3.25794	0.00112224	0.094245
ENSMUSG00000025823	Pdia4	protein_coding	MGI:104864	OTTMUSG00000057218.1	0.859578	1.81451	0.264766	1017.42	9.82805	10.3506	9.95545	10.7457	3.24656	0.0011681	0.0975902
ENSMUSG00000061393	Acvr2b	protein_coding	MGI:87912	OTTMUSG00000062989.1	-0.831129	-1.77908	0.258398	1976.36	10.8915	10.9639	11.3752	10.5526	-3.21647	0.00129779	0.107869
ENSMUSG00000025203	Scd2	protein_coding	MGI:98240	OTTMUSG00000074169.1	-0.606768	-1.52284	0.189308	1631.73	10.5936	10.9901	11.2961	10.684	-3.20519	0.00134974	0.111615
ENSMUSG00000022562	Oplah	protein_coding	MGI:1922725	OTTMUSG00000035743.10	-0.650462	-1.56967	0.203123	1042.76	10.0005	10.0395	10.3632	9.7157	-3.2023	0.00136334	0.112167
ENSMUSG00000031833	Mast3	protein_coding	MGI:2683541	OTTMUSG00000061547.1	-0.666572	-1.5873	0.208503	1276.66	10.2921	10.2821	10.6153	9.94899	-3.19695	0.0013889	0.113556
ENSMUSG00000075044	Slc22a29	protein_coding	MGI:3605624	OTTMUSG00000028422.3	1.14396	2.20986	0.358034	430.523	8.61361	8.5963	7.98284	9.20976	3.19511	0.00139779	0.113556
ENSMUSG00000024803	Ankrd1	protein_coding	MGI:1097717	OTTMUSG00000074041.1	-1.2735	-2.41747	0.398666	99.089	6.46032	6.57965	7.19259	5.9667	-3.1944	0.00140123	0.113556
ENSMUSG00000015405	Ace2	protein_coding	MGI:1917258	OTTMUSG00000019518.3	0.922162	1.89495	0.288977	948.911	9.77425	9.54025	9.08709	9.99341	3.19113	0.0014172	0.114278
ENSMUSG00000031384	Asb9	protein_coding	MGI:1916549	OTTMUSG00000019520.1	1.00754	2.01048	0.316414	555.775	8.97529	9.13148	8.62921	9.63376	3.18425	0.00145131	0.116449
ENSMUSG00000030954	Gp2	protein_coding	MGI:1914383	OTTMUSG00000059101.1	-0.715997	-1.64262	0.225069	640.729	9.28685	9.41386	9.77369	9.05403	-3.18123	0.0014665	0.117089
ENSMUSG00000060131	Atp8b4	protein_coding	MGI:1859664	OTTMUSG00000015754.3	-0.764383	-1.69864	0.241198	845.822	9.6639	9.57696	9.96893	9.18499	-3.16912	0.00152902	0.121482
ENSMUSG00000075705	Msrb1	protein_coding	MGI:1351642	OTTMUSG00000021061.2	-0.618909	-1.53571	0.195823	1156.9	10.1539	10.2096	10.5208	9.89844	-3.16055	0.00157469	0.1245
ENSMUSG00000030287	Itpr2	protein_coding	MGI:99418	OTTMUSG00000025625.6	0.673125	1.59452	0.213405	24080.2	14.521	14.5152	14.1783	14.852	3.15421	0.00160931	0.126048
ENSMUSG00000023861	Mpc1	protein_coding	MGI:1915240	OTTMUSG00000032995.3	-0.734221	-1.6635	0.232781	5415.98	12.3582	12.375	12.7421	12.0079	-3.15412	0.00160982	0.126048
ENSMUSG00000042097	Zfp239	protein_coding	MGI:1306812	OTTMUSG00000022149.3	0.985027	1.97935	0.312584	371.301	8.42676	8.33	7.88575	8.77424	3.15124	0.00162578	0.126365
ENSMUSG00000040152	Thbs1	protein_coding	MGI:98737	OTTMUSG00000015240.1	-0.644963	-1.5637	0.204731	827.029	9.65756	9.66239	9.98358	9.3412	-3.1503	0.00163101	0.126365
ENSMUSG00000044033	Ccdc141	protein_coding	MGI:1919735	OTTMUSG00000013215.6	0.56326	1.4776	0.178859	18611.5	14.1212	14.3338	14.0515	14.6161	3.14919	0.00163726	0.126365
ENSMUSG00000042684	Npl	protein_coding	MGI:1921341	OTTMUSG00000049716.1	0.830402	1.77818	0.263825	1036.39	9.95923	10.0525	9.60873	10.4962	3.14755	0.00164645	0.126472
ENSMUSG00000026141	Col19a1	protein_coding	MGI:1095415	OTTMUSG00000021418.1	0.823636	1.76986	0.262234	1451.88	10.4427	10.4599	10.0415	10.8784	3.14084	0.00168466	0.128255
ENSMUSG00000025185	Loxl4	protein_coding	MGI:1914823	OTTMUSG00000035803.4	1.32802	2.51058	0.422842	104.777	6.55534	6.52967	5.86144	7.19789	3.14069	0.00168548	0.128255
ENSMUSG00000071679	Rtl4	protein_coding	MGI:3588192	OTTMUSG00000018930.1	-0.659431	-1.57946	0.210399	3279.54	11.6276	11.7752	12.1008	11.4495	-3.1342	0.00172324	0.130515
ENSMUSG00000006342	Susd2	protein_coding	MGI:1918983	OTTMUSG00000065088.1	-0.694765	-1.61862	0.221894	367.093	8.41065	8.86642	9.20842	8.52441	-3.13107	0.00174169	0.131299
ENSMUSG00000026003	Acadl	protein_coding	MGI:87866	OTTMUSG00000026221.1	-0.574089	-1.48874	0.185197	2734.11	11.3979	11.3522	11.6391	11.0653	-3.09988	0.001936	0.145272
ENSMUSG00000021879	Dnah12	protein_coding	MGI:107720	OTTMUSG00000032533.4	0.694171	1.61795	0.224301	1008.25	9.90925	9.62941	9.28432	9.97449	3.09483	0.00196928	0.147088
ENSMUSG00000000876	Pxmp4	protein_coding	MGI:1891701	OTTMUSG00000015921.1	-0.541105	-1.45509	0.175173	2682.38	11.3738	11.3279	11.6032	11.0525	-3.08897	0.00200851	0.14933
ENSMUSG00000015134	Aldh1a3	protein_coding	MGI:1861722	OTTMUSG00000036917.5	-0.962607	-1.94883	0.311782	772.219	9.46075	9.58584	10.0827	9.08898	-3.08744	0.0020189	0.149417
ENSMUSG00000026773	Pfkfb3	protein_coding	MGI:2181202	OTTMUSG00000011314.6	-0.599601	-1.5153	0.194388	2053.68	10.9776	10.8515	11.1449	10.5581	-3.08456	0.00203853	0.150184
ENSMUSG00000046807	Lrrc75b	protein_coding	MGI:2143657	OTTMUSG00000046607.2	-1.35853	-2.56423	0.441897	63.0243	5.87581	5.84877	6.50017	5.19737	-3.07431	0.00210988	0.15453
ENSMUSG00000021214	Akr1c18	protein_coding	MGI:2145420	OTTMUSG00000027950.2	1.19818	2.29451	0.38986	195.171	7.44661	7.63666	7.08975	8.18358	3.07337	0.00211659	0.15453
ENSMUSG00000011305	Plin5	protein_coding	MGI:1914218	OTTMUSG00000035787.4	-1.39438	-2.62875	0.453971	51.0759	5.59479	5.37058	6.09738	4.64377	-3.07151	0.0021298	0.154703
ENSMUSG00000079666	1700015F17Rik	protein_coding	MGI:2686532	OTTMUSG00000025941.2	-5.60689	-48.735	1.82614	6.28904	2.31111	1.6053	3.2106	0	-3.07035	0.00213805	0.154703
ENSMUSG00000095788	Sirpb1a	protein_coding	MGI:2444824	OTTMUSG00000052297.2	-0.929649	-1.90481	0.302966	113.987	6.7938	6.75674	7.21722	6.29625	-3.0685	0.00215137	0.154975
ENSMUSG00000026956	Uap1l1	protein_coding	MGI:2443318	OTTMUSG00000012027.1	0.71705	1.64382	0.235048	451.026	8.7806	8.65246	8.29462	9.01031	3.05065	0.00228345	0.163762
ENSMUSG00000028003	Lrat	protein_coding	MGI:1891259	OTTMUSG00000029021.1	1.0949	2.13598	0.359123	145.498	6.90885	6.45301	5.92652	6.9795	3.04881	0.00229747	0.164041
ENSMUSG00000069372	Ctxn3	protein_coding	MGI:3642816	OTTMUSG00000061315.2	-1.85552	-3.61882	0.61035	51.157	5.37743	5.30613	5.97089	4.64137	-3.04009	0.00236506	0.168127
ENSMUSG00000044249	Defb29	protein_coding	MGI:1922650	OTTMUSG00000015857.2	0.575894	1.4906	0.190234	675.003	9.36844	9.53437	9.24775	9.82099	3.02729	0.00246759	0.174497
ENSMUSG00000037129	Tmprss13	protein_coding	MGI:2682935	OTTMUSG00000024620.1	1.27181	2.41464	0.420475	79.4871	6.11993	6.06742	5.46064	6.67421	3.0247	0.00248882	0.174497
ENSMUSG00000004637	Wwox	protein_coding	MGI:1931237	OTTMUSG00000030624.1	0.462202	1.37764	0.152846	42464.5	15.3322	15.0337	14.8039	15.2635	3.02398	0.00249477	0.174497
ENSMUSG00000063063	Ctnna2	protein_coding	MGI:88275	OTTMUSG00000034530.2	0.734964	1.66436	0.243075	14986.5	13.713	13.0924	12.7074	13.4774	3.02362	0.00249773	0.174497
ENSMUSG00000080115	Eef1akmt3	protein_coding	MGI:3645330	OTTMUSG00000030578.2	-0.897492	-1.86282	0.297112	523.731	8.9293	8.92302	9.33214	8.5139	-3.02072	0.00252172	0.175417
ENSMUSG00000024621	Csf1r	protein_coding	MGI:1339758	OTTMUSG00000014918.2	-0.629644	-1.54718	0.208649	1140.86	10.1317	10.1008	10.4141	9.78764	-3.01772	0.00254681	0.176405
ENSMUSG00000004460	Dnajb11	protein_coding	MGI:1915088	OTTMUSG00000025893.3	0.613427	1.52989	0.20342	1396.59	10.3663	10.7612	10.4664	11.056	3.01558	0.00256492	0.176598
ENSMUSG00000090949	Vmn2r77	protein_coding	MGI:3643879	OTTMUSG00000037778.3	1.50725	2.84267	0.499947	39.742	5.08168	5.30415	4.55267	6.05564	3.01481	0.0025714	0.176598
ENSMUSG00000045777	Ifitm10	protein_coding	MGI:2444776	OTTMUSG00000018785.3	-0.950522	-1.93257	0.31544	267.521	7.92718	7.98534	8.45372	7.51697	-3.01333	0.00258402	0.176716
ENSMUSG00000029273	Sult1d1	protein_coding	MGI:1926341	OTTMUSG00000035956.1	-0.687649	-1.61066	0.228453	3783.13	11.8446	11.9253	12.27	11.5807	-3.01003	0.00261226	0.177897
ENSMUSG00000048216	Gpr85	protein_coding	MGI:1927851	OTTMUSG00000022773.1	1.45579	2.74306	0.48486	71.5265	5.79923	5.71194	4.99995	6.42393	3.00249	0.00267781	0.181076
ENSMUSG00000004610	Etfb	protein_coding	MGI:106098	OTTMUSG00000023293.2	-0.568606	-1.48309	0.189403	2283.6	11.129	11.2253	11.5092	10.9413	-3.0021	0.00268128	0.181076
ENSMUSG00000017723	Wfdc2	protein_coding	MGI:1914951	OTTMUSG00000001093.3	-0.547988	-1.46205	0.183016	1203.84	10.2034	10.3785	10.6522	10.1049	-2.99421	0.00275159	0.185053
ENSMUSG00000021575	Ahrr	protein_coding	MGI:1333776	OTTMUSG00000023058.3	-1.05997	-2.08489	0.354725	215.282	7.56207	7.04511	7.6116	6.47863	-2.98815	0.00280668	0.187978
ENSMUSG00000050272	Dscam	protein_coding	MGI:1196281	OTTMUSG00000017081.3	-1.41704	-2.67037	0.47496	63.8292	5.87174	5.66697	6.31771	5.01623	-2.98349	0.00284979	0.18981
ENSMUSG00000051985	Igfn1	protein_coding	MGI:3045352	OTTMUSG00000019636.4	1.31344	2.48534	0.440358	53.0658	5.62238	5.87147	5.20967	6.53328	2.98267	0.00285745	0.18981
ENSMUSG00000026805	Barhl1	protein_coding	MGI:1859288	OTTMUSG00000011821.3	-5.45328	-43.8129	1.83016	5.34704	2.18258	1.56983	3.13965	0	-2.97968	0.00288552	0.190302
ENSMUSG00000022366	Slc22a22	protein_coding	MGI:2446114	OTTMUSG00000024272.3	0.756239	1.68908	0.253831	2798.06	11.4024	11.4301	11.0538	11.8064	2.9793	0.00288908	0.190302
ENSMUSG00000029212	Gabrb1	protein_coding	MGI:95619	OTTMUSG00000024372.3	0.686945	1.60987	0.230663	365.764	8.4786	8.24958	7.90447	8.59468	2.97813	0.00290008	0.190302
ENSMUSG00000061718	Ppp1r1b	protein_coding	MGI:94860	OTTMUSG00000002634.6	-0.63157	-1.54925	0.212168	425.148	8.68664	8.93778	9.25345	8.6221	-2.97674	0.00291332	0.190399
ENSMUSG00000026686	Lmx1a	protein_coding	MGI:1888519	OTTMUSG00000020906.2	-1.25858	-2.3926	0.423981	72.2671	6.02835	5.76139	6.39086	5.13192	-2.96848	0.00299278	0.194807
ENSMUSG00000048782	Insc	protein_coding	MGI:1917942	OTTMUSG00000030984.7	0.893937	1.85824	0.301395	181.865	7.2652	7.97849	7.52004	8.43693	2.96599	0.00301706	0.195026
ENSMUSG00000023873	1700010I14Rik	protein_coding	MGI:1914181	OTTMUSG00000028081.5	0.691775	1.61527	0.233261	254.393	7.95284	7.86728	7.52357	8.21099	2.96567	0.0030202	0.195026
ENSMUSG00000090061	Nwd2	protein_coding	MGI:1920464	OTTMUSG00000030847.5	-0.901832	-1.86844	0.30442	287.555	8.02051	8.4055	8.83685	7.97415	-2.96246	0.00305187	0.196288
ENSMUSG00000020900	Myh10	protein_coding	MGI:1930780	OTTMUSG00000005955.5	-0.615273	-1.53185	0.207879	3021.49	11.5352	11.4865	11.7902	11.1828	-2.95977	0.00307869	0.197231
ENSMUSG00000022376	Adcy8	protein_coding	MGI:1341110	OTTMUSG00000070502.1	-1.87638	-3.67154	0.635085	27.3627	4.59242	4.62801	5.50419	3.75183	-2.95454	0.00313135	0.199815
ENSMUSG00000026725	Tnn	protein_coding	MGI:2665790	OTTMUSG00000025412.4	-0.842965	-1.79373	0.285679	1096.68	9.99345	10.3274	10.7519	9.90295	-2.95074	0.00317013	0.201496
ENSMUSG00000028944	Prkag2	protein_coding	MGI:1336153	OTTMUSG00000023541.4	0.472372	1.38739	0.160401	12761.4	13.6281	13.634	13.399	13.8689	2.94495	0.0032301	0.204506
ENSMUSG00000021884	Hacl1	protein_coding	MGI:1929657	OTTMUSG00000024573.7	0.728305	1.65669	0.247672	2116.96	10.9792	10.7783	10.4122	11.1443	2.94061	0.00327567	0.206584
ENSMUSG00000038843	Gcnt1	protein_coding	MGI:95676	OTTMUSG00000037187.3	0.562362	1.47668	0.191416	24511.5	14.5599	14.5029	14.2202	14.7857	2.93791	0.00330433	0.207584
ENSMUSG00000050777	Tmem37	protein_coding	MGI:2157899	OTTMUSG00000022101.1	-0.816035	-1.76056	0.278361	257.88	7.95475	8.10778	8.50013	7.71542	-2.93157	0.00337255	0.211051
ENSMUSG00000036095	Dgkb	protein_coding	MGI:2442474	OTTMUSG00000066258.7	-0.590506	-1.50577	0.201816	1675.51	10.6681	10.8493	11.1453	10.5532	-2.92595	0.00343403	0.214072
ENSMUSG00000051506	Wdfy4	protein_coding	MGI:3584510	OTTMUSG00000027929.4	-0.629446	-1.54697	0.21538	517.474	8.97484	8.85672	9.17071	8.54273	-2.92249	0.00347244	0.215637
ENSMUSG00000091996	BC049352	protein_coding	MGI:3040681	OTTMUSG00000036046.2	-0.867656	-1.8247	0.297739	116.236	6.82812	6.78777	7.21741	6.35814	-2.91415	0.00356659	0.220639
ENSMUSG00000070695	Cntnap5a	protein_coding	MGI:3643623	OTTMUSG00000022099.3	0.772333	1.70803	0.265201	7803.64	12.869	12.751	12.3401	13.1618	2.91225	0.00358834	0.22114
ENSMUSG00000002797	Ggct	protein_coding	MGI:95700	OTTMUSG00000023525.3	0.923333	1.89649	0.317558	1385.19	10.236	10.0924	9.63075	10.554	2.90761	0.00364205	0.2236
ENSMUSG00000055435	Maf	protein_coding	MGI:96909	OTTMUSG00000024922.2	0.498473	1.41272	0.17176	15163.4	13.8649	13.6895	13.4392	13.9398	2.90214	0.00370618	0.226678
ENSMUSG00000028989	Angptl7	protein_coding	MGI:3605801	OTTMUSG00000010933.1	-0.855676	-1.80961	0.29575	337.23	8.30521	8.38427	8.7679	8.00064	-2.89324	0.0038129	0.231465
ENSMUSG00000024770	Lipn	protein_coding	MGI:1917416	OTTMUSG00000029762.2	2.79969	6.96291	0.967669	9.76913	2.81727	3.47989	2.22687	4.73291	2.89323	0.003813	0.231465
ENSMUSG00000089694	Nat8f7	protein_coding	MGI:3782661	OTTMUSG00000034542.1	-1.69428	-3.23616	0.586175	31.4777	4.73619	4.34786	5.14993	3.54578	-2.8904	0.00384747	0.232686
ENSMUSG00000101337	Dnah7c	protein_coding	MGI:3639762	OTTMUSG00000046664.2	0.557438	1.47165	0.193026	795.467	9.54747	9.06717	8.79289	9.34144	2.88789	0.0038784	0.233684
ENSMUSG00000023151	Lrrc69	protein_coding	MGI:1920564	OTTMUSG00000004550.1	-0.991236	-1.98789	0.34368	296.345	8.11876	7.91312	8.35964	7.4666	-2.88419	0.00392427	0.235572
ENSMUSG00000029098	Acox3	protein_coding	MGI:1933156	OTTMUSG00000023571.5	-0.598978	-1.51464	0.207915	4315.94	12.0473	11.9383	12.2395	11.637	-2.88088	0.00396565	0.237178
ENSMUSG00000025243	Slc6a20b	protein_coding	MGI:1336891	OTTMUSG00000036106.3	0.494346	1.40868	0.171745	10452.4	13.3352	13.2478	13.0006	13.495	2.87838	0.00399729	0.238192
ENSMUSG00000032602	Slc25a20	protein_coding	MGI:1928738	OTTMUSG00000050670.1	-0.631487	-1.54916	0.219545	1301.31	10.317	10.238	10.5523	9.92382	-2.87634	0.00402316	0.238855
ENSMUSG00000079495	Nat8f6	protein_coding	MGI:3779382	OTTMUSG00000034537.4	-0.639001	-1.55725	0.222274	2871.63	11.4074	11.4956	11.8302	11.161	-2.87483	0.00404245	0.239124
ENSMUSG00000037922	Bank1	protein_coding	MGI:2442120	OTTMUSG00000052558.2	-0.949869	-1.9317	0.330607	216.048	7.62151	7.27383	7.69673	6.85092	-2.8731	0.00406459	0.23956
ENSMUSG00000032128	Robo3	protein_coding	MGI:1343102	OTTMUSG00000016764.3	-0.600955	-1.51672	0.20929	691.718	9.40785	9.52863	9.82556	9.23169	-2.8714	0.0040866	0.239984
ENSMUSG00000022809	Nr1i2	protein_coding	MGI:1337040	OTTMUSG00000023687.1	0.772651	1.70841	0.269551	361.669	8.43925	8.44954	8.0488	8.85029	2.86644	0.00415123	0.242112
ENSMUSG00000063681	Crb1	protein_coding	MGI:2136343	OTTMUSG00000033974.4	0.857343	1.8117	0.299109	239.245	7.7788	7.43773	7.0027	7.87277	2.86632	0.0041527	0.242112
ENSMUSG00000032357	Tinag	protein_coding	MGI:1349477	OTTMUSG00000044835.3	0.479735	1.39449	0.16755	15662.3	13.9177	14.0014	13.7592	14.2436	2.86323	0.00419348	0.243612
ENSMUSG00000038072	Galnt11	protein_coding	MGI:2444392	OTTMUSG00000024235.4	0.500683	1.41488	0.174959	10148.5	13.2935	13.2397	12.9881	13.4913	2.86172	0.00421353	0.243903
ENSMUSG00000051397	Tacstd2	protein_coding	MGI:1861606	OTTMUSG00000052511.1	-0.924387	-1.89788	0.323246	611.933	9.15638	9.29103	9.70392	8.87814	-2.8597	0.00424041	0.244586
ENSMUSG00000096852	Cyp2d12	protein_coding	MGI:88604	OTTMUSG00000071011.1	0.768286	1.70325	0.269227	1491.53	10.4891	10.4106	10.0202	10.801	2.85368	0.00432163	0.248386
ENSMUSG00000030513	Pcsk6	protein_coding	MGI:102897	OTTMUSG00000042239.4	-0.572679	-1.48728	0.20137	3011.48	11.5293	11.6413	11.9255	11.3571	-2.84391	0.00445631	0.25433
ENSMUSG00000029838	Ptn	protein_coding	MGI:97804	OTTMUSG00000056195.1	-0.810979	-1.7544	0.285164	446.689	8.67643	9.07591	9.47518	8.67664	-2.84391	0.00445642	0.25433
ENSMUSG00000018677	Slc25a39	protein_coding	MGI:1196386	OTTMUSG00000002817.3	-0.509588	-1.42364	0.179403	1314.34	10.3473	10.3606	10.6182	10.1031	-2.84047	0.00450474	0.256186
ENSMUSG00000056271	Lman1l	protein_coding	MGI:2667537	OTTMUSG00000029965.1	-2.28987	-4.89013	0.810889	20.914	4.12581	3.99025	4.93378	3.04672	-2.82391	0.00474422	0.268861
ENSMUSG00000006218	Fam131c	protein_coding	MGI:2685539	OTTMUSG00000010294.1	-1.19882	-2.29552	0.425273	54.7166	5.71802	5.7098	6.29651	5.12308	-2.81895	0.00481808	0.271394
ENSMUSG00000020672	Sntg2	protein_coding	MGI:1919541	OTTMUSG00000024421.5	2.23331	4.7021	0.792328	1249.19	9.91832	9.93321	8.76852	11.0979	2.81866	0.00482239	0.271394
ENSMUSG00000029811	Aoc1	protein_coding	MGI:1923757	OTTMUSG00000034260.3	0.591849	1.50718	0.210564	1286.46	10.3023	10.2909	9.99436	10.5875	2.81078	0.00494208	0.277156
ENSMUSG00000046352	Gjb2	protein_coding	MGI:95720	OTTMUSG00000034674.1	-0.773307	-1.70918	0.275229	208.602	7.47681	7.4316	7.81664	7.04655	-2.80969	0.00495899	0.277156
ENSMUSG00000031461	Myom2	protein_coding	MGI:1328358	OTTMUSG00000016822.3	0.810971	1.75439	0.28885	166.681	7.34183	7.13287	6.7205	7.54524	2.80758	0.00499152	0.278016
ENSMUSG00000038763	Alpk3	protein_coding	MGI:2151224	OTTMUSG00000017161.3	-1.18889	-2.27978	0.424131	55.2499	5.74038	5.74137	6.32382	5.15892	-2.80312	0.00506104	0.280923
ENSMUSG00000063903	Klk1	protein_coding	MGI:102850	OTTMUSG00000058322.2	-0.511645	-1.42568	0.18288	3976.93	11.9007	12.1678	12.4275	11.9081	-2.79771	0.00514665	0.284484
ENSMUSG00000071669	Snx29	protein_coding	MGI:1921728	OTTMUSG00000027398.5	0.43835	1.35505	0.15673	72912.5	16.136	16.0593	15.8402	16.2785	2.79685	0.00516032	0.284484
ENSMUSG00000030244	Gys2	protein_coding	MGI:2385254	OTTMUSG00000023569.2	-0.704452	-1.62953	0.252234	241.978	7.87405	7.84862	8.19765	7.49959	-2.79285	0.00522461	0.286284
ENSMUSG00000048534	Jaml	protein_coding	MGI:2685484	OTTMUSG00000016704.2	-1.43985	-2.71293	0.515592	45.9779	5.42058	5.39892	6.07003	4.72781	-2.79262	0.00522828	0.286284
ENSMUSG00000027784	Ppm1l	protein_coding	MGI:2139740	OTTMUSG00000026599.2	0.652068	1.57142	0.234179	8433.71	13.0038	13.0676	12.734	13.4012	2.78448	0.00536133	0.292581
ENSMUSG00000021010	Npas3	protein_coding	MGI:1351610	OTTMUSG00000065578.2	-0.562019	-1.47633	0.202295	761.048	9.55265	9.51116	9.79157	9.23075	-2.77821	0.00546594	0.294579
ENSMUSG00000031381	Piga	protein_coding	MGI:99461	OTTMUSG00000019508.3	0.544703	1.45872	0.196079	1425.32	10.4349	10.5071	10.23	10.7841	2.77798	0.00546986	0.294579
ENSMUSG00000075256	Cerkl	protein_coding	MGI:3037816	OTTMUSG00000013312.1	0.775612	1.71192	0.279258	462.997	8.73182	8.8953	8.51226	9.27834	2.7774	0.0054795	0.294579
ENSMUSG00000031373	Car5b	protein_coding	MGI:1926249	OTTMUSG00000019511.1	0.501852	1.41603	0.180708	2524.85	11.2219	11.186	10.9361	11.4359	2.77714	0.00548392	0.294579
ENSMUSG00000027238	Frmd5	protein_coding	MGI:2442557	OTTMUSG00000015377.7	0.794211	1.73413	0.286011	179.74	7.44606	7.50737	7.10639	7.90835	2.77685	0.00548882	0.294579
ENSMUSG00000037990	Sh3rf3	protein_coding	MGI:2444637	OTTMUSG00000033616.2	0.717482	1.64431	0.258674	205.198	7.63949	7.86034	7.49799	8.2227	2.77369	0.00554238	0.296471
ENSMUSG00000001983	Taco1	protein_coding	MGI:1917457	OTTMUSG00000003077.1	0.608936	1.52513	0.219721	6476.37	12.6208	12.7157	12.4228	13.0086	2.7714	0.00558151	0.297582
ENSMUSG00000043144	Aqp6	protein_coding	MGI:1341204	OTTMUSG00000071103.1	-0.682907	-1.60537	0.246696	339.949	8.33062	8.56698	8.90804	8.22592	-2.76822	0.00563639	0.298749
ENSMUSG00000047730	Fcgbp	protein_coding	MGI:2444336	OTTMUSG00000032918.2	-0.861478	-1.8169	0.311419	277.674	8.05583	8.07051	8.49325	7.64778	-2.7663	0.0056696	0.298749
ENSMUSG00000030004	Nat8	protein_coding	MGI:1915646	OTTMUSG00000034547.1	-0.600405	-1.51614	0.217063	1371.21	10.3664	10.61	10.9051	10.3149	-2.76604	0.00567421	0.298749
ENSMUSG00000049985	Ankrd55	protein_coding	MGI:1924568	OTTMUSG00000067978.1	-1.92253	-3.79088	0.695091	19.6398	4.20489	3.85067	4.74837	2.95297	-2.76587	0.00567711	0.298749
ENSMUSG00000051182	Olfr655	protein_coding	MGI:3030489	OTTMUSG00000019199.3	-1.18276	-2.27011	0.427924	51.4934	5.60437	5.86245	6.45404	5.27087	-2.76395	0.00571065	0.299541
ENSMUSG00000051401	Kctd16	protein_coding	MGI:1914659	OTTMUSG00000073494.1	-0.633631	-1.55146	0.229836	625.824	9.21486	9.29005	9.61326	8.96684	-2.75689	0.00583542	0.305098
ENSMUSG00000056069	Otulinl	protein_coding	MGI:2687281	OTTMUSG00000070142.2	-0.6542	-1.57374	0.237747	793.644	9.60171	9.60267	9.91197	9.29337	-2.75167	0.00592929	0.308268
ENSMUSG00000000416	Cttnbp2	protein_coding	MGI:1353467	OTTMUSG00000024169.6	0.445133	1.36144	0.161819	4558.99	12.1447	12.1164	11.8938	12.339	2.75081	0.00594477	0.308268
ENSMUSG00000035638	Muc20	protein_coding	MGI:2385039	OTTMUSG00000025214.3	-0.953614	-1.93672	0.346724	474.554	8.7831	8.78188	9.25569	8.30807	-2.75035	0.00595311	0.308268
ENSMUSG00000044165	Bcl2l15	protein_coding	MGI:2685412	OTTMUSG00000022064.3	-1.29454	-2.45298	0.471195	118.938	6.70387	6.88549	7.38723	6.38376	-2.74735	0.00600793	0.310116
ENSMUSG00000074923	Pak6	protein_coding	MGI:2679420	OTTMUSG00000015368.1	-0.500756	-1.41495	0.182784	1509.52	10.527	10.7339	10.9792	10.4886	-2.7396	0.00615137	0.314092
ENSMUSG00000070644	Etnk2	protein_coding	MGI:2443760	OTTMUSG00000026805.3	-0.675585	-1.59724	0.246601	375.831	8.52232	8.43172	8.76811	8.09532	-2.73959	0.00615159	0.314092
ENSMUSG00000052117	D630039A03Rik	protein_coding	MGI:2442889	OTTMUSG00000007369.1	0.75727	1.69029	0.276425	192.431	7.55348	7.38682	7.01171	7.76193	2.73952	0.00615296	0.314092
ENSMUSG00000032564	Cpne4	protein_coding	MGI:1921270	OTTMUSG00000023466.6	0.580736	1.49561	0.212047	1090.16	10.0335	9.90257	9.60975	10.1954	2.73871	0.00616801	0.314092
ENSMUSG00000017724	Etv4	protein_coding	MGI:99423	OTTMUSG00000002089.1	1.04002	2.05626	0.379937	125.563	6.89417	6.7607	6.2591	7.26229	2.73735	0.00619363	0.314092
ENSMUSG00000001666	Ddt	protein_coding	MGI:1298381	OTTMUSG00000037564.2	-0.60421	-1.52015	0.220858	522.698	8.99695	9.06599	9.36424	8.76774	-2.73573	0.00622416	0.314092
ENSMUSG00000024223	Armc12	protein_coding	MGI:1914895	OTTMUSG00000024250.3	-1.21043	-2.31406	0.442457	94.5415	6.32817	5.6123	6.2426	4.982	-2.73569	0.00622488	0.314092
ENSMUSG00000027939	Nup210l	protein_coding	MGI:1924845	OTTMUSG00000052889.1	-0.922093	-1.89486	0.337158	353.625	8.38204	8.48397	8.9163	8.05164	-2.7349	0.00623998	0.314092
ENSMUSG00000030781	Slc5a2	protein_coding	MGI:2181411	OTTMUSG00000026291.7	0.56297	1.47731	0.206193	7027.77	12.7554	12.7548	12.4674	13.0421	2.73031	0.00632746	0.316674
ENSMUSG00000024485	Slc4a9	protein_coding	MGI:2443384	OTTMUSG00000073390.1	0.539851	1.45382	0.197736	4749.39	12.1898	12.1724	11.8934	12.4513	2.73016	0.00633035	0.316674
ENSMUSG00000070348	Ccnd1	protein_coding	MGI:88313	OTTMUSG00000026018.2	-0.738257	-1.66816	0.270863	1268	10.1738	10.0189	10.3594	9.67847	-2.72558	0.00641893	0.320117
ENSMUSG00000022382	Wnt7b	protein_coding	MGI:98962	OTTMUSG00000070694.1	-0.774114	-1.71014	0.28628	651.942	9.2877	9.3482	9.7173	8.97911	-2.70405	0.00685008	0.340571
ENSMUSG00000025650	Col7a1	protein_coding	MGI:88462	OTTMUSG00000021336.4	-0.769059	-1.70416	0.284551	186.462	7.50681	7.59413	7.96085	7.22741	-2.70271	0.00687773	0.340738
ENSMUSG00000006469	Slc34a3	protein_coding	MGI:2159410	OTTMUSG00000011890.1	0.564092	1.47846	0.20878	730.207	9.4864	9.61968	9.33343	9.90592	2.70185	0.00689548	0.340738
ENSMUSG00000040525	Cblc	protein_coding	MGI:1931457	OTTMUSG00000029153.1	-0.474531	-1.38947	0.176082	1086.06	10.0717	9.96083	10.1983	9.72338	-2.69495	0.00704002	0.346823
ENSMUSG00000060224	Pyroxd2	protein_coding	MGI:1921830	OTTMUSG00000074123.2	0.478564	1.39336	0.177808	2364.47	11.1855	11.0922	10.8496	11.3349	2.69146	0.00711393	0.349402
ENSMUSG00000027956	Tmem144	protein_coding	MGI:1917902	OTTMUSG00000052194.3	0.579355	1.49418	0.215459	1279.4	10.2884	10.1549	9.8481	10.4617	2.68893	0.00716815	0.351001
ENSMUSG00000072664	Ugt3a1	protein_coding	MGI:2146055	OTTMUSG00000026414.5	0.783162	1.7209	0.291409	3471.52	11.6843	11.7313	11.2856	12.1769	2.6875	0.00719892	0.351446
ENSMUSG00000031497	Tnfsf13b	protein_coding	MGI:1344376	OTTMUSG00000059081.1	-0.911434	-1.88091	0.339449	222.794	7.72782	7.64043	8.05418	7.22667	-2.68504	0.00725205	0.352305
ENSMUSG00000005533	Igf1r	protein_coding	MGI:96433	OTTMUSG00000059602.1	-0.502915	-1.41707	0.187328	59263.3	15.8332	15.7411	15.9949	15.4872	-2.68468	0.00725998	0.352305
ENSMUSG00000022548	Apod	protein_coding	MGI:88056	OTTMUSG00000025876.1	-2.82067	-7.0649	1.05256	10.8537	3.11506	3.08871	4.05154	2.12589	-2.67981	0.00736639	0.356401
ENSMUSG00000026527	Rgs7	protein_coding	MGI:1346089	OTTMUSG00000050245.1	-0.640868	-1.55927	0.23948	947.863	9.85646	9.88261	10.1889	9.57637	-2.67609	0.0074487	0.359311
ENSMUSG00000038623	Tm6sf1	protein_coding	MGI:1933209	OTTMUSG00000024529.3	-0.813918	-1.75798	0.304547	846.764	9.65534	9.49485	9.84284	9.14686	-2.67256	0.00752758	0.3612
ENSMUSG00000063590	Slc22a28	protein_coding	MGI:3645714	OTTMUSG00000074578.1	0.434226	1.35119	0.162489	19757.8	14.2524	14.3647	14.1467	14.5828	2.67234	0.00753244	0.3612
ENSMUSG00000020038	Cry1	protein_coding	MGI:1270841	OTTMUSG00000063559.1	0.552206	1.46633	0.20706	1402.52	10.0329	10.791	10.5147	11.0673	2.66688	0.00765584	0.366035
ENSMUSG00000024424	Ttc39c	protein_coding	MGI:1919997	OTTMUSG00000028186.4	-0.618309	-1.53508	0.232047	4035.97	11.941	11.8586	12.1605	11.5567	-2.66459	0.00770821	0.367268
ENSMUSG00000074634	Tmem267	protein_coding	MGI:3648543	OTTMUSG00000042033.2	-0.776737	-1.71325	0.291906	301.209	8.06186	8.66037	9.04851	8.27223	-2.66092	0.00779275	0.367268
ENSMUSG00000033420	Antxr1	protein_coding	MGI:1916788	OTTMUSG00000057167.1	0.52111	1.43506	0.195848	679.881	9.39307	9.31979	9.06053	9.57906	2.66079	0.00779581	0.367268
ENSMUSG00000058022	Adtrp	protein_coding	MGI:1924596	OTTMUSG00000029811.4	-0.589115	-1.50432	0.221444	2178.43	11.0463	10.8278	11.1143	10.5413	-2.66033	0.00780647	0.367268
ENSMUSG00000046603	Tcaim	protein_coding	MGI:1196217	OTTMUSG00000031595.3	0.417906	1.33599	0.157161	5410.81	12.3912	12.429	12.2199	12.638	2.6591	0.00783507	0.367268
[truncated: 18,361 more rows]

## Sheet: 3. CTRL.ZT16-CTRL.ZT04
Gene_ID	Gene_Name	Gene_type	MGI_ID	Havana_gene	log2FoldChange	FoldChange	lfcSE	baseMean_nolog	mean_normdata_allsamples	mean_2groups_CTRL.ZT04_CTRL.ZT16	mean_CTRL.ZT04	mean_CTRL.ZT16	stat	pvalue	padj_BH_customfilter
[truncated: 18,705 more rows]

[truncated: 3 more sheets: 4. KO.ZT16-CTRL.ZT04, Normalized data (DESeq2) mRNA, Count data mRNA]
