# Supplementary material for: Expression Landscape and Circadian Regulation of lncRNAs in the Kidney
Source: Acta Physiol (Oxf). 2026 Jul 3;242(8):e70273. doi: 10.1111/apha.70273 (PMC13332011; doi:10.1111/apha.70273)
Supplement: Supplementary file 4 — Table S4: Clock gene enrichment in DESeq2 by Fisher tests. [file APHA-242-e70273-s002.xlsx]

## Sheet: SN Clock gene enrichment in DEA
Dataset	Celltype index	Celltype	Comparison	n genes	Names clockgenes expressed	n clockgenes expressed	n clockgenes in top3	n clockgenes in top10	n clockgenes in top25	p (Fisher test, top3 genes)	p (Fisher test, top 10 genes)	p (Fisher test, top 25 genes)	Ranks in top3	Ranks in top10	Ranks in top25	Gene names in top3	Gene names in top10	Gene names in top25
SN	N/A	pseudo-bulk of single nuclei	CTRL: ZT16-ZT04	16277	Clock,Npas2,Arntl,Per1,Per2,Cry1,Cry2,Nr1d1,Nr1d2,Dbp,Tef,Hlf,Nfil3,Rorc,Rorb,Rora	16	2	7	7	2.05695e-06	8.6352e-21	3.43732e-17	2,3	2,3,4,6,7,8,9	2,3,4,6,7,8,9	Nr1d1,Cry1	Nr1d1,Cry1,Dbp,Npas2,Arntl,Rorc,Nr1d2	Nr1d1,Cry1,Dbp,Npas2,Arntl,Rorc,Nr1d2
Dataset	Celltype index	Celltype	Comparison	n genes	Names clockgenes expressed	n clockgenes expressed	n clockgenes in top3	n clockgenes in top10	n clockgenes in top25	p (Fisher test, top3 genes)	p (Fisher test, top 10 genes)	p (Fisher test, top 25 genes)	Ranks in top3	Ranks in top10	Ranks in top25	Gene names in top3	Gene names in top10	Gene names in top25
SN	1	Vasc	CTRL: ZT16-ZT04	12842	Clock,Npas2,Arntl,Per1,Per2,Cry1,Cry2,Nr1d1,Nr1d2,Dbp,Tef,Hlf,Nfil3,Rorc,Rorb,Rora	16	2	4	5	2.05695e-06	7.47261e-11	1.205e-11	1,3	1,3,8,9	1,3,8,9,14	Nr1d2,Nr1d1	Nr1d2,Nr1d1,Cry1,Dbp	Nr1d2,Nr1d1,Cry1,Dbp,Npas2
SN	2	MesPer	CTRL: ZT16-ZT04	12962	Clock,Npas2,Arntl,Per1,Per2,Cry1,Cry2,Nr1d1,Nr1d2,Dbp,Tef,Hlf,Nfil3,Rorc,Rorb,Rora	16	1	3	5	0.0025641	6.13948e-08	1.205e-11	3	3,5,9	3,5,9,11,15	Nr1d1	Nr1d1,Cry1,Per2	Nr1d1,Cry1,Per2,Npas2,Tef
SN	3	SMCJGC	CTRL: ZT16-ZT04	4736	Clock,Npas2,Arntl,Per2,Nr1d1,Nr1d2,Dbp,Tef,Hlf,Rora	10	0	0	1	1	1	0.0132885			17			Npas2
SN	4	Podo	CTRL: ZT16-ZT04	5616	Clock,Arntl,Per1,Per2,Cry2,Nr1d1,Nr1d2,Dbp,Tef,Hlf,Rorc,Rora	12	0	1	1	1	0.00639844	0.0159258		5	5		Per2	Per2
SN	5	PCT	CTRL: ZT16-ZT04	14050	Clock,Npas2,Arntl,Per1,Per2,Cry1,Cry2,Nr1d1,Nr1d2,Dbp,Tef,Hlf,Nfil3,Rorc,Rorb,Rora	16	3	7	8	5.13495e-10	8.6352e-21	3.72679e-20	1,2,3	1,2,3,5,6,7,9	1,2,3,5,6,7,9,25	Arntl,Npas2,Cry1	Arntl,Npas2,Cry1,Rorc,Nr1d1,Dbp,Nr1d2	Arntl,Npas2,Cry1,Rorc,Nr1d1,Dbp,Nr1d2,Per2
SN	6	PST	CTRL: ZT16-ZT04	12184	Clock,Npas2,Arntl,Per1,Per2,Cry1,Cry2,Nr1d1,Nr1d2,Dbp,Tef,Hlf,Nfil3,Rorc,Rorb,Rora	16	2	4	6	2.05695e-06	7.47261e-11	2.36533e-14	2,3	2,3,6,9	2,3,6,9,14,17	Arntl,Npas2	Arntl,Npas2,Rorc,Cry1	Arntl,Npas2,Rorc,Cry1,Dbp,Nr1d1
SN	7	thinDL	CTRL: ZT16-ZT04	11205	Clock,Npas2,Arntl,Per1,Per2,Cry1,Cry2,Nr1d1,Nr1d2,Dbp,Tef,Hlf,Rorc,Rora	14	3	7	8	3.33771e-10	2.59129e-21	8.70992e-21	1,2,3	1,2,3,4,7,9,10	1,2,3,4,7,9,10,13	Npas2,Arntl,Nr1d2	Npas2,Arntl,Nr1d2,Rorc,Dbp,Cry1,Nr1d1	Npas2,Arntl,Nr1d2,Rorc,Dbp,Cry1,Nr1d1,Tef
SN	8	thinAL	CTRL: ZT16-ZT04	9624	Clock,Npas2,Arntl,Per1,Per2,Cry1,Cry2,Nr1d1,Nr1d2,Dbp,Tef,Hlf,Nfil3,Rorc,Rora	15	0	1	1	1	0.00799229	0.019869		8	8		Rora	Rora
SN	9	TAL	CTRL: ZT16-ZT04	13003	Clock,Npas2,Arntl,Per1,Per2,Cry1,Cry2,Nr1d1,Nr1d2,Dbp,Tef,Hlf,Nfil3,Rorc,Rorb,Rora	16	3	6	8	5.13495e-10	2.82411e-17	3.72679e-20	1,2,3	1,2,3,4,6,7	1,2,3,4,6,7,11,20	Arntl,Nr1d2,Npas2	Arntl,Nr1d2,Npas2,Cry1,Dbp,Tef	Arntl,Nr1d2,Npas2,Cry1,Dbp,Tef,Nr1d1,Rorc
SN	10	MD	CTRL: ZT16-ZT04	3241	Clock,Arntl,Per2,Cry1,Tef,Rorc,Rora	7	2	2	2	3.60082e-07	5.39449e-06	3.58672e-05	1,3	1,3	1,3	Rorc,Arntl	Rorc,Arntl	Rorc,Arntl
SN	11	DCT1	CTRL: ZT16-ZT04	10910	Clock,Npas2,Arntl,Per1,Per2,Cry1,Cry2,Nr1d1,Nr1d2,Dbp,Tef,Hlf,Nfil3,Rorc,Rora	15	3	5	5	4.17214e-10	3.95925e-14	8.29177e-12	1,2,3	1,2,3,7,8	1,2,3,7,8	Rorc,Per2,Cry1	Rorc,Per2,Cry1,Arntl,Nr1d2	Rorc,Per2,Cry1,Arntl,Nr1d2
SN	12	DCT2	CTRL: ZT16-ZT04	10025	Clock,Npas2,Arntl,Per1,Per2,Cry1,Cry2,Nr1d1,Nr1d2,Dbp,Tef,Hlf,Rorc,Rora	14	2	2	3	1.55996e-06	2.33295e-05	7.60257e-07	1,2	1,2	1,2,17	Rorc,Per2	Rorc,Per2	Rorc,Per2,Cry1
SN	13	CNT	CTRL: ZT16-ZT04	9206	Clock,Npas2,Arntl,Per1,Per2,Cry1,Cry2,Nr1d1,Nr1d2,Tef,Hlf,Rorc,Rora	13	1	1	4	0.00208367	0.00692998	1.75956e-09	1	1	1,15,19,23	Per2	Per2	Per2,Nr1d1,Rorc,Nr1d2
SN	14	CCD	CTRL: ZT16-ZT04	10854	Clock,Npas2,Arntl,Per1,Per2,Cry1,Cry2,Nr1d1,Nr1d2,Dbp,Tef,Hlf,Rorc,Rora	14	2	3	4	1.55996e-06	3.99291e-08	2.46117e-09	1,2	1,2,5	1,2,5,21	Rorc,Nr1d2	Rorc,Nr1d2,Cry1	Rorc,Nr1d2,Cry1,Dbp
SN	15	MCD	CTRL: ZT16-ZT04	11015	Clock,Npas2,Arntl,Per1,Per2,Cry1,Cry2,Nr1d1,Nr1d2,Dbp,Tef,Hlf,Nfil3,Rorc,Rora	15	0	0	3	1	1	9.49484e-07			13,15,17			Rora,Rorc,Nr1d1
SN	16	aIC	CTRL: ZT16-ZT04	9079	Clock,Arntl,Per1,Per2,Cry1,Cry2,Nr1d1,Nr1d2,Dbp,Tef,Hlf,Rorc,Rorb,Rora	14	1	4	4	0.00224383	4.11205e-11	2.46117e-09	1	1,4,5,6	1,4,5,6	Arntl	Arntl,Nr1d2,Cry1,Rorc	Arntl,Nr1d2,Cry1,Rorc
SN	17	bIC	CTRL: ZT16-ZT04	9340	Clock,Npas2,Arntl,Per1,Per2,Cry1,Cry2,Nr1d1,Nr1d2,Dbp,Tef,Hlf,Rorc,Rorb,Rora	15	1	4	5	0.00240397	5.6059e-11	8.29177e-12	1	1,4,5,7	1,4,5,7,17	Rorc	Rorc,Cry1,Per2,Nr1d2	Rorc,Cry1,Per2,Nr1d2,Dbp
SN	18	UT	CTRL: ZT16-ZT04	9233	Clock,Npas2,Arntl,Per1,Per2,Cry1,Cry2,Nr1d1,Nr1d2,Dbp,Tef,Hlf,Rorc,Rora	14	0	1	2	1	0.00746126	0.000154535		7	7,13		Rora	Rora,Per2
SN	19	Myel	CTRL: ZT16-ZT04	9293	Clock,Npas2,Arntl,Per1,Per2,Cry1,Cry2,Nr1d2,Tef,Hlf,Rorc,Rora	12	0	0	0	1	1	1
SN	20	BC	CTRL: ZT16-ZT04	3374	Clock,Nr1d2,Rora	3	0	0	0	1	1	1
SN	21	TCNK	CTRL: ZT16-ZT04	5289	Clock,Npas2,Arntl,Cry1,Nr1d2,Tef,Hlf,Rora	8	0	0	0	1	1	1

## Sheet: DS Clock gene enrichment in DEA
Dataset	Celltype index	Celltype	Comparison	n genes	Names clockgenes expressed	n clockgenes expressed	n clockgenes in top3	n clockgenes in top10	n clockgenes in top25	p (Fisher test, top3 genes)	p (Fisher test, top 10 genes)	p (Fisher test, top 25 genes)	Ranks in top3	Ranks in top10	Ranks in top25	Gene names in top3	Gene names in top10	Gene names in top25
DS	N/A	bulk RNA-Seq, whole kidney	CTRL: ZT16-ZT04	16233	Clock,Npas2,Arntl,Per1,Per2,Cry1,Cry2,Nr1d1,Nr1d2,Dbp,Tef,Hlf,Nfil3,Rorc,Rorb,Rora	16	3	3	6	7.59378e-10	9.07471e-08	5.167e-14	1,2,3	1,2,3	1,2,3,14,20,23	Cry1,Rorc,Nr1d1	Cry1,Rorc,Nr1d1	Cry1,Rorc,Nr1d1,Dbp,Nfil3,Per2
