# Supplementary material for: Expression Landscape and Circadian Regulation of lncRNAs in the Kidney
Source: Acta Physiol (Oxf). 2026 Jul 3;242(8):e70273. doi: 10.1111/apha.70273 (PMC13332011; doi:10.1111/apha.70273)
Supplement: Supplementary file 5 — Table S5: SN pseudobulk DESeq2 lncRNA. [file APHA-242-e70273-s001.xlsx]

## Sheet: 1. KO.ZT04-CTRL.ZT04
Gene_ID	Gene_Name	Gene_type	MGI_ID	Havana_gene	log2FoldChange	FoldChange	lfcSE	baseMean_nolog	mean_normdata_allsamples	mean_2groups_CTRL.ZT04_KO.ZT04	mean_CTRL.ZT04	mean_KO.ZT04	stat	pvalue	padj_BH_customfilter
ENSMUSG00000105199	Gm43581	lncRNA	MGI:5663718	OTTMUSG00000052927.1	3.3287	10.0471	0.378604	209.482	7.2599	6.9032	5.29972	8.50668	8.79204	1.46865540611974e-18	7.07010712506042e-15
ENSMUSG00000097497	Gm26652	lncRNA	MGI:5477146	OTTMUSG00000042945.1	2.06141	4.17393	0.258055	717.331	9.24124	9.02998	7.98369	10.0763	7.98826	1.36858255963345e-15	3.29417822103772e-12
ENSMUSG00000102595	Gm30097	lncRNA	MGI:5589256	OTTMUSG00000051801.1	1.68881	3.22391	0.23033	1526.01	10.3258	10.735	9.86703	11.603	7.33215	2.26489713739057e-13	3.6344049397994e-10
ENSMUSG00000046764	A530053G22Rik	lncRNA	MGI:2443347	OTTMUSG00000057631.1	3.45935	10.9993	0.517449	90.3247	5.32094	6.33447	4.48885	8.18009	6.68538	2.30326050561103e-11	2.77197401850287e-08
ENSMUSG00000113586	Gm48606	lncRNA	MGI:6098190	OTTMUSG00000066531.1	1.62971	3.09451	0.24875	338.763	8.20762	8.28066	7.48199	9.07934	6.5516	5.69238371148219e-11	5.48062703741505e-08
ENSMUSG00000111803	Gm47564	lncRNA	MGI:6096588	OTTMUSG00000062522.1	-1.93516	-3.82421	0.297312	261.223	7.79751	7.39682	8.36967	6.42398	-6.50887	7.57164976372181e-11	6.07498699375947e-08
ENSMUSG00000104973	A530041M06Rik	lncRNA	MGI:3026943	OTTMUSG00000054010.1	1.48797	2.80494	0.236547	500.343	8.84606	8.94849	8.21657	9.68042	6.29037	3.16702886516594e-10	2.17801099384412e-07
ENSMUSG00000093535	4930533I22Rik	lncRNA	MGI:3612486	OTTMUSG00000039932.1	-1.22888	-2.34385	0.198804	3629.21	11.6344	12.124	12.7424	11.5056	-6.18136	6.35524094894912e-10	3.82426624103013e-07
ENSMUSG00000086391	1700042O10Rik	lncRNA	MGI:1920571	OTTMUSG00000005163.1	1.85086	3.60716	0.308172	844.388	9.49335	9.31566	8.38888	10.2424	6.00594	1.9022592722343e-09	1.01749734850399e-06
ENSMUSG00000110697	Gm31718	lncRNA	MGI:5590877	OTTMUSG00000061626.1	-1.01468	-2.02045	0.170277	3117.67	11.5493	11.6827	12.1869	11.1784	-5.95898	2.53823775167062e-09	1.22190765365424e-06
ENSMUSG00000078706	Gm53	lncRNA	MGI:2684899	OTTMUSG00000001985.3	1.00075	2.00104	0.174549	3527.06	11.7181	11.5302	11.0322	12.0282	5.73334	9.84726721242465e-09	4.30952221460112e-06
ENSMUSG00000114452	A530001N23Rik	lncRNA	MGI:3045361	OTTMUSG00000068190.1	3.2185	9.30815	0.57974	64.3865	5.48161	5.05881	3.48645	6.63116	5.55161	2.8304453301947e-08	1.13548031829644e-05
ENSMUSG00000087574	C030037D09Rik	lncRNA	MGI:1924865	OTTMUSG00000001251.2	1.14863	2.21703	0.208176	394.698	8.55965	8.36861	7.79645	8.94078	5.51757	3.4371912390465e-08	1.27281835575153e-05
ENSMUSG00000063018	2010204K13Rik	lncRNA	MGI:1922859	OTTMUSG00000016480.1	1.6976	3.2436	0.310337	223.876	7.6316	7.58454	6.76635	8.40273	5.47017	4.49609193492597e-08	1.54601332676669e-05
ENSMUSG00000087382	Ctcflos	lncRNA	MGI:1921411	OTTMUSG00000016679.1	1.75257	3.36957	0.327636	117.597	6.6525	7.06072	6.17935	7.94209	5.34913	8.83801080835842e-08	2.8364122687625e-05
ENSMUSG00000085070	Gm13211	lncRNA	MGI:3651019	OTTMUSG00000010963.1	-2.92046	-7.57086	0.547575	59.698	5.09415	5.62449	7.04846	4.20052	-5.33344	9.63679711273565e-08	2.89947133129434e-05
ENSMUSG00000105391	Gm43401	lncRNA	MGI:5663538	OTTMUSG00000035253.1	2.26905	4.82006	0.427202	92.6803	6.29507	5.89674	4.78678	7.0067	5.31142	1.08775716637067e-07	3.08027235229905e-05
ENSMUSG00000099706	Gm29536	lncRNA	MGI:5580242	OTTMUSG00000047859.1	-1.2445	-2.36936	0.236623	566.307	9.03504	9.05846	9.69095	8.42597	-5.25942	1.44513723093231e-07	3.80279140431777e-05
ENSMUSG00000109827	Gm6213	lncRNA	MGI:3646754	OTTMUSG00000061054.1	-1.49827	-2.82503	0.285251	443.124	8.64715	8.44918	9.18954	7.70881	-5.25245	1.50089399007141e-07	3.80279140431777e-05
ENSMUSG00000073274	Gm14636	lncRNA	MGI:3641976	OTTMUSG00000017540.1	1.08657	2.12369	0.209484	1652.8	10.6148	10.4074	9.85005	10.9648	5.1869	2.13824274307249e-07	5.0376675228872e-05
ENSMUSG00000118384	9030625G05Rik	lncRNA	MGI:1918795	OTTMUSG00000073673.1	2.00384	4.01066	0.386707	117.442	6.36038	6.38977	5.40004	7.3795	5.1818	2.19756996220671e-07	5.0376675228872e-05
ENSMUSG00000105219	Gm43821	lncRNA	MGI:5663958	OTTMUSG00000052829.1	1.25585	2.38807	0.250938	192.936	7.22393	8.11181	7.48652	8.73709	5.00462	5.59721860802616e-07	0.0001194
ENSMUSG00000111941	Gm33263	lncRNA	MGI:5592422	OTTMUSG00000064469.1	2.98812	7.93439	0.59751	41.912	5.02178	4.367	2.95128	5.78272	5.00096	5.70461832884015e-07	0.0001194
ENSMUSG00000086273	Rbm46os	lncRNA	MGI:1925462	OTTMUSG00000029023.1	1.79983	3.48179	0.36563	202.474	7.37382	7.76608	6.88317	8.64898	4.92254	8.54264874987258e-07	0.000168307
ENSMUSG00000085772	D630024D03Rik	lncRNA	MGI:3041224	OTTMUSG00000005364.1	0.802594	1.74423	0.163193	5146.19	12.2745	12.4554	12.0552	12.8557	4.91806	8.74047945165612e-07	0.000168307
ENSMUSG00000105703	Gm43305	lncRNA	MGI:5663442	OTTMUSG00000053875.2	1.30451	2.46999	0.265855	5293.49	12.2625	12.3624	11.7096	13.0151	4.90684	9.25543286300726e-07	0.000171368
ENSMUSG00000091237	Gm17114	lncRNA	MGI:4937941	OTTMUSG00000035322.1	-1.66886	-3.17963	0.347371	105.737	6.55924	6.56939	7.41065	5.72814	-4.80425	1.55330845729406e-06	0.000275518
ENSMUSG00000086638	4930405A21Rik	lncRNA	MGI:1922096	OTTMUSG00000016032.1	1.2782	2.42536	0.266402	218.701	7.66829	7.33524	6.70313	7.96735	4.79801	1.60251686236721e-06	0.000275518
ENSMUSG00000105659	4930509H03Rik	lncRNA	MGI:1922357	OTTMUSG00000054011.1	1.21886	2.32763	0.269391	528.324	8.96012	8.92124	8.32646	9.51602	4.52451	6.0535137069558e-06	0.00100488
ENSMUSG00000097305	Gm17276	lncRNA	MGI:4936910	OTTMUSG00000073286.1	-0.700157	-1.62468	0.155773	5151.79	12.3011	12.1919	12.5426	11.8412	-4.49472	6.96603708769955e-06	0.00111782
ENSMUSG00000110843	Gm35552	lncRNA	MGI:5594711	OTTMUSG00000063790.1	3.9252	15.1916	0.875733	18.2519	2.76044	4.14653	2.39679	5.89626	4.48219	7.38815618956436e-06	0.00114731
ENSMUSG00000109473	B930025P03Rik	lncRNA	MGI:2443166	OTTMUSG00000059094.1	-2.80184	-6.97328	0.650662	21.6432	3.5037	4.76397	6.10663	3.42131	-4.30613	1.66134780118859e-05	0.00249929
ENSMUSG00000109254	Gm44588	lncRNA	MGI:5753164	OTTMUSG00000059103.1	-1.0564	-2.07974	0.246396	587.065	9.10743	8.84268	9.37007	8.3153	-4.2874	1.80775891265658e-05	0.00263714
ENSMUSG00000112331	Gm33035	lncRNA	MGI:5592194	OTTMUSG00000064467.1	2.1458	4.42536	0.505372	47.7499	5.37023	4.82961	3.78454	5.87468	4.24597	2.17650871187522e-05	0.00308168
ENSMUSG00000104669	Gm38411	lncRNA	MGI:5621296	OTTMUSG00000052839.1	1.8645	3.64141	0.440195	58.0685	5.72883	5.52351	4.60559	6.44144	4.23562	2.27924697160237e-05	0.00313494
ENSMUSG00000118366	9130016M20Rik	lncRNA	MGI:1918870	OTTMUSG00000074003.1	0.958137	1.9428	0.227441	682.433	9.36322	9.21553	8.75022	9.68083	4.21268	2.52362060446988e-05	0.00337464
ENSMUSG00000087172	Gm12153	lncRNA	MGI:3649294	OTTMUSG00000005464.1	-1.29285	-2.45012	0.307714	339.899	8.30632	8.243	8.93261	7.55338	-4.20148	2.65179006234517e-05	0.00345019
ENSMUSG00000102368	4930590L20Rik	lncRNA	MGI:1923160	OTTMUSG00000050128.2	-1.33407	-2.52112	0.318581	139.288	7.04112	6.9241	7.59688	6.25131	-4.18752	2.82013271816468e-05	0.00357266
ENSMUSG00000084796	Mir142hg	lncRNA	MGI:1925841	OTTMUSG00000001327.1	-1.00315	-2.00437	0.242614	324.899	8.28846	8.23125	8.72932	7.73317	-4.13474	3.55355708054174e-05	0.00438637
ENSMUSG00000097098	9330111N05Rik	lncRNA	MGI:2443112	OTTMUSG00000068118.1	1.14498	2.21143	0.280053	290.89	7.99317	8.49347	7.93306	9.05387	4.08845	4.34268482407306e-05	0.00522642
ENSMUSG00000109089	4833411C07Rik	lncRNA	MGI:1918874	OTTMUSG00000059097.1	-1.61155	-3.05579	0.403334	60.2859	5.79267	5.70368	6.4934	4.91396	-3.99556	6.45423843951778e-05	0.00757822
ENSMUSG00000112762	4930459C07Rik	lncRNA	MGI:1922131	OTTMUSG00000064504.2	2.55761	5.88732	0.64359	30.1523	4.57424	4.46978	3.32691	5.61266	3.97398	7.06824606941823e-05	0.00791963
ENSMUSG00000110613	Lncbate1	lncRNA	MGI:1924437	OTTMUSG00000061927.1	2.94439	7.69748	0.740953	22.0623	3.605	4.61787	3.30814	5.9276	3.97378	7.07403948146761e-05	0.00791963
ENSMUSG00000085251	Gm12326	lncRNA	MGI:3651350	OTTMUSG00000006093.1	-2.18627	-4.55126	0.557648	51.1345	5.39765	4.96963	6.09299	3.84628	-3.92052	8.83597394175137e-05	0.00966736
ENSMUSG00000097564	C430014B12Rik	lncRNA	MGI:2444820	OTTMUSG00000047954.1	0.79336	1.73311	0.207536	2071.77	10.9541	10.6574	10.2601	11.0547	3.82277	0.000131962	0.014117
ENSMUSG00000097917	Gm26839	lncRNA	MGI:5477333	OTTMUSG00000065997.1	-1.04139	-2.05821	0.279027	169.756	7.34162	7.36854	7.9033	6.83378	-3.73222	0.0001898	0.0192328
ENSMUSG00000108303	Gm39075	lncRNA	MGI:5621960	OTTMUSG00000058808.1	-1.24544	-2.37091	0.333864	157.003	7.1642	6.89806	7.479	6.31711	-3.73038	0.000191191	0.0192328
ENSMUSG00000085095	Gm15635	lncRNA	MGI:3783079	OTTMUSG00000024670.3	-1.74607	-3.35444	0.468163	57.3082	5.702	5.4298	6.31286	4.54675	-3.72962	0.000191769	0.0192328
ENSMUSG00000085922	Fhad1os2	lncRNA	MGI:3651870	OTTMUSG00000013189.1	4.65211	25.1435	1.25155	13.9688	2.93138	2.74849	0.750975	4.746	3.71709	0.00020153	0.0197993
ENSMUSG00000078122	F630028O10Rik	lncRNA	MGI:3641813	OTTMUSG00000018496.2	-1.28881	-2.44326	0.350827	112.083	6.71638	6.60473	7.2409	5.96856	-3.67363	0.000239132	0.0230237
ENSMUSG00000100426	Gm4208	lncRNA	MGI:3782384	OTTMUSG00000047508.1	-2.04942	-4.13941	0.564807	39.1825	4.98642	4.95314	5.95689	3.94939	-3.62854	0.000285027	0.0268902
ENSMUSG00000097222	1010001N08Rik	lncRNA	MGI:1915684	OTTMUSG00000071784.1	-0.974302	-1.96469	0.268872	392.127	8.54262	8.30283	8.77315	7.83252	-3.62366	0.000290464	0.0268902
ENSMUSG00000087613	Gm13855	lncRNA	MGI:3652198	OTTMUSG00000014773.1	1.20558	2.3063	0.336457	251.349	7.77878	7.85912	7.23458	8.48367	3.58316	0.000339464	0.0308336
ENSMUSG00000097705	Gm26740	lncRNA	MGI:5477234	OTTMUSG00000042697.1	-0.702578	-1.62741	0.1969	702.221	9.42193	9.53478	9.88437	9.1852	-3.5682	0.000359446	0.0310992
ENSMUSG00000112774	Gm36041	lncRNA	MGI:5595200	OTTMUSG00000064574.1	2.20167	4.60013	0.617244	50.3874	5.18664	5.034	3.90486	6.16314	3.56694	0.00036117	0.0310992
ENSMUSG00000116574	Gm18870	lncRNA	MGI:5011055	OTTMUSG00000071599.1	-1.66564	-3.17255	0.467023	68.7036	5.90826	5.36827	6.09855	4.63798	-3.56651	0.000361768	0.0310992
ENSMUSG00000104894	Gm43507	lncRNA	MGI:5663644	OTTMUSG00000053823.2	-0.932516	-1.9086	0.262812	680.729	9.35308	9.26069	9.71768	8.8037	-3.54822	0.000387838	0.0327553
ENSMUSG00000074398	Gm15441	lncRNA	MGI:3641753	OTTMUSG00000021867.3	-2.44918	-5.46107	0.703005	355.413	7.91467	7.94065	9.10485	6.77645	-3.48388	0.000494203	0.0410188
ENSMUSG00000085068	Gm15895	lncRNA	MGI:3802071	OTTMUSG00000027475.1	-1.5422	-2.91239	0.447456	104.277	6.44453	5.87138	6.61378	5.12898	-3.44661	0.000567671	0.0461052
ENSMUSG00000110884	Gm47416	lncRNA	MGI:6096354	OTTMUSG00000063054.1	-1.28758	-2.44117	0.37401	80.9169	6.2408	5.83322	6.46475	5.20168	-3.44262	0.000576106	0.0461052
ENSMUSG00000085121	5730437C11Rik	lncRNA	MGI:1917808	OTTMUSG00000006863.1	6.05278	66.3847	1.76012	7.46433	2.11853	1.88663	0	3.77326	3.43884	0.000584217	0.0461052
ENSMUSG00000116850	Gm49742	lncRNA	MGI:6215232	OTTMUSG00000071500.1	-0.882655	-1.84376	0.257197	301.927	8.18838	8.03253	8.47329	7.59177	-3.43183	0.000599528	0.0465505
ENSMUSG00000112968	Gm48530	lncRNA	MGI:6098070	OTTMUSG00000066238.1	-0.617804	-1.53454	0.180739	998.537	9.89834	10.2363	10.5432	9.92947	-3.41821	0.000630343	0.0481662
ENSMUSG00000091412	Gm2895	lncRNA	MGI:3781073	OTTMUSG00000035394.1	1.44853	2.7293	0.431479	55.2595	5.67344	5.78293	5.04268	6.52318	3.35713	0.000787554	0.0587426
ENSMUSG00000110494	Gm31774	lncRNA	MGI:5590933	OTTMUSG00000061615.1	-1.01188	-2.01654	0.301958	154.699	7.20289	6.97253	7.47945	6.46562	-3.35106	0.000805021	0.0587426
ENSMUSG00000112139	Gm47431	lncRNA	MGI:6096379	OTTMUSG00000065462.1	0.832661	1.78097	0.248485	274.037	8.02891	8.07944	7.66317	8.49571	3.35095	0.000805362	0.0587426
ENSMUSG00000094707	A830019P07Rik	lncRNA	MGI:3028035	OTTMUSG00000042306.2	0.840335	1.79047	0.252303	203.314	7.52897	7.91885	7.50387	8.33384	3.33066	0.000866388	0.061724
ENSMUSG00000105304	Gm43696	lncRNA	MGI:5663833	OTTMUSG00000054009.1	0.743823	1.67461	0.223444	669.35	9.35383	9.37101	9.0018	9.74021	3.32891	0.000871881	0.061724
ENSMUSG00000106461	Gm20755	lncRNA	MGI:5434111	OTTMUSG00000052800.1	-1.2324	-2.34957	0.37326	77.8181	6.17903	6.47814	7.06834	5.88795	-3.30171	0.000960957	0.0670441
ENSMUSG00000051832	E230016K23Rik	lncRNA	MGI:3041204	OTTMUSG00000000994.1	-0.626278	-1.54358	0.190422	735.541	9.48996	9.67997	9.99204	9.3679	-3.2889	0.0010058	0.0675785
ENSMUSG00000100706	Gm19744	lncRNA	MGI:5011929	OTTMUSG00000046254.3	-3.13189	-8.76583	0.952615	14.6732	3.49075	3.1681	4.51332	1.82289	-3.28768	0.00101018	0.0675785
ENSMUSG00000087625	4930419G24Rik	lncRNA	MGI:1921124	OTTMUSG00000023455.1	-1.07887	-2.11238	0.328171	103.085	6.62329	6.60917	7.15445	6.0639	-3.28752	0.00101073	0.0675785
ENSMUSG00000106287	Gm43585	lncRNA	MGI:5663722	OTTMUSG00000052928.1	2.49861	5.6514	0.762141	17.7009	3.92651	3.98848	2.86723	5.10974	3.27841	0.00104395	0.0685823
ENSMUSG00000071753	Cdr1os	lncRNA	MGI:5637821	OTTMUSG00000017618.2	-1.13121	-2.19042	0.34534	156.815	7.05569	6.31106	6.92161	5.70051	-3.27564	0.00105424	0.0685823
ENSMUSG00000087292	Gm13832	lncRNA	MGI:3650708	OTTMUSG00000014660.1	-0.683272	-1.60578	0.209023	443.797	8.72392	8.39011	8.73072	8.0495	-3.26889	0.00107972	0.0692524
ENSMUSG00000112713	Gm48281	lncRNA	MGI:6097713	OTTMUSG00000064730.1	-0.816014	-1.76053	0.249901	205.956	7.65742	7.49764	7.90401	7.09128	-3.26535	0.00109331	0.0692524
ENSMUSG00000099401	Gm28375	lncRNA	MGI:5579081	OTTMUSG00000048143.1	-0.668913	-1.58987	0.205391	1747.75	10.7423	10.7876	11.1229	10.4523	-3.25678	0.00112685	0.0704503
ENSMUSG00000115289	Gm49164	lncRNA	MGI:6118590	OTTMUSG00000069240.1	1.82768	3.54967	0.565426	50.6138	5.34183	5.59655	4.65979	6.53331	3.2324	0.00122755	0.0757617
ENSMUSG00000055370	Gm9968	lncRNA	MGI:3642146	OTTMUSG00000025578.2	-0.650821	-1.57006	0.203028	2865.18	11.4282	11.2625	11.5872	10.9378	-3.20557	0.00134793	0.0821384
ENSMUSG00000086720	Plxna4os3	lncRNA	MGI:3651753	OTTMUSG00000014754.1	-0.920673	-1.893	0.29017	149.198	7.18701	7.10781	7.57133	6.64429	-3.17287	0.00150939	0.0908278
ENSMUSG00000097042	Gm17491	lncRNA	MGI:4937125	OTTMUSG00000060890.1	0.570467	1.485	0.180025	950.141	9.87767	9.89321	9.60929	10.1771	3.16882	0.00153061	0.0909675
ENSMUSG00000113313	Gm32036	lncRNA	MGI:5591195	OTTMUSG00000067326.1	-0.881712	-1.84256	0.278853	174.53	7.40782	7.419	7.85634	6.98166	-3.16192	0.00156731	0.0920126
ENSMUSG00000110755	BC049987	lncRNA	MGI:3039606	OTTMUSG00000063360.1	-0.948221	-1.92949	0.301897	457.789	8.73673	8.45588	8.93371	7.97805	-3.14088	0.00168443	0.097697
ENSMUSG00000107638	Gm30524	lncRNA	MGI:5589683	OTTMUSG00000057055.1	-0.74475	-1.67568	0.23802	334.467	8.32716	8.5937	8.97358	8.21381	-3.12894	0.00175439	0.100543
ENSMUSG00000108884	Gm45792	lncRNA	MGI:5804907	OTTMUSG00000059137.1	-0.600756	-1.51651	0.193574	10900.4	13.389	13.4162	13.7192	13.1131	-3.10349	0.00191252	0.108316
ENSMUSG00000051729	Gm5087	lncRNA	MGI:3643653	OTTMUSG00000027774.3	-2.75141	-6.73375	0.908822	14.1642	3.5511	3.57281	4.72228	2.42334	-3.02744	0.00246631	0.137497
ENSMUSG00000093400	Gm20647	lncRNA	MGI:5313094	OTTMUSG00000039798.1	-1.30012	-2.4625	0.429767	72.5211	6.05727	5.8642	6.51273	5.21566	-3.02518	0.00248488	0.137497
ENSMUSG00000106951	5930430L01Rik	lncRNA	MGI:2443110	OTTMUSG00000055634.1	-0.649953	-1.56912	0.220171	1476.02	10.487	10.6252	10.9625	10.2879	-2.95203	0.0031569	0.171474
ENSMUSG00000089647	Gm2245	lncRNA	MGI:3780415	OTTMUSG00000034887.2	-0.744822	-1.67577	0.252419	235.877	7.85742	7.76581	8.13772	7.39391	-2.95074	0.00317017	0.171474
ENSMUSG00000110498	A630001O12Rik	lncRNA	MGI:3041181	OTTMUSG00000061627.1	-1.00249	-2.00346	0.344533	172.977	7.35294	7.5175	8.01409	7.02091	-2.90972	0.00361757	0.1935
ENSMUSG00000099343	Gm28836	lncRNA	MGI:5579542	OTTMUSG00000048503.1	-1.35897	-2.56502	0.467935	58.8566	5.76165	5.52896	6.19377	4.86415	-2.90419	0.00368205	0.193829
ENSMUSG00000117485	Gm19696	lncRNA	MGI:5011881	OTTMUSG00000072788.1	0.63979	1.5581	0.220442	1107.01	10.0764	9.96151	9.64089	10.2821	2.90231	0.00370425	0.193829
ENSMUSG00000112153	Gm47591	lncRNA	MGI:6096636	OTTMUSG00000064039.1	-1.95797	-3.88514	0.68008	22.7481	4.12896	4.09682	4.99413	3.1995	-2.87903	0.00398906	0.206487
ENSMUSG00000114613	Gm10732	lncRNA	MGI:3642638	OTTMUSG00000068088.1	0.450072	1.36611	0.156676	6788.4	12.7025	12.6709	12.447	12.8947	2.87262	0.00407082	0.207967
ENSMUSG00000108141	Gm44079	lncRNA	MGI:5690471	OTTMUSG00000056644.1	1.25496	2.3866	0.437259	52.595	5.64823	5.79685	5.17688	6.41682	2.87005	0.00410404	0.207967
ENSMUSG00000114800	Gm31600	lncRNA	MGI:5590759	OTTMUSG00000068296.1	-0.980203	-1.97274	0.342146	433.227	8.58289	8.39985	8.90047	7.89924	-2.86487	0.00417182	0.209199
ENSMUSG00000086587	Gm11837	lncRNA	MGI:3702175	OTTMUSG00000004551.1	1.02836	2.03971	0.362455	68.6745	6.06198	6.23229	5.72521	6.73937	2.83722	0.00455086	0.222482
ENSMUSG00000108969	Gm45044	lncRNA	MGI:5753620	OTTMUSG00000059095.1	-3.59539	-12.087	1.26722	6.71802	1.71143	3.07706	4.64997	1.50414	-2.83722	0.00455088	0.222482
ENSMUSG00000085971	Gm15411	lncRNA	MGI:3705213	OTTMUSG00000021229.3	-1.04362	-2.0614	0.368055	125.427	6.85654	7.12415	7.66177	6.58653	-2.8355	0.00457534	0.222482
ENSMUSG00000086320	Gm12840	lncRNA	MGI:3650917	OTTMUSG00000008651.1	1.03269	2.04583	0.366896	169.587	7.29933	7.49545	7.04924	7.94167	2.81466	0.00488294	0.231738
ENSMUSG00000113856	Gm10790	lncRNA	MGI:3641845	OTTMUSG00000067143.1	-1.03069	-2.043	0.36636	79.0849	6.18141	6.57058	7.08758	6.05359	-2.81332	0.00490332	0.231738
ENSMUSG00000085936	2610307P16Rik	lncRNA	MGI:1919768	OTTMUSG00000000656.2	0.485146	1.39973	0.172474	7109.15	12.7707	12.9256	12.6828	13.1684	2.81287	0.00491012	0.231738
ENSMUSG00000085017	Gm13412	lncRNA	MGI:3650612	OTTMUSG00000011986.1	-0.884309	-1.84588	0.31583	188.068	7.33813	7.00318	7.44048	6.56587	-2.79995	0.00511102	0.238878
ENSMUSG00000085816	Gm13052	lncRNA	MGI:3651990	OTTMUSG00000010180.1	-0.587391	-1.50253	0.210387	473.456	8.87023	8.89891	9.18845	8.60936	-2.79196	0.00523897	0.242504
ENSMUSG00000104710	Gm31243	lncRNA	MGI:5590402	OTTMUSG00000054375.2	-1.20081	-2.29868	0.433405	51.7927	5.61887	5.79012	6.39823	5.18201	-2.77063	0.00559471	0.256504
ENSMUSG00000115433	Gm49267	lncRNA	MGI:6118746	OTTMUSG00000070127.1	-0.80722	-1.74984	0.292204	356.546	8.42443	8.28077	8.65838	7.90317	-2.76252	0.00573565	0.258414
ENSMUSG00000085439	Rapgef4os1	lncRNA	MGI:3649714	OTTMUSG00000013146.1	-0.602296	-1.51813	0.21806	394.214	8.60633	8.64056	8.94276	8.33836	-2.76206	0.00574374	0.258414
ENSMUSG00000098145	Gm26936	lncRNA	MGI:5504051	OTTMUSG00000043194.1	-0.673548	-1.59499	0.247137	455.959	8.78681	8.54564	8.8879	8.20338	-2.7254	0.00642232	0.286269
ENSMUSG00000093472	4930438E09Rik	lncRNA	MGI:1921227	OTTMUSG00000040036.1	2.75308	6.74154	1.0182	9.84066	2.86266	3.44433	2.17318	4.71547	2.70388	0.00685352	0.302687
ENSMUSG00000109394	A230057D06Rik	lncRNA	MGI:2442922	OTTMUSG00000059553.3	-0.753245	-1.68558	0.280169	238.134	7.85997	7.8999	8.25122	7.54858	-2.68854	0.0071766	0.314074
ENSMUSG00000097146	Gm4211	lncRNA	MGI:3782387	OTTMUSG00000068117.1	0.755335	1.68802	0.281757	208.29	7.65487	7.40349	7.05088	7.7561	2.6808	0.0073446	0.31853
ENSMUSG00000109093	Gm19950	lncRNA	MGI:5012135	OTTMUSG00000059136.1	-0.448394	-1.36452	0.167791	19247	14.221	14.2205	14.4462	13.9949	-2.67233	0.00753265	0.323769
ENSMUSG00000098747	Gm27216	lncRNA	MGI:5521059	OTTMUSG00000044937.1	0.473714	1.38868	0.177732	1569.9	10.5857	10.3582	10.1206	10.5957	2.66533	0.00769135	0.327665
ENSMUSG00000097766	5730420D15Rik	lncRNA	MGI:1917773	OTTMUSG00000063958.1	1.65778	3.1553	0.624823	38.0141	4.89707	5.1933	4.44647	5.94012	2.65319	0.00797342	0.335603
ENSMUSG00000105816	D030025E07Rik	lncRNA	MGI:3028083	OTTMUSG00000052818.1	2.13121	4.38084	0.803821	22.4182	4.15457	4.04192	3.08066	5.00319	2.65135	0.00801712	0.335603
ENSMUSG00000097834	Gm26911	lncRNA	MGI:5477405	OTTMUSG00000057127.3	-0.66632	-1.58702	0.252294	648.502	9.30048	9.4261	9.75697	9.09523	-2.64104	0.0082651	0.343002
ENSMUSG00000101559	Gm28258	lncRNA	MGI:5578964	OTTMUSG00000046220.1	-0.865324	-1.82175	0.328121	347.247	8.35016	8.08116	8.52464	7.63768	-2.63721	0.00835912	0.343939
ENSMUSG00000089956	Gm16553	lncRNA	MGI:4414973	OTTMUSG00000034219.1	-1.59375	-3.01832	0.608526	24.5342	4.53272	4.58271	5.34088	3.82453	-2.61903	0.00881803	0.359746
ENSMUSG00000085412	Halr1	lncRNA	MGI:3705267	OTTMUSG00000018881.3	-0.622935	-1.54	0.238444	230.711	7.77099	8.19089	8.49922	7.88255	-2.6125	0.00898837	0.362545
ENSMUSG00000109321	A330076H08Rik	lncRNA	MGI:2443193	OTTMUSG00000059560.1	-0.903473	-1.87056	0.346073	109.185	6.70115	6.87824	7.31189	6.44459	-2.61064	0.00903726	0.362545
ENSMUSG00000117895	Gm50368	lncRNA	MGI:6303259	OTTMUSG00000073845.1	-0.561656	-1.47596	0.21551	570.144	9.13015	9.18732	9.46777	8.90688	-2.60617	0.00915615	0.364276
ENSMUSG00000096950	Gm9530	lncRNA	MGI:3779939	OTTMUSG00000049821.1	1.12999	2.18858	0.43472	48.3695	5.54104	5.50169	4.93902	6.06437	2.59936	0.00933983	0.364276
ENSMUSG00000097726	9530036O11Rik	lncRNA	MGI:2444607	OTTMUSG00000054206.2	0.523405	1.43734	0.201361	581.641	9.1548	9.33148	9.07114	9.59181	2.59934	0.00934037	0.364276
ENSMUSG00000086156	Gm15354	lncRNA	MGI:3705093	OTTMUSG00000020621.1	-0.698815	-1.62317	0.269037	569.728	9.10614	9.06838	9.45367	8.68309	-2.59747	0.00939129	0.364276
ENSMUSG00000084840	Gm11468	lncRNA	MGI:3649218	OTTMUSG00000001131.1	-3.33409	-10.0847	1.28481	7.47704	2.59108	2.47335	3.98777	0.958932	-2.59501	0.00945878	0.364276
ENSMUSG00000086187	Gm12860	lncRNA	MGI:3651651	OTTMUSG00000008808.1	-2.48946	-5.61569	0.963896	11.8259	3.41952	3.05233	4.13544	1.96923	-2.58271	0.00980279	0.374529
ENSMUSG00000087478	4930506C21Rik	lncRNA	MGI:1922310	OTTMUSG00000032996.1	-0.544018	-1.45803	0.211546	545.299	9.07405	9.00727	9.27515	8.73938	-2.57163	0.0101221	0.383683
ENSMUSG00000107785	Gm45083	lncRNA	MGI:5753659	OTTMUSG00000056752.1	0.671511	1.59274	0.261425	975.629	9.81271	10.1696	9.85	10.4891	2.56866	0.0102094	0.383969
ENSMUSG00000085417	Gm13919	lncRNA	MGI:3651616	OTTMUSG00000015064.1	-0.465449	-1.38075	0.181668	1186.23	10.1912	10.1369	10.372	9.90182	-2.56208	0.0104048	0.388283
ENSMUSG00000102009	4933400F21Rik	lncRNA	MGI:1921653	OTTMUSG00000048346.1	-0.645048	-1.56379	0.253151	384.842	8.54539	8.32201	8.64156	8.00245	-2.54808	0.0108318	0.400791
ENSMUSG00000097745	AI115009	lncRNA	MGI:2139623	OTTMUSG00000053835.1	-1.31621	-2.49011	0.517035	35.1532	4.9872	5.43126	6.06076	4.80176	-2.54568	0.0109064	0.400791
ENSMUSG00000043488	Frmd8os	lncRNA	MGI:3704490	OTTMUSG00000033951.2	1.02931	2.04105	0.405881	107.517	6.66504	6.43892	5.96823	6.90961	2.53599	0.0112129	0.408931
ENSMUSG00000105402	Gm3716	lncRNA	MGI:3781892	OTTMUSG00000055121.2	0.497966	1.41222	0.197049	812.691	9.62464	9.4202	9.17496	9.66544	2.52712	0.0115002	0.416255
ENSMUSG00000084960	B430010I23Rik	lncRNA	MGI:1926099	OTTMUSG00000031649.1	-0.597525	-1.51312	0.237511	1909.43	10.849	10.8334	11.1436	10.5233	-2.51577	0.0118771	0.42669
ENSMUSG00000106515	Gm30382	lncRNA	MGI:5589541	OTTMUSG00000055232.1	-0.573038	-1.48765	0.228479	405.837	8.63209	8.82488	9.11493	8.53483	-2.50806	0.0121396	0.432889
ENSMUSG00000118076	Gm50337	lncRNA	MGI:6303210	OTTMUSG00000074172.1	-1.38479	-2.61135	0.554479	31.622	4.84144	4.73688	5.42342	4.05035	-2.49747	0.0125083	0.437759
ENSMUSG00000108084	Gm7932	lncRNA	MGI:3643446	OTTMUSG00000057393.1	-0.641439	-1.55988	0.256903	348.078	8.37085	8.69935	9.01901	8.37968	-2.49682	0.0125314	0.437759
ENSMUSG00000099413	Gm17767	lncRNA	MGI:5009931	OTTMUSG00000046716.1	-0.760389	-1.69395	0.304855	134.154	7.03709	7.11906	7.49981	6.7383	-2.49426	0.0126219	0.437759
ENSMUSG00000096768	Gm47283	lncRNA	MGI:6096131	OTTMUSG00000074820.2	-2.32575	-5.01326	0.932628	3991.49	11.3642	10.3915	11.4891	9.29383	-2.49376	0.0126399	0.437759
ENSMUSG00000104586	4921539H07Rik	lncRNA	MGI:1925506	OTTMUSG00000052579.2	0.461039	1.37653	0.18564	5730.31	12.4622	12.3864	12.1524	12.6204	2.48351	0.0130095	0.446996
ENSMUSG00000097926	Gm26575	lncRNA	MGI:5477069	OTTMUSG00000042542.1	-2.10161	-4.29187	0.847297	14.8457	3.78188	3.5379	4.48726	2.58855	-2.48037	0.0131247	0.446996
ENSMUSG00000114038	Gm40999	lncRNA	MGI:5623884	OTTMUSG00000067404.1	-0.501935	-1.41611	0.202497	445.692	8.76915	8.93114	9.18037	8.68191	-2.47873	0.0131852	0.446996
ENSMUSG00000112662	Gm47922	lncRNA	MGI:6097178	OTTMUSG00000065542.1	-1.58067	-2.99108	0.638726	24.4027	4.52418	4.5502	5.25762	3.84277	-2.47472	0.0133341	0.448885
ENSMUSG00000092591	Gm20429	lncRNA	MGI:5141894	OTTMUSG00000037335.2	-1.47832	-2.78625	0.602113	27.7599	4.72215	4.68167	5.41402	3.94932	-2.45523	0.0140795	0.467403
ENSMUSG00000106352	5033403H07Rik	lncRNA	MGI:1923204	OTTMUSG00000054784.5	1.62897	3.09292	0.663708	34.4752	4.68881	4.44998	3.85457	5.04539	2.45435	0.0141141	0.467403
ENSMUSG00000115943	Gm49455	lncRNA	MGI:6155110	OTTMUSG00000071187.1	-1.24501	-2.37021	0.508337	45.9846	5.39276	5.0558	5.63455	4.47704	-2.44919	0.0143179	0.467403
ENSMUSG00000064043	Trerf1	lncRNA	MGI:2442086	OTTMUSG00000046197.2	-0.381682	-1.30286	0.155919	5182.12	12.331	12.3929	12.5824	12.2035	-2.44795	0.0143673	0.467403
ENSMUSG00000087290	Gm15866	lncRNA	MGI:3801874	OTTMUSG00000027039.2	-0.703224	-1.62814	0.287475	219.337	7.73909	7.67007	8.01991	7.32024	-2.44621	0.0144368	0.467403
ENSMUSG00000097296	Gm26532	lncRNA	MGI:5477026	OTTMUSG00000042937.1	-0.740871	-1.67118	0.302958	412.621	8.62617	8.76702	9.13216	8.40189	-2.44546	0.0144668	0.467403
ENSMUSG00000104093	A330015K06Rik	lncRNA	MGI:2443553	OTTMUSG00000051872.1	-0.785416	-1.72359	0.321864	105.329	6.69221	6.78352	7.19132	6.37573	-2.44021	0.0146788	0.469494
ENSMUSG00000086416	Gm14002	lncRNA	MGI:3650401	OTTMUSG00000015335.1	-0.644118	-1.56278	0.264087	1672.62	10.6569	10.4777	10.8066	10.1489	-2.43904	0.0147265	0.469494
ENSMUSG00000111627	Gm48749	lncRNA	MGI:6098424	OTTMUSG00000063620.1	-1.44488	-2.7224	0.593309	30.7512	4.84261	4.5762	5.31188	3.84051	-2.43529	0.01488	0.47076
ENSMUSG00000085499	Gm15713	lncRNA	MGI:3783155	OTTMUSG00000025617.1	-0.556983	-1.47119	0.2289	419.762	8.66262	8.43878	8.71159	8.16597	-2.4333	0.0149618	0.47076
ENSMUSG00000100664	6030442E23Rik	lncRNA	MGI:1925130	OTTMUSG00000046226.1	-2.31597	-4.97941	0.956556	10.0323	3.25841	3.20012	4.21637	2.18387	-2.42116	0.0154711	0.483624
ENSMUSG00000086834	Gm14547	lncRNA	MGI:3705289	OTTMUSG00000017168.1	-1.23231	-2.34943	0.509732	41.1143	5.30281	5.07605	5.62941	4.52269	-2.41757	0.0156244	0.485265
ENSMUSG00000085154	C130046K22Rik	lncRNA	MGI:3026935	OTTMUSG00000003019.1	0.714554	1.64098	0.295875	566.009	9.03506	9.10841	8.68516	9.53166	2.41505	0.0157329	0.4855
ENSMUSG00000117465	Gm49980	lncRNA	MGI:6275257	OTTMUSG00000073073.1	0.653173	1.57262	0.27105	3264.89	11.5994	11.3281	10.9519	11.7044	2.40979	0.0159618	0.487161
ENSMUSG00000101133	Gm29050	lncRNA	MGI:5579756	OTTMUSG00000045082.2	-1.01657	-2.02311	0.421961	53.0278	5.6146	5.92574	6.43428	5.41719	-2.40916	0.0159891	0.487161
ENSMUSG00000113669	Gm36723	lncRNA	MGI:5595882	OTTMUSG00000067106.2	0.533997	1.44794	0.22227	2648.97	11.2954	11.5469	11.2603	11.8335	2.40247	0.016285	0.490981
ENSMUSG00000087476	Rap1gapos	lncRNA	MGI:1917058	OTTMUSG00000009797.1	-1.26694	-2.4065	0.527514	35.976	5.11613	4.8752	5.4802	4.27021	-2.40171	0.0163184	0.490981
ENSMUSG00000089710	Gm15810	lncRNA	MGI:3802042	OTTMUSG00000026348.1	-0.692354	-1.61592	0.28873	276.112	8.01031	7.57531	7.89433	7.25629	-2.39793	0.0164881	0.493004
ENSMUSG00000086312	Gm15336	lncRNA	MGI:3705096	OTTMUSG00000020316.1	0.574348	1.489	0.240306	845.79	9.61731	9.32722	9.05187	9.60257	2.39007	0.0168453	0.495984
ENSMUSG00000113895	Gm48383	lncRNA	MGI:6097863	OTTMUSG00000066054.1	-0.560677	-1.47496	0.234824	704.248	9.41572	9.647	9.92734	9.36667	-2.38765	0.0169566	0.495984
ENSMUSG00000102539	Gm37229	lncRNA	MGI:5610457	OTTMUSG00000051646.1	-0.659603	-1.57965	0.276483	174.323	7.42601	7.45133	7.77762	7.12503	-2.38569	0.0170472	0.495984
ENSMUSG00000111593	Gm48742	lncRNA	MGI:6098410	OTTMUSG00000063555.1	-0.593498	-1.5089	0.248794	324.283	8.31833	8.2039	8.4911	7.9167	-2.3855	0.0170559	0.495984
ENSMUSG00000109559	Gm34280	lncRNA	MGI:5593439	OTTMUSG00000059034.1	-1.05229	-2.07382	0.441677	49.5951	5.60416	5.4712	5.98528	4.95712	-2.38249	0.0171962	0.495984
ENSMUSG00000086487	Gm11638	lncRNA	MGI:3651788	OTTMUSG00000002984.1	-1.26475	-2.40286	0.530901	29.585	4.74482	5.25039	5.86978	4.63101	-2.38228	0.0172059	0.495984
ENSMUSG00000111535	Gm35154	lncRNA	MGI:5594313	OTTMUSG00000063688.1	-0.572729	-1.48733	0.240809	304.288	8.21943	8.37602	8.65971	8.09233	-2.37835	0.0173901	0.49831
ENSMUSG00000085445	Gm16348	lncRNA	MGI:3840113	OTTMUSG00000034040.1	-0.922939	-1.89597	0.38848	64.7043	5.94	6.28443	6.74378	5.82507	-2.37577	0.0175125	0.498848
ENSMUSG00000085444	Gm13936	lncRNA	MGI:3651878	OTTMUSG00000015128.1	1.36962	2.58402	0.577518	2182.99	10.5967	10.9636	10.3076	11.6197	2.37155	0.0177135	0.501604
ENSMUSG00000115398	Gm534	lncRNA	MGI:2685380	OTTMUSG00000069903.1	-2.8678	-7.29953	1.21981	8.28551	2.86335	2.44676	3.59222	1.30131	-2.35103	0.0187216	0.527052
ENSMUSG00000113975	Gm36372	lncRNA	MGI:5595531	OTTMUSG00000066530.1	0.962846	1.94915	0.410247	75.3585	6.14153	6.0483	5.51191	6.5847	2.34699	0.0189258	0.529702
ENSMUSG00000106429	Gm10685	lncRNA	MGI:3641752	OTTMUSG00000053133.1	0.784676	1.7227	0.335132	105.763	6.67665	6.82444	6.4386	7.21027	2.34139	0.019212	0.534605
ENSMUSG00000113441	Gm40438	lncRNA	MGI:5623323	OTTMUSG00000065953.1	-0.729061	-1.65756	0.311751	265.231	7.9651	8.19624	8.56955	7.82293	-2.3386	0.0193562	0.535521
ENSMUSG00000114566	Gm48500	lncRNA	MGI:6098026	OTTMUSG00000068196.1	1.01477	2.02058	0.434395	114.265	6.73796	6.68989	6.25296	7.12683	2.33604	0.0194889	0.536112
ENSMUSG00000085883	Gm3848	lncRNA	MGI:3782020	OTTMUSG00000029568.2	-0.624432	-1.5416	0.268513	313.241	8.26179	8.16963	8.47808	7.86117	-2.32552	0.0200441	0.546324
ENSMUSG00000084885	3010001F23Rik	lncRNA	MGI:1922943	OTTMUSG00000019708.1	-0.58796	-1.50312	0.252917	196.709	7.60367	7.71828	8.01228	7.42429	-2.32472	0.0200871	0.546324
ENSMUSG00000085058	8030453O22Rik	lncRNA	MGI:1924459	OTTMUSG00000022792.3	-1.14138	-2.20592	0.491695	47.3208	5.50315	5.3736	5.93261	4.81458	-2.32132	0.0202696	0.54819
ENSMUSG00000115821	6330576A10Rik	lncRNA	MGI:1923448	OTTMUSG00000069905.1	-1.06131	-2.08682	0.458335	43.9186	5.30927	5.84924	6.3685	5.32997	-2.31558	0.0205814	0.551395
ENSMUSG00000112384	Gm34921	lncRNA	MGI:5594080	OTTMUSG00000065427.1	-1.36029	-2.56736	0.587617	27.2971	4.72274	4.41057	5.06293	3.75821	-2.31492	0.0206172	0.551395
ENSMUSG00000112843	Gm46224	lncRNA	MGI:5825861	OTTMUSG00000063895.2	-1.03006	-2.04212	0.446935	52.9917	5.68066	5.7752	6.26722	5.28317	-2.30473	0.0211817	0.562837
ENSMUSG00000087641	Gm12811	lncRNA	MGI:3650795	OTTMUSG00000008514.1	-0.604168	-1.5201	0.262599	513.427	8.9694	8.9348	9.23508	8.63451	-2.30072	0.0214074	0.562837
ENSMUSG00000073821	8030451A03Rik	lncRNA	MGI:1915353	OTTMUSG00000000258.1	-0.738377	-1.6683	0.320994	154.171	7.23302	7.27358	7.6501	6.89705	-2.30028	0.0214321	0.562837
ENSMUSG00000114693	Gm41177	lncRNA	MGI:5624062	OTTMUSG00000068829.1	2.0957	4.27433	0.9121	11.7269	3.42002	3.39529	2.42714	4.36344	2.29766	0.0215811	0.562837
ENSMUSG00000045339	A930104D05Rik	lncRNA	MGI:2444352	OTTMUSG00000015241.2	-4.95426	-31.0013	2.15702	2.64354	1.47202	1.38603	2.77207	0	-2.29681	0.0216296	0.562837
ENSMUSG00000113548	Gm34047	lncRNA	MGI:5593206	OTTMUSG00000067065.1	-4.75983	-27.0926	2.07975	3.13618	1.68787	1.28139	2.56277	0	-2.28865	0.0220995	NA
ENSMUSG00000111731	Gm48727	lncRNA	MGI:6098386	OTTMUSG00000063603.1	-0.85806	-1.8126	0.376614	88.1502	6.42691	6.37519	6.78247	5.96791	-2.27835	0.0227056	0.587591
ENSMUSG00000086773	Gm16192	lncRNA	MGI:3802024	OTTMUSG00000031647.1	-0.737101	-1.66682	0.324028	213.597	7.68508	7.61368	7.99111	7.23624	-2.27481	0.0229174	0.587591
ENSMUSG00000097654	Gm26714	lncRNA	MGI:5477208	OTTMUSG00000059398.1	1.02454	2.0343	0.450481	56.2663	5.72656	5.99435	5.54773	6.44097	2.27432	0.022947	0.587591
ENSMUSG00000109628	BC024386	lncRNA	MGI:2669313	OTTMUSG00000060378.1	-0.486333	-1.40088	0.214173	2796.7	11.4141	11.615	11.8586	11.3715	-2.27075	0.0231623	0.589963
ENSMUSG00000097585	E230029C05Rik	lncRNA	MGI:2442580	OTTMUSG00000059706.2	-0.470319	-1.38542	0.208103	446.033	8.78186	8.9283	9.16243	8.69416	-2.26003	0.0238192	0.603503
ENSMUSG00000085709	Gm14211	lncRNA	MGI:3652008	OTTMUSG00000015960.1	-0.486989	-1.40152	0.215868	482.971	8.90038	8.85155	9.0944	8.6087	-2.25596	0.0240732	0.606745
ENSMUSG00000086310	Gm12278	lncRNA	MGI:3650383	OTTMUSG00000005859.1	1.07135	2.10139	0.475831	47.6466	5.52602	5.48168	4.96857	5.99478	2.25153	0.0243523	0.609806
ENSMUSG00000114621	Gm31107	lncRNA	MGI:5590266	OTTMUSG00000068915.1	-0.989051	-1.98488	0.439575	53.2628	5.68734	5.479	5.98512	4.97288	-2.25002	0.024448	0.609806
ENSMUSG00000117494	Gm49970	lncRNA	MGI:6275239	OTTMUSG00000073043.1	-0.538259	-1.45222	0.24004	295.914	8.18233	8.34507	8.61204	8.0781	-2.24237	0.0249373	0.618804
ENSMUSG00000087354	4930404I05Rik	lncRNA	MGI:1914644	OTTMUSG00000028334.1	-1.04816	-2.06789	0.468673	41.9061	5.3643	5.24816	5.77798	4.71835	-2.23644	0.0253233	0.62516
ENSMUSG00000110893	Gm47392	lncRNA	MGI:6096316	OTTMUSG00000063693.1	-1.01495	-2.02083	0.456609	39.8929	5.2151	5.6591	6.15765	5.16055	-2.2228	0.0262295	0.642835
ENSMUSG00000116760	Gm1604a	lncRNA	MGI:3807545	OTTMUSG00000072057.2	0.700426	1.62498	0.315271	270.312	7.88567	8.51837	8.18155	8.85518	2.22166	0.0263063	0.642835
ENSMUSG00000089679	Gm16299	lncRNA	MGI:3826539	OTTMUSG00000033327.1	-0.945853	-1.92633	0.426671	60.8614	5.85985	5.47251	5.926	5.01902	-2.21682	0.0266354	0.646207
ENSMUSG00000097068	Gm26760	lncRNA	MGI:5477254	OTTMUSG00000070834.2	-0.768835	-1.70389	0.346996	115.762	6.79072	7.06658	7.43428	6.69888	-2.21569	0.0267128	0.646207
ENSMUSG00000112513	4930422I22Rik	lncRNA	MGI:1921893	OTTMUSG00000064184.1	-0.545845	-1.45988	0.246688	759.642	9.53412	9.37457	9.64405	9.10509	-2.2127	0.0269187	0.647933
ENSMUSG00000074813	Morrbid	lncRNA	MGI:3652191	OTTMUSG00000015351.2	-0.470291	-1.38539	0.213024	413.48	8.67853	8.77529	9.00773	8.54285	-2.20769	0.0272661	0.652175
ENSMUSG00000109877	Gm45609	lncRNA	MGI:5791445	OTTMUSG00000061283.1	-0.709447	-1.63518	0.321567	114.442	6.79824	6.78947	7.15004	6.4289	-2.20622	0.0273689	0.652175
ENSMUSG00000085631	9630028H03Rik	lncRNA	MGI:2444526	OTTMUSG00000015591.1	-0.515405	-1.4294	0.233892	1871.14	10.8142	10.5352	10.7943	10.2761	-2.2036	0.0275525	0.652175
ENSMUSG00000103449	Gm37134	lncRNA	MGI:5610362	OTTMUSG00000050738.1	-1.98626	-3.9621	0.902125	11.181	3.38558	3.54504	4.48726	2.60282	-2.20176	0.0276822	0.652175
ENSMUSG00000116656	Gm49708	lncRNA	MGI:6215173	OTTMUSG00000071845.1	-0.569604	-1.48412	0.258853	553.617	9.07396	8.91889	9.20081	8.63697	-2.20049	0.0277723	0.652175
ENSMUSG00000097634	Gm26827	lncRNA	MGI:5477321	OTTMUSG00000057976.1	-0.549984	-1.46407	0.250391	873.64	9.73807	9.71266	9.9701	9.45521	-2.1965	0.028056	0.65564
ENSMUSG00000015451	C4a	lncRNA	MGI:98320	OTTMUSG00000033087.4	-1.19649	-2.29182	0.547662	55.8839	5.50201	5.26652	5.75503	4.77802	-2.18473	0.0289087	0.672301
ENSMUSG00000100394	Gm28791	lncRNA	MGI:5579497	OTTMUSG00000049698.1	0.394016	1.31405	0.180602	743.818	9.52549	9.37131	9.17472	9.5679	2.18168	0.0291329	0.672563
ENSMUSG00000097430	Gm10544	lncRNA	MGI:3642892	OTTMUSG00000050652.1	-0.947266	-1.92821	0.434369	50.3957	5.63261	5.6056	6.05508	5.15612	-2.18078	0.0291994	0.672563
ENSMUSG00000115062	4930544F09Rik	lncRNA	MGI:1922448	OTTMUSG00000070027.1	-0.732301	-1.66129	0.336552	92.7877	6.51769	6.6004	6.96425	6.23654	-2.17589	0.0295635	0.676547
ENSMUSG00000114205	Gm7480	lncRNA	MGI:3648577	OTTMUSG00000068947.1	-0.637847	-1.55601	0.293305	518.985	8.95677	9.15296	9.44931	8.8566	-2.17469	0.0296534	0.676547
ENSMUSG00000072618	Gm10384	lncRNA	MGI:3641812	OTTMUSG00000070341.1	-1.44302	-2.7189	0.664807	28.0066	4.64886	4.75924	5.41113	4.10736	-2.17059	0.0299624	0.680372
ENSMUSG00000066057	Gm1976	lncRNA	MGI:3780145	OTTMUSG00000043088.2	-0.367525	-1.29014	0.16964	2552.53	11.3068	11.4032	11.5888	11.2176	-2.1665	0.0302727	0.684192
ENSMUSG00000110497	9230110F11Rik	lncRNA	MGI:2444007	OTTMUSG00000061969.1	-0.913896	-1.88413	0.423337	103.923	6.62022	6.63476	7.06748	6.20204	-2.15879	0.0308666	0.694354
ENSMUSG00000108776	Gm45169	lncRNA	MGI:5753745	OTTMUSG00000058575.1	-1.16733	-2.24595	0.541526	30.2852	4.89961	4.83643	5.41841	4.25444	-2.15563	0.0311127	0.696634
ENSMUSG00000111961	Gm47966	lncRNA	MGI:6097245	OTTMUSG00000064774.1	4.54661	23.3705	2.11022	2.915	1.45446	1.23935	0	2.4787	2.15457	0.0311958	NA
ENSMUSG00000074346	Kcnd3os	lncRNA	MGI:1925885	OTTMUSG00000026541.2	-1.05028	-2.07093	0.48834	49.3039	5.55712	5.31385	5.76078	4.86691	-2.15071	0.0314991	0.702022
ENSMUSG00000107605	Gm44117	lncRNA	MGI:5690509	OTTMUSG00000057834.1	-1.72701	-3.3104	0.804678	12.5251	3.60668	3.79088	4.60403	2.97773	-2.14621	0.0318563	0.705544
ENSMUSG00000107640	Gm38804	lncRNA	MGI:5621689	OTTMUSG00000057236.1	-0.799644	-1.74067	0.372789	99.0684	6.58207	6.44804	6.8088	6.08728	-2.14503	0.0319503	0.705544
ENSMUSG00000092274	Neat1	lncRNA	MGI:1914211	OTTMUSG00000037797.3	0.518918	1.43288	0.243273	102400	16.6094	16.5153	16.267	16.7635	2.13307	0.032919	0.723617
ENSMUSG00000097442	Gm26632	lncRNA	MGI:5477126	OTTMUSG00000043558.1	-0.483084	-1.39773	0.226961	2192.57	11.0712	11.0205	11.2601	10.7808	-2.12849	0.0332965	0.724793
ENSMUSG00000090101	Snhg9	lncRNA	MGI:1920724	OTTMUSG00000029229.1	0.467793	1.38299	0.219873	748.974	9.52862	9.40369	9.17146	9.63592	2.12757	0.0333731	0.724793
ENSMUSG00000110235	Gm5086	lncRNA	MGI:3644417	OTTMUSG00000061064.1	-0.836185	-1.78532	0.393276	71.3246	6.10143	6.2114	6.6494	5.77339	-2.1262	0.0334864	0.724793
ENSMUSG00000086368	Gm13830	lncRNA	MGI:3651141	OTTMUSG00000014646.2	0.521441	1.43539	0.245531	630.03	9.26523	9.14765	8.90349	9.39182	2.12373	0.0336924	0.724793
ENSMUSG00000108207	1810059H22Rik	lncRNA	MGI:1917070	OTTMUSG00000055632.1	-0.479051	-1.39383	0.225808	546.13	9.06762	9.12658	9.36656	8.88661	-2.12149	0.0338802	0.724793
ENSMUSG00000118212	Gm41836	lncRNA	MGI:5624721	OTTMUSG00000074083.1	1.83284	3.56239	0.864594	13.6917	3.67786	3.33276	2.53307	4.13245	2.11989	0.0340153	0.724793
ENSMUSG00000059659	Gm10069	lncRNA	MGI:3641875	OTTMUSG00000024624.3	0.493504	1.40786	0.232925	862.04	9.69381	9.42488	9.18902	9.66074	2.11873	0.0341135	0.724793
ENSMUSG00000113630	4930404H11Rik	lncRNA	MGI:1921065	OTTMUSG00000065954.1	-0.629112	-1.54661	0.297186	119.441	6.83997	7.20568	7.51604	6.89531	-2.1169	0.0342685	0.724793
ENSMUSG00000109803	Gm45604	lncRNA	MGI:5791440	OTTMUSG00000060298.1	-1.14865	-2.21706	0.542874	35.536	5.06186	4.58882	5.13751	4.04013	-2.11586	0.0343564	0.724793
ENSMUSG00000116993	Gm32461	lncRNA	MGI:5591620	OTTMUSG00000071718.1	0.363723	1.28674	0.172019	6957.87	12.6874	12.7196	12.5421	12.8972	2.11444	0.0344781	0.724793
ENSMUSG00000097280	AI849053	lncRNA	MGI:2139818	OTTMUSG00000042913.2	-4.83421	-28.5261	2.29082	2.21171	1.30182	1.33121	2.66242	0	-2.11025	0.0348366	0.726884
ENSMUSG00000107802	1700126G02Rik	lncRNA	MGI:1923898	OTTMUSG00000057146.1	-0.480256	-1.39499	0.227795	544.139	9.07174	9.07252	9.31393	8.83111	-2.10828	0.0350067	0.726884
ENSMUSG00000114446	Gm33524	lncRNA	MGI:5592683	OTTMUSG00000069005.1	-0.856576	-1.81074	0.406344	52.1569	5.62098	5.99014	6.41041	5.56986	-2.108	0.0350306	0.726884
ENSMUSG00000086868	Gm15883	lncRNA	MGI:3801875	OTTMUSG00000027203.1	0.39791	1.3176	0.189205	1040.32	9.98858	10.2212	10.0245	10.418	2.10307	0.0354599	0.732635
ENSMUSG00000116029	Gm41414	lncRNA	MGI:5624299	OTTMUSG00000071121.1	-0.690267	-1.61358	0.329542	237.329	7.83832	7.88053	8.26425	7.49681	-2.09463	0.0362042	0.742532
ENSMUSG00000097154	Gm26510	lncRNA	MGI:5477004	OTTMUSG00000049447.2	-0.420049	-1.33797	0.200583	466.031	8.84836	8.99619	9.20287	8.78952	-2.09414	0.0362474	0.742532
ENSMUSG00000085792	Gm15414	lncRNA	MGI:3705307	OTTMUSG00000058132.1	-1.05689	-2.08044	0.506966	35.9721	5.14788	5.11026	5.62875	4.59177	-2.08474	0.037093	0.756173
ENSMUSG00000098708	Gm27252	lncRNA	MGI:5521095	OTTMUSG00000044889.1	-1.22147	-2.33184	0.586325	27.9665	4.76726	4.68744	5.29558	4.0793	-2.08326	0.0372274	0.756173
ENSMUSG00000105646	Gm30211	lncRNA	MGI:5589370	OTTMUSG00000053496.1	-1.21029	-2.31384	0.581965	34.641	4.95365	5.18608	5.71651	4.65564	-2.07966	0.0375564	0.75965
ENSMUSG00000085834	Gm15622	lncRNA	MGI:3783067	OTTMUSG00000024450.1	2.41226	5.32306	1.16154	9.67926	2.99914	3.01196	2.07089	3.95303	2.07677	0.0378228	0.761837
ENSMUSG00000108308	Gm45218	lncRNA	MGI:5753794	OTTMUSG00000057998.1	-1.88443	-3.69206	0.909981	9.8801	3.15879	3.59905	4.51991	2.67819	-2.07084	0.0383736	0.76971
ENSMUSG00000074354	Arhgap20os	lncRNA	MGI:3027124	OTTMUSG00000032765.1	-1.54896	-2.92606	0.751484	14.9132	3.84053	4.02789	4.77692	3.27886	-2.0612	0.0392839	0.7847
ENSMUSG00000085237	Gm15406	lncRNA	MGI:3705112	OTTMUSG00000055631.1	-1.59653	-3.02415	0.776921	13.8602	3.75185	3.86791	4.62753	3.10829	-2.05494	0.0398845	0.785825
ENSMUSG00000084783	Gm15419	lncRNA	MGI:3705320	OTTMUSG00000021319.1	-0.787364	-1.72592	0.383251	66.2656	6.03757	5.98665	6.36167	5.61162	-2.05443	0.039934	0.785825
ENSMUSG00000100457	D830032E09Rik	lncRNA	MGI:2442347	OTTMUSG00000048779.1	1.98351	3.95454	0.965759	11.5354	3.21166	3.54213	2.815	4.26926	2.05384	0.0399916	0.785825
ENSMUSG00000085596	Gm11476	lncRNA	MGI:3705135	OTTMUSG00000001146.2	-0.518203	-1.43217	0.252312	236.317	7.86876	7.97175	8.23009	7.71341	-2.05382	0.0399932	0.785825
ENSMUSG00000085517	Gm12963	lncRNA	MGI:3651569	OTTMUSG00000009508.1	-0.630425	-1.54802	0.307727	150.535	7.21246	7.19967	7.49797	6.90138	-2.04865	0.0404963	0.790008
ENSMUSG00000108431	Gm42375	lncRNA	MGI:5625260	OTTMUSG00000058415.1	-0.740009	-1.67019	0.361974	128.69	6.96106	7.00612	7.37572	6.63652	-2.04437	0.0409173	0.790008
ENSMUSG00000107792	Gm43914	lncRNA	MGI:5690306	OTTMUSG00000056467.1	-0.986702	-1.98165	0.482685	39.5341	5.24169	5.21089	5.68985	4.73192	-2.0442	0.0409342	0.790008
ENSMUSG00000103620	Gm37359	lncRNA	MGI:5610587	OTTMUSG00000051793.1	-1.29914	-2.46082	0.635551	58.2193	5.60426	5.74039	6.50599	4.97479	-2.04412	0.0409421	0.790008
ENSMUSG00000109478	Gm39078	lncRNA	MGI:5621963	OTTMUSG00000059135.1	-0.46643	-1.38169	0.228277	369.639	8.50349	8.28075	8.5155	8.046	-2.04326	0.0410266	0.790008
ENSMUSG00000087507	Gm16141	lncRNA	MGI:3802122	OTTMUSG00000030892.1	-0.856406	-1.81052	0.420973	61.086	5.90582	5.78288	6.1876	5.37815	-2.03435	0.0419164	0.803926
ENSMUSG00000115111	Gm4632	lncRNA	MGI:3782814	OTTMUSG00000069254.1	-0.673497	-1.59493	0.331363	134.281	7.03119	7.06209	7.38749	6.7367	-2.0325	0.0421027	0.804295
ENSMUSG00000097281	Gm26685	lncRNA	MGI:5477179	OTTMUSG00000049864.1	-0.502073	-1.41625	0.247245	209.261	7.70006	7.76954	8.02322	7.51586	-2.03067	0.0422885	0.804301
ENSMUSG00000100005	B130024G19Rik	lncRNA	MGI:3604353	OTTMUSG00000046219.3	-0.416193	-1.3344	0.205449	4636.43	12.1603	12.0738	12.2893	11.8583	-2.02577	0.0427883	0.804301
ENSMUSG00000085440	Sorbs2os	lncRNA	MGI:2443013	OTTMUSG00000034081.1	-0.442774	-1.35922	0.218834	677.01	9.38529	9.32219	9.54341	9.10097	-2.02333	0.043039	0.804301
ENSMUSG00000114585	Gm32401	lncRNA	MGI:5591560	OTTMUSG00000068548.2	-0.588053	-1.50322	0.290638	171.956	7.40683	7.42782	7.7166	7.13903	-2.02332	0.0430405	0.804301
ENSMUSG00000085192	Gm12195	lncRNA	MGI:3651100	OTTMUSG00000005577.1	-0.880875	-1.84149	0.435415	59.1748	5.85085	5.79549	6.24278	5.34819	-2.02307	0.0430659	0.804301
ENSMUSG00000067973	Gm6994	lncRNA	MGI:3647788	OTTMUSG00000036879.1	-0.697323	-1.62149	0.34502	216.553	7.70115	7.62577	7.95437	7.29718	-2.02111	0.0432687	0.804301
ENSMUSG00000097039	Pvt1	lncRNA	MGI:97824	OTTMUSG00000043115.1	-0.315242	-1.24422	0.156139	4272.11	12.054	12.0884	12.2464	11.9304	-2.01898	0.0434896	0.804301
ENSMUSG00000111712	Gm39363	lncRNA	MGI:5622248	OTTMUSG00000062622.1	0.607906	1.52405	0.301248	129.09	6.99746	7.07452	6.7679	7.38113	2.01796	0.0435955	0.804301
ENSMUSG00000112704	Gm46329	lncRNA	MGI:5825966	OTTMUSG00000065652.1	-1.14369	-2.20946	0.56698	27.138	4.70322	5.00036	5.54717	4.45356	-2.01716	0.0436785	0.804301
ENSMUSG00000097324	Carmn	lncRNA	MGI:4439832	OTTMUSG00000044428.2	-0.560853	-1.47514	0.278166	1489.04	10.4938	10.4327	10.7399	10.1256	-2.01625	0.0437737	0.804301
ENSMUSG00000111761	9230112J17Rik	lncRNA	MGI:1924999	OTTMUSG00000063577.1	-0.554424	-1.46858	0.275831	161.336	7.29046	7.46062	7.7436	7.17763	-2.01001	0.0444297	0.80939
ENSMUSG00000090427	Gm17225	lncRNA	MGI:4938052	OTTMUSG00000052625.1	-0.647168	-1.56609	0.322206	116.579	6.84118	6.76634	7.1012	6.43147	-2.00855	0.0445846	0.80939
ENSMUSG00000097048	1600020E01Rik	lncRNA	MGI:1919262	OTTMUSG00000056541.1	0.399693	1.31923	0.199195	2949.13	11.5107	11.4721	11.2817	11.6625	2.00654	0.0447991	0.80939
ENSMUSG00000117745	Gm50410	lncRNA	MGI:6303325	OTTMUSG00000073521.1	-0.575676	-1.49038	0.287186	187.11	7.49924	7.70514	7.99514	7.41514	-2.00454	0.0450125	0.80939
ENSMUSG00000097673	Gm26608	lncRNA	MGI:5477102	OTTMUSG00000054169.1	-0.827014	-1.77401	0.412689	55.5427	5.75599	5.77251	6.17348	5.37153	-2.00397	0.0450737	0.80939
ENSMUSG00000115363	Gm49003	lncRNA	MGI:6118356	OTTMUSG00000069157.1	-0.6063	-1.52235	0.302844	155.444	7.19579	6.73818	7.03974	6.43662	-2.00202	0.0452828	0.80939
ENSMUSG00000053214	Gm9899	lncRNA	MGI:3708711	OTTMUSG00000054794.1	3.08048	8.45898	1.54012	4.82589	1.88668	2.53479	1.33157	3.738	2.00015	0.0454837	0.80939
ENSMUSG00000075589	Gm11536	lncRNA	MGI:3650116	OTTMUSG00000001969.1	-0.572816	-1.48742	0.2864	799.809	9.59962	9.61464	9.90313	9.32615	-2.00006	0.045494	0.80939
ENSMUSG00000085720	Gm7854	lncRNA	MGI:3648234	OTTMUSG00000046015.2	0.478238	1.39304	0.239372	689.901	9.39386	9.57311	9.34849	9.79772	1.99788	0.0457295	0.80939
ENSMUSG00000113788	Gm47904	lncRNA	MGI:6097144	OTTMUSG00000066409.1	-1.16314	-2.23945	0.582195	24.6611	4.58639	4.81323	5.38181	4.24465	-1.99786	0.045732	0.80939
ENSMUSG00000109097	Gm29683	lncRNA	MGI:5588842	OTTMUSG00000059655.1	-0.317134	-1.24585	0.158918	3577	11.795	11.6983	11.8567	11.5399	-1.99558	0.0459794	0.810786
ENSMUSG00000078190	Dnm3os	lncRNA	MGI:3052332	OTTMUSG00000029470.7	-0.440131	-1.35673	0.22176	490.404	8.89026	8.55826	8.78057	8.33595	-1.98472	0.0471753	0.820136
ENSMUSG00000110517	Gm31224	lncRNA	MGI:5590383	OTTMUSG00000061735.1	-0.476368	-1.39124	0.240114	1498.13	10.5202	10.4404	10.6759	10.205	-1.98393	0.0472637	0.820136
ENSMUSG00000110362	Gm45554	lncRNA	MGI:5791390	OTTMUSG00000060611.1	-1.85295	-3.61237	0.934202	11.1065	3.43078	3.24944	4.07554	2.42334	-1.98345	0.0473167	0.820136
ENSMUSG00000106894	Gm17130	lncRNA	MGI:4937957	OTTMUSG00000036379.1	-0.573087	-1.4877	0.289059	220.617	7.75553	7.87082	8.15371	7.58793	-1.9826	0.0474124	0.820136
ENSMUSG00000087250	Usp46os1	lncRNA	MGI:1921549	OTTMUSG00000026337.2	-0.548622	-1.46269	0.276732	221.856	7.76213	7.56439	7.83913	7.28965	-1.98251	0.0474227	0.820136
ENSMUSG00000112599	Gm47719	lncRNA	MGI:6096847	OTTMUSG00000064508.1	-0.618788	-1.53558	0.312522	390.684	8.50475	8.87569	9.20651	8.54487	-1.97998	0.0477059	0.820136
ENSMUSG00000086370	Ftx	lncRNA	MGI:1926128	OTTMUSG00000018310.3	0.3241	1.25188	0.163713	5313.5	12.3652	12.2528	12.0922	12.4134	1.97968	0.0477392	0.820136
ENSMUSG00000118154	9330117O12Rik	lncRNA	MGI:5439411	OTTMUSG00000073409.1	-3.68212	-12.836	1.86068	4.14399	2.10736	1.71774	2.89027	0.545211	-1.97891	0.0478265	NA
ENSMUSG00000101640	Gm28376	lncRNA	MGI:5579082	OTTMUSG00000048147.1	-0.54728	-1.46133	0.276614	244.094	7.90517	8.00212	8.26182	7.74243	-1.9785	0.0478725	0.820136
ENSMUSG00000097636	Mirt1	lncRNA	MGI:1922001	OTTMUSG00000074515.1	-1.1847	-2.27315	0.60015	23.5924	4.51739	4.69129	5.27396	4.10862	-1.974	0.048382	0.82365
ENSMUSG00000108832	Gm44832	lncRNA	MGI:5753408	OTTMUSG00000058965.1	-1.4979	-2.82431	0.758943	16.8442	4.02442	3.87192	4.62382	3.12002	-1.97367	0.0484198	0.82365
ENSMUSG00000098843	Gm27240	lncRNA	MGI:5521083	OTTMUSG00000044694.1	-1.24607	-2.37194	0.632148	25.0756	4.59638	4.57026	5.17308	3.96745	-1.97117	0.048705	0.825584
ENSMUSG00000104520	Gm37336	lncRNA	MGI:5610564	OTTMUSG00000050418.1	0.794681	1.73469	0.403478	69.0752	6.05056	5.68434	5.29498	6.07369	1.96958	0.0488869	0.82576
ENSMUSG00000111923	Gm34777	lncRNA	MGI:5593936	OTTMUSG00000065382.1	0.419775	1.33772	0.213545	817.917	9.63415	9.84087	9.62582	10.0559	1.96575	0.0493278	0.830295
ENSMUSG00000105471	A430073D23Rik	lncRNA	MGI:4361019	OTTMUSG00000054044.1	-0.521866	-1.43581	0.266408	224.121	7.78586	7.91129	8.18502	7.63757	-1.95889	0.0501252	0.839959
ENSMUSG00000115946	Mirt2	lncRNA	MGI:3642813	OTTMUSG00000070825.4	-1.03366	-2.04721	0.527963	44.3356	5.38049	5.30529	5.88299	4.72758	-1.95782	0.0502509	0.839959
ENSMUSG00000107736	Gm44148	lncRNA	MGI:5690540	OTTMUSG00000056867.1	-0.366621	-1.28933	0.187409	1537.45	10.5762	10.5153	10.7017	10.329	-1.95626	0.0504347	0.840113
ENSMUSG00000086915	Gm16364	lncRNA	MGI:3840142	OTTMUSG00000034132.1	0.396576	1.31638	0.20331	548.602	9.08708	8.95361	8.75464	9.15258	1.9506	0.0511051	0.845544
ENSMUSG00000114524	Gm48357	lncRNA	MGI:6097824	OTTMUSG00000068415.1	0.606098	1.52214	0.31079	125.212	6.95189	6.86065	6.56893	7.15238	1.95018	0.0511542	0.845544
ENSMUSG00000099848	Gm29337	lncRNA	MGI:5580043	OTTMUSG00000048264.1	2.38007	5.20561	1.22355	7.03664	2.70472	2.67401	1.69146	3.65656	1.94521	0.0517493	0.845544
ENSMUSG00000103270	Gm37915	lncRNA	MGI:5611143	OTTMUSG00000050521.1	-0.824767	-1.77125	0.424065	66.0229	5.99575	6.13366	6.56885	5.69848	-1.94491	0.0517863	0.845544
ENSMUSG00000086054	Hnf1aos1	lncRNA	MGI:3652225	OTTMUSG00000014613.2	0.319506	1.2479	0.164313	15870.9	13.9246	13.7172	13.558	13.8764	1.9445	0.0518357	0.845544
ENSMUSG00000112832	4930484H19Rik	lncRNA	MGI:1923063	OTTMUSG00000064592.1	1.67679	3.19715	0.862589	14.8904	3.46002	3.52601	2.7465	4.30552	1.9439	0.0519077	0.845544
ENSMUSG00000085702	Mecomos	lncRNA	MGI:4439646	OTTMUSG00000038175.2	-0.394152	-1.31417	0.202985	812.616	9.65361	9.56327	9.76153	9.36501	-1.94178	0.0521641	0.845544
ENSMUSG00000116597	Gm536	lncRNA	MGI:2685382	OTTMUSG00000071344.1	-0.851992	-1.80499	0.438773	46.1256	5.5209	5.54344	5.95073	5.13615	-1.94176	0.0521659	0.845544
ENSMUSG00000106871	Gm3289	lncRNA	MGI:3781467	OTTMUSG00000055898.1	0.785155	1.72328	0.405176	63.0947	5.95559	6.03257	5.65918	6.40595	1.93781	0.0526461	0.847999
ENSMUSG00000084764	Grip1os2	lncRNA	MGI:1922571	OTTMUSG00000033555.1	-0.580129	-1.49498	0.299403	150.689	7.20045	7.39563	7.68417	7.10709	-1.93762	0.0526696	0.847999
ENSMUSG00000106334	Gm43549	lncRNA	MGI:5663686	OTTMUSG00000053031.2	1.36496	2.5757	0.705951	17.3223	4.06161	4.07748	3.42773	4.72722	1.93351	0.0531732	0.852849
ENSMUSG00000101693	Gm19461	lncRNA	MGI:5011646	OTTMUSG00000046077.1	-0.487597	-1.40211	0.252343	1157.28	10.1375	10.102	10.3494	9.85452	-1.93228	0.0533252	0.852849
ENSMUSG00000106365	Gm43568	lncRNA	MGI:5663705	OTTMUSG00000052455.1	-0.62595	-1.54323	0.325057	197.73	7.55261	7.82916	8.16555	7.49276	-1.92566	0.0541464	0.863114
ENSMUSG00000112083	Gm47107	lncRNA	MGI:6095844	OTTMUSG00000064468.1	4.29847	19.6774	2.23708	2.72768	1.41017	0.998533	0	1.99707	1.92146	0.0546737	NA
ENSMUSG00000073752	Gm10570	lncRNA	MGI:3642427	OTTMUSG00000074642.1	-0.7737	-1.70965	0.402955	63.69	5.97238	6.04617	6.42872	5.66362	-1.92006	0.0548499	0.869676
ENSMUSG00000104580	Gm42620	lncRNA	MGI:5662757	OTTMUSG00000053728.1	-0.387106	-1.30777	0.201669	606.716	9.22659	9.12472	9.31632	8.93311	-1.91951	0.0549193	0.869676
ENSMUSG00000079564	Gm11149	lncRNA	MGI:3642683	OTTMUSG00000063029.1	-0.667265	-1.58806	0.348413	83.1209	6.3637	6.43795	6.7706	6.1053	-1.91515	0.055473	0.87514
ENSMUSG00000087365	C430049B03Rik	lncRNA	MGI:1924903	OTTMUSG00000017351.2	-0.49859	-1.41283	0.260505	562.493	9.10026	8.9414	9.18573	8.69708	-1.91394	0.0556279	0.87514
ENSMUSG00000085811	Cep112it	lncRNA	MGI:3649867	OTTMUSG00000003195.1	0.849184	1.80148	0.444082	47.5114	5.52521	5.76997	5.3521	6.18785	1.91222	0.0558474	0.875732
ENSMUSG00000105229	Gm43149	lncRNA	MGI:5663286	OTTMUSG00000054935.1	0.599859	1.51557	0.31424	232.512	7.81771	7.67257	7.37883	7.96632	1.90892	0.0562725	0.876891
ENSMUSG00000100459	Gm5833	lncRNA	MGI:3779530	OTTMUSG00000049438.4	1.19437	2.28845	0.625713	33.4702	4.86912	4.91111	4.48726	5.33495	1.90882	0.0562857	0.876891
ENSMUSG00000102106	2310043O21Rik	lncRNA	MGI:1916929	OTTMUSG00000046208.2	-1.18735	-2.27734	0.623535	22.0464	4.25454	4.83215	5.37274	4.29155	-1.90423	0.0568808	0.883304
ENSMUSG00000108435	Gm45051	lncRNA	MGI:5753627	OTTMUSG00000058052.1	-0.477076	-1.39192	0.251136	326.845	8.32687	8.19736	8.44484	7.94989	-1.89967	0.0574764	0.889682
ENSMUSG00000113074	Gm3772	lncRNA	MGI:3781946	OTTMUSG00000067368.1	0.714232	1.64061	0.376499	67.584	6.05305	6.13561	5.7873	6.48391	1.89704	0.0578231	0.891489
ENSMUSG00000087266	Gm15991	lncRNA	MGI:3801813	OTTMUSG00000028731.2	-0.450837	-1.36683	0.237786	244.209	7.92481	7.96667	8.19102	7.74232	-1.89597	0.0579634	0.891489
ENSMUSG00000102476	Gm37245	lncRNA	MGI:5610473	OTTMUSG00000051937.1	-0.334928	-1.26131	0.177028	9205.85	13.1243	13.4339	13.6041	13.2638	-1.89195	0.0584972	0.896833
ENSMUSG00000105753	Gm43847	lncRNA	MGI:5663984	OTTMUSG00000053157.1	-0.677233	-1.59907	0.358292	167.076	7.31208	7.00555	7.34515	6.66596	-1.89017	0.0587354	0.897048
ENSMUSG00000103690	A730004F24Rik	lncRNA	MGI:2444046	OTTMUSG00000050805.1	-4.39442	-21.0307	2.32605	2.26532	1.22075	1.08659	2.17318	0	-1.88922	0.0588618	NA
ENSMUSG00000085786	Gm15987	lncRNA	MGI:3801849	OTTMUSG00000028624.1	-0.75377	-1.68619	0.399019	105.265	6.61633	6.83538	7.21431	6.45645	-1.88906	0.0588839	0.897048
ENSMUSG00000116204	Gm36480	lncRNA	MGI:5595639	OTTMUSG00000070804.1	3.79075	13.8398	2.00929	2.90761	1.60047	1.83576	0.5806	3.09093	1.88662	0.059212	0.897264
ENSMUSG00000097863	1010001B22Rik	lncRNA	MGI:1922653	OTTMUSG00000054047.1	-0.959896	-1.94517	0.508971	34.3757	5.05827	5.14608	5.63391	4.65824	-1.88596	0.059301	0.897264
ENSMUSG00000105960	6330410L21Rik	lncRNA	MGI:2441710	OTTMUSG00000054097.1	-0.525697	-1.43963	0.279063	348.204	8.41567	8.43333	8.69255	8.17411	-1.88379	0.059593	0.897264
ENSMUSG00000114136	4921511I17Rik	lncRNA	MGI:1918108	OTTMUSG00000065880.1	-0.66118	-1.58138	0.351053	99.5609	6.61582	6.51475	6.84332	6.18618	-1.88342	0.0596436	0.897264
ENSMUSG00000085213	Gm13091	lncRNA	MGI:3649653	OTTMUSG00000010391.1	-0.582497	-1.49744	0.310288	156.893	7.27207	7.28618	7.58201	6.99035	-1.87728	0.0604796	0.904228
ENSMUSG00000103965	Gm30173	lncRNA	MGI:5589332	OTTMUSG00000051729.1	-0.440123	-1.35672	0.23445	255.667	7.93401	8.10423	8.32459	7.88388	-1.87726	0.0604822	0.904228
ENSMUSG00000087143	A830082K12Rik	lncRNA	MGI:2443527	OTTMUSG00000033124.2	-0.458195	-1.37382	0.244444	254.563	7.98333	7.99815	8.22903	7.76727	-1.87444	0.06087	0.905576
ENSMUSG00000074415	Mir100hg	lncRNA	MGI:1920394	OTTMUSG00000042492.9	-0.383922	-1.30488	0.204882	2100	11.0158	11.1428	11.3317	10.9538	-1.87387	0.0609486	0.905576
ENSMUSG00000085106	Gm16000	lncRNA	MGI:3801866	OTTMUSG00000028879.1	-0.488499	-1.40298	0.261646	524.978	9.00872	9.00545	9.25728	8.75363	-1.86702	0.0618986	0.910171
ENSMUSG00000107386	Gm42800	lncRNA	MGI:5662937	OTTMUSG00000056086.1	1.10215	2.14675	0.590475	24.4064	4.60348	4.55341	4.03126	5.07555	1.86655	0.0619644	0.910171
ENSMUSG00000118239	Gm50107	lncRNA	MGI:6302841	OTTMUSG00000073370.1	0.426643	1.3441	0.228645	264.709	8.04095	7.92425	7.71249	8.13601	1.86597	0.0620458	0.910171
ENSMUSG00000115779	4930592A05Rik	lncRNA	MGI:1923130	OTTMUSG00000070216.1	-0.779088	-1.71605	0.418289	65.113	5.97559	6.17023	6.57172	5.76874	-1.86256	0.0625241	0.910171
ENSMUSG00000085161	Gm7580	lncRNA	MGI:3646746	OTTMUSG00000024305.1	-0.438299	-1.35501	0.235394	448.472	8.77671	8.54873	8.76556	8.33189	-1.86198	0.0626061	0.910171
ENSMUSG00000115801	AC160336.1	lncRNA	NA	OTTMUSG00000070529.1	0.413973	1.33235	0.222672	597.902	9.20874	9.13523	8.91259	9.35787	1.85911	0.063011	0.910171
ENSMUSG00000114206	Gm30551	lncRNA	MGI:5589710	OTTMUSG00000067798.1	0.606101	1.52214	0.326342	187.456	7.41537	7.34679	7.0123	7.68129	1.85726	0.0632746	0.910171
ENSMUSG00000111204	Gm47320	lncRNA	MGI:6096203	OTTMUSG00000062990.1	-0.655096	-1.57472	0.352813	246.604	7.8369	7.68975	8.00671	7.37278	-1.85678	0.0633426	0.910171
ENSMUSG00000101674	4930444A19Rik	lncRNA	MGI:1921230	OTTMUSG00000046960.1	-0.329865	-1.2569	0.177701	1363	10.4065	10.373	10.5395	10.2064	-1.85629	0.0634116	0.910171
ENSMUSG00000114744	Gm38409	lncRNA	MGI:5621294	OTTMUSG00000068911.1	-0.917426	-1.88874	0.494273	38.1307	5.23315	5.1801	5.63732	4.72287	-1.85611	0.0634374	0.910171
ENSMUSG00000085235	Gm12576	lncRNA	MGI:3650616	OTTMUSG00000007575.1	-0.368232	-1.29077	0.198727	1916	10.87	10.8513	11.0381	10.6645	-1.85296	0.0638885	0.910171
ENSMUSG00000085842	Pard3bos1	lncRNA	MGI:1921911	OTTMUSG00000002499.3	-0.374406	-1.29631	0.202077	1754.93	10.7597	10.6859	10.873	10.4988	-1.85279	0.0639129	0.910171
ENSMUSG00000085657	Gm15984	lncRNA	MGI:3802050	OTTMUSG00000028614.2	-0.859432	-1.81432	0.464179	42.55	5.34743	5.66319	6.10954	5.21684	-1.85151	0.0640965	0.910171
ENSMUSG00000113387	Gm31508	lncRNA	MGI:5590667	OTTMUSG00000066659.1	-0.442172	-1.35865	0.239061	520.355	8.99293	9.18076	9.40777	8.95376	-1.84962	0.0643686	0.910171
ENSMUSG00000084948	1700061H18Rik	lncRNA	MGI:1920711	OTTMUSG00000028230.1	-0.582238	-1.49717	0.314904	245.585	7.90204	7.87058	8.16184	7.57932	-1.84894	0.0644667	0.910171
ENSMUSG00000111256	Gm48094	lncRNA	MGI:6097440	OTTMUSG00000063863.1	-0.355947	-1.27983	0.19265	556.329	9.11056	9.02945	9.20713	8.85177	-1.84764	0.0646548	0.910171
ENSMUSG00000114036	Gm48228	lncRNA	MGI:6097631	OTTMUSG00000066881.1	-0.472421	-1.38744	0.256119	249.97	7.95309	7.99351	8.2286	7.75841	-1.84454	0.0651051	0.910171
ENSMUSG00000085951	Gm12145	lncRNA	MGI:3649686	OTTMUSG00000005447.1	-0.531805	-1.44574	0.288324	257.495	7.98051	7.96335	8.23869	7.68801	-1.84447	0.065115	0.910171
ENSMUSG00000087201	Gm15261	lncRNA	MGI:3705201	OTTMUSG00000019635.1	-0.404186	-1.32334	0.219194	3817.69	11.8721	11.7366	11.9387	11.5345	-1.84396	0.0651883	0.910171
ENSMUSG00000097613	Gm17597	lncRNA	MGI:4937231	OTTMUSG00000070908.1	-0.983294	-1.97697	0.533297	87.8795	6.27947	6.38981	6.98876	5.79085	-1.8438	0.065212	0.910171
ENSMUSG00000085382	Gm13861	lncRNA	MGI:3649466	OTTMUSG00000014796.1	-1.49775	-2.82401	0.81276	14.2507	3.80595	3.39758	4.07228	2.72288	-1.84279	0.0653598	0.910171
ENSMUSG00000108109	Gm44287	lncRNA	MGI:5690679	OTTMUSG00000057901.1	1.85177	3.60942	1.00509	9.62928	3.25038	2.95577	2.13828	3.77326	1.8424	0.0654174	0.910171
ENSMUSG00000087442	Gm14453	lncRNA	MGI:3702165	OTTMUSG00000016678.1	1.79957	3.48117	0.978293	9.82114	3.26208	3.21948	2.52614	3.91281	1.8395	0.0658411	0.913427
ENSMUSG00000118017	Gm29966	lncRNA	MGI:5589125	OTTMUSG00000073860.1	-2.84283	-7.17425	1.54661	4.0677	1.86332	2.32574	3.35017	1.30131	-1.83811	0.0660469	NA
ENSMUSG00000112805	Gm34574	lncRNA	MGI:5593733	OTTMUSG00000065380.1	-0.597316	-1.5129	0.32568	98.492	6.60825	6.56308	6.86824	6.25791	-1.83406	0.0666453	0.921872
ENSMUSG00000086706	Gm15848	lncRNA	MGI:3802054	OTTMUSG00000026759.1	0.424462	1.34207	0.231592	389.587	8.5918	8.49717	8.27229	8.72205	1.8328	0.0668329	0.921872
ENSMUSG00000044633	B530045E10Rik	lncRNA	MGI:2445145	OTTMUSG00000047134.2	-0.636456	-1.55451	0.348126	173.498	7.38798	7.4496	7.7771	7.1221	-1.82823	0.0675143	0.928612
ENSMUSG00000111765	Gm10635	lncRNA	MGI:3641740	OTTMUSG00000062960.1	0.554864	1.46903	0.304213	182.811	7.48026	7.61208	7.33695	7.88721	1.82393	0.0681625	0.932616
ENSMUSG00000092220	Gm20528	lncRNA	MGI:5141993	OTTMUSG00000037044.1	-0.972244	-1.96189	0.533107	7459.41	12.7605	12.932	13.4229	12.4411	-1.82373	0.0681929	0.932616
ENSMUSG00000086282	Sox5os4	lncRNA	MGI:3783128	OTTMUSG00000025301.1	-0.380139	-1.30147	0.208641	1209.41	10.225	10.153	10.3422	9.96387	-1.82198	0.0684581	0.93359
ENSMUSG00000097440	Gm6277	lncRNA	MGI:3779583	OTTMUSG00000068687.2	-0.429804	-1.34705	0.236241	683.078	9.38114	9.15062	9.37925	8.92199	-1.81934	0.0688589	0.936403
ENSMUSG00000117118	Gm49878	lncRNA	MGI:6270558	OTTMUSG00000072348.1	0.393738	1.31379	0.216794	570.834	9.12911	8.90314	8.70666	9.09962	1.81619	0.0693412	0.937275
ENSMUSG00000056687	Gm11696	lncRNA	MGI:3701776	OTTMUSG00000003456.2	0.492751	1.40713	0.271384	169.804	7.3952	7.5135	7.27036	7.75665	1.8157	0.0694166	0.937275
ENSMUSG00000098108	Gm27008	lncRNA	MGI:5504123	OTTMUSG00000043280.1	-1.05107	-2.07206	0.579286	27.8367	4.78045	4.62012	5.13162	4.10862	-1.81442	0.0696135	0.937275
ENSMUSG00000102302	Gm38190	lncRNA	MGI:5611418	OTTMUSG00000049875.1	0.442453	1.35891	0.243931	455.932	8.81313	8.73514	8.51539	8.95489	1.81384	0.0697018	0.937275
ENSMUSG00000109258	5330413D20Rik	lncRNA	MGI:3588224	OTTMUSG00000059086.1	5.10567	34.4318	2.81839	2.1492	0.759711	0.965796	0	1.93159	1.81156	0.0700549	NA
ENSMUSG00000086507	Adap2os	lncRNA	MGI:3650197	OTTMUSG00000000217.1	-0.474097	-1.38905	0.261754	1746.13	10.7215	10.5285	10.773	10.284	-1.81123	0.0701049	0.93969
ENSMUSG00000086213	A330040F15Rik	lncRNA	MGI:3698434	OTTMUSG00000033037.2	-0.305883	-1.23617	0.168981	3069.48	11.5475	11.8224	11.9732	11.6717	-1.81015	0.0702718	0.93969
ENSMUSG00000085049	Parvaos	lncRNA	MGI:2445046	OTTMUSG00000024813.2	-0.520054	-1.43401	0.287593	157.858	7.28589	7.23743	7.50387	6.97098	-1.8083	0.0705602	0.940933
ENSMUSG00000114838	Gm48703	lncRNA	MGI:6098342	OTTMUSG00000067504.2	0.973176	1.96316	0.538803	29.4618	4.81177	5.20076	4.75169	5.64983	1.80618	0.07089	0.941836
ENSMUSG00000116799	Gm32357	lncRNA	MGI:5591516	OTTMUSG00000071716.1	-1.28035	-2.42898	0.709197	17.9851	4.1297	4.02043	4.65935	3.3815	-1.80535	0.0710192	0.941836
ENSMUSG00000112308	Gm48512	lncRNA	MGI:6098046	OTTMUSG00000065187.1	-0.416498	-1.33468	0.231203	516.753	8.99411	8.91016	9.12105	8.69927	-1.80144	0.0716335	0.945268
ENSMUSG00000097211	BC065403	lncRNA	MGI:3697430	OTTMUSG00000044711.2	-0.920202	-1.89238	0.510882	35.5422	5.13762	5.07764	5.56171	4.59356	-1.8012	0.0716707	0.945268
ENSMUSG00000103655	Gm37202	lncRNA	MGI:5610430	OTTMUSG00000051690.1	1.08221	2.11727	0.601624	26.8042	4.6471	4.86091	4.35866	5.36316	1.79881	0.0720491	0.947662
ENSMUSG00000098206	A430106G13Rik	lncRNA	MGI:2443823	OTTMUSG00000043199.1	-0.507867	-1.42195	0.282896	222.34	7.77291	7.6518	7.92617	7.37744	-1.79524	0.0726148	0.952501
ENSMUSG00000085022	Gm5860	lncRNA	MGI:3646172	OTTMUSG00000000385.2	-0.772377	-1.70808	0.430558	89.8084	6.41793	6.56939	6.96021	6.17857	-1.7939	0.0728297	0.952723
ENSMUSG00000109566	Gm31401	lncRNA	MGI:5590560	OTTMUSG00000059817.1	3.93685	15.3148	2.19491	2.38321	1.46058	0.984614	0	1.96923	1.79363	0.072872	NA
ENSMUSG00000113203	Gm47587	lncRNA	MGI:6096629	OTTMUSG00000067433.1	-1.90188	-3.73699	1.06119	8.21129	3.04691	2.82517	3.66225	1.9881	-1.79221	0.0730991	0.952803
ENSMUSG00000095959	Gm10845	lncRNA	MGI:3641716	OTTMUSG00000069212.1	0.409139	1.32789	0.228395	327.588	8.28353	8.2216	8.01851	8.42468	1.79136	0.0732349	0.952803
ENSMUSG00000100252	Mir124-2hg	lncRNA	MGI:1917691	OTTMUSG00000046651.1	-2.44094	-5.42995	1.36426	5.25348	2.43587	2.28251	3.23999	1.32504	-1.7892	0.0735827	0.952803
ENSMUSG00000086713	4930407G08Rik	lncRNA	MGI:1924473	OTTMUSG00000009320.1	-0.942358	-1.92167	0.527326	37.1697	5.18014	5.21538	5.64841	4.78235	-1.78705	0.0739292	0.952803
ENSMUSG00000116903	Gm19522	lncRNA	MGI:5011707	OTTMUSG00000071474.1	-0.386678	-1.30738	0.216401	1315.97	10.3403	10.2848	10.4789	10.0907	-1.78686	0.0739606	0.952803
ENSMUSG00000086010	Gm15318	lncRNA	MGI:3705106	OTTMUSG00000020100.2	0.358041	1.28168	0.200424	1843.17	10.8154	10.9895	10.8132	11.1658	1.78641	0.0740321	0.952803
ENSMUSG00000097194	9330175E14Rik	lncRNA	MGI:2443913	OTTMUSG00000061651.1	-1.19676	-2.29225	0.670927	22.0799	4.4225	4.32745	4.84279	3.8121	-1.78375	0.0744645	0.952803
ENSMUSG00000109849	Gm45645	lncRNA	MGI:5791481	OTTMUSG00000060941.1	0.433394	1.35041	0.242982	1961.35	10.8823	10.773	10.5642	10.9818	1.78365	0.0744803	0.952803
ENSMUSG00000111058	Gm36033	lncRNA	MGI:5595192	OTTMUSG00000062589.1	1.0231	2.03228	0.57387	28.2579	4.76373	4.97176	4.48973	5.45379	1.78281	0.0746171	0.952803
ENSMUSG00000101799	9330175M20Rik	lncRNA	MGI:3045285	OTTMUSG00000046711.1	-0.470549	-1.38564	0.264731	263.054	8.0225	7.99248	8.21487	7.77009	-1.77746	0.0754921	0.960416
ENSMUSG00000109233	Gm44866	lncRNA	MGI:5753442	OTTMUSG00000059139.1	-0.543723	-1.45773	0.306044	107.076	6.61245	7.1297	7.40075	6.85865	-1.77662	0.0756312	0.960416
ENSMUSG00000102887	Gm10857	lncRNA	MGI:3641733	OTTMUSG00000050498.1	0.959562	1.94472	0.54044	41.1277	5.27969	5.43385	4.92835	5.93935	1.77552	0.0758118	0.960416
ENSMUSG00000087113	Gm11714	lncRNA	MGI:3649214	OTTMUSG00000003630.1	-0.486756	-1.40129	0.274601	337.19	8.37328	8.3569	8.58341	8.13039	-1.77259	0.0762963	0.960894
ENSMUSG00000087691	Gm15674	lncRNA	MGI:3783116	OTTMUSG00000025170.1	-1.11758	-2.16983	0.630888	24.6364	4.58331	4.50706	5.0648	3.94932	-1.77144	0.0764879	0.960894
ENSMUSG00000103435	Gm36992	lncRNA	MGI:5610220	OTTMUSG00000050320.1	-0.915723	-1.88651	0.516961	33.6887	5.06767	5.00126	5.47344	4.52907	-1.77136	0.0765015	0.960894
ENSMUSG00000107985	Gm35037	lncRNA	MGI:5594196	OTTMUSG00000057720.1	-1.1518	-2.22191	0.650733	20.5606	4.28926	4.62265	5.17012	4.07519	-1.77	0.0767264	0.960894
ENSMUSG00000105864	Gm10484	lncRNA	MGI:3642756	OTTMUSG00000053417.1	-0.796483	-1.73686	0.450174	41.4592	5.37759	5.42848	5.81751	5.03946	-1.76928	0.0768476	0.960894
ENSMUSG00000075010	AW112010	lncRNA	MGI:2147706	OTTMUSG00000044620.2	-0.611573	-1.52792	0.346193	144.572	7.137	7.05744	7.38311	6.73178	-1.76656	0.0773011	0.964061
ENSMUSG00000115479	Gm33203	lncRNA	MGI:5592362	OTTMUSG00000069356.1	-3.40706	-10.6079	1.93478	3.78812	1.95098	1.56765	2.66242	0.472883	-1.76095	0.0782465	0.971475
ENSMUSG00000112366	C730027H18Rik	lncRNA	MGI:2442303	OTTMUSG00000065498.1	0.469199	1.38434	0.266493	660.281	9.29152	9.62592	9.39775	9.8541	1.76064	0.0782992	0.971475
ENSMUSG00000086502	B130055M24Rik	lncRNA	MGI:3590645	OTTMUSG00000022495.1	0.30399	1.23455	0.173247	1392.54	10.4376	10.4605	10.3089	10.6121	1.75467	0.0793162	0.981563
ENSMUSG00000097321	1700028E10Rik	lncRNA	MGI:1916713	OTTMUSG00000046068.2	-0.376216	-1.29793	0.214775	722.805	9.47714	9.62187	9.82106	9.42268	-1.75168	0.0798296	0.985383
ENSMUSG00000096965	3300005D01Rik	lncRNA	MGI:1925762	OTTMUSG00000042742.1	1.09786	2.14037	0.627529	26.1342	4.63088	4.82459	4.33546	5.31371	1.74949	0.0802057	0.987494
ENSMUSG00000074578	Zfas1	lncRNA	MGI:1916199	OTTMUSG00000001137.5	0.404865	1.32396	0.231943	392.066	8.59561	8.42755	8.22631	8.62879	1.74554	0.0808917	0.989959
ENSMUSG00000112532	Gm36283	lncRNA	MGI:5595442	OTTMUSG00000064112.1	-0.449235	-1.36532	0.25741	299.439	8.15738	8.5231	8.73625	8.30995	-1.74521	0.0809483	0.989959
ENSMUSG00000098685	Gm27224	lncRNA	MGI:5521067	OTTMUSG00000044872.1	-1.27856	-2.42596	0.733253	19.3572	4.13994	4.45864	4.99883	3.91846	-1.74368	0.0812152	0.989959
ENSMUSG00000086306	Gm11754	lncRNA	MGI:3651697	OTTMUSG00000004003.1	0.567694	1.48215	0.325623	103.416	6.64998	6.32049	6.03798	6.60299	1.74341	0.0812626	0.989959
ENSMUSG00000087107	AI662270	lncRNA	MGI:2144254	OTTMUSG00000000924.2	-0.675034	-1.59663	0.387411	72.8474	6.15333	5.8869	6.20903	5.56477	-1.74243	0.0814341	0.989959
ENSMUSG00000115654	Gm19303	lncRNA	MGI:5011488	OTTMUSG00000070407.1	-0.84456	-1.79572	0.485064	46.23	5.44354	5.75917	6.23814	5.28019	-1.74113	0.0816607	0.990054
ENSMUSG00000118202	C030017B01Rik	lncRNA	MGI:1924774	OTTMUSG00000073499.1	-2.26991	-4.82294	1.30538	5.20704	2.26895	2.50616	3.47263	1.53968	-1.7389	0.0820531	0.990054
ENSMUSG00000113621	2900060N12Rik	lncRNA	MGI:1920281	OTTMUSG00000066978.1	0.632549	1.5503	0.364103	92.253	6.49978	6.32606	6.00648	6.64565	1.73728	0.0823374	0.990054
ENSMUSG00000112728	Gm48903	lncRNA	MGI:6098673	OTTMUSG00000064310.1	-1.57384	-2.97696	0.90596	11.7549	3.53512	3.15352	3.82363	2.48341	-1.73721	0.0823503	0.990054
ENSMUSG00000097177	9330159M07Rik	lncRNA	MGI:2442519	OTTMUSG00000046280.1	-0.326362	-1.25385	0.187939	969.25	9.90945	9.8164	9.97974	9.65306	-1.73653	0.0824703	0.990054
ENSMUSG00000106658	Gm36548	lncRNA	MGI:5595707	OTTMUSG00000052939.1	4.60377	24.3148	2.65273	1.52246	0.903045	1.21923	0	2.43846	1.73548	0.0826556	NA
ENSMUSG00000098645	Gm27201	lncRNA	MGI:5521044	OTTMUSG00000044681.1	-0.397614	-1.31733	0.229533	394.495	8.59911	8.79829	8.99651	8.60006	-1.73227	0.0832249	0.996629
ENSMUSG00000114959	G630093K05Rik	lncRNA	MGI:3588274	OTTMUSG00000068096.1	4.01286	16.1432	2.32018	1.92689	1.31112	0.994048	0	1.9881	1.72955	0.0837114	NA
ENSMUSG00000085870	Gm12829	lncRNA	MGI:3650003	OTTMUSG00000008582.1	-0.676142	-1.59786	0.39255	63.7993	5.98261	6.02908	6.35478	5.70339	-1.72243	0.0849908	0.999817
ENSMUSG00000091192	Sardhos	lncRNA	MGI:4937898	OTTMUSG00000035863.1	-0.528145	-1.44207	0.306635	846.284	9.66449	9.51581	9.76788	9.26374	-1.72239	0.0849992	0.999817
ENSMUSG00000085055	Gm15958	lncRNA	MGI:3801839	OTTMUSG00000028223.2	-0.812344	-1.75606	0.471664	67.8043	6.00839	5.86027	6.35394	5.3666	-1.72229	0.0850163	0.999817
ENSMUSG00000117647	Gm49969	lncRNA	MGI:6275237	OTTMUSG00000072818.1	-0.513697	-1.4277	0.298654	157.227	7.2778	7.29931	7.55491	7.04372	-1.72004	0.0854245	0.999817
ENSMUSG00000087334	AW495222	lncRNA	MGI:2145435	OTTMUSG00000024422.1	0.873568	1.83219	0.508612	50.3969	5.57727	5.39156	4.97593	5.80718	1.71755	0.0858782	0.999817
ENSMUSG00000097443	Gm17529	lncRNA	MGI:4937163	OTTMUSG00000065659.1	-0.578143	-1.49293	0.336881	129.852	6.98888	6.82912	7.11797	6.54026	-1.71616	0.086132	0.999817
ENSMUSG00000111299	4930540M03Rik	lncRNA	MGI:1925275	OTTMUSG00000062297.1	0.754225	1.68673	0.439845	48.9795	5.58689	5.51995	5.16443	5.87547	1.71475	0.0863906	0.999817
ENSMUSG00000107766	Gm44073	lncRNA	MGI:5690465	OTTMUSG00000057886.1	-0.629951	-1.54751	0.367418	72.6395	6.17128	6.28776	6.60206	5.97346	-1.71453	0.0864312	0.999817
ENSMUSG00000112071	5430401H09Rik	lncRNA	MGI:1918646	OTTMUSG00000065165.2	3.97455	15.7202	2.31836	2.09793	1.3332	1.01286	0	2.02573	1.71438	0.086459	NA
ENSMUSG00000021268	Meg3	lncRNA	MGI:1202886	OTTMUSG00000023027.1	0.552469	1.46659	0.322398	191.799	7.52932	7.73405	7.49877	7.96932	1.71362	0.0865977	0.999817
ENSMUSG00000086998	Gm16033	lncRNA	MGI:3802076	OTTMUSG00000029298.1	-1.9935	-3.98202	1.16439	6.53724	2.71858	2.832	3.69477	1.96923	-1.71206	0.0868863	0.999817
ENSMUSG00000106120	Gm42697	lncRNA	MGI:5662834	OTTMUSG00000054102.1	-0.40164	-1.32101	0.23501	922.357	9.82372	9.94829	10.1394	9.75714	-1.70903	0.0874454	0.999817
ENSMUSG00000112884	Gm47946	lncRNA	MGI:6097213	OTTMUSG00000065166.1	-0.527073	-1.441	0.309416	148.077	7.17357	7.21454	7.47801	6.95108	-1.70344	0.088485	0.999817
ENSMUSG00000115263	Gm5089	lncRNA	MGI:3644731	OTTMUSG00000069850.1	-0.337416	-1.26349	0.19816	1701.89	10.7214	10.7657	10.9341	10.5974	-1.70275	0.0886156	0.999817
ENSMUSG00000107387	5430435K18Rik	lncRNA	MGI:1918607	OTTMUSG00000055574.1	-4.03553	-16.3989	2.37031	1.73268	1.23319	1.00446	2.00893	0	-1.70253	0.0886555	NA
ENSMUSG00000115850	Gm48956	lncRNA	MGI:6118285	OTTMUSG00000070110.1	-0.856939	-1.81119	0.503375	32.5771	5.0118	5.21881	5.64666	4.79096	-1.70239	0.0886826	0.999817
ENSMUSG00000086644	Gm13470	lncRNA	MGI:3649387	OTTMUSG00000012335.1	-0.368984	-1.29144	0.216987	390.351	8.59758	8.50666	8.68792	8.32541	-1.70048	0.0890399	0.999817
ENSMUSG00000097767	Miat	lncRNA	MGI:2444886	OTTMUSG00000043202.1	-1.03618	-2.0508	0.60962	28.4066	4.6924	4.70574	5.18531	4.22617	-1.69972	0.0891834	0.999817
ENSMUSG00000118519	AC163638.2	lncRNA	NA	OTTMUSG00000074930.1	-0.499626	-1.41385	0.294183	451.556	8.77686	8.73889	8.98409	8.4937	-1.69835	0.0894412	0.999817
ENSMUSG00000092309	4930518C09Rik	lncRNA	MGI:1922330	OTTMUSG00000037478.2	-1.01053	-2.01465	0.595816	27.7102	4.76269	4.68464	5.17479	4.19449	-1.69604	0.0898784	0.999817
ENSMUSG00000114243	Gm48163	lncRNA	MGI:6097535	OTTMUSG00000069070.1	-0.539808	-1.45378	0.318546	135.57	7.05211	7.21938	7.51475	6.92402	-1.6946	0.0901511	0.999817
ENSMUSG00000086665	Gm13067	lncRNA	MGI:3651968	OTTMUSG00000010272.1	0.556601	1.4708	0.328705	117.604	6.86209	6.82456	6.53021	7.11891	1.69332	0.0903955	0.999817
ENSMUSG00000106737	Gm42962	lncRNA	MGI:5663099	OTTMUSG00000056318.1	-0.4334	-1.35041	0.256198	710.345	9.4323	9.61179	9.85612	9.36746	-1.69166	0.0907104	0.999817
ENSMUSG00000105708	Gm36070	lncRNA	MGI:5595229	OTTMUSG00000052037.1	1.02742	2.03837	0.609323	23.1393	4.54393	4.44892	3.97704	4.92081	1.68616	0.0917651	0.999817
ENSMUSG00000109680	Gm32098	lncRNA	MGI:5591257	OTTMUSG00000060936.1	-3.86387	-14.5593	2.29473	2.48502	1.24386	0.934365	1.86873	0	-1.6838	0.092221	NA
ENSMUSG00000069223	4930451E10Rik	lncRNA	MGI:1925361	OTTMUSG00000027749.1	-1.3653	-2.5763	0.811944	13.3746	3.75293	3.63863	4.24805	3.02921	-1.68152	0.0926626	0.999817
ENSMUSG00000089968	Nckap5los	lncRNA	MGI:1918162	OTTMUSG00000034990.1	-0.895591	-1.86037	0.534315	30.9857	4.95634	4.8695	5.30195	4.43704	-1.67615	0.0937089	0.999817
ENSMUSG00000109579	Gm35521	lncRNA	MGI:5594680	OTTMUSG00000061188.1	-1.87907	-3.67838	1.12249	7.52695	2.63383	3.29498	4.20177	2.38818	-1.67402	0.0941271	0.999817
ENSMUSG00000102862	Gm37640	lncRNA	MGI:5610868	OTTMUSG00000052095.1	-0.705772	-1.63102	0.421855	76.4149	6.21525	6.17689	6.54409	5.80969	-1.67302	0.094323	0.999817
ENSMUSG00000091709	Gm17189	lncRNA	MGI:4938016	OTTMUSG00000035279.1	-0.464607	-1.37994	0.277868	165.099	7.35425	7.4561	7.68825	7.22395	-1.67204	0.0945162	0.999817
ENSMUSG00000106227	Gm43464	lncRNA	MGI:5663601	OTTMUSG00000054466.1	-0.797408	-1.73798	0.476915	46.7752	5.52267	5.45403	5.83891	5.06916	-1.67201	0.094522	0.999817
ENSMUSG00000111245	Gm39388	lncRNA	MGI:5622273	OTTMUSG00000063018.1	-0.617667	-1.53439	0.369709	63.5852	5.92466	6.33797	6.64694	6.029	-1.67068	0.094784	0.999817
ENSMUSG00000107352	Gm43660	lncRNA	MGI:5663797	OTTMUSG00000055472.1	-0.47836	-1.39316	0.286399	239.681	7.8636	8.08318	8.31575	7.8506	-1.67026	0.0948686	0.999817
ENSMUSG00000105264	Gm42716	lncRNA	MGI:5662853	OTTMUSG00000053781.2	0.39523	1.31515	0.236671	337.151	8.37565	8.26149	8.05216	8.47082	1.66995	0.0949284	0.999817
ENSMUSG00000117687	Gm50182	lncRNA	MGI:6302954	OTTMUSG00000073903.1	3.93533	15.2986	2.35676	1.79114	1.2788	0.984614	0	1.96923	1.6698	0.0949582	NA
ENSMUSG00000099757	BE692007	lncRNA	MGI:3035348	OTTMUSG00000047157.2	-0.676569	-1.59833	0.405275	70.9805	6.07823	6.27698	6.61122	5.94274	-1.66941	0.0950369	0.999817
ENSMUSG00000109491	Gm15396	lncRNA	MGI:3705202	OTTMUSG00000021118.1	-0.457047	-1.37273	0.27385	746.043	9.50583	9.49021	9.71934	9.26107	-1.66897	0.0951233	0.999817
ENSMUSG00000085180	AI838599	lncRNA	MGI:3510989	OTTMUSG00000004255.1	-0.326522	-1.25399	0.195694	2662.58	11.3512	11.2351	11.3971	11.0731	-1.66853	0.0952105	0.999817
ENSMUSG00000086179	Gm14317	lncRNA	MGI:3651690	OTTMUSG00000016294.1	-4.0351	-16.3941	2.41865	1.62505	1.20589	1.00446	2.00893	0	-1.66833	0.0952501	NA
ENSMUSG00000111474	Gm32926	lncRNA	MGI:5592085	OTTMUSG00000063680.1	-0.525299	-1.43923	0.315224	109.372	6.7634	6.79271	7.05364	6.53177	-1.66643	0.0956276	0.999817
ENSMUSG00000108866	Gm35082	lncRNA	MGI:5594241	OTTMUSG00000059339.1	0.348704	1.27342	0.209814	618.677	9.24476	9.47371	9.29655	9.65087	1.66196	0.0965198	0.999817
ENSMUSG00000117919	Gm41717	lncRNA	MGI:5624602	OTTMUSG00000073660.1	3.73223	13.2896	2.24585	2.27434	1.4637	0.911445	0	1.82289	1.66183	0.0965467	NA
ENSMUSG00000089713	Gm16564	lncRNA	MGI:4414984	OTTMUSG00000034867.1	-0.919449	-1.89139	0.553734	30.3254	4.90426	4.64143	5.10091	4.18194	-1.66045	0.0968234	0.999817
ENSMUSG00000097315	Gm26568	lncRNA	MGI:5477062	OTTMUSG00000049845.1	0.806683	1.74918	0.486088	47.9148	5.4982	5.08787	4.69841	5.47732	1.65954	0.0970067	0.999817
ENSMUSG00000117922	Gm50397	lncRNA	MGI:6303305	OTTMUSG00000073486.1	-0.840376	-1.79052	0.506792	54.556	5.53927	6.13963	6.54108	5.73818	-1.65823	0.0972715	0.999817
ENSMUSG00000095385	D630033O11Rik	lncRNA	MGI:2685434	OTTMUSG00000060859.3	-0.724004	-1.65176	0.437529	60.4662	5.84909	6.15099	6.507	5.79498	-1.65476	0.0979738	0.999817
ENSMUSG00000113380	Gm48682	lncRNA	MGI:6098306	OTTMUSG00000066742.1	-0.653675	-1.57317	0.395038	68.9134	6.08259	5.85831	6.17006	5.54656	-1.65471	0.0979825	0.999817
ENSMUSG00000114492	Gm9984	lncRNA	MGI:3641639	OTTMUSG00000068783.1	-0.597918	-1.51353	0.361447	82.3079	6.35205	6.37598	6.67948	6.07248	-1.65424	0.0980797	0.999817
ENSMUSG00000108723	Gm44837	lncRNA	MGI:5753413	OTTMUSG00000058143.1	2.09141	4.26164	1.26497	5.78966	2.44018	2.64516	1.8512	3.43912	1.65333	0.0982638	0.999817
ENSMUSG00000114370	Gm46411	lncRNA	MGI:5826048	OTTMUSG00000068297.1	0.847569	1.79947	0.513548	34.8661	5.09549	5.01551	4.61031	5.42072	1.65042	0.0988573	0.999817
ENSMUSG00000089914	4930486I03Rik	lncRNA	MGI:1922278	OTTMUSG00000026247.2	-0.300787	-1.23182	0.182274	3286.78	11.6548	11.4146	11.566	11.2632	-1.65019	0.0989048	0.999817
ENSMUSG00000097067	Gm26743	lncRNA	MGI:5477237	OTTMUSG00000042818.1	-1.71878	-3.29157	1.04157	8.75204	3.13073	2.92721	3.66349	2.19093	-1.65017	0.0989076	0.999817
ENSMUSG00000111360	Gm38642	lncRNA	MGI:5621527	OTTMUSG00000062579.1	1.60069	3.03288	0.970373	9.1926	3.2176	3.15768	2.46762	3.84774	1.64956	0.099033	0.999817
ENSMUSG00000105320	Gm43016	lncRNA	MGI:5663153	OTTMUSG00000054530.1	0.500137	1.41435	0.30376	246.507	7.81076	8.28423	8.05179	8.51666	1.64649	0.0996634	0.999817
ENSMUSG00000090406	Gm17058	lncRNA	MGI:4937885	OTTMUSG00000036465.1	-0.415281	-1.33356	0.252961	242.932	7.91609	7.92882	8.14076	7.71689	-1.64168	0.100657	0.999817
ENSMUSG00000110058	Gm5907	lncRNA	MGI:3643437	OTTMUSG00000060794.1	-1.24466	-2.36963	0.758624	14.3308	3.86962	3.85786	4.43928	3.27644	-1.64068	0.100863	0.999817
ENSMUSG00000087142	Gm12454	lncRNA	MGI:3649695	OTTMUSG00000006930.1	-0.583552	-1.49853	0.356009	117.997	6.84765	6.82675	7.13426	6.51925	-1.63915	0.101181	0.999817
ENSMUSG00000116581	Gm46565	lncRNA	MGI:5826202	OTTMUSG00000071332.1	-0.478094	-1.3929	0.292169	185.201	7.47722	7.78438	8.05513	7.51363	-1.63636	0.101764	0.999817
ENSMUSG00000097471	5830432E09Rik	lncRNA	MGI:1915015	OTTMUSG00000060359.1	-0.727204	-1.65543	0.44459	45.757	5.51731	5.50322	5.86089	5.14555	-1.63567	0.101908	0.999817
ENSMUSG00000102014	2900009J06Rik	lncRNA	MGI:1920137	OTTMUSG00000047797.1	0.331116	1.25799	0.202775	448.48	8.78206	8.51096	8.34567	8.67624	1.63293	0.102484	0.999817
ENSMUSG00000085723	Gm15915	lncRNA	MGI:3801763	OTTMUSG00000064141.1	-0.633452	-1.55127	0.388487	80.7804	6.31118	6.17702	6.47135	5.8827	-1.63056	0.102983	0.999817
ENSMUSG00000116674	4930551I23Rik	lncRNA	MGI:1922564	OTTMUSG00000071684.1	3.93491	15.2942	2.41382	1.72328	1.22534	0.984614	0	1.96923	1.63016	0.103068	NA
ENSMUSG00000114290	4930435F18Rik	lncRNA	MGI:1921930	OTTMUSG00000068071.1	1.33309	2.51942	0.818926	23.6002	4.22125	4.50425	3.92344	5.08506	1.62785	0.103556	0.999817
ENSMUSG00000107246	Gm42560	lncRNA	MGI:5662697	OTTMUSG00000055722.1	-0.509931	-1.42398	0.313362	129.235	6.99724	6.92756	7.18203	6.67309	-1.62729	0.103676	0.999817
ENSMUSG00000093452	Zfhx2os	lncRNA	MGI:3620246	OTTMUSG00000049453.2	-1.15045	-2.21983	0.707117	19.2506	4.23462	3.88625	4.4207	3.3518	-1.62696	0.103746	0.999817
ENSMUSG00000118376	Gm9926	lncRNA	MGI:3642582	OTTMUSG00000074309.1	-0.305989	-1.23627	0.188119	704.386	9.45035	9.36103	9.51352	9.20854	-1.62657	0.103829	0.999817
ENSMUSG00000089743	Gm16226	lncRNA	MGI:3801792	OTTMUSG00000031882.2	-0.636324	-1.55436	0.391694	81.4718	6.31644	6.13553	6.44531	5.82576	-1.62454	0.10426	0.999817
ENSMUSG00000110771	Gm47785	lncRNA	MGI:6096952	OTTMUSG00000062928.1	3.89459	14.8726	2.39788	1.79458	1.2487	0.895957	0	1.79191	1.62418	0.104337	NA
ENSMUSG00000091479	Gm17035	lncRNA	MGI:4937862	OTTMUSG00000035437.1	1.14995	2.21907	0.708745	19.5602	4.26123	4.14248	3.60493	4.68003	1.62252	0.104692	0.999817
ENSMUSG00000115200	Gm46516	lncRNA	MGI:5826153	OTTMUSG00000070487.1	-1.15153	-2.22149	0.709763	23.1705	4.32308	4.81119	5.38881	4.23358	-1.62241	0.104716	0.999817
ENSMUSG00000086805	4932443L11Rik	lncRNA	MGI:1926149	OTTMUSG00000041988.1	-0.395323	-1.31524	0.243704	441.224	8.77018	8.77728	8.97251	8.58205	-1.62214	0.104773	0.999817
ENSMUSG00000053499	Gm5444	lncRNA	MGI:3644242	OTTMUSG00000066443.1	-1.83958	-3.57906	1.13445	7.07452	2.80078	2.98774	3.78454	2.19093	-1.62156	0.104897	0.999817
ENSMUSG00000085168	Gm16252	lncRNA	MGI:3826521	OTTMUSG00000032743.2	-0.510083	-1.42413	0.314981	139.76	7.11097	7.04075	7.28409	6.79741	-1.61941	0.105359	0.999817
ENSMUSG00000100303	2600014E21Rik	lncRNA	MGI:1919384	OTTMUSG00000048729.11	-0.564768	-1.47915	0.348885	90.3491	6.48233	6.59604	6.8833	6.30877	-1.61878	0.105494	0.999817
ENSMUSG00000112489	9230116L04Rik	lncRNA	MGI:2447826	OTTMUSG00000065446.1	0.696492	1.62056	0.430267	47.1291	5.54315	5.74917	5.39278	6.10555	1.61874	0.105502	0.999817
ENSMUSG00000115725	4930572G02Rik	lncRNA	MGI:1923193	OTTMUSG00000069784.1	-0.664009	-1.58448	0.410423	54.8138	5.77637	5.66935	5.98548	5.35322	-1.61786	0.105692	0.999817
ENSMUSG00000106093	Gm42722	lncRNA	MGI:5662859	OTTMUSG00000052520.1	0.521988	1.43593	0.322971	221.519	7.62468	8.21977	7.96333	8.4762	1.61621	0.10605	0.999817
ENSMUSG00000112117	Rmst	lncRNA	MGI:1099806	OTTMUSG00000043072.4	-1.26587	-2.40472	0.783412	14.1549	3.76722	3.86316	4.54603	3.18029	-1.61584	0.106129	0.999817
ENSMUSG00000085526	Gm16083	lncRNA	MGI:3802163	OTTMUSG00000030003.1	-0.383796	-1.30477	0.237979	273.235	8.08352	8.19413	8.38303	8.00524	-1.61273	0.106804	0.999817
ENSMUSG00000113620	7420701I03Rik	lncRNA	MGI:1918707	OTTMUSG00000065853.1	-1.27557	-2.42094	0.791185	15.1026	3.84032	4.06422	4.58546	3.54299	-1.61223	0.106913	0.999817
ENSMUSG00000117690	Gm50430	lncRNA	MGI:6303360	OTTMUSG00000074484.1	1.58333	2.9966	0.982247	9.85079	3.13062	3.49185	2.75326	4.23044	1.61194	0.106974	0.999817
ENSMUSG00000102564	Gm37035	lncRNA	MGI:5610263	OTTMUSG00000051936.1	-2.45867	-5.49711	1.52584	4.07499	2.04331	2.28834	3.25164	1.32504	-1.61136	0.107102	0.999817
ENSMUSG00000111258	Gm34397	lncRNA	MGI:5593556	OTTMUSG00000063260.1	-1.06868	-2.09751	0.66436	21.5308	4.32685	4.39656	4.88695	3.90617	-1.60859	0.107707	0.999817
ENSMUSG00000091542	Gm17167	lncRNA	MGI:4937994	OTTMUSG00000035238.1	-0.454864	-1.37065	0.28283	586.059	9.15336	8.99315	9.21032	8.77598	-1.60826	0.107778	0.999817
ENSMUSG00000074466	Gm15417	lncRNA	MGI:3642531	OTTMUSG00000021274.1	0.484115	1.39873	0.30102	215.508	7.72128	7.73946	7.49821	7.98072	1.60825	0.107781	0.999817
ENSMUSG00000086429	Gt(ROSA)26Sor	lncRNA	MGI:104735	OTTMUSG00000034748.3	0.384924	1.30579	0.23935	977.342	9.90348	9.72432	9.54717	9.90148	1.60821	0.10779	0.999817
ENSMUSG00000115317	Gm32618	lncRNA	MGI:5591777	OTTMUSG00000070211.1	-0.44455	-1.36089	0.2776	159.32	7.29475	7.48917	7.7113	7.26704	-1.6014	0.109288	0.999817
ENSMUSG00000085084	4930570G19Rik	lncRNA	MGI:1923158	OTTMUSG00000024009.1	-0.746542	-1.67777	0.466221	44.4693	5.46636	5.43666	5.78631	5.08702	-1.60126	0.109319	0.999817
ENSMUSG00000113634	Gm36756	lncRNA	MGI:5595915	OTTMUSG00000066083.1	-0.575785	-1.49049	0.360297	195.378	7.5359	7.60236	7.89244	7.31227	-1.59809	0.110024	0.999817
ENSMUSG00000084821	Gm15880	lncRNA	MGI:3802014	OTTMUSG00000027171.1	-0.574623	-1.48929	0.359861	94.1661	6.53988	6.50945	6.80546	6.21343	-1.59679	0.110313	0.999817
ENSMUSG00000110831	Gm48159	lncRNA	MGI:6097528	OTTMUSG00000063683.1	-1.91684	-3.77595	1.20147	6.07511	2.61096	2.80083	3.57592	2.02573	-1.59541	0.11062	0.999817
ENSMUSG00000086259	Tmem150cos	lncRNA	MGI:1923253	OTTMUSG00000026819.1	-1.2539	-2.38485	0.786569	15.654	3.92369	3.93586	4.51991	3.3518	-1.59413	0.110906	0.999817
ENSMUSG00000111014	Gm47795	lncRNA	MGI:6096968	OTTMUSG00000062877.1	-0.527258	-1.44119	0.330879	136.248	7.02837	6.93681	7.18582	6.68779	-1.59351	0.111046	0.999817
ENSMUSG00000086124	A530076I17Rik	lncRNA	MGI:2443897	OTTMUSG00000023107.2	1.17682	2.26077	0.738892	16.1326	4.02442	3.80375	3.27156	4.33594	1.59268	0.111233	0.999817
ENSMUSG00000105472	Gm43024	lncRNA	MGI:5663161	OTTMUSG00000054049.1	0.448948	1.36504	0.281886	162.889	7.34056	7.30501	7.08281	7.52721	1.59266	0.111236	0.999817
ENSMUSG00000039563	2210406O10Rik	lncRNA	MGI:1923960	OTTMUSG00000027996.1	0.522217	1.43616	0.32799	113.527	6.80979	6.90558	6.65058	7.16059	1.59217	0.111346	0.999817
ENSMUSG00000099419	1700001D01Rik	lncRNA	MGI:1916529	OTTMUSG00000044987.1	-0.448127	-1.36427	0.281516	156.88	7.2852	7.28737	7.51013	7.0646	-1.59183	0.111423	0.999817
ENSMUSG00000085875	Gm12905	lncRNA	MGI:3702581	OTTMUSG00000008997.2	0.332242	1.25897	0.208818	1002.8	9.95882	9.93825	9.77953	10.097	1.59106	0.111596	0.999817
ENSMUSG00000109278	Gm45144	lncRNA	MGI:5753720	OTTMUSG00000059628.1	3.04964	8.28007	1.9186	3.72455	1.96251	1.50197	0.5806	2.42334	1.58952	0.111944	NA
ENSMUSG00000105168	Gm30735	lncRNA	MGI:5589894	OTTMUSG00000053502.1	1.31787	2.49298	0.831776	15.208	3.82582	3.99063	3.37041	4.61084	1.58441	0.113101	0.999817
ENSMUSG00000115761	1700015H07Rik	lncRNA	MGI:1922777	OTTMUSG00000070446.1	-0.978395	-1.97027	0.617672	25.2577	4.63782	4.40897	4.84062	3.97732	-1.584	0.113193	0.999817
ENSMUSG00000114304	Gm48099	lncRNA	MGI:6097447	OTTMUSG00000068647.1	0.459955	1.3755	0.290506	567.299	9.10714	9.13688	8.87849	9.39528	1.58329	0.113356	0.999817
ENSMUSG00000085170	Lrrc75aos1	lncRNA	MGI:1925292	OTTMUSG00000005866.1	-0.681941	-1.6043	0.430749	50.9246	5.6641	5.49634	5.83379	5.15889	-1.58315	0.113387	0.999817
ENSMUSG00000116389	Gm49504	lncRNA	MGI:6155192	OTTMUSG00000070970.1	-1.68657	-3.2189	1.06577	7.6861	3.00079	2.89042	3.59697	2.18387	-1.58249	0.113537	0.999817
ENSMUSG00000114389	Gm47734	lncRNA	MGI:6096872	OTTMUSG00000068230.1	0.862311	1.81795	0.545148	30.2621	4.86273	5.06697	4.64967	5.48428	1.58179	0.113697	0.999817
ENSMUSG00000117921	Gm50186	lncRNA	MGI:6302959	OTTMUSG00000074567.1	-3.2786	-9.70416	2.07502	2.72983	1.65714	1.50298	2.53307	0.472883	-1.58003	0.114099	NA
ENSMUSG00000112812	Gm47415	lncRNA	MGI:6096352	OTTMUSG00000065728.1	3.2541	9.54073	2.06671	2.78993	1.65907	1.49387	0.469096	2.51865	1.57453	0.115365	NA
ENSMUSG00000111938	2900045O20Rik	lncRNA	MGI:1920205	OTTMUSG00000065214.1	-0.531982	-1.44591	0.338011	101.045	6.6458	6.7351	6.9996	6.4706	-1.57386	0.11552	0.999817
ENSMUSG00000052403	Fcnaos	lncRNA	MGI:3701343	OTTMUSG00000012511.1	-0.775554	-1.71185	0.492983	36.9537	5.18639	5.05915	5.43827	4.68003	-1.57318	0.115676	0.999817
ENSMUSG00000109876	Gm45449	lncRNA	MGI:5791285	OTTMUSG00000061502.1	-3.86688	-14.5897	2.46186	1.54441	1.14771	0.934365	1.86873	0	-1.57071	0.116249	NA
ENSMUSG00000093858	Gm19967	lncRNA	MGI:5012152	OTTMUSG00000042320.2	0.370519	1.29282	0.236012	356.984	8.47046	8.46308	8.28522	8.64094	1.56992	0.116434	0.999817
ENSMUSG00000093507	Gm20627	lncRNA	MGI:5313074	OTTMUSG00000042080.1	2.31272	4.96818	1.47352	7.43366	2.5265	1.79299	1.0497	2.53628	1.56952	0.116527	NA
ENSMUSG00000097145	9230114K14Rik	lncRNA	MGI:3041212	OTTMUSG00000054566.2	-0.266306	-1.20272	0.17015	1334.68	10.3648	10.5658	10.6993	10.4322	-1.56512	0.117555	0.999817
ENSMUSG00000114701	Gm47731	lncRNA	MGI:6096866	OTTMUSG00000068201.1	-0.962603	-1.94882	0.615061	23.6613	4.56892	4.45266	4.88695	4.01836	-1.56505	0.11757	0.999817
ENSMUSG00000111987	Gm48809	lncRNA	MGI:6098521	OTTMUSG00000065140.1	-1.08322	-2.11876	0.693586	19.2993	4.25236	4.03402	4.59669	3.47134	-1.56177	0.118343	0.999817
ENSMUSG00000097429	Gm26520	lncRNA	MGI:5477014	OTTMUSG00000065185.1	-0.885351	-1.84721	0.567214	30.8512	4.92054	4.87527	5.31854	4.43201	-1.56088	0.118553	0.999817
ENSMUSG00000086329	Gm14233	lncRNA	MGI:3705115	OTTMUSG00000016044.1	-0.917255	-1.88852	0.587734	32.2784	4.95091	4.85544	5.37311	4.33777	-1.56066	0.118603	0.999817
ENSMUSG00000103067	Gm30414	lncRNA	MGI:5589573	OTTMUSG00000050304.1	4.35815	20.5085	2.79362	1.24554	0.823219	1.15675	0	2.3135	1.56004	0.118751	NA
ENSMUSG00000106121	Gm42679	lncRNA	MGI:5662816	OTTMUSG00000054690.1	-0.436262	-1.35309	0.279886	138.861	7.11603	7.04702	7.26213	6.83191	-1.55872	0.119064	0.999817
ENSMUSG00000109945	Gm45601	lncRNA	MGI:5791437	OTTMUSG00000061334.1	-3.93687	-15.3149	2.5266	1.74821	1.13921	0.877512	1.75502	0	-1.55817	0.119194	NA
ENSMUSG00000115667	Gm10389	lncRNA	MGI:3641773	OTTMUSG00000070283.1	-0.591676	-1.507	0.379901	94.0653	6.5282	6.51704	6.80892	6.22516	-1.55745	0.119364	0.999817
ENSMUSG00000085377	4930551L18Rik	lncRNA	MGI:1922511	OTTMUSG00000008041.1	-3.79683	-13.8982	2.44074	1.5955	1.20923	0.925598	1.8512	0	-1.55561	0.119802	NA
ENSMUSG00000109857	Gm32817	lncRNA	MGI:5591976	OTTMUSG00000060313.3	-1.0371	-2.0521	0.667318	19.5966	4.08283	4.74556	5.26737	4.22375	-1.55413	0.120152	0.999817
ENSMUSG00000098243	Gm4258	lncRNA	MGI:3782435	OTTMUSG00000043189.1	-0.310192	-1.23987	0.199967	3982.97	11.9453	11.8573	12.0155	11.6991	-1.55122	0.120849	0.999817
ENSMUSG00000086071	Gm12354	lncRNA	MGI:3649534	OTTMUSG00000006385.1	-0.772558	-1.7083	0.498597	34.0961	5.07144	5.23626	5.61033	4.8622	-1.54946	0.121271	0.999817
ENSMUSG00000112749	Gm48428	lncRNA	MGI:6097928	OTTMUSG00000064507.1	-4.47119	-22.1801	2.89209	1.68652	0.819807	0.802173	1.60435	0	-1.54601	0.122102	NA
ENSMUSG00000021874	4933413J09Rik	lncRNA	MGI:1918356	OTTMUSG00000032519.5	-1.12518	-2.18129	0.727851	15.9412	3.97981	4.17967	4.71227	3.64707	-1.54589	0.122131	0.999817
ENSMUSG00000098234	Snhg6	lncRNA	MGI:1921074	OTTMUSG00000043382.2	0.464708	1.38004	0.300629	155.26	7.26539	7.22543	6.99654	7.45432	1.54578	0.122157	0.999817
ENSMUSG00000085944	1700003D09Rik	lncRNA	MGI:1916588	OTTMUSG00000002635.1	-0.866437	-1.82315	0.561586	66.5067	5.87981	5.69745	6.11999	5.27492	-1.54284	0.122869	0.999817
ENSMUSG00000045813	Gm9801	lncRNA	MGI:3647139	OTTMUSG00000059562.1	-0.599645	-1.51534	0.388963	70.6246	6.12007	6.27174	6.55274	5.99075	-1.54165	0.123158	0.999817
ENSMUSG00000103219	Gm37787	lncRNA	MGI:5611015	OTTMUSG00000050084.1	-4.03366	-16.3777	2.6179	1.35401	0.997927	1.00446	2.00893	0	-1.5408	0.123366	NA
ENSMUSG00000117350	Gm49975	lncRNA	MGI:6275248	OTTMUSG00000073193.1	-1.38793	-2.61703	0.901656	9.6676	3.19581	3.73369	4.37646	3.09093	-1.53931	0.123729	0.999817
ENSMUSG00000099013	Gm27153	lncRNA	MGI:5520996	OTTMUSG00000044972.1	-2.07318	-4.20813	1.34723	5.95469	2.58831	2.10045	2.87585	1.32504	-1.53885	0.123841	0.999817
ENSMUSG00000114945	Gm48265	lncRNA	MGI:6097686	OTTMUSG00000068111.1	-1.26523	-2.40366	0.822259	14.1816	3.80349	3.70245	4.21616	3.18875	-1.53873	0.123871	0.999817
ENSMUSG00000085894	Gm15832	lncRNA	MGI:3834078	OTTMUSG00000026591.1	0.443431	1.35983	0.288478	155.435	7.26752	7.11504	6.90462	7.32545	1.53714	0.124259	0.999817
ENSMUSG00000085675	Gm12022	lncRNA	MGI:3650976	OTTMUSG00000005206.1	-0.848559	-1.8007	0.552444	26.8858	4.75383	4.89545	5.30195	4.48895	-1.53601	0.124536	0.999817
ENSMUSG00000073532	Gm7276	lncRNA	MGI:3646549	OTTMUSG00000073804.1	3.93398	15.2843	2.56189	1.48245	1.05437	0.984614	0	1.96923	1.53558	0.124642	NA
ENSMUSG00000092399	4930556N13Rik	lncRNA	MGI:1922535	OTTMUSG00000037192.2	0.398609	1.31824	0.259644	2012.7	10.9438	10.9087	10.7233	11.0941	1.53521	0.124731	0.999817
ENSMUSG00000113573	AU017674	lncRNA	MGI:2145342	OTTMUSG00000067381.2	1.43459	2.70306	0.934632	9.57052	3.2579	3.30605	2.64765	3.96445	1.53493	0.124802	0.999817
ENSMUSG00000089635	Gm16559	lncRNA	MGI:4414979	OTTMUSG00000034746.1	-0.589699	-1.50493	0.384654	79.6265	6.24842	5.85015	6.12928	5.57103	-1.53306	0.12526	0.999817
ENSMUSG00000087018	2900072N19Rik	lncRNA	MGI:1920283	OTTMUSG00000014376.1	1.92106	3.78701	1.25484	5.89612	2.56765	2.67914	1.86873	3.48955	1.53092	0.125789	0.999817
ENSMUSG00000097983	Gm26971	lncRNA	MGI:5504086	OTTMUSG00000043112.1	3.14052	8.8184	2.0524	2.94977	1.70197	1.45702	0.5806	2.33345	1.53017	0.125975	NA
ENSMUSG00000096992	Gm26788	lncRNA	MGI:5477282	OTTMUSG00000044432.2	-0.450799	-1.3668	0.294645	154.887	7.26326	7.20339	7.43141	6.97537	-1.52997	0.126023	0.999817
ENSMUSG00000110588	Gm45774	lncRNA	MGI:5804889	OTTMUSG00000061617.1	-3.3052	-9.88474	2.16126	2.27497	1.42757	1.46591	2.38662	0.545211	-1.5293	0.126191	NA
ENSMUSG00000072847	A530017D24Rik	lncRNA	MGI:2144320	OTTMUSG00000005844.2	0.315587	1.24452	0.20653	410.042	8.67741	8.67742	8.51885	8.83599	1.52804	0.126502	0.999817
ENSMUSG00000086150	Bach2os	lncRNA	MGI:3041246	OTTMUSG00000004928.1	-0.871817	-1.82997	0.571385	30.1518	4.87527	4.99052	5.45078	4.53025	-1.5258	0.127061	0.999817
ENSMUSG00000100600	A230077H06Rik	lncRNA	MGI:2443592	OTTMUSG00000049459.5	-1.15943	-2.23369	0.760651	14.9385	3.92259	3.73639	4.28052	3.19226	-1.52426	0.127444	0.999817
ENSMUSG00000097548	Gm26748	lncRNA	MGI:5477242	OTTMUSG00000057661.1	2.23157	4.69644	1.46602	5.56869	2.36832	2.00414	1.11776	2.89052	1.52219	0.127962	NA
ENSMUSG00000098318	Lockd	lncRNA	MGI:1915081	OTTMUSG00000044949.3	-0.46236	-1.37779	0.303823	143.441	7.14251	7.26626	7.49535	7.03718	-1.52181	0.128058	0.999817
ENSMUSG00000106734	Gm20559	lncRNA	MGI:5295666	OTTMUSG00000055005.2	-0.276398	-1.21117	0.181694	1251.28	10.2841	10.2906	10.4296	10.1516	-1.52122	0.128204	0.999817
ENSMUSG00000079179	Rab10os	lncRNA	MGI:1921423	OTTMUSG00000042347.2	-0.283714	-1.21732	0.186874	734.431	9.5143	9.4148	9.55671	9.27289	-1.51821	0.12896	0.999817
ENSMUSG00000112629	Gm47771	lncRNA	MGI:6096928	OTTMUSG00000065198.1	0.436652	1.35346	0.28762	161.021	7.20037	7.72232	7.50733	7.9373	1.51816	0.128975	0.999817
ENSMUSG00000086791	Gm12147	lncRNA	MGI:3649954	OTTMUSG00000005450.1	-1.13646	-2.1984	0.748987	16.3745	3.97258	4.17278	4.69653	3.64904	-1.51732	0.129185	0.999817
ENSMUSG00000051074	4930579K19Rik	lncRNA	MGI:1923131	OTTMUSG00000047582.2	-0.531931	-1.44586	0.350727	127.229	6.96027	6.87594	7.18673	6.56514	-1.51665	0.129355	0.999817
ENSMUSG00000109291	Gm2814	lncRNA	MGI:3780984	OTTMUSG00000059096.1	-1.66148	-3.1634	1.09659	7.06859	2.79312	2.84554	3.59222	2.09886	-1.51514	0.129738	0.999817
ENSMUSG00000113891	Gm47683	lncRNA	MGI:6096785	OTTMUSG00000067452.1	-1.7859	-3.44834	1.17879	5.63762	2.60111	2.78032	3.5349	2.02573	-1.51503	0.129764	0.999817
ENSMUSG00000084803	5830444B04Rik	lncRNA	MGI:3603170	OTTMUSG00000010613.2	-0.532632	-1.44657	0.351697	259.472	7.94813	7.85247	8.02919	7.67576	-1.51446	0.129908	0.999817
ENSMUSG00000097330	Gm26672	lncRNA	MGI:5477166	OTTMUSG00000050843.1	-0.317342	-1.24603	0.209587	967.996	9.90863	9.89547	10.0549	9.73603	-1.51413	0.129994	0.999817
ENSMUSG00000087258	Gm15461	lncRNA	MGI:3705274	OTTMUSG00000022304.1	-0.533812	-1.44775	0.353461	99.3514	6.61248	6.4436	6.69795	6.18924	-1.51024	0.130982	0.999817
ENSMUSG00000109754	Gm39214	lncRNA	MGI:5622099	OTTMUSG00000061425.1	-0.324194	-1.25196	0.214789	663.944	9.35887	9.22687	9.3885	9.06525	-1.50936	0.131207	0.999817
ENSMUSG00000111334	Gm30015	lncRNA	MGI:5589174	OTTMUSG00000063164.2	0.707552	1.63303	0.469553	44.9799	5.47775	5.54296	5.21509	5.87083	1.50686	0.131846	0.999817
ENSMUSG00000104830	5830487J09Rik	lncRNA	MGI:1923368	OTTMUSG00000054619.1	0.337429	1.2635	0.224128	352.018	8.45034	8.36654	8.19879	8.5343	1.50552	0.132191	0.999817
ENSMUSG00000106032	Gm42463	lncRNA	MGI:5662600	OTTMUSG00000052041.1	0.609368	1.52559	0.405261	59.6199	5.89475	5.78906	5.4881	6.09003	1.50364	0.132673	0.999817
ENSMUSG00000087683	Gm11712	lncRNA	MGI:3652138	OTTMUSG00000003628.1	-0.709492	-1.63523	0.472001	43.049	5.41479	5.45993	5.80669	5.11317	-1.50316	0.132798	0.999817
ENSMUSG00000100280	Gm28417	lncRNA	MGI:5579123	OTTMUSG00000049500.3	-0.467479	-1.38269	0.311428	156.164	7.26059	7.09821	7.33123	6.86519	-1.50108	0.133335	0.999817
ENSMUSG00000117707	Gm50378	lncRNA	MGI:6303276	OTTMUSG00000073967.1	3.21816	9.30596	2.1442	2.69169	1.51292	1.40127	0.469096	2.33345	1.50086	0.133391	NA
ENSMUSG00000086866	4930512H18Rik	lncRNA	MGI:1922361	OTTMUSG00000031054.2	-0.63596	-1.55397	0.424616	52.3218	5.65965	5.8408	6.1529	5.5287	-1.49773	0.134204	0.999817
ENSMUSG00000114662	Gm31683	lncRNA	MGI:5590842	OTTMUSG00000068517.1	-0.337595	-1.26365	0.225526	404.698	8.64857	8.52022	8.68683	8.3536	-1.49692	0.134413	0.999817
ENSMUSG00000118064	Gm50210	lncRNA	MGI:6302997	OTTMUSG00000074006.1	-0.890813	-1.85422	0.595585	26.1938	4.68562	4.62583	5.01527	4.23639	-1.49569	0.134734	0.999817
ENSMUSG00000115204	Gm36642	lncRNA	MGI:5595801	OTTMUSG00000070114.2	-1.90485	-3.7447	1.27751	6.16584	2.62577	2.34041	3.14114	1.53968	-1.49106	0.135946	0.999817
ENSMUSG00000086327	Slfn5os	lncRNA	MGI:1923642	OTTMUSG00000000907.2	-0.615332	-1.53191	0.412745	55.7575	5.79389	5.58996	5.8917	5.28823	-1.49083	0.136006	0.999817
ENSMUSG00000104206	Gm32250	lncRNA	MGI:5591409	OTTMUSG00000050889.2	-0.314664	-1.24372	0.211264	604.625	9.23018	9.15692	9.31228	9.00156	-1.48944	0.136372	0.999817
ENSMUSG00000117023	Gm49876	lncRNA	MGI:6270555	OTTMUSG00000072346.1	0.442799	1.35924	0.297305	574.585	9.09392	8.76364	8.56623	8.96104	1.48937	0.136389	0.999817
ENSMUSG00000113115	4930480M12Rik	lncRNA	MGI:1922180	OTTMUSG00000067122.1	2.75872	6.76794	1.85296	2.91763	1.49002	1.87716	1.0497	2.70463	1.48881	0.136537	NA
ENSMUSG00000113017	Gm46401	lncRNA	MGI:5826038	OTTMUSG00000066479.1	2.16794	4.49382	1.45637	4.18278	2.20703	2.17714	1.36716	2.98711	1.48859	0.136596	0.999817
ENSMUSG00000084979	Gm16267	lncRNA	MGI:3826520	OTTMUSG00000032943.1	-1.46135	-2.75366	0.981881	8.27079	3.09599	3.12175	3.7648	2.4787	-1.48832	0.136667	0.999817
ENSMUSG00000085285	Gm14968	lncRNA	MGI:3705315	OTTMUSG00000018628.1	-1.57406	-2.97742	1.05762	8.57069	2.92805	3.29859	4.0654	2.53178	-1.4883	0.136672	0.999817
ENSMUSG00000108623	Gm45092	lncRNA	MGI:5753668	OTTMUSG00000058156.1	-0.856797	-1.81101	0.575998	29.6051	4.87262	4.83875	5.25526	4.42224	-1.4875	0.136883	0.999817
ENSMUSG00000093386	1700120O09Rik	lncRNA	MGI:1923906	OTTMUSG00000040035.1	3.3182	9.97418	2.23246	2.17496	1.32049	1.63223	0.5806	2.68386	1.48634	0.137188	NA
ENSMUSG00000089964	Gm16582	lncRNA	MGI:4415002	OTTMUSG00000034758.1	2.71379	6.56041	1.82657	2.74953	1.50531	1.90927	1.0497	2.76885	1.48573	0.13735	NA
ENSMUSG00000097445	Gm26631	lncRNA	MGI:5477125	OTTMUSG00000063188.1	-0.401616	-1.32099	0.270577	292.247	8.17291	8.1104	8.30876	7.91204	-1.4843	0.13773	0.999817
ENSMUSG00000109432	Gm44785	lncRNA	MGI:5753361	OTTMUSG00000059088.1	-1.0905	-2.12948	0.734898	16.0698	4.01222	3.85913	4.36646	3.3518	-1.48388	0.137842	0.999817
ENSMUSG00000099470	Gm29340	lncRNA	MGI:5580046	OTTMUSG00000047330.1	-1.40479	-2.64778	0.946775	9.57329	3.27653	3.32956	3.93623	2.72288	-1.48376	0.137873	0.999817
ENSMUSG00000089737	Gm15688	lncRNA	MGI:3647549	OTTMUSG00000025310.1	1.16449	2.24153	0.785321	13.2731	3.7634	3.75042	3.20929	4.29155	1.48282	0.138123	0.999817
ENSMUSG00000085261	Gm13814	lncRNA	MGI:3649319	OTTMUSG00000014571.1	-0.530424	-1.44435	0.35782	78.562	6.29248	6.36371	6.62091	6.10652	-1.48238	0.13824	0.999817
ENSMUSG00000072893	4933439C10Rik	lncRNA	MGI:1921726	OTTMUSG00000005795.1	0.300305	1.23141	0.202618	926.064	9.84653	9.81925	9.67293	9.96558	1.48213	0.138306	0.999817
ENSMUSG00000084773	Gm12159	lncRNA	MGI:3649482	OTTMUSG00000005475.1	-1.64264	-3.12236	1.11017	7.25902	2.81614	2.82907	3.66107	1.99707	-1.47962	0.138975	0.999817
ENSMUSG00000116305	Lncppara	lncRNA	MGI:5568843	OTTMUSG00000070697.1	0.24774	1.18735	0.167458	8548.59	13.0565	13.0577	12.9356	13.1799	1.47941	0.13903	0.999817
ENSMUSG00000099938	C030007H22Rik	lncRNA	MGI:1924581	OTTMUSG00000048340.1	-1.35649	-2.56061	0.916955	10.329	3.41487	3.18655	3.78454	2.58855	-1.47934	0.13905	0.999817
ENSMUSG00000112510	Gm47566	lncRNA	MGI:6096592	OTTMUSG00000065731.1	-1.87356	-3.66436	1.26669	5.74031	2.62692	2.34445	3.08066	1.60825	-1.4791	0.139113	0.999817
ENSMUSG00000099364	5730419F03Rik	lncRNA	MGI:1917787	OTTMUSG00000047816.1	-0.9519	-1.93442	0.643899	21.9418	4.42308	4.65537	5.10977	4.20097	-1.47834	0.139317	0.999817
ENSMUSG00000085958	A930019D19Rik	lncRNA	MGI:1925056	OTTMUSG00000015688.1	-0.560144	-1.47442	0.379778	66.4231	6.05226	6.12965	6.40719	5.85211	-1.47493	0.140233	0.999817
ENSMUSG00000084983	Gm11789	lncRNA	MGI:3650495	OTTMUSG00000004272.1	-0.685439	-1.60819	0.464804	52.7271	5.69152	5.64129	6.01879	5.26379	-1.47469	0.140297	0.999817
ENSMUSG00000086969	4930443O20Rik	lncRNA	MGI:1921937	OTTMUSG00000013463.1	-0.812583	-1.75635	0.551127	37.4421	5.1683	5.20427	5.59597	4.81257	-1.4744	0.140373	0.999817
ENSMUSG00000112213	4930555G07Rik	lncRNA	MGI:1922532	OTTMUSG00000063777.1	3.78197	13.7559	2.56518	1.66538	1.11327	0.852442	0	1.70488	1.47435	0.140387	NA
ENSMUSG00000116287	Gm3924	lncRNA	MGI:3782098	OTTMUSG00000070769.1	-0.808167	-1.75099	0.548347	37.2638	5.17073	5.01484	5.51414	4.51555	-1.47382	0.140529	0.999817
ENSMUSG00000114846	Gm29927	lncRNA	MGI:5589086	OTTMUSG00000067790.1	1.43512	2.70404	0.973982	8.33231	3.02306	3.42627	2.815	4.03754	1.47345	0.140629	0.999817
ENSMUSG00000092283	Gm20412	lncRNA	MGI:5141877	OTTMUSG00000037055.1	3.21882	9.31024	2.18567	2.1413	1.35587	1.59682	0.5806	2.61303	1.47269	0.140834	0.999817
ENSMUSG00000111412	Gm47047	lncRNA	MGI:6095751	OTTMUSG00000062654.1	-1.02717	-2.03802	0.697526	23.545	4.48038	4.31541	4.85022	3.7806	-1.47259	0.140862	0.999817
ENSMUSG00000115961	Gm41409	lncRNA	MGI:5624294	OTTMUSG00000070979.1	-0.436395	-1.35322	0.296382	207.987	7.63819	7.92932	8.1375	7.72114	-1.47241	0.140911	0.999817
ENSMUSG00000087399	Gm11899	lncRNA	MGI:3649624	OTTMUSG00000004823.1	-1.066	-2.09362	0.724539	18.2653	4.17281	3.96838	4.39701	3.53974	-1.47128	0.141216	0.999817
ENSMUSG00000118361	Gm50237	lncRNA	MGI:6303043	OTTMUSG00000073508.1	-0.591542	-1.50686	0.402362	60.2683	5.9073	5.99273	6.29321	5.69225	-1.47017	0.141515	0.999817
ENSMUSG00000115050	Gm21154	lncRNA	MGI:5434509	OTTMUSG00000069131.1	-0.871234	-1.82923	0.592684	28.0151	4.7886	4.78644	5.1847	4.38817	-1.46998	0.141567	0.999817
ENSMUSG00000117328	4930474M22Rik	lncRNA	MGI:1922167	OTTMUSG00000072209.1	-1.24021	-2.36232	0.844069	12.1279	3.59521	3.55323	4.12873	2.97773	-1.46932	0.141746	0.999817
ENSMUSG00000086127	Gm11934	lncRNA	MGI:3649212	OTTMUSG00000004939.1	1.49736	2.82326	1.01922	9.14056	3.17234	3.02146	2.46762	3.57531	1.46912	0.141801	0.999817
ENSMUSG00000086256	Gm12052	lncRNA	MGI:3652305	OTTMUSG00000005260.1	-3.59036	-12.045	2.44677	1.66595	1.21925	0.793426	1.58685	0	-1.46739	0.14227	NA
ENSMUSG00000093497	Gm20713	lncRNA	MGI:5313160	OTTMUSG00000042140.1	0.2817	1.21563	0.192076	2278.35	11.1371	11.017	10.8755	11.1585	1.46661	0.142483	0.999817
ENSMUSG00000112555	Gm47027	lncRNA	MGI:6095719	OTTMUSG00000064475.1	-0.495058	-1.40938	0.337789	86.1377	6.41179	6.62757	6.87369	6.38145	-1.46559	0.142761	0.999817
ENSMUSG00000103804	Gm37062	lncRNA	MGI:5610290	OTTMUSG00000049486.1	-1.48135	-2.79211	1.01102	8.38832	3.1237	2.97302	3.59697	2.34908	-1.46521	0.142864	0.999817
ENSMUSG00000111982	Gm35135	lncRNA	MGI:5594294	OTTMUSG00000065510.1	3.44097	10.8602	2.34952	2.2819	1.25309	0.76984	0	1.53968	1.46454	0.143046	NA
ENSMUSG00000100548	Gm29585	lncRNA	MGI:5580291	OTTMUSG00000045815.1	-0.805294	-1.7475	0.550049	28.61	4.8465	4.85877	5.2523	4.46525	-1.46404	0.143183	0.999817
ENSMUSG00000101370	Gm29139	lncRNA	MGI:5579845	OTTMUSG00000046979.1	-0.785174	-1.7233	0.536417	64.456	5.89366	5.82188	6.31222	5.33154	-1.46374	0.143265	0.999817
ENSMUSG00000106702	Gm42846	lncRNA	MGI:5662983	OTTMUSG00000055845.1	-3.50824	-11.3785	2.3968	1.84256	1.29169	0.824519	1.64904	0	-1.46372	0.143271	NA
ENSMUSG00000107368	1700018A23Rik	lncRNA	MGI:1919481	OTTMUSG00000056336.1	-1.22758	-2.34175	0.839817	14.0583	3.77562	3.41208	3.98075	2.8434	-1.46173	0.143816	0.999817
ENSMUSG00000097055	Gm4419	lncRNA	MGI:3782604	OTTMUSG00000069320.1	-0.471866	-1.3869	0.32306	120.951	6.90241	6.77103	7.01919	6.52287	-1.46061	0.144121	0.999817
ENSMUSG00000097011	Gm4651	lncRNA	MGI:3782833	OTTMUSG00000056862.1	-0.439723	-1.35634	0.301354	142.18	7.1399	7.18708	7.40666	6.96749	-1.45916	0.144521	0.999817
ENSMUSG00000058934	Igf1os	lncRNA	MGI:3841250	OTTMUSG00000031414.2	-0.807742	-1.75047	0.553571	40.9688	5.28954	5.29111	5.74641	4.83581	-1.45915	0.144524	0.999817
ENSMUSG00000086575	Gm14104	lncRNA	MGI:3651500	OTTMUSG00000015667.1	3.9755	15.7306	2.72713	1.21506	0.924183	1.01286	0	2.02573	1.45776	0.144907	NA
ENSMUSG00000112569	Gm33111	lncRNA	MGI:5592270	OTTMUSG00000065164.1	4.14195	17.6543	2.84236	1.19782	0.830056	1.04943	0	2.09886	1.45722	0.145055	NA
ENSMUSG00000117315	1600022D10Rik	lncRNA	MGI:1920502	OTTMUSG00000072611.1	-0.434068	-1.35104	0.29792	172.465	7.41307	7.29519	7.50487	7.08551	-1.45699	0.145118	0.999817
ENSMUSG00000084873	C030047K22Rik	lncRNA	MGI:1924868	OTTMUSG00000039789.2	-1.38691	-2.61517	0.952768	10.2493	3.28776	3.51671	4.22466	2.80876	-1.45566	0.145487	0.999817
ENSMUSG00000105331	Gm29865	lncRNA	MGI:5589024	OTTMUSG00000054903.1	-0.520966	-1.43492	0.358022	82.3532	6.34542	6.53427	6.79059	6.27796	-1.45512	0.145635	0.999817
ENSMUSG00000113875	D230030E09Rik	lncRNA	MGI:4438394	OTTMUSG00000066311.1	-3.79645	-13.8945	2.61268	1.2324	1.01299	0.925598	1.8512	0	-1.45309	0.1462	NA
ENSMUSG00000098087	Gm17750	lncRNA	MGI:5009828	OTTMUSG00000043070.1	-0.377402	-1.299	0.259944	495.696	8.92025	8.71815	8.92265	8.51365	-1.45186	0.146541	0.999817
ENSMUSG00000084966	2810471M01Rik	lncRNA	MGI:1920068	OTTMUSG00000005312.1	-4.03281	-16.3681	2.77891	1.14584	0.879511	1.00446	2.00893	0	-1.45122	0.146719	NA
ENSMUSG00000112910	Gm29685	lncRNA	MGI:5588844	OTTMUSG00000064083.1	3.16707	8.98219	2.18513	2.38543	1.34323	1.47625	0.469096	2.48341	1.44937	0.147234	NA
ENSMUSG00000098045	Gm26979	lncRNA	MGI:5504094	OTTMUSG00000043191.1	-0.542207	-1.4562	0.374161	83.9854	6.36285	6.12049	6.38438	5.8566	-1.44913	0.147302	0.999817
ENSMUSG00000087131	Gm16152	lncRNA	MGI:3802058	OTTMUSG00000030950.1	-0.974292	-1.96468	0.672499	19.9621	4.31515	4.1747	4.63409	3.7153	-1.44876	0.147404	0.999817
ENSMUSG00000097379	Gm26873	lncRNA	MGI:5477367	OTTMUSG00000072033.1	-0.455503	-1.37126	0.315036	139.498	7.11125	7.10267	7.32304	6.8823	-1.44588	0.148212	0.999817
ENSMUSG00000114532	2610318M16Rik	lncRNA	MGI:1925643	OTTMUSG00000068496.1	-0.494812	-1.40914	0.342299	89.4968	6.44969	6.65068	6.90569	6.39567	-1.44556	0.148302	0.999817
ENSMUSG00000097414	B130046B21Rik	lncRNA	MGI:3704458	OTTMUSG00000070935.3	-0.68939	-1.6126	0.476944	48.7146	5.58297	5.55784	5.89547	5.22021	-1.44543	0.148336	0.999817
ENSMUSG00000091160	Gm17133	lncRNA	MGI:4937960	OTTMUSG00000036801.1	-0.517076	-1.43105	0.358166	110.744	6.7683	6.74932	7.00539	6.49325	-1.44368	0.14883	0.999817
ENSMUSG00000101288	Gm28342	lncRNA	MGI:5579048	OTTMUSG00000048270.1	-1.84594	-3.59486	1.27916	5.36312	2.48063	2.54998	3.39507	1.70488	-1.44309	0.148996	0.999817
ENSMUSG00000085845	Gm13944	lncRNA	MGI:3650359	OTTMUSG00000015155.1	-0.405082	-1.32416	0.280808	229.582	7.82267	7.93905	8.14411	7.73398	-1.44255	0.149146	0.999817
ENSMUSG00000097836	Gm26903	lncRNA	MGI:5477397	OTTMUSG00000044822.1	-0.755506	-1.68822	0.524464	33.7375	5.06704	4.88274	5.28331	4.48217	-1.44053	0.149717	0.999817
ENSMUSG00000106586	1700013M08Rik	lncRNA	MGI:1922755	OTTMUSG00000053617.1	-1.90404	-3.74259	1.32178	5.70778	2.43637	2.54194	3.379	1.70488	-1.44051	0.149723	0.999817
ENSMUSG00000092341	Malat1	lncRNA	MGI:1919539	OTTMUSG00000037798.2	0.231168	1.17378	0.160587	5.89258e+06	22.4838	22.5025	22.3838	22.6213	1.43952	0.150002	0.999817
ENSMUSG00000111809	Gm49334	lncRNA	MGI:6121520	OTTMUSG00000063335.1	-0.713368	-1.63963	0.495652	38.6794	5.26602	5.24233	5.59759	4.88707	-1.43925	0.150079	0.999817
ENSMUSG00000112941	Gm48623	lncRNA	MGI:6098220	OTTMUSG00000067520.1	-0.494806	-1.40913	0.344067	109.228	6.74247	6.91213	7.16866	6.65561	-1.43811	0.150403	0.999817
ENSMUSG00000107937	Gm44200	lncRNA	MGI:5690592	OTTMUSG00000056404.2	0.924518	1.89805	0.643685	22.1861	4.47263	4.34787	3.93355	4.7622	1.43629	0.15092	0.999817
ENSMUSG00000113298	Gm48559	lncRNA	MGI:6098115	OTTMUSG00000066094.1	-0.894358	-1.85878	0.622975	21.0405	4.4082	4.54164	4.96786	4.11543	-1.43562	0.151109	0.999817
ENSMUSG00000098164	Gm5493	lncRNA	MGI:3644511	OTTMUSG00000043085.2	-0.991994	-1.98893	0.690988	22.3683	4.43545	4.2256	4.60843	3.84277	-1.43562	0.151111	0.999817
ENSMUSG00000090322	Gm17090	lncRNA	MGI:4937917	OTTMUSG00000035851.1	0.404493	1.32362	0.28176	315.923	8.26523	8.05642	7.85459	8.25826	1.43559	0.151119	0.999817
ENSMUSG00000090778	Gm3235	lncRNA	MGI:3781413	OTTMUSG00000036058.1	-0.307758	-1.23778	0.21467	507.238	8.98016	8.99322	9.14836	8.83807	-1.43363	0.151678	0.999817
ENSMUSG00000112793	Gm32872	lncRNA	MGI:5592031	OTTMUSG00000064463.1	0.908351	1.8769	0.633673	22.7722	4.48011	4.52234	4.12959	4.91509	1.43347	0.151724	0.999817
ENSMUSG00000115016	Gm33906	lncRNA	MGI:5593065	OTTMUSG00000069811.1	1.2458	2.3715	0.869373	7920.14	12.3174	12.5646	11.9745	13.1547	1.43299	0.151861	0.999817
ENSMUSG00000112469	Gm47823	lncRNA	MGI:6097015	OTTMUSG00000064096.1	-1.91067	-3.75984	1.33396	5.06638	2.43455	2.2924	3.08066	1.50414	-1.43233	0.152049	0.999817
ENSMUSG00000118229	Lncbate10	lncRNA	MGI:3045386	OTTMUSG00000073585.1	2.22386	4.67142	1.55341	3.35276	1.63893	2.41094	1.53373	3.28814	1.4316	0.152259	0.999817
ENSMUSG00000104556	Gm43192	lncRNA	MGI:5663329	OTTMUSG00000054846.1	-1.53462	-2.89711	1.07427	6.39881	2.72363	3.11721	3.81108	2.42334	-1.42852	0.153141	0.999817
ENSMUSG00000109455	Gm44710	lncRNA	MGI:5753286	OTTMUSG00000059055.1	0.378688	1.30016	0.265295	227.44	7.81514	7.68576	7.50029	7.87123	1.42742	0.153459	0.999817
ENSMUSG00000099354	1700124L16Rik	lncRNA	MGI:1915184	OTTMUSG00000045513.1	1.36947	2.58375	0.959702	9.9761	3.32031	3.29346	2.73094	3.85597	1.42697	0.153588	0.999817
ENSMUSG00000111293	Gm34006	lncRNA	MGI:5593165	OTTMUSG00000063469.1	-0.790911	-1.73017	0.554433	32.1488	4.99138	4.93605	5.26786	4.60424	-1.42652	0.153718	0.999817
ENSMUSG00000085639	Gm15410	lncRNA	MGI:3705241	OTTMUSG00000021227.1	-1.38106	-2.60459	0.968466	9.6694	3.03543	3.66373	4.40819	2.91927	-1.42603	0.153861	0.999817
ENSMUSG00000087217	Gm13209	lncRNA	MGI:3651228	OTTMUSG00000010958.3	-1.24911	-2.37694	0.876099	10.8937	3.49179	3.47071	4.03906	2.90236	-1.42576	0.153937	0.999817
ENSMUSG00000097292	A230107N01Rik	lncRNA	MGI:2445042	OTTMUSG00000046949.1	-0.501676	-1.41586	0.352252	91.5544	6.47071	6.12558	6.38276	5.86839	-1.4242	0.154389	0.999817
ENSMUSG00000100281	4930422M22Rik	lncRNA	MGI:1921024	OTTMUSG00000048802.1	-0.670948	-1.59212	0.47122	44.8106	5.4787	5.42886	5.74128	5.11643	-1.42385	0.154489	0.999817
ENSMUSG00000084790	Gm15879	lncRNA	MGI:3802012	OTTMUSG00000027160.1	0.266543	1.20292	0.187222	657.613	9.34498	9.20264	9.06973	9.33554	1.42368	0.15454	0.999817
ENSMUSG00000101636	4930579H20Rik	lncRNA	MGI:1923105	OTTMUSG00000045057.1	-1.26127	-2.39707	0.886148	13.4039	3.67246	3.17327	3.62366	2.72288	-1.42332	0.154643	0.999817
ENSMUSG00000062282	Gm10113	lncRNA	MGI:3642714	OTTMUSG00000067701.1	-1.91111	-3.76099	1.34318	4.7671	2.38329	2.2924	3.08066	1.50414	-1.42282	0.154787	0.999817
ENSMUSG00000086220	Gm16599	lncRNA	MGI:4439523	OTTMUSG00000040142.1	-0.308118	-1.23809	0.216562	5392.28	12.3736	12.2573	12.4187	12.096	-1.42277	0.154803	0.999817
ENSMUSG00000087434	Rab11fip4os1	lncRNA	MGI:3650027	OTTMUSG00000000185.1	-1.86453	-3.64149	1.31062	5.14444	2.39682	2.55468	3.40448	1.70488	-1.42263	0.154843	0.999817
ENSMUSG00000086686	F630206G17Rik	lncRNA	MGI:3665471	OTTMUSG00000005484.1	-0.55378	-1.46793	0.389363	63.384	5.96728	6.15421	6.41867	5.88975	-1.42227	0.154947	0.999817
ENSMUSG00000089827	1700023H06Rik	lncRNA	MGI:1916692	OTTMUSG00000034706.1	0.647132	1.56605	0.455272	57.2675	5.77207	5.6356	5.33297	5.93823	1.42142	0.155195	0.999817
ENSMUSG00000108094	Gm31108	lncRNA	MGI:5590267	OTTMUSG00000057142.1	-0.545968	-1.46	0.38459	69.0061	6.07799	6.30848	6.61088	6.00608	-1.41961	0.155721	0.999817
ENSMUSG00000110373	Gm42303	lncRNA	MGI:5625188	OTTMUSG00000061516.1	-0.572778	-1.48738	0.403511	67.1468	6.03325	6.24328	6.55668	5.92987	-1.41948	0.155758	0.999817
ENSMUSG00000109128	Gm45022	lncRNA	MGI:5753598	OTTMUSG00000059302.1	-1.25785	-2.3914	0.886759	10.618	3.44298	3.47961	4.05686	2.90236	-1.41848	0.156049	0.999817
ENSMUSG00000117731	Gm50145	lncRNA	MGI:6302898	OTTMUSG00000073124.1	-0.469625	-1.38475	0.331294	111.738	6.76424	6.45196	6.68425	6.21966	-1.41755	0.156323	0.999817
ENSMUSG00000097616	1110019D14Rik	lncRNA	MGI:1923561	OTTMUSG00000057090.1	0.291251	1.2237	0.205462	6543.75	12.5995	13.0147	12.8769	13.1525	1.41754	0.156324	0.999817
ENSMUSG00000073067	9130019P16Rik	lncRNA	MGI:1918824	OTTMUSG00000023151.4	-0.308067	-1.23805	0.217398	537.135	9.06097	9.01492	9.17299	8.85685	-1.41706	0.156465	0.999817
ENSMUSG00000092415	Gm20513	lncRNA	MGI:5141978	OTTMUSG00000037122.2	-0.8483	-1.80038	0.599618	31.0688	4.89658	5.06577	5.46739	4.66414	-1.41474	0.157146	0.999817
ENSMUSG00000103983	Gm20045	lncRNA	MGI:5012230	OTTMUSG00000049988.1	0.309771	1.23951	0.218968	1155.33	10.1567	10.042	9.8983	10.1857	1.41469	0.157159	0.999817
ENSMUSG00000115729	Gm48957	lncRNA	MGI:6118287	OTTMUSG00000070111.1	-1.29805	-2.45896	0.919376	10.2527	3.38248	3.39341	4.00626	2.78055	-1.41188	0.157985	0.999817
ENSMUSG00000086205	Gm12679	lncRNA	MGI:3650924	OTTMUSG00000007957.1	1.65199	3.14266	1.1703	6.02981	2.67616	2.76081	2.0369	3.48471	1.41159	0.158072	0.999817
ENSMUSG00000086765	Gm11827	lncRNA	MGI:3649801	OTTMUSG00000004506.1	0.673037	1.59443	0.476836	46.1165	5.49997	5.64078	5.31188	5.96968	1.41146	0.158108	0.999817
ENSMUSG00000084936	Gm11583	lncRNA	MGI:3705153	OTTMUSG00000002305.1	-1.12962	-2.18801	0.800413	14.2275	3.83333	3.71112	4.25578	3.16647	-1.4113	0.158157	0.999817
ENSMUSG00000101655	2310040G24Rik	lncRNA	MGI:1916897	OTTMUSG00000046086.1	-0.64346	-1.56207	0.455987	47.309	5.55747	5.49606	5.83329	5.15883	-1.41114	0.158204	0.999817
ENSMUSG00000085431	4930440I19Rik	lncRNA	MGI:1925408	OTTMUSG00000016699.2	1.86091	3.63235	1.31882	5.33727	2.50145	2.38219	1.64904	3.11533	1.41103	0.158235	0.999817
ENSMUSG00000112935	Gm40983	lncRNA	MGI:5623868	OTTMUSG00000067210.1	-1.01445	-2.02013	0.718979	15.8051	4.02222	3.99709	4.47823	3.51596	-1.41096	0.158257	0.999817
ENSMUSG00000085057	Gm13415	lncRNA	MGI:3651241	OTTMUSG00000012003.2	0.283604	1.21723	0.201059	2066.04	10.9905	10.8505	10.706	10.995	1.41055	0.158378	0.999817
ENSMUSG00000108034	4930557K07Rik	lncRNA	MGI:1925452	OTTMUSG00000056697.1	-0.303791	-1.23438	0.21575	897.474	9.79586	9.71366	9.86716	9.56016	-1.40807	0.159109	0.999817
ENSMUSG00000112578	Gm33308	lncRNA	MGI:5592467	OTTMUSG00000065228.1	-3.7963	-13.8932	2.69854	1.23856	0.960398	0.925598	1.8512	0	-1.4068	0.159487	NA
ENSMUSG00000101505	1700109G14Rik	lncRNA	MGI:1914605	OTTMUSG00000045411.1	2.30628	4.94607	1.63965	3.87981	2.07922	1.81047	0.898064	2.72288	1.40657	0.159554	0.999817
ENSMUSG00000113811	Gm47882	lncRNA	MGI:6097109	OTTMUSG00000066746.2	0.272774	1.20813	0.193979	499.759	8.9355	9.2188	9.08266	9.35494	1.4062	0.159664	0.999817
ENSMUSG00000050936	Gm42743	lncRNA	MGI:5662880	OTTMUSG00000053088.1	2.07459	4.21225	1.47579	7.03971	2.46925	1.83889	1.33157	2.3462	1.40574	0.1598	NA
ENSMUSG00000087333	Gm13652	lncRNA	MGI:3650033	OTTMUSG00000013241.1	0.329001	1.25614	0.23408	355.925	8.44692	8.37061	8.20303	8.5382	1.40551	0.159871	0.999817
ENSMUSG00000103679	Gm37623	lncRNA	MGI:5610851	OTTMUSG00000050476.1	-0.555628	-1.46981	0.395522	76.6116	6.22511	6.42157	6.69404	6.14911	-1.4048	0.160081	0.999817
ENSMUSG00000114903	Gm46419	lncRNA	MGI:5826056	OTTMUSG00000068453.2	-2.77628	-6.85082	1.9763	3.67309	1.92219	1.20167	1.93046	0.472883	-1.40479	0.160084	NA
ENSMUSG00000117399	Gm19689	lncRNA	MGI:5011874	OTTMUSG00000072762.1	-0.923173	-1.89628	0.657273	23.8488	4.53667	4.25589	4.66404	3.84774	-1.40455	0.160155	0.999817
ENSMUSG00000115681	Gm2682	lncRNA	MGI:3780851	OTTMUSG00000070557.1	-0.443964	-1.36034	0.316299	629.447	9.22422	9.31754	9.54074	9.09435	-1.40362	0.160431	0.999817
ENSMUSG00000090255	4921534H16Rik	lncRNA	MGI:1913987	OTTMUSG00000032789.2	-0.719677	-1.64681	0.513161	47.0344	5.50132	5.29199	5.65226	4.93172	-1.40244	0.160785	0.999817
ENSMUSG00000090565	4930405O22Rik	lncRNA	MGI:3041158	OTTMUSG00000035648.1	0.765104	1.69949	0.546903	28.9365	4.86537	4.89017	4.51991	5.26043	1.39898	0.16182	0.999817
ENSMUSG00000087377	AV099323	lncRNA	MGI:2139252	OTTMUSG00000015550.1	0.362914	1.28602	0.259656	336.757	8.37782	8.31145	8.13315	8.48976	1.39767	0.162211	0.999817
ENSMUSG00000086472	Gm16172	lncRNA	MGI:3801735	OTTMUSG00000031348.1	-0.78701	-1.72549	0.563379	30.5193	4.92076	4.75047	5.12215	4.37879	-1.39695	0.16243	0.999817
ENSMUSG00000113598	Gm48287	lncRNA	MGI:6097724	OTTMUSG00000067599.1	-0.514992	-1.42899	0.369117	89.6788	6.45577	6.42699	6.68638	6.1676	-1.3952	0.162956	0.999817
ENSMUSG00000106906	Gm34728	lncRNA	MGI:5593887	OTTMUSG00000056135.1	-1.01202	-2.01673	0.725415	14.55	3.84486	4.20663	4.68579	3.72747	-1.39509	0.16299	0.999817
ENSMUSG00000110976	Gm48093	lncRNA	MGI:6097438	OTTMUSG00000063865.2	-0.931878	-1.90776	0.668062	20.7573	4.36203	4.3246	4.83227	3.81693	-1.3949	0.163047	0.999817
ENSMUSG00000113495	Gm19792	lncRNA	MGI:5011977	OTTMUSG00000066900.1	-1.10312	-2.14819	0.79184	12.7357	3.70856	3.81237	4.34587	3.27886	-1.39311	0.163586	0.999817
ENSMUSG00000085024	C230035I16Rik	lncRNA	MGI:2444850	OTTMUSG00000000551.1	-0.39341	-1.31349	0.28246	158.199	7.29731	7.28983	7.49138	7.08827	-1.3928	0.163681	0.999817
ENSMUSG00000087690	Gm16031	lncRNA	MGI:3801966	OTTMUSG00000029279.1	-0.973158	-1.96313	0.698776	17.3551	4.14866	4.00713	4.46239	3.55188	-1.39266	0.163722	0.999817
ENSMUSG00000115529	9630013A20Rik	lncRNA	MGI:2442953	OTTMUSG00000069308.1	-0.434892	-1.35181	0.312833	234.385	7.8398	7.91319	8.12239	7.70399	-1.39017	0.164476	0.999817
ENSMUSG00000090088	Gm15934	lncRNA	MGI:3801896	OTTMUSG00000027972.1	3.31072	9.92261	2.38194	1.75619	1.08565	1.54107	0.469096	2.61303	1.38992	0.164552	0.999817
ENSMUSG00000054589	Gm9949	lncRNA	MGI:3647947	OTTMUSG00000073610.1	-1.01232	-2.01715	0.728783	17.9572	4.12526	4.18252	4.6441	3.72095	-1.38906	0.164816	0.999817
ENSMUSG00000084890	A830036E02Rik	lncRNA	MGI:3686876	OTTMUSG00000004987.2	-3.68327	-12.8462	2.65273	1.7358	0.755997	1.51199	2.5511	0.472883	-1.38848	0.16499	NA
ENSMUSG00000115222	Gm49747	lncRNA	MGI:6215240	OTTMUSG00000069781.1	0.393858	1.3139	0.283823	132.876	7.05392	6.95953	6.76205	7.15702	1.38769	0.165232	0.999817
ENSMUSG00000087322	Gm16075	lncRNA	MGI:3801977	OTTMUSG00000029879.1	-3.4243	-10.7354	2.47008	1.58588	1.20597	0.766866	1.53373	0	-1.38631	0.165652	NA
ENSMUSG00000108583	Gm44854	lncRNA	MGI:5753430	OTTMUSG00000058359.1	-0.934477	-1.9112	0.674311	18.7229	4.19449	4.42653	4.86852	3.98455	-1.38582	0.1658	0.999817
ENSMUSG00000113834	Gm34022	lncRNA	MGI:5593181	OTTMUSG00000067506.1	-1.86853	-3.6516	1.34842	5.47119	2.34245	2.37267	3.379	1.36633	-1.38572	0.165832	0.999817
ENSMUSG00000086443	4933421A08Rik	lncRNA	MGI:1918347	OTTMUSG00000008934.1	-0.557891	-1.47212	0.402621	73.4533	6.16152	6.07196	6.35569	5.78822	-1.38565	0.165855	0.999817
ENSMUSG00000112006	Gm48633	lncRNA	MGI:6098238	OTTMUSG00000065414.1	-0.923975	-1.89734	0.666912	17.0491	4.07876	4.44731	4.89133	4.00328	-1.38545	0.165914	0.999817
ENSMUSG00000097365	C030034L19Rik	lncRNA	MGI:2444519	OTTMUSG00000051404.1	-0.533745	-1.44768	0.385564	58.449	5.86398	6.05527	6.3155	5.79503	-1.38432	0.166259	0.999817
ENSMUSG00000099876	Gm29650	lncRNA	MGI:5580356	OTTMUSG00000045278.1	-0.379039	-1.30048	0.274041	166.106	7.35418	7.11026	7.29767	6.92284	-1.38315	0.166619	0.999817
ENSMUSG00000106108	Gm43221	lncRNA	MGI:5663358	OTTMUSG00000053196.1	-0.512862	-1.42688	0.371076	106.887	6.70823	6.80873	7.05159	6.56587	-1.3821	0.166942	0.999817
ENSMUSG00000054391	4930517O19Rik	lncRNA	MGI:1922325	OTTMUSG00000032801.2	-0.299239	-1.2305	0.216749	1834.54	10.824	10.821	10.9714	10.6706	-1.38058	0.167408	0.999817
ENSMUSG00000073051	Gm14812	lncRNA	MGI:3642165	OTTMUSG00000018066.1	-0.513232	-1.42724	0.372144	72.4319	6.16513	6.34111	6.5856	6.09663	-1.37912	0.167857	0.999817
ENSMUSG00000086931	Gm14532	lncRNA	MGI:3705266	OTTMUSG00000017066.1	-0.317357	-1.24605	0.23017	759.934	9.5547	9.55834	9.71275	9.40393	-1.3788	0.167958	0.999817
ENSMUSG00000097309	Gm17249	lncRNA	MGI:4936883	OTTMUSG00000063525.1	0.336753	1.26291	0.244311	232.403	7.85371	7.7253	7.55775	7.89284	1.37838	0.168086	0.999817
ENSMUSG00000102069	1700012I11Rik	lncRNA	MGI:1916584	OTTMUSG00000045111.1	-0.908227	-1.87674	0.659407	19.1672	4.27953	4.34981	4.77367	3.92594	-1.37734	0.168407	0.999817
ENSMUSG00000085284	Gm16189	lncRNA	MGI:3801760	OTTMUSG00000031634.1	-0.352522	-1.27679	0.256227	423.162	8.70757	8.66601	8.8376	8.49441	-1.37582	0.168878	0.999817
ENSMUSG00000087132	A930001C03Rik	lncRNA	MGI:2441838	OTTMUSG00000028324.2	0.308761	1.23864	0.224734	376.682	8.54735	8.451	8.2964	8.60561	1.3739	0.169474	0.999817
ENSMUSG00000086841	2410006H16Rik	lncRNA	MGI:1916471	OTTMUSG00000005863.1	0.319409	1.24782	0.232647	373.466	8.53637	8.48621	8.32702	8.64539	1.37293	0.169774	0.999817
ENSMUSG00000031736	Crnde	lncRNA	MGI:1918546	OTTMUSG00000042411.2	-0.41037	-1.32903	0.298924	189.392	7.54821	7.5729	7.79036	7.35544	-1.37282	0.169808	0.999817
ENSMUSG00000098098	Bvht	lncRNA	MGI:5434104	OTTMUSG00000044427.1	-0.38046	-1.30176	0.27721	152.086	7.24019	7.08043	7.27036	6.8905	-1.37246	0.169921	0.999817
ENSMUSG00000086484	Nron	lncRNA	MGI:2444126	OTTMUSG00000011913.1	-0.631232	-1.54889	0.460272	41.9205	5.38895	5.52208	5.83836	5.2058	-1.37143	0.17024	0.999817
ENSMUSG00000100850	4930434B07Rik	lncRNA	MGI:1921223	OTTMUSG00000048351.1	-3.42375	-10.7313	2.49822	1.73778	1.11372	0.766866	1.53373	0	-1.37048	0.170539	NA
ENSMUSG00000110652	Gm33023	lncRNA	MGI:5592182	OTTMUSG00000061964.1	-0.271	-1.20664	0.198265	495.411	8.95031	8.97504	9.10994	8.84015	-1.36686	0.17167	0.999817
ENSMUSG00000114028	9630002D21Rik	lncRNA	MGI:2442274	OTTMUSG00000066055.1	-0.591861	-1.50719	0.4334	73.7762	6.16142	6.2243	6.4524	5.99621	-1.36562	0.172057	0.999817
ENSMUSG00000055015	Gm9961	lncRNA	MGI:3642444	OTTMUSG00000027427.1	0.330995	1.25788	0.242885	356.217	8.45274	8.40977	8.25109	8.56846	1.36276	0.172957	0.999817
ENSMUSG00000113892	Gm48605	lncRNA	MGI:6098188	OTTMUSG00000066532.1	1.12583	2.18228	0.826619	13.7393	3.72327	3.41974	2.85253	3.98695	1.36197	0.173206	0.999817
ENSMUSG00000086191	Zfp652os	lncRNA	MGI:3044900	OTTMUSG00000001757.1	-0.724343	-1.65215	0.531833	34.0503	5.07482	5.17681	5.54238	4.81123	-1.36197	0.173206	0.999817
ENSMUSG00000116249	Gm49484	lncRNA	MGI:6155158	OTTMUSG00000071078.1	-0.672931	-1.59431	0.494119	36.3439	5.19316	5.10727	5.44445	4.77009	-1.36188	0.173236	0.999817
ENSMUSG00000108441	Gm32846	lncRNA	MGI:5592005	OTTMUSG00000058797.1	3.38908	10.4765	2.48983	1.68802	1.12319	0.804124	0	1.60825	1.36117	0.17346	NA
ENSMUSG00000085438	Oip5os1	lncRNA	MGI:1913852	OTTMUSG00000015950.1	0.238921	1.18011	0.175637	5569	12.4366	12.4869	12.3671	12.6068	1.36031	0.173731	0.999817
ENSMUSG00000097633	Gm16617	lncRNA	MGI:4439541	OTTMUSG00000069312.1	-2.21879	-4.65501	1.63124	3.94989	2.13088	1.77212	2.52614	1.01809	-1.36019	0.173771	NA
ENSMUSG00000112392	Gm35240	lncRNA	MGI:5594399	OTTMUSG00000065325.1	3.63802	12.4496	2.67847	1.33989	0.987715	0.831142	0	1.66228	1.35825	0.174385	NA
ENSMUSG00000110369	Gm45349	lncRNA	MGI:5791185	OTTMUSG00000061005.1	-1.10585	-2.15226	0.814385	13.0693	3.72774	3.52965	4.08534	2.97396	-1.3579	0.174495	0.999817
ENSMUSG00000085411	Gm14319	lncRNA	MGI:3649450	OTTMUSG00000016303.1	-2.39003	-5.24167	1.7603	2.82024	1.71407	1.84026	2.66242	1.01809	-1.35774	0.174546	0.999817
ENSMUSG00000097624	Gm5091	lncRNA	MGI:3779456	OTTMUSG00000071977.1	2.20992	4.62649	1.62809	3.34064	1.87499	1.93166	0.953133	2.91018	1.35737	0.174663	0.999817
ENSMUSG00000086831	Gm14280	lncRNA	MGI:3650415	OTTMUSG00000016183.1	-3.1862	-9.10208	2.34811	2.01796	1.22602	1.38032	2.28776	0.472883	-1.35692	0.174807	NA
ENSMUSG00000086700	Gm15747	lncRNA	MGI:3783189	OTTMUSG00000025925.2	-0.517529	-1.4315	0.381467	81.3088	6.32303	6.13503	6.38023	5.88983	-1.35668	0.174882	0.999817
ENSMUSG00000086027	Gm11250	lncRNA	MGI:3651181	OTTMUSG00000000334.1	-0.576405	-1.49113	0.424972	94.1811	6.50154	6.36118	6.72567	5.9967	-1.35634	0.174993	0.999817
ENSMUSG00000101797	Gm29266	lncRNA	MGI:5579972	OTTMUSG00000048304.1	-0.286547	-1.21972	0.211269	932.096	9.84841	9.73832	9.87246	9.60418	-1.35631	0.175	0.999817
ENSMUSG00000086652	Gm14029	lncRNA	MGI:3650450	OTTMUSG00000015424.1	-3.87129	-14.6344	2.85429	1.05811	0.834165	0.934365	1.86873	0	-1.3563	0.175003	NA
ENSMUSG00000108676	1700123J17Rik	lncRNA	MGI:1923978	OTTMUSG00000058207.1	1.27458	2.41929	0.940004	8.70501	3.10725	3.5492	2.9855	4.1129	1.35593	0.175121	0.999817
ENSMUSG00000097232	Gm26854	lncRNA	MGI:5477348	OTTMUSG00000070586.1	-0.286553	-1.21972	0.211701	1337.74	10.3705	10.3897	10.532	10.2473	-1.35358	0.175872	0.999817
ENSMUSG00000112290	Gm33782	lncRNA	MGI:5592941	OTTMUSG00000064506.1	-1.66502	-3.17119	1.23059	6.37466	2.62334	2.62596	3.35017	1.90176	-1.35303	0.176048	NA
ENSMUSG00000053117	E330013P04Rik	lncRNA	MGI:2147732	OTTMUSG00000046051.2	0.580132	1.49499	0.428964	70.9947	6.10756	6.1829	5.89228	6.47351	1.3524	0.176246	0.999817
ENSMUSG00000097911	Gm26691	lncRNA	MGI:5477185	OTTMUSG00000054835.3	-0.438046	-1.35477	0.323978	134.711	7.05638	7.09036	7.3316	6.84912	-1.35209	0.176348	0.999817
ENSMUSG00000087086	Gm13269	lncRNA	MGI:3651949	OTTMUSG00000011218.2	-0.303455	-1.2341	0.224891	458.622	8.82279	8.64123	8.7867	8.49576	-1.34934	0.177228	0.999817
ENSMUSG00000107412	Gm20383	lncRNA	MGI:5012568	OTTMUSG00000057798.1	-0.967422	-1.95534	0.717049	15.5416	3.98965	4.12531	4.57797	3.67265	-1.34917	0.177282	0.999817
ENSMUSG00000111713	Gm20234	lncRNA	MGI:5012419	OTTMUSG00000063219.1	-0.747383	-1.67874	0.554312	26.3761	4.72315	4.9455	5.30797	4.58303	-1.34831	0.177559	0.999817
ENSMUSG00000102899	Gm37850	lncRNA	MGI:5611078	OTTMUSG00000050906.1	0.391994	1.31221	0.290743	188.529	7.54123	7.40387	7.21862	7.58912	1.34825	0.177578	0.999817
ENSMUSG00000091370	5730435O14Rik	lncRNA	MGI:1917788	OTTMUSG00000036777.1	0.582331	1.49727	0.431997	49.0159	5.52353	6.02414	5.74126	6.30703	1.348	0.177659	0.999817
ENSMUSG00000103041	Gm37305	lncRNA	MGI:5610533	OTTMUSG00000051782.2	0.403757	1.32295	0.299583	125.276	6.96689	7.01767	6.81465	7.22069	1.34773	0.177745	0.999817
ENSMUSG00000113900	Gm40437	lncRNA	MGI:5623322	OTTMUSG00000065943.1	-0.704582	-1.62967	0.52282	31.432	4.99068	4.88943	5.22997	4.5489	-1.34766	0.177768	0.999817
ENSMUSG00000087564	Gm11817	lncRNA	MGI:3650295	OTTMUSG00000004457.1	-1.52134	-2.87057	1.12889	6.54423	2.76412	2.827	3.46306	2.19093	-1.34764	0.177773	0.999817
ENSMUSG00000085245	Gm11713	lncRNA	MGI:3652139	OTTMUSG00000003629.1	-0.325689	-1.25326	0.241695	644.575	9.31556	9.28495	9.43664	9.13326	-1.34752	0.177812	0.999817
ENSMUSG00000048603	Gm9828	lncRNA	MGI:3642913	OTTMUSG00000033603.1	-0.30678	-1.23694	0.228163	264.258	8.04242	7.96552	8.11858	7.81247	-1.34457	0.178765	0.999817
ENSMUSG00000102101	Zbtb11os1	lncRNA	MGI:1913641	OTTMUSG00000026410.3	0.49709	1.41136	0.369758	67.4885	6.06779	6.26534	6.02334	6.50734	1.34437	0.17883	0.999817
ENSMUSG00000104283	Gm37459	lncRNA	MGI:5610687	OTTMUSG00000052055.2	-0.67052	-1.59165	0.499434	38.6485	5.25432	5.31026	5.64397	4.97655	-1.34256	0.179415	0.999817
ENSMUSG00000086333	1700120E14Rik	lncRNA	MGI:1920856	OTTMUSG00000029561.1	0.404126	1.32329	0.301325	174.751	7.42343	7.28632	7.09303	7.4796	1.34116	0.179868	0.999817
ENSMUSG00000110101	Gm6249	lncRNA	MGI:3644248	OTTMUSG00000060297.1	-1.61791	-3.06929	1.20654	6.55743	2.69253	2.36735	3.07242	1.66228	-1.34094	0.179939	0.999817
ENSMUSG00000116793	Gm34256	lncRNA	MGI:5593415	OTTMUSG00000071343.1	2.89229	7.42448	2.15766	2.54988	1.54899	1.23308	0.469096	1.99707	1.34047	0.180091	NA
ENSMUSG00000111160	Gm48855	lncRNA	MGI:6098594	OTTMUSG00000062592.1	-0.433108	-1.35014	0.3231	247.711	7.91569	7.92646	8.1434	7.70952	-1.34047	0.180091	0.999817
ENSMUSG00000115172	Gm2582	lncRNA	MGI:3780750	OTTMUSG00000070395.1	-0.91977	-1.89181	0.68643	17.1357	4.12729	4.21192	4.639	3.78484	-1.33993	0.180267	0.999817
ENSMUSG00000109441	Gm44983	lncRNA	MGI:5753559	OTTMUSG00000059876.1	2.73119	6.64005	2.0387	2.70526	1.73704	1.38577	0.5806	2.19093	1.33967	0.180352	NA
ENSMUSG00000085572	Gm16234	lncRNA	MGI:3801867	OTTMUSG00000031917.1	-0.626496	-1.54381	0.468106	38.3487	5.27607	5.34586	5.65226	5.03946	-1.33836	0.180778	0.999817
ENSMUSG00000087525	Gm13062	lncRNA	MGI:3649476	OTTMUSG00000010221.1	-0.522787	-1.43673	0.390698	62.3566	5.92134	6.22456	6.49564	5.95348	-1.33808	0.180869	0.999817
ENSMUSG00000072844	G530011O06Rik	lncRNA	MGI:3603513	OTTMUSG00000019634.1	-1.16608	-2.24401	0.871495	15.7654	3.84398	3.51773	4.0615	2.97396	-1.33803	0.180888	0.999817
ENSMUSG00000086877	A230072C01Rik	lncRNA	MGI:2444644	OTTMUSG00000018806.1	0.265531	1.20208	0.19876	559.254	9.12319	9.11131	8.97866	9.24396	1.33594	0.18157	0.999817
ENSMUSG00000085655	Gm15952	lncRNA	MGI:3802149	OTTMUSG00000028172.2	-0.259431	-1.19701	0.194205	1284.18	10.3156	10.2047	10.3345	10.0748	-1.33586	0.181595	0.999817
ENSMUSG00000052188	Gm14964	lncRNA	MGI:3641621	OTTMUSG00000018617.2	0.35553	1.27946	0.266153	879.331	9.73265	9.97338	9.81018	10.1366	1.33581	0.18161	0.999817
ENSMUSG00000118362	Gm19466	lncRNA	MGI:5011651	OTTMUSG00000073381.1	-0.443606	-1.36	0.332184	111.354	6.78968	6.79737	7.02866	6.56608	-1.33542	0.181738	0.999817
ENSMUSG00000105482	Gm42596	lncRNA	MGI:5662733	OTTMUSG00000054214.1	-3.5971	-12.1014	2.69452	1.18675	0.954569	0.793426	1.58685	0	-1.33497	0.181888	NA
ENSMUSG00000029837	1700111E14Rik	lncRNA	MGI:1920835	OTTMUSG00000045422.1	-0.943495	-1.92318	0.707267	15.81	3.99394	4.20469	4.63409	3.77529	-1.334	0.182203	0.999817
ENSMUSG00000115480	Gm49249	lncRNA	MGI:6118719	OTTMUSG00000070196.1	-0.790848	-1.73009	0.592846	25.8821	4.53508	5.15693	5.58015	4.73372	-1.33399	0.182208	0.999817
ENSMUSG00000097820	E530011L22Rik	lncRNA	MGI:2443770	OTTMUSG00000043332.2	-0.392843	-1.31298	0.294563	507.033	8.93676	8.74704	8.94231	8.55176	-1.33364	0.18232	0.999817
ENSMUSG00000114373	Gm48708	lncRNA	MGI:6098351	OTTMUSG00000067930.1	-0.362064	-1.28526	0.271632	254.211	7.97464	7.96549	8.15198	7.77901	-1.33292	0.182558	0.999817
ENSMUSG00000113010	Gm34084	lncRNA	MGI:5593243	OTTMUSG00000067558.1	-0.768115	-1.70304	0.576385	26.0318	4.70933	4.79909	5.17443	4.42374	-1.33264	0.18265	0.999817
ENSMUSG00000097216	4932441J04Rik	lncRNA	MGI:2441691	OTTMUSG00000050933.2	0.461142	1.37663	0.346366	116.506	6.82144	7.07658	6.85683	7.29633	1.33137	0.183066	0.999817
ENSMUSG00000090087	Gm15939	lncRNA	MGI:3801831	OTTMUSG00000028010.2	-2.96379	-7.80173	2.22702	2.14852	1.36874	1.27555	2.00589	0.545211	-1.33083	0.183245	NA
ENSMUSG00000116848	4930542D17Rik	lncRNA	MGI:1922461	OTTMUSG00000071543.1	-0.364815	-1.28772	0.274523	249.175	7.87667	8.3273	8.50973	8.14487	-1.32891	0.183879	0.999817
ENSMUSG00000113986	Gm31333	lncRNA	MGI:5590492	OTTMUSG00000066722.1	-0.474753	-1.38968	0.357666	77.2417	6.1845	6.65862	6.9036	6.41364	-1.32736	0.184388	0.999817
ENSMUSG00000097511	Gm16677	lncRNA	MGI:4439601	OTTMUSG00000044504.2	2.5082	5.68908	1.89003	2.43686	1.53937	1.73693	0.750975	2.72288	1.32707	0.184486	0.999817
ENSMUSG00000110475	Gm31036	lncRNA	MGI:5590195	OTTMUSG00000061737.1	-0.294079	-1.2261	0.22192	536.194	9.04989	8.93097	9.07781	8.78414	-1.32515	0.18512	0.999817
ENSMUSG00000110242	G630064G18Rik	lncRNA	MGI:3041241	OTTMUSG00000061067.1	1.10184	2.14628	0.83314	12.8441	3.68167	3.75293	3.2143	4.29155	1.32251	0.185998	0.999817
ENSMUSG00000097362	Gm26544	lncRNA	MGI:5477038	OTTMUSG00000054449.1	-2.07833	-4.22319	1.57236	4.95129	2.2929	1.55703	2.35797	0.756094	-1.32179	0.186238	NA
ENSMUSG00000109959	Gm45355	lncRNA	MGI:5791191	OTTMUSG00000060258.1	1.70418	3.25843	1.28968	6.91186	2.58228	2.54906	1.75502	3.34311	1.3214	0.186369	0.999817
ENSMUSG00000097995	Gm24362	lncRNA	MGI:5454139	OTTMUSG00000043113.1	0.472222	1.38724	0.357416	111.658	6.77629	6.86842	6.67767	7.05917	1.32121	0.186431	0.999817
ENSMUSG00000110747	Gm35657	lncRNA	MGI:5594816	OTTMUSG00000063552.1	-0.986676	-1.98161	0.746847	17.4963	4.05786	4.00615	4.39701	3.61528	-1.32112	0.186461	0.999817
ENSMUSG00000097162	2310010J17Rik	lncRNA	MGI:1925579	OTTMUSG00000059716.1	0.372616	1.2947	0.282083	175.187	7.44072	7.56112	7.37864	7.7436	1.32095	0.186519	0.999817
ENSMUSG00000114401	Gm38604	lncRNA	MGI:5621489	OTTMUSG00000067828.1	-0.319327	-1.24775	0.241788	666.91	9.36286	9.4219	9.57906	9.26474	-1.32069	0.186605	0.999817
ENSMUSG00000090500	Gm17057	lncRNA	MGI:4937884	OTTMUSG00000036468.1	-0.378506	-1.29999	0.286672	188.417	7.54633	7.49367	7.68993	7.29741	-1.32034	0.18672	0.999817
ENSMUSG00000086163	Gm14206	lncRNA	MGI:3649549	OTTMUSG00000015942.1	3.33259	10.0742	2.52484	1.44691	1.14618	0.752072	0	1.50414	1.31992	0.186861	NA
ENSMUSG00000106978	N4bp2os	lncRNA	MGI:1921484	OTTMUSG00000028480.1	0.355708	1.27961	0.26959	261.517	8.01409	7.90141	7.72579	8.07703	1.31944	0.187023	0.999817
ENSMUSG00000111933	Gm36660	lncRNA	MGI:5595819	OTTMUSG00000065586.1	-0.378298	-1.29981	0.287032	148.363	7.1353	7.56735	7.7585	7.37621	-1.31796	0.187516	0.999817
ENSMUSG00000110548	Gm45721	lncRNA	MGI:5804836	OTTMUSG00000061633.1	-1.32371	-2.50309	1.00543	11.1185	3.35525	3.42735	3.95233	2.90236	-1.31657	0.187984	0.999817
ENSMUSG00000097418	Mir155hg	lncRNA	MGI:5477161	OTTMUSG00000047282.2	-0.38434	-1.30526	0.292089	175.022	7.41047	7.54546	7.75299	7.33794	-1.31583	0.188231	0.999817
ENSMUSG00000113794	Gm36607	lncRNA	MGI:5595766	OTTMUSG00000067388.1	-2.04398	-4.12383	1.5535	3.48603	1.81819	2.42412	3.23999	1.60825	-1.31572	0.188267	0.999817
ENSMUSG00000112375	Gm38560	lncRNA	MGI:5621445	OTTMUSG00000064807.1	0.467953	1.38315	0.355931	84.9883	6.4037	6.47466	6.24426	6.70507	1.31473	0.188601	0.999817
ENSMUSG00000114062	Gm48313	lncRNA	MGI:6097764	OTTMUSG00000067029.1	-3.0478	-8.26953	2.32242	1.93051	1.29896	1.41543	2.35797	0.472883	-1.31234	0.189406	NA
ENSMUSG00000108592	Gm38973	lncRNA	MGI:5621858	OTTMUSG00000058613.2	-0.525826	-1.43976	0.400844	74.5766	6.2024	6.10701	6.35612	5.85791	-1.3118	0.189589	0.999817
ENSMUSG00000086196	Gm13571	lncRNA	MGI:3652223	OTTMUSG00000012820.1	-0.844685	-1.79587	0.643973	22.4251	4.48346	4.31536	4.71227	3.91846	-1.31168	0.189629	0.999817
ENSMUSG00000097405	D630044L22Rik	lncRNA	MGI:3709661	OTTMUSG00000073233.1	-0.566307	-1.48073	0.431816	54.8289	5.75083	5.8124	6.08962	5.53518	-1.31145	0.189704	0.999817
ENSMUSG00000097006	9530082P21Rik	lncRNA	MGI:3603340	OTTMUSG00000069509.2	-0.300192	-1.23131	0.229166	347.452	8.43225	8.52804	8.67229	8.38378	-1.30993	0.190219	0.999817
ENSMUSG00000115099	1700087I21Rik	lncRNA	MGI:1923869	OTTMUSG00000069883.1	-0.29823	-1.22964	0.227924	287.272	8.10978	8.50006	8.65391	8.34621	-1.30846	0.190717	0.999817
ENSMUSG00000098072	Gm26995	lncRNA	MGI:5504110	OTTMUSG00000044395.1	-3.63874	-12.4557	2.78313	1.26611	0.930515	0.620107	1.24021	0	-1.30742	0.191068	NA
ENSMUSG00000085743	8430419K02Rik	lncRNA	MGI:1921768	OTTMUSG00000005209.2	-0.548952	-1.46302	0.420068	144.579	7.07516	7.27939	7.63014	6.92864	-1.30682	0.191274	0.999817
ENSMUSG00000115518	Gm10791	lncRNA	MGI:3641949	OTTMUSG00000069482.1	-0.408399	-1.32721	0.31252	156.828	7.26408	7.05228	7.25056	6.85401	-1.30679	0.191283	0.999817
ENSMUSG00000085956	4930481B07Rik	lncRNA	MGI:1922187	OTTMUSG00000019661.1	0.47363	1.3886	0.362705	92.1638	6.51482	6.48936	6.2697	6.70902	1.30583	0.191612	0.999817
ENSMUSG00000113702	Gm35558	lncRNA	MGI:5594717	OTTMUSG00000066274.1	-2.04184	-4.11769	1.56472	3.20701	1.9246	2.10584	2.88665	1.32504	-1.30492	0.19192	0.999817
ENSMUSG00000104543	Gm6602	lncRNA	MGI:3779614	OTTMUSG00000053207.1	-0.785822	-1.72407	0.602586	23.9024	4.59477	4.57259	4.93247	4.2127	-1.30408	0.192205	0.999817
ENSMUSG00000085945	2310014F06Rik	lncRNA	MGI:1916875	OTTMUSG00000036060.3	-0.243631	-1.18397	0.186853	1024.61	9.9893	10.1214	10.239	10.0038	-1.30387	0.192279	0.999817
ENSMUSG00000085781	Gm15640	lncRNA	MGI:3783084	OTTMUSG00000024724.1	-0.263108	-1.20006	0.201864	850.639	9.72333	9.68221	9.81408	9.55035	-1.3034	0.19244	0.999817
ENSMUSG00000101360	4933417O13Rik	lncRNA	MGI:1918403	OTTMUSG00000046389.2	-0.369884	-1.29225	0.283936	387.533	8.5604	8.37276	8.5686	8.17691	-1.3027	0.192677	0.999817
ENSMUSG00000099407	1700060O08Rik	lncRNA	MGI:1914585	OTTMUSG00000045251.1	-3.51038	-11.3954	2.69823	1.13114	0.966243	0.824519	1.64904	0	-1.30099	0.193261	NA
ENSMUSG00000085515	C630028M04Rik	lncRNA	MGI:3045376	OTTMUSG00000006984.1	-0.992861	-1.99013	0.763591	16.7805	3.9839	4.16907	4.50015	3.83798	-1.30025	0.193514	0.999817
ENSMUSG00000109984	Gm38948	lncRNA	MGI:5621833	OTTMUSG00000060703.1	-0.366595	-1.28931	0.282043	321.155	8.30294	8.21717	8.40623	8.0281	-1.29978	0.193675	0.999817
ENSMUSG00000110464	1700061N14Rik	lncRNA	MGI:1920682	OTTMUSG00000061828.1	0.826518	1.7734	0.636381	29.5934	4.77033	4.9713	4.61014	5.33245	1.29878	0.19402	0.999817
ENSMUSG00000085918	Gm13032	lncRNA	MGI:3702685	OTTMUSG00000010086.1	-1.66169	-3.16386	1.2795	5.40352	2.4736	2.44704	3.10217	1.79191	-1.2987	0.194046	NA
ENSMUSG00000108551	Gm20274	lncRNA	MGI:5012459	OTTMUSG00000058122.1	0.288329	1.22122	0.222171	328.884	8.35861	8.37075	8.22706	8.51444	1.29778	0.194363	0.999817
ENSMUSG00000086825	Gm15675	lncRNA	MGI:3783117	OTTMUSG00000025171.1	-0.414285	-1.33264	0.319614	207.931	7.65969	7.51448	7.73941	7.28956	-1.2962	0.194906	0.999817
ENSMUSG00000085334	Gm12940	lncRNA	MGI:3702626	OTTMUSG00000009329.1	0.777852	1.71458	0.60026	2655.53	11.2661	11.0279	10.7716	11.2841	1.29586	0.195025	0.999817
ENSMUSG00000087544	Gm13923	lncRNA	MGI:3650170	OTTMUSG00000015097.1	3.63664	12.4376	2.80894	1.16228	0.903598	0.831142	0	1.66228	1.29467	0.195435	NA
ENSMUSG00000096918	Gm16863	lncRNA	MGI:4439787	OTTMUSG00000071507.1	-0.476813	-1.39167	0.368381	94.4081	6.52789	6.31082	6.56138	6.06026	-1.29435	0.195545	0.999817
ENSMUSG00000111296	2010001M07Rik	lncRNA	MGI:1917063	OTTMUSG00000063333.1	-1.50116	-2.83071	1.16001	6.35904	2.78043	2.63544	3.24515	2.02573	-1.2941	0.195631	0.999817
ENSMUSG00000111368	Gm47889	lncRNA	MGI:6097120	OTTMUSG00000063481.1	-0.261949	-1.1991	0.202462	2005.79	10.9541	11.0476	11.1741	10.921	-1.29382	0.195728	0.999817
ENSMUSG00000110115	Gm32486	lncRNA	MGI:5591645	OTTMUSG00000060496.1	-0.853824	-1.80728	0.659975	22.1484	4.4318	4.34362	4.83751	3.84973	-1.29372	0.195761	0.999817
ENSMUSG00000087157	Sox5os2	lncRNA	MGI:3783127	OTTMUSG00000025299.1	-0.325795	-1.25335	0.25186	286.91	8.15572	8.13061	8.30119	7.96002	-1.29356	0.195819	0.999817
ENSMUSG00000074067	Gm10619	lncRNA	MGI:3708756	OTTMUSG00000047589.3	-1.3702	-2.58507	1.05937	7.23705	2.6746	3.26069	3.98961	2.53178	-1.29341	0.195868	0.999817
ENSMUSG00000114563	1700016K05Rik	lncRNA	MGI:1922794	OTTMUSG00000068781.1	-0.383135	-1.30417	0.296375	159.575	7.3068	7.33373	7.52669	7.14077	-1.29274	0.196102	0.999817
ENSMUSG00000100197	Gm28638	lncRNA	MGI:5579344	OTTMUSG00000047525.3	-0.551488	-1.4656	0.426676	59.0202	5.87064	5.81698	6.13079	5.50317	-1.29252	0.196176	0.999817
ENSMUSG00000085298	F730035M05Rik	lncRNA	MGI:3041236	OTTMUSG00000025928.1	0.918262	1.88984	0.710693	19.216	4.25219	4.07244	3.66225	4.48264	1.29206	0.196335	0.999817
ENSMUSG00000030636	1700010L04Rik	lncRNA	MGI:1916583	OTTMUSG00000042346.2	-1.83343	-3.56384	1.4202	4.57389	2.24576	2.04944	2.98181	1.11707	-1.29097	0.196715	0.999817
ENSMUSG00000087579	Hectd2os	lncRNA	MGI:1919243	OTTMUSG00000028599.1	-0.446308	-1.36255	0.345839	104.783	6.67478	6.915	7.14978	6.68022	-1.29051	0.196874	0.999817
ENSMUSG00000086769	Gm15587	lncRNA	MGI:3783035	OTTMUSG00000024081.2	-0.638181	-1.55637	0.494681	36.7515	5.20911	5.12195	5.43115	4.81275	-1.29009	0.197021	0.999817
ENSMUSG00000091908	Gm17231	lncRNA	MGI:4938058	OTTMUSG00000036792.3	-0.329695	-1.25675	0.255672	558.776	9.10188	9.20827	9.38395	9.0326	-1.28953	0.197215	0.999817
ENSMUSG00000074039	4930520O04Rik	lncRNA	MGI:1922366	OTTMUSG00000033585.1	-0.517668	-1.43164	0.40149	83.7734	6.33564	6.34603	6.61122	6.08085	-1.28937	0.197271	0.999817
ENSMUSG00000093772	4931403E22Rik	lncRNA	MGI:1918192	OTTMUSG00000040070.1	-0.379172	-1.3006	0.294478	667.399	9.31283	9.09674	9.32491	8.86857	-1.28761	0.197883	0.999817
ENSMUSG00000094230	Gm21847	lncRNA	MGI:5434011	OTTMUSG00000055279.1	0.462604	1.37803	0.359443	88.4391	6.34102	6.87805	6.64786	7.10825	1.287	0.198093	0.999817
ENSMUSG00000086425	F730016J06Rik	lncRNA	MGI:2443559	OTTMUSG00000011626.1	-2.21838	-4.65372	1.72446	3.00054	1.83141	1.77212	2.52614	1.01809	-1.28642	0.198297	NA
ENSMUSG00000087249	Gm16062	lncRNA	MGI:3802162	OTTMUSG00000029633.1	0.441647	1.35815	0.34338	89.6546	6.48383	6.47546	6.25643	6.6945	1.28618	0.198381	0.999817
ENSMUSG00000115329	Gm49272	lncRNA	MGI:6118755	OTTMUSG00000070047.1	-0.31202	-1.24144	0.242637	473.006	8.86248	8.83872	8.99517	8.68226	-1.28595	0.198459	0.999817
ENSMUSG00000086527	Gm15856	lncRNA	MGI:3801888	OTTMUSG00000026944.1	-0.875013	-1.83402	0.680713	20.6701	4.32526	4.57472	4.9938	4.15565	-1.28544	0.19864	0.999817
ENSMUSG00000086862	Gm13546	lncRNA	MGI:3649666	OTTMUSG00000012675.1	-0.437218	-1.35399	0.340137	186.526	7.46954	7.12871	7.31948	6.93795	-1.28542	0.198646	0.999817
ENSMUSG00000110824	Gm48677	lncRNA	MGI:6098297	OTTMUSG00000062798.1	-0.370682	-1.29296	0.288595	141.478	7.13993	7.03545	7.21728	6.85361	-1.28444	0.19899	0.999817
ENSMUSG00000087317	4930466I24Rik	lncRNA	MGI:1923066	OTTMUSG00000023854.1	-2.31887	-4.98942	1.8054	3.17851	1.79349	1.75729	2.66242	0.852155	-1.28441	0.198998	0.999817
ENSMUSG00000107317	Gm19719	lncRNA	MGI:5011904	OTTMUSG00000055664.1	-1.55215	-2.93254	1.20854	6.2389	2.6832	2.50311	3.2143	1.79191	-1.28432	0.19903	0.999817
ENSMUSG00000106634	Gm43042	lncRNA	MGI:5663179	OTTMUSG00000055056.2	-0.595666	-1.51117	0.46381	48.7052	5.57996	5.40237	5.69422	5.11052	-1.28429	0.199041	0.999817
ENSMUSG00000117848	Gm35867	lncRNA	MGI:5595026	OTTMUSG00000074209.1	-0.479023	-1.3938	0.372993	79.1547	6.29405	6.39522	6.64694	6.1435	-1.28427	0.199048	0.999817
ENSMUSG00000086501	4930597A21Rik	lncRNA	MGI:1922639	OTTMUSG00000005472.1	-1.5357	-2.89929	1.19626	6.05794	2.67885	2.52177	3.25164	1.79191	-1.28375	0.199231	0.999817
ENSMUSG00000112679	Gm40603	lncRNA	MGI:5623488	OTTMUSG00000064942.1	-3.02851	-8.15968	2.35937	1.84159	1.22902	1.471	2.39679	0.545211	-1.28361	0.199279	NA
ENSMUSG00000112773	Gm3137	lncRNA	MGI:3781316	OTTMUSG00000065245.1	0.352402	1.27668	0.274584	1955.65	10.8877	10.705	10.4944	10.9156	1.2834	0.199351	0.999817
ENSMUSG00000116684	Gm49735	lncRNA	MGI:6215221	OTTMUSG00000071477.1	-1.21648	-2.3238	0.947981	9.08885	3.06922	3.64275	4.25417	3.03134	-1.28324	0.19941	0.999817
ENSMUSG00000102886	Gm30667	lncRNA	MGI:5589826	OTTMUSG00000051113.1	-0.561166	-1.47546	0.437328	49.6028	5.63257	5.52988	5.79933	5.26043	-1.28317	0.199432	0.999817
ENSMUSG00000114463	Gm48162	lncRNA	MGI:6097533	OTTMUSG00000068876.1	2.83498	7.13534	2.20987	2.08765	1.41665	1.39465	0.5806	2.2087	1.28287	0.199536	NA
ENSMUSG00000113543	Gm36264	lncRNA	MGI:5595423	OTTMUSG00000066842.1	0.763122	1.69716	0.594929	28.3368	4.80832	4.79497	4.44323	5.14672	1.28271	0.199593	0.999817
ENSMUSG00000114247	Gm32063	lncRNA	MGI:5591222	OTTMUSG00000068570.1	0.357326	1.28105	0.278651	219.7	7.7659	7.68514	7.50744	7.86284	1.28234	0.199723	0.999817
ENSMUSG00000097287	D130017N08Rik	lncRNA	MGI:2443273	OTTMUSG00000054923.1	-0.388803	-1.30931	0.303376	185.787	7.51754	7.57096	7.78118	7.36074	-1.28159	0.199987	0.999817
ENSMUSG00000109602	Gm31597	lncRNA	MGI:5590756	OTTMUSG00000059932.2	-0.623207	-1.5403	0.486291	48.4883	5.56723	5.63535	5.88285	5.38784	-1.28155	0.199999	0.999817
ENSMUSG00000114231	Gm40968	lncRNA	MGI:5623853	OTTMUSG00000068366.1	3.01832	8.10221	2.35595	1.72571	1.18662	1.39718	0.469096	2.32526	1.28115	0.200142	NA
ENSMUSG00000100313	Gm28323	lncRNA	MGI:5579029	OTTMUSG00000046700.1	-0.587097	-1.50222	0.45829	43.4792	5.4464	5.48832	5.79464	5.18201	-1.28106	0.200172	0.999817
ENSMUSG00000110476	4930422C21Rik	lncRNA	MGI:1923031	OTTMUSG00000061726.1	4.14067	17.6387	3.23248	0.975011	0.64144	1.04943	0	2.09886	1.28096	0.200208	NA
ENSMUSG00000099561	Gm28410	lncRNA	MGI:5579116	OTTMUSG00000047788.1	-0.360483	-1.28386	0.281492	377.152	8.52204	8.32041	8.5291	8.11172	-1.28062	0.200329	0.999817
ENSMUSG00000118394	AL607088.1	lncRNA	NA	OTTMUSG00000074643.1	-2.81669	-7.04546	2.20019	2.03456	1.44756	1.38691	2.22862	0.545211	-1.2802	0.200473	NA
ENSMUSG00000112343	Sfta3-ps	lncRNA	MGI:2144804	OTTMUSG00000065478.1	-3.09656	-8.55378	2.41951	1.53574	1.06869	1.43484	2.39679	0.472883	-1.27983	0.200605	NA
ENSMUSG00000054351	4930553M12Rik	lncRNA	MGI:1922496	OTTMUSG00000072157.1	-2.8166	-7.04502	2.20192	2.22483	1.4207	1.38691	2.22862	0.545211	-1.27916	0.200842	NA
ENSMUSG00000034764	1700006J14Rik	lncRNA	MGI:2447818	OTTMUSG00000033203.2	-0.48731	-1.40183	0.38105	74.3512	6.2094	6.15118	6.38736	5.91499	-1.27886	0.200946	0.999817
ENSMUSG00000084970	1700060J05Rik	lncRNA	MGI:1920641	OTTMUSG00000007069.1	-2.67143	-6.3706	2.08971	2.72544	1.69641	1.27189	2.07089	0.472883	-1.27837	0.201118	NA
ENSMUSG00000111189	Gm48293	lncRNA	MGI:6097731	OTTMUSG00000063520.2	-0.449949	-1.36599	0.351979	89.7994	6.47966	6.41845	6.65072	6.18617	-1.27834	0.201129	0.999817
ENSMUSG00000111362	Gm47389	lncRNA	MGI:6096310	OTTMUSG00000063691.1	-2.76771	-6.81027	2.16761	2.39109	1.54983	1.34174	2.13828	0.545211	-1.27685	0.201656	NA
ENSMUSG00000085221	Gm11309	lncRNA	MGI:3650169	OTTMUSG00000000506.2	-3.04853	-8.27366	2.38764	1.61797	1.14117	1.41543	2.35797	0.472883	-1.27679	0.201675	NA
ENSMUSG00000086386	Gm12108	lncRNA	MGI:3651176	OTTMUSG00000005365.1	-2.82199	-7.07138	2.21068	2.07199	1.45351	1.30558	2.13828	0.472883	-1.27653	0.20177	NA
ENSMUSG00000113507	Gm48613	lncRNA	MGI:6098202	OTTMUSG00000065846.1	-2.98243	-7.90319	2.33688	1.85153	1.26616	1.45159	2.35797	0.545211	-1.27625	0.201869	NA
ENSMUSG00000085912	Trp53cor1	lncRNA	MGI:3801771	OTTMUSG00000031656.2	-0.475895	-1.39078	0.37313	76.8492	6.2486	6.39429	6.64362	6.14496	-1.27541	0.202163	0.999817
ENSMUSG00000098178	Gm42418	lncRNA	MGI:5649005	OTTMUSG00000043056.1	0.420028	1.33795	0.329583	412735	18.5849	18.54	18.2749	18.8051	1.27442	0.202514	0.999817
ENSMUSG00000097484	Gm26807	lncRNA	MGI:5477301	OTTMUSG00000042932.1	-3.11749	-8.67878	2.4476	2.09218	1.22394	1.41649	2.28776	0.545211	-1.27369	0.202772	NA
ENSMUSG00000112201	4930532I03Rik	lncRNA	MGI:1923083	OTTMUSG00000064049.1	-0.682913	-1.60538	0.536361	33.356	5.05729	5.04026	5.3673	4.71322	-1.27323	0.202935	0.999817
ENSMUSG00000113041	Gm48302	lncRNA	MGI:6097746	OTTMUSG00000067495.1	0.357584	1.28128	0.280877	195.095	7.59896	7.56277	7.39309	7.73245	1.2731	0.202983	0.999817
ENSMUSG00000087197	Gm13780	lncRNA	MGI:3650707	OTTMUSG00000014375.1	0.878268	1.83817	0.690087	25.4727	4.57464	4.16085	3.88937	4.43232	1.27269	0.203127	0.999817
ENSMUSG00000099895	Gm28153	lncRNA	MGI:5578859	OTTMUSG00000048208.1	-0.393193	-1.3133	0.309122	128.745	6.99038	6.78111	6.97624	6.58599	-1.27197	0.203385	0.999817
ENSMUSG00000101867	C78334	lncRNA	MGI:2143395	OTTMUSG00000048125.2	-0.521502	-1.43545	0.410373	58.2509	5.86457	5.77821	6.03713	5.51929	-1.2708	0.2038	0.999817
ENSMUSG00000089726	Mir17hg	lncRNA	MGI:1923207	OTTMUSG00000033261.3	0.26019	1.19764	0.204821	402.507	8.64814	8.53708	8.40673	8.66743	1.27033	0.203967	0.999817
ENSMUSG00000101136	Gm8739	lncRNA	MGI:3644775	OTTMUSG00000048982.1	-0.448742	-1.36485	0.353635	102.663	6.6637	6.53192	6.75229	6.31154	-1.26894	0.204462	0.999817
ENSMUSG00000087140	Gm11376	lncRNA	MGI:3650400	OTTMUSG00000000683.1	-2.97862	-7.88231	2.3478	1.86956	1.20169	1.32303	2.17318	0.472883	-1.26869	0.204553	NA
ENSMUSG00000110616	Gm36879	lncRNA	MGI:5596038	OTTMUSG00000061879.1	-0.857219	-1.81154	0.676183	18.8663	4.21108	4.47352	4.82862	4.11842	-1.26773	0.204894	0.999817
ENSMUSG00000102329	Gm10851	lncRNA	MGI:3641824	OTTMUSG00000050955.1	-0.444839	-1.36116	0.350902	198.6	7.57797	7.57582	7.8058	7.34583	-1.2677	0.204905	0.999817
ENSMUSG00000117084	Gm22146	lncRNA	MGI:5451923	OTTMUSG00000072419.1	-0.804548	-1.7466	0.634722	291.899	7.99951	7.98518	8.46235	7.50802	-1.26756	0.204955	0.999817
ENSMUSG00000089712	Gm15889	lncRNA	MGI:3802159	OTTMUSG00000027365.2	-0.426568	-1.34403	0.336878	190.143	7.45282	7.27127	7.48455	7.05799	-1.26624	0.205428	0.999817
ENSMUSG00000114833	Gm41192	lncRNA	MGI:5624077	OTTMUSG00000068945.1	-1.92562	-3.799	1.52081	4.11196	2.17002	1.88742	2.47354	1.30131	-1.26618	0.205449	NA
ENSMUSG00000086708	Gm15577	lncRNA	MGI:3783025	OTTMUSG00000024006.1	-0.611343	-1.52768	0.482852	47.6334	5.53024	5.28601	5.58889	4.98312	-1.26611	0.205474	0.999817
ENSMUSG00000114937	Gm30054	lncRNA	MGI:5589213	OTTMUSG00000068740.1	-0.25813	-1.19593	0.203905	687.135	9.41833	9.37202	9.4994	9.24464	-1.26593	0.205538	0.999817
ENSMUSG00000087289	4933424M12Rik	lncRNA	MGI:1914798	OTTMUSG00000009012.2	-2.35146	-5.10342	1.85811	2.82827	1.70054	1.59161	2.42714	0.756094	-1.26552	0.205686	NA
ENSMUSG00000085785	Sox5os3	lncRNA	MGI:1914010	OTTMUSG00000025297.1	-0.416561	-1.33474	0.329164	117.386	6.86554	6.81215	7.01412	6.61019	-1.26551	0.205688	0.999817
ENSMUSG00000087017	4930417H01Rik	lncRNA	MGI:3041209	OTTMUSG00000015671.2	0.533482	1.44742	0.42157	47.8216	5.57532	5.77475	5.5158	6.03371	1.26546	0.205705	0.999817
ENSMUSG00000093650	Gm20631	lncRNA	MGI:5313078	OTTMUSG00000039745.2	-0.530364	-1.44429	0.419122	88.1241	6.364	6.67332	6.86542	6.48122	-1.26542	0.205722	0.999817
ENSMUSG00000085790	Gm12729	lncRNA	MGI:3649488	OTTMUSG00000008152.1	-2.82201	-7.07145	2.23034	1.9847	1.40884	1.30558	2.13828	0.472883	-1.26528	0.205771	NA
ENSMUSG00000113404	Gm48622	lncRNA	MGI:6098218	OTTMUSG00000067519.1	-0.85339	-1.80674	0.674837	18.0385	4.2114	4.15036	4.5685	3.73222	-1.26459	0.20602	0.999817
ENSMUSG00000113845	Gm39473	lncRNA	MGI:5622358	OTTMUSG00000066430.1	-0.655219	-1.57486	0.518376	58.2588	5.76354	5.92458	6.23676	5.61239	-1.26398	0.206236	0.999817
ENSMUSG00000104559	Gm43118	lncRNA	MGI:5663255	OTTMUSG00000054285.1	-0.698135	-1.62241	0.552375	31.7304	4.95586	5.17489	5.5142	4.83557	-1.26388	0.206274	0.999817
ENSMUSG00000034587	8430429K09Rik	lncRNA	MGI:1918773	OTTMUSG00000005019.1	0.225597	1.16926	0.178496	812.142	9.66431	9.66481	9.55195	9.77766	1.26388	0.206275	0.999817
ENSMUSG00000109714	Gm35021	lncRNA	MGI:5594180	OTTMUSG00000060449.2	-0.45593	-1.37167	0.361013	111.067	6.76272	6.8308	7.07089	6.59072	-1.26292	0.206618	0.999817
ENSMUSG00000108644	Gm44920	lncRNA	MGI:5753496	OTTMUSG00000058174.1	2.06699	4.19013	1.6372	3.21615	1.86082	1.89461	0.953133	2.83608	1.26252	0.206761	0.999817
ENSMUSG00000084910	C630043F03Rik	lncRNA	MGI:1915535	OTTMUSG00000000335.1	-0.374478	-1.29637	0.296615	124.7	6.95798	6.83985	7.02767	6.65204	-1.26251	0.206767	0.999817
ENSMUSG00000097311	Gm26871	lncRNA	MGI:5477365	OTTMUSG00000042750.2	-2.10897	-4.31384	1.67071	2.77561	1.69182	2.04578	2.79026	1.30131	-1.26232	0.206833	NA
ENSMUSG00000104011	Gm32391	lncRNA	MGI:5591550	OTTMUSG00000049862.1	-0.491212	-1.40562	0.389414	66.6994	6.04916	6.17477	6.44347	5.90606	-1.26141	0.207161	0.999817
ENSMUSG00000087196	Gm13373	lncRNA	MGI:3650390	OTTMUSG00000011642.1	-1.76885	-3.40782	1.40372	4.81206	2.32053	2.14893	3.06586	1.232	-1.26011	0.207628	0.999817
ENSMUSG00000111717	Gm39380	lncRNA	MGI:5622265	OTTMUSG00000062967.1	-3.71678	-13.148	2.94986	0.978036	0.789847	0.845731	1.69146	0	-1.25999	0.207675	NA
ENSMUSG00000085672	Gm16193	lncRNA	MGI:3802025	OTTMUSG00000031648.1	-0.38972	-1.31014	0.309312	1694.3	10.6417	10.5077	10.7504	10.2651	-1.25996	0.207685	0.999817
ENSMUSG00000097217	Gm26549	lncRNA	MGI:5477043	OTTMUSG00000071260.1	0.284071	1.21763	0.225653	1018.16	9.97458	9.86145	9.73872	9.98417	1.25889	0.208071	0.999817
ENSMUSG00000104004	4930565D16Rik	lncRNA	MGI:1922559	OTTMUSG00000051627.1	1.92511	3.79767	1.53004	3.65213	2.09662	2.00488	1.33157	2.67819	1.25822	0.208314	NA
ENSMUSG00000086441	Gm15046	lncRNA	MGI:3705253	OTTMUSG00000018850.1	1.37298	2.59004	1.09171	6.94297	2.91485	2.80265	2.22862	3.37669	1.25764	0.208523	0.999817
ENSMUSG00000114644	Gm47243	lncRNA	MGI:6096066	OTTMUSG00000068284.1	-0.571112	-1.48567	0.454225	47.0247	5.49507	5.87793	6.15491	5.60094	-1.25733	0.208633	0.999817
ENSMUSG00000085524	Gm14224	lncRNA	MGI:3649242	OTTMUSG00000016000.1	-0.970195	-1.95911	0.773411	14.9765	3.9007	3.98255	4.47758	3.48753	-1.25444	0.209683	0.999817
ENSMUSG00000117511	Gm50061	lncRNA	MGI:6275379	OTTMUSG00000072774.1	-2.98054	-7.89281	2.37601	1.75483	1.2021	1.45159	2.35797	0.545211	-1.25443	0.209685	NA
ENSMUSG00000062470	Fbxl12os	lncRNA	MGI:1913912	OTTMUSG00000032761.3	-0.309267	-1.23908	0.246645	334.44	8.37624	8.35288	8.50848	8.19727	-1.2539	0.20988	0.999817
ENSMUSG00000086275	1700121C08Rik	lncRNA	MGI:1925891	OTTMUSG00000008996.1	0.872948	1.8314	0.696267	15.9721	3.87363	4.53409	4.12959	4.93859	1.25375	0.209932	0.999817
ENSMUSG00000117608	AC103362.1	lncRNA	NA	OTTMUSG00000073050.1	-0.500354	-1.41456	0.399088	55.7994	5.79992	5.95616	6.19738	5.71494	-1.25374	0.209936	0.999817
ENSMUSG00000086529	Acss2os	lncRNA	MGI:1922195	OTTMUSG00000016103.1	0.358665	1.28224	0.286116	372.395	8.50704	8.49727	8.33988	8.65466	1.25356	0.21	0.999817
ENSMUSG00000085871	Ube2uos	lncRNA	MGI:3651101	OTTMUSG00000008013.1	-1.41459	-2.66584	1.12884	7.34683	2.84884	3.05253	3.62635	2.4787	-1.25313	0.210157	0.999817
ENSMUSG00000079242	C730034F03Rik	lncRNA	MGI:2441921	OTTMUSG00000074731.1	0.319875	1.24822	0.255357	187.58	7.54937	7.47957	7.31972	7.63942	1.25266	0.21033	0.999817
ENSMUSG00000085913	Gm15601	lncRNA	MGI:3783048	OTTMUSG00000024233.2	0.424923	1.3425	0.339274	96.5147	6.566	6.31515	6.09991	6.53039	1.25245	0.210407	0.999817
ENSMUSG00000112669	Gm48689	lncRNA	MGI:6098317	OTTMUSG00000063939.1	-0.774165	-1.7102	0.618147	21.2938	4.4488	4.41634	4.79254	4.04013	-1.25239	0.210426	0.999817
ENSMUSG00000110156	Gm42067	lncRNA	MGI:5624952	OTTMUSG00000061354.3	-0.331053	-1.25793	0.264471	259.754	7.95902	7.63018	7.78999	7.47036	-1.25175	0.21066	0.999817
ENSMUSG00000085609	1700016P03Rik	lncRNA	MGI:1922792	OTTMUSG00000006193.1	-0.697485	-1.62167	0.557667	34.3097	5.06907	5.0896	5.36873	4.81047	-1.25072	0.211037	0.999817
ENSMUSG00000086353	Gm13481	lncRNA	MGI:3651624	OTTMUSG00000012370.1	-0.358118	-1.28175	0.286401	396.332	8.51189	9.01559	9.21903	8.81214	-1.25041	0.211151	0.999817
ENSMUSG00000090216	Gm16549	lncRNA	MGI:4414969	OTTMUSG00000034683.1	-0.426286	-1.34377	0.340966	115.744	6.81906	6.76006	6.97656	6.54357	-1.25023	0.211216	0.999817
ENSMUSG00000118354	Gm19437	lncRNA	MGI:5011622	OTTMUSG00000074124.1	1.09447	2.13534	0.875433	10.4749	3.43264	3.57938	3.04034	4.11842	1.2502	0.211227	0.999817
ENSMUSG00000110661	Gm31805	lncRNA	MGI:5590964	OTTMUSG00000061798.1	-0.722	-1.64947	0.577597	24.1055	4.61548	4.70341	5.05516	4.35166	-1.25001	0.211297	0.999817
ENSMUSG00000106173	Gm42764	lncRNA	MGI:5662901	OTTMUSG00000054795.1	-2.36512	-5.15196	1.89245	2.77721	1.61117	1.74949	2.64683	0.852155	-1.24976	0.211386	NA
ENSMUSG00000112229	Gm48086	lncRNA	MGI:6097426	OTTMUSG00000064908.1	0.334537	1.26097	0.267691	317.503	8.27716	8.4902	8.34556	8.63483	1.24971	0.211404	0.999817
ENSMUSG00000100199	Gm20324	lncRNA	MGI:5012509	OTTMUSG00000048087.1	0.775651	1.71196	0.620704	22.8041	4.51769	4.62769	4.2483	5.00708	1.24963	0.211434	0.999817
ENSMUSG00000118173	Gm50329	lncRNA	MGI:6303194	OTTMUSG00000074429.1	-3.07151	-8.40653	2.45851	1.8699	1.17555	1.46028	2.37534	0.545211	-1.24934	0.211541	NA
ENSMUSG00000055134	9130017K11Rik	lncRNA	MGI:1926030	OTTMUSG00000005935.1	-0.283354	-1.21702	0.226812	551.143	9.08796	9.04114	9.18546	8.89683	-1.24929	0.211557	0.999817
ENSMUSG00000107427	Gm43948	lncRNA	MGI:5690340	OTTMUSG00000057113.1	-0.319135	-1.24758	0.255464	831.667	9.67181	9.80405	9.96912	9.63898	-1.24924	0.211578	0.999817
ENSMUSG00000114891	Gm47272	lncRNA	MGI:6096111	OTTMUSG00000068438.1	-0.351566	-1.27595	0.281444	153.12	7.25043	7.19819	7.3815	7.01489	-1.24915	0.211609	0.999817
ENSMUSG00000114796	A930028N01Rik	lncRNA	MGI:1925688	OTTMUSG00000068065.1	-0.726572	-1.6547	0.581909	37.2221	5.15777	5.08546	5.44445	4.72647	-1.2486	0.211811	0.999817
ENSMUSG00000117879	2310015A16Rik	lncRNA	MGI:1916811	OTTMUSG00000073269.1	-1.06714	-2.09528	0.854758	12.3134	3.5321	3.66034	4.16152	3.15916	-1.24847	0.211858	0.999817
ENSMUSG00000111357	Gm6980	lncRNA	MGI:3779645	OTTMUSG00000063086.1	-0.957489	-1.94193	0.767113	14.2159	3.76952	4.15817	4.69321	3.62313	-1.24817	0.211968	0.999817
ENSMUSG00000068463	B630019A10Rik	lncRNA	MGI:2443371	OTTMUSG00000025916.3	-0.383453	-1.30446	0.30744	194.762	7.44214	8.07076	8.26791	7.87361	-1.24725	0.212307	0.999817
ENSMUSG00000100130	Gm28379	lncRNA	MGI:5579085	OTTMUSG00000046472.1	-0.286077	-1.21932	0.22941	554.886	9.10389	9.04461	9.19087	8.89835	-1.24701	0.212394	0.999817
ENSMUSG00000109371	Gm44626	lncRNA	MGI:5753202	OTTMUSG00000059839.1	-0.463459	-1.37884	0.371983	187.959	7.42039	7.87795	8.13944	7.61645	-1.24592	0.212795	0.999817
ENSMUSG00000089711	Gm16240	lncRNA	MGI:3801994	OTTMUSG00000032491.1	-1.05047	-2.07121	0.843381	12.403	3.66186	3.56791	4.02244	3.11338	-1.24555	0.21293	0.999817
ENSMUSG00000090582	Gm17024	lncRNA	MGI:4937851	OTTMUSG00000035477.1	0.806558	1.74903	0.647683	26.8014	4.68977	4.4876	4.04901	4.92619	1.2453	0.213022	0.999817
ENSMUSG00000087516	Tbx3os1	lncRNA	MGI:3780472	OTTMUSG00000029667.2	0.36413	1.28711	0.292749	286.99	8.11637	8.35928	8.16412	8.55443	1.24383	0.213563	0.999817
ENSMUSG00000101621	Gm28905	lncRNA	MGI:5579611	OTTMUSG00000046527.2	-0.24312	-1.18355	0.195687	1108.67	10.0713	10.3592	10.4879	10.2304	-1.24239	0.214094	0.999817
ENSMUSG00000086291	Gm15513	lncRNA	MGI:3782961	OTTMUSG00000023091.1	-1.07628	-2.1086	0.867078	10.7579	3.48324	3.45698	3.93623	2.97773	-1.24128	0.214504	0.999817
ENSMUSG00000085826	Gm15638	lncRNA	MGI:3783082	OTTMUSG00000024690.3	-0.254493	-1.19292	0.20504	2066.45	11.0022	11.0235	11.1496	10.8974	-1.24119	0.214535	0.999817
ENSMUSG00000118445	AC171003.1	lncRNA	NA	OTTMUSG00000074749.1	-0.410108	-1.32879	0.330592	132.063	7.02553	6.90121	7.10037	6.70206	-1.24053	0.21478	0.999817
ENSMUSG00000105039	Gm32585	lncRNA	MGI:5591744	OTTMUSG00000055033.1	1.66284	3.1664	1.34173	4.42845	2.26796	2.52173	1.8512	3.19226	1.23932	0.215226	0.999817
ENSMUSG00000079671	2610203C22Rik	lncRNA	MGI:1919731	OTTMUSG00000022611.3	-0.209212	-1.15606	0.168965	1870.64	10.8664	10.8852	10.9898	10.7806	-1.2382	0.215643	0.999817
ENSMUSG00000085976	Gm13816	lncRNA	MGI:3649317	OTTMUSG00000014575.1	-0.431926	-1.34903	0.348974	102.421	6.65682	6.69752	6.88931	6.50572	-1.2377	0.215827	0.999817
ENSMUSG00000026736	4930426L09Rik	lncRNA	MGI:1921879	OTTMUSG00000074600.1	-2.29841	-4.91914	1.85726	3.48841	1.76963	1.52191	2.19166	0.852155	-1.23753	0.215891	NA
ENSMUSG00000100750	Gm29084	lncRNA	MGI:5579790	OTTMUSG00000047501.1	-2.8132	-7.02843	2.27508	1.80699	1.32685	1.38691	2.22862	0.545211	-1.23653	0.216262	NA
ENSMUSG00000086933	4933426K07Rik	lncRNA	MGI:1918404	OTTMUSG00000005706.1	-1.03404	-2.04774	0.837421	12.0135	3.62978	3.57098	4.08534	3.05662	-1.23479	0.21691	0.999817
ENSMUSG00000090117	Gm16541	lncRNA	MGI:4414961	OTTMUSG00000035133.1	0.306039	1.23631	0.247956	1921.84	10.8738	10.6789	10.5604	10.7974	1.23425	0.217111	0.999817
ENSMUSG00000086908	Gm13598	lncRNA	MGI:3649281	OTTMUSG00000012904.1	-0.873995	-1.83273	0.708535	18.9027	4.12688	4.29125	4.66404	3.91846	-1.23352	0.21738	0.999817
ENSMUSG00000101930	Gm5441	lncRNA	MGI:3779489	OTTMUSG00000048813.3	-1.39716	-2.63383	1.13291	16.5473	3.1668	3.52415	3.58529	3.46301	-1.23325	0.217484	NA
ENSMUSG00000073652	Apol7d	lncRNA	MGI:3723449	OTTMUSG00000022136.2	-1.51867	-2.86527	1.23167	5.879	2.66944	2.41882	3.02656	1.81109	-1.23302	0.217569	0.999817
ENSMUSG00000097047	1110020A21Rik	lncRNA	MGI:1915781	OTTMUSG00000072637.1	0.37456	1.29644	0.303872	112.262	6.81425	6.7755	6.58719	6.96382	1.23262	0.217717	0.999817
ENSMUSG00000087384	Gm15558	lncRNA	MGI:3783007	OTTMUSG00000023689.1	-0.372361	-1.29447	0.302151	166.259	7.36002	7.30017	7.477	7.12335	-1.23237	0.217812	0.999817
ENSMUSG00000097953	Gm26952	lncRNA	MGI:5504067	OTTMUSG00000043163.1	0.484384	1.39899	0.393107	81.6268	6.31674	6.20644	5.95501	6.45786	1.23219	0.217876	0.999817
ENSMUSG00000113581	Dio3os	lncRNA	MGI:2664395	OTTMUSG00000066263.1	0.644606	1.56331	0.523265	37.0843	5.11537	4.90554	4.55018	5.2609	1.23189	0.217989	0.999817
ENSMUSG00000109088	Gm44593	lncRNA	MGI:5753169	OTTMUSG00000059684.1	-0.987664	-1.98297	0.801822	15.9142	3.95365	3.70326	4.07451	3.33201	-1.23177	0.218033	0.999817
ENSMUSG00000105941	Gm42809	lncRNA	MGI:5662946	OTTMUSG00000052884.1	-2.93166	-7.62988	2.38364	1.76536	1.22137	1.39657	2.24792	0.545211	-1.22991	0.218732	NA
ENSMUSG00000075585	6330403L08Rik	lncRNA	MGI:1917994	OTTMUSG00000048600.1	0.415803	1.33404	0.338166	82.2618	6.36737	6.45047	6.24572	6.65523	1.22958	0.218854	0.999817
ENSMUSG00000093768	Gm20650	lncRNA	MGI:5313097	OTTMUSG00000040154.1	-0.390188	-1.31056	0.317484	156.812	7.27542	7.23766	7.43662	7.03869	-1.229	0.219072	0.999817
ENSMUSG00000116366	Gm49475	lncRNA	MGI:6155143	OTTMUSG00000071122.1	0.944394	1.92438	0.768932	15.6988	3.95952	3.57727	3.16758	3.98695	1.22819	0.219376	0.999817
ENSMUSG00000107825	Gm44296	lncRNA	MGI:5690688	OTTMUSG00000057301.1	-3.41915	-10.6971	2.78397	1.22987	0.901792	0.766866	1.53373	0	-1.22816	0.219388	NA
ENSMUSG00000118204	4930414N06Rik	lncRNA	MGI:1921144	OTTMUSG00000074177.1	-0.303208	-1.23389	0.246883	309.709	8.25831	8.09171	8.23554	7.94789	-1.22814	0.219393	0.999817
ENSMUSG00000094732	1500015L24Rik	lncRNA	MGI:1916244	OTTMUSG00000042328.4	-0.398996	-1.31859	0.325121	95.8723	6.57868	6.58994	6.78756	6.39233	-1.22722	0.219739	0.999817
ENSMUSG00000045075	Gm9796	lncRNA	MGI:3648412	OTTMUSG00000046080.1	-1.46708	-2.76462	1.19576	5.3352	2.54273	2.75167	3.40448	2.09886	-1.2269	0.219861	0.999817
ENSMUSG00000107887	Gm43950	lncRNA	MGI:5690342	OTTMUSG00000057122.1	0.708421	1.63401	0.578247	40.0849	5.23105	5.27038	4.80092	5.73985	1.22512	0.220531	0.999817
ENSMUSG00000113346	Eprn	lncRNA	MGI:3583897	OTTMUSG00000067529.2	-0.492321	-1.40671	0.40213	118.304	6.83401	6.93172	7.19305	6.6704	-1.22428	0.220846	0.999817
ENSMUSG00000108436	Gm44851	lncRNA	MGI:5753427	OTTMUSG00000058675.1	0.687084	1.61003	0.561289	37.7551	5.16364	5.14354	4.81232	5.47476	1.22412	0.220908	0.999817
ENSMUSG00000073147	5031425E22Rik	lncRNA	MGI:1923227	OTTMUSG00000046009.1	0.238405	1.17969	0.19495	12086.6	13.5484	13.4648	13.3541	13.5755	1.2229	0.221366	0.999817
ENSMUSG00000105909	Gm43189	lncRNA	MGI:5663326	OTTMUSG00000054012.1	0.907627	1.87596	0.742322	20.4824	3.98841	4.80648	4.50785	5.1051	1.22269	0.221448	0.999817
ENSMUSG00000112234	Gm48427	lncRNA	MGI:6097926	OTTMUSG00000064505.1	3.38987	10.4822	2.77318	1.25567	0.97559	0.804124	0	1.60825	1.22237	0.221566	NA
ENSMUSG00000106472	Gm43111	lncRNA	MGI:5663248	OTTMUSG00000053415.1	-0.453278	-1.36915	0.370847	86.4282	6.4128	6.55504	6.79374	6.31633	-1.22228	0.221603	0.999817
ENSMUSG00000105858	2310074N15Rik	lncRNA	MGI:1922838	OTTMUSG00000053657.1	-1.89148	-3.71015	1.54755	5.20731	2.38163	1.62858	2.23906	1.01809	-1.22224	0.221618	NA
ENSMUSG00000104693	Gm42941	lncRNA	MGI:5663078	OTTMUSG00000054474.1	-0.310376	-1.24003	0.253978	2825.75	11.4316	11.5331	11.6929	11.3733	-1.22206	0.221685	0.999817
ENSMUSG00000116590	AC154200.1	lncRNA	NA	OTTMUSG00000072030.1	-0.366402	-1.28913	0.299976	211.618	7.70453	7.73573	7.93719	7.53426	-1.22144	0.221919	0.999817
ENSMUSG00000115220	Gm49768	lncRNA	MGI:6215279	OTTMUSG00000069743.1	-0.593611	-1.50902	0.486075	39.3426	5.30102	5.3247	5.62027	5.02912	-1.22123	0.221997	0.999817
ENSMUSG00000097150	Gm26513	lncRNA	MGI:5477007	OTTMUSG00000042973.1	0.575478	1.49017	0.471396	45.0315	5.48989	5.4723	5.22515	5.71946	1.2208	0.222163	0.999817
ENSMUSG00000116843	Gm49750	lncRNA	MGI:6215246	OTTMUSG00000071506.1	-0.600028	-1.51575	0.491527	47.3906	5.49707	5.21639	5.54969	4.88308	-1.22074	0.222183	0.999817
ENSMUSG00000105797	Gm5149	lncRNA	MGI:3648405	OTTMUSG00000055234.1	-0.649414	-1.56853	0.533293	35.1134	5.00589	5.51	5.91353	5.10647	-1.21774	0.223322	0.999817
ENSMUSG00000108321	Gm44649	lncRNA	MGI:5753225	OTTMUSG00000058691.1	-0.386709	-1.30741	0.317644	197.138	7.58847	7.41879	7.6208	7.21679	-1.21743	0.223441	0.999817
ENSMUSG00000086308	G630016G05Rik	lncRNA	MGI:3603178	OTTMUSG00000015249.1	-0.332134	-1.25887	0.272931	311.563	8.26089	8.13019	8.31038	7.95	-1.21692	0.223636	0.999817
ENSMUSG00000048215	A630023P12Rik	lncRNA	MGI:2445162	OTTMUSG00000026232.2	-0.979248	-1.97144	0.804768	12.822	3.72202	3.80005	4.2483	3.3518	-1.21681	0.223677	0.999817
ENSMUSG00000060029	4930473A02Rik	lncRNA	MGI:2447823	OTTMUSG00000015501.1	-0.29251	-1.22477	0.240414	448.206	8.79475	8.74344	8.89521	8.59168	-1.21669	0.223721	0.999817
ENSMUSG00000055833	1700034H15Rik	lncRNA	MGI:1921515	OTTMUSG00000019911.3	-0.318472	-1.24701	0.261869	236.57	7.8761	7.95443	8.12353	7.78534	-1.21615	0.223927	0.999817
ENSMUSG00000089794	Gm16337	lncRNA	MGI:3840131	OTTMUSG00000033868.1	-0.36095	-1.28427	0.29688	225.896	7.79754	7.69723	7.89481	7.49965	-1.21581	0.224057	0.999817
ENSMUSG00000106319	Gm42601	lncRNA	MGI:5662738	OTTMUSG00000053298.1	-1.33091	-2.51561	1.09497	8.7218	2.98271	2.90884	3.66107	2.15661	-1.21548	0.224185	0.999817
ENSMUSG00000104610	Gm567	lncRNA	MGI:2685413	OTTMUSG00000052615.2	0.455735	1.37148	0.375218	184.359	7.4483	7.57238	7.40191	7.74286	1.21459	0.224523	0.999817
ENSMUSG00000101581	C430002N11Rik	lncRNA	MGI:2442576	OTTMUSG00000047576.1	-0.45126	-1.36723	0.371567	87.4264	6.43798	6.41	6.64383	6.17617	-1.21448	0.224565	0.999817
ENSMUSG00000101880	Gm29282	lncRNA	MGI:5579988	OTTMUSG00000049819.1	0.506101	1.42021	0.41673	60.8911	5.91552	6.00943	5.76055	6.2583	1.21446	0.224572	0.999817
ENSMUSG00000086453	Gm11457	lncRNA	MGI:3705139	OTTMUSG00000001101.2	-0.333107	-1.25972	0.274358	347.421	8.42084	8.38057	8.55989	8.20126	-1.21413	0.224697	0.999817
ENSMUSG00000101144	Gm29054	lncRNA	MGI:5579760	OTTMUSG00000044930.2	-1.55458	-2.93748	1.28057	7.03514	2.71027	2.04961	2.86723	1.232	-1.21397	0.224758	0.999817
ENSMUSG00000114720	Gm41162	lncRNA	MGI:5624047	OTTMUSG00000069063.1	0.676194	1.59792	0.557522	68.1296	5.93428	5.81191	5.48493	6.13889	1.21286	0.225184	0.999817
ENSMUSG00000106127	4930520M14Rik	lncRNA	MGI:1925432	OTTMUSG00000054743.1	1.52819	2.88424	1.26032	5.53347	2.56746	2.48284	1.86873	3.09696	1.21254	0.225305	0.999817
ENSMUSG00000090761	Gm17201	lncRNA	MGI:4938028	OTTMUSG00000035849.1	-0.554454	-1.46861	0.457313	50.1306	5.63818	5.58201	5.86978	5.29424	-1.21242	0.225353	0.999817
ENSMUSG00000101970	1810026B05Rik	lncRNA	MGI:1916420	OTTMUSG00000074912.1	0.183999	1.13603	0.151796	4700.16	12.1955	12.1302	12.0382	12.2222	1.21215	0.225455	0.999817
ENSMUSG00000104117	Gm20743	lncRNA	MGI:5434099	OTTMUSG00000049871.1	-0.244107	-1.18436	0.201599	746.756	9.53326	9.64179	9.76897	9.51461	-1.21085	0.225952	0.999817
ENSMUSG00000112545	1300014J16Rik	lncRNA	MGI:1921410	OTTMUSG00000065547.1	0.396792	1.31658	0.327981	94.4144	6.56154	6.46151	6.26585	6.65717	1.2098	0.226356	0.999817
ENSMUSG00000097960	A330074K22Rik	lncRNA	MGI:3045392	OTTMUSG00000043041.1	-0.9704	-1.95938	0.803077	13.1417	3.75207	3.73952	4.15972	3.31931	-1.20835	0.226911	0.999817
ENSMUSG00000085091	Egfros	lncRNA	MGI:2443051	OTTMUSG00000005186.1	-0.264796	-1.20147	0.219198	967.64	9.90225	9.90551	10.0344	9.77664	-1.20803	0.227037	0.999817
ENSMUSG00000104106	Gm10848	lncRNA	MGI:3641917	OTTMUSG00000051082.1	-0.290208	-1.22282	0.240248	430.69	8.73744	8.64598	8.78837	8.50359	-1.20795	0.227066	0.999817
ENSMUSG00000089744	Gm16146	lncRNA	MGI:3801801	OTTMUSG00000030923.2	0.905717	1.87347	0.751041	154.451	7.09593	6.99264	6.52114	7.46414	1.20595	0.227838	0.999817
ENSMUSG00000115410	2810457G06Rik	lncRNA	MGI:1920074	OTTMUSG00000069610.1	-0.909439	-1.87831	0.754159	16.2425	4.00478	3.67534	4.09369	3.25698	-1.2059	0.227857	0.999817
ENSMUSG00000074508	Gm10706	lncRNA	MGI:3642794	OTTMUSG00000024004.1	-2.2972	-4.91504	1.90704	2.67	1.61871	1.75401	2.48992	1.01809	-1.20459	0.228362	NA
ENSMUSG00000092455	Gm20456	lncRNA	MGI:5141921	OTTMUSG00000037226.1	-0.335426	-1.26175	0.278466	303.934	8.22522	8.13276	8.30044	7.96508	-1.20455	0.228377	0.999817
ENSMUSG00000117916	9630028I04Rik	lncRNA	MGI:2442601	OTTMUSG00000073342.2	-1.26596	-2.40487	1.05134	7.24912	2.94973	3.02248	3.60649	2.43846	-1.20414	0.228536	0.999817
ENSMUSG00000111986	1700008C04Rik	lncRNA	MGI:1922744	OTTMUSG00000065429.1	-3.14644	-8.85468	2.6154	1.82567	1.12014	0.68358	1.36716	0	-1.20304	0.22896	NA
ENSMUSG00000118251	Gm50373	lncRNA	MGI:6303267	OTTMUSG00000074033.1	0.640616	1.559	0.532638	30.814	4.95971	5.01267	4.69958	5.32576	1.20272	0.229083	0.999817
ENSMUSG00000105891	A230001M10Rik	lncRNA	MGI:2443043	OTTMUSG00000054686.1	-1.07514	-2.10693	0.894305	11.6043	3.48319	3.54907	4.25417	2.84397	-1.20221	0.229283	0.999817
ENSMUSG00000097593	Gm26676	lncRNA	MGI:5477170	OTTMUSG00000044922.1	2.93955	7.67173	2.44637	1.84242	1.19809	0.650653	0	1.30131	1.2016	0.22952	NA
ENSMUSG00000098889	Gm27206	lncRNA	MGI:5521049	OTTMUSG00000044537.1	-0.46207	-1.37752	0.384639	69.0065	6.10827	6.10611	6.33473	5.87748	-1.20131	0.229632	0.999817
ENSMUSG00000055110	A630012P03Rik	lncRNA	MGI:2442968	OTTMUSG00000017335.3	-0.361239	-1.28453	0.300719	170.769	7.38744	7.3732	7.55197	7.19443	-1.20125	0.229654	0.999817
ENSMUSG00000112336	Gm47766	lncRNA	MGI:6096919	OTTMUSG00000065505.1	-3.32451	-10.0179	2.7681	1.28095	0.972325	0.555431	1.11086	0	-1.20101	0.229748	NA
ENSMUSG00000107563	4930587E11Rik	lncRNA	MGI:1923143	OTTMUSG00000057268.1	-0.881058	-1.84173	0.73363	15.4031	3.99106	3.9531	4.36646	3.53974	-1.20096	0.229768	0.999817
ENSMUSG00000114396	Gm31227	lncRNA	MGI:5590386	OTTMUSG00000068940.1	-0.521004	-1.43495	0.433839	47.0056	5.56323	5.58745	5.84242	5.33248	-1.20092	0.229783	0.999817
ENSMUSG00000085902	Gm12200	lncRNA	MGI:3650413	OTTMUSG00000005589.1	-3.6025	-12.1468	3.00006	0.943598	0.763695	0.793426	1.58685	0	-1.20081	0.229825	NA
ENSMUSG00000087627	A230059L01Rik	lncRNA	MGI:2443688	OTTMUSG00000024057.2	0.700056	1.62457	0.583394	26.1777	4.68945	4.89279	4.52933	5.25626	1.19997	0.23015	0.999817
ENSMUSG00000116500	Gm36560	lncRNA	MGI:5595719	OTTMUSG00000071265.1	-1.01768	-2.02466	0.848218	10.5155	2.95659	4.1079	4.60403	3.61177	-1.19979	0.230222	0.999817
ENSMUSG00000086995	Gm13544	lncRNA	MGI:3649668	OTTMUSG00000012672.2	2.46503	5.52137	2.05461	1.94889	1.15513	1.86394	1.0497	2.67819	1.19975	0.230235	NA
ENSMUSG00000085654	Gm12536	lncRNA	MGI:3650719	OTTMUSG00000007375.1	-0.301686	-1.23258	0.251479	265.994	8.04723	8.07135	8.23458	7.90811	-1.19965	0.230276	0.999817
ENSMUSG00000097032	4930539J05Rik	lncRNA	MGI:1922477	OTTMUSG00000043509.1	0.399101	1.31869	0.332759	100.806	6.64473	6.74627	6.54643	6.94611	1.19937	0.230385	0.999817
ENSMUSG00000112837	Gm48053	lncRNA	MGI:6097373	OTTMUSG00000064545.1	0.563557	1.47791	0.469903	49.0028	5.58949	5.70446	5.46303	5.94589	1.1993	0.23041	0.999817
ENSMUSG00000110301	Gm35363	lncRNA	MGI:5594522	OTTMUSG00000060408.1	-1.28793	-2.44178	1.07426	7.3823	2.94659	2.93549	3.44764	2.42334	-1.1989	0.230565	0.999817
ENSMUSG00000092418	Gm20406	lncRNA	MGI:5141871	OTTMUSG00000036985.1	-0.798196	-1.73893	0.665916	21.2868	4.40575	4.13842	4.4751	3.80173	-1.19864	0.230667	0.999817
ENSMUSG00000117964	Gm36043	lncRNA	MGI:5595202	OTTMUSG00000074030.1	-0.631832	-1.54953	0.52767	31.3402	4.98413	4.99916	5.30195	4.69637	-1.1974	0.231151	0.999817
ENSMUSG00000090708	Gm17196	lncRNA	MGI:4938023	OTTMUSG00000036776.1	0.532764	1.4467	0.445206	62.4936	5.83442	6.36204	6.13553	6.58856	1.19667	0.231436	0.999817
ENSMUSG00000097785	B230217O12Rik	lncRNA	MGI:2444948	OTTMUSG00000074255.1	-0.330474	-1.25743	0.276204	280.843	8.10103	8.20725	8.40423	8.01027	-1.19649	0.231507	0.999817
ENSMUSG00000117250	Gm49871	lncRNA	MGI:6270547	OTTMUSG00000072508.1	-0.577472	-1.49223	0.482679	42.3294	5.39845	5.42885	5.71985	5.13786	-1.19639	0.231545	0.999817
ENSMUSG00000086311	Gm12122	lncRNA	MGI:3650741	OTTMUSG00000005409.1	-0.600359	-1.51609	0.501988	36.402	5.18239	5.1817	5.47384	4.88957	-1.19596	0.231711	0.999817
ENSMUSG00000108371	Gm38832	lncRNA	MGI:5621717	OTTMUSG00000058051.1	-0.991361	-1.98806	0.829076	10.9133	3.41869	3.87694	4.33256	3.42131	-1.19574	0.231797	0.999817
ENSMUSG00000090248	Gm14027	lncRNA	MGI:3757578	OTTMUSG00000015421.1	0.46287	1.37828	0.387114	74.0313	6.14723	6.53122	6.32174	6.7407	1.19569	0.231816	0.999817
ENSMUSG00000099553	Gm29538	lncRNA	MGI:5580244	OTTMUSG00000048257.1	-1.10869	-2.1565	0.927517	9.51361	3.32447	3.27482	3.78162	2.76803	-1.19533	0.231957	0.999817
ENSMUSG00000115190	Gm49542	lncRNA	MGI:6155246	OTTMUSG00000069260.1	-0.244103	-1.18436	0.204317	909.863	9.82074	9.8831	10.0036	9.76261	-1.19473	0.232194	0.999817
ENSMUSG00000104554	Gm4610	lncRNA	MGI:3782793	OTTMUSG00000052423.1	1.63512	3.10614	1.3688	5.62311	2.47668	2.15757	1.28593	3.02921	1.19456	0.232258	0.999817
ENSMUSG00000098008	A930001A20Rik	lncRNA	MGI:1924377	OTTMUSG00000043140.1	0.811303	1.7548	0.679803	19.0329	4.2546	4.364	3.96965	4.75834	1.19344	0.232698	0.999817
ENSMUSG00000086249	Gm12724	lncRNA	MGI:3649755	OTTMUSG00000008145.1	-0.477571	-1.3924	0.400198	75.7526	6.22739	6.22013	6.44288	5.99737	-1.19333	0.232738	0.999817
ENSMUSG00000090211	Gm16050	lncRNA	MGI:3801837	OTTMUSG00000029531.3	-0.731346	-1.66019	0.612871	22.713	4.38622	4.98695	5.33593	4.63798	-1.19331	0.232748	0.999817
ENSMUSG00000101517	4732465J04Rik	lncRNA	MGI:3041208	OTTMUSG00000046795.1	0.246779	1.18655	0.206899	1281.28	10.3017	10.1554	10.0318	10.2791	1.19275	0.232967	0.999817
ENSMUSG00000063087	Gm10125	lncRNA	MGI:3642044	OTTMUSG00000030926.7	-0.233823	-1.17595	0.196125	619.783	9.26054	9.44722	9.56223	9.33222	-1.19221	0.233178	0.999817
ENSMUSG00000112544	Gm48089	lncRNA	MGI:6097430	OTTMUSG00000065349.1	-0.912889	-1.88281	0.76573	14.4251	3.86542	4.025	4.44075	3.60925	-1.19218	0.23319	0.999817
ENSMUSG00000086324	Gm15564	lncRNA	MGI:3783013	OTTMUSG00000023739.2	0.327531	1.25486	0.274859	1332.37	10.345	10.3414	10.1284	10.5545	1.19163	0.233405	0.999817
ENSMUSG00000101724	Gm29453	lncRNA	MGI:5580159	OTTMUSG00000046699.1	-0.552681	-1.46681	0.463859	42.8505	5.40711	5.61004	5.88985	5.33023	-1.19149	0.233463	0.999817
ENSMUSG00000109587	Gm31105	lncRNA	MGI:5590264	OTTMUSG00000061340.1	-0.582663	-1.49761	0.48922	46.7269	5.4996	5.17351	5.44359	4.90343	-1.191	0.233652	0.999817
ENSMUSG00000092389	Gm20483	lncRNA	MGI:5141948	OTTMUSG00000037250.2	-1.07724	-2.11	0.904788	12.661	3.60469	3.50277	4.01516	2.99039	-1.1906	0.23381	0.999817
ENSMUSG00000085911	Gm14061	lncRNA	MGI:3649736	OTTMUSG00000015572.1	0.718094	1.64501	0.603302	32.7451	4.82223	5.50583	5.15376	5.85791	1.19027	0.233939	0.999817
ENSMUSG00000098501	Gm19272	lncRNA	MGI:5011457	OTTMUSG00000042603.1	3.39	10.4832	2.85027	1.08038	0.883988	0.804124	0	1.60825	1.18936	0.234297	NA
ENSMUSG00000113165	Gm47863	lncRNA	MGI:6097080	OTTMUSG00000067377.1	-0.775904	-1.71226	0.652832	25.4528	4.61061	4.39567	4.83073	3.96061	-1.18852	0.234629	0.999817
ENSMUSG00000086839	Gm11973	lncRNA	MGI:3650058	OTTMUSG00000005114.1	0.268507	1.20456	0.226156	286.992	8.15519	8.31476	8.1835	8.44601	1.18726	0.235124	0.999817
ENSMUSG00000104677	Gm43376	lncRNA	MGI:5663513	OTTMUSG00000053043.2	-0.258631	-1.19634	0.217888	517.558	9.00675	8.91418	9.04326	8.7851	-1.18699	0.235232	0.999817
ENSMUSG00000107319	Gm42670	lncRNA	MGI:5662807	OTTMUSG00000055785.2	0.73697	1.66667	0.620878	41.6558	5.24586	5.07906	4.8633	5.29481	1.18698	0.235235	0.999817
ENSMUSG00000099146	0610031O16Rik	lncRNA	MGI:1915619	OTTMUSG00000044880.1	-0.388004	-1.30858	0.326897	280.398	8.01322	7.51094	7.74314	7.27874	-1.18693	0.235255	0.999817
ENSMUSG00000085429	Gm13485	lncRNA	MGI:3651421	OTTMUSG00000012385.1	-1.56757	-2.96405	1.32148	4.44741	2.25464	2.63869	3.30814	1.96923	-1.18622	0.235536	0.999817
ENSMUSG00000112430	Gm30624	lncRNA	MGI:5589783	OTTMUSG00000064177.1	-0.474387	-1.38933	0.400243	55.3372	5.77694	5.95479	6.19164	5.71794	-1.18525	0.235919	0.999817
ENSMUSG00000109232	Gm44577	lncRNA	MGI:5753153	OTTMUSG00000059514.1	-0.469561	-1.38469	0.396519	64.3534	5.87977	6.46454	6.72557	6.20351	-1.18421	0.236331	0.999817
ENSMUSG00000110874	D030045P18Rik	lncRNA	MGI:2443891	OTTMUSG00000063744.1	0.332907	1.25955	0.281211	946.709	9.84241	9.74144	9.57513	9.90774	1.18383	0.236479	0.999817
ENSMUSG00000093465	Gm20682	lncRNA	MGI:5313129	OTTMUSG00000042156.1	0.38328	1.3043	0.323865	109.297	6.75537	6.90211	6.72153	7.08269	1.18346	0.236629	0.999817
ENSMUSG00000087411	Gm16048	lncRNA	MGI:3801855	OTTMUSG00000029512.1	-0.504276	-1.41841	0.426454	51.3647	5.67865	5.47155	5.72464	5.21846	-1.18249	0.237013	0.999817
ENSMUSG00000101438	Gm19412	lncRNA	MGI:5011597	OTTMUSG00000047765.2	-0.636792	-1.55487	0.53877	29.2771	4.88298	4.91578	5.21669	4.61486	-1.18194	0.237231	0.999817
ENSMUSG00000112208	Gm40797	lncRNA	MGI:5623682	OTTMUSG00000064773.1	3.73829	13.3456	3.16287	0.904375	0.704883	0.911445	0	1.82289	1.18193	0.237232	NA
ENSMUSG00000114577	Gm35217	lncRNA	MGI:5594376	OTTMUSG00000068699.1	-1.9818	-3.94985	1.67734	4.01445	2.07735	1.51199	2.00589	1.01809	-1.18151	0.2374	NA
ENSMUSG00000105698	Gm31881	lncRNA	MGI:5591040	OTTMUSG00000053676.1	-0.368921	-1.29139	0.312318	175.644	7.43601	7.40835	7.59779	7.2189	-1.18123	0.23751	0.999817
ENSMUSG00000116720	Gm31641	lncRNA	MGI:5590800	OTTMUSG00000072046.1	-0.27187	-1.20737	0.230258	8236.62	12.9856	13.0134	13.1383	12.8885	-1.18072	0.237714	0.999817
ENSMUSG00000085622	3110056K07Rik	lncRNA	MGI:1920454	OTTMUSG00000035109.2	0.211462	1.15786	0.179105	2538.14	11.2975	11.1505	11.0509	11.2501	1.18066	0.237738	0.999817
ENSMUSG00000106395	Gm42439	lncRNA	MGI:5662576	OTTMUSG00000055428.1	0.325649	1.25323	0.275855	1090.57	10.0484	10.0373	9.8744	10.2001	1.18051	0.237798	0.999817
ENSMUSG00000097267	1700109K24Rik	lncRNA	MGI:1921553	OTTMUSG00000069873.1	-0.319092	-1.24755	0.270415	275.07	8.08958	8.1065	8.26454	7.94845	-1.18001	0.237995	0.999817
ENSMUSG00000117137	4930471L23Rik	lncRNA	MGI:1922272	OTTMUSG00000072623.1	-1.26923	-2.41033	1.07725	6.42728	2.78948	3.04417	3.60493	2.48341	-1.17821	0.238714	0.999817
ENSMUSG00000074235	Gm10649	lncRNA	MGI:3642042	OTTMUSG00000034026.3	-0.303705	-1.23431	0.257784	213.135	7.72809	7.83775	7.98999	7.68552	-1.17814	0.238741	0.999817
ENSMUSG00000085888	Gm12224	lncRNA	MGI:3651369	OTTMUSG00000005666.1	-3.51167	-11.4056	2.98115	1.199	0.874059	0.824519	1.64904	0	-1.17796	0.238813	NA
ENSMUSG00000085579	Gm12066	lncRNA	MGI:3649818	OTTMUSG00000005293.1	2.33883	5.05891	1.9856	2.52577	1.52817	1.63481	0.750975	2.51865	1.1779	0.238838	NA
ENSMUSG00000086358	Gm13270	lncRNA	MGI:3651704	OTTMUSG00000011226.2	-0.648372	-1.5674	0.55056	939.219	9.7746	10.0914	10.4171	9.76574	-1.17766	0.238932	0.999817
ENSMUSG00000117956	Gm50196	lncRNA	MGI:6302974	OTTMUSG00000074328.1	-0.39358	-1.31365	0.334685	127.776	6.97983	6.9018	7.09897	6.70464	-1.17597	0.239607	0.999817
ENSMUSG00000117957	Gm50334	lncRNA	MGI:6303204	OTTMUSG00000074170.1	-0.548894	-1.46296	0.466807	59.5086	5.82724	6.02551	6.26433	5.78668	-1.17585	0.239655	0.999817
ENSMUSG00000087127	Gm12756	lncRNA	MGI:3649709	OTTMUSG00000008365.1	0.776164	1.71257	0.66078	18.5786	4.25786	4.27065	3.89559	4.64572	1.17462	0.240147	0.999817
ENSMUSG00000112143	Gm35721	lncRNA	MGI:5594880	OTTMUSG00000065244.1	0.244282	1.1845	0.20805	1056.17	10.0359	10.046	9.9126	10.1794	1.17415	0.240336	0.999817
ENSMUSG00000113233	Gm31063	lncRNA	MGI:5590222	OTTMUSG00000066253.1	2.93892	7.66838	2.50512	1.60311	1.17237	0.650653	0	1.30131	1.17317	0.240729	NA
ENSMUSG00000111794	Gm48294	lncRNA	MGI:6097733	OTTMUSG00000063519.1	-2.06691	-4.18987	1.76624	2.91869	1.80414	1.70744	2.39679	1.01809	-1.17023	0.241908	NA
ENSMUSG00000118280	Gm41804	lncRNA	MGI:5624689	OTTMUSG00000074579.1	-0.248934	-1.18833	0.212812	922.144	9.83295	9.96658	10.0831	9.85012	-1.16973	0.242108	0.999817
ENSMUSG00000098515	Gm27195	lncRNA	MGI:5521038	OTTMUSG00000044602.1	2.81308	7.02783	2.40494	1.57744	1.13554	1.33001	0.469096	2.19093	1.16971	0.242119	NA
ENSMUSG00000074146	4930579C12Rik	lncRNA	MGI:2441687	OTTMUSG00000045616.1	-1.61933	-3.07232	1.38442	4.07374	2.15726	2.42571	3.04034	1.81109	-1.16968	0.24213	0.999817
ENSMUSG00000097580	Gm5432	lncRNA	MGI:3649057	OTTMUSG00000066523.1	0.287822	1.2208	0.246167	456.825	8.76171	9.13378	9.01074	9.25681	1.16921	0.242318	0.999817
ENSMUSG00000097583	6430590A07Rik	lncRNA	MGI:3648839	OTTMUSG00000053343.2	-0.199591	-1.14837	0.171034	1308.72	10.3457	10.2043	10.3054	10.1033	-1.16696	0.243225	0.999817
ENSMUSG00000086558	Gm14223	lncRNA	MGI:3650698	OTTMUSG00000015998.1	-1.7917	-3.46223	1.53617	3.44497	1.89847	2.22534	2.91099	1.53968	-1.16634	0.243475	NA
ENSMUSG00000087637	Gm11986	lncRNA	MGI:3650604	OTTMUSG00000005137.1	3.39011	10.484	2.9111	1.01484	0.844576	0.804124	0	1.60825	1.16455	0.244202	NA
ENSMUSG00000114538	Gm31517	lncRNA	MGI:5590676	OTTMUSG00000069015.2	0.945952	1.92646	0.812376	14.5736	3.71932	4.18487	3.65425	4.71549	1.16443	0.244251	0.999817
ENSMUSG00000097724	Gm26850	lncRNA	MGI:5477344	OTTMUSG00000051878.2	-0.562522	-1.47685	0.483206	47.188	5.53195	5.31418	5.58889	5.03946	-1.16414	0.244365	0.999817
ENSMUSG00000117443	Gm50046	lncRNA	MGI:6275355	OTTMUSG00000073059.1	-0.441353	-1.35788	0.3792	80.4852	6.30942	6.39957	6.65592	6.14322	-1.16391	0.244462	0.999817
ENSMUSG00000115522	Gm49173	lncRNA	MGI:6118606	OTTMUSG00000069754.1	-0.369651	-1.29204	0.317638	129.087	6.99919	7.09997	7.28344	6.91649	-1.16375	0.244526	0.999817
ENSMUSG00000113064	Gm40394	lncRNA	MGI:5623279	OTTMUSG00000065849.1	-0.568865	-1.48336	0.489059	34.512	5.09868	5.37799	5.65162	5.10436	-1.16318	0.244755	0.999817
ENSMUSG00000099995	1700036G14Rik	lncRNA	MGI:1920533	OTTMUSG00000045219.1	1.93224	3.81648	1.66136	3.19109	1.86363	1.83801	0.953133	2.72288	1.16305	0.244809	0.999817
ENSMUSG00000100135	Gm28643	lncRNA	MGI:5579349	OTTMUSG00000047523.1	3.58051	11.963	3.07877	1.07982	0.75419	0.623351	0	1.2467	1.16297	0.244842	NA
ENSMUSG00000056699	Gm5533	lncRNA	MGI:3647595	OTTMUSG00000042518.1	-3.14853	-8.86752	2.70806	1.60311	1.04852	0.68358	1.36716	0	-1.16265	0.244971	NA
ENSMUSG00000118196	Gm29946	lncRNA	MGI:5589105	OTTMUSG00000074018.1	-1.38783	-2.61684	1.19534	6.49434	2.67797	2.94587	3.54266	2.34908	-1.16103	0.245631	0.999817
ENSMUSG00000100908	Gm28888	lncRNA	MGI:5579594	OTTMUSG00000048258.1	-0.604809	-1.52078	0.521015	41.2719	5.32507	5.45851	5.78803	5.12898	-1.16083	0.245712	0.999817
ENSMUSG00000096929	A330023F24Rik	lncRNA	MGI:2443958	OTTMUSG00000050888.1	0.187842	1.13906	0.161853	8365.05	13.0271	13.0185	12.9246	13.1123	1.16057	0.245818	0.999817
ENSMUSG00000114113	Gm47639	lncRNA	MGI:6096713	OTTMUSG00000066122.1	-1.52647	-2.88079	1.3156	4.81366	2.43	2.31036	2.95843	1.66228	-1.16028	0.245933	NA
ENSMUSG00000115902	AC113595.1	lncRNA	NA	OTTMUSG00000070839.1	-0.57682	-1.49156	0.497205	35.3605	5.14444	5.30714	5.57482	5.03946	-1.16013	0.245998	0.999817
ENSMUSG00000114922	Ppifos	lncRNA	MGI:1915423	OTTMUSG00000068660.1	-1.22109	-2.33122	1.05276	8.17366	3.06178	2.76879	3.32888	2.2087	-1.15989	0.246095	0.999817
ENSMUSG00000113302	Gm32219	lncRNA	MGI:5591378	OTTMUSG00000065939.1	-1.22832	-2.34293	1.06083	8.06312	3.07411	2.69658	3.20929	2.18387	-1.15788	0.246914	0.999817
ENSMUSG00000089833	Fhitos	lncRNA	MGI:4414962	OTTMUSG00000034624.2	-0.306708	-1.23688	0.265261	632.23	9.25681	9.51168	9.67182	9.35154	-1.15625	0.24758	0.999817
ENSMUSG00000100860	2010009K17Rik	lncRNA	MGI:1919590	OTTMUSG00000045939.1	-0.328673	-1.25586	0.284292	158.58	7.3035	7.21302	7.38055	7.04549	-1.15611	0.247636	0.999817
ENSMUSG00000110630	K230015D01Rik	lncRNA	MGI:3642019	OTTMUSG00000061911.1	0.778288	1.71509	0.67325	21.0711	4.37653	4.22479	3.85457	4.59501	1.15602	0.247675	0.999817
ENSMUSG00000090307	1700071M16Rik	lncRNA	MGI:1920754	OTTMUSG00000036741.1	2.04688	4.1321	1.77085	3.77243	1.93145	1.55002	0.750975	2.34908	1.15587	0.247733	NA
ENSMUSG00000113216	Gm40841	lncRNA	MGI:5623726	OTTMUSG00000067133.1	0.413804	1.33219	0.358078	86.9504	6.42592	6.41697	6.19485	6.6391	1.15563	0.247834	0.999817
ENSMUSG00000087263	Gm15726	lncRNA	MGI:3783169	OTTMUSG00000025760.1	-0.749274	-1.68095	0.648387	34.0354	4.93265	4.47788	4.81155	4.14421	-1.1556	0.247846	0.999817
ENSMUSG00000102234	Gm37885	lncRNA	MGI:5611113	OTTMUSG00000050408.1	-0.416119	-1.33433	0.360202	83.8062	6.35745	6.15773	6.3625	5.95295	-1.15524	0.247993	0.999817
ENSMUSG00000113987	4930453C13Rik	lncRNA	MGI:1922143	OTTMUSG00000067699.1	-0.497402	-1.41167	0.430678	61.427	5.9073	6.0167	6.24516	5.78825	-1.15493	0.248121	0.999817
ENSMUSG00000097184	4632428C04Rik	lncRNA	MGI:1921600	OTTMUSG00000071394.1	0.294482	1.22644	0.255063	197.866	7.62803	7.56929	7.42379	7.7148	1.15455	0.248276	0.999817
ENSMUSG00000111757	Gm46124	lncRNA	MGI:5825761	OTTMUSG00000062998.1	-0.249113	-1.18848	0.215782	976.261	9.91769	9.87356	9.99655	9.75057	-1.15446	0.248311	0.999817
ENSMUSG00000116125	Gm41361	lncRNA	MGI:5624246	OTTMUSG00000070841.1	-0.402684	-1.32197	0.349204	146.861	7.10089	7.50958	7.76316	7.25599	-1.15315	0.248849	0.999817
ENSMUSG00000085568	Gm14858	lncRNA	MGI:3705120	OTTMUSG00000018301.1	-0.222579	-1.16682	0.193178	876.222	9.76681	9.84725	9.95696	9.73753	-1.15219	0.249241	0.999817
ENSMUSG00000104245	Gm38155	lncRNA	MGI:5611383	OTTMUSG00000050916.1	-0.398914	-1.31852	0.34643	117.152	6.82214	7.09472	7.32315	6.8663	-1.1515	0.249526	0.999817
ENSMUSG00000097462	9530026P05Rik	lncRNA	MGI:1924659	OTTMUSG00000057906.1	0.241854	1.18251	0.21013	20029.7	14.2559	14.506	14.3852	14.6268	1.15098	0.249742	0.999817
ENSMUSG00000114934	Gm48342	lncRNA	MGI:6097804	OTTMUSG00000068115.1	-0.399359	-1.31892	0.347245	184.351	7.47659	7.23518	7.37786	7.0925	-1.15008	0.250111	0.999817
ENSMUSG00000097322	A530083I20Rik	lncRNA	MGI:3040711	OTTMUSG00000062788.1	-0.478533	-1.39333	0.416109	50.1019	5.6453	5.80547	6.04108	5.56986	-1.15002	0.250136	0.999817
ENSMUSG00000107419	Gm38839	lncRNA	MGI:5621724	OTTMUSG00000057794.1	-2.06702	-4.1902	1.79749	2.5277	1.7254	1.70744	2.39679	1.01809	-1.14995	0.250166	NA
ENSMUSG00000086366	1700061J23Rik	lncRNA	MGI:1924243	OTTMUSG00000005273.1	-1.31103	-2.48118	1.14011	6.0033	2.66852	2.90305	3.48083	2.32526	-1.14991	0.250181	0.999817
ENSMUSG00000097976	Gm26918	lncRNA	MGI:5504033	OTTMUSG00000043369.1	-0.438316	-1.35502	0.38148	73.8138	6.19074	5.97724	6.19478	5.7597	-1.14899	0.25056	0.999817
ENSMUSG00000115146	Gm4681	lncRNA	MGI:3782861	OTTMUSG00000069915.2	-1.18014	-2.26599	1.02717	8.3744	3.12328	2.83898	3.32888	2.34908	-1.14893	0.250587	0.999817
ENSMUSG00000115615	Gm49200	lncRNA	MGI:6118647	OTTMUSG00000069432.1	-0.9331	-1.90937	0.81252	13.6131	3.76076	3.8301	4.30206	3.35814	-1.1484	0.250802	0.999817
ENSMUSG00000097714	Gm20109	lncRNA	MGI:5012294	OTTMUSG00000042664.1	2.55476	5.87568	2.22702	2.12241	1.42292	1.20991	0.5806	1.83922	1.14716	0.251314	NA
ENSMUSG00000117264	4930452A19Rik	lncRNA	MGI:1925363	OTTMUSG00000072103.1	-3.41697	-10.6809	2.97948	0.992882	0.824563	0.766866	1.53373	0	-1.14684	0.25145	NA
ENSMUSG00000086072	Gm11861	lncRNA	MGI:3650457	OTTMUSG00000004661.1	-1.05793	-2.08194	0.922562	9.98506	3.21212	3.63484	4.07742	3.19226	-1.14673	0.251494	0.999817
ENSMUSG00000112030	Gm35189	lncRNA	MGI:5594348	OTTMUSG00000065314.1	-1.68366	-3.21241	1.46845	3.60199	2.06143	2.24548	2.95128	1.53968	-1.14656	0.251565	0.999817
ENSMUSG00000105283	Gm33370	lncRNA	MGI:5592529	OTTMUSG00000053300.1	-0.549644	-1.46372	0.479396	51.4725	5.61338	5.9135	6.25848	5.56852	-1.14654	0.251574	0.999817
ENSMUSG00000086418	Gm13362	lncRNA	MGI:3652150	OTTMUSG00000011594.1	-0.546808	-1.46085	0.4774	46.6029	5.53018	5.42949	5.69796	5.16102	-1.14539	0.252048	0.999817
ENSMUSG00000097500	Gm26537	lncRNA	MGI:5477031	OTTMUSG00000043011.1	0.702091	1.62686	0.613056	24.1718	4.60381	4.54649	4.21068	4.8823	1.14523	0.252113	0.999817
ENSMUSG00000085844	Gm11690	lncRNA	MGI:3652329	OTTMUSG00000003386.1	-2.93267	-7.63525	2.56101	1.44912	0.992381	1.35597	2.23906	0.472883	-1.14512	0.252158	NA
ENSMUSG00000108869	Gm44532	lncRNA	MGI:5753108	OTTMUSG00000059659.1	-0.506725	-1.42082	0.44253	51.9093	5.68281	5.47752	5.71572	5.23932	-1.14506	0.252183	0.999817
ENSMUSG00000114553	Gm7644	lncRNA	MGI:3646878	OTTMUSG00000068936.1	-0.494356	-1.40869	0.432002	57.8933	5.83423	5.80383	6.05024	5.55742	-1.14434	0.252483	0.999817
ENSMUSG00000117574	Gm50084	lncRNA	MGI:6275416	OTTMUSG00000072910.1	1.06853	2.09729	0.933835	9.57415	3.33377	3.25236	2.7465	3.75821	1.14424	0.252526	0.999817
ENSMUSG00000087278	A930006I01Rik	lncRNA	MGI:2442861	OTTMUSG00000014854.2	2.92684	7.60443	2.55873	1.42811	0.974791	1.3389	0.469096	2.2087	1.14386	0.25268	NA
ENSMUSG00000100786	Gm28940	lncRNA	MGI:5579646	OTTMUSG00000047952.1	-0.38919	-1.30966	0.340266	135.13	7.05473	7.1236	7.32781	6.91939	-1.14378	0.252714	0.999817
ENSMUSG00000085316	D330050G23Rik	lncRNA	MGI:2445155	OTTMUSG00000015248.1	-0.70603	-1.63131	0.617413	23.6637	4.54921	4.13998	4.47823	3.80173	-1.14353	0.252819	0.999817
ENSMUSG00000105335	Gm42423	lncRNA	MGI:5662560	OTTMUSG00000054803.1	-2.70092	-6.50217	2.36205	1.83977	1.21054	1.23784	1.93046	0.545211	-1.14346	0.252846	NA
ENSMUSG00000117835	Gm50250	lncRNA	MGI:6303065	OTTMUSG00000073279.1	-0.262872	-1.19987	0.229912	438.958	8.76795	8.77071	8.90596	8.63546	-1.14336	0.252888	0.999817
ENSMUSG00000096573	1700009J07Rik	lncRNA	MGI:1914938	OTTMUSG00000045098.1	-1.10157	-2.14588	0.963505	9.01699	3.24771	3.17367	3.66349	2.68386	-1.1433	0.252916	0.999817
ENSMUSG00000071456	1110002L01Rik	lncRNA	MGI:1915821	OTTMUSG00000042304.1	0.216509	1.16192	0.189613	1685.02	10.7097	10.7884	10.6872	10.8896	1.14185	0.253517	0.999817
ENSMUSG00000099375	Gm28187	lncRNA	MGI:5578893	OTTMUSG00000048911.1	-0.941891	-1.92104	0.82493	11.616	3.4329	4.05499	4.43732	3.67265	-1.14178	0.253544	0.999817
ENSMUSG00000097621	Gm26562	lncRNA	MGI:5477056	OTTMUSG00000071398.1	0.700934	1.62556	0.613912	23.1281	4.49468	4.57314	4.2483	4.89798	1.14175	0.253557	0.999817
ENSMUSG00000084939	Gm830	lncRNA	MGI:2685676	OTTMUSG00000008046.2	1.20253	2.30143	1.05375	7.40373	2.97384	2.9112	2.34308	3.47933	1.14119	0.25379	0.999817
ENSMUSG00000111871	Gm47557	lncRNA	MGI:6096577	OTTMUSG00000062509.1	0.496632	1.41092	0.43534	61.0207	5.88093	5.98249	5.73211	6.23288	1.14079	0.253957	0.999817
ENSMUSG00000085810	Gm16325	lncRNA	MGI:3826549	OTTMUSG00000033652.1	-3.95037	-15.459	3.46351	0.846521	0.555481	0.877512	1.75502	0	-1.14057	0.254049	NA
ENSMUSG00000118340	Gm50301	lncRNA	MGI:6303149	OTTMUSG00000074428.1	2.93824	7.66473	2.5762	1.42551	1.12079	0.650653	0	1.30131	1.14053	0.254066	NA
ENSMUSG00000098233	Gm26954	lncRNA	MGI:5504069	OTTMUSG00000043370.1	-0.3249	-1.25258	0.284886	245.409	7.8956	7.61135	7.76572	7.45698	-1.14045	0.254097	0.999817
ENSMUSG00000105777	Gm43049	lncRNA	MGI:5663186	OTTMUSG00000053601.1	3.0094	8.0523	2.63917	1.53739	1.00693	0.662519	0	1.32504	1.14028	0.254168	NA
ENSMUSG00000049476	1700104B16Rik	lncRNA	MGI:1925886	OTTMUSG00000045398.1	-2.6155	-6.12837	2.29407	1.79069	1.33398	1.30805	2.07089	0.545211	-1.14012	0.254238	NA
ENSMUSG00000107178	Gm42531	lncRNA	MGI:5662668	OTTMUSG00000055514.1	0.744629	1.67554	0.653533	18.6753	4.25959	4.3921	4.03821	4.746	1.13939	0.254541	0.999817
ENSMUSG00000100151	Gm28382	lncRNA	MGI:5579088	OTTMUSG00000048495.1	-3.41673	-10.6792	3.0039	0.942321	0.801184	0.766866	1.53373	0	-1.13743	0.255358	NA
ENSMUSG00000117229	Gm35550	lncRNA	MGI:5594709	OTTMUSG00000072509.2	-0.682317	-1.60472	0.60062	25.6007	4.67293	4.44599	4.78264	4.10933	-1.13602	0.255947	0.999817
ENSMUSG00000108532	Gm32647	lncRNA	MGI:5591806	OTTMUSG00000058035.2	-0.251802	-1.19069	0.221964	1528.27	10.49	10.0623	10.1805	9.94405	-1.13443	0.256614	0.999817
ENSMUSG00000086930	Frs3os	lncRNA	MGI:3713047	OTTMUSG00000018358.1	-1.19507	-2.28956	1.05395	7.56542	2.98278	2.98237	3.57657	2.38818	-1.1339	0.256838	0.999817
ENSMUSG00000097251	5033417F24Rik	lncRNA	MGI:1923245	OTTMUSG00000048578.2	-0.626295	-1.5436	0.552902	28.1328	4.8336	4.72615	5.02874	4.42357	-1.13274	0.257323	0.999817
ENSMUSG00000087014	Gm16364	lncRNA	MGI:3840142	OTTMUSG00000034131.1	-1.38683	-2.61503	1.2245	5.45136	2.58304	2.57254	3.15698	1.9881	-1.13257	0.257396	0.999817
ENSMUSG00000112496	Gm48764	lncRNA	MGI:6098449	OTTMUSG00000065616.2	1.63605	3.10813	1.44499	4.08419	2.19679	2.29021	1.64904	2.93139	1.13222	0.257542	0.999817
ENSMUSG00000070315	4930581F22Rik	lncRNA	MGI:1926184	OTTMUSG00000034714.2	-0.307022	-1.23715	0.271225	779.638	9.57655	9.51624	9.66847	9.36401	-1.13198	0.257641	0.999817
ENSMUSG00000115747	Gm49145	lncRNA	MGI:6118558	OTTMUSG00000069363.1	-3.62926	-12.3742	3.20721	0.951251	0.687333	0.620107	1.24021	0	-1.13159	0.257805	NA
ENSMUSG00000114442	F630042J09Rik	lncRNA	MGI:3642133	OTTMUSG00000068059.1	-1.28705	-2.44028	1.13785	6.71462	2.83573	2.69909	3.2143	2.18387	-1.13112	0.258003	0.999817
ENSMUSG00000086550	Pla2g10os	lncRNA	MGI:1923934	OTTMUSG00000026306.2	1.66741	3.17644	1.47438	3.76984	1.91038	2.40658	1.86873	2.94444	1.13093	0.258087	NA
ENSMUSG00000111952	Gm4489	lncRNA	MGI:3782674	OTTMUSG00000064519.1	2.01581	4.04408	1.78313	2.76713	1.4928	1.96284	1.33157	2.59412	1.13049	0.258271	NA
ENSMUSG00000097393	D030068K23Rik	lncRNA	MGI:3037424	OTTMUSG00000061914.1	0.927724	1.90227	0.821109	11.5576	3.60601	3.6795	3.25164	4.10736	1.12984	0.258542	0.999817
ENSMUSG00000114479	Gm49375	lncRNA	MGI:6121594	OTTMUSG00000068119.1	1.68217	3.20909	1.48886	4.43682	2.24616	1.90081	1.11776	2.68386	1.12984	0.258545	NA
ENSMUSG00000118113	Gm4146	lncRNA	MGI:3782322	OTTMUSG00000073242.1	-0.653857	-1.57337	0.578788	31.6753	4.90436	4.94405	5.31371	4.57439	-1.1297	0.258602	0.999817
ENSMUSG00000085124	Gm12766	lncRNA	MGI:3652050	OTTMUSG00000008380.1	-0.661436	-1.58166	0.585634	29.213	4.85071	4.84363	5.15344	4.53382	-1.12943	0.258715	0.999817
ENSMUSG00000059277	R74862	lncRNA	MGI:2142382	OTTMUSG00000018783.1	-0.342829	-1.26824	0.303542	124.761	6.95752	6.81332	6.97395	6.65268	-1.12943	0.258717	0.999817
ENSMUSG00000097472	Gm26586	lncRNA	MGI:5477080	OTTMUSG00000062094.1	-0.437166	-1.35394	0.387207	149.678	7.16778	7.2466	7.49059	7.00261	-1.12902	0.258887	0.999817
ENSMUSG00000099558	Gm29295	lncRNA	MGI:5580001	OTTMUSG00000047447.1	-0.81849	-1.76356	0.7253	15.8177	3.99253	4.18114	4.55018	3.8121	-1.12848	0.259115	0.999817
ENSMUSG00000096995	2810029C07Rik	lncRNA	MGI:1919920	OTTMUSG00000066362.1	-0.311759	-1.24122	0.276408	228.979	7.82058	7.77583	7.92641	7.62525	-1.12789	0.259365	0.999817
ENSMUSG00000086283	2810433D01Rik	lncRNA	MGI:1924382	OTTMUSG00000002945.1	-0.512054	-1.42608	0.454089	42.5437	5.40569	5.59659	5.84322	5.34995	-1.12765	0.259467	0.999817
ENSMUSG00000086625	Gm11831	lncRNA	MGI:3650069	OTTMUSG00000004519.1	-0.385634	-1.30643	0.342061	82.4161	6.3692	6.24878	6.43942	6.05814	-1.12739	0.259579	0.999817
ENSMUSG00000112722	Gm3942	lncRNA	MGI:3782116	OTTMUSG00000064227.1	-2.67916	-6.40483	2.37733	1.89639	1.29251	1.27189	2.07089	0.472883	-1.12696	0.259758	NA
ENSMUSG00000114061	Gm48626	lncRNA	MGI:6098225	OTTMUSG00000067207.1	2.93797	7.66334	2.60767	1.54639	1.07025	0.650653	0	1.30131	1.12667	0.259883	NA
ENSMUSG00000118094	AC142100.1	lncRNA	NA	OTTMUSG00000073565.1	0.82277	1.7688	0.730677	13.7049	3.74887	4.24882	3.85457	4.64307	1.12604	0.260149	0.999817
ENSMUSG00000116589	Gm31323	lncRNA	MGI:5590482	OTTMUSG00000072040.1	-0.252372	-1.19116	0.22422	412.674	8.68243	8.74537	8.86842	8.62231	-1.12556	0.260354	0.999817
ENSMUSG00000101211	Gm28818	lncRNA	MGI:5579524	OTTMUSG00000049063.1	2.12956	4.37583	1.89218	2.26801	1.4818	1.76655	1.0497	2.48341	1.12545	0.260398	NA
ENSMUSG00000104927	Gm43388	lncRNA	MGI:5663525	OTTMUSG00000053539.1	-0.720311	-1.64754	0.640262	18.7303	4.11173	4.71456	5.06293	4.36619	-1.12503	0.260578	0.999817
ENSMUSG00000086427	Hoxa11os	lncRNA	MGI:107208	OTTMUSG00000018876.2	-0.362415	-1.28558	0.322219	102.98	6.68656	6.58074	6.7475	6.41398	-1.12475	0.260697	0.999817
ENSMUSG00000056145	AI504432	lncRNA	MGI:2139742	OTTMUSG00000043281.1	-0.595377	-1.51087	0.52935	34.1721	5.08391	5.05945	5.34088	4.77802	-1.12473	0.260702	0.999817
ENSMUSG00000095123	Gm21781	lncRNA	MGI:5433945	OTTMUSG00000042368.1	0.206823	1.15414	0.183922	679.955	9.40857	9.37446	9.27159	9.47733	1.12451	0.260795	0.999817
ENSMUSG00000100798	Gm19589	lncRNA	MGI:5011774	OTTMUSG00000048260.1	-3.26255	-9.5968	2.90175	1.14394	0.87809	0.558878	1.11776	0	-1.12434	0.260869	NA
ENSMUSG00000113977	Gm34276	lncRNA	MGI:5593435	OTTMUSG00000067560.1	-0.748405	-1.67993	0.666058	19.6809	4.05695	4.83071	5.14104	4.52038	-1.12363	0.261169	0.999817
ENSMUSG00000106357	Gm8013	lncRNA	MGI:3648644	OTTMUSG00000053302.1	-0.593134	-1.50852	0.528269	33.2394	5.03233	5.2586	5.58072	4.93649	-1.12279	0.261527	0.999817
ENSMUSG00000108197	Gm44214	lncRNA	MGI:5690606	OTTMUSG00000056546.1	-1.31708	-2.49161	1.1733	6.52004	2.65109	2.99929	3.66513	2.33345	-1.12254	0.261631	0.999817
ENSMUSG00000114994	Gm49097	lncRNA	MGI:6118490	OTTMUSG00000070490.1	-1.38806	-2.61727	1.23658	5.53855	2.48067	2.71425	3.43143	1.99707	-1.1225	0.26165	0.999817
ENSMUSG00000110236	Gm40493	lncRNA	MGI:5623378	OTTMUSG00000061091.1	-1.07966	-2.11354	0.962677	8.80618	3.21601	3.07166	3.53028	2.61303	-1.12152	0.262065	0.999817
ENSMUSG00000090002	Gm16006	lncRNA	MGI:3801853	OTTMUSG00000028937.1	0.930686	1.90618	0.830164	12.2599	3.65356	3.48285	3.0207	3.94501	1.12109	0.262251	0.999817
ENSMUSG00000089730	1700007P06Rik	lncRNA	MGI:1916558	OTTMUSG00000022999.2	-1.47356	-2.77706	1.31451	4.96228	2.45463	2.39829	2.9855	1.81109	-1.121	0.26229	0.999817
ENSMUSG00000099966	2810402E24Rik	lncRNA	MGI:1913715	OTTMUSG00000047608.1	-0.358619	-1.2822	0.32014	544.386	9.03872	9.07076	9.31218	8.82934	-1.1202	0.26263	0.999817
ENSMUSG00000111371	Gm47162	lncRNA	MGI:6095937	OTTMUSG00000062843.1	-1.94328	-3.8458	1.73511	2.95215	1.74095	1.80288	2.64683	0.958932	-1.11998	0.262723	NA
ENSMUSG00000093594	Gm20707	lncRNA	MGI:5313154	OTTMUSG00000039847.1	-0.408155	-1.32699	0.364702	68.9331	6.10542	6.25913	6.46011	6.05814	-1.11914	0.263078	0.999817
ENSMUSG00000086855	Gm13844	lncRNA	MGI:3651305	OTTMUSG00000014730.1	-0.267355	-1.2036	0.239004	492.89	8.93229	8.9793	9.0973	8.8613	-1.11862	0.263303	0.999817
ENSMUSG00000089961	Gm16567	lncRNA	MGI:4414987	OTTMUSG00000034985.2	-1.39379	-2.62768	1.24612	6.44921	2.65081	2.36558	3.25164	1.47953	-1.1185	0.263353	0.999817
ENSMUSG00000089776	Gm15684	lncRNA	MGI:3783126	OTTMUSG00000025265.1	-0.751289	-1.6833	0.672022	21.6161	4.39954	4.40765	4.79336	4.02193	-1.11795	0.263587	0.999817
ENSMUSG00000110198	Gm45335	lncRNA	MGI:5791171	OTTMUSG00000061522.1	-2.38917	-5.23857	2.13869	2.40794	1.58946	1.20697	1.86873	0.545211	-1.11712	0.263942	NA
ENSMUSG00000116610	Gm49678	lncRNA	MGI:6215126	OTTMUSG00000071739.1	-1.04164	-2.05857	0.933067	10.2299	3.35012	3.35157	3.77175	2.93139	-1.11637	0.264266	0.999817
ENSMUSG00000105963	Gm43647	lncRNA	MGI:5663784	OTTMUSG00000054089.1	-0.872294	-1.83057	0.781526	12.0382	3.63159	3.94896	4.35818	3.53974	-1.11614	0.264361	0.999817
ENSMUSG00000116569	Gm49620	lncRNA	MGI:6215041	OTTMUSG00000072016.1	0.636127	1.55415	0.57001	27.1173	4.77536	4.57405	4.2668	4.88129	1.11599	0.264426	0.999817
ENSMUSG00000107479	2610300M13Rik	lncRNA	MGI:1919734	OTTMUSG00000057308.1	-2.09631	-4.27614	1.87863	2.7848	1.70223	1.55703	2.35797	0.756094	-1.11587	0.264476	NA
ENSMUSG00000086284	Frmpd1os	lncRNA	MGI:1925758	OTTMUSG00000007525.1	-3.31818	-9.97404	2.97459	1.25445	0.87195	0.555431	1.11086	0	-1.11551	0.264633	NA
ENSMUSG00000117859	Gm32492	lncRNA	MGI:5591651	OTTMUSG00000074417.1	-0.53881	-1.45277	0.483043	36.9661	5.14689	5.59515	5.84448	5.34583	-1.11545	0.264658	0.999817
ENSMUSG00000090168	D630014O11Rik	lncRNA	MGI:2442874	OTTMUSG00000026142.1	0.346689	1.27164	0.310857	120.352	6.90294	6.74099	6.5671	6.91489	1.11527	0.264736	0.999817
ENSMUSG00000085234	Gm15614	lncRNA	MGI:3783059	OTTMUSG00000024330.1	-0.218529	-1.16355	0.196001	2224.62	11.1115	11.1181	11.2261	11.0101	-1.11494	0.264877	0.999817
ENSMUSG00000087459	Csmd2os	lncRNA	MGI:1922239	OTTMUSG00000009453.1	3.32797	10.042	2.98547	0.93888	0.798103	0.752072	0	1.50414	1.11472	0.264969	NA
ENSMUSG00000087652	Gm15918	lncRNA	MGI:3801738	OTTMUSG00000027836.1	0.530378	1.44431	0.476512	60.4781	5.86055	5.73892	5.49652	5.98132	1.11304	0.26569	0.999817
ENSMUSG00000114441	Gm33472	lncRNA	MGI:5592631	OTTMUSG00000069064.1	0.787173	1.72569	0.707709	249.508	7.8257	7.87026	7.52386	8.21667	1.11228	0.266016	0.999817
ENSMUSG00000100189	Gm28096	lncRNA	MGI:5578802	OTTMUSG00000047386.1	2.63938	6.23065	2.37371	1.49498	1.15357	1.33973	0.5806	2.09886	1.11192	0.266171	NA
ENSMUSG00000086796	4932702P03Rik	lncRNA	MGI:1921673	OTTMUSG00000000612.3	-0.633247	-1.55105	0.569589	29.1605	4.86856	4.86323	5.18313	4.54333	-1.11176	0.266241	0.999817
ENSMUSG00000100627	A830008E24Rik	lncRNA	MGI:3041183	OTTMUSG00000049781.1	-0.308108	-1.23808	0.277194	190.927	7.56046	7.57252	7.70792	7.43713	-1.11153	0.266342	0.999817
ENSMUSG00000084934	Gm16035	lncRNA	MGI:3801892	OTTMUSG00000029320.1	-0.284106	-1.21766	0.255853	251.492	7.96527	8.04813	8.18283	7.91342	-1.11043	0.266815	0.999817
ENSMUSG00000107451	Gm44421	lncRNA	MGI:5690813	OTTMUSG00000057835.1	-0.501769	-1.41595	0.451883	53.7465	5.65022	5.49302	5.73211	5.25394	-1.1104	0.266829	0.999817
ENSMUSG00000084870	Gm13954	lncRNA	MGI:3649858	OTTMUSG00000015173.1	-1.72459	-3.30486	1.55319	3.7985	2.11444	1.86422	2.42714	1.30131	-1.11035	0.266848	NA
ENSMUSG00000085540	Gm16036	lncRNA	MGI:3801891	OTTMUSG00000029321.1	-0.541608	-1.45559	0.487989	47.0127	5.51274	5.45598	5.72995	5.18201	-1.10988	0.267052	0.999817
ENSMUSG00000097495	Gm26651	lncRNA	MGI:5477145	OTTMUSG00000067419.1	1.55162	2.93146	1.39885	4.29378	2.22529	2.15088	1.53373	2.76803	1.10921	0.267338	NA
ENSMUSG00000053714	4732471J01Rik	lncRNA	MGI:3603586	OTTMUSG00000058248.2	0.178071	1.13137	0.1606	4941.49	12.2677	12.3091	12.2207	12.3975	1.10878	0.267523	0.999817
ENSMUSG00000087362	Gm13710	lncRNA	MGI:3650894	OTTMUSG00000013441.1	-0.376325	-1.29803	0.339635	111.373	6.7341	7.10263	7.32812	6.87714	-1.10803	0.26785	0.999817
ENSMUSG00000109347	Gm45175	lncRNA	MGI:5753751	OTTMUSG00000059547.1	2.60516	6.0846	2.35443	1.98611	1.3092	1.24118	0.5806	1.90176	1.10649	0.268513	NA
ENSMUSG00000093628	Gm20616	lncRNA	MGI:5313063	OTTMUSG00000040071.1	-0.717179	-1.64396	0.648595	814.279	9.54198	9.18157	9.5777	8.78545	-1.10574	0.268838	0.999817
ENSMUSG00000114348	Gm41031	lncRNA	MGI:5623916	OTTMUSG00000067735.1	-1.41193	-2.66093	1.27716	4.87777	2.33832	2.70536	3.22685	2.18387	-1.10553	0.268931	NA
ENSMUSG00000097488	4732487G21Rik	lncRNA	MGI:2441820	OTTMUSG00000067448.1	-0.551112	-1.46521	0.498586	35.5702	5.16559	5.23316	5.50408	4.96225	-1.10535	0.269008	0.999817
ENSMUSG00000114412	4930405A10Rik	lncRNA	MGI:1921060	OTTMUSG00000068950.1	-0.269874	-1.2057	0.244357	364.436	8.48404	8.68073	8.81555	8.54591	-1.10443	0.269408	0.999817
ENSMUSG00000113386	Gm47357	lncRNA	MGI:6096262	OTTMUSG00000067085.1	-1.06496	-2.09212	0.964356	8.78168	3.231	3.06173	3.5349	2.58855	-1.10433	0.269452	0.999817
ENSMUSG00000109994	Gm45459	lncRNA	MGI:5791295	OTTMUSG00000061217.1	-0.666832	-1.58758	0.603928	25.3946	4.66003	4.78027	5.10229	4.45825	-1.10416	0.269524	0.999817
ENSMUSG00000102785	Gm2447	lncRNA	MGI:3780614	OTTMUSG00000051731.2	-1.02377	-2.03323	0.927344	8.73821	3.08953	3.65863	4.12499	3.19226	-1.10398	0.269601	0.999817
ENSMUSG00000085733	Arhgap27os1	lncRNA	MGI:3705097	OTTMUSG00000003014.1	-0.916493	-1.88752	0.830237	11.9482	3.64403	3.58861	4.01805	3.15916	-1.10389	0.269639	0.999817
ENSMUSG00000085687	Gm16153	lncRNA	MGI:3802057	OTTMUSG00000030954.1	-0.241979	-1.18261	0.219361	397.691	8.62534	8.48454	8.60751	8.36158	-1.10311	0.26998	0.999817
ENSMUSG00000117375	Gm33373	lncRNA	MGI:5592532	OTTMUSG00000072684.1	0.342743	1.26817	0.310886	130.977	7.0217	6.93376	6.75334	7.11417	1.10247	0.270256	0.999817
ENSMUSG00000085264	Gm15581	lncRNA	MGI:3783029	OTTMUSG00000024025.1	-0.235921	-1.17766	0.214041	755.089	9.44676	9.98766	10.1046	9.87072	-1.10222	0.270365	0.999817
ENSMUSG00000117263	Gm35290	lncRNA	MGI:5594449	OTTMUSG00000072223.1	-1.70516	-3.26066	1.54863	4.16545	2.13615	1.74254	2.52614	0.958932	-1.10108	0.270864	NA
ENSMUSG00000079146	Gm15353	lncRNA	MGI:3705219	OTTMUSG00000020616.3	-0.426347	-1.34383	0.387392	142.558	7.09784	6.90424	7.04841	6.76007	-1.10056	0.271089	0.999817
ENSMUSG00000089745	1810008B01Rik	lncRNA	MGI:1916312	OTTMUSG00000026146.1	1.94752	3.85711	1.77153	2.87883	1.8314	1.69939	1.0497	2.34908	1.09934	0.271618	NA
ENSMUSG00000111990	Gm47033	lncRNA	MGI:6095730	OTTMUSG00000065106.1	-2.13177	-4.38254	1.93974	2.41527	1.29895	2.08858	2.87585	1.30131	-1.09899	0.271771	0.999817
ENSMUSG00000117797	2900057B20Rik	lncRNA	MGI:1920259	OTTMUSG00000073705.1	1.27359	2.41762	1.15946	6.13725	2.74997	2.59311	2.07089	3.11533	1.09843	0.272015	0.999817
ENSMUSG00000116716	Gm49643	lncRNA	MGI:6215074	OTTMUSG00000072047.1	-0.501985	-1.41616	0.457039	78.0243	6.21185	6.34273	6.57686	6.10859	-1.09834	0.272055	0.999817
ENSMUSG00000114709	Gm47920	lncRNA	MGI:6097174	OTTMUSG00000068657.1	0.320388	1.24867	0.291723	207.246	7.67962	7.72419	7.55721	7.89117	1.09826	0.272091	0.999817
ENSMUSG00000111303	4930502A04Rik	lncRNA	MGI:1922201	OTTMUSG00000062689.1	2.32049	4.99502	2.11321	2.0329	1.2924	1.56958	0.750975	2.38818	1.09809	0.272166	NA
ENSMUSG00000114276	Gm47849	lncRNA	MGI:6097055	OTTMUSG00000067799.1	0.758281	1.69147	0.690661	19.8216	4.27733	4.42179	3.98086	4.86272	1.09791	0.272245	0.999817
ENSMUSG00000084909	4930528G23Rik	lncRNA	MGI:1923081	OTTMUSG00000026164.1	-0.501804	-1.41598	0.457114	37.258	5.03464	5.70049	5.9466	5.45439	-1.09777	0.272307	0.999817
ENSMUSG00000116927	Gm30881	lncRNA	MGI:5590040	OTTMUSG00000071962.1	-0.414665	-1.33299	0.377824	78.696	6.27983	6.14304	6.35949	5.92658	-1.09751	0.27242	0.999817
ENSMUSG00000086746	Gm15222	lncRNA	MGI:3705297	OTTMUSG00000019533.2	-0.359898	-1.28334	0.327959	224.33	7.7632	7.74237	7.91445	7.57029	-1.09739	0.272472	0.999817
ENSMUSG00000097203	4732419C18Rik	lncRNA	MGI:3045379	OTTMUSG00000061981.1	1.20634	2.30751	1.09982	6.22263	2.75052	3.00975	2.46762	3.55188	1.09685	0.272705	0.999817
ENSMUSG00000092371	Gm20511	lncRNA	MGI:5141976	OTTMUSG00000037288.1	-1.69321	-3.23376	1.54454	3.91079	2.14035	1.91719	2.53307	1.30131	-1.09625	0.272968	NA
ENSMUSG00000097407	4933408J17Rik	lncRNA	MGI:1921704	OTTMUSG00000063915.1	1.22725	2.3412	1.11964	7.3159	2.90347	2.68578	2.02562	3.34595	1.09611	0.273032	0.999817
ENSMUSG00000111511	AC160966.1	lncRNA	NA	OTTMUSG00000063595.1	2.93735	7.66001	2.68028	1.22351	1.00412	0.650653	0	1.30131	1.09591	0.273118	NA
ENSMUSG00000109667	Gm36231	lncRNA	MGI:5595390	OTTMUSG00000061208.1	-0.488733	-1.40321	0.445978	101.516	6.48167	6.98478	7.20834	6.76121	-1.09587	0.273136	0.999817
ENSMUSG00000102142	Gm26930	lncRNA	MGI:5504045	OTTMUSG00000043195.2	-0.318114	-1.2467	0.290305	150.821	7.23231	7.15086	7.30914	6.99257	-1.09579	0.273169	0.999817
ENSMUSG00000115127	Gm46515	lncRNA	MGI:5826152	OTTMUSG00000070337.1	0.286816	1.21994	0.261983	202.152	7.64633	7.80704	7.6706	7.94348	1.09479	0.27361	0.999817
ENSMUSG00000097840	Gm26756	lncRNA	MGI:5477250	OTTMUSG00000055813.1	1.00015	2.0002	0.914115	10.0154	3.40266	3.22528	2.777	3.67355	1.09412	0.273904	0.999817
ENSMUSG00000101613	Gm28516	lncRNA	MGI:5579222	OTTMUSG00000049739.1	2.66944	6.36182	2.44123	1.74075	1.15442	0.960475	0.469096	1.45185	1.09348	0.274182	NA
ENSMUSG00000108801	Gm39090	lncRNA	MGI:5621975	OTTMUSG00000058628.1	0.297468	1.22899	0.27216	320.616	8.28129	8.00442	7.85633	8.15251	1.09299	0.274397	0.999817
ENSMUSG00000084974	Gm15567	lncRNA	MGI:3783016	OTTMUSG00000023771.1	-0.459309	-1.37488	0.420266	53.4362	5.73284	5.78322	6.01922	5.54723	-1.0929	0.274437	0.999817
ENSMUSG00000118134	4930549G23Rik	lncRNA	MGI:1922536	OTTMUSG00000074444.1	0.224112	1.16806	0.205069	1075.32	10.0628	10.0275	9.92701	10.1281	1.09286	0.274455	0.999817
ENSMUSG00000106361	Gm35066	lncRNA	MGI:5594225	OTTMUSG00000055184.1	2.65182	6.28461	2.4277	1.63677	1.12321	1.15416	0.469096	1.83922	1.09232	0.274693	NA
ENSMUSG00000117725	Gm50240	lncRNA	MGI:6303048	OTTMUSG00000073280.1	0.260569	1.19795	0.238591	246	7.94089	8.00526	7.87759	8.13293	1.09212	0.274781	0.999817
ENSMUSG00000109964	Gm45350	lncRNA	MGI:5791186	OTTMUSG00000061003.1	2.44121	5.43096	2.23742	1.85842	1.4076	1.27491	0.5806	1.96923	1.09108	0.275238	NA
ENSMUSG00000115469	Gm49227	lncRNA	MGI:6118687	OTTMUSG00000069503.1	-0.400752	-1.3202	0.367889	91.1322	6.49604	6.48065	6.67209	6.28921	-1.08933	0.276009	0.999817
ENSMUSG00000086648	Gm15511	lncRNA	MGI:3782959	OTTMUSG00000023029.1	-0.270427	-1.20616	0.248311	330.477	8.34972	8.26868	8.4043	8.13306	-1.08907	0.276125	0.999817
ENSMUSG00000100717	1700120G07Rik	lncRNA	MGI:1921564	OTTMUSG00000045493.1	-0.859037	-1.81383	0.789049	14.0923	3.74492	4.14872	4.64089	3.65656	-1.0887	0.276287	0.999817
ENSMUSG00000110375	Gm45323	lncRNA	MGI:5791159	OTTMUSG00000060418.1	1.91968	3.7834	1.76478	2.8796	1.84115	1.6816	1.0497	2.3135	1.08778	0.276694	NA
ENSMUSG00000086251	Gm12694	lncRNA	MGI:3651291	OTTMUSG00000008001.2	-0.969609	-1.95831	0.891688	12.3693	3.61159	3.51544	3.87172	3.15916	-1.08739	0.276866	0.999817
ENSMUSG00000112276	5033421B08Rik	lncRNA	MGI:1923240	OTTMUSG00000065442.1	-0.396417	-1.31623	0.364878	115.121	6.69803	7.22314	7.40383	7.04245	-1.08644	0.277286	0.999817
ENSMUSG00000113746	Gm48242	lncRNA	MGI:6097653	OTTMUSG00000065958.1	1.04264	2.06	0.959866	9.2546	3.21989	3.45607	3.06586	3.84628	1.08624	0.277374	0.999817
ENSMUSG00000110125	Gm33148	lncRNA	MGI:5592307	OTTMUSG00000060155.1	-0.609458	-1.52569	0.561491	28.7591	4.84409	4.96108	5.23108	4.69108	-1.08543	0.277732	0.999817
ENSMUSG00000118337	Gm50227	lncRNA	MGI:6303027	OTTMUSG00000073483.1	-4.02509	-16.2807	3.70956	0.902133	0.483672	0.711105	1.42221	0	-1.08506	0.277896	NA
ENSMUSG00000086909	Gm4926	lncRNA	MGI:3646427	OTTMUSG00000005494.1	2.08995	4.25734	1.9264	2.36383	1.55661	1.53812	0.750975	2.32526	1.0849	0.277965	NA
ENSMUSG00000097893	1700034P13Rik	lncRNA	MGI:1920581	OTTMUSG00000045232.2	0.244389	1.18459	0.225396	301.254	8.22813	8.29073	8.17282	8.40864	1.08426	0.278248	0.999817
ENSMUSG00000097415	AU020206	lncRNA	MGI:2142134	OTTMUSG00000042846.2	-0.209471	-1.15626	0.193212	929.859	9.85202	9.73352	9.83623	9.63081	-1.08415	0.278297	0.999817
ENSMUSG00000109947	Gm45669	lncRNA	MGI:5791505	OTTMUSG00000058707.1	-0.332795	-1.25945	0.306985	285.306	8.11706	8.05221	8.22034	7.88409	-1.08408	0.278331	0.999817
ENSMUSG00000095348	Gm3892	lncRNA	MGI:3782065	OTTMUSG00000034237.1	-0.881482	-1.84227	0.813494	13.4144	3.77318	3.50019	3.89208	3.10829	-1.08358	0.278553	0.999817
ENSMUSG00000117418	Gm50063	lncRNA	MGI:6275383	OTTMUSG00000073040.1	-0.936671	-1.91411	0.864504	13.4104	3.65914	3.96091	4.40586	3.51596	-1.08348	0.278596	0.999817
ENSMUSG00000117571	4933433H22Rik	lncRNA	MGI:1921723	OTTMUSG00000072787.1	-1.00925	-2.01286	0.931602	8.95872	3.23337	3.36549	3.82863	2.90236	-1.08334	0.278656	0.999817
ENSMUSG00000104818	Gm43661	lncRNA	MGI:5663798	OTTMUSG00000054788.1	0.990742	1.98721	0.914749	9.83426	3.38375	3.22483	2.777	3.67265	1.08308	0.278775	0.999817
ENSMUSG00000074783	AU019990	lncRNA	MGI:3034641	OTTMUSG00000015658.1	-0.535022	-1.44896	0.4941	34.4082	4.9918	5.58788	5.86584	5.30992	-1.08282	0.278887	0.999817
ENSMUSG00000105975	Gm42609	lncRNA	MGI:5662746	OTTMUSG00000053129.3	-1.45373	-2.73915	1.34394	5.31874	2.45494	2.0759	2.64765	1.50414	-1.08169	0.279389	NA
ENSMUSG00000097967	Gm27002	lncRNA	MGI:5504117	OTTMUSG00000043339.1	-3.15232	-8.89086	2.91509	1.19734	0.840768	0.68358	1.36716	0	-1.08138	0.279528	NA
ENSMUSG00000110281	Gm2516	lncRNA	MGI:3780683	OTTMUSG00000060421.1	2.61257	6.11593	2.41684	1.59812	1.17647	1.2286	0.469096	1.9881	1.08099	0.279702	NA
ENSMUSG00000116506	5730414N17Rik	lncRNA	MGI:1917774	OTTMUSG00000071065.1	0.527933	1.44186	0.488381	39.2347	5.29977	5.35843	5.10821	5.60865	1.08099	0.279703	0.999817
ENSMUSG00000115696	Gm49292	lncRNA	MGI:6118783	OTTMUSG00000069875.1	1.19548	2.2902	1.10632	6.12624	2.56837	3.16636	2.64683	3.68589	1.08059	0.279879	0.999817
ENSMUSG00000113492	Gm47792	lncRNA	MGI:6096963	OTTMUSG00000067559.1	1.42372	2.68277	1.31786	5.01677	2.4631	2.30082	1.69146	2.91018	1.08033	0.279995	0.999817
ENSMUSG00000104538	1700016B01Rik	lncRNA	MGI:1922890	OTTMUSG00000054315.1	-3.15237	-8.89112	2.92066	0.902831	0.825497	0.68358	1.36716	0	-1.07933	0.28044	NA
ENSMUSG00000104684	5430427N15Rik	lncRNA	MGI:2441699	OTTMUSG00000053725.1	-0.393042	-1.31316	0.364586	79.6328	6.28709	6.56109	6.7536	6.36858	-1.07805	0.281012	0.999817
ENSMUSG00000085150	Gm16346	lncRNA	MGI:3840154	OTTMUSG00000034000.1	-3.03696	-8.20762	2.818	1.28493	0.943583	0.665787	1.33157	0	-1.0777	0.281167	NA
ENSMUSG00000113019	Gm47467	lncRNA	MGI:6096433	OTTMUSG00000067482.1	0.335789	1.26207	0.311589	148.128	7.17369	7.38578	7.23955	7.532	1.07767	0.281183	0.999817
ENSMUSG00000086554	9530034E10Rik	lncRNA	MGI:1925865	OTTMUSG00000008718.1	0.349222	1.27387	0.324482	137.842	7.07441	6.8538	6.68107	7.02653	1.07624	0.281818	0.999817
ENSMUSG00000112041	9530020I12Rik	lncRNA	MGI:1924692	OTTMUSG00000065712.1	1.8991	3.72981	1.76617	2.61059	1.55519	2.10162	1.36716	2.83608	1.07527	0.282255	0.999817
ENSMUSG00000104753	Gm35172	lncRNA	MGI:5594331	OTTMUSG00000053567.1	-2.70762	-6.53245	2.51951	2.01074	1.17973	0.95895	1.44502	0.472883	-1.07466	0.282525	NA
ENSMUSG00000110138	4831440D22Rik	lncRNA	MGI:2444771	OTTMUSG00000061480.1	-0.28667	-1.21982	0.266801	442.427	8.7694	8.72347	8.87259	8.57434	-1.07447	0.282611	0.999817
ENSMUSG00000075586	Gm11529	lncRNA	MGI:3649352	OTTMUSG00000001775.1	2.66726	6.3522	2.4827	1.38486	1.04239	1.38224	0.5806	2.18387	1.07434	0.282672	NA
ENSMUSG00000098172	Gm26973	lncRNA	MGI:5504088	OTTMUSG00000044397.1	2.02852	4.07986	1.88914	2.70716	1.55801	1.53224	0.750975	2.3135	1.07378	0.282921	NA
ENSMUSG00000045231	BC106179	lncRNA	MGI:3702726	OTTMUSG00000025914.2	-1.02593	-2.03627	0.955495	8.78913	3.22336	3.27279	3.7274	2.81819	-1.07371	0.282951	0.999817
ENSMUSG00000101872	Gm29237	lncRNA	MGI:5579943	OTTMUSG00000046837.2	-0.314761	-1.24381	0.293235	248.821	7.92849	8.1034	8.27264	7.93416	-1.07341	0.283087	0.999817
ENSMUSG00000100277	1810053B23Rik	lncRNA	MGI:1917107	OTTMUSG00000045934.2	1.74665	3.35578	1.62724	2.86478	1.8102	2.02551	1.36716	2.68386	1.07338	0.2831	NA
ENSMUSG00000111699	C230099D08Rik	lncRNA	MGI:2443595	OTTMUSG00000063482.1	-0.980043	-1.97252	0.913102	8.92765	3.24358	3.4738	3.9184	3.02921	-1.07331	0.283131	0.999817
ENSMUSG00000106466	Gm40348	lncRNA	MGI:5623233	OTTMUSG00000054457.1	-1.69693	-3.24211	1.58147	3.64665	1.9559	2.1954	2.88665	1.50414	-1.07301	0.283266	0.999817
ENSMUSG00000086856	Gm16080	lncRNA	MGI:3802056	OTTMUSG00000029959.1	3.32717	10.0364	3.10319	0.960615	0.75691	0.752072	0	1.50414	1.07217	0.283642	NA
ENSMUSG00000043773	1700048O20Rik	lncRNA	MGI:1920637	OTTMUSG00000062698.1	-0.932541	-1.90863	0.870275	10.7173	3.40846	3.74026	4.2483	3.23221	-1.07155	0.283923	0.999817
ENSMUSG00000020992	4930512B01Rik	lncRNA	MGI:1921974	OTTMUSG00000046956.2	-0.224673	-1.16851	0.209935	910.724	9.8206	9.76491	9.87851	9.65131	-1.0702	0.28453	0.999817
ENSMUSG00000116504	I730030J21Rik	lncRNA	MGI:3588279	OTTMUSG00000071140.1	-2.61923	-6.14423	2.44757	1.36215	1.10416	1.2409	2.00893	0.472883	-1.07014	0.284558	NA
ENSMUSG00000066060	Gm12866	lncRNA	MGI:3649462	OTTMUSG00000008833.1	0.62148	1.53845	0.580832	27.3203	4.68696	4.96449	4.64967	5.27932	1.06998	0.284627	0.999817
ENSMUSG00000110063	Gm31045	lncRNA	MGI:5590204	OTTMUSG00000060540.1	-0.302595	-1.23336	0.28282	169.19	7.39463	7.2718	7.4242	7.11941	-1.06992	0.284656	0.999817
ENSMUSG00000084876	Gm14965	lncRNA	MGI:3705214	OTTMUSG00000018620.1	-1.38241	-2.60703	1.29264	5.27436	2.48727	2.55518	3.14114	1.96923	-1.06945	0.284868	0.999817
ENSMUSG00000089842	Pitpnm2os2	lncRNA	MGI:3840147	OTTMUSG00000033873.2	-0.538766	-1.45273	0.504059	46.8866	5.5149	5.47806	5.74511	5.21101	-1.06886	0.285134	0.999817
ENSMUSG00000106538	Gm30301	lncRNA	MGI:5589460	OTTMUSG00000054610.6	0.848315	1.8004	0.793857	16.963	3.99694	3.88881	3.5212	4.25642	1.0686	0.28525	0.999817
ENSMUSG00000109841	E330011O21Rik	lncRNA	MGI:3759668	OTTMUSG00000060406.4	0.61856	1.53534	0.578882	26.4516	4.73707	4.77047	4.48726	5.05367	1.06854	0.285276	0.999817
ENSMUSG00000085695	Gm15243	lncRNA	MGI:3705116	OTTMUSG00000019593.1	-0.498652	-1.41289	0.467365	66.3445	5.97557	6.26853	6.53826	5.99881	-1.06695	0.285997	0.999817
ENSMUSG00000097768	2310043M15Rik	lncRNA	MGI:1919180	OTTMUSG00000069468.1	-0.582941	-1.4979	0.546563	30.8494	4.95653	4.89161	5.17237	4.61084	-1.06656	0.286172	0.999817
ENSMUSG00000111435	Gm47358	lncRNA	MGI:6096264	OTTMUSG00000063566.1	-2.00586	-4.01627	1.8811	2.71971	1.69557	1.39086	2.02562	0.756094	-1.06632	0.286279	NA
ENSMUSG00000112283	Gm36719	lncRNA	MGI:5595878	OTTMUSG00000064619.1	3.08658	8.49478	2.89673	1.17376	0.879012	0.533399	0	1.0668	1.06554	0.286632	NA
ENSMUSG00000107112	Gm36241	lncRNA	MGI:5595400	OTTMUSG00000055483.1	-2.55108	-5.86071	2.39476	1.64534	1.2006	1.27707	2.00893	0.545211	-1.06527	0.286752	NA
ENSMUSG00000103408	Gm37933	lncRNA	MGI:5611161	OTTMUSG00000051659.1	3.68653	12.8752	3.46252	0.83074	0.625678	0.905543	0	1.81109	1.0647	0.287014	NA
ENSMUSG00000109890	AU023762	lncRNA	MGI:2143225	OTTMUSG00000060869.2	0.601309	1.51709	0.564934	26.5159	4.74781	4.86914	4.57797	5.16032	1.06439	0.287153	0.999817
ENSMUSG00000118449	AC241534.1	lncRNA	NA	OTTMUSG00000074703.1	-0.394504	-1.31449	0.370775	64.9821	5.98976	6.33234	6.53418	6.13051	-1.064	0.28733	0.999817
ENSMUSG00000107193	Gm43700	lncRNA	MGI:5663837	OTTMUSG00000056090.1	-1.18609	-2.27535	1.11528	7.39853	2.94807	2.63094	3.07802	2.18387	-1.06349	0.287561	NA
ENSMUSG00000110653	Gm34418	lncRNA	MGI:5593577	OTTMUSG00000062210.1	-2.55661	-5.88324	2.40445	1.58084	1.18367	1.14685	1.82081	0.472883	-1.06328	0.287654	NA
ENSMUSG00000099137	Gm10603	lncRNA	MGI:3642592	OTTMUSG00000044655.1	-0.37226	-1.29438	0.350217	116.929	6.84497	6.90636	7.1162	6.69652	-1.06294	0.287809	0.999817
ENSMUSG00000097671	1700015O11Rik	lncRNA	MGI:1919105	OTTMUSG00000056501.1	-0.762944	-1.69695	0.717986	16.8459	4.03098	4.35018	4.71342	3.98695	-1.06262	0.287956	0.999817
ENSMUSG00000116616	Gm49688	lncRNA	MGI:6215139	OTTMUSG00000071788.1	-2.72523	-6.61267	2.56464	1.37214	0.960402	1.21826	1.89131	0.545211	-1.06262	0.287956	NA
ENSMUSG00000085651	Gm11695	lncRNA	MGI:3649841	OTTMUSG00000003444.1	-0.975645	-1.96652	0.918426	11.3007	3.49338	3.34152	3.82556	2.85748	-1.0623	0.288099	0.999817
ENSMUSG00000087268	Gm14486	lncRNA	MGI:3649723	OTTMUSG00000016802.1	-0.70634	-1.63166	0.665335	21.7808	4.4376	4.36584	4.75169	3.97999	-1.06163	0.288403	0.999817
ENSMUSG00000116068	Gm49457	lncRNA	MGI:6155113	OTTMUSG00000070669.1	-1.34638	-2.54273	1.26844	4.75395	2.4104	2.5764	3.16471	1.9881	-1.06144	0.288489	0.999817
ENSMUSG00000086410	Gm16158	lncRNA	MGI:3801750	OTTMUSG00000031024.1	-0.271363	-1.20695	0.255722	365.978	8.49322	8.43122	8.57341	8.28903	-1.06116	0.288616	0.999817
ENSMUSG00000110673	Gm45833	lncRNA	MGI:5804948	OTTMUSG00000061675.1	0.711165	1.63713	0.670275	22.6331	4.47917	4.32938	3.97963	4.67913	1.061	0.288688	0.999817
ENSMUSG00000086717	Gm15655	lncRNA	MGI:3805551	OTTMUSG00000024923.1	-0.314159	-1.24329	0.296302	236.759	7.85173	8.01388	8.18578	7.84197	-1.06027	0.289023	0.999817
ENSMUSG00000114430	Gm40264	lncRNA	MGI:5623149	OTTMUSG00000068640.1	-0.339433	-1.26526	0.320186	109.414	6.67399	7.12487	7.31325	6.93649	-1.06011	0.289093	0.999817
ENSMUSG00000113358	1700112M02Rik	lncRNA	MGI:1920833	OTTMUSG00000067401.1	-0.55	-1.46409	0.518882	41.7841	5.32874	5.42914	5.69796	5.16032	-1.05997	0.289158	0.999817
ENSMUSG00000087307	Gm12925	lncRNA	MGI:3651536	OTTMUSG00000009214.1	-0.384835	-1.30571	0.36321	83.0096	6.37167	6.37026	6.57985	6.16068	-1.05954	0.289355	0.999817
ENSMUSG00000114390	1700062C10Rik	lncRNA	MGI:1920690	OTTMUSG00000069048.1	-2.29163	-4.89607	2.16432	1.97886	1.18574	1.43042	2.10474	0.756094	-1.05882	0.289682	NA
ENSMUSG00000087074	Gm14249	lncRNA	MGI:3651257	OTTMUSG00000016079.1	-0.713724	-1.64003	0.674107	18.648	4.23991	4.36606	4.692	4.04013	-1.05877	0.289705	0.999817
ENSMUSG00000087090	Nctc1	lncRNA	MGI:1306816	OTTMUSG00000018787.1	-1.85061	-3.60652	1.74792	2.42774	1.57665	1.90186	2.50241	1.30131	-1.05875	0.289715	NA
ENSMUSG00000045178	4933411O13Rik	lncRNA	MGI:1918385	OTTMUSG00000026544.1	-1.22758	-2.34173	1.15989	5.72056	2.69492	2.69658	3.20929	2.18387	-1.05836	0.289893	0.999817
ENSMUSG00000084875	4930570D08Rik	lncRNA	MGI:1925475	OTTMUSG00000018711.2	-3.1533	-8.89688	2.98185	0.97454	0.812322	0.68358	1.36716	0	-1.0575	0.290285	NA
ENSMUSG00000090952	Gm17251	lncRNA	MGI:4936885	OTTMUSG00000037205.1	0.30758	1.23763	0.290922	183.552	7.51054	7.49897	7.34141	7.65652	1.05726	0.290392	0.999817
ENSMUSG00000116865	Gm49560	lncRNA	MGI:6214947	OTTMUSG00000071774.1	3.01191	8.06631	2.85005	0.97786	0.881446	0.662519	0	1.32504	1.05679	0.290606	NA
ENSMUSG00000112784	Gm34868	lncRNA	MGI:5594027	OTTMUSG00000065162.1	-0.255238	-1.19353	0.241713	635.175	9.29368	9.29206	9.41666	9.16747	-1.05596	0.290987	0.999817
ENSMUSG00000108739	Gm45096	lncRNA	MGI:5753672	OTTMUSG00000058152.1	-1.50967	-2.84744	1.43015	4.02227	2.23132	2.19016	2.77207	1.60825	-1.0556	0.291151	0.999817
ENSMUSG00000107634	Gm36816	lncRNA	MGI:5595975	OTTMUSG00000057315.1	-0.280637	-1.21473	0.265888	192.313	7.58054	7.45048	7.59009	7.31086	-1.05547	0.29121	0.999817
ENSMUSG00000098534	Gm27167	lncRNA	MGI:5521010	OTTMUSG00000044465.1	-1.16245	-2.23837	1.10199	6.14461	2.74853	2.9766	3.4745	2.4787	-1.05486	0.291488	0.999817
ENSMUSG00000086594	Nudt12os	lncRNA	MGI:1922289	OTTMUSG00000033655.2	-0.419192	-1.33718	0.397498	104.407	6.66444	6.53367	6.7614	6.30593	-1.05458	0.291619	0.999817
ENSMUSG00000117030	Gm49959	lncRNA	MGI:6270682	OTTMUSG00000072132.1	-0.263711	-1.20056	0.250318	256.878	7.99198	8.1475	8.27585	8.01914	-1.0535	0.29211	0.999817
ENSMUSG00000099735	1700122H20Rik	lncRNA	MGI:1920867	OTTMUSG00000045504.1	-1.71046	-3.27265	1.62432	3.64999	1.93945	1.74254	2.52614	0.958932	-1.05303	0.292328	NA
ENSMUSG00000115333	Gm34590	lncRNA	MGI:5593749	OTTMUSG00000070343.1	-0.26106	-1.19836	0.247972	341.587	8.38592	8.53189	8.67285	8.39093	-1.05278	0.292442	0.999817
ENSMUSG00000112639	A730063M14Rik	lncRNA	MGI:2443898	OTTMUSG00000064600.1	-0.46059	-1.3761	0.437509	52.3461	5.70446	5.64599	5.85377	5.4382	-1.05276	0.292453	0.999817
ENSMUSG00000086601	Rapgef3os1	lncRNA	MGI:3826580	OTTMUSG00000032769.1	-0.375497	-1.29729	0.356691	117.133	6.85142	6.81693	6.9769	6.65695	-1.05272	0.292468	0.999817
ENSMUSG00000106863	Gm42109	lncRNA	MGI:5624994	OTTMUSG00000055488.1	-0.255308	-1.19359	0.242575	232.423	7.85634	7.92998	8.05649	7.80348	-1.05249	0.292575	0.999817
ENSMUSG00000085931	Gm12648	lncRNA	MGI:3649948	OTTMUSG00000007834.2	0.610292	1.52657	0.579929	24.6289	4.61923	4.88437	4.59842	5.17031	1.05236	0.292636	0.999817
ENSMUSG00000111348	Gm19531	lncRNA	MGI:5011716	OTTMUSG00000062796.1	-0.904803	-1.87229	0.860399	10.093	3.41619	3.6034	4.01805	3.18875	-1.05161	0.292979	0.999817
ENSMUSG00000113813	Gm29968	lncRNA	MGI:5589127	OTTMUSG00000067123.1	2.62974	6.18913	2.50253	1.3812	1.03685	1.33973	0.5806	2.09886	1.05083	0.293337	NA
ENSMUSG00000087611	4930458D05Rik	lncRNA	MGI:1923052	OTTMUSG00000026141.1	-0.370041	-1.29239	0.352254	125.421	6.92011	7.09468	7.2831	6.90627	-1.05049	0.293491	0.999817
ENSMUSG00000087060	Eldr	lncRNA	MGI:1919985	OTTMUSG00000005187.1	0.678616	1.6006	0.646037	24.3909	4.59017	4.5582	4.2668	4.84959	1.05043	0.293521	0.999817
ENSMUSG00000087366	Junos	lncRNA	MGI:2652837	OTTMUSG00000008032.2	-0.196914	-1.14624	0.187466	1273.05	10.2813	10.5602	10.6573	10.463	-1.0504	0.293535	0.999817
ENSMUSG00000109111	6530437J22Rik	lncRNA	MGI:1925320	OTTMUSG00000058337.2	-0.512855	-1.42687	0.488535	37.2025	5.23446	5.1527	5.39278	4.91262	-1.04978	0.293819	0.999817
ENSMUSG00000084861	1700095J07Rik	lncRNA	MGI:1920824	OTTMUSG00000014350.1	-0.981191	-1.97409	0.935197	10.5512	3.38825	3.16558	3.60493	2.72623	-1.04918	0.294095	0.999817
ENSMUSG00000086655	C330018A13Rik	lncRNA	MGI:2444781	OTTMUSG00000014690.1	2.37053	5.17129	2.2609	1.95446	1.40026	1.08699	0.469096	1.70488	1.04849	0.294415	NA
ENSMUSG00000073628	Gm10552	lncRNA	MGI:3642083	OTTMUSG00000030252.4	-0.878498	-1.83846	0.837982	12.9429	3.69496	3.8109	4.21637	3.40544	-1.04835	0.294477	0.999817
ENSMUSG00000114360	Gm48596	lncRNA	MGI:6098172	OTTMUSG00000067769.1	0.381475	1.30267	0.363909	73.2749	6.19916	6.27883	6.10468	6.45297	1.04827	0.294514	0.999817
ENSMUSG00000097509	B230322F03Rik	lncRNA	MGI:3704291	OTTMUSG00000049809.1	0.500138	1.41435	0.477433	42.426	5.3963	5.27613	5.00715	5.54511	1.04756	0.294843	0.999817
ENSMUSG00000078489	Gm17106	lncRNA	MGI:4937933	OTTMUSG00000036729.2	-0.207594	-1.15476	0.198238	2648.24	11.3577	11.2461	11.3502	11.1419	-1.04719	0.29501	0.999817
ENSMUSG00000100777	4930598F16Rik	lncRNA	MGI:1922631	OTTMUSG00000048755.1	-2.3858	-5.22633	2.27942	1.89049	1.38929	1.20697	1.86873	0.545211	-1.04667	0.295252	NA
ENSMUSG00000098024	Gm27003	lncRNA	MGI:5504118	OTTMUSG00000043419.1	0.193943	1.14389	0.185349	994.045	9.95245	9.8969	9.79962	9.99417	1.04636	0.295393	0.999817
ENSMUSG00000107723	Gm43964	lncRNA	MGI:5690356	OTTMUSG00000056587.1	-0.561541	-1.47584	0.53721	33.5116	5.05355	5.20167	5.47715	4.92619	-1.04529	0.295888	0.999817
ENSMUSG00000075020	Mir670hg	lncRNA	MGI:3041234	OTTMUSG00000014445.4	0.235541	1.17735	0.225363	418.516	8.70133	8.60389	8.48367	8.72412	1.04516	0.295949	0.999817
ENSMUSG00000115855	Gm34643	lncRNA	MGI:5593802	OTTMUSG00000071231.1	-0.778852	-1.71577	0.745332	14.6035	3.89389	4.06284	4.47665	3.64904	-1.04497	0.296035	0.999817
ENSMUSG00000084846	A730011C13Rik	lncRNA	MGI:2442973	OTTMUSG00000019664.1	-0.318958	-1.24743	0.305706	123.954	6.95307	6.99113	7.15303	6.82923	-1.04335	0.296786	0.999817
ENSMUSG00000106464	C130083M11Rik	lncRNA	MGI:3041216	OTTMUSG00000054567.2	-0.433214	-1.35024	0.415241	48.6748	5.61794	5.74868	5.96002	5.53735	-1.04328	0.296817	0.999817
ENSMUSG00000092171	4833427F10Rik	lncRNA	MGI:1921851	OTTMUSG00000037404.1	-1.64394	-3.12519	1.57604	4.05963	2.09845	1.92905	2.53307	1.32504	-1.04309	0.296908	NA
ENSMUSG00000084797	Gm14321	lncRNA	MGI:3701951	OTTMUSG00000016308.1	0.646033	1.56486	0.619665	22.0003	4.47813	4.60427	4.29459	4.91396	1.04255	0.297156	0.999817
ENSMUSG00000114369	Gm41077	lncRNA	MGI:5623962	OTTMUSG00000068136.1	-0.23072	-1.17342	0.221312	417.792	8.70031	8.65245	8.77499	8.52991	-1.04251	0.297176	0.999817
ENSMUSG00000093436	Gm20646	lncRNA	MGI:5313093	OTTMUSG00000039882.3	-0.228781	-1.17184	0.219502	1404.53	10.4178	10.6792	10.8142	10.5443	-1.04227	0.297286	0.999817
ENSMUSG00000097617	Gm10687	lncRNA	MGI:3642689	OTTMUSG00000063192.1	-0.322557	-1.25054	0.309702	102.17	6.65536	6.91952	7.08571	6.75333	-1.04151	0.29764	0.999817
ENSMUSG00000105773	4930563F08Rik	lncRNA	MGI:1922619	OTTMUSG00000055424.1	0.395856	1.31572	0.380435	94.0279	6.5212	6.53723	6.3635	6.71095	1.04054	0.298091	0.999817
ENSMUSG00000117872	A530088E08Rik	lncRNA	MGI:3603459	OTTMUSG00000033638.2	-0.544694	-1.45871	0.523494	30.635	4.96309	4.97887	5.26027	4.69748	-1.0405	0.29811	0.999817
ENSMUSG00000104606	Gm43409	lncRNA	MGI:5663546	OTTMUSG00000054598.1	1.77017	3.41095	1.70145	3.62882	2.02174	1.62031	1.0497	2.19093	1.04039	0.298159	NA
ENSMUSG00000109727	Gm45464	lncRNA	MGI:5791300	OTTMUSG00000061390.1	-0.291078	-1.22355	0.279899	422.708	8.66733	8.93922	9.11486	8.76359	-1.03994	0.298369	0.999817
ENSMUSG00000105062	Gm43113	lncRNA	MGI:5663250	OTTMUSG00000053413.2	-0.48493	-1.39952	0.466408	37.594	5.24646	5.41615	5.65226	5.18004	-1.03971	0.298474	0.999817
ENSMUSG00000091509	Gm17066	lncRNA	MGI:4937893	OTTMUSG00000035209.2	-0.249916	-1.18914	0.240547	457.624	8.8199	8.66971	8.79766	8.54176	-1.03895	0.298829	0.999817
ENSMUSG00000107961	Gm44036	lncRNA	MGI:5690428	OTTMUSG00000056584.1	0.414377	1.33272	0.398844	60.3376	5.92073	5.91284	5.71701	6.10866	1.03895	0.29883	0.999817
ENSMUSG00000103083	A630035G10Rik	lncRNA	MGI:2444775	OTTMUSG00000050085.1	-2.94779	-7.71565	2.83892	1.27301	0.797531	1.24925	2.02562	0.472883	-1.03835	0.299108	NA
ENSMUSG00000117243	Gm49944	lncRNA	MGI:6270659	OTTMUSG00000072558.1	-0.791272	-1.7306	0.762499	17.1706	4.01188	4.3851	4.71301	4.0572	-1.03773	0.299393	0.999817
ENSMUSG00000112959	Gm32834	lncRNA	MGI:5591993	OTTMUSG00000067416.1	-0.59909	-1.51476	0.577507	29.042	4.78802	5.21672	5.50853	4.92492	-1.03737	0.299563	0.999817
ENSMUSG00000097788	Gm16596	lncRNA	MGI:4439520	OTTMUSG00000066175.1	-0.980462	-1.9731	0.945261	9.303	3.24362	3.4043	3.94247	2.86613	-1.03724	0.299624	0.999817
ENSMUSG00000085424	Fhad1os1	lncRNA	MGI:3649995	OTTMUSG00000010113.2	1.65915	3.1583	1.60159	5.29812	1.80047	1.54097	0.898064	2.18387	1.03594	0.30023	NA
ENSMUSG00000100053	Gm28154	lncRNA	MGI:5578860	OTTMUSG00000048207.1	-0.497218	-1.41149	0.480003	42.6101	5.40197	5.15296	5.3918	4.91412	-1.03586	0.300266	0.999817
ENSMUSG00000107422	Gm44129	lncRNA	MGI:5690521	OTTMUSG00000057074.1	-0.334634	-1.26106	0.323163	106.576	6.73338	6.6162	6.77868	6.45371	-1.0355	0.300438	0.999817
ENSMUSG00000106212	Gm43112	lncRNA	MGI:5663249	OTTMUSG00000053412.1	-0.560422	-1.4747	0.541269	28.2478	4.82455	5.02144	5.28547	4.75741	-1.03539	0.300489	0.999817
ENSMUSG00000110629	4930567H12Rik	lncRNA	MGI:1923181	OTTMUSG00000061593.1	3.39063	10.4877	3.27654	0.828752	0.691694	0.804124	0	1.60825	1.03482	0.300753	NA
ENSMUSG00000097875	Gm26704	lncRNA	MGI:5477198	OTTMUSG00000070493.1	0.484864	1.39945	0.468645	63.5476	5.91542	6.1603	6.02902	6.29158	1.03461	0.300852	0.999817
ENSMUSG00000109420	Gm44702	lncRNA	MGI:5753278	OTTMUSG00000059150.1	0.419955	1.33789	0.406101	57.9869	5.86567	5.86719	5.65918	6.0752	1.03411	0.301084	0.999817
ENSMUSG00000117313	Gm49838	lncRNA	MGI:6270506	OTTMUSG00000072416.1	-0.578325	-1.49311	0.559303	38.4569	5.18048	5.2832	5.67026	4.89614	-1.03401	0.301131	0.999817
ENSMUSG00000086376	1700071G01Rik	lncRNA	MGI:1920735	OTTMUSG00000026208.2	2.86061	7.26321	2.76715	1.33457	0.995788	0.479466	0	0.958932	1.03377	0.301242	NA
ENSMUSG00000055818	A230083G16Rik	lncRNA	MGI:3045289	OTTMUSG00000024520.1	0.343767	1.26907	0.332782	131.76	7.02526	6.93189	6.77322	7.09055	1.03301	0.301599	0.999817
ENSMUSG00000117861	1810058N15Rik	lncRNA	MGI:1923763	OTTMUSG00000074364.1	0.63714	1.55524	0.616799	22.0253	4.4619	4.67809	4.36093	4.99525	1.03298	0.301614	0.999817
ENSMUSG00000093482	Gm20619	lncRNA	MGI:5313066	OTTMUSG00000042248.2	-0.608282	-1.52444	0.588931	41.991	5.28492	5.47039	5.8799	5.06087	-1.03286	0.301671	0.999817
ENSMUSG00000105596	Gm42650	lncRNA	MGI:5662787	OTTMUSG00000054727.1	-0.235579	-1.17738	0.228096	384.08	8.57119	8.72876	8.84041	8.61711	-1.0328	0.301696	0.999817
ENSMUSG00000116689	4930405D01Rik	lncRNA	MGI:1921045	OTTMUSG00000071549.1	-1.36863	-2.58225	1.32549	4.84607	2.3646	2.57784	3.16758	1.9881	-1.03254	0.301817	0.999817
ENSMUSG00000087397	Rapgef3os2	lncRNA	MGI:3826581	OTTMUSG00000032768.2	-0.495749	-1.41005	0.480138	50.9919	5.64279	5.72174	5.99533	5.44815	-1.03251	0.301831	0.999817
ENSMUSG00000085087	Gm13528	lncRNA	MGI:3651630	OTTMUSG00000012574.1	-0.339083	-1.26495	0.328493	247.398	7.85531	8.27981	8.43624	8.12338	-1.03224	0.301962	0.999817
ENSMUSG00000115002	Gm10847	lncRNA	MGI:3642004	OTTMUSG00000069348.1	-0.497917	-1.41217	0.482819	40.8349	5.34514	5.27915	5.51314	5.04515	-1.03127	0.302413	0.999817
ENSMUSG00000111994	A330049N07Rik	lncRNA	MGI:3041175	OTTMUSG00000064871.1	-0.976537	-1.96774	0.948555	12.4814	3.49704	3.40613	4.19536	2.6169	-1.0295	0.303245	0.999817
ENSMUSG00000107622	4930512J16Rik	lncRNA	MGI:1922381	OTTMUSG00000057673.1	-2.74027	-6.68193	2.66275	1.26601	0.915717	1.34174	2.13828	0.545211	-1.02911	0.303428	NA
ENSMUSG00000115109	Gm49032	lncRNA	MGI:6118403	OTTMUSG00000070002.1	-1.21904	-2.32792	1.18616	5.82253	2.52756	2.86659	3.57657	2.15661	-1.02772	0.304081	0.999817
ENSMUSG00000112278	Gm30025	lncRNA	MGI:5589184	OTTMUSG00000065594.1	-0.403322	-1.32255	0.392542	65.054	6.02494	6.0064	6.21782	5.79498	-1.02746	0.304203	0.999817
ENSMUSG00000059027	9630013D21Rik	lncRNA	MGI:2442649	OTTMUSG00000008481.1	-0.250471	-1.1896	0.243792	532.143	9.03688	9.10185	9.23154	8.97216	-1.02739	0.304235	0.999817
ENSMUSG00000112280	A830082N09Rik	lncRNA	MGI:3041184	OTTMUSG00000063949.1	-0.26119	-1.19847	0.254235	256.904	7.99862	7.97914	8.10915	7.84913	-1.02735	0.304254	0.999817
ENSMUSG00000117033	Gm49912	lncRNA	MGI:6270613	OTTMUSG00000072496.1	-0.926453	-1.9006	0.901988	10.3108	3.43527	3.28462	3.63786	2.93139	-1.02712	0.304363	0.999817
ENSMUSG00000107429	Gm44206	lncRNA	MGI:5690598	OTTMUSG00000056693.1	-0.609846	-1.5261	0.593744	22.3401	4.52533	4.60152	4.89133	4.31171	-1.02712	0.304364	0.999817
ENSMUSG00000116840	Gm21691	lncRNA	MGI:5435046	OTTMUSG00000071861.1	-0.243269	-1.18367	0.237067	291.757	8.18429	8.21276	8.33522	8.0903	-1.02616	0.304815	0.999817
ENSMUSG00000114315	Gm48696	lncRNA	MGI:6098329	OTTMUSG00000068383.1	-0.365183	-1.28804	0.356191	270.571	8.0261	8.0644	8.28086	7.84793	-1.02524	0.305248	0.999817
ENSMUSG00000046463	5930403N24Rik	lncRNA	MGI:2444171	OTTMUSG00000047240.2	1.16897	2.24852	1.14049	7.08902	2.79622	2.8752	2.18495	3.56545	1.02497	0.305377	0.999817
ENSMUSG00000104874	Gm43387	lncRNA	MGI:5663524	OTTMUSG00000028619.3	0.363403	1.28646	0.354603	158.972	7.27855	7.19881	7.07725	7.32037	1.02482	0.30545	0.999817
ENSMUSG00000090039	Gm15894	lncRNA	MGI:3801859	OTTMUSG00000027474.1	-1.0334	-2.04684	1.009	10.4661	3.32889	2.95486	3.18348	2.72623	-1.02418	0.305752	0.999817
ENSMUSG00000073843	Gm12542	lncRNA	MGI:3651424	OTTMUSG00000007406.1	-0.598893	-1.51455	0.584894	24.7614	4.66025	4.58929	4.86687	4.31171	-1.02393	0.305866	0.999817
ENSMUSG00000086130	Gm16211	lncRNA	MGI:3802078	OTTMUSG00000031777.1	2.32771	5.02007	2.27525	2.40979	1.45662	1.14599	0.469096	1.82289	1.02305	0.306282	NA
ENSMUSG00000100314	1700010J16Rik	lncRNA	MGI:1916605	OTTMUSG00000045105.1	-1.05722	-2.08091	1.03547	7.37866	2.83119	3.29212	3.83781	2.74642	-1.021	0.307253	0.999817
ENSMUSG00000085689	Gm16838	lncRNA	MGI:4439762	OTTMUSG00000036960.2	0.668775	1.58972	0.655022	18.5229	4.14621	4.67882	4.35818	4.99946	1.021	0.307256	0.999817
ENSMUSG00000074357	AA386476	lncRNA	MGI:3034595	OTTMUSG00000061494.1	0.251418	1.19038	0.246254	500.449	8.95398	8.93564	8.83119	9.04009	1.02097	0.307268	0.999817
ENSMUSG00000109165	Gm45148	lncRNA	MGI:5753724	OTTMUSG00000060050.1	0.364125	1.2871	0.356802	73.8449	6.2172	6.22068	6.04308	6.39827	1.02052	0.30748	0.999817
ENSMUSG00000085710	Gm12676	lncRNA	MGI:3651064	OTTMUSG00000007950.1	-1.01107	-2.01541	0.990965	8.03955	3.03912	3.33656	3.86437	2.80876	-1.02029	0.307592	0.999817
ENSMUSG00000113730	Gm47805	lncRNA	MGI:6096986	OTTMUSG00000067561.1	-1.32313	-2.50209	1.29698	4.67292	2.39819	2.42889	3.06586	1.79191	-1.02016	0.307651	0.999817
ENSMUSG00000086807	Platr21	lncRNA	MGI:1925776	OTTMUSG00000018702.2	0.273706	1.20891	0.268323	303.887	8.21149	8.44426	8.30536	8.58317	1.02006	0.307699	0.999817
ENSMUSG00000113500	Gm47249	lncRNA	MGI:6096075	OTTMUSG00000067182.1	-1.60447	-3.04084	1.57365	3.01293	1.83918	2.11312	2.7221	1.50414	-1.01958	0.307925	NA
ENSMUSG00000110541	Gm10280	lncRNA	MGI:3642651	OTTMUSG00000061745.1	-1.35218	-2.55297	1.32766	3.93588	2.00808	2.75991	3.32888	2.19093	-1.01846	0.308457	0.999817
ENSMUSG00000102574	Gm33206	lncRNA	MGI:5592365	OTTMUSG00000051268.1	-0.360234	-1.28363	0.353721	78.7431	6.27357	6.55927	6.74798	6.37056	-1.01841	0.308482	0.999817
ENSMUSG00000085256	Dmrta2os	lncRNA	MGI:1924703	OTTMUSG00000008500.1	-3.03578	-8.20087	2.9816	0.985993	0.810705	0.665787	1.33157	0	-1.01817	0.308596	NA
ENSMUSG00000086740	Gm17029	lncRNA	MGI:4937856	OTTMUSG00000010949.1	-0.270804	-1.20648	0.266098	348.541	8.41336	8.21962	8.35495	8.08429	-1.01768	0.308828	0.999817
ENSMUSG00000079143	Atxn7l1os1	lncRNA	MGI:3779275	OTTMUSG00000032993.1	-0.229902	-1.17276	0.22599	367.111	8.51596	8.46576	8.58191	8.34961	-1.01731	0.309006	0.999817
ENSMUSG00000105376	Gm36535	lncRNA	MGI:5595694	OTTMUSG00000054312.1	-0.925248	-1.89901	0.909519	9.19701	3.21423	3.5644	3.96965	3.15916	-1.01729	0.309014	0.999817
ENSMUSG00000072109	A530040E14Rik	lncRNA	MGI:3612703	OTTMUSG00000029171.5	-0.965804	-1.95315	0.949393	9.39355	3.28527	3.14532	3.56775	2.72288	-1.01729	0.309018	0.999817
ENSMUSG00000087700	Gm15283	lncRNA	MGI:3705161	OTTMUSG00000019741.2	-0.19625	-1.14572	0.192949	1910.22	10.8871	10.7981	10.8976	10.6987	-1.01711	0.309103	0.999817
ENSMUSG00000086600	C030005K06Rik	lncRNA	MGI:1925945	OTTMUSG00000033193.2	-0.285644	-1.21895	0.280923	850.994	9.6876	9.89832	10.0519	9.7447	-1.01681	0.309246	0.999817
ENSMUSG00000097247	1500012K07Rik	lncRNA	MGI:1916204	OTTMUSG00000058417.1	-2.45018	-5.46483	2.41024	1.48875	1.18405	1.17081	1.86873	0.472883	-1.01657	0.309359	NA
ENSMUSG00000110559	Gm26843	lncRNA	MGI:5477337	OTTMUSG00000061585.1	-1.05676	-2.08026	1.03963	7.41506	3.01917	2.89688	3.37041	2.42334	-1.01648	0.309403	0.999817
ENSMUSG00000118385	Gm50311	lncRNA	MGI:6303164	OTTMUSG00000073624.1	-0.872823	-1.83124	0.858741	12.03	3.60373	3.74551	4.14792	3.34311	-1.0164	0.30944	0.999817
ENSMUSG00000112533	Gm20758	lncRNA	MGI:5434114	OTTMUSG00000064202.1	-1.67325	-3.18931	1.6463	3.54276	1.95763	1.71327	2.46762	0.958932	-1.01637	0.309454	NA
ENSMUSG00000078601	Gm12525	lncRNA	MGI:3649596	OTTMUSG00000007306.2	2.32236	5.0015	2.28504	2.42414	1.44838	0.973466	0.5806	1.36633	1.01633	0.30947	NA
ENSMUSG00000105439	A230098N10Rik	lncRNA	MGI:2141280	OTTMUSG00000054820.1	2.46659	5.52735	2.42741	1.70447	1.23162	1.30316	0.5806	2.02573	1.01614	0.309563	NA
ENSMUSG00000078925	D030018L15Rik	lncRNA	MGI:3028082	OTTMUSG00000032907.2	2.49199	5.62553	2.45319	1.57018	1.1374	1.13051	0.469096	1.79191	1.01582	0.309717	NA
ENSMUSG00000100680	1810044D09Rik	lncRNA	MGI:1917048	OTTMUSG00000045933.1	-0.316076	-1.24494	0.311238	133.012	7.04708	7.12966	7.29399	6.96533	-1.01554	0.309846	0.999817
ENSMUSG00000113998	Gm40909	lncRNA	MGI:5623794	OTTMUSG00000066947.2	-1.23103	-2.34734	1.21293	5.34953	2.31615	3.12602	3.66349	2.58855	-1.01492	0.310142	0.999817
ENSMUSG00000097166	9330179D12Rik	lncRNA	MGI:1924808	OTTMUSG00000056348.1	-0.359171	-1.28269	0.353909	75.2219	6.2329	6.2888	6.46776	6.10985	-1.01487	0.310169	0.999817
ENSMUSG00000110246	C130073E24Rik	lncRNA	MGI:2442759	OTTMUSG00000060592.2	0.654108	1.57364	0.644571	24.3329	4.58029	4.57649	4.19258	4.96039	1.0148	0.310203	0.999817
ENSMUSG00000112891	Gm47391	lncRNA	MGI:6096314	OTTMUSG00000065444.1	-0.692403	-1.61597	0.682741	18.2624	4.21064	4.30643	4.65935	3.95352	-1.01415	0.310511	0.999817
ENSMUSG00000106197	Gm42717	lncRNA	MGI:5662854	OTTMUSG00000054051.1	0.318512	1.24704	0.314689	138.842	7.09992	6.96522	6.80819	7.12225	1.01215	0.311468	0.999817
ENSMUSG00000086810	Gm13110	lncRNA	MGI:3651716	OTTMUSG00000010445.1	-0.323852	-1.25167	0.319972	307.276	8.22353	8.35321	8.51476	8.19167	-1.01212	0.311479	0.999817
ENSMUSG00000105730	Gm43838	lncRNA	MGI:5663975	OTTMUSG00000055113.1	-0.918224	-1.88979	0.907272	9.64313	3.30973	3.50128	3.97123	3.03134	-1.01207	0.311504	0.999817
ENSMUSG00000106004	Gm43391	lncRNA	MGI:5663528	OTTMUSG00000055277.1	0.604614	1.52057	0.59751	23.7878	4.36007	5.11387	4.81046	5.41728	1.01189	0.311591	0.999817
ENSMUSG00000097320	Tmem147os	lncRNA	MGI:3642392	OTTMUSG00000043103.1	0.320858	1.24907	0.317177	113.34	6.82067	6.73341	6.57663	6.89018	1.01161	0.311727	0.999817
ENSMUSG00000112462	Gm48772	lncRNA	MGI:6098464	OTTMUSG00000064308.1	0.900262	1.8664	0.890442	10.9836	3.50449	3.26059	2.79026	3.73092	1.01103	0.312003	0.999817
ENSMUSG00000114483	Gm49144	lncRNA	MGI:6118556	OTTMUSG00000068188.1	-1.73757	-3.33474	1.72017	2.637	1.70454	1.89561	2.48992	1.30131	-1.01012	0.312438	NA
ENSMUSG00000087330	Bloodlinc	lncRNA	MGI:3650929	OTTMUSG00000002784.1	3.39076	10.4887	3.3589	0.757044	0.646907	0.804124	0	1.60825	1.00949	0.312742	NA
ENSMUSG00000085715	Tsix	lncRNA	MGI:1336196	OTTMUSG00000018294.2	-0.398234	-1.31789	0.394618	72.6474	6.16982	6.26907	6.43616	6.10198	-1.00916	0.312897	0.999817
ENSMUSG00000090033	Gm16243	lncRNA	MGI:3801905	OTTMUSG00000032528.1	-1.6201	-3.07396	1.60603	3.11086	1.78107	2.12532	2.7465	1.50414	-1.00876	0.31309	NA
ENSMUSG00000113343	Gm34923	lncRNA	MGI:5594082	OTTMUSG00000066445.1	1.2193	2.32833	1.20876	5.6191	2.58348	2.5596	1.93046	3.18875	1.00872	0.31311	0.999817
ENSMUSG00000107815	Gm44257	lncRNA	MGI:5690649	OTTMUSG00000057717.1	-0.576747	-1.49148	0.572077	28.4449	4.83714	4.73491	5.01283	4.457	-1.00816	0.313376	0.999817
ENSMUSG00000118031	Gm19956	lncRNA	MGI:5012141	OTTMUSG00000074379.1	-0.931598	-1.90739	0.924107	10.918	3.23414	3.96338	4.3175	3.60925	-1.00811	0.313403	0.999817
ENSMUSG00000099718	Gm2087	lncRNA	MGI:3780254	OTTMUSG00000044997.1	-0.308953	-1.23881	0.306481	160.474	7.29712	7.05097	7.20768	6.89425	-1.00806	0.313423	0.999817
ENSMUSG00000112224	Gm47944	lncRNA	MGI:6097210	OTTMUSG00000064285.1	3.01321	8.07361	2.98932	1.04784	0.837145	0.662519	0	1.32504	1.00799	0.313457	NA
ENSMUSG00000085696	Hoxaas3	lncRNA	MGI:1919878	OTTMUSG00000018869.2	-0.212577	-1.15876	0.210956	914.44	9.82639	9.77648	9.88292	9.67004	-1.00769	0.313605	0.999817
ENSMUSG00000056753	C330011M18Rik	lncRNA	MGI:3045248	OTTMUSG00000061192.1	-0.627246	-1.54461	0.622664	38.1116	5.12996	5.11864	5.66279	4.57449	-1.00736	0.313762	0.999817
ENSMUSG00000052371	Hoxd3os1	lncRNA	MGI:1923875	OTTMUSG00000016596.1	-0.220564	-1.16519	0.219007	730.526	9.49611	9.34584	9.45591	9.23577	-1.00711	0.313881	0.999817
ENSMUSG00000087439	Gm15788	lncRNA	MGI:3783230	OTTMUSG00000026217.1	-0.28343	-1.21708	0.281454	210.426	7.70355	7.78792	7.92548	7.65036	-1.00702	0.313926	0.999817
ENSMUSG00000112707	D830005E20Rik	lncRNA	MGI:3045284	OTTMUSG00000064098.1	-0.474031	-1.38898	0.470735	50.7833	5.54365	6.00287	6.26134	5.74439	-1.007	0.313935	0.999817
ENSMUSG00000115542	Gm49046	lncRNA	MGI:6118421	OTTMUSG00000069270.1	-1.94726	-3.85643	1.9346	2.26156	1.52415	1.59564	2.17318	1.01809	-1.00655	0.314153	NA
ENSMUSG00000085586	Gm11613	lncRNA	MGI:3651819	OTTMUSG00000002747.2	0.198817	1.14776	0.197577	601.286	9.22591	9.33248	9.23432	9.43064	1.00628	0.314283	0.999817
ENSMUSG00000086728	Man2c1os	lncRNA	MGI:1924044	OTTMUSG00000033322.2	0.17366	1.12792	0.172713	1471.54	10.5147	10.3737	10.2893	10.4581	1.00549	0.314663	0.999817
ENSMUSG00000109769	Gm39232	lncRNA	MGI:5622117	OTTMUSG00000061415.1	-1.29279	-2.45002	1.28599	4.58221	2.39426	2.51755	3.06586	1.96923	-1.00529	0.314759	0.999817
ENSMUSG00000075405	9430097D07Rik	lncRNA	MGI:2441749	OTTMUSG00000074602.1	-2.79227	-6.92721	2.77939	1.29047	0.880458	1.38691	2.22862	0.545211	-1.00464	0.315072	NA
ENSMUSG00000097903	Gm26679	lncRNA	MGI:5477173	OTTMUSG00000069932.1	-0.521266	-1.43521	0.519239	37.13	5.19943	4.96245	5.2281	4.69679	-1.0039	0.315425	0.999817
ENSMUSG00000063611	Gm10134	lncRNA	MGI:3642322	OTTMUSG00000074601.1	-0.501461	-1.41565	0.499645	40.663	5.33433	5.13202	5.37724	4.88681	-1.00363	0.315555	0.999817
ENSMUSG00000097482	Gm17634	lncRNA	MGI:4937268	OTTMUSG00000048959.1	0.505748	1.41986	0.504134	34.6681	5.12791	5.21789	4.97593	5.45986	1.0032	0.315763	0.999817
ENSMUSG00000089822	Gm15759	lncRNA	MGI:3783202	OTTMUSG00000026037.1	1.2575	2.39082	1.25415	5.14682	2.4838	2.59213	2.07089	3.11338	1.00267	0.316019	0.999817
ENSMUSG00000097360	9430065F17Rik	lncRNA	MGI:1924606	OTTMUSG00000042799.2	-0.329462	-1.25654	0.32859	100.046	6.63849	6.62284	6.79911	6.44656	-1.00266	0.316027	0.999817
ENSMUSG00000118086	AC106834.1	lncRNA	NA	OTTMUSG00000073825.1	0.784418	1.7224	0.782509	1076.51	9.8906	10.1034	9.67917	10.5276	1.00244	0.316131	0.999817
ENSMUSG00000043993	2900052L18Rik	lncRNA	MGI:1924085	OTTMUSG00000004130.2	-0.303734	-1.23434	0.30301	638.213	9.27181	9.39586	9.59304	9.19867	-1.00239	0.316155	0.999817
ENSMUSG00000114907	Gm47794	lncRNA	MGI:6096966	OTTMUSG00000069051.2	-0.690436	-1.61377	0.688889	20.8678	4.33213	3.94319	4.37646	3.50993	-1.00225	0.316225	0.999817
ENSMUSG00000087059	Gm12339	lncRNA	MGI:3650628	OTTMUSG00000006218.1	-0.571366	-1.48593	0.570283	27.3717	4.77474	4.93772	5.20015	4.6753	-1.0019	0.316393	0.999817
ENSMUSG00000117952	Gm50132	lncRNA	MGI:6302875	OTTMUSG00000074151.1	-2.9152	-7.5433	2.91091	1.26604	0.875582	0.476566	0.953133	0	-1.00147	0.316598	NA
ENSMUSG00000115969	Gm46519	lncRNA	MGI:5826156	OTTMUSG00000071164.1	1.87875	3.67755	1.87656	2.6684	1.67888	1.47095	0.750975	2.19093	1.00117	0.316747	NA
ENSMUSG00000100081	Gm29434	lncRNA	MGI:5580140	OTTMUSG00000047730.1	-3.62357	-12.3255	3.61996	0.786901	0.533207	0.620107	1.24021	0	-1.001	0.316828	NA
ENSMUSG00000086254	3100003L05Rik	lncRNA	MGI:1920326	OTTMUSG00000020327.1	-0.724707	-1.65256	0.72428	16.6847	4.07369	3.99052	4.37083	3.61021	-1.00059	0.317025	0.999817
ENSMUSG00000113204	Gm46430	lncRNA	MGI:5826067	OTTMUSG00000067549.1	-0.20947	-1.15626	0.209727	471.761	8.8794	8.87775	8.98174	8.77377	-0.998771	0.317905	0.999817
ENSMUSG00000086387	Gm15563	lncRNA	MGI:3783012	OTTMUSG00000023729.1	-0.229813	-1.17268	0.230142	2115.71	11.0236	10.9133	11.0333	10.7932	-0.99857	0.318003	0.999817
ENSMUSG00000112121	C230072F16Rik	lncRNA	MGI:2444727	OTTMUSG00000064056.1	-0.457806	-1.37345	0.458658	47.6215	5.49817	5.81011	6.03713	5.58308	-0.998142	0.318211	0.999817
ENSMUSG00000085274	BC046401	lncRNA	MGI:2683561	OTTMUSG00000001121.1	-0.504969	-1.41909	0.50609	36.0801	5.1721	4.97622	5.21509	4.73736	-0.997785	0.318383	0.999817
ENSMUSG00000113608	Gm48715	lncRNA	MGI:6098363	OTTMUSG00000066482.1	-0.933598	-1.91003	0.935802	11.9869	3.50065	3.32089	3.71478	2.92699	-0.997645	0.318452	0.999817
ENSMUSG00000107061	Gm19590	lncRNA	MGI:5011775	OTTMUSG00000056159.1	-1.87269	-3.66214	1.87787	2.67486	1.6826	1.44719	2.13828	0.756094	-0.997238	0.318649	NA
ENSMUSG00000087253	Gm12043	lncRNA	MGI:3651843	OTTMUSG00000005243.1	-2.03118	-4.0874	2.03683	2.10681	1.4181	1.46464	2.17318	0.756094	-0.997227	0.318655	NA
ENSMUSG00000087452	Gm11998	lncRNA	MGI:3650897	OTTMUSG00000005157.1	-1.21873	-2.32743	1.22226	5.82846	2.64464	2.41088	2.85253	1.96923	-0.997119	0.318707	NA
ENSMUSG00000114357	Gm48449	lncRNA	MGI:6097961	OTTMUSG00000068849.1	1.37482	2.59336	1.37888	4.49791	2.29803	2.16645	1.64904	2.68386	0.997055	0.318738	NA
ENSMUSG00000114048	4930549C15Rik	lncRNA	MGI:1922493	OTTMUSG00000067124.1	-0.268165	-1.20428	0.269061	209.28	7.69881	7.58862	7.72202	7.45522	-0.99667	0.318924	0.999817
ENSMUSG00000087072	Recql5os1	lncRNA	MGI:3650983	OTTMUSG00000003653.1	0.531357	1.44529	0.533452	30.8451	4.96804	4.89179	4.62753	5.15604	0.996073	0.319215	0.999817
ENSMUSG00000116975	4930470H14Rik	lncRNA	MGI:1923065	OTTMUSG00000071879.1	-0.977337	-1.96883	0.982037	8.44079	2.98234	3.59399	4.10351	3.08448	-0.995214	0.319632	0.999817
ENSMUSG00000097572	Gm26797	lncRNA	MGI:5477291	OTTMUSG00000060922.2	-0.370674	-1.29296	0.372926	80.5325	6.32674	6.38067	6.56063	6.2007	-0.993961	0.320242	0.999817
ENSMUSG00000100768	Gm29055	lncRNA	MGI:5579761	OTTMUSG00000048136.1	-0.368654	-1.29115	0.371087	103.653	6.67068	6.59386	6.78723	6.4005	-0.993444	0.320494	0.999817
ENSMUSG00000117069	Gm49894	lncRNA	MGI:6270585	OTTMUSG00000072583.1	0.952335	1.935	0.959345	8.99379	3.25457	3.09491	2.64683	3.54299	0.992693	0.32086	0.999817
ENSMUSG00000096936	Gm3510	lncRNA	MGI:3781687	OTTMUSG00000055289.1	-1.70237	-3.25436	1.71543	2.72327	1.67751	1.94391	2.56277	1.32504	-0.992387	0.321009	NA
ENSMUSG00000111268	Gm47126	lncRNA	MGI:6095876	OTTMUSG00000062721.1	-1.20585	-2.30672	1.21548	5.60471	2.49323	2.9432	3.46306	2.42334	-0.992072	0.321163	0.999817
ENSMUSG00000097279	Gm5106	lncRNA	MGI:3643983	OTTMUSG00000054351.1	1.21836	2.32682	1.22816	5.43514	2.54579	2.68652	2.23906	3.13397	0.992019	0.321188	NA
ENSMUSG00000109193	Gm39027	lncRNA	MGI:5621912	OTTMUSG00000059790.1	-1.19388	-2.28768	1.20356	5.56236	2.29466	3.07721	3.47056	2.68386	-0.991957	0.321219	0.999817
ENSMUSG00000087082	Gm15423	lncRNA	MGI:3705184	OTTMUSG00000021520.1	-0.544702	-1.45872	0.549144	29.3229	4.88235	4.78043	5.04131	4.51955	-0.991913	0.32124	0.999817
ENSMUSG00000107714	Gm34933	lncRNA	MGI:5594092	OTTMUSG00000056420.1	-1.15291	-2.22362	1.163	5.50851	2.59945	2.82707	3.32888	2.32526	-0.991328	0.321525	0.999817
ENSMUSG00000097071	4930544I03Rik	lncRNA	MGI:1925447	OTTMUSG00000065916.2	-0.374376	-1.29628	0.377857	64.1437	5.92473	6.41402	6.59445	6.23359	-0.990788	0.321789	0.999817
ENSMUSG00000090564	A430057M04Rik	lncRNA	MGI:2442125	OTTMUSG00000036774.2	-0.8003	-1.74146	0.807993	13.1882	3.76357	3.7124	4.0817	3.34311	-0.990479	0.32194	0.999817
ENSMUSG00000109008	Gm44899	lncRNA	MGI:5753475	OTTMUSG00000059075.2	0.17303	1.12742	0.174709	1720.51	10.7455	10.7406	10.6566	10.8246	0.990386	0.321986	0.999817
ENSMUSG00000085543	Gm13568	lncRNA	MGI:3702049	OTTMUSG00000012796.1	1.43143	2.69714	1.44624	4.74995	2.29844	1.82357	1.11086	2.53628	0.989764	0.32229	NA
ENSMUSG00000115680	Gm35167	lncRNA	MGI:5594326	OTTMUSG00000070434.1	1.80871	3.50328	1.82769	2.8535	1.76349	1.60578	0.898064	2.3135	0.989612	0.322364	NA
ENSMUSG00000086442	Gm11722	lncRNA	MGI:3649870	OTTMUSG00000003660.1	0.857559	1.81197	0.866685	10.8579	3.51228	3.48164	3.09471	3.86857	0.989469	0.322434	0.999817
ENSMUSG00000086610	Gm15408	lncRNA	MGI:3705101	OTTMUSG00000021225.1	-0.433136	-1.35017	0.438079	91.6113	6.46334	6.43	6.69155	6.16846	-0.988715	0.322803	0.999817
ENSMUSG00000105912	Gm10440	lncRNA	MGI:3641803	OTTMUSG00000054965.1	-1.78974	-3.45753	1.81058	2.50484	1.32867	2.28334	2.95843	1.60825	-0.988491	0.322912	NA
ENSMUSG00000086593	Gm16548	lncRNA	MGI:4414968	OTTMUSG00000034814.1	1.63927	3.11508	1.65895	3.58296	1.94189	1.86029	1.11776	2.60282	0.988136	0.323086	NA
ENSMUSG00000086547	Gm11755	lncRNA	MGI:3651696	OTTMUSG00000004004.1	0.753003	1.6853	0.76226	15.0375	3.92393	4.04173	3.71935	4.36411	0.987856	0.323223	0.999817
ENSMUSG00000085101	Platr16	lncRNA	MGI:3651931	OTTMUSG00000011030.1	-0.546287	-1.46032	0.553094	30.0803	4.89334	4.96335	5.27396	4.65275	-0.987693	0.323303	0.999817
ENSMUSG00000115266	4930557F08Rik	lncRNA	MGI:1922556	OTTMUSG00000070022.1	-3.41335	-10.6542	3.45615	0.712424	0.606586	0.766866	1.53373	0	-0.987618	0.32334	NA
ENSMUSG00000105511	Gm33758	lncRNA	MGI:5592917	OTTMUSG00000054951.1	3.09112	8.52155	3.13013	1.05998	0.762287	0.533399	0	1.0668	0.987537	0.323379	NA
ENSMUSG00000079045	Prox1os	lncRNA	MGI:4937200	OTTMUSG00000040163.1	0.285618	1.21893	0.289251	310.113	8.24521	8.3082	8.15406	8.46234	0.987439	0.323428	0.999817
ENSMUSG00000097558	Gm26902	lncRNA	MGI:5477396	OTTMUSG00000074072.1	-0.879524	-1.83977	0.891032	12.6763	3.58655	3.5693	4.21477	2.92384	-0.987085	0.323601	0.999817
ENSMUSG00000110374	Gm31172	lncRNA	MGI:5590331	OTTMUSG00000061317.1	-0.405885	-1.3249	0.41121	71.7338	6.14958	6.13088	6.34088	5.92088	-0.987051	0.323618	0.999817
ENSMUSG00000111439	Gm47633	lncRNA	MGI:6096704	OTTMUSG00000063050.1	-1.31689	-2.49129	1.33418	4.71945	2.40668	2.33916	2.86723	1.81109	-0.987043	0.323621	0.999817
ENSMUSG00000107313	Gm43332	lncRNA	MGI:5663469	OTTMUSG00000055642.1	-0.446243	-1.36249	0.452468	47.6819	5.5381	5.14358	5.35639	4.93078	-0.986243	0.324014	0.999817
ENSMUSG00000117762	Gm30889	lncRNA	MGI:5590048	OTTMUSG00000073561.1	3.01384	8.07713	3.06231	0.906152	0.782687	0.662519	0	1.32504	0.984173	0.32503	NA
ENSMUSG00000074465	Gm10701	lncRNA	MGI:3642532	OTTMUSG00000025739.1	-0.529063	-1.44299	0.537702	29.136	4.88656	4.93701	5.19801	4.676	-0.983935	0.325148	0.999817
ENSMUSG00000098146	Gm26935	lncRNA	MGI:5504050	OTTMUSG00000043105.1	0.202386	1.1506	0.206286	479.401	8.89426	9.03585	8.9329	9.13879	0.981098	0.326544	0.999817
ENSMUSG00000100868	Gm28095	lncRNA	MGI:5578801	OTTMUSG00000047385.1	-0.363177	-1.28625	0.370627	66.9065	6.06781	6.13864	6.31904	5.95824	-0.979897	0.327137	0.999817
ENSMUSG00000073164	2410018L13Rik	lncRNA	MGI:1916982	OTTMUSG00000033016.2	-0.626433	-1.54374	0.639324	23.9474	4.5733	4.50262	4.78148	4.22375	-0.979838	0.327166	0.999817
ENSMUSG00000117736	Gm50386	lncRNA	MGI:6303287	OTTMUSG00000073936.1	-2.68542	-6.43267	2.74184	1.1723	0.885104	1.27189	2.07089	0.472883	-0.979423	0.327371	NA
ENSMUSG00000110322	Gm8110	lncRNA	MGI:3645532	OTTMUSG00000061086.1	-2.45299	-5.47551	2.50869	1.3953	1.0811	1.17081	1.86873	0.472883	-0.977798	0.328174	NA
ENSMUSG00000097650	4921507G05Rik	lncRNA	MGI:1913959	OTTMUSG00000066279.1	0.762127	1.69599	0.779648	14.1141	3.86351	3.6987	3.32888	4.06853	0.977526	0.328309	0.999817
ENSMUSG00000104866	Gm42948	lncRNA	MGI:5663085	OTTMUSG00000053483.1	1.08098	2.11547	1.10598	6.3118	2.79017	2.87426	2.34308	3.40544	0.97739	0.328376	0.999817
ENSMUSG00000085419	Gm11734	lncRNA	MGI:3652086	OTTMUSG00000003803.1	-0.400092	-1.31959	0.409356	85.2254	6.38322	6.38421	6.58072	6.1877	-0.97737	0.328386	0.999817
ENSMUSG00000092090	Gm3294	lncRNA	MGI:3781472	OTTMUSG00000035814.2	-0.501838	-1.41602	0.51366	44.5506	5.42848	5.11656	5.33515	4.89798	-0.976984	0.328577	0.999817
ENSMUSG00000112766	Gm40645	lncRNA	MGI:5623530	OTTMUSG00000065029.1	-0.616749	-1.53342	0.631529	23.4768	4.5305	4.59109	4.84444	4.33775	-0.976596	0.328769	0.999817
ENSMUSG00000110428	Gm45812	lncRNA	MGI:5804927	OTTMUSG00000061736.1	-0.273152	-1.20844	0.279713	167.388	7.38387	7.30915	7.43778	7.18051	-0.976542	0.328796	0.999817
ENSMUSG00000107406	1700040L08Rik	lncRNA	MGI:1920544	OTTMUSG00000057948.1	-1.56826	-2.96546	1.60668	3.42341	1.92599	1.92401	2.73094	1.11707	-0.976086	0.329022	NA
ENSMUSG00000085704	4921531C22Rik	lncRNA	MGI:1913980	OTTMUSG00000016233.1	-0.273136	-1.20843	0.279898	139.695	7.12994	7.14646	7.28669	7.00623	-0.97584	0.329144	0.999817
ENSMUSG00000100813	Gm28874	lncRNA	MGI:5579580	OTTMUSG00000048325.1	0.320415	1.24869	0.328439	95.6405	6.58218	6.49402	6.33421	6.65383	0.975569	0.329278	0.999817
ENSMUSG00000086549	Gm13648	lncRNA	MGI:3652033	OTTMUSG00000013217.1	0.286627	1.21979	0.293849	343.688	8.39898	8.32691	8.22551	8.42831	0.975422	0.329351	0.999817
ENSMUSG00000109698	Gm45469	lncRNA	MGI:5791305	OTTMUSG00000061023.1	-2.44834	-5.45787	2.51007	1.47538	1.08405	1.15012	1.75502	0.545211	-0.975407	0.329358	NA
ENSMUSG00000097178	2310002F09Rik	lncRNA	MGI:1916779	OTTMUSG00000058537.1	-0.293275	-1.22542	0.300867	139.121	7.07057	7.4264	7.57635	7.27644	-0.974764	0.329678	0.999817
ENSMUSG00000111225	Gm47790	lncRNA	MGI:6096959	OTTMUSG00000062878.1	-0.307755	-1.23778	0.315999	129.318	6.94968	6.71667	6.8623	6.57105	-0.97391	0.330101	0.999817
ENSMUSG00000101701	4930521E06Rik	lncRNA	MGI:1922316	OTTMUSG00000046693.1	-0.950115	-1.93203	0.975971	9.38675	3.27182	3.00472	3.40662	2.60282	-0.973507	0.330301	0.999817
ENSMUSG00000109003	Gm36011	lncRNA	MGI:5595170	OTTMUSG00000059669.1	-0.203867	-1.15178	0.209443	1226.33	10.2336	10.3792	10.4808	10.2776	-0.973375	0.330367	0.999817
ENSMUSG00000099616	4932413F04Rik	lncRNA	MGI:2441690	OTTMUSG00000048463.1	0.517611	1.43158	0.531775	35.1534	5.09514	4.92608	4.64775	5.20442	0.973364	0.330372	0.999817
ENSMUSG00000089947	Gm15509	lncRNA	MGI:3782957	OTTMUSG00000023012.1	0.709661	1.63542	0.729481	15.021	3.96296	3.95438	3.61721	4.29155	0.972829	0.330638	0.999817
ENSMUSG00000090220	Pitpnm2os1	lncRNA	MGI:1923177	OTTMUSG00000033872.1	-0.550639	-1.46473	0.566209	30.3335	4.91191	4.87309	5.12982	4.61636	-0.972502	0.330801	0.999817
ENSMUSG00000115704	Gm49171	lncRNA	MGI:6118602	OTTMUSG00000069244.1	0.367147	1.2898	0.377582	183.943	7.4648	7.3171	7.08025	7.55394	0.972364	0.330869	0.999817
ENSMUSG00000108905	Gm44618	lncRNA	MGI:5753194	OTTMUSG00000059065.1	-1.45526	-2.74205	1.49674	4.19812	2.17915	2.00328	2.50241	1.50414	-0.972282	0.33091	NA
ENSMUSG00000090063	Dlx6os1	lncRNA	MGI:2443217	OTTMUSG00000034242.6	2.28494	4.87345	2.35108	1.58033	1.24862	1.14009	0.469096	1.81109	0.971872	0.331114	NA
ENSMUSG00000111329	A830035O19Rik	lncRNA	MGI:3704334	OTTMUSG00000028906.3	0.590634	1.50591	0.60776	24.5598	4.61171	4.81904	4.54411	5.09396	0.971822	0.331139	0.999817
ENSMUSG00000105104	Gm43729	lncRNA	MGI:5663866	OTTMUSG00000053271.1	-1.75347	-3.37168	1.80443	2.90687	1.73109	1.47428	1.93046	1.01809	-0.971758	0.331171	NA
ENSMUSG00000085819	Ube4bos1	lncRNA	MGI:1925072	OTTMUSG00000010168.1	-0.244789	-1.18492	0.251949	520.85	9.00899	8.97382	9.09739	8.85025	-0.971582	0.331258	0.999817
ENSMUSG00000109091	Gm44827	lncRNA	MGI:5753403	OTTMUSG00000059587.1	-1.98155	-3.94918	2.03962	2.24285	1.46864	1.49758	2.23906	0.756094	-0.971528	0.331285	NA
ENSMUSG00000087617	Gm14268	lncRNA	MGI:3649848	OTTMUSG00000016144.1	-2.30958	-4.95737	2.37762	1.72796	1.26463	1.08217	1.69146	0.472883	-0.97138	0.331359	NA
ENSMUSG00000113100	Gm48754	lncRNA	MGI:6098432	OTTMUSG00000067189.1	0.854983	1.80874	0.880197	11.0807	3.53348	3.34855	2.98181	3.7153	0.971355	0.331372	0.999817
ENSMUSG00000103811	Gm38004	lncRNA	MGI:5611232	OTTMUSG00000051197.1	2.15307	4.44775	2.21754	2.49747	1.51068	1.12144	0.5806	1.66228	0.970929	0.331584	NA
ENSMUSG00000086632	1700112J05Rik	lncRNA	MGI:3696786	OTTMUSG00000026993.1	-0.60823	-1.52439	0.626559	21.8481	4.47358	4.3197	4.60855	4.03086	-0.970748	0.331674	0.999817
ENSMUSG00000084917	Gm17477	lncRNA	MGI:4937111	OTTMUSG00000042058.1	0.209327	1.15615	0.21573	516.498	8.97617	8.67713	8.56646	8.7878	0.970319	0.331888	0.999817
ENSMUSG00000084781	D930015M05Rik	lncRNA	MGI:3612068	OTTMUSG00000014482.1	0.323595	1.25144	0.333508	127.809	6.97862	6.89881	6.74755	7.05006	0.970274	0.33191	0.999817
ENSMUSG00000115339	Gm48913	lncRNA	MGI:6118219	OTTMUSG00000070391.1	0.875124	1.83417	0.901951	11.8136	3.48193	3.87285	3.46306	4.28264	0.970256	0.331919	0.999817
ENSMUSG00000090925	1810064F22Rik	lncRNA	MGI:1917112	OTTMUSG00000045935.1	-0.301992	-1.23285	0.311541	97.9539	6.61335	6.75621	6.9068	6.60561	-0.969351	0.33237	0.999817
ENSMUSG00000107296	Gm43500	lncRNA	MGI:5663637	OTTMUSG00000055886.1	-0.647295	-1.56623	0.6681	21.701	4.42602	4.16311	4.42005	3.90617	-0.968859	0.332616	0.999817
ENSMUSG00000020812	Snhg16	lncRNA	MGI:1913543	OTTMUSG00000003951.5	-0.262574	-1.19962	0.271034	433.234	8.73441	8.61029	8.72672	8.49386	-0.968786	0.332652	0.999817
ENSMUSG00000097762	4732463B04Rik	lncRNA	MGI:3642483	OTTMUSG00000066929.1	-0.27456	-1.20963	0.283493	1471.11	10.4484	10.7666	10.9019	10.6314	-0.96849	0.3328	0.999817
ENSMUSG00000085955	Gm12356	lncRNA	MGI:3651195	OTTMUSG00000006408.1	-1.50931	-2.84675	1.55883	3.75064	2.02887	2.19016	2.77207	1.60825	-0.968237	0.332926	0.999817
ENSMUSG00000100465	Gm29264	lncRNA	MGI:5579970	OTTMUSG00000046210.1	-1.39262	-2.62555	1.44057	3.84744	2.03746	2.44331	3.09471	1.79191	-0.966716	0.333686	0.999817
ENSMUSG00000100562	Gm29611	lncRNA	MGI:5580317	OTTMUSG00000047817.1	-0.892771	-1.85674	0.92384	9.10477	3.21883	3.56519	3.97123	3.15916	-0.96637	0.333859	0.999817
ENSMUSG00000062391	4932435O22Rik	lncRNA	MGI:2442791	OTTMUSG00000003389.1	0.756522	1.68941	0.782895	16.3121	3.98176	4.20653	3.88727	4.5258	0.966313	0.333887	0.999817
ENSMUSG00000090246	Gm17017	lncRNA	MGI:4820558	OTTMUSG00000034234.1	-1.00384	-2.00533	1.03892	8.02139	3.07576	2.76728	3.20929	2.32526	-0.966229	0.33393	0.999817
ENSMUSG00000086946	Gm15527	lncRNA	MGI:3782974	OTTMUSG00000023238.1	-0.359508	-1.28299	0.372111	112.51	6.78823	6.78977	6.98219	6.59735	-0.96613	0.333979	0.999817
ENSMUSG00000087206	Gm16175	lncRNA	MGI:3801805	OTTMUSG00000031377.1	-0.478691	-1.39348	0.49616	50.4381	5.61622	5.41851	5.62246	5.21455	-0.964791	0.334649	0.999817
ENSMUSG00000104969	Gm43445	lncRNA	MGI:5663582	OTTMUSG00000054995.1	0.26287	1.19986	0.272466	787.56	9.58468	9.6661	9.552	9.7802	0.964781	0.334655	0.999817
ENSMUSG00000051844	B230319C09Rik	lncRNA	MGI:2444713	OTTMUSG00000035767.1	-0.519587	-1.43354	0.538559	30.8963	4.95632	5.09243	5.34879	4.83606	-0.964772	0.334659	0.999817
ENSMUSG00000086537	Gnasas1	lncRNA	MGI:1861674	OTTMUSG00000016620.1	0.803801	1.74569	0.833225	17.7814	4.02118	4.18432	3.71478	4.65386	0.964687	0.334701	0.999817
ENSMUSG00000089707	Slain1os	lncRNA	MGI:1918148	OTTMUSG00000034691.1	0.994815	1.99283	1.03149	8.03266	3.0921	2.92907	2.52614	3.33201	0.964448	0.334821	0.999817
ENSMUSG00000115100	Gm34934	lncRNA	MGI:5594093	OTTMUSG00000069605.1	-0.316886	-1.24564	0.328628	107.858	6.72762	6.91908	7.09303	6.74512	-0.964269	0.334911	0.999817
ENSMUSG00000064263	Platr26	lncRNA	MGI:2686477	OTTMUSG00000046256.1	3.45463	10.9635	3.58431	0.798011	0.587187	0.76984	0	1.53968	0.96382	0.335136	NA
ENSMUSG00000114021	Gm47109	lncRNA	MGI:6095848	OTTMUSG00000065956.1	2.23378	4.70365	2.31801	1.74862	1.32606	1.20175	0.5806	1.82289	0.963664	0.335215	NA
ENSMUSG00000103349	Gm36888	lncRNA	MGI:5596047	OTTMUSG00000051023.1	-2.70336	-6.51316	2.80599	1.57825	0.941274	0.95895	1.44502	0.472883	-0.963425	0.335334	NA
ENSMUSG00000110209	Gm45868	lncRNA	MGI:5804983	OTTMUSG00000060760.1	2.28532	4.87471	2.37215	1.58649	1.25	1.14009	0.469096	1.81109	0.963394	0.33535	NA
ENSMUSG00000084835	Gm12352	lncRNA	MGI:3705172	OTTMUSG00000006360.1	0.768254	1.70321	0.799546	12.0674	3.63251	3.8749	3.51465	4.23515	0.960863	0.336621	0.999817
ENSMUSG00000098322	5830468F06Rik	lncRNA	MGI:1923332	OTTMUSG00000044893.1	-1.26598	-2.4049	1.31776	5.05903	2.46294	2.21964	2.777	1.66228	-0.960702	0.336702	0.999817
ENSMUSG00000110647	Gm17745	lncRNA	MGI:5009823	OTTMUSG00000062028.2	-0.407624	-1.3265	0.424336	55.5139	5.73402	6.1294	6.36207	5.89673	-0.960617	0.336745	0.999817
ENSMUSG00000113396	Gm33467	lncRNA	MGI:5592626	OTTMUSG00000066179.1	-1.42926	-2.69308	1.48825	3.53636	2.09765	2.08328	2.66242	1.50414	-0.960363	0.336873	0.999817
ENSMUSG00000098760	Gm2164	lncRNA	MGI:3780334	OTTMUSG00000044461.1	-0.605601	-1.52161	0.631212	19.1791	4.28875	4.53255	4.82488	4.24021	-0.959424	0.337345	0.999817
ENSMUSG00000085519	Gm13703	lncRNA	MGI:3651307	OTTMUSG00000013424.1	-0.442585	-1.35904	0.461324	44.8688	5.47213	5.1638	5.39278	4.93481	-0.95938	0.337367	0.999817
ENSMUSG00000068957	4930589L23Rik	lncRNA	MGI:1923129	OTTMUSG00000052191.1	-0.553859	-1.46801	0.577413	22.966	4.44651	5.01177	5.27753	4.746	-0.959207	0.337454	0.999817
ENSMUSG00000093538	Gm20711	lncRNA	MGI:5313158	OTTMUSG00000040099.2	-0.71707	-1.64384	0.747759	15.6774	3.95222	4.10591	4.47665	3.73517	-0.958959	0.33758	0.999817
ENSMUSG00000102379	Gm37971	lncRNA	MGI:5611199	OTTMUSG00000051467.1	3.32531	10.0234	3.46833	0.895068	0.637077	0.752072	0	1.50414	0.958763	0.337678	NA
ENSMUSG00000099954	Gm28112	lncRNA	MGI:5578818	OTTMUSG00000049451.1	-0.32971	-1.25676	0.344017	98.2999	6.61326	6.5969	6.76226	6.43153	-0.958413	0.337855	0.999817
ENSMUSG00000115414	Gm49257	lncRNA	MGI:6118730	OTTMUSG00000070480.1	-0.835144	-1.78404	0.871464	10.7465	3.45973	3.55597	3.99193	3.12002	-0.958323	0.3379	0.999817
ENSMUSG00000092134	Gm17089	lncRNA	MGI:4937916	OTTMUSG00000036004.2	-0.23247	-1.17484	0.242625	335.323	8.38138	8.44177	8.55767	8.32587	-0.958146	0.337989	0.999817
ENSMUSG00000104585	4921511C10Rik	lncRNA	MGI:1918174	OTTMUSG00000052320.1	-0.194631	-1.14443	0.203179	1154.3	10.159	10.0131	10.1177	9.90845	-0.957929	0.338099	0.999817
ENSMUSG00000108509	Gm44780	lncRNA	MGI:5753356	OTTMUSG00000058787.1	1.97843	3.94065	2.0655	2.3657	1.44782	1.37402	0.750975	1.99707	0.957846	0.33814	NA
ENSMUSG00000086536	Gm12264	lncRNA	MGI:3702404	OTTMUSG00000005802.1	-0.495184	-1.4095	0.517223	31.7746	5.01234	4.94598	5.18824	4.70372	-0.95739	0.338371	0.999817
ENSMUSG00000118040	Gm36602	lncRNA	MGI:5595761	OTTMUSG00000074344.1	-0.701435	-1.62612	0.732696	17.3932	4.08775	4.30485	4.68549	3.9242	-0.957335	0.338398	0.999817
ENSMUSG00000113209	1700081N11Rik	lncRNA	MGI:1920778	OTTMUSG00000065862.1	-0.325584	-1.25317	0.34016	131.083	6.97388	6.62011	6.79365	6.44656	-0.95715	0.338492	0.999817
ENSMUSG00000112286	Gm47561	lncRNA	MGI:6096584	OTTMUSG00000064806.1	-0.932697	-1.90884	0.974729	9.0275	3.14306	3.54618	3.97704	3.11533	-0.956878	0.338629	0.999817
ENSMUSG00000111820	Gm36120	lncRNA	MGI:5595279	OTTMUSG00000062996.1	-0.40531	-1.32437	0.423914	59.2403	5.64452	6.44609	6.64659	6.24559	-0.956114	0.339015	0.999817
ENSMUSG00000086920	Gm12207	lncRNA	MGI:3702399	OTTMUSG00000005623.1	0.525585	1.43952	0.549813	35.9592	5.14833	4.99747	4.80366	5.19128	0.955934	0.339105	0.999817
ENSMUSG00000112346	Gm48768	lncRNA	MGI:6098457	OTTMUSG00000065401.1	-0.380559	-1.30185	0.398183	70.8842	6.14191	6.10918	6.27365	5.94471	-0.955738	0.339205	0.999817
ENSMUSG00000114534	Gm32004	lncRNA	MGI:5591163	OTTMUSG00000067877.1	-0.453405	-1.36927	0.4745	41.2452	5.32141	5.6594	5.9076	5.41121	-0.955543	0.339303	0.999817
ENSMUSG00000091575	2010016I18Rik	lncRNA	MGI:1916456	OTTMUSG00000045941.1	-0.411314	-1.3299	0.430557	45.6945	5.52321	5.65603	5.85767	5.45439	-0.955308	0.339422	0.999817
ENSMUSG00000085645	Hoxb5os	lncRNA	MGI:1922645	OTTMUSG00000001986.1	-0.212018	-1.15831	0.222016	1066.31	10.0457	9.98798	10.094	9.88195	-0.954966	0.339595	0.999817
ENSMUSG00000114150	Gm46367	lncRNA	MGI:5826004	OTTMUSG00000066894.1	-0.206113	-1.15358	0.215845	1546.13	10.5787	10.4706	10.5861	10.355	-0.954908	0.339624	0.999817
ENSMUSG00000056288	Gm11961	lncRNA	MGI:3652303	OTTMUSG00000005065.2	-1.50509	-2.83843	1.57743	3.30202	2.03484	1.84905	2.39679	1.30131	-0.954141	0.340012	NA
ENSMUSG00000114189	9330199G10Rik	lncRNA	MGI:2442084	OTTMUSG00000067311.1	-0.811519	-1.75506	0.850742	10.0998	3.25235	3.90284	4.28973	3.51596	-0.953895	0.340137	0.999817
ENSMUSG00000114018	Gm36495	lncRNA	MGI:5595654	OTTMUSG00000066594.1	1.30444	2.46989	1.36803	4.20173	2.23064	2.39739	1.82081	2.97396	0.953523	0.340325	NA
ENSMUSG00000111555	Gm47326	lncRNA	MGI:6096211	OTTMUSG00000062540.1	1.0927	2.13273	1.14666	6.75428	2.58519	3.15598	2.64683	3.66513	0.952947	0.340617	0.999817
ENSMUSG00000110028	Gm34838	lncRNA	MGI:5593997	OTTMUSG00000060601.1	-0.870991	-1.82892	0.914015	10.1477	3.41531	3.10353	3.48083	2.72623	-0.952929	0.340626	0.999817
ENSMUSG00000092550	Gm20496	lncRNA	MGI:5141961	OTTMUSG00000037119.4	-3.15723	-8.92118	3.31637	0.85459	0.69128	0.68358	1.36716	0	-0.952016	0.341089	NA
ENSMUSG00000109436	Gm45075	lncRNA	MGI:5753651	OTTMUSG00000059824.1	-0.808896	-1.75187	0.849725	13.077	3.70199	3.63246	4.03505	3.22987	-0.95195	0.341122	0.999817
ENSMUSG00000089746	Gm3513	lncRNA	MGI:3781690	OTTMUSG00000030606.1	-0.437634	-1.35438	0.459764	42.2381	5.38887	5.63731	5.85303	5.4216	-0.951865	0.341166	0.999817
ENSMUSG00000108095	Gm44067	lncRNA	MGI:5690459	OTTMUSG00000056538.1	-0.853764	-1.80721	0.896939	11.8313	3.5719	3.45392	3.81692	3.09093	-0.951864	0.341166	0.999817
ENSMUSG00000109014	Gm44546	lncRNA	MGI:5753122	OTTMUSG00000060003.1	-1.82227	-3.53636	1.91477	2.39743	1.60643	1.54561	2.23906	0.852155	-0.951687	0.341256	NA
ENSMUSG00000097680	Gm26642	lncRNA	MGI:5477136	OTTMUSG00000049799.1	0.710901	1.63683	0.747112	18.4722	4.17698	3.93835	3.58944	4.28727	0.951533	0.341334	0.999817
ENSMUSG00000097381	A230087F16Rik	lncRNA	MGI:2444635	OTTMUSG00000066353.1	-0.479592	-1.39435	0.504126	36.7376	5.16633	5.44709	5.70292	5.19127	-0.951333	0.341435	0.999817
ENSMUSG00000106053	Gm20752	lncRNA	MGI:5434108	OTTMUSG00000052367.1	-0.682787	-1.60524	0.717731	19.1226	4.24872	4.154	4.46523	3.84277	-0.951313	0.341445	0.999817
ENSMUSG00000111471	Gm47350	lncRNA	MGI:6096250	OTTMUSG00000062618.1	-0.203469	-1.15146	0.213943	604.508	9.23394	9.21284	9.31571	9.10997	-0.951046	0.341581	0.999817
ENSMUSG00000056579	Tug1	lncRNA	MGI:2144114	OTTMUSG00000005033.5	0.182334	1.13472	0.192074	2145.95	11.0593	10.9838	10.8985	11.0692	0.94929	0.342473	0.999817
ENSMUSG00000116701	Gm30726	lncRNA	MGI:5589885	OTTMUSG00000071730.1	-0.540422	-1.4544	0.569373	35.6663	5.02305	4.4488	4.78152	4.11608	-0.949152	0.342543	0.999817
ENSMUSG00000110217	Gm45408	lncRNA	MGI:5791244	OTTMUSG00000060825.1	-0.687026	-1.60996	0.724032	15.1681	3.95731	4.10581	4.43398	3.77763	-0.948889	0.342677	0.999817
ENSMUSG00000117790	Gm46652	lncRNA	MGI:5826289	OTTMUSG00000074396.1	-0.503976	-1.41812	0.531327	31.1541	4.92948	5.22305	5.46087	4.98523	-0.948523	0.342863	0.999817
ENSMUSG00000118315	Gm31019	lncRNA	MGI:5590178	OTTMUSG00000073498.1	-1.58049	-2.99071	1.6674	2.7917	1.83322	1.82219	2.34308	1.30131	-0.947874	0.343194	NA
ENSMUSG00000086290	Snhg12	lncRNA	MGI:1916721	OTTMUSG00000011112.3	-0.302995	-1.2337	0.319663	629.422	9.25073	9.31401	9.4653	9.16272	-0.947859	0.343201	0.999817
ENSMUSG00000109056	A630009H07Rik	lncRNA	MGI:2443964	OTTMUSG00000059818.1	-1.14877	-2.21725	1.21264	5.47832	2.5489	2.74013	3.27156	2.2087	-0.947334	0.343469	0.999817
ENSMUSG00000085887	Arhgap27os3	lncRNA	MGI:3650159	OTTMUSG00000003073.2	0.303172	1.23385	0.320347	101.675	6.66939	6.54045	6.39078	6.69011	0.946385	0.343952	0.999817
ENSMUSG00000084792	1700056N10Rik	lncRNA	MGI:1920642	OTTMUSG00000020301.1	0.250367	1.18951	0.264587	190.001	7.55794	7.72263	7.60388	7.84137	0.946254	0.344019	0.999817
ENSMUSG00000101067	Gm29007	lncRNA	MGI:5579713	OTTMUSG00000047425.1	2.64776	6.26692	2.79821	1.24224	0.864024	1.38224	0.5806	2.18387	0.946232	0.34403	NA
ENSMUSG00000086257	4930548K13Rik	lncRNA	MGI:1922610	OTTMUSG00000004851.1	-1.26008	-2.39508	1.33188	4.71585	2.39731	2.26659	2.7221	1.81109	-0.946085	0.344105	NA
ENSMUSG00000111666	Gm30849	lncRNA	MGI:5590008	OTTMUSG00000063278.1	1.48109	2.79159	1.56571	3.08117	1.89926	2.12998	1.53373	2.72623	0.94595	0.344174	0.999817
ENSMUSG00000118339	4930592I03Rik	lncRNA	MGI:1923103	OTTMUSG00000073564.1	-0.673565	-1.59501	0.712186	15.8539	4.03563	4.03367	4.33641	3.73092	-0.945771	0.344265	0.999817
ENSMUSG00000085141	Gm13429	lncRNA	MGI:3651652	OTTMUSG00000012111.1	-2.90974	-7.51484	3.07731	0.923289	0.788469	0.476566	0.953133	0	-0.945547	0.344379	NA
ENSMUSG00000085247	4930545L23Rik	lncRNA	MGI:1926055	OTTMUSG00000015590.1	-0.242332	-1.1829	0.256309	778.605	9.56468	9.4037	9.5218	9.2856	-0.945467	0.344421	0.999817
ENSMUSG00000086891	Gm15963	lncRNA	MGI:3802140	OTTMUSG00000028299.2	-0.799155	-1.74008	0.845414	12.0876	3.63569	3.52195	3.95942	3.08448	-0.945283	0.344514	0.999817
ENSMUSG00000085125	Gm16070	lncRNA	MGI:3801761	OTTMUSG00000029756.3	-0.237275	-1.17876	0.251158	337.617	8.37959	8.1966	8.32536	8.06784	-0.944724	0.3448	0.999817
ENSMUSG00000109598	Gm36356	lncRNA	MGI:5595515	OTTMUSG00000060355.1	-3.27614	-9.68757	3.46796	0.90079	0.633246	0.558878	1.11776	0	-0.944688	0.344818	NA
ENSMUSG00000111274	Gm47409	lncRNA	MGI:6096343	OTTMUSG00000062986.1	0.708982	1.63465	0.750698	15.2923	3.86452	4.34071	4.05686	4.62455	0.94443	0.34495	0.999817
ENSMUSG00000097971	Gm26917	lncRNA	MGI:5504032	OTTMUSG00000043054.1	0.252717	1.19145	0.267747	24650.7	14.5524	14.5164	14.4246	14.6082	0.943863	0.34524	0.999817
ENSMUSG00000112265	Gm34983	lncRNA	MGI:5594142	OTTMUSG00000065403.1	-1.10776	-2.15511	1.17367	7.27121	2.67218	3.02543	3.70631	2.34454	-0.94384	0.345252	0.999817
ENSMUSG00000073145	Gm12000	lncRNA	MGI:3651524	OTTMUSG00000005162.1	-1.56573	-2.96028	1.65891	2.89444	1.84291	1.89633	2.46762	1.32504	-0.943829	0.345257	NA
ENSMUSG00000117079	Gm41611	lncRNA	MGI:5624496	OTTMUSG00000072608.1	-0.634429	-1.55232	0.672314	23.2271	4.47466	4.20635	4.55674	3.85597	-0.943649	0.345349	0.999817
ENSMUSG00000086321	Gm11413	lncRNA	MGI:3650701	OTTMUSG00000000829.1	-3.27616	-9.68776	3.47205	0.962285	0.674407	0.558878	1.11776	0	-0.943581	0.345384	NA
ENSMUSG00000085656	Gm13180	lncRNA	MGI:3650463	OTTMUSG00000010774.1	-1.5282	-2.88427	1.6197	3.7745	1.92798	2.04961	2.86723	1.232	-0.943513	0.345419	0.999817
ENSMUSG00000075325	Gm13582	lncRNA	MGI:3642495	OTTMUSG00000012844.3	-0.62211	-1.53912	0.659395	21.9248	4.45508	4.40703	4.65979	4.15426	-0.943457	0.345447	0.999817
ENSMUSG00000104592	Gm42721	lncRNA	MGI:5662858	OTTMUSG00000052521.1	1.08598	2.12282	1.15216	5.56576	2.53613	3.00294	2.48992	3.51596	0.942556	0.345908	0.999817
ENSMUSG00000086992	Gm15941	lncRNA	MGI:3802081	OTTMUSG00000028027.1	0.969342	1.95795	1.03019	8.38856	3.13095	2.79842	2.37534	3.22149	0.940938	0.346736	0.999817
ENSMUSG00000047935	Sox1ot	lncRNA	MGI:3645522	OTTMUSG00000046190.2	0.651334	1.57062	0.6924	17.9502	4.18232	4.32874	4.03505	4.62243	0.940691	0.346863	0.999817
ENSMUSG00000108652	0610006L08Rik	lncRNA	MGI:1923503	OTTMUSG00000058385.1	-0.208562	-1.15554	0.221715	1099.98	10.0887	10.1747	10.2851	10.0643	-0.940673	0.346873	0.999817
ENSMUSG00000086264	Gm15850	lncRNA	MGI:3801986	OTTMUSG00000026868.2	-3.03444	-8.19327	3.2271	0.762258	0.710173	0.665787	1.33157	0	-0.9403	0.347064	NA
ENSMUSG00000117391	4930500A05Rik	lncRNA	MGI:1922222	OTTMUSG00000072817.1	-0.585984	-1.50106	0.623228	23.1586	4.54162	4.24823	4.51249	3.98396	-0.94024	0.347094	0.999817
ENSMUSG00000087088	Gm16638	lncRNA	MGI:4439562	OTTMUSG00000036827.2	-0.203558	-1.15153	0.216546	516.077	9.00518	9.06774	9.16998	8.9655	-0.94002	0.347207	0.999817
ENSMUSG00000085036	Gm14011	lncRNA	MGI:3649272	OTTMUSG00000015361.1	0.668628	1.58956	0.711311	18.3491	4.20767	4.0449	3.70163	4.38817	0.939994	0.347221	0.999817
ENSMUSG00000086297	Gm15632	lncRNA	MGI:3783076	OTTMUSG00000024617.8	-0.244658	-1.18481	0.260412	338.594	8.3632	8.06583	8.20296	7.92871	-0.939502	0.347473	0.999817
ENSMUSG00000109957	Gm45353	lncRNA	MGI:5791189	OTTMUSG00000060511.1	-0.679727	-1.60184	0.724202	16.3818	4.06169	3.91314	4.23339	3.59289	-0.938587	0.347943	0.999817
ENSMUSG00000074912	Gm14207	lncRNA	MGI:3649550	OTTMUSG00000015946.1	-0.389798	-1.31021	0.415378	53.5647	5.75317	5.76775	5.97445	5.56105	-0.938418	0.34803	0.999817
ENSMUSG00000115834	Gm10385	lncRNA	MGI:3642705	OTTMUSG00000070338.1	1.066	2.09362	1.13599	5.74856	2.62515	2.95479	2.52614	3.38345	0.938389	0.348044	0.999817
ENSMUSG00000108432	Gm44756	lncRNA	MGI:5753332	OTTMUSG00000058700.1	-0.736551	-1.66619	0.78492	13.2625	3.79236	3.73777	4.07009	3.40544	-0.938378	0.34805	0.999817
ENSMUSG00000087192	4930412L05Rik	lncRNA	MGI:1921191	OTTMUSG00000007154.1	0.867228	1.82415	0.924612	9.18149	3.27387	3.47289	3.08066	3.86513	0.937937	0.348277	0.999817
ENSMUSG00000109214	Gm44659	lncRNA	MGI:5753235	OTTMUSG00000059291.1	-1.53594	-2.89976	1.63837	3.24314	1.93137	1.8064	2.28776	1.32504	-0.937475	0.348514	NA
ENSMUSG00000085900	A930041C12Rik	lncRNA	MGI:1925693	OTTMUSG00000023397.1	-0.49941	-1.41363	0.53296	29.7505	4.90911	5.01698	5.2571	4.77685	-0.937048	0.348734	0.999817
ENSMUSG00000046415	B430212C06Rik	lncRNA	MGI:2442134	OTTMUSG00000033134.1	0.477546	1.39237	0.509695	30.8797	4.96882	5.13946	4.90835	5.37057	0.936925	0.348797	0.999817
ENSMUSG00000108930	Gm10648	lncRNA	MGI:3642037	OTTMUSG00000059151.1	-1.2126	-2.31755	1.2943	4.74243	2.41908	2.49208	2.95843	2.02573	-0.93688	0.34882	NA
ENSMUSG00000102784	Gm38251	lncRNA	MGI:5611479	OTTMUSG00000050985.1	-0.31488	-1.24391	0.336113	86.2246	6.43593	6.51074	6.66487	6.35661	-0.936828	0.348847	0.999817
ENSMUSG00000109407	Gm34664	lncRNA	MGI:5593823	OTTMUSG00000059649.1	1.10808	2.15558	1.18326	6.51185	2.79176	2.47141	2.00893	2.9339	0.936463	0.349035	0.999817
ENSMUSG00000086043	Gm12473	lncRNA	MGI:3652337	OTTMUSG00000007019.1	-0.326017	-1.25355	0.348178	96.1287	6.56755	6.61211	6.7683	6.45592	-0.936351	0.349093	0.999817
ENSMUSG00000078492	1700045H11Rik	lncRNA	MGI:1920598	OTTMUSG00000010159.2	0.596511	1.51206	0.637065	34.2033	5.00301	5.08634	4.73921	5.43347	0.936343	0.349097	0.999817
ENSMUSG00000115231	4930402D18Rik	lncRNA	MGI:1922102	OTTMUSG00000070563.1	-0.261669	-1.19886	0.27946	167.359	7.37236	7.53706	7.66222	7.41191	-0.936339	0.349099	0.999817
ENSMUSG00000086193	Gm11508	lncRNA	MGI:3650928	OTTMUSG00000001477.1	0.197504	1.14671	0.211006	823.112	9.67679	9.61339	9.51935	9.70742	0.936009	0.349269	0.999817
ENSMUSG00000086050	Gm16045	lncRNA	MGI:3801990	OTTMUSG00000029404.1	-0.421403	-1.33923	0.450573	45.7972	5.51787	5.50669	5.71574	5.29764	-0.935261	0.349654	0.999817
ENSMUSG00000105265	Sox2ot	lncRNA	MGI:2444112	OTTMUSG00000036967.3	0.238555	1.17981	0.255171	6331.13	12.5127	12.9393	12.7918	13.0868	0.934883	0.349848	0.999817
ENSMUSG00000101671	Gm28221	lncRNA	MGI:5578927	OTTMUSG00000047038.1	0.922479	1.89537	0.986969	8.2193	3.15131	3.09329	2.64683	3.53974	0.934658	0.349965	0.999817
ENSMUSG00000115230	AU022793	lncRNA	MGI:2146144	OTTMUSG00000070545.1	-1.38462	-2.61103	1.48189	3.73679	1.94905	2.55518	3.14114	1.96923	-0.934359	0.350119	0.999817
ENSMUSG00000112752	Gm48021	lncRNA	MGI:6097330	OTTMUSG00000065464.1	-3.51354	-11.4204	3.76209	0.673663	0.544695	0.824519	1.64904	0	-0.933934	0.350338	NA
ENSMUSG00000084915	C230037L18Rik	lncRNA	MGI:3697701	OTTMUSG00000035224.1	-0.267757	-1.20393	0.286884	303.87	8.22104	8.32985	8.49741	8.16228	-0.933329	0.35065	0.999817
ENSMUSG00000118444	AC159140.1	lncRNA	NA	OTTMUSG00000074864.1	0.620185	1.53707	0.664555	20.4229	4.32861	4.0099	3.70698	4.31282	0.933233	0.350699	0.999817
ENSMUSG00000097787	2700046G09Rik	lncRNA	MGI:1914438	OTTMUSG00000074008.1	-0.275644	-1.21053	0.295424	181.281	7.49056	7.52472	7.6706	7.37884	-0.933048	0.350795	0.999817
ENSMUSG00000106164	9430085M18Rik	lncRNA	MGI:1924611	OTTMUSG00000053603.1	-0.484817	-1.39941	0.519616	33.7337	5.09087	5.01738	5.2438	4.79096	-0.93303	0.350805	0.999817
ENSMUSG00000113406	Gm7762	lncRNA	MGI:3779761	OTTMUSG00000067209.1	-3.51349	-11.42	3.76582	0.667501	0.540379	0.824519	1.64904	0	-0.932996	0.350822	NA
ENSMUSG00000114125	1700037F03Rik	lncRNA	MGI:1914566	OTTMUSG00000067492.1	0.285517	1.21885	0.306182	136.544	7.08678	7.16654	7.02476	7.30832	0.932509	0.351074	0.999817
ENSMUSG00000117760	Gm41561	lncRNA	MGI:5624446	OTTMUSG00000073292.1	-2.65833	-6.31301	2.85105	1.24714	0.847796	1.29106	2.0369	0.545211	-0.932404	0.351128	NA
ENSMUSG00000086592	Gm12682	lncRNA	MGI:3650643	OTTMUSG00000007978.1	1.0831	2.11858	1.16174	6.04262	2.74787	2.66279	2.22862	3.09696	0.932302	0.35118	0.999817
ENSMUSG00000113544	4833405L11Rik	lncRNA	MGI:1924112	OTTMUSG00000066662.1	-1.82056	-3.53218	1.95278	2.22519	1.49387	1.54561	2.23906	0.852155	-0.93229	0.351187	NA
ENSMUSG00000111905	Gm48045	lncRNA	MGI:6097362	OTTMUSG00000063950.1	0.566058	1.48047	0.60721	26.8804	4.74321	4.62007	4.40579	4.83435	0.932228	0.351219	0.999817
ENSMUSG00000086499	Gm16217	lncRNA	MGI:3801959	OTTMUSG00000031814.1	-1.60322	-3.0382	1.71978	2.68192	1.63624	1.92559	2.52614	1.32504	-0.932225	0.35122	NA
ENSMUSG00000087129	Gm16316	lncRNA	MGI:3826530	OTTMUSG00000033480.1	-0.283597	-1.21723	0.304417	178.348	7.46296	7.36972	7.52947	7.20997	-0.931607	0.35154	0.999817
ENSMUSG00000087353	Gm13727	lncRNA	MGI:3705322	OTTMUSG00000013741.1	-1.14571	-2.21255	1.23018	4.84871	2.41339	2.81082	3.30814	2.3135	-0.931333	0.351682	0.999817
ENSMUSG00000108298	Gm44226	lncRNA	MGI:5690618	OTTMUSG00000057385.1	-0.788257	-1.72699	0.846618	11.8634	3.59438	3.7401	4.10351	3.37669	-0.931067	0.351819	0.999817
ENSMUSG00000111278	Gm32743	lncRNA	MGI:5591902	OTTMUSG00000063114.1	0.373338	1.29535	0.401014	65.6106	6.02554	5.93514	5.75613	6.11414	0.930987	0.351861	0.999817
ENSMUSG00000046005	D830044D21Rik	lncRNA	MGI:2444378	OTTMUSG00000033739.2	-0.46809	-1.38328	0.503066	39.3667	5.26372	5.45039	5.72492	5.17586	-0.930475	0.352125	0.999817
ENSMUSG00000086874	Gm13175	lncRNA	MGI:3651286	OTTMUSG00000010731.1	-2.50547	-5.67834	2.69386	1.64672	1.09211	0.524848	1.0497	0	-0.930065	0.352338	NA
ENSMUSG00000103594	A430034D21Rik	lncRNA	MGI:2444685	OTTMUSG00000049846.1	-3.70244	-13.018	3.98163	0.75374	0.453917	0.642964	1.28593	0	-0.92988	0.352433	NA
ENSMUSG00000087501	Gm12116	lncRNA	MGI:3652289	OTTMUSG00000005393.1	-0.824414	-1.77082	0.887093	9.59703	3.2601	3.70233	4.08534	3.31931	-0.929344	0.352711	0.999817
ENSMUSG00000074807	Gm10762	lncRNA	MGI:3704209	OTTMUSG00000074636.1	0.304429	1.23493	0.327642	106.554	6.73419	6.72445	6.55977	6.88913	0.929154	0.352809	0.999817
ENSMUSG00000116767	4930517M08Rik	lncRNA	MGI:1922367	OTTMUSG00000071893.1	-1.80962	-3.50549	1.9476	2.44341	1.47068	1.72443	2.48992	0.958932	-0.929153	0.35281	NA
ENSMUSG00000109635	Gm45670	lncRNA	MGI:5791506	OTTMUSG00000060676.1	-0.509905	-1.42396	0.548805	32.5257	4.99872	4.65118	4.89467	4.40769	-0.92912	0.352827	0.999817
ENSMUSG00000097276	4930525G20Rik	lncRNA	MGI:2443505	OTTMUSG00000042805.1	-0.239955	-1.18096	0.258321	214.739	7.73503	7.56266	7.6794	7.44592	-0.928905	0.352938	0.999817
ENSMUSG00000087264	Gad1os	lncRNA	MGI:1916236	OTTMUSG00000033265.1	-0.273614	-1.20883	0.294559	250.525	7.9442	7.97892	8.13588	7.82196	-0.928894	0.352944	0.999817
ENSMUSG00000107593	Gm44097	lncRNA	MGI:5690489	OTTMUSG00000057211.1	-0.626207	-1.5435	0.674407	17.3905	4.18469	4.12713	4.4207	3.83356	-0.928529	0.353133	0.999817
ENSMUSG00000104943	Gm42868	lncRNA	MGI:5663005	OTTMUSG00000054460.1	-0.572161	-1.48675	0.616301	23.5002	4.56844	4.60167	4.85022	4.35311	-0.928379	0.353211	0.999817
ENSMUSG00000100760	Gm4035	lncRNA	MGI:3782209	OTTMUSG00000048836.1	-0.641174	-1.5596	0.691014	16.2178	4.07752	4.1896	4.49172	3.88748	-0.927874	0.353473	0.999817
ENSMUSG00000116762	Gm46560	lncRNA	MGI:5826197	OTTMUSG00000071342.1	-1.3803	-2.60323	1.489	3.97973	1.93573	2.36558	3.25164	1.47953	-0.927001	0.353926	0.999817
ENSMUSG00000115718	Gm49179	lncRNA	MGI:6118614	OTTMUSG00000069740.1	0.192856	1.14302	0.20809	720.298	9.48617	9.5361	9.44415	9.62804	0.92679	0.354036	0.999817
ENSMUSG00000097089	Gm26879	lncRNA	MGI:5477373	OTTMUSG00000050907.1	-0.306687	-1.23686	0.330993	200.07	7.57926	7.23941	7.39305	7.08578	-0.926565	0.354153	0.999817
ENSMUSG00000112150	9530018F02Rik	lncRNA	MGI:1924652	OTTMUSG00000065315.1	0.380247	1.30156	0.410617	76.2302	6.22535	6.34449	6.19209	6.49689	0.926038	0.354426	0.999817
ENSMUSG00000108604	Gm44850	lncRNA	MGI:5753426	OTTMUSG00000058672.1	1.42085	2.67744	1.53522	183.385	6.81927	6.79824	6.48755	7.10893	0.925503	0.354705	0.999817
ENSMUSG00000109722	Gm10578	lncRNA	MGI:3642555	OTTMUSG00000060311.2	2.19179	4.56872	2.36851	1.95958	1.29612	0.857899	0.469096	1.2467	0.925387	0.354765	NA
ENSMUSG00000097316	Gm10516	lncRNA	MGI:3641979	OTTMUSG00000050908.3	0.162006	1.11884	0.175157	1084.05	10.081	10.0983	10.0176	10.1791	0.924919	0.355008	0.999817
ENSMUSG00000085238	4930479D17Rik	lncRNA	MGI:1922175	OTTMUSG00000025755.1	-0.316642	-1.24543	0.342409	100.723	6.65105	6.63144	6.78788	6.475	-0.924748	0.355097	0.999817
ENSMUSG00000100747	1700084E18Rik	lncRNA	MGI:1914600	OTTMUSG00000045314.1	-0.415104	-1.33339	0.448998	49.0987	5.62137	5.58605	5.78671	5.3854	-0.924511	0.35522	0.999817
ENSMUSG00000100891	2810049E08Rik	lncRNA	MGI:1919927	OTTMUSG00000047603.1	0.579845	1.49469	0.627303	19.754	4.2177	4.79259	4.5315	5.05367	0.924346	0.355306	0.999817
ENSMUSG00000086417	Gm12996	lncRNA	MGI:3650481	OTTMUSG00000009756.1	-0.335711	-1.262	0.363212	86.3718	6.42846	6.4394	6.61608	6.26271	-0.924285	0.355338	0.999817
ENSMUSG00000109119	Gm44752	lncRNA	MGI:5753328	OTTMUSG00000059472.1	-0.332581	-1.25926	0.359954	85.3224	6.37668	6.02546	6.17803	5.87289	-0.923954	0.35551	0.999817
ENSMUSG00000113737	BB123696	lncRNA	MGI:2145475	OTTMUSG00000067441.1	1.43797	2.70939	1.55649	3.07385	1.89288	2.10879	1.53373	2.68386	0.923852	0.355564	NA
ENSMUSG00000100666	1700007F19Rik	lncRNA	MGI:1915100	OTTMUSG00000045024.1	0.282101	1.21596	0.305354	351.553	8.42596	8.43308	8.29149	8.57466	0.923849	0.355565	0.999817
ENSMUSG00000110988	Gm29909	lncRNA	MGI:5589068	OTTMUSG00000063160.1	-1.2091	-2.31194	1.30896	6.50072	2.55966	1.94677	2.64683	1.2467	-0.923711	0.355637	NA
ENSMUSG00000113271	Gm40653	lncRNA	MGI:5623538	OTTMUSG00000066233.2	-0.885457	-1.84735	0.958627	8.57428	3.0563	3.62767	4.03385	3.22149	-0.923672	0.355657	0.999817
ENSMUSG00000074876	Spata5l1	lncRNA	MGI:3036261	OTTMUSG00000015668.2	0.433034	1.35007	0.469218	41.7028	5.39355	5.27656	5.057	5.49612	0.922885	0.356067	0.999817
ENSMUSG00000112609	Gm47480	lncRNA	MGI:6096454	OTTMUSG00000064393.1	-1.08604	-2.12291	1.17718	5.38518	2.39984	3.07061	3.60493	2.53628	-0.922582	0.356225	0.999817
ENSMUSG00000097003	D930007P13Rik	lncRNA	MGI:3715731	OTTMUSG00000071051.1	-0.414772	-1.33309	0.449989	47.0091	5.53958	5.7502	5.96963	5.53077	-0.921739	0.356665	0.999817
ENSMUSG00000086145	Gm15479	lncRNA	MGI:3705129	OTTMUSG00000022540.1	-1.87856	-3.67707	2.03895	1.92904	1.39778	1.44719	2.13828	0.756094	-0.921335	0.356876	NA
ENSMUSG00000118107	Gm34455	lncRNA	MGI:5593614	OTTMUSG00000073288.2	0.348327	1.27308	0.378132	98.233	6.55061	6.86977	6.68844	7.05109	0.921178	0.356957	0.999817
ENSMUSG00000095174	Gm20069	lncRNA	MGI:5012254	OTTMUSG00000042334.1	-0.577316	-1.49207	0.626874	22.5321	4.51494	4.50655	4.81468	4.19841	-0.920944	0.357079	0.999817
ENSMUSG00000115756	Gm49519	lncRNA	MGI:6155213	OTTMUSG00000069782.1	-0.223962	-1.16794	0.243366	230.166	7.84112	7.77085	7.88153	7.66017	-0.920268	0.357432	0.999817
ENSMUSG00000114875	Gm30363	lncRNA	MGI:5589522	OTTMUSG00000068932.1	-0.529592	-1.44352	0.575482	30.8658	4.85823	5.22301	5.47997	4.96605	-0.920258	0.357438	0.999817
ENSMUSG00000117909	Gm50212	lncRNA	MGI:6303001	OTTMUSG00000073906.1	2.19163	4.5682	2.38163	1.88787	1.30063	0.857899	0.469096	1.2467	0.920222	0.357457	NA
ENSMUSG00000097107	Platr6	lncRNA	MGI:3779636	OTTMUSG00000064233.1	1.07579	2.10788	1.16979	48.0458	5.28503	5.20308	4.501	5.90516	0.919642	0.35776	0.999817
ENSMUSG00000086013	Gm15706	lncRNA	MGI:3783146	OTTMUSG00000025463.1	-0.357311	-1.28104	0.388584	73.1549	6.18557	6.07472	6.26443	5.88502	-0.919522	0.357823	0.999817
ENSMUSG00000112964	E430024I08Rik	lncRNA	MGI:3649010	OTTMUSG00000067548.2	-0.175829	-1.12961	0.191256	890.171	9.79311	9.862	9.95542	9.76858	-0.919335	0.35792	0.999817
ENSMUSG00000102067	Gm29230	lncRNA	MGI:5579936	OTTMUSG00000045975.1	-1.56029	-2.94913	1.69742	3.32554	1.70847	2.34442	3.02656	1.66228	-0.919212	0.357985	0.999817
ENSMUSG00000081512	Gm15821	lncRNA	MGI:3801940	OTTMUSG00000026437.1	-0.785203	-1.72334	0.854403	12.2219	3.6274	3.76175	4.10219	3.42131	-0.919009	0.358091	0.999817
ENSMUSG00000111054	4930545L08Rik	lncRNA	MGI:1925278	OTTMUSG00000062369.1	3.74006	13.362	4.07056	0.655064	0.455723	0.911445	0	1.82289	0.918808	0.358196	NA
ENSMUSG00000112206	Gm30228	lncRNA	MGI:5589387	OTTMUSG00000064689.1	-0.97174	-1.9612	1.05778	7.2897	2.94466	3.07274	3.54266	2.60282	-0.918658	0.358275	0.999817
ENSMUSG00000116331	B230214G05Rik	lncRNA	MGI:5439409	OTTMUSG00000070734.1	-0.988497	-1.98412	1.0767	7.11985	2.91487	2.89371	3.39923	2.38818	-0.918084	0.358575	0.999817
ENSMUSG00000092625	Gm20404	lncRNA	MGI:5141869	OTTMUSG00000036988.2	-0.179015	-1.13211	0.195074	895.633	9.79695	9.67681	9.76563	9.58799	-0.91768	0.358786	0.999817
ENSMUSG00000085822	Gm15584	lncRNA	MGI:3783032	OTTMUSG00000024058.2	-1.45674	-2.74488	1.58778	3.28907	1.90583	2.09851	2.58877	1.60825	-0.917469	0.358897	NA
ENSMUSG00000085801	1700013N06Rik	lncRNA	MGI:1922884	OTTMUSG00000030034.1	1.10347	2.14871	1.20357	6.62614	2.75711	2.49033	2.23906	2.7416	0.916826	0.359234	NA
ENSMUSG00000104302	Gm36975	lncRNA	MGI:5610203	OTTMUSG00000050684.1	-0.184782	-1.13665	0.201562	4196.22	12.0237	12.0403	12.1315	11.9492	-0.916754	0.359272	0.999817
ENSMUSG00000087402	Gm11867	lncRNA	MGI:3650506	OTTMUSG00000004685.1	-0.172399	-1.12693	0.188071	547.404	9.09098	9.19821	9.28451	9.11191	-0.916668	0.359317	0.999817
ENSMUSG00000086887	1700060C16Rik	lncRNA	MGI:1920675	OTTMUSG00000025235.1	-0.880061	-1.84045	0.960164	13.7442	3.44585	4.20022	4.6228	3.77763	-0.916574	0.359366	0.999817
ENSMUSG00000086455	Gm11815	lncRNA	MGI:3650511	OTTMUSG00000004447.1	-0.883132	-1.84437	0.963767	9.55118	3.29893	3.32562	3.74105	2.91018	-0.916333	0.359492	0.999817
ENSMUSG00000085665	Gm12059	lncRNA	MGI:3649372	OTTMUSG00000005272.1	-0.406818	-1.32576	0.444091	57.1335	5.82488	5.81466	5.97166	5.65767	-0.916069	0.359631	0.999817
ENSMUSG00000118383	Gm50321	lncRNA	MGI:6303181	OTTMUSG00000073730.1	-0.438083	-1.3548	0.478428	39.9	5.33289	5.27811	5.48014	5.07609	-0.915673	0.359839	0.999817
ENSMUSG00000100155	Gm2109	lncRNA	MGI:3780277	OTTMUSG00000044945.1	-0.527618	-1.44155	0.576298	26.6138	4.73126	4.54655	4.81046	4.28264	-0.915528	0.359914	0.999817
ENSMUSG00000097652	Mhrt	lncRNA	MGI:3642848	OTTMUSG00000047093.1	1.75721	3.38045	1.9206	2.05403	1.25706	2.04502	1.36716	2.72288	0.91493	0.360229	0.999817
ENSMUSG00000086165	Gm15690	lncRNA	MGI:3783131	OTTMUSG00000025316.1	0.891229	1.85476	0.974373	8.64624	3.16119	3.33346	2.96278	3.70414	0.914668	0.360366	0.999817
ENSMUSG00000087630	Gm11513	lncRNA	MGI:3649561	OTTMUSG00000001617.1	-0.506021	-1.42013	0.553274	29.6431	4.90324	4.92838	5.17673	4.68003	-0.914594	0.360405	0.999817
ENSMUSG00000113183	Gm47664	lncRNA	MGI:6096754	OTTMUSG00000067327.1	-0.32115	-1.24933	0.351158	90.1115	6.48935	6.57961	6.73856	6.42067	-0.914544	0.360431	0.999817
ENSMUSG00000090293	Gm17034	lncRNA	MGI:4937861	OTTMUSG00000035992.1	-3.15846	-8.92874	3.45396	0.738482	0.631422	0.68358	1.36716	0	-0.914444	0.360484	NA
ENSMUSG00000101643	Gm28307	lncRNA	MGI:5579013	OTTMUSG00000049462.1	-0.397675	-1.31738	0.435034	106.341	6.64988	6.39363	6.62664	6.16062	-0.914124	0.360651	0.999817
ENSMUSG00000116555	Gm38477	lncRNA	MGI:5621362	OTTMUSG00000071720.1	-0.934591	-1.91135	1.02257	7.26039	2.92823	3.1902	3.56222	2.81819	-0.91396	0.360738	0.999817
ENSMUSG00000115817	Gm30246	lncRNA	MGI:5589405	OTTMUSG00000069451.1	-3.41198	-10.6441	3.73359	0.699171	0.55634	0.766866	1.53373	0	-0.913861	0.36079	NA
ENSMUSG00000105137	Gm42869	lncRNA	MGI:5663006	OTTMUSG00000054463.1	0.237791	1.17919	0.260267	281.986	8.1308	8.09346	7.97632	8.2106	0.913643	0.360905	0.999817
ENSMUSG00000111203	Gm48719	lncRNA	MGI:6098371	OTTMUSG00000063398.1	-1.18345	-2.27119	1.29634	5.56816	2.49884	2.47105	3.04034	1.90176	-0.912913	0.361288	0.999817
ENSMUSG00000086053	Gm15178	lncRNA	MGI:3705132	OTTMUSG00000019415.1	-1.22083	-2.3308	1.33746	4.68732	2.39944	2.25994	2.815	1.70488	-0.912797	0.361349	NA
ENSMUSG00000107688	Gm44091	lncRNA	MGI:5690483	OTTMUSG00000057126.1	0.454104	1.36993	0.497803	34.6995	5.14131	5.15529	4.94144	5.36914	0.912215	0.361656	0.999817
ENSMUSG00000112444	4930401C15Rik	lncRNA	MGI:1921053	OTTMUSG00000064452.1	-0.529942	-1.44387	0.581193	39.7878	5.15094	5.64866	5.88419	5.41313	-0.911816	0.361866	0.999817
ENSMUSG00000075534	Gm13262	lncRNA	MGI:3703165	OTTMUSG00000011195.1	-0.196272	-1.14573	0.215305	395.489	8.61858	8.62099	8.71837	8.52361	-0.911598	0.361981	0.999817
ENSMUSG00000115546	Gm49077	lncRNA	MGI:6118462	OTTMUSG00000070461.1	-0.827962	-1.77518	0.909057	9.65581	3.35639	3.40237	3.78471	3.02003	-0.910791	0.362405	0.999817
ENSMUSG00000097729	2310015A10Rik	lncRNA	MGI:1916798	OTTMUSG00000065548.1	0.206173	1.15362	0.226513	338.371	8.40069	8.41182	8.31055	8.51309	0.910205	0.362714	0.999817
ENSMUSG00000111577	Gm47136	lncRNA	MGI:6095893	OTTMUSG00000062744.1	2.22596	4.67822	2.44685	1.49606	1.14694	1.20175	0.5806	1.82289	0.909725	0.362967	NA
ENSMUSG00000112835	Gm36173	lncRNA	MGI:5595332	OTTMUSG00000064640.1	1.33017	2.51432	1.46304	3.70234	2.13536	2.15487	1.58685	2.72288	0.909183	0.363254	0.999817
ENSMUSG00000114014	Gm48350	lncRNA	MGI:6097814	OTTMUSG00000067606.1	-0.346441	-1.27142	0.381183	73.3761	6.18898	6.31476	6.4706	6.15891	-0.908857	0.363426	0.999817
ENSMUSG00000097308	Gm6410	lncRNA	MGI:3643419	OTTMUSG00000059760.1	0.615328	1.53191	0.677314	18.7403	4.25263	4.33498	4.08331	4.58666	0.908484	0.363623	0.999817
ENSMUSG00000084985	Gm16135	lncRNA	MGI:3802138	OTTMUSG00000030870.1	-0.936294	-1.91361	1.03097	7.2089	2.9701	3.05874	3.51465	2.60282	-0.908165	0.363791	0.999817
ENSMUSG00000100291	2310069B03Rik	lncRNA	MGI:1916902	OTTMUSG00000046240.1	2.86048	7.26259	3.15238	1.15451	0.618006	1.00256	0.469096	1.53603	0.907405	0.364193	NA
ENSMUSG00000112157	4930545H06Rik	lncRNA	MGI:1922398	OTTMUSG00000064425.1	-0.889023	-1.85192	0.980156	10.5679	3.35208	2.74555	3.0124	2.4787	-0.907022	0.364395	NA
ENSMUSG00000086432	B430119L08Rik	lncRNA	MGI:2441857	OTTMUSG00000023939.1	1.33362	2.52034	1.47118	4.49563	2.13677	2.1011	1.75502	2.44718	0.906499	0.364672	NA
ENSMUSG00000086236	5830418P13Rik	lncRNA	MGI:3604110	OTTMUSG00000032746.6	-0.676528	-1.59829	0.746475	15.0542	3.93868	4.10825	4.44323	3.77326	-0.906297	0.364778	0.999817
ENSMUSG00000074987	Wt1os	lncRNA	MGI:2138884	OTTMUSG00000014986.2	-0.257729	-1.19559	0.284594	389.365	8.57469	8.47819	8.60777	8.34861	-0.905603	0.365146	0.999817
ENSMUSG00000117985	Gm32548	lncRNA	MGI:5591707	OTTMUSG00000073637.1	1.58557	3.00126	1.75206	2.35986	1.62465	1.90749	1.33157	2.48341	0.904972	0.36548	NA
ENSMUSG00000099664	Gm28511	lncRNA	MGI:5579217	OTTMUSG00000049737.1	1.50926	2.84664	1.66856	3.30415	1.92586	1.6392	0.953133	2.32526	0.904528	0.365715	NA
ENSMUSG00000101450	Gm28941	lncRNA	MGI:5579647	OTTMUSG00000047955.1	0.40673	1.32568	0.449711	77.7296	6.23243	6.16186	5.98487	6.33885	0.904425	0.36577	0.999817
ENSMUSG00000109366	Gm44698	lncRNA	MGI:5753274	OTTMUSG00000059158.1	1.00294	2.00408	1.10913	6.99237	2.90291	2.82589	2.37534	3.27644	0.904255	0.36586	0.999817
ENSMUSG00000086015	4833417C18Rik	lncRNA	MGI:1921156	OTTMUSG00000001751.1	-0.510558	-1.4246	0.564759	29.2288	4.8807	4.80033	5.05068	4.54997	-0.904029	0.36598	0.999817
ENSMUSG00000106636	Gm43813	lncRNA	MGI:5663950	OTTMUSG00000054630.1	0.190987	1.14154	0.211273	607.62	9.24113	9.17293	9.08275	9.26312	0.903981	0.366006	0.999817
ENSMUSG00000100738	2010106C02Rik	lncRNA	MGI:1919354	OTTMUSG00000045942.1	1.32855	2.51151	1.47095	3.80404	2.17033	2.07338	1.53373	2.61303	0.903195	0.366423	0.999817
ENSMUSG00000086563	Platr15	lncRNA	MGI:3650105	OTTMUSG00000015758.1	-2.45797	-5.49442	2.72161	1.32883	0.96317	1.17081	1.86873	0.472883	-0.903129	0.366457	NA
ENSMUSG00000085347	Hk1os	lncRNA	MGI:1917412	OTTMUSG00000034152.1	-0.283539	-1.21718	0.313984	105.605	6.72358	6.79193	6.93315	6.65071	-0.903039	0.366505	0.999817
ENSMUSG00000084863	Gm12523	lncRNA	MGI:3649602	OTTMUSG00000007302.2	3.25622	9.55478	3.60588	0.826205	0.598704	0.558537	0	1.11707	0.903031	0.366509	NA
ENSMUSG00000054061	Gm9934	lncRNA	MGI:3641747	OTTMUSG00000047687.1	0.872238	1.8305	0.965936	8.09149	3.09205	3.38008	2.95843	3.80173	0.902999	0.366527	0.999817
ENSMUSG00000099556	Gm28857	lncRNA	MGI:5579563	OTTMUSG00000049612.1	-2.90588	-7.49475	3.21829	0.929451	0.735882	0.476566	0.953133	0	-0.902927	0.366565	NA
ENSMUSG00000092275	Gm20465	lncRNA	MGI:5141930	OTTMUSG00000037530.1	-2.06764	-4.19202	2.29013	1.63483	1.07509	1.70744	2.39679	1.01809	-0.902852	0.366604	NA
ENSMUSG00000101414	Gm29101	lncRNA	MGI:5579807	OTTMUSG00000048552.1	-1.10371	-2.14907	1.22274	5.50883	2.60006	2.58976	3.08066	2.09886	-0.902652	0.36671	0.999817
ENSMUSG00000112073	Gm47101	lncRNA	MGI:6095836	OTTMUSG00000065108.1	-0.269735	-1.20559	0.299007	136.712	7.07956	6.85695	6.98908	6.72483	-0.902104	0.367002	0.999817
ENSMUSG00000118369	Gm30541	lncRNA	MGI:5589700	OTTMUSG00000074510.1	0.333116	1.25973	0.36933	76.8195	6.2618	6.21419	6.04824	6.38015	0.901946	0.367086	0.999817
ENSMUSG00000114309	Gm48295	lncRNA	MGI:6097735	OTTMUSG00000068412.1	3.25619	9.55456	3.61037	0.822364	0.587963	0.558537	0	1.11707	0.901898	0.367111	NA
ENSMUSG00000114658	Gm30008	lncRNA	MGI:5589167	OTTMUSG00000068828.1	1.82397	3.54054	2.02388	2.22859	1.49186	1.42492	0.750975	2.09886	0.901224	0.367469	NA
ENSMUSG00000092604	Gm20508	lncRNA	MGI:5141973	OTTMUSG00000037517.2	1.13941	2.2029	1.26465	5.41684	2.39004	2.73889	2.24792	3.22987	0.900967	0.367606	0.999817
ENSMUSG00000087704	Gm14978	lncRNA	MGI:3705122	OTTMUSG00000018654.1	-3.03383	-8.18979	3.36828	0.812232	0.692801	0.665787	1.33157	0	-0.900706	0.367745	NA
ENSMUSG00000085598	Gm14715	lncRNA	MGI:3705290	OTTMUSG00000017779.1	-1.45428	-2.74019	1.61552	3.07717	1.8887	1.86091	2.39679	1.32504	-0.90019	0.368019	NA
ENSMUSG00000115553	Gm49124	lncRNA	MGI:6118528	OTTMUSG00000069517.1	3.01573	8.08773	3.35012	0.826763	0.691167	0.662519	0	1.32504	0.900188	0.36802	NA
ENSMUSG00000110089	Gm36243	lncRNA	MGI:5595402	OTTMUSG00000061468.1	-0.662729	-1.58307	0.736479	15.3616	3.9893	4.00131	4.27683	3.7258	-0.899862	0.368194	0.999817
ENSMUSG00000105552	Gm19710	lncRNA	MGI:5011895	OTTMUSG00000052887.1	-0.208024	-1.1551	0.231343	1435.62	10.471	10.4235	10.5289	10.3182	-0.899202	0.368545	0.999817
ENSMUSG00000104950	4833413G10Rik	lncRNA	MGI:1921834	OTTMUSG00000053334.1	-0.271113	-1.20674	0.301709	117.315	6.87854	6.92972	7.06004	6.7994	-0.898593	0.36887	0.999817
ENSMUSG00000087319	Gm15907	lncRNA	MGI:3801930	OTTMUSG00000027713.1	1.08386	2.1197	1.20654	5.25645	2.5736	2.66279	2.22862	3.09696	0.898322	0.369014	0.999817
ENSMUSG00000090208	Gm15851	lncRNA	MGI:3801734	OTTMUSG00000026874.1	-1.25261	-2.38273	1.39445	4.57987	2.3162	2.31895	2.815	1.82289	-0.898282	0.369035	NA
ENSMUSG00000102097	A930006L05Rik	lncRNA	MGI:3045290	OTTMUSG00000047604.1	-0.42181	-1.33961	0.469724	42.4238	5.41512	5.40815	5.61189	5.20442	-0.897997	0.369187	0.999817
ENSMUSG00000086514	Gm11747	lncRNA	MGI:3702093	OTTMUSG00000003972.1	-0.572651	-1.48725	0.637795	27.8976	4.73558	4.37295	4.62716	4.11875	-0.89786	0.36926	0.999817
ENSMUSG00000100287	Gm28068	lncRNA	MGI:5578774	OTTMUSG00000045200.1	-0.326802	-1.25423	0.364118	85.8994	6.39805	6.63245	6.79305	6.47186	-0.897516	0.369444	0.999817
ENSMUSG00000056716	Gm5420	lncRNA	MGI:3645721	OTTMUSG00000048405.2	1.00367	2.0051	1.11848	6.90268	2.81736	2.66499	2.23906	3.09093	0.897353	0.369531	0.999817
ENSMUSG00000086405	9330198N18Rik	lncRNA	MGI:1924766	OTTMUSG00000016801.1	-0.242867	-1.18334	0.270671	202.302	7.65454	7.72109	7.84606	7.59611	-0.897276	0.369572	0.999817
ENSMUSG00000109123	Gm39059	lncRNA	MGI:5621944	OTTMUSG00000059274.1	1.3058	2.4722	1.45597	3.77388	2.15157	2.06114	1.53373	2.58855	0.896855	0.369796	NA
ENSMUSG00000091078	Gm17218	lncRNA	MGI:4938045	OTTMUSG00000035785.1	-0.49181	-1.40621	0.548421	28.5425	4.85594	4.94586	5.17012	4.72161	-0.896775	0.369839	0.999817
ENSMUSG00000097823	Gm16701	lncRNA	MGI:4439625	OTTMUSG00000050600.1	0.969294	1.95788	1.08101	7.46959	2.98259	2.78094	2.34308	3.21881	0.896657	0.369902	0.999817
ENSMUSG00000101968	1700027A15Rik	lncRNA	MGI:1916699	OTTMUSG00000045166.1	-0.579829	-1.49467	0.646699	20.5358	4.39043	4.43964	4.71935	4.15992	-0.896599	0.369933	0.999817
ENSMUSG00000089708	5330439A09Rik	lncRNA	MGI:1924353	OTTMUSG00000026035.1	-0.813991	-1.75807	0.908653	9.16843	3.30582	3.3996	3.77917	3.02003	-0.895821	0.370348	0.999817
ENSMUSG00000097283	Gm26686	lncRNA	MGI:5477180	OTTMUSG00000049566.1	2.93416	7.64313	3.27664	0.716408	0.676599	0.650653	0	1.30131	0.89548	0.370531	NA
ENSMUSG00000109282	Gm45188	lncRNA	MGI:5753764	OTTMUSG00000058922.1	-0.459964	-1.37551	0.514011	32.198	5.03055	5.0907	5.32729	4.8541	-0.894853	0.370866	0.999817
ENSMUSG00000089998	Phtf1os	lncRNA	MGI:3698050	OTTMUSG00000033844.1	0.295917	1.22767	0.33071	118.922	6.88415	6.79613	6.68222	6.91004	0.894793	0.370898	0.999817
ENSMUSG00000109297	Gm31522	lncRNA	MGI:5590681	OTTMUSG00000059046.1	-0.895677	-1.86048	1.00113	9.91377	3.10276	3.53634	3.85387	3.21881	-0.894667	0.370965	0.999817
ENSMUSG00000066170	E230001N04Rik	lncRNA	MGI:2443549	OTTMUSG00000042665.2	-0.618898	-1.5357	0.692444	313.977	8.09659	8.2198	8.55888	7.88072	-0.893787	0.371436	0.999817
ENSMUSG00000100158	Gm28119	lncRNA	MGI:5578825	OTTMUSG00000046485.1	-1.53869	-2.90531	1.72174	2.83803	1.67954	1.88195	2.64683	1.11707	-0.893683	0.371492	NA
ENSMUSG00000111291	Gm48604	lncRNA	MGI:6098186	OTTMUSG00000063228.1	0.307437	1.23751	0.344039	106.087	6.71934	6.59562	6.46854	6.72269	0.89361	0.37153	0.999817
ENSMUSG00000113268	4930477G07Rik	lncRNA	MGI:1925418	OTTMUSG00000066023.1	-2.38339	-5.21761	2.66716	1.1471	0.9583	1.16204	1.8512	0.472883	-0.893606	0.371533	NA
ENSMUSG00000086171	Pcsk2os1	lncRNA	MGI:3605632	OTTMUSG00000006466.1	1.21371	2.31934	1.35856	4.25814	2.21998	2.33469	1.8512	2.81819	0.893384	0.371652	0.999817
ENSMUSG00000112192	Gm48341	lncRNA	MGI:6097802	OTTMUSG00000064328.1	-2.30501	-4.94169	2.58106	1.27919	1.03022	1.1982	1.8512	0.545211	-0.893046	0.371832	NA
ENSMUSG00000087496	Gm13523	lncRNA	MGI:3651426	OTTMUSG00000012545.1	-1.00695	-2.00966	1.12786	6.68611	2.84746	2.57115	2.95843	2.18387	-0.8928	0.371964	NA
ENSMUSG00000044544	4921513I03Rik	lncRNA	MGI:1918124	OTTMUSG00000064326.1	-0.870951	-1.82887	0.975824	8.96491	3.21012	3.28678	3.7648	2.80876	-0.892528	0.37211	0.999817
ENSMUSG00000085189	Gm11963	lncRNA	MGI:3652248	OTTMUSG00000005085.1	-0.359404	-1.2829	0.402761	133.702	6.99731	7.1475	7.24051	7.05448	-0.892351	0.372205	0.999817
ENSMUSG00000086712	AI427809	lncRNA	MGI:2140270	OTTMUSG00000007159.3	-3.15914	-8.93295	3.54137	0.688508	0.602344	0.68358	1.36716	0	-0.892067	0.372357	NA
ENSMUSG00000099969	Gm28960	lncRNA	MGI:5579666	OTTMUSG00000049710.1	-1.33091	-2.51562	1.49197	3.7214	2.10394	1.99703	2.48992	1.50414	-0.892048	0.372367	NA
ENSMUSG00000099452	Gm28502	lncRNA	MGI:5579208	OTTMUSG00000045199.1	3.01597	8.08903	3.38322	0.770629	0.650252	0.662519	0	1.32504	0.891447	0.372689	NA
ENSMUSG00000097310	A930038B10Rik	lncRNA	MGI:2443813	OTTMUSG00000070001.1	0.454733	1.37053	0.510208	39.687	5.19352	5.68944	5.447	5.93188	0.891271	0.372784	0.999817
ENSMUSG00000075549	Gm6878	lncRNA	MGI:3644701	OTTMUSG00000037011.1	0.317096	1.24582	0.355961	99.3706	6.59777	6.50584	6.34602	6.66565	0.890816	0.373028	0.999817
ENSMUSG00000110424	1700012D14Rik	lncRNA	MGI:1922729	OTTMUSG00000060189.1	0.169969	1.12503	0.190807	3927.7	11.9306	11.9855	11.9055	12.0656	0.890789	0.373043	0.999817
ENSMUSG00000112681	Gm47622	lncRNA	MGI:6096686	OTTMUSG00000065173.1	-1.70554	-3.26151	1.91529	2.2216	1.53436	1.5275	2.0369	1.01809	-0.890486	0.373205	NA
ENSMUSG00000086843	E030013I19Rik	lncRNA	MGI:2443735	OTTMUSG00000011371.2	-1.02827	-2.03958	1.15569	5.97479	2.64597	2.68814	3.16758	2.2087	-0.889751	0.3736	0.999817
ENSMUSG00000108033	Gm44284	lncRNA	MGI:5690676	OTTMUSG00000057545.1	-0.862415	-1.81808	0.96961	9.72847	3.31361	3.10424	3.53028	2.67819	-0.889445	0.373764	0.999817
ENSMUSG00000105655	Gm42659	lncRNA	MGI:5662796	OTTMUSG00000052931.1	0.194402	1.14425	0.218592	465.862	8.85805	8.80611	8.71103	8.90119	0.889338	0.373822	0.999817
ENSMUSG00000086121	Gm16068	lncRNA	MGI:3802005	OTTMUSG00000029689.2	-0.211897	-1.15821	0.238295	420.607	8.70817	8.72742	8.83263	8.62221	-0.889219	0.373885	0.999817
ENSMUSG00000085252	8430437L04Rik	lncRNA	MGI:1921791	OTTMUSG00000013174.1	3.39106	10.4908	3.81455	0.649417	0.534497	0.804124	0	1.60825	0.88898	0.374014	NA
ENSMUSG00000112967	4930428E07Rik	lncRNA	MGI:1921117	OTTMUSG00000066477.1	-0.674557	-1.59611	0.759352	14.9945	3.94643	3.89953	4.18784	3.61122	-0.888333	0.374362	0.999817
ENSMUSG00000113741	Gm48236	lncRNA	MGI:6097644	OTTMUSG00000067064.1	-0.405063	-1.32415	0.455986	43.1522	5.44726	5.43908	5.65131	5.22686	-0.888325	0.374366	0.999817
ENSMUSG00000114253	Gm47798	lncRNA	MGI:6096974	OTTMUSG00000069061.1	0.290409	1.22299	0.327093	102.494	6.68196	6.65614	6.52953	6.78274	0.887849	0.374622	0.999817
ENSMUSG00000109881	Gm45507	lncRNA	MGI:5791343	OTTMUSG00000060346.1	-0.44019	-1.35678	0.495897	44.2168	5.44463	5.54255	5.7601	5.32501	-0.887665	0.374721	0.999817
ENSMUSG00000101304	Plet1os	lncRNA	MGI:1916881	OTTMUSG00000048528.1	0.223146	1.16728	0.251387	253.782	7.96704	7.82117	7.71222	7.93012	0.887658	0.374725	0.999817
ENSMUSG00000053263	Gm12592	lncRNA	MGI:3649892	OTTMUSG00000007639.1	-0.191971	-1.14232	0.216315	862.295	9.73952	9.81061	9.91073	9.71049	-0.88746	0.374831	0.999817
ENSMUSG00000110000	Gm33501	lncRNA	MGI:5592660	OTTMUSG00000060939.1	-1.61502	-3.06316	1.82109	2.88279	1.64862	1.66714	2.37534	0.958932	-0.886842	0.375164	NA
ENSMUSG00000116520	4930414F18Rik	lncRNA	MGI:1926040	OTTMUSG00000071225.1	-0.20773	-1.15487	0.234254	274.752	8.00385	8.52164	8.62761	8.41567	-0.886773	0.375201	0.999817
ENSMUSG00000109341	Gm30873	lncRNA	MGI:5590032	OTTMUSG00000059599.1	-0.576496	-1.49122	0.650279	19.732	4.31393	4.24497	4.51262	3.97732	-0.886536	0.375329	0.999817
ENSMUSG00000113424	Gm48161	lncRNA	MGI:6097531	OTTMUSG00000067176.1	0.51673	1.43071	0.582907	30.5844	4.85281	4.34399	4.07161	4.61636	0.88647	0.375364	0.999817
ENSMUSG00000104444	Gm33051	lncRNA	MGI:5592210	OTTMUSG00000051259.1	-0.386911	-1.30759	0.436524	61.6024	5.90583	5.67598	5.85505	5.49691	-0.886345	0.375432	0.999817
ENSMUSG00000101014	Gm28289	lncRNA	MGI:5578995	OTTMUSG00000046530.1	-2.50663	-5.6829	2.83044	1.10754	0.93915	0.524848	1.0497	0	-0.885595	0.375836	NA
ENSMUSG00000117632	Gm50049	lncRNA	MGI:6275360	OTTMUSG00000072945.1	-2.50663	-5.6829	2.83044	1.10754	0.93915	0.524848	1.0497	0	-0.885595	0.375836	NA
ENSMUSG00000114240	Gm47360	lncRNA	MGI:6096268	OTTMUSG00000068378.1	-2.45903	-5.49848	2.77681	1.20888	0.92149	1.17081	1.86873	0.472883	-0.885562	0.375854	NA
ENSMUSG00000099936	Gm28867	lncRNA	MGI:5579573	OTTMUSG00000048987.1	-3.15939	-8.93453	3.57062	0.659682	0.580653	0.68358	1.36716	0	-0.884831	0.376248	NA
ENSMUSG00000110205	Gm33594	lncRNA	MGI:5592753	OTTMUSG00000061207.1	-2.30774	-4.95108	2.60839	1.32755	1.04248	1.08217	1.69146	0.472883	-0.884736	0.376299	NA
ENSMUSG00000085541	Gm16010	lncRNA	MGI:3802126	OTTMUSG00000028992.1	-0.310004	-1.23971	0.350489	218.5	7.64021	7.2061	7.34382	7.06839	-0.88449	0.376432	0.999817
ENSMUSG00000044522	A730020M07Rik	lncRNA	MGI:2442643	OTTMUSG00000052365.1	-0.356419	-1.28024	0.403077	60.6248	5.89749	6.16967	6.32931	6.01004	-0.884244	0.376565	0.999817
ENSMUSG00000103726	Gm30074	lncRNA	MGI:5589233	OTTMUSG00000051691.2	1.86366	3.63931	2.10771	1.93238	1.34828	1.46742	0.750975	2.18387	0.884212	0.376582	NA
ENSMUSG00000052368	Gm9873	lncRNA	MGI:3642403	OTTMUSG00000042730.1	-3.61924	-12.2885	4.09443	0.686367	0.426779	0.620107	1.24021	0	-0.883944	0.376727	NA
ENSMUSG00000114879	4930467J12Rik	lncRNA	MGI:1922159	OTTMUSG00000068007.1	-2.3837	-5.21873	2.69873	1.40258	1.02906	1.16204	1.8512	0.472883	-0.883266	0.377093	NA
ENSMUSG00000109545	Gm44788	lncRNA	MGI:5753364	OTTMUSG00000059083.1	-0.624318	-1.54148	0.707058	15.6981	3.94844	4.32009	4.60932	4.03086	-0.88298	0.377247	0.999817
ENSMUSG00000095369	Gm21859	lncRNA	MGI:5434023	OTTMUSG00000042327.2	0.619713	1.53657	0.701855	24.1318	4.46929	4.54161	4.2668	4.81643	0.882963	0.377256	0.999817
ENSMUSG00000114608	Gm36161	lncRNA	MGI:5595320	OTTMUSG00000068139.1	-1.61564	-3.06447	1.83007	2.4159	1.58057	1.66714	2.37534	0.958932	-0.882832	0.377327	NA
ENSMUSG00000097885	5031434O11Rik	lncRNA	MGI:1923230	OTTMUSG00000051610.2	-0.263074	-1.20003	0.29803	119.484	6.90466	6.97397	7.09837	6.84957	-0.882711	0.377393	0.999817
ENSMUSG00000097091	4930526L06Rik	lncRNA	MGI:1922388	OTTMUSG00000047052.1	-1.04826	-2.06804	1.18764	5.24525	2.51073	2.85278	3.22685	2.4787	-0.88264	0.377431	NA
ENSMUSG00000097932	C430039J16Rik	lncRNA	MGI:1924873	OTTMUSG00000067728.1	3.39113	10.4914	3.8484	0.627682	0.518787	0.804124	0	1.60825	0.88118	0.37822	NA
ENSMUSG00000097561	4632411P08Rik	lncRNA	MGI:1925513	OTTMUSG00000054264.1	0.51367	1.42768	0.583176	27.4691	4.7879	4.83407	4.58112	5.08702	0.880816	0.378418	0.999817
ENSMUSG00000105092	Gm42468	lncRNA	MGI:5662605	OTTMUSG00000052397.1	-3.1595	-8.9352	3.591	0.653521	0.576337	0.68358	1.36716	0	-0.879839	0.378947	NA
ENSMUSG00000114883	Gm48860	lncRNA	MGI:6098601	OTTMUSG00000068970.1	-0.559192	-1.47344	0.635714	21.0063	4.38164	4.68735	4.96786	4.40685	-0.879628	0.379061	0.999817
ENSMUSG00000111521	Gm48529	lncRNA	MGI:6098068	OTTMUSG00000063600.1	-0.361209	-1.2845	0.410756	60.2002	5.8985	6.02291	6.20612	5.8397	-0.879376	0.379197	0.999817
ENSMUSG00000109651	Gm45463	lncRNA	MGI:5791299	OTTMUSG00000061539.1	-2.5068	-5.68357	2.85238	1.28687	0.963616	0.524848	1.0497	0	-0.878844	0.379486	NA
ENSMUSG00000085628	Appbp2os	lncRNA	MGI:3603817	OTTMUSG00000001032.1	0.217987	1.16311	0.248078	195.206	7.6117	7.67083	7.56372	7.77794	0.878701	0.379563	0.999817
ENSMUSG00000087495	Gm14152	lncRNA	MGI:3702162	OTTMUSG00000015807.1	2.17731	4.52309	2.47795	1.61096	1.18913	1.19584	0.5806	1.81109	0.878674	0.379578	NA
ENSMUSG00000101493	2810405F17Rik	lncRNA	MGI:1917225	OTTMUSG00000048228.1	-0.223966	-1.16794	0.25493	285.601	8.14803	8.04771	8.15969	7.93573	-0.878542	0.37965	0.999817
ENSMUSG00000095956	1700036A12Rik	lncRNA	MGI:1920548	OTTMUSG00000045218.1	-0.711446	-1.63744	0.809929	12.3023	3.68978	3.67501	3.99823	3.3518	-0.878405	0.379724	0.999817
ENSMUSG00000110718	Gm45765	lncRNA	MGI:5804880	OTTMUSG00000061553.1	-0.956304	-1.94033	1.08884	7.35201	2.94123	2.83116	3.32888	2.33345	-0.87828	0.379792	0.999817
ENSMUSG00000087259	2610035D17Rik	lncRNA	MGI:1919636	OTTMUSG00000003314.1	-0.168841	-1.12416	0.192249	6869.14	12.7306	12.8058	12.8966	12.7149	-0.878244	0.379812	0.999817
ENSMUSG00000064032	Gm10143	lncRNA	MGI:3704492	OTTMUSG00000034054.1	-1.00415	-2.00577	1.14345	6.34963	2.76201	2.87513	3.32691	2.42334	-0.878178	0.379847	0.999817
ENSMUSG00000054556	Gm4876	lncRNA	MGI:3647654	OTTMUSG00000022496.2	-0.152377	-1.1114	0.173577	1182.87	10.1936	10.3908	10.4666	10.3151	-0.877864	0.380017	0.999817
ENSMUSG00000090199	Gm16029	lncRNA	MGI:3801714	OTTMUSG00000029265.1	-0.870481	-1.82827	0.991618	10.8628	3.3446	2.70396	3.27156	2.13636	-0.877839	0.380031	0.999817
ENSMUSG00000112934	Gm32305	lncRNA	MGI:5591464	OTTMUSG00000067600.1	1.83538	3.56865	2.0914	2.08034	1.35544	1.50106	1.0497	1.95241	0.877582	0.38017	NA
ENSMUSG00000052673	Gm9887	lncRNA	MGI:3642578	OTTMUSG00000074713.1	0.377518	1.29911	0.430595	61.4398	5.92816	5.94416	5.80085	6.08748	0.876735	0.380631	0.999817
ENSMUSG00000103583	Gm38325	lncRNA	MGI:5611553	OTTMUSG00000049916.1	2.28913	4.88762	2.61126	1.20166	0.991594	1.14009	0.469096	1.81109	0.876639	0.380683	NA
ENSMUSG00000079669	Gm17396	lncRNA	MGI:4937030	OTTMUSG00000036949.1	-0.428579	-1.34591	0.488919	46.1362	5.50201	5.26506	5.43183	5.09828	-0.876584	0.380713	0.999817
ENSMUSG00000093675	Gm20618	lncRNA	MGI:5313065	OTTMUSG00000042244.3	-0.938806	-1.91694	1.07156	7.16472	2.97458	2.74499	3.16471	2.32526	-0.876108	0.380971	0.999817
ENSMUSG00000089871	Speer4cos	lncRNA	MGI:1923108	OTTMUSG00000033122.1	0.436158	1.353	0.497951	33.9609	4.86985	5.69395	5.47862	5.90927	0.875906	0.381081	0.999817
ENSMUSG00000097699	5430400D12Rik	lncRNA	MGI:1918589	OTTMUSG00000058599.1	-0.365207	-1.28807	0.417208	108.41	6.7083	6.64928	6.92583	6.37274	-0.875358	0.381379	0.999817
ENSMUSG00000110980	Gm47204	lncRNA	MGI:6096003	OTTMUSG00000063322.1	0.561062	1.47535	0.640956	20.1035	4.36143	4.48692	4.21477	4.75907	0.875352	0.381383	0.999817
ENSMUSG00000117355	Gm49999	lncRNA	MGI:6275282	OTTMUSG00000073185.1	3.01627	8.0907	3.44628	0.757376	0.639954	0.662519	0	1.32504	0.875224	0.381452	NA
ENSMUSG00000099722	Gm29154	lncRNA	MGI:5579860	OTTMUSG00000049288.6	-1.57643	-2.98231	1.80186	2.5836	1.49892	2.17738	2.7465	1.60825	-0.87489	0.381634	NA
ENSMUSG00000102861	Gm37637	lncRNA	MGI:5610865	OTTMUSG00000048173.1	0.685443	1.6082	0.783639	14.0336	3.82985	3.91288	3.62006	4.2057	0.874692	0.381742	0.999817
ENSMUSG00000052125	F730043M19Rik	lncRNA	MGI:2443237	OTTMUSG00000032942.1	-0.298548	-1.22991	0.34137	86.9948	6.42722	6.53394	6.67618	6.3917	-0.874559	0.381814	0.999817
ENSMUSG00000089982	Gm7568	lncRNA	MGI:3649156	OTTMUSG00000034215.1	-0.338638	-1.26456	0.387377	92.1705	6.49478	6.53367	6.70885	6.35849	-0.874183	0.382018	0.999817
ENSMUSG00000115151	Gm19276	lncRNA	MGI:5011461	OTTMUSG00000070288.1	0.312243	1.24164	0.35719	86.1579	6.36464	6.76312	6.61139	6.91485	0.874165	0.382029	0.999817
ENSMUSG00000092323	BB365896	lncRNA	MGI:3034340	OTTMUSG00000042291.1	-0.308727	-1.23861	0.353186	410.565	8.60468	8.68585	8.88424	8.48746	-0.874119	0.382054	0.999817
ENSMUSG00000101755	Gm29507	lncRNA	MGI:5580213	OTTMUSG00000046241.1	-3.87822	-14.7048	4.43879	0.687094	0.337465	0.67493	1.34986	0	-0.873712	0.382275	NA
ENSMUSG00000089781	Gm15756	lncRNA	MGI:3783199	OTTMUSG00000025983.2	-0.425561	-1.34309	0.487342	78.1288	6.20194	6.00275	6.24717	5.75832	-0.873228	0.382539	0.999817
ENSMUSG00000102544	Gm5103	lncRNA	MGI:3779459	OTTMUSG00000051596.1	0.936955	1.91448	1.07339	6.48467	2.73633	3.09935	2.64683	3.55188	0.872894	0.382721	0.999817
ENSMUSG00000056411	Gm12500	lncRNA	MGI:3650304	OTTMUSG00000007191.2	-0.564403	-1.47878	0.646947	18.7403	4.27474	4.34375	4.6126	4.0749	-0.87241	0.382985	0.999817
ENSMUSG00000087063	Gm15857	lncRNA	MGI:3801821	OTTMUSG00000026948.1	-0.619685	-1.53654	0.710536	16.6969	4.10983	4.01227	4.29874	3.7258	-0.872137	0.383133	0.999817
ENSMUSG00000113138	Gm47177	lncRNA	MGI:6095962	OTTMUSG00000065998.1	-2.04994	-4.14089	2.35122	1.662	1.09223	1.46464	2.17318	0.756094	-0.871861	0.383284	NA
ENSMUSG00000108038	D030044L04Rik	lncRNA	MGI:2685687	OTTMUSG00000056747.1	-0.867739	-1.8248	0.996018	9.34488	3.2132	2.94564	3.42773	2.46355	-0.871208	0.383641	0.999817
ENSMUSG00000092188	Gm20471	lncRNA	MGI:5141936	OTTMUSG00000037739.1	-1.14233	-2.20737	1.31183	5.27099	2.50811	2.19993	2.58877	1.81109	-0.870791	0.383868	NA
ENSMUSG00000091985	Gm17354	lncRNA	MGI:4936988	OTTMUSG00000042209.1	-0.191941	-1.1423	0.220439	329.814	8.36223	8.43552	8.53138	8.33967	-0.870721	0.383906	0.999817
ENSMUSG00000114138	Gm36423	lncRNA	MGI:5595582	OTTMUSG00000066453.1	-0.440789	-1.35735	0.506277	36.8556	5.20696	5.01761	5.22879	4.80644	-0.870646	0.383947	0.999817
ENSMUSG00000104737	Gm42937	lncRNA	MGI:5663074	OTTMUSG00000054473.1	-0.182704	-1.13501	0.209864	1278.71	10.3055	10.3508	10.4464	10.2551	-0.870586	0.38398	0.999817
ENSMUSG00000087596	Gm11715	lncRNA	MGI:3702026	OTTMUSG00000003631.1	-0.601561	-1.51736	0.692028	17.6614	4.11415	4.48475	4.78755	4.18194	-0.869272	0.384698	0.999817
ENSMUSG00000114929	Gm48441	lncRNA	MGI:6097949	OTTMUSG00000068419.1	-0.350766	-1.27524	0.403625	56.9065	5.84318	5.76167	5.9356	5.58773	-0.869041	0.384825	0.999817
ENSMUSG00000085582	3110099E03Rik	lncRNA	MGI:1925761	OTTMUSG00000015156.2	-0.207918	-1.15502	0.239364	441.603	8.75482	8.51181	8.62267	8.40095	-0.868623	0.385053	0.999817
ENSMUSG00000085941	Gm11201	lncRNA	MGI:3649951	OTTMUSG00000000169.1	-0.640666	-1.55905	0.737834	15.8553	4.02269	3.80102	4.12271	3.47933	-0.868306	0.385227	0.999817
ENSMUSG00000113582	Gm33929	lncRNA	MGI:5593088	OTTMUSG00000066373.1	-2.30746	-4.9501	2.65763	1.18587	0.962634	1.08217	1.69146	0.472883	-0.868239	0.385263	NA
ENSMUSG00000086770	Gm15351	lncRNA	MGI:3705299	OTTMUSG00000020613.1	-0.349864	-1.27444	0.402982	97.0663	6.56613	6.48396	6.65047	6.31744	-0.868189	0.385291	0.999817
ENSMUSG00000112028	1700113B09Rik	lncRNA	MGI:1925888	OTTMUSG00000065506.1	0.302145	1.23298	0.348073	305.784	8.11391	8.59975	8.48679	8.71272	0.868051	0.385366	0.999817
ENSMUSG00000101537	Gm29571	lncRNA	MGI:5580277	OTTMUSG00000049744.1	-0.303853	-1.23444	0.350063	288.615	8.07831	8.11027	8.27985	7.9407	-0.867995	0.385397	0.999817
ENSMUSG00000112093	Gm47941	lncRNA	MGI:6097206	OTTMUSG00000065645.1	-1.84821	-3.60054	2.13131	2.14975	1.38032	1.62336	2.22862	1.01809	-0.867172	0.385848	NA
ENSMUSG00000085407	1700095J03Rik	lncRNA	MGI:1921543	OTTMUSG00000020065.1	2.23971	4.72303	2.58289	1.35526	1.02843	1.06569	0.469096	1.66228	0.867134	0.385869	NA
ENSMUSG00000085719	4933424L21Rik	lncRNA	MGI:1926012	OTTMUSG00000005708.1	-0.444291	-1.36065	0.512533	32.3696	5.03198	4.99221	5.19801	4.78641	-0.866855	0.386022	0.999817
ENSMUSG00000101599	Gm20342	lncRNA	MGI:5012527	OTTMUSG00000047511.1	0.15733	1.11522	0.18161	2369.6	11.2054	11.1596	11.084	11.2352	0.866307	0.386322	0.999817
ENSMUSG00000113031	Gm34552	lncRNA	MGI:5593711	OTTMUSG00000066426.1	-0.313787	-1.24297	0.362321	74.8372	6.22611	6.34372	6.51467	6.17277	-0.866047	0.386465	0.999817
ENSMUSG00000114200	Gm34721	lncRNA	MGI:5593880	OTTMUSG00000068406.1	-2.38418	-5.22047	2.75302	1.26705	0.975988	1.16204	1.8512	0.472883	-0.866022	0.386478	NA
ENSMUSG00000110580	D830024N08Rik	lncRNA	MGI:2442966	OTTMUSG00000061577.1	-0.23995	-1.18095	0.277488	1010.49	9.9497	9.88861	10.0047	9.77252	-0.864722	0.387192	0.999817
ENSMUSG00000089810	Gm16536	lncRNA	MGI:4414956	OTTMUSG00000034968.2	0.196981	1.1463	0.227836	350.894	8.45083	8.382	8.29	8.47401	0.864571	0.387274	0.999817
ENSMUSG00000097832	Gm26912	lncRNA	MGI:5477406	OTTMUSG00000066280.1	0.381738	1.30291	0.441975	43.4383	5.46277	5.51895	5.33912	5.69877	0.863711	0.387747	0.999817
ENSMUSG00000108244	Gm44077	lncRNA	MGI:5690469	OTTMUSG00000057622.1	-0.343788	-1.26908	0.398179	55.1264	5.80433	5.81011	5.97862	5.64159	-0.863401	0.387917	0.999817
ENSMUSG00000085391	Gm16150	lncRNA	MGI:3801827	OTTMUSG00000030948.1	-1.22003	-2.32952	1.41313	4.71266	2.36378	1.98588	2.46762	1.50414	-0.863351	0.387945	NA
ENSMUSG00000085491	4930527E20Rik	lncRNA	MGI:1925448	OTTMUSG00000011875.1	-0.887866	-1.85044	1.02847	8.31319	3.04996	3.29397	3.77917	2.80876	-0.863285	0.387981	0.999817
ENSMUSG00000109361	Gm44946	lncRNA	MGI:5753522	OTTMUSG00000059937.1	-0.336909	-1.26305	0.391027	58.0751	5.87215	5.97048	6.14134	5.79962	-0.8616	0.388908	0.999817
ENSMUSG00000067389	Gm17080	lncRNA	MGI:4937907	OTTMUSG00000036686.1	0.521121	1.43507	0.604859	25.8298	4.69828	4.53495	4.29874	4.77116	0.861559	0.38893	0.999817
ENSMUSG00000118380	Gm36037	lncRNA	MGI:5595196	OTTMUSG00000073114.1	-0.289662	-1.22235	0.336276	218.995	7.67254	8.08229	8.2251	7.93948	-0.86138	0.389029	0.999817
ENSMUSG00000114372	2310067P03Rik	lncRNA	MGI:1917536	OTTMUSG00000068161.1	-0.790506	-1.72968	0.917743	9.14864	3.26048	3.53906	3.88937	3.18875	-0.861359	0.38904	0.999817
ENSMUSG00000103640	Gm31406	lncRNA	MGI:5590565	OTTMUSG00000050854.2	-2.17886	-4.52797	2.53447	1.30868	1.07417	1.02987	1.58685	0.472883	-0.85969	0.38996	NA
ENSMUSG00000118168	Gm36419	lncRNA	MGI:5595578	OTTMUSG00000074015.1	-1.19998	-2.29737	1.397	3.80075	2.18949	2.29995	2.777	1.82289	-0.858971	0.390356	0.999817
ENSMUSG00000114688	Gm47381	lncRNA	MGI:6096300	OTTMUSG00000068332.1	1.44843	2.72911	1.68632	2.78776	1.77731	1.89525	1.36716	2.42334	0.858929	0.39038	NA
ENSMUSG00000085447	9530026F06Rik	lncRNA	MGI:1924591	OTTMUSG00000002371.1	-1.59703	-3.0252	1.85972	2.35785	1.49782	1.74697	2.42714	1.0668	-0.858746	0.39048	NA
ENSMUSG00000072573	Gm10369	lncRNA	MGI:3642774	OTTMUSG00000026201.1	-1.31762	-2.49255	1.53485	3.17332	1.96033	2.08551	2.56277	1.60825	-0.858468	0.390634	NA
ENSMUSG00000084935	Gm14161	lncRNA	MGI:3649234	OTTMUSG00000015837.1	0.74164	1.67208	0.864	11.5783	3.52179	3.32395	2.9855	3.6624	0.85838	0.390683	0.999817
ENSMUSG00000085145	Gm11614	lncRNA	MGI:3651813	OTTMUSG00000002749.1	-0.985851	-1.98048	1.14854	6.98592	2.85828	2.59486	2.98102	2.2087	-0.85835	0.390699	NA
ENSMUSG00000111510	Gm48387	lncRNA	MGI:6097869	OTTMUSG00000062968.1	1.68305	3.21107	1.96197	2.37084	1.57952	1.36954	0.750975	1.9881	0.857837	0.390982	NA
ENSMUSG00000110665	Gm31786	lncRNA	MGI:5590945	OTTMUSG00000061822.1	1.24399	2.36853	1.45079	3.88807	2.20063	2.11879	1.64904	2.58855	0.857458	0.391192	NA
ENSMUSG00000087004	Gm14154	lncRNA	MGI:3649354	OTTMUSG00000015814.1	-2.09274	-4.26557	2.44208	1.77225	1.26315	1.06096	1.64904	0.472883	-0.856948	0.391474	NA
ENSMUSG00000087526	Gm15738	lncRNA	MGI:3783180	OTTMUSG00000025848.5	-0.168889	-1.12419	0.197137	1104.9	10.1046	10.1109	10.195	10.0268	-0.856707	0.391607	0.999817
ENSMUSG00000117520	Gm50064	lncRNA	MGI:6275385	OTTMUSG00000072822.1	-2.30046	-4.92616	2.68833	1.38298	1.02667	1.1982	1.8512	0.545211	-0.855722	0.392152	NA
ENSMUSG00000097007	4930432B10Rik	lncRNA	MGI:1921869	OTTMUSG00000064749.1	-0.173649	-1.12791	0.202955	545.247	9.08817	9.08013	9.16897	8.9913	-0.855605	0.392216	0.999817
ENSMUSG00000089959	Gm16268	lncRNA	MGI:3826557	OTTMUSG00000032951.1	0.552812	1.46694	0.646515	20.859	4.31451	4.63615	4.33445	4.93786	0.855066	0.392515	0.999817
ENSMUSG00000085532	B430319H21Rik	lncRNA	MGI:1925099	OTTMUSG00000005883.1	-0.75356	-1.68595	0.882206	10.8567	3.34934	3.84745	4.22355	3.47134	-0.854176	0.393007	0.999817
ENSMUSG00000104903	Gm43707	lncRNA	MGI:5663844	OTTMUSG00000055019.1	0.265318	1.2019	0.310773	136.065	7.08198	7.14883	7.01757	7.28009	0.853735	0.393252	0.999817
ENSMUSG00000100585	1700108J01Rik	lncRNA	MGI:1915495	OTTMUSG00000045410.1	-0.199572	-1.14836	0.233822	456.696	8.82551	8.8865	8.99496	8.77805	-0.853523	0.39337	0.999817
ENSMUSG00000085510	Gm12082	lncRNA	MGI:3650549	OTTMUSG00000005314.1	-0.740983	-1.67131	0.869065	13.358	3.70765	3.58424	3.85387	3.31462	-0.852621	0.393869	0.999817
ENSMUSG00000090038	Gm16573	lncRNA	MGI:4414993	OTTMUSG00000034671.1	-0.256187	-1.19432	0.300582	170.082	7.39501	7.50256	7.62419	7.38094	-0.852302	0.394046	0.999817
ENSMUSG00000104414	Gm37799	lncRNA	MGI:5611027	OTTMUSG00000049853.1	-1.16254	-2.23852	1.36442	3.88904	2.16747	2.4868	2.9855	1.9881	-0.852043	0.39419	0.999817
ENSMUSG00000107552	Gm44096	lncRNA	MGI:5690488	OTTMUSG00000056668.1	1.07255	2.10315	1.25936	5.35542	2.47563	2.47427	2.0369	2.91163	0.851664	0.394401	NA
ENSMUSG00000114415	Gm41030	lncRNA	MGI:5623915	OTTMUSG00000067731.1	-1.52921	-2.88628	1.79556	3.28563	1.88031	1.43054	2.00893	0.852155	-0.851663	0.394401	NA
ENSMUSG00000086819	Gm13613	lncRNA	MGI:3650687	OTTMUSG00000012980.1	1.89688	3.72408	2.22728	2.0834	1.4743	1.09442	0.5806	1.60825	0.851658	0.394404	NA
ENSMUSG00000091457	Gm17171	lncRNA	MGI:4937998	OTTMUSG00000036873.1	0.576389	1.49111	0.676895	19.3845	4.30247	4.24792	3.98961	4.50623	0.85152	0.394481	0.999817
ENSMUSG00000087571	Gm15202	lncRNA	MGI:3705278	OTTMUSG00000019470.1	-2.66934	-6.36138	3.13483	0.902104	0.778499	0.449032	0.898064	0	-0.851511	0.394485	NA
ENSMUSG00000107121	1110006O24Rik	lncRNA	MGI:1913373	OTTMUSG00000056036.1	-0.406556	-1.32552	0.477588	39.6084	5.31856	5.37529	5.58072	5.16987	-0.851269	0.39462	0.999817
ENSMUSG00000117450	4933424G05Rik	lncRNA	MGI:1921706	OTTMUSG00000073101.1	-0.166541	-1.12236	0.195709	1869.22	10.8601	10.7975	10.8773	10.7178	-0.850962	0.39479	0.999817
ENSMUSG00000109701	Gm32531	lncRNA	MGI:5591690	OTTMUSG00000061439.1	-1.32146	-2.49919	1.55296	4.09801	2.03856	1.86721	2.50241	1.232	-0.850929	0.394809	NA
ENSMUSG00000100985	Gm10640	lncRNA	MGI:3648835	OTTMUSG00000045674.2	0.619601	1.53645	0.728429	15.9964	4.04741	3.83054	3.54266	4.11842	0.850599	0.394992	0.999817
ENSMUSG00000108315	Gm44601	lncRNA	MGI:5753177	OTTMUSG00000058040.1	-1.45267	-2.73714	1.70826	2.5918	1.70107	1.86091	2.39679	1.32504	-0.85038	0.395114	NA
ENSMUSG00000087318	Gm12114	lncRNA	MGI:3649344	OTTMUSG00000005389.1	-0.83794	-1.7875	0.986249	8.48758	3.17768	2.97112	3.3292	2.61303	-0.849624	0.395534	0.999817
ENSMUSG00000097419	Gm26666	lncRNA	MGI:5477160	OTTMUSG00000057244.1	-1.05543	-2.07833	1.24227	5.10321	2.46923	2.56271	3.02656	2.09886	-0.849598	0.395549	0.999817
ENSMUSG00000110447	Gm31518	lncRNA	MGI:5590677	OTTMUSG00000061766.2	1.11247	2.16216	1.31013	4.82491	2.42933	2.47141	2.00893	2.9339	0.84913	0.395809	0.999817
ENSMUSG00000100201	Gm29093	lncRNA	MGI:5579799	OTTMUSG00000047021.1	0.303824	1.23441	0.357852	85.9968	6.42602	6.4333	6.29832	6.56827	0.84902	0.39587	0.999817
ENSMUSG00000070574	2310016G11Rik	lncRNA	MGI:1916828	OTTMUSG00000058704.2	-0.236653	-1.17826	0.278777	164.211	7.34833	7.46627	7.58467	7.34786	-0.848895	0.39594	0.999817
ENSMUSG00000087056	Gm14004	lncRNA	MGI:3651365	OTTMUSG00000015348.1	-0.92195	-1.89467	1.08611	8.65449	3.07378	2.35009	2.73094	1.96923	-0.848852	0.395964	NA
ENSMUSG00000111854	Gm48740	lncRNA	MGI:6098406	OTTMUSG00000063592.1	-0.771095	-1.70656	0.908872	9.43805	3.33232	3.42602	3.73671	3.11533	-0.848409	0.39621	0.999817
ENSMUSG00000097240	Gm26614	lncRNA	MGI:5477108	OTTMUSG00000062898.1	-1.3172	-2.49182	1.55275	3.25119	1.97896	2.08551	2.56277	1.60825	-0.8483	0.396271	NA
ENSMUSG00000099543	Gm29322	lncRNA	MGI:5580028	OTTMUSG00000048403.1	-0.507636	-1.42172	0.598516	26.527	4.72246	4.72987	5.05516	4.40458	-0.848158	0.39635	0.999817
ENSMUSG00000100876	2810454H06Rik	lncRNA	MGI:1920063	OTTMUSG00000047676.1	-0.263425	-1.20032	0.310705	243.189	7.90096	7.85604	8.01928	7.6928	-0.847829	0.396533	0.999817
ENSMUSG00000085456	Gm15398	lncRNA	MGI:3705254	OTTMUSG00000021175.2	-0.846687	-1.79837	0.998897	7.63575	3.05338	3.14916	3.53028	2.76803	-0.847621	0.396649	0.999817
ENSMUSG00000117226	Gm31084	lncRNA	MGI:5590243	OTTMUSG00000072360.1	-0.174189	-1.12833	0.205507	429.673	8.74744	8.74764	8.83591	8.65937	-0.847606	0.396658	0.999817
ENSMUSG00000085975	Gm13572	lncRNA	MGI:3652224	OTTMUSG00000012821.1	-0.324416	-1.25216	0.382764	88.2895	6.443	6.33447	6.49608	6.17286	-0.847564	0.396681	0.999817
ENSMUSG00000110834	Gm39469	lncRNA	MGI:5622354	OTTMUSG00000062933.1	-0.155761	-1.11401	0.183777	1289.59	10.3291	10.2825	10.3579	10.2071	-0.847558	0.396684	0.999817
ENSMUSG00000090079	Gm15849	lncRNA	MGI:3802034	OTTMUSG00000026804.1	2.38802	5.23439	2.81762	1.09309	0.933095	0.509047	0	1.01809	0.84753	0.3967	NA
ENSMUSG00000103998	Gm38025	lncRNA	MGI:5611253	OTTMUSG00000051959.1	0.848742	1.80093	1.00158	8.22969	3.12236	3.12182	2.7221	3.52153	0.847402	0.396771	0.999817
ENSMUSG00000115727	4930432J09Rik	lncRNA	MGI:1921127	OTTMUSG00000069564.1	-0.457739	-1.37339	0.540196	30.3118	4.90266	5.14361	5.3524	4.93481	-0.847356	0.396797	0.999817
ENSMUSG00000112000	Gm47956	lncRNA	MGI:6097228	OTTMUSG00000065372.2	0.339808	1.26559	0.40115	81.637	6.32583	6.15946	5.99559	6.32334	0.847083	0.396949	0.999817
ENSMUSG00000110740	Gm48853	lncRNA	MGI:6098590	OTTMUSG00000063248.1	-1.28993	-2.44515	1.5228	3.50458	2.05584	2.04909	2.48992	1.60825	-0.847072	0.396955	NA
ENSMUSG00000118150	Gm3728	lncRNA	MGI:3781903	OTTMUSG00000073929.1	2.34051	5.06483	2.76398	1.20055	0.922487	1.14599	0.469096	1.82289	0.846792	0.397111	NA
ENSMUSG00000085418	Grip1os1	lncRNA	MGI:1922226	OTTMUSG00000033557.1	-0.402009	-1.32135	0.474833	48.5356	5.57833	5.6816	5.91763	5.44557	-0.846632	0.3972	0.999817
ENSMUSG00000084892	Gm14471	lncRNA	MGI:3650368	OTTMUSG00000016766.1	-0.235504	-1.17732	0.278185	223.485	7.79174	7.71698	7.83582	7.59815	-0.846573	0.397233	0.999817
ENSMUSG00000097354	2310001H17Rik	lncRNA	MGI:1923682	OTTMUSG00000056527.1	-0.166411	-1.12226	0.196656	1438.28	10.4816	10.4386	10.5224	10.3548	-0.846201	0.397441	0.999817
ENSMUSG00000087475	4933406I18Rik	lncRNA	MGI:1918295	OTTMUSG00000025594.2	-0.152248	-1.1113	0.179944	2100.53	11.0275	11.1404	11.2175	11.0633	-0.846083	0.397506	0.999817
ENSMUSG00000053749	Gm9920	lncRNA	MGI:3642228	OTTMUSG00000024432.2	-0.370854	-1.29312	0.438336	54.2418	5.75991	5.69586	5.88797	5.50374	-0.84605	0.397525	0.999817
ENSMUSG00000108703	Gm44793	lncRNA	MGI:5753369	OTTMUSG00000058065.1	-0.746976	-1.67827	0.883813	9.86546	3.41248	3.43505	3.77917	3.09093	-0.845175	0.398013	0.999817
ENSMUSG00000086677	Tvp23bos	lncRNA	MGI:3649886	OTTMUSG00000005879.1	-1.15164	-2.22166	1.36398	4.58463	2.27779	2.46123	3.0207	1.90176	-0.844323	0.398489	NA
ENSMUSG00000055424	Gm9970	lncRNA	MGI:3642876	OTTMUSG00000074603.1	-0.744336	-1.6752	0.881645	10.5643	3.44895	3.63855	3.99823	3.27886	-0.844258	0.398525	0.999817
ENSMUSG00000111035	Gm33054	lncRNA	MGI:5592213	OTTMUSG00000063309.1	-0.942668	-1.92208	1.11717	6.67374	2.81421	2.81882	3.2143	2.42334	-0.843801	0.398781	0.999817
ENSMUSG00000112684	Gm47958	lncRNA	MGI:6097232	OTTMUSG00000064363.1	-0.816032	-1.76056	0.968119	8.41653	3.0983	3.31885	3.72608	2.91163	-0.842905	0.399282	0.999817
ENSMUSG00000085269	Gm15777	lncRNA	MGI:3783219	OTTMUSG00000026155.1	-0.54494	-1.45896	0.64686	22.0642	4.47195	4.31607	4.6228	4.00934	-0.842439	0.399542	0.999817
ENSMUSG00000114496	Gm47601	lncRNA	MGI:6096654	OTTMUSG00000068956.1	0.263086	1.20004	0.312358	133.741	7.01628	7.33737	7.21852	7.45622	0.842258	0.399644	0.999817
ENSMUSG00000105957	Gm43254	lncRNA	MGI:5663391	OTTMUSG00000055247.1	-0.252592	-1.19135	0.300017	162.001	7.32698	7.3424	7.48755	7.19725	-0.841924	0.399831	0.999817
ENSMUSG00000085196	Gm14963	lncRNA	MGI:3705162	OTTMUSG00000018608.1	0.208542	1.15552	0.24772	342.135	8.40818	8.31924	8.21496	8.42351	0.841848	0.399873	0.999817
[truncated: 5,554 more rows]

## Sheet: 2. KO.ZT16-CTRL.ZT16
Gene_ID	Gene_Name	Gene_type	MGI_ID	Havana_gene	log2FoldChange	FoldChange	lfcSE	baseMean_nolog	mean_normdata_allsamples	mean_2groups_CTRL.ZT16_KO.ZT16	mean_CTRL.ZT16	mean_KO.ZT16	stat	pvalue	padj_BH_customfilter
ENSMUSG00000118384	9030625G05Rik	lncRNA	MGI:1918795	OTTMUSG00000073673.1	2.95308	7.744	0.391541	117.442	6.36038	6.33098	4.84763	7.81434	7.5422	4.62124063898581e-14	2.19786204790165e-10
ENSMUSG00000116993	Gm32461	lncRNA	MGI:5591620	OTTMUSG00000071718.1	1.27456	2.41924	0.172049	6957.87	12.6874	12.6552	12.0168	13.2935	7.40809	1.28134259995448e-13	3.04703270269175e-10
ENSMUSG00000113586	Gm48606	lncRNA	MGI:6098190	OTTMUSG00000066531.1	1.38849	2.61805	0.24804	338.763	8.20762	8.13458	7.44186	8.8273	5.59787	2.16998263521783e-08	3.44014580436534e-05
ENSMUSG00000085070	Gm13211	lncRNA	MGI:3651019	OTTMUSG00000010963.1	-3.40348	-10.5815	0.619937	59.698	5.09415	4.56381	6.08089	3.04672	-5.49003	4.01859246979315e-08	4.77810644658405e-05
ENSMUSG00000095959	Gm10845	lncRNA	MGI:3641716	OTTMUSG00000069212.1	1.20948	2.31254	0.226685	327.588	8.28353	8.34546	7.74464	8.94628	5.33551	9.52784164052881e-08	7.9526046717032e-05
ENSMUSG00000085444	Gm13936	lncRNA	MGI:3651878	OTTMUSG00000015128.1	3.07834	8.44645	0.578789	2182.99	10.5967	10.2298	8.67743	11.7821	5.3186	1.04571172721651e-07	7.9526046717032e-05
ENSMUSG00000085017	Gm13412	lncRNA	MGI:3650612	OTTMUSG00000011986.1	-1.61638	-3.06604	0.305089	188.068	7.33813	7.67308	8.5208	6.82535	-5.29805	1.17048428725657e-07	7.9526046717032e-05
ENSMUSG00000094707	A830019P07Rik	lncRNA	MGI:3028035	OTTMUSG00000042306.2	1.29813	2.4591	0.26398	203.314	7.52897	7.1391	6.49205	7.78614	4.91752	8.76456325508435e-07	0.000521053
ENSMUSG00000111658	B930092H01Rik	lncRNA	MGI:4437738	OTTMUSG00000063391.1	-1.82343	-3.53923	0.378439	102.266	6.51565	6.56868	7.45072	5.68664	-4.81831	1.44778164941358e-06	0.000765072
ENSMUSG00000103965	Gm30173	lncRNA	MGI:5589332	OTTMUSG00000051729.1	-1.12931	-2.18755	0.238525	255.667	7.93401	7.76379	8.32809	7.19949	-4.73457	2.19516018885484e-06	0.00104402
ENSMUSG00000114206	Gm30551	lncRNA	MGI:5589710	OTTMUSG00000067798.1	1.50141	2.83119	0.324721	187.456	7.41537	7.48394	6.7404	8.22749	4.62368	3.76988258357669e-06	0.00162996
ENSMUSG00000087613	Gm13855	lncRNA	MGI:3652198	OTTMUSG00000014773.1	1.53344	2.89475	0.337158	251.349	7.77878	7.69844	6.91948	8.4774	4.54812	5.41262182857959e-06	0.0021452
ENSMUSG00000092196	Gm38505	lncRNA	MGI:5621390	OTTMUSG00000052541.1	1.04588	2.06463	0.23346	745.098	9.45947	9.15132	8.62953	9.67312	4.47992	7.46706439211519e-06	0.00266822
ENSMUSG00000097497	Gm26652	lncRNA	MGI:5477146	OTTMUSG00000042945.1	1.13308	2.19327	0.253537	717.331	9.24124	9.4525	8.89189	10.0131	4.46912	7.85429678804093e-06	0.00266822
ENSMUSG00000105423	Gm36814	lncRNA	MGI:5595973	OTTMUSG00000054528.1	1.14746	2.21523	0.263909	180.522	7.42115	7.09175	6.52321	7.6603	4.34793	1.37426719249231e-05	0.00424959
ENSMUSG00000100650	Gm28807	lncRNA	MGI:5579513	OTTMUSG00000049522.1	0.872979	1.83144	0.201182	565.252	9.05482	8.61811	8.18259	9.05362	4.33926	1.42963664374865e-05	0.00424959
ENSMUSG00000086312	Gm15336	lncRNA	MGI:3705096	OTTMUSG00000020316.1	1.02078	2.02902	0.237602	845.79	9.61731	9.9074	9.38205	10.4327	4.29619	1.73761025620994e-05	0.00486122
ENSMUSG00000087389	Gm15592	lncRNA	MGI:3783039	OTTMUSG00000024170.1	1.80897	3.50392	0.423855	57.092	5.55456	6.09253	5.18336	7.0017	4.2679	1.97321244918194e-05	0.00521367
ENSMUSG00000112153	Gm47591	lncRNA	MGI:6096636	OTTMUSG00000064039.1	-2.83653	-7.14302	0.693181	22.7481	4.12896	4.1611	5.48402	2.83818	-4.09205	4.27573790491287e-05	0.0107028
ENSMUSG00000114323	Gm47758	lncRNA	MGI:6096907	OTTMUSG00000069020.1	2.60781	6.09578	0.63974	29.1365	4.61841	4.37877	3.10038	5.65715	4.07636	4.57461951621969e-05	0.0108784
ENSMUSG00000093535	4930533I22Rik	lncRNA	MGI:3612486	OTTMUSG00000039932.1	-0.792764	-1.73239	0.199766	3629.21	11.6344	11.1449	11.5507	10.739	-3.96847	7.23356160327819e-05	0.0163823
ENSMUSG00000114613	Gm10732	lncRNA	MGI:3642638	OTTMUSG00000068088.1	0.618737	1.53553	0.156542	6788.4	12.7025	12.7341	12.4246	13.0435	3.95253	7.73292877726119e-05	0.0167172
ENSMUSG00000115016	Gm33906	lncRNA	MGI:5593065	OTTMUSG00000069811.1	3.40881	10.6207	0.869604	7920.14	12.3174	12.0701	10.2541	13.8862	3.91996	8.85651460747178e-05	0.018222
ENSMUSG00000114800	Gm31600	lncRNA	MGI:5590759	OTTMUSG00000068296.1	-1.32969	-2.51349	0.339996	433.227	8.58289	8.76593	9.40818	8.12368	-3.9109	9.19531341512265e-05	0.018222
ENSMUSG00000099706	Gm29536	lncRNA	MGI:5580242	OTTMUSG00000047859.1	-0.920052	-1.89218	0.235881	566.307	9.03504	9.01162	9.46642	8.55682	-3.90049	9.59995930358499e-05	0.018263
ENSMUSG00000085922	Fhad1os2	lncRNA	MGI:3651870	OTTMUSG00000013189.1	3.90996	15.032	1.01272	13.9688	2.93138	3.11428	1.41523	4.81334	3.86086	0.000112988	0.0206681
ENSMUSG00000106352	5033403H07Rik	lncRNA	MGI:1923204	OTTMUSG00000054784.5	2.50073	5.65972	0.652733	34.4752	4.68881	4.92765	3.74297	6.11233	3.83117	0.000127537	0.0216178
ENSMUSG00000113669	Gm36723	lncRNA	MGI:5595882	OTTMUSG00000067106.2	0.853082	1.80636	0.222813	2648.97	11.2954	11.0438	10.6118	11.4759	3.82869	0.000128825	0.0216178
ENSMUSG00000085154	C130046K22Rik	lncRNA	MGI:3026935	OTTMUSG00000003019.1	1.13354	2.19396	0.296502	566.009	9.03506	8.96171	8.39611	9.52731	3.82304	0.000131816	0.0216178
ENSMUSG00000112139	Gm47431	lncRNA	MGI:6096379	OTTMUSG00000065462.1	0.945587	1.92597	0.248222	274.037	8.02891	7.97837	7.50806	8.44869	3.80944	0.000139284	0.0220811
ENSMUSG00000015451	C4a	lncRNA	MGI:98320	OTTMUSG00000033087.4	-1.99517	-3.98663	0.537503	55.8839	5.50201	5.7375	6.70251	4.7725	-3.71192	0.000205694	0.0315279
ENSMUSG00000098097	6530403H02Rik	lncRNA	MGI:2444638	OTTMUSG00000043534.2	-0.683468	-1.606	0.184516	1637.38	10.6511	10.534	10.872	10.196	-3.70411	0.000212131	0.0315279
ENSMUSG00000112832	4930484H19Rik	lncRNA	MGI:1923063	OTTMUSG00000064592.1	3.45197	10.9433	0.935753	14.8904	3.46002	3.39402	1.8996	4.88844	3.68898	0.000225157	0.0320985
ENSMUSG00000102595	Gm30097	lncRNA	MGI:5589256	OTTMUSG00000051801.1	0.852476	1.8056	0.231725	1526.01	10.3258	9.91654	9.49089	10.3422	3.67882	0.000234318	0.0320985
ENSMUSG00000089712	Gm15889	lncRNA	MGI:3802159	OTTMUSG00000027365.2	-1.21799	-2.32623	0.331268	190.143	7.45282	7.63436	8.25913	7.00958	-3.67676	0.000236217	0.0320985
ENSMUSG00000074469	Gm15348	lncRNA	MGI:3642533	OTTMUSG00000020606.1	-1.06356	-2.09009	0.291172	659.251	9.17139	9.68303	10.2636	9.10247	-3.6527	0.000259499	0.0342827
ENSMUSG00000107538	Gm44127	lncRNA	MGI:5690519	OTTMUSG00000057840.1	-2.21568	-4.645	0.615942	22.7646	4.23345	4.69446	5.76901	3.61991	-3.59722	0.000321635	0.0413432
ENSMUSG00000085235	Gm12576	lncRNA	MGI:3650616	OTTMUSG00000007575.1	-0.709819	-1.6356	0.198451	1916	10.87	10.8887	11.2343	10.5431	-3.57679	0.000347836	0.0435344
ENSMUSG00000085424	Fhad1os1	lncRNA	MGI:3649995	OTTMUSG00000010113.2	6.57839	95.5636	1.85073	5.29812	1.80047	2.05997	0	4.11994	3.55448	0.000378729	0.0460075
ENSMUSG00000074398	Gm15441	lncRNA	MGI:3641753	OTTMUSG00000021867.3	-2.49576	-5.64024	0.703261	355.413	7.91467	7.88869	9.07753	6.69985	-3.54883	0.000386943	0.0460075
ENSMUSG00000112774	Gm36041	lncRNA	MGI:5595200	OTTMUSG00000064574.1	2.07122	4.20241	0.60071	50.3874	5.18664	5.33928	4.26887	6.40968	3.44795	0.000564861	0.0655239
ENSMUSG00000105265	Sox2ot	lncRNA	MGI:2444112	OTTMUSG00000036967.3	0.871535	1.82961	0.255559	6331.13	12.5127	12.0861	11.6413	12.5309	3.4103	0.000648905	0.0722657
ENSMUSG00000055370	Gm9968	lncRNA	MGI:3642146	OTTMUSG00000025578.2	0.689927	1.6132	0.202418	2865.18	11.4282	11.5938	11.2411	11.9466	3.40843	0.000653369	0.0722657
ENSMUSG00000086391	1700042O10Rik	lncRNA	MGI:1920571	OTTMUSG00000005163.1	1.03785	2.05317	0.305363	844.388	9.49335	9.67105	9.10871	10.2334	3.39875	0.000676953	0.0731724
ENSMUSG00000111803	Gm47564	lncRNA	MGI:6096588	OTTMUSG00000062522.1	-0.95662	-1.94076	0.282569	261.223	7.79751	8.1982	8.66447	7.73193	-3.38543	0.000710664	0.0751093
ENSMUSG00000107785	Gm45083	lncRNA	MGI:5753659	OTTMUSG00000056752.1	0.884871	1.8466	0.26339	975.629	9.81271	9.45586	9.02217	9.88956	3.35955	0.000780695	0.0801036
ENSMUSG00000110929	Gm47757	lncRNA	MGI:6096905	OTTMUSG00000063259.1	2.50444	5.67427	0.74632	36.0202	4.72515	4.27741	2.84444	5.71038	3.35571	0.000791604	0.0801036
ENSMUSG00000100426	Gm4208	lncRNA	MGI:3782384	OTTMUSG00000047508.1	-1.85911	-3.62784	0.555369	39.1825	4.98642	5.0197	5.88443	4.15497	-3.34753	0.000815361	0.0807887
ENSMUSG00000109814	Gm45847	lncRNA	MGI:5804962	OTTMUSG00000060615.1	-0.761981	-1.69582	0.228471	687.753	9.3895	9.27252	9.65153	8.8935	-3.33513	0.000852585	0.082753
ENSMUSG00000085772	D630024D03Rik	lncRNA	MGI:3041224	OTTMUSG00000005364.1	0.542204	1.4562	0.163363	5146.19	12.2745	12.0936	11.8224	12.3649	3.31901	0.000903385	0.08593
ENSMUSG00000107408	1700065L07Rik	lncRNA	MGI:1920658	OTTMUSG00000057493.1	2.07831	4.22312	0.629903	46.0552	5.21775	4.69844	3.55668	5.84021	3.29941	0.000968883	0.0903531
ENSMUSG00000109233	Gm44866	lncRNA	MGI:5753442	OTTMUSG00000059139.1	1.08187	2.11678	0.330202	107.076	6.61245	6.0952	5.56425	6.62615	3.2764	0.00105141	0.0961638
ENSMUSG00000063018	2010204K13Rik	lncRNA	MGI:1922859	OTTMUSG00000016480.1	0.989484	1.98547	0.305337	223.876	7.6316	7.67866	7.18263	8.1747	3.24063	0.00119264	0.107023
ENSMUSG00000091237	Gm17114	lncRNA	MGI:4937941	OTTMUSG00000035322.1	-1.08259	-2.11784	0.341895	105.737	6.55924	6.54909	7.08018	6.01799	-3.16645	0.00154311	0.135908
ENSMUSG00000109849	Gm45645	lncRNA	MGI:5791481	OTTMUSG00000060941.1	0.763426	1.69752	0.242505	1961.35	10.8823	10.9916	10.613	11.3703	3.14808	0.00164347	0.142115
ENSMUSG00000111225	Gm47790	lncRNA	MGI:6096959	OTTMUSG00000062878.1	-0.958682	-1.94353	0.306056	129.318	6.94968	7.18269	7.65982	6.70557	-3.13237	0.001734	0.147266
ENSMUSG00000105219	Gm43821	lncRNA	MGI:5663958	OTTMUSG00000052829.1	0.884863	1.84659	0.283051	192.936	7.22393	6.33605	5.9013	6.77081	3.12616	0.00177107	0.147352
ENSMUSG00000112629	Gm47771	lncRNA	MGI:6096928	OTTMUSG00000065198.1	0.94915	1.93074	0.304522	161.021	7.20037	6.67843	6.20946	7.1474	3.11686	0.00182789	0.147352
ENSMUSG00000078706	Gm53	lncRNA	MGI:2684899	OTTMUSG00000001985.3	0.5417	1.45569	0.173798	3527.06	11.7181	11.9059	11.6356	12.1762	3.11685	0.00182796	0.147352
ENSMUSG00000084909	4930528G23Rik	lncRNA	MGI:1923081	OTTMUSG00000026164.1	1.63705	3.11028	0.531793	37.258	5.03464	4.36879	3.59085	5.14673	3.07835	0.00208148	0.164992
ENSMUSG00000107451	Gm44421	lncRNA	MGI:5690813	OTTMUSG00000057835.1	-1.32134	-2.49898	0.43986	53.7465	5.65022	5.80743	6.48536	5.12949	-3.004	0.0026646	0.207751
ENSMUSG00000105402	Gm3716	lncRNA	MGI:3781892	OTTMUSG00000055121.2	0.582089	1.49702	0.194444	812.691	9.62464	9.82908	9.53507	10.1231	2.99361	0.00275702	0.21149
ENSMUSG00000097098	9330111N05Rik	lncRNA	MGI:2443112	OTTMUSG00000068118.1	0.852352	1.80544	0.288567	290.89	7.99317	7.49286	7.08488	7.90084	2.95374	0.00313948	0.234221
ENSMUSG00000101537	Gm29571	lncRNA	MGI:5580277	OTTMUSG00000049744.1	1.03581	2.05026	0.35082	288.615	8.07831	8.04634	7.52885	8.56382	2.95253	0.00315184	0.234221
ENSMUSG00000054618	Gm9951	lncRNA	MGI:3641827	OTTMUSG00000034023.1	0.660014	1.5801	0.22429	408.709	8.56401	9.06021	8.73413	9.38629	2.94268	0.00325384	0.238081
ENSMUSG00000105320	Gm43016	lncRNA	MGI:5663153	OTTMUSG00000054530.1	0.919448	1.89139	0.313055	246.507	7.81076	7.3373	6.88428	7.79033	2.93702	0.00331386	0.238799
ENSMUSG00000085423	4930594M22Rik	lncRNA	MGI:1925478	OTTMUSG00000025808.1	1.09901	2.14207	0.378476	86.6017	6.36404	6.52506	5.97934	7.07078	2.90377	0.003687	0.258402
ENSMUSG00000108303	Gm39075	lncRNA	MGI:5621960	OTTMUSG00000058808.1	-0.937558	-1.91528	0.322947	157.003	7.1642	7.43035	7.89576	6.96494	-2.90313	0.00369456	0.258402
ENSMUSG00000085121	5730437C11Rik	lncRNA	MGI:1917808	OTTMUSG00000006863.1	4.18394	18.1757	1.4445	7.46433	2.11853	2.35042	0.691626	4.00922	2.89646	0.00377404	0.260136
ENSMUSG00000111014	Gm47795	lncRNA	MGI:6096968	OTTMUSG00000062877.1	-0.941711	-1.92081	0.326689	136.248	7.02837	7.11994	7.58525	6.65463	-2.88259	0.0039442	0.26798
ENSMUSG00000111204	Gm47320	lncRNA	MGI:6096203	OTTMUSG00000062990.1	-1.00634	-2.00881	0.35004	246.604	7.8369	7.98404	8.48489	7.4832	-2.87493	0.00404115	0.269453
ENSMUSG00000112762	4930459C07Rik	lncRNA	MGI:1922131	OTTMUSG00000064504.2	1.73538	3.32968	0.604248	30.1523	4.57424	4.6787	3.83026	5.52713	2.87197	0.00407919	0.269453
ENSMUSG00000087333	Gm13652	lncRNA	MGI:3650033	OTTMUSG00000013241.1	0.66301	1.58338	0.231648	355.925	8.44692	8.52323	8.19483	8.85164	2.86214	0.00420785	0.274144
ENSMUSG00000087292	Gm13832	lncRNA	MGI:3650708	OTTMUSG00000014660.1	-0.573927	-1.48857	0.202074	443.797	8.72392	9.05773	9.3432	8.77226	-2.84017	0.00450889	0.289788
ENSMUSG00000107597	Gm44764	lncRNA	MGI:5753340	OTTMUSG00000057392.1	0.567544	1.482	0.200215	898.62	9.72343	9.25681	8.97097	9.54265	2.83467	0.00458729	0.290895
ENSMUSG00000116618	Gm49719	lncRNA	MGI:6215192	OTTMUSG00000071988.1	-1.39814	-2.63561	0.495581	70.3245	5.99821	5.997	6.61004	5.38396	-2.82121	0.00478423	0.296524
ENSMUSG00000115289	Gm49164	lncRNA	MGI:6118590	OTTMUSG00000069240.1	1.61375	3.06046	0.57223	50.6138	5.34183	5.08711	4.45727	5.71695	2.82011	0.00480074	0.296524
ENSMUSG00000097766	5730420D15Rik	lncRNA	MGI:1917773	OTTMUSG00000063958.1	1.83851	3.5764	0.654392	38.0141	4.89707	4.60085	3.70464	5.49705	2.80949	0.00496195	0.302552
ENSMUSG00000117661	4931439C15Rik	lncRNA	MGI:1921617	OTTMUSG00000073766.1	-2.68888	-6.44815	0.962725	16.4563	3.64125	3.5037	4.65241	2.355	-2.79299	0.00522228	0.314395
ENSMUSG00000085499	Gm15713	lncRNA	MGI:3783155	OTTMUSG00000025617.1	0.624209	1.54137	0.22426	419.762	8.66262	8.88646	8.56777	9.20515	2.78342	0.00537893	0.319777
ENSMUSG00000084960	B430010I23Rik	lncRNA	MGI:1926099	OTTMUSG00000031649.1	0.652197	1.57156	0.237257	1909.43	10.849	10.8645	10.5296	11.1994	2.74891	0.00597946	0.349323
ENSMUSG00000111761	9230112J17Rik	lncRNA	MGI:1924999	OTTMUSG00000063577.1	-0.769209	-1.70434	0.280127	161.336	7.29046	7.12031	7.50239	6.73822	-2.74592	0.00603406	0.349323
ENSMUSG00000118076	Gm50337	lncRNA	MGI:6303210	OTTMUSG00000074172.1	-1.47543	-2.78067	0.537977	31.622	4.84144	4.946	5.68016	4.21184	-2.74256	0.00609626	0.349323
ENSMUSG00000113455	Gm48825	lncRNA	MGI:6098546	OTTMUSG00000066844.1	0.827689	1.77484	0.303727	190.932	7.46331	6.962	6.56611	7.3579	2.72511	0.00642802	0.363948
ENSMUSG00000114430	Gm40264	lncRNA	MGI:5623149	OTTMUSG00000068640.1	-0.921234	-1.89373	0.339668	109.414	6.67399	6.22311	6.67529	5.77093	-2.71216	0.00668455	0.37402
ENSMUSG00000109827	Gm6213	lncRNA	MGI:3646754	OTTMUSG00000061054.1	-0.752891	-1.68517	0.280789	443.124	8.64715	8.84513	9.24425	8.446	-2.68134	0.00733277	0.401259
ENSMUSG00000114038	Gm40999	lncRNA	MGI:5623884	OTTMUSG00000067404.1	-0.546706	-1.46075	0.2042	445.692	8.76915	8.60716	8.87939	8.33493	-2.6773	0.0074218	0.401259
ENSMUSG00000097622	A330033J07Rik	lncRNA	MGI:2444369	OTTMUSG00000068098.1	0.998673	1.99816	0.373032	183.083	6.8974	5.51905	5.02857	6.00953	2.67718	0.00742447	0.401259
ENSMUSG00000101133	Gm29050	lncRNA	MGI:5579756	OTTMUSG00000045082.2	-1.17233	-2.25375	0.442048	53.0278	5.6146	5.30346	5.87553	4.73138	-2.65203	0.00800088	0.426286
ENSMUSG00000113581	Dio3os	lncRNA	MGI:2664395	OTTMUSG00000066263.1	-1.33866	-2.52916	0.505296	37.0843	5.11537	5.3252	5.96397	4.68644	-2.64926	0.00806681	0.426286
ENSMUSG00000101365	Gm19325	lncRNA	MGI:5011510	OTTMUSG00000048014.1	-0.569841	-1.48436	0.216663	767.205	9.55458	9.3943	9.67574	9.11287	-2.63008	0.0085366	0.43742
ENSMUSG00000085672	Gm16193	lncRNA	MGI:3802025	OTTMUSG00000031648.1	0.811577	1.75513	0.308907	1694.3	10.6417	10.7757	10.3717	11.1797	2.62725	0.00860775	0.43742
ENSMUSG00000109161	Gm39033	lncRNA	MGI:5621918	OTTMUSG00000059670.1	0.483193	1.39783	0.183998	5269.62	12.3303	12.0882	11.8382	12.3382	2.62607	0.00863761	0.43742
ENSMUSG00000111923	Gm34777	lncRNA	MGI:5593936	OTTMUSG00000065382.1	0.564024	1.47839	0.214803	817.917	9.63415	9.42743	9.14915	9.70571	2.62577	0.00864539	0.43742
ENSMUSG00000100706	Gm19744	lncRNA	MGI:5011929	OTTMUSG00000046254.3	-2.09146	-4.26178	0.799632	14.6732	3.49075	3.81339	4.78335	2.84344	-2.61552	0.00890909	0.444979
ENSMUSG00000085180	AI838599	lncRNA	MGI:3510989	OTTMUSG00000004255.1	0.509951	1.424	0.195178	2662.58	11.3512	11.4674	11.2188	11.7159	2.61274	0.00898192	0.444979
ENSMUSG00000114452	A530001N23Rik	lncRNA	MGI:3045361	OTTMUSG00000068190.1	1.34591	2.5419	0.516371	64.3865	5.48161	5.90442	5.16182	6.64703	2.60648	0.00914786	0.448528
ENSMUSG00000085417	Gm13919	lncRNA	MGI:3651616	OTTMUSG00000015064.1	-0.470018	-1.38513	0.18086	1186.23	10.1912	10.2455	10.4776	10.0133	-2.59879	0.00935519	0.454013
ENSMUSG00000097418	Mir155hg	lncRNA	MGI:5477161	OTTMUSG00000047282.2	-0.760238	-1.69377	0.29497	175.022	7.41047	7.27548	7.65279	6.89817	-2.57734	0.00995647	0.478313
ENSMUSG00000086010	Gm15318	lncRNA	MGI:3705106	OTTMUSG00000020100.2	0.512798	1.42682	0.200844	1843.17	10.8154	10.6413	10.3726	10.91	2.55322	0.0106733	0.507579
ENSMUSG00000086054	Hnf1aos1	lncRNA	MGI:3652225	OTTMUSG00000014613.2	0.418558	1.33659	0.164155	15870.9	13.9246	14.1321	13.9258	14.3384	2.54978	0.0107791	0.507579
ENSMUSG00000109089	4833411C07Rik	lncRNA	MGI:1918874	OTTMUSG00000059097.1	-0.972903	-1.96279	0.387308	60.2859	5.79267	5.88166	6.36469	5.39863	-2.51196	0.0120063	0.559823
ENSMUSG00000109003	Gm36011	lncRNA	MGI:5595170	OTTMUSG00000059669.1	0.526192	1.44012	0.209901	1226.33	10.2336	10.0881	9.82004	10.3561	2.50685	0.0121811	0.562461
ENSMUSG00000085632	Gm12381	lncRNA	MGI:3651851	OTTMUSG00000006535.1	-1.06283	-2.08903	0.425826	58.2021	5.8186	5.74576	6.30692	5.1846	-2.49593	0.0125628	0.574507
ENSMUSG00000097917	Gm26839	lncRNA	MGI:5477333	OTTMUSG00000065997.1	-0.677601	-1.59948	0.277379	169.756	7.34162	7.3147	7.6513	6.97811	-2.44287	0.014571	0.659998
ENSMUSG00000113975	Gm36372	lncRNA	MGI:5595531	OTTMUSG00000066530.1	0.972965	1.96287	0.403037	75.3585	6.14153	6.23476	5.76115	6.70837	2.41408	0.0157748	0.707784
ENSMUSG00000107792	Gm43914	lncRNA	MGI:5690306	OTTMUSG00000056467.1	-1.13798	-2.20073	0.475581	39.5341	5.24169	5.27249	5.81126	4.73372	-2.39283	0.016719	0.743135
ENSMUSG00000100459	Gm5833	lncRNA	MGI:3779530	OTTMUSG00000049438.4	1.50704	2.84226	0.632596	33.4702	4.86912	4.82713	4.10061	5.55366	2.38231	0.0172043	0.757628
ENSMUSG00000118257	9630014M24Rik	lncRNA	MGI:3588234	OTTMUSG00000073473.1	0.447471	1.36365	0.188448	1034.74	9.92159	9.42256	9.19889	9.64623	2.37451	0.0175724	0.761492
ENSMUSG00000097767	Miat	lncRNA	MGI:2444886	OTTMUSG00000043202.1	1.43228	2.69872	0.603478	28.4066	4.6924	4.67906	3.87689	5.48123	2.37337	0.0176267	0.761492
ENSMUSG00000086866	4930512H18Rik	lncRNA	MGI:1922361	OTTMUSG00000031054.2	-1.02728	-2.03818	0.434573	52.3218	5.65965	5.47851	5.95501	5.00201	-2.36389	0.0180843	0.761492
ENSMUSG00000117084	Gm22146	lncRNA	MGI:5451923	OTTMUSG00000072419.1	-1.50013	-2.82868	0.635034	291.899	7.99951	8.01385	8.78275	7.24494	-2.36228	0.0181631	0.761492
ENSMUSG00000086155	9430041J12Rik	lncRNA	MGI:1924573	OTTMUSG00000027886.1	-1.2854	-2.4375	0.544492	30.0156	4.84287	5.03816	5.67072	4.4056	-2.36073	0.0182389	0.761492
ENSMUSG00000117696	Gm50100	lncRNA	MGI:6302829	OTTMUSG00000074419.1	-0.727445	-1.6557	0.30818	157.566	7.21211	7.58204	7.95433	7.20974	-2.36045	0.0182528	0.761492
ENSMUSG00000115681	Gm2682	lncRNA	MGI:3780851	OTTMUSG00000070557.1	-0.744687	-1.67561	0.316348	629.447	9.22422	9.1309	9.47179	8.79	-2.35401	0.0185721	0.762047
ENSMUSG00000086777	Far2os2	lncRNA	MGI:1925091	OTTMUSG00000026045.3	-4.71868	-26.3308	2.00477	3.24558	1.80319	1.25272	2.50543	0	-2.35372	0.0185865	0.762047
ENSMUSG00000086273	Rbm46os	lncRNA	MGI:1925462	OTTMUSG00000029023.1	0.87097	1.82889	0.370928	202.474	7.37382	6.98157	6.52025	7.44289	2.34808	0.0188703	0.767068
ENSMUSG00000115333	Gm34590	lncRNA	MGI:5593749	OTTMUSG00000070343.1	-0.584826	-1.49986	0.249658	341.587	8.38592	8.23995	8.53809	7.94181	-2.34251	0.0191545	0.769766
ENSMUSG00000089995	Gm15716	lncRNA	MGI:3783158	OTTMUSG00000025653.2	-0.696394	-1.62045	0.297918	1006.31	9.90673	10.0506	10.3933	9.708	-2.33754	0.0194113	0.769766
ENSMUSG00000055015	Gm9961	lncRNA	MGI:3642444	OTTMUSG00000027427.1	0.563344	1.47769	0.241021	356.217	8.45274	8.49572	8.21707	8.77436	2.33733	0.0194222	0.769766
ENSMUSG00000086354	Gm13938	lncRNA	MGI:3651046	OTTMUSG00000015133.1	-2.6136	-6.12027	1.12357	59.9123	5.39157	5.29404	6.29916	4.28893	-2.32616	0.0200101	0.786512
ENSMUSG00000101621	Gm28905	lncRNA	MGI:5579611	OTTMUSG00000046527.2	0.457847	1.37349	0.197283	1108.67	10.0713	9.78352	9.55448	10.0126	2.32076	0.0202998	0.791361
ENSMUSG00000112121	C230072F16Rik	lncRNA	MGI:2444727	OTTMUSG00000064056.1	1.10319	2.14829	0.478169	47.6215	5.49817	5.18623	4.63709	5.73538	2.30711	0.0210489	0.812992
ENSMUSG00000118391	Gm19519	lncRNA	MGI:5011704	OTTMUSG00000073478.1	-1.41534	-2.66722	0.614172	31.2599	4.84798	4.46825	5.15177	3.78474	-2.30446	0.0211966	0.812992
ENSMUSG00000086908	Gm13598	lncRNA	MGI:3649281	OTTMUSG00000012904.1	-1.6903	-3.22723	0.738615	18.9027	4.12688	3.96251	4.71673	3.2083	-2.28847	0.0221104	0.840206
ENSMUSG00000109524	Gm44691	lncRNA	MGI:5753267	OTTMUSG00000059775.1	-0.764118	-1.69833	0.334273	95.8789	6.56392	6.47276	6.86485	6.08066	-2.28591	0.0222595	0.840206
ENSMUSG00000085068	Gm15895	lncRNA	MGI:3802071	OTTMUSG00000027475.1	-0.954423	-1.9378	0.419817	104.277	6.44453	7.01769	7.48048	6.5549	-2.27342	0.0230006	0.858626
ENSMUSG00000031838	Ifi30	lncRNA	MGI:2137648	OTTMUSG00000061545.1	-0.495208	-1.40952	0.217996	310.802	8.26912	8.34063	8.58593	8.09532	-2.27164	0.0231085	0.858626
ENSMUSG00000097305	Gm17276	lncRNA	MGI:4936910	OTTMUSG00000073286.1	-0.352491	-1.27676	0.155422	5151.79	12.3011	12.4103	12.5869	12.2338	-2.26795	0.023332	0.860211
ENSMUSG00000108427	Gm36696	lncRNA	MGI:5595855	OTTMUSG00000058278.1	4.51745	22.9028	1.9926	3.53944	1.86335	1.13146	0	2.26292	2.26711	0.0233835	NA
ENSMUSG00000115970	8430426J06Rik	lncRNA	MGI:1925352	OTTMUSG00000070884.1	-0.700946	-1.62557	0.310344	205.614	7.64386	7.53944	7.8718	7.20708	-2.25861	0.0239076	0.874651
ENSMUSG00000059659	Gm10069	lncRNA	MGI:3641875	OTTMUSG00000024624.3	0.517014	1.43099	0.23031	862.04	9.69381	9.96273	9.70302	10.2224	2.24486	0.0247772	0.876651
ENSMUSG00000087625	4930419G24Rik	lncRNA	MGI:1921124	OTTMUSG00000023455.1	-0.724607	-1.65245	0.323525	103.085	6.62329	6.63741	6.99644	6.27838	-2.23972	0.0251091	0.876651
ENSMUSG00000085264	Gm15581	lncRNA	MGI:3783029	OTTMUSG00000024025.1	0.489248	1.40371	0.21871	755.089	9.44676	8.90585	8.66063	9.15107	2.23698	0.0252879	0.876651
ENSMUSG00000085297	Gm11651	lncRNA	MGI:3651203	OTTMUSG00000003114.1	-1.35695	-2.56143	0.606633	33.3707	4.93604	5.00489	5.62654	4.38324	-2.23685	0.0252961	0.876651
ENSMUSG00000099757	BE692007	lncRNA	MGI:3035348	OTTMUSG00000047157.2	-0.923112	-1.8962	0.412854	70.9805	6.07823	5.87949	6.36166	5.39732	-2.23593	0.0253565	0.876651
ENSMUSG00000102106	2310043O21Rik	lncRNA	MGI:1916929	OTTMUSG00000046208.2	-1.58238	-2.99463	0.708064	22.0464	4.25454	3.67693	4.40089	2.95297	-2.2348	0.0254307	0.876651
ENSMUSG00000097580	Gm5432	lncRNA	MGI:3649057	OTTMUSG00000066523.1	0.559792	1.47406	0.250537	456.825	8.76171	8.38964	8.11168	8.66761	2.23437	0.025459	0.876651
ENSMUSG00000110156	Gm42067	lncRNA	MGI:5624952	OTTMUSG00000061354.3	-0.570829	-1.48538	0.255657	259.754	7.95902	8.28787	8.57689	7.99885	-2.23279	0.0255627	0.876651
ENSMUSG00000112276	5033421B08Rik	lncRNA	MGI:1923240	OTTMUSG00000065442.1	-0.858566	-1.81324	0.384679	115.121	6.69803	6.17292	6.60057	5.74527	-2.23191	0.0256212	0.876651
ENSMUSG00000109877	Gm45609	lncRNA	MGI:5791445	OTTMUSG00000061283.1	-0.710206	-1.63604	0.319077	114.442	6.79824	6.80701	7.15782	6.45619	-2.22582	0.0260265	0.884157
ENSMUSG00000093400	Gm20647	lncRNA	MGI:5313094	OTTMUSG00000039798.1	-0.917569	-1.88893	0.414139	72.5211	6.05727	6.25034	6.67395	5.82673	-2.21561	0.0267184	0.898304
ENSMUSG00000085400	Pard3bos3	lncRNA	MGI:3651159	OTTMUSG00000002667.1	0.586071	1.50115	0.264697	301.938	8.18446	7.8693	7.55177	8.18684	2.21412	0.0268207	0.898304
ENSMUSG00000113441	Gm40438	lncRNA	MGI:5623323	OTTMUSG00000065953.1	-0.695829	-1.61982	0.314744	265.231	7.9651	7.73396	8.12142	7.3465	-2.21078	0.0270513	0.899694
ENSMUSG00000066170	E230001N04Rik	lncRNA	MGI:2443549	OTTMUSG00000042665.2	-1.52916	-2.88617	0.693361	313.977	8.09659	7.97337	8.8494	7.09735	-2.20543	0.027424	0.905755
ENSMUSG00000112884	Gm47946	lncRNA	MGI:6097213	OTTMUSG00000065166.1	0.679029	1.60106	0.308441	148.077	7.17357	7.1326	6.78524	7.47996	2.20148	0.0277018	0.908619
ENSMUSG00000106093	Gm42722	lncRNA	MGI:5662859	OTTMUSG00000052520.1	0.730837	1.6596	0.334588	221.519	7.62468	7.0296	6.6182	7.441	2.18429	0.0289409	0.927325
ENSMUSG00000086904	Gm13404	lncRNA	MGI:3649379	OTTMUSG00000011916.1	1.15983	2.23432	0.531911	37.8975	5.1389	4.66446	4.0729	5.25602	2.1805	0.0292204	0.927325
ENSMUSG00000075549	Gm6878	lncRNA	MGI:3644701	OTTMUSG00000037011.1	-0.761282	-1.695	0.349456	99.3706	6.59777	6.68971	7.0885	6.29091	-2.17848	0.0293702	0.927325
ENSMUSG00000066060	Gm12866	lncRNA	MGI:3649462	OTTMUSG00000008833.1	1.31989	2.49647	0.605877	27.3203	4.68696	4.40942	3.74927	5.06956	2.17847	0.0293708	0.927325
ENSMUSG00000073274	Gm14636	lncRNA	MGI:3641976	OTTMUSG00000017540.1	0.452762	1.36866	0.20802	1652.8	10.6148	10.8223	10.5938	11.0507	2.17653	0.0295156	0.927325
ENSMUSG00000084790	Gm15879	lncRNA	MGI:3802012	OTTMUSG00000027160.1	-0.401933	-1.32128	0.184722	657.613	9.34498	9.48733	9.68758	9.28709	-2.17588	0.0295642	0.927325
ENSMUSG00000111258	Gm34397	lncRNA	MGI:5593556	OTTMUSG00000063260.1	-1.45534	-2.74221	0.66915	21.5308	4.32685	4.25713	4.97146	3.54281	-2.17491	0.029637	0.927325
ENSMUSG00000109254	Gm44588	lncRNA	MGI:5753164	OTTMUSG00000059103.1	-0.525115	-1.43905	0.242225	587.065	9.10743	9.37217	9.61855	9.12579	-2.16788	0.0301677	0.928782
ENSMUSG00000104987	2810432F15Rik	lncRNA	MGI:1917213	OTTMUSG00000055417.1	0.91311	1.8831	0.421635	92.9224	6.46172	6.34958	5.89778	6.80138	2.16564	0.0303389	0.928782
ENSMUSG00000112968	Gm48530	lncRNA	MGI:6098070	OTTMUSG00000066238.1	-0.396229	-1.31606	0.183014	998.537	9.89834	9.56037	9.75892	9.36182	-2.16502	0.0303861	0.928782
ENSMUSG00000085786	Gm15987	lncRNA	MGI:3801849	OTTMUSG00000028624.1	-0.877234	-1.83685	0.405377	105.265	6.61633	6.39729	6.79252	6.00205	-2.164	0.0304647	0.928782
ENSMUSG00000117251	Gm49891	lncRNA	MGI:6270580	OTTMUSG00000072159.1	4.66174	25.3118	2.16214	2.36997	1.50888	1.20863	0	2.41727	2.15608	0.0310776	NA
ENSMUSG00000052248	Zeb2os	lncRNA	MGI:3652108	OTTMUSG00000012358.2	0.599797	1.5155	0.278765	184.218	7.50772	7.51633	7.21291	7.81976	2.15162	0.0314273	0.952027
ENSMUSG00000104973	A530041M06Rik	lncRNA	MGI:3026943	OTTMUSG00000054010.1	0.506184	1.42029	0.23578	500.343	8.84606	8.74362	8.49783	8.98941	2.14685	0.0318049	0.957366
ENSMUSG00000087231	E230016M11Rik	lncRNA	MGI:2443524	OTTMUSG00000023159.2	-0.375984	-1.29772	0.17614	2466.65	11.1923	10.7424	10.9309	10.5539	-2.13458	0.0327956	0.980981
ENSMUSG00000109992	Gm45650	lncRNA	MGI:5791486	OTTMUSG00000060948.1	-1.4453	-2.72319	0.679293	18.8026	4.21747	4.07892	4.74239	3.41544	-2.12765	0.033366	0.991804
ENSMUSG00000086643	Gm15687	lncRNA	MGI:3783129	OTTMUSG00000025308.1	-0.894705	-1.85923	0.422744	58.9966	5.83989	5.97008	6.41723	5.52293	-2.11642	0.0343088	0.999802
ENSMUSG00000093772	4931403E22Rik	lncRNA	MGI:1918192	OTTMUSG00000040070.1	0.61893	1.53574	0.292474	667.399	9.31283	9.52892	9.20942	9.84842	2.11619	0.0343289	0.999802
ENSMUSG00000112910	Gm29685	lncRNA	MGI:5588844	OTTMUSG00000064083.1	4.67914	25.619	2.21412	2.38543	1.34323	1.2102	0	2.42041	2.11332	0.0345734	NA
ENSMUSG00000115580	Gm41230	lncRNA	MGI:5624115	OTTMUSG00000069889.1	4.3172	19.9346	2.04457	3.29864	1.77598	1.06529	0	2.13059	2.11155	0.0347252	NA
ENSMUSG00000097673	Gm26608	lncRNA	MGI:5477102	OTTMUSG00000054169.1	-0.863937	-1.82	0.409837	55.5427	5.75599	5.73946	6.15458	5.32435	-2.10801	0.0350305	0.999802
ENSMUSG00000086638	4930405A21Rik	lncRNA	MGI:1922096	OTTMUSG00000016032.1	0.532451	1.44638	0.252679	218.701	7.66829	8.00134	7.73518	8.26749	2.10722	0.0350987	0.999802
ENSMUSG00000080727	C920021L13Rik	lncRNA	MGI:1923991	OTTMUSG00000031605.2	0.383573	1.30457	0.182167	1475.12	10.5174	10.5188	10.3271	10.7105	2.10562	0.0352378	0.999802
ENSMUSG00000104435	Gm37422	lncRNA	MGI:5610650	OTTMUSG00000051192.1	-1.53125	-2.89036	0.728437	25.2405	4.49883	4.22533	4.79339	3.65727	-2.1021	0.0355445	0.999802
ENSMUSG00000117879	2310015A16Rik	lncRNA	MGI:1916811	OTTMUSG00000073269.1	-1.83926	-3.57826	0.878606	12.3134	3.5321	3.40386	4.14635	2.66138	-2.09338	0.0363148	0.999802
ENSMUSG00000112354	Gm33843	lncRNA	MGI:5593002	OTTMUSG00000064510.1	-2.59419	-6.03851	1.24194	8.36028	2.78388	2.52534	3.29185	1.75883	-2.08882	0.0367241	NA
ENSMUSG00000099843	Gm7160	lncRNA	MGI:3646078	OTTMUSG00000048971.1	-0.497079	-1.41135	0.238561	580.265	9.15954	9.09055	9.32691	8.85419	-2.08365	0.0371918	0.999802
ENSMUSG00000105650	Gm42889	lncRNA	MGI:5663026	OTTMUSG00000052513.1	-0.663968	-1.58443	0.318688	369.561	8.46591	8.25281	8.59892	7.9067	-2.08344	0.0372109	0.999802
ENSMUSG00000090216	Gm16549	lncRNA	MGI:4414969	OTTMUSG00000034683.1	0.696995	1.62112	0.336981	115.744	6.81906	6.87806	6.52578	7.23033	2.06835	0.0386072	0.999802
ENSMUSG00000108532	Gm32647	lncRNA	MGI:5591806	OTTMUSG00000058035.2	-0.45365	-1.3695	0.219687	1528.27	10.49	10.9178	11.1599	10.6758	-2.06499	0.0389244	0.999802
ENSMUSG00000084954	Gm16351	lncRNA	MGI:3840153	OTTMUSG00000034079.2	-1.73683	-3.33301	0.841454	13.7705	3.71603	3.29382	4.11618	2.47146	-2.06408	0.0390105	0.999802
ENSMUSG00000105646	Gm30211	lncRNA	MGI:5589370	OTTMUSG00000053496.1	-1.23562	-2.35482	0.598766	34.641	4.95365	4.72121	5.27783	4.1646	-2.0636	0.0390552	0.999802
ENSMUSG00000111871	Gm47557	lncRNA	MGI:6096577	OTTMUSG00000062509.1	-0.902901	-1.86982	0.437926	61.0207	5.88093	5.77937	6.18451	5.37424	-2.06176	0.0392301	0.999802
ENSMUSG00000086868	Gm15883	lncRNA	MGI:3801875	OTTMUSG00000027203.1	0.392463	1.31263	0.190427	1040.32	9.98858	9.75595	9.55559	9.95632	2.06097	0.0393062	0.999802
ENSMUSG00000084823	Gm17216	lncRNA	MGI:4938043	OTTMUSG00000026046.2	-0.62831	-1.54575	0.30493	115.218	6.83768	6.82276	7.13419	6.51134	-2.06051	0.0393501	0.999802
ENSMUSG00000101895	Gm28981	lncRNA	MGI:5579687	OTTMUSG00000047614.1	-1.32547	-2.50614	0.643655	24.2114	4.49612	3.96178	4.57107	3.35249	-2.05929	0.0394668	0.999802
ENSMUSG00000114789	Gm31577	lncRNA	MGI:5590736	OTTMUSG00000069022.1	4.31759	19.94	2.09798	3.07317	1.66115	1.06529	0	2.13059	2.05798	0.0395925	NA
ENSMUSG00000085940	4930405D11Rik	lncRNA	MGI:1921172	OTTMUSG00000001626.1	1.54506	2.91816	0.751514	36.6258	4.80584	4.20574	3.49595	4.91552	2.05592	0.0397898	0.999802
ENSMUSG00000108207	1810059H22Rik	lncRNA	MGI:1917070	OTTMUSG00000055632.1	-0.463832	-1.3792	0.225683	546.13	9.06762	9.00865	9.22542	8.79188	-2.05523	0.0398565	0.999802
ENSMUSG00000089827	1700023H06Rik	lncRNA	MGI:1916692	OTTMUSG00000034706.1	0.908618	1.87725	0.44218	57.2675	5.77207	5.90854	5.45382	6.36326	2.05486	0.0398926	0.999802
ENSMUSG00000114290	4930435F18Rik	lncRNA	MGI:1921930	OTTMUSG00000068071.1	-1.71911	-3.29233	0.837389	23.6002	4.22125	3.93825	4.4559	3.4206	-2.05294	0.0400784	0.999802
ENSMUSG00000104580	Gm42620	lncRNA	MGI:5662757	OTTMUSG00000053728.1	0.409522	1.32825	0.199614	606.716	9.22659	9.32847	9.11933	9.5376	2.05157	0.0402113	0.999802
ENSMUSG00000115009	G930009F23Rik	lncRNA	MGI:3642701	OTTMUSG00000070460.1	-0.889858	-1.85299	0.433981	58.3708	5.82121	5.60121	6.06248	5.13994	-2.05046	0.04032	0.999802
ENSMUSG00000116500	Gm36560	lncRNA	MGI:5595719	OTTMUSG00000071265.1	-2.73755	-6.66935	1.33685	10.5155	2.95659	1.80529	2.86258	0.748004	-2.04776	0.0405838	0.999802
ENSMUSG00000086450	Macrod2os1	lncRNA	MGI:3650192	OTTMUSG00000015598.2	0.73953	1.66963	0.361893	84.7362	6.37829	6.21011	5.8355	6.58472	2.0435	0.0410028	0.999802
ENSMUSG00000118113	Gm4146	lncRNA	MGI:3782322	OTTMUSG00000073242.1	-1.1888	-2.27964	0.583162	31.6753	4.90436	4.86468	5.42279	4.30657	-2.03855	0.0414951	0.999802
ENSMUSG00000074039	4930520O04Rik	lncRNA	MGI:1922366	OTTMUSG00000033585.1	-0.812928	-1.75677	0.399071	83.7734	6.33564	6.32524	6.691	5.95949	-2.03705	0.0416448	0.999802
ENSMUSG00000085914	Gm14320	lncRNA	MGI:3649455	OTTMUSG00000016304.1	0.421136	1.33898	0.207473	398.726	8.61868	8.39946	8.18904	8.60987	2.02983	0.0423736	0.999802
ENSMUSG00000092242	Gm20515	lncRNA	MGI:5141980	OTTMUSG00000036971.1	1.67881	3.20164	0.827697	15.9187	3.84826	3.23008	2.43675	4.0234	2.02829	0.0425306	0.999802
ENSMUSG00000116190	Gm41386	lncRNA	MGI:5624271	OTTMUSG00000070876.1	-2.45425	-5.4803	1.21017	6.3171	2.59047	2.78041	3.79418	1.76664	-2.02802	0.042558	0.999802
ENSMUSG00000087356	Gm13856	lncRNA	MGI:3652199	OTTMUSG00000014774.1	0.526421	1.44035	0.259949	236.994	7.86687	7.98932	7.71563	8.26302	2.02509	0.0428578	0.999802
ENSMUSG00000055110	A630012P03Rik	lncRNA	MGI:2442968	OTTMUSG00000017335.3	0.603905	1.51982	0.298559	170.769	7.38744	7.40168	7.08051	7.72285	2.02273	0.0431009	0.999802
ENSMUSG00000084796	Mir142hg	lncRNA	MGI:1925841	OTTMUSG00000001327.1	-0.483759	-1.39838	0.239518	324.899	8.28846	8.34567	8.5913	8.10004	-2.01972	0.0434125	0.999802
ENSMUSG00000104586	4921539H07Rik	lncRNA	MGI:1925506	OTTMUSG00000052579.2	0.373122	1.29515	0.185428	5730.31	12.4622	12.5381	12.3537	12.7224	2.01222	0.0441967	0.999802
ENSMUSG00000112873	Gm48877	lncRNA	MGI:6098628	OTTMUSG00000064575.1	0.692294	1.61585	0.344146	95.3042	6.549	6.39407	6.03108	6.75706	2.01163	0.0442587	0.999802
ENSMUSG00000113105	Gm47371	lncRNA	MGI:6096282	OTTMUSG00000066656.1	0.467984	1.38318	0.234179	415.067	8.67408	8.49977	8.25303	8.74652	1.9984	0.0456729	0.999802
ENSMUSG00000115329	Gm49272	lncRNA	MGI:6118755	OTTMUSG00000070047.1	-0.481181	-1.39589	0.24152	473.006	8.86248	8.88625	9.13774	8.63476	-1.99231	0.0463375	0.999802
ENSMUSG00000087611	4930458D05Rik	lncRNA	MGI:1923052	OTTMUSG00000026141.1	0.708892	1.63455	0.355961	125.421	6.92011	6.74553	6.40622	7.08484	1.99149	0.0464274	0.999802
ENSMUSG00000117752	Gm35554	lncRNA	MGI:5594713	OTTMUSG00000073976.2	-2.01993	-4.05564	1.01503	10.3375	3.27499	2.78976	3.66319	1.91632	-1.99002	0.0465884	0.999802
ENSMUSG00000075534	Gm13262	lncRNA	MGI:3703165	OTTMUSG00000011195.1	0.426227	1.34371	0.214249	395.489	8.61858	8.61616	8.40405	8.82827	1.9894	0.0466572	0.999802
ENSMUSG00000086480	Gm15287	lncRNA	MGI:3705156	OTTMUSG00000019753.1	-1.86918	-3.65326	0.93969	16.171	3.728	3.62331	4.32418	2.92244	-1.98915	0.0466847	0.999802
ENSMUSG00000099988	1700054A03Rik	lncRNA	MGI:1925707	OTTMUSG00000045239.2	0.390372	1.31073	0.196819	581.55	9.17539	9.2327	9.03995	9.42545	1.98341	0.0473221	0.999802
ENSMUSG00000113856	Gm10790	lncRNA	MGI:3641845	OTTMUSG00000067143.1	-0.762477	-1.6964	0.384901	79.0849	6.18141	5.79223	6.16733	5.41712	-1.98097	0.0475947	0.999802
ENSMUSG00000117745	Gm50410	lncRNA	MGI:6303325	OTTMUSG00000073521.1	-0.576609	-1.49134	0.291416	187.11	7.49924	7.29335	7.57414	7.01255	-1.97865	0.0478559	0.999802
ENSMUSG00000106004	Gm43391	lncRNA	MGI:5663528	OTTMUSG00000055277.1	1.3715	2.58739	0.693153	23.7878	4.36007	3.60626	2.94695	4.26557	1.97864	0.0478569	0.999802
ENSMUSG00000101746	2310043L19Rik	lncRNA	MGI:1922839	OTTMUSG00000046191.1	-2.10564	-4.30389	1.06484	8.04695	2.97995	2.91179	3.77807	2.04551	-1.97742	0.0479937	0.999802
ENSMUSG00000111952	Gm4489	lncRNA	MGI:3782674	OTTMUSG00000064519.1	4.27585	19.3713	2.16306	2.76713	1.4928	1.02276	0	2.04551	1.97676	0.048069	NA
ENSMUSG00000114446	Gm33524	lncRNA	MGI:5592683	OTTMUSG00000069005.1	-0.849408	-1.80176	0.430421	52.1569	5.62098	5.25182	5.66449	4.83915	-1.97343	0.0484461	0.999802
ENSMUSG00000118202	C030017B01Rik	lncRNA	MGI:1924774	OTTMUSG00000073499.1	-2.95503	-7.75449	1.50239	5.20704	2.26895	2.03174	3.08411	0.979378	-1.96689	0.0491956	0.999802
ENSMUSG00000112641	Gm40709	lncRNA	MGI:5623594	OTTMUSG00000064169.1	-2.33839	-5.05738	1.18988	6.76773	2.79421	2.49491	3.43276	1.55707	-1.96523	0.0493879	0.999802
ENSMUSG00000097209	AU022754	lncRNA	MGI:2146143	OTTMUSG00000070695.1	-0.548711	-1.46278	0.279365	176.322	7.44537	7.3424	7.62165	7.06316	-1.96414	0.0495143	0.999802
ENSMUSG00000052125	F730043M19Rik	lncRNA	MGI:2443237	OTTMUSG00000032942.1	-0.675856	-1.59754	0.344573	86.9948	6.42722	6.3205	6.65032	5.99068	-1.96143	0.049829	0.999802
ENSMUSG00000114121	Gm47728	lncRNA	MGI:6096860	OTTMUSG00000067456.1	-1.60276	-3.03723	0.821105	17.7329	4.00727	3.71704	4.38737	3.04672	-1.95195	0.0509438	0.999802
ENSMUSG00000096950	Gm9530	lncRNA	MGI:3779939	OTTMUSG00000049821.1	0.826794	1.77374	0.424166	48.3695	5.54104	5.58039	5.17696	5.98381	1.94922	0.0512691	0.999802
ENSMUSG00000094230	Gm21847	lncRNA	MGI:5434011	OTTMUSG00000055279.1	0.743894	1.67469	0.382127	88.4391	6.34102	5.804	5.38365	6.22434	1.94672	0.0515682	0.999802
ENSMUSG00000086379	1700026D11Rik	lncRNA	MGI:1917621	OTTMUSG00000015589.1	-1.80944	-3.50507	0.932496	9.26299	2.86185	3.79676	4.63079	2.96274	-1.94043	0.0523272	0.999802
ENSMUSG00000113634	Gm36756	lncRNA	MGI:5595915	OTTMUSG00000066083.1	-0.698066	-1.62233	0.360145	195.378	7.5359	7.46944	7.81665	7.12223	-1.93829	0.0525874	0.999802
ENSMUSG00000115008	4933429O19Rik	lncRNA	MGI:1914020	OTTMUSG00000069904.1	-1.10829	-2.1559	0.572761	25.2765	4.60806	4.90119	5.43556	4.36681	-1.93499	0.0529911	0.999802
ENSMUSG00000097621	Gm26562	lncRNA	MGI:5477056	OTTMUSG00000071398.1	1.19602	2.29107	0.619613	23.1281	4.49468	4.41622	3.83026	5.00219	1.93027	0.0535729	0.999802
ENSMUSG00000086498	Gm12681	lncRNA	MGI:3650649	OTTMUSG00000007977.1	-1.73838	-3.33661	0.902627	15.1823	3.74965	3.53913	4.24007	2.83818	-1.92591	0.0541151	0.999802
ENSMUSG00000109125	Gm45159	lncRNA	MGI:5753735	OTTMUSG00000059814.1	-1.15417	-2.22557	0.599944	22.5474	4.47386	4.64293	5.2018	4.08406	-1.9238	0.0543795	0.999802
ENSMUSG00000055134	9130017K11Rik	lncRNA	MGI:1926030	OTTMUSG00000005935.1	-0.433169	-1.3502	0.225581	551.143	9.08796	9.13478	9.35567	8.91389	-1.92023	0.0548285	0.999802
ENSMUSG00000085247	4930545L23Rik	lncRNA	MGI:1926055	OTTMUSG00000015590.1	-0.488787	-1.40326	0.254674	778.605	9.56468	9.72567	9.95077	9.50057	-1.91926	0.054951	0.999802
ENSMUSG00000109966	Gm34623	lncRNA	MGI:5593782	OTTMUSG00000060945.1	1.63164	3.09864	0.850325	12.2684	3.61356	3.32542	2.6126	4.03824	1.91884	0.0550049	0.999802
ENSMUSG00000115943	Gm49455	lncRNA	MGI:6155110	OTTMUSG00000071187.1	0.910994	1.88034	0.475994	45.9846	5.39276	5.72973	5.27253	6.18693	1.91388	0.0556359	0.999802
ENSMUSG00000108875	Gm45064	lncRNA	MGI:5753640	OTTMUSG00000059672.1	0.536913	1.45086	0.280697	219.652	7.58669	6.84917	6.58135	7.117	1.91278	0.055776	0.999802
ENSMUSG00000107849	Gm43904	lncRNA	MGI:5690296	OTTMUSG00000057256.1	-4.27861	-19.4084	2.2414	2.1864	1.42678	1.01651	2.03302	0	-1.9089	0.0562748	NA
ENSMUSG00000101304	Plet1os	lncRNA	MGI:1916881	OTTMUSG00000048528.1	-0.470443	-1.38554	0.246501	253.782	7.96704	8.1129	8.34904	7.87677	-1.90849	0.0563285	0.999802
ENSMUSG00000118117	Gm30961	lncRNA	MGI:5590120	OTTMUSG00000073487.1	-1.66936	-3.18072	0.875826	13.1294	3.63357	3.40723	4.15534	2.65913	-1.90603	0.0566457	0.999802
ENSMUSG00000086213	A330040F15Rik	lncRNA	MGI:3698434	OTTMUSG00000033037.2	0.323103	1.25102	0.169583	3069.48	11.5475	11.2726	11.1112	11.434	1.90528	0.0567441	0.999802
ENSMUSG00000086446	Prkag2os1	lncRNA	MGI:1918411	OTTMUSG00000023552.1	0.76682	1.70152	0.40266	57.8531	5.82673	6.01161	5.63167	6.39155	1.90438	0.0568602	0.999802
ENSMUSG00000117870	Gm41792	lncRNA	MGI:5624677	OTTMUSG00000073793.1	0.595698	1.5112	0.313314	379.758	8.51661	8.62109	8.30465	8.93753	1.90128	0.0572648	0.999802
ENSMUSG00000110494	Gm31774	lncRNA	MGI:5590933	OTTMUSG00000061615.1	-0.553534	-1.46768	0.291309	154.699	7.20289	7.43324	7.7083	7.15817	-1.90016	0.0574124	0.999802
ENSMUSG00000097705	Gm26740	lncRNA	MGI:5477234	OTTMUSG00000042697.1	-0.374727	-1.29659	0.197285	702.221	9.42193	9.30907	9.49277	9.12538	-1.89942	0.0575095	0.999802
ENSMUSG00000105199	Gm43581	lncRNA	MGI:5663718	OTTMUSG00000052927.1	0.66342	1.58383	0.350272	209.482	7.2599	7.6166	7.27178	7.96142	1.89401	0.0582232	0.999802
ENSMUSG00000115961	Gm41409	lncRNA	MGI:5624294	OTTMUSG00000070979.1	-0.571803	-1.48638	0.302173	207.987	7.63819	7.34706	7.62892	7.0652	-1.8923	0.0584508	0.999802
ENSMUSG00000085541	Gm16010	lncRNA	MGI:3802126	OTTMUSG00000028992.1	0.641253	1.55968	0.33954	218.5	7.64021	8.07432	7.72267	8.42597	1.8886	0.0589461	0.999802
ENSMUSG00000086762	Gm14546	lncRNA	MGI:3705210	OTTMUSG00000017160.1	-0.978053	-1.96981	0.518161	78.4932	6.15451	5.98253	6.53048	5.43459	-1.88755	0.059087	0.999802
ENSMUSG00000097876	Gm16892	lncRNA	MGI:4439816	OTTMUSG00000071587.1	0.678448	1.60042	0.359564	69.1269	6.10616	6.19329	5.85766	6.52892	1.88686	0.0591786	0.999802
ENSMUSG00000106525	Gm42695	lncRNA	MGI:5662832	OTTMUSG00000052223.1	1.53495	2.89779	0.81557	14.6817	3.82231	3.48982	2.82248	4.15716	1.88206	0.0598275	0.999802
ENSMUSG00000111961	Gm47966	lncRNA	MGI:6097245	OTTMUSG00000064774.1	3.87529	14.675	2.0597	2.915	1.45446	1.66956	0.425711	2.9134	1.88149	0.0599058	0.999802
ENSMUSG00000117895	Gm50368	lncRNA	MGI:6303259	OTTMUSG00000073845.1	-0.405017	-1.3241	0.215292	570.144	9.13015	9.07298	9.26213	8.88383	-1.88124	0.0599387	0.999802
ENSMUSG00000101406	Gm29200	lncRNA	MGI:5579906	OTTMUSG00000045063.1	-1.39159	-2.62368	0.741729	20.1093	4.22487	3.82863	4.39138	3.26588	-1.87615	0.0606347	0.999802
ENSMUSG00000114857	Gm48770	lncRNA	MGI:6098460	OTTMUSG00000067996.1	0.44383	1.36021	0.236839	270.029	8.0682	8.1206	7.90118	8.34002	1.87397	0.0609346	0.999802
ENSMUSG00000100779	Gm29292	lncRNA	MGI:5579998	OTTMUSG00000048803.1	-1.29411	-2.45226	0.690762	18.4796	4.18141	4.09811	4.73788	3.45833	-1.87345	0.0610058	0.999802
ENSMUSG00000086363	A330102I10Rik	lncRNA	MGI:1925170	OTTMUSG00000000659.1	-1.02993	-2.04193	0.550246	43.2324	5.16368	4.28854	4.76001	3.81706	-1.87177	0.0612389	0.999802
ENSMUSG00000078122	F630028O10Rik	lncRNA	MGI:3641813	OTTMUSG00000018496.2	-0.637549	-1.55568	0.340678	112.083	6.71638	6.82802	7.13098	6.52507	-1.87141	0.0612883	0.999802
ENSMUSG00000100975	Gm28875	lncRNA	MGI:5579581	OTTMUSG00000048328.2	-0.545754	-1.45978	0.291675	164.91	7.35011	7.31138	7.58761	7.03516	-1.8711	0.0613313	0.999802
ENSMUSG00000103655	Gm37202	lncRNA	MGI:5610430	OTTMUSG00000051690.1	1.15437	2.22587	0.617317	26.8042	4.6471	4.43329	3.90667	4.9599	1.86998	0.061487	0.999802
ENSMUSG00000105264	Gm42716	lncRNA	MGI:5662853	OTTMUSG00000053781.2	0.436208	1.35304	0.233328	337.151	8.37565	8.48981	8.27475	8.70487	1.8695	0.0615528	0.999802
ENSMUSG00000097785	B230217O12Rik	lncRNA	MGI:2444948	OTTMUSG00000074255.1	-0.518342	-1.43231	0.27747	280.843	8.10103	7.9948	8.25454	7.73507	-1.8681	0.0617485	0.999802
ENSMUSG00000102234	Gm37885	lncRNA	MGI:5611113	OTTMUSG00000050408.1	-0.646261	-1.56511	0.346833	83.8062	6.35745	6.55717	6.86482	6.24953	-1.86332	0.062417	0.999802
ENSMUSG00000085335	Gm13684	lncRNA	MGI:3649340	OTTMUSG00000013356.1	0.320516	1.24878	0.172097	1320.52	10.3615	10.3262	10.1654	10.487	1.86242	0.0625442	0.999802
ENSMUSG00000087259	2610035D17Rik	lncRNA	MGI:1919636	OTTMUSG00000003314.1	-0.356801	-1.28058	0.192271	6869.14	12.7306	12.6555	12.8352	12.4757	-1.85573	0.0634927	0.999802
ENSMUSG00000109473	B930025P03Rik	lncRNA	MGI:2443166	OTTMUSG00000059094.1	-1.81603	-3.5211	0.980013	21.6432	3.5037	2.24342	2.92977	1.55707	-1.85306	0.0638732	0.999802
ENSMUSG00000112386	Gm47752	lncRNA	MGI:6096897	OTTMUSG00000065587.1	-1.02304	-2.0322	0.553051	40.7728	5.26371	5.3485	5.88379	4.81321	-1.84982	0.06434	0.999802
ENSMUSG00000095369	Gm21859	lncRNA	MGI:5434023	OTTMUSG00000042327.2	-1.29582	-2.45516	0.701519	24.1318	4.46929	4.39697	4.97395	3.81999	-1.84716	0.0647235	0.999802
ENSMUSG00000114532	2610318M16Rik	lncRNA	MGI:1925643	OTTMUSG00000068496.1	-0.644948	-1.56368	0.349642	89.4968	6.44969	6.2487	6.55877	5.93863	-1.84459	0.0650967	0.999802
ENSMUSG00000112126	Gm34544	lncRNA	MGI:5593703	OTTMUSG00000065597.1	-1.1481	-2.21622	0.622422	26.2049	4.66157	4.53003	5.06133	3.99873	-1.84457	0.0650999	0.999802
ENSMUSG00000116520	4930414F18Rik	lncRNA	MGI:1926040	OTTMUSG00000071225.1	0.452378	1.36829	0.245252	274.752	8.00385	7.48606	7.26629	7.70583	1.84454	0.0651044	0.999802
ENSMUSG00000073787	Gm10575	lncRNA	MGI:3708765	OTTMUSG00000036655.3	-0.656589	-1.57635	0.35629	81.4884	6.33725	6.26305	6.58074	5.94535	-1.84285	0.0653511	0.999802
ENSMUSG00000091412	Gm2895	lncRNA	MGI:3781073	OTTMUSG00000035394.1	0.792869	1.73252	0.430438	55.2595	5.67344	5.56394	5.17021	5.95768	1.84201	0.0654742	0.999802
ENSMUSG00000090387	Gm17056	lncRNA	MGI:4937883	OTTMUSG00000035472.1	-0.860874	-1.81614	0.469045	43.1038	5.40763	5.50854	5.9317	5.08537	-1.83537	0.0664503	0.999802
ENSMUSG00000112074	Gm48278	lncRNA	MGI:6097708	OTTMUSG00000064729.1	3.49422	11.2685	1.90441	3.94712	2.01887	1.59556	0.529741	2.66138	1.83481	0.0665341	0.999802
ENSMUSG00000101693	Gm19461	lncRNA	MGI:5011646	OTTMUSG00000046077.1	-0.461876	-1.37733	0.251768	1157.28	10.1375	10.173	10.3853	9.96082	-1.83453	0.0665749	0.999802
ENSMUSG00000115124	Gm49201	lncRNA	MGI:6118649	OTTMUSG00000069975.1	-0.811626	-1.75519	0.442545	46.8327	5.54206	5.4763	5.87949	5.07312	-1.83399	0.0666549	0.999802
ENSMUSG00000109674	Gm45470	lncRNA	MGI:5791306	OTTMUSG00000061027.1	-3.9253	-15.1926	2.14052	2.70151	1.60907	0.934999	1.87	0	-1.8338	0.0666833	NA
ENSMUSG00000073590	3222401L13Rik	lncRNA	MGI:2444186	OTTMUSG00000050777.1	-0.363329	-1.28639	0.199638	438.145	8.7703	8.70714	8.88928	8.525	-1.81995	0.0687674	0.999802
ENSMUSG00000100627	A830008E24Rik	lncRNA	MGI:3041183	OTTMUSG00000049781.1	-0.501965	-1.41614	0.276239	190.927	7.56046	7.54839	7.79724	7.29953	-1.81714	0.0691956	0.999802
ENSMUSG00000067577	A430093F15Rik	lncRNA	MGI:2685520	OTTMUSG00000046836.2	-0.976665	-1.96791	0.537616	39.2349	5.22728	4.96392	5.442	4.48585	-1.81666	0.0692695	0.999802
ENSMUSG00000087574	C030037D09Rik	lncRNA	MGI:1924865	OTTMUSG00000001251.2	0.36639	1.28912	0.201939	394.698	8.55965	8.7507	8.56763	8.93376	1.81436	0.0696222	0.999802
ENSMUSG00000114035	Gm31126	lncRNA	MGI:5590285	OTTMUSG00000067353.1	-0.681677	-1.604	0.3758	74.4588	5.89582	6.8531	7.1882	6.518	-1.81394	0.0696873	0.999802
ENSMUSG00000106828	Gm34648	lncRNA	MGI:5593807	OTTMUSG00000056134.1	0.45119	1.36717	0.249028	268.466	8.04839	8.19198	7.95564	8.42832	1.8118	0.0700166	0.999802
ENSMUSG00000111941	Gm33263	lncRNA	MGI:5592422	OTTMUSG00000064469.1	0.838305	1.78795	0.464046	41.912	5.02178	5.67656	5.22917	6.12395	1.80651	0.0708381	0.999802
ENSMUSG00000093507	Gm20627	lncRNA	MGI:5313074	OTTMUSG00000042080.1	-1.97015	-3.91808	1.09304	7.43366	2.5265	3.26001	4.18593	2.3341	-1.80244	0.0714761	0.999802
ENSMUSG00000099503	Gm28822	lncRNA	MGI:5579528	OTTMUSG00000046374.1	0.92822	1.90293	0.515208	55.8824	5.5391	4.72145	4.19543	5.24747	1.80164	0.0716016	0.999802
ENSMUSG00000089959	Gm16268	lncRNA	MGI:3826557	OTTMUSG00000032951.1	-1.23612	-2.35565	0.687837	20.859	4.31451	3.99287	4.58763	3.39812	-1.79711	0.0723174	0.999802
ENSMUSG00000110162	Gm45356	lncRNA	MGI:5791192	OTTMUSG00000060728.1	0.6152	1.53177	0.342772	172.624	7.35381	7.0282	6.72092	7.33549	1.79478	0.0726889	0.999802
ENSMUSG00000118365	Gm41724	lncRNA	MGI:5624609	OTTMUSG00000073374.1	-0.916114	-1.88703	0.512135	39.3088	5.21492	4.75294	5.18964	4.31623	-1.78881	0.0736449	0.999802
ENSMUSG00000100457	D830032E09Rik	lncRNA	MGI:2442347	OTTMUSG00000048779.1	-1.8565	-3.62128	1.0415	11.5354	3.21166	2.8812	3.6318	2.13059	-1.78253	0.0746624	0.999802
ENSMUSG00000099170	5730403I07Rik	lncRNA	MGI:1917737	OTTMUSG00000044850.1	0.77443	1.71051	0.434861	66.2266	5.94018	5.44242	5.06845	5.81639	1.78087	0.0749339	0.999802
ENSMUSG00000086410	Gm16158	lncRNA	MGI:3801750	OTTMUSG00000031024.1	-0.451494	-1.36746	0.253723	365.978	8.49322	8.55521	8.76042	8.35001	-1.77948	0.0751619	0.999802
ENSMUSG00000086043	Gm12473	lncRNA	MGI:3652337	OTTMUSG00000007019.1	-0.618304	-1.53507	0.347756	96.1287	6.56755	6.523	6.81515	6.23085	-1.77798	0.0754067	0.999802
ENSMUSG00000108504	Gm4265	lncRNA	MGI:3782442	OTTMUSG00000058783.1	-1.95259	-3.87068	1.09885	8.26404	2.98808	2.76832	3.60782	1.92883	-1.77693	0.075579	0.999802
ENSMUSG00000086003	B230206L02Rik	lncRNA	MGI:1924598	OTTMUSG00000001644.2	-0.397644	-1.31735	0.224008	675.151	9.37563	9.51904	9.71076	9.32733	-1.77514	0.0758753	0.999802
ENSMUSG00000075025	Gm10804	lncRNA	MGI:3641755	OTTMUSG00000034200.1	0.360285	1.28368	0.203029	2759.49	11.3975	11.1571	10.9809	11.3333	1.77455	0.0759722	0.999802
ENSMUSG00000106052	Gm43614	lncRNA	MGI:5663751	OTTMUSG00000054944.1	-1.26961	-2.41097	0.715543	18.4146	4.17003	4.01184	4.6116	3.41207	-1.77433	0.076008	0.999802
ENSMUSG00000097881	Celrr	lncRNA	MGI:2685664	OTTMUSG00000049127.2	-1.22984	-2.34541	0.693835	21.8049	4.37169	4.14684	4.7856	3.50808	-1.77252	0.0763082	0.999802
ENSMUSG00000111555	Gm47326	lncRNA	MGI:6096211	OTTMUSG00000062540.1	-2.3934	-5.25396	1.35128	6.75428	2.58519	2.01439	3.01015	1.01863	-1.77122	0.0765243	0.999802
ENSMUSG00000115867	Gm17753	lncRNA	MGI:5009838	OTTMUSG00000070761.2	0.567084	1.48153	0.320638	353.85	8.40437	8.18321	7.83993	8.52648	1.76861	0.0769589	0.999802
ENSMUSG00000109644	0610005C13Rik	lncRNA	MGI:1918911	OTTMUSG00000030340.4	0.339631	1.26543	0.19207	6455.86	12.6436	12.658	12.4845	12.8315	1.76827	0.077016	0.999802
ENSMUSG00000110235	Gm5086	lncRNA	MGI:3644417	OTTMUSG00000061064.1	-0.699563	-1.62401	0.396076	71.3246	6.10143	5.99146	6.34668	5.63624	-1.76624	0.0773564	0.999802
ENSMUSG00000115405	Gm41307	lncRNA	MGI:5624192	OTTMUSG00000070459.1	-1.77531	-3.42312	1.00674	9.66637	3.2002	2.87729	3.80107	1.95352	-1.76342	0.0778294	0.999802
ENSMUSG00000086648	Gm15511	lncRNA	MGI:3782959	OTTMUSG00000023029.1	-0.432511	-1.34958	0.245617	330.477	8.34972	8.43076	8.62736	8.23417	-1.76092	0.0782525	0.999802
ENSMUSG00000111299	4930540M03Rik	lncRNA	MGI:1925275	OTTMUSG00000062297.1	0.755184	1.68785	0.429691	48.9795	5.58689	5.65382	5.28966	6.01799	1.7575	0.0788318	0.999802
ENSMUSG00000106107	Gm43190	lncRNA	MGI:5663327	OTTMUSG00000054014.1	1.97717	3.93719	1.12579	3191.78	11.2067	11.1314	9.90773	12.355	1.75624	0.0790468	0.999802
ENSMUSG00000084935	Gm14161	lncRNA	MGI:3649234	OTTMUSG00000015837.1	1.44107	2.71522	0.823496	11.5783	3.52179	3.71963	3.07246	4.36681	1.74994	0.080129	0.999802
ENSMUSG00000097863	1010001B22Rik	lncRNA	MGI:1922653	OTTMUSG00000054047.1	0.894341	1.85876	0.511587	34.3757	5.05827	4.97046	4.54445	5.39647	1.74817	0.0804345	0.999802
ENSMUSG00000106395	Gm42439	lncRNA	MGI:5662576	OTTMUSG00000055428.1	0.481248	1.39595	0.275418	1090.57	10.0484	10.0595	9.78509	10.3338	1.74734	0.0805792	0.999802
ENSMUSG00000106429	Gm10685	lncRNA	MGI:3641752	OTTMUSG00000053133.1	0.590137	1.50539	0.337936	105.763	6.67665	6.52886	6.24895	6.80877	1.7463	0.0807591	0.999802
ENSMUSG00000093394	Gm20621	lncRNA	MGI:5313068	OTTMUSG00000042062.1	-1.62897	-3.09291	0.933255	10.0738	3.32351	3.32237	4.0158	2.62895	-1.74547	0.0809033	0.999802
ENSMUSG00000101517	4732465J04Rik	lncRNA	MGI:3041208	OTTMUSG00000046795.1	-0.358774	-1.28234	0.205766	1281.28	10.3017	10.448	10.6275	10.2685	-1.7436	0.0812284	0.999802
ENSMUSG00000115398	Gm534	lncRNA	MGI:2685380	OTTMUSG00000069903.1	-1.70504	-3.26037	0.978743	8.28551	2.86335	3.27994	4.03309	2.5268	-1.74207	0.0814966	0.999802
ENSMUSG00000113370	Gm46348	lncRNA	MGI:5825985	OTTMUSG00000066654.1	0.712107	1.63819	0.409023	78.6367	6.22527	5.86718	5.48357	6.25079	1.74099	0.0816848	0.999802
ENSMUSG00000073000	Gm10451	lncRNA	MGI:3641898	OTTMUSG00000065168.1	0.408382	1.3272	0.234608	232.38	7.85673	7.87922	7.67608	8.08236	1.7407	0.081736	0.999802
ENSMUSG00000084964	Gm15503	lncRNA	MGI:3782950	OTTMUSG00000022901.2	-1.15435	-2.22584	0.663174	19.5964	4.29198	4.19141	4.74021	3.64262	-1.74064	0.0817459	0.999802
ENSMUSG00000086746	Gm15222	lncRNA	MGI:3705297	OTTMUSG00000019533.2	-0.566043	-1.48046	0.325866	224.33	7.7632	7.78403	8.06119	7.50688	-1.73704	0.0823798	0.999802
ENSMUSG00000097726	9530036O11Rik	lncRNA	MGI:2444607	OTTMUSG00000054206.2	0.351887	1.27623	0.202608	581.641	9.1548	8.97812	8.80608	9.15015	1.73678	0.0824252	0.999802
ENSMUSG00000114389	Gm47734	lncRNA	MGI:6096872	OTTMUSG00000068230.1	0.972412	1.96212	0.560355	30.2621	4.86273	4.65848	4.19744	5.11953	1.73535	0.0826786	0.999802
ENSMUSG00000117541	Gm50048	lncRNA	MGI:6275358	OTTMUSG00000072884.1	-1.27153	-2.41417	0.732961	16.4627	4.03105	3.77944	4.39773	3.16116	-1.73478	0.0827799	0.999802
ENSMUSG00000100550	2310039L15Rik	lncRNA	MGI:1916879	OTTMUSG00000046082.2	-1.34402	-2.53858	0.775619	14.1887	3.77067	4.02611	4.6845	3.36772	-1.73284	0.0831242	0.999802
ENSMUSG00000102674	8030442B05Rik	lncRNA	MGI:1924793	OTTMUSG00000050952.1	-1.46984	-2.76991	0.851094	13.282	3.69032	3.29984	3.93831	2.66138	-1.727	0.0841673	0.999802
ENSMUSG00000085823	Gm13012	lncRNA	MGI:3652270	OTTMUSG00000009884.1	2.07516	4.21392	1.20168	7.79537	2.82181	2.64843	1.69378	3.60307	1.72689	0.0841881	0.999802
ENSMUSG00000084803	5830444B04Rik	lncRNA	MGI:3603170	OTTMUSG00000010613.2	0.603559	1.51946	0.34988	259.472	7.94813	8.04378	7.74218	8.34538	1.72505	0.0845188	0.999802
ENSMUSG00000105816	D030025E07Rik	lncRNA	MGI:3028083	OTTMUSG00000052818.1	1.29149	2.44781	0.749023	22.4182	4.15457	4.26722	3.39251	5.14193	1.72424	0.0846649	0.999802
ENSMUSG00000112742	Gm31793	lncRNA	MGI:5590952	OTTMUSG00000065604.1	-0.407942	-1.32679	0.236675	320.699	8.30288	8.48264	8.68722	8.27805	-1.72364	0.0847731	0.999802
ENSMUSG00000113074	Gm3772	lncRNA	MGI:3781946	OTTMUSG00000067368.1	0.649116	1.56821	0.376852	67.584	6.05305	5.97049	5.65582	6.28516	1.72247	0.0849848	0.999802
ENSMUSG00000114185	Gm47662	lncRNA	MGI:6096750	OTTMUSG00000067276.1	-1.2636	-2.40095	0.734366	17.293	4.07401	4.10013	4.65882	3.54145	-1.72067	0.0853101	0.999802
ENSMUSG00000104737	Gm42937	lncRNA	MGI:5663074	OTTMUSG00000054473.1	-0.360691	-1.28404	0.209795	1278.71	10.3055	10.2603	10.446	10.0745	-1.71926	0.0855675	0.999802
ENSMUSG00000109680	Gm32098	lncRNA	MGI:5591257	OTTMUSG00000060936.1	-3.81953	-14.1186	2.2246	2.48502	1.24386	1.55335	2.63981	0.466902	-1.71695	0.0859879	NA
ENSMUSG00000110996	Gm36251	lncRNA	MGI:5595410	OTTMUSG00000062430.2	2.27178	4.8292	1.32354	5.20156	2.28595	2.65527	1.71735	3.59319	1.71644	0.0860816	0.999802
ENSMUSG00000104610	Gm567	lncRNA	MGI:2685413	OTTMUSG00000052615.2	-0.646689	-1.56557	0.377169	184.359	7.4483	7.32421	7.6708	6.97763	-1.71459	0.0864211	0.999802
ENSMUSG00000113035	5830428M24Rik	lncRNA	MGI:1923312	OTTMUSG00000065764.1	-0.776074	-1.71246	0.452721	53.2716	5.67404	5.33234	5.7236	4.94109	-1.71424	0.086484	0.999802
ENSMUSG00000113358	1700112M02Rik	lncRNA	MGI:1920833	OTTMUSG00000067401.1	-0.890824	-1.85423	0.519934	41.7841	5.32874	5.22834	5.62423	4.83246	-1.71334	0.0866499	0.999802
ENSMUSG00000111933	Gm36660	lncRNA	MGI:5595819	OTTMUSG00000065586.1	-0.514305	-1.42831	0.300546	148.363	7.1353	6.70326	6.96148	6.44503	-1.71123	0.0870381	0.999802
ENSMUSG00000100010	1700010I02Rik	lncRNA	MGI:1922726	OTTMUSG00000045104.1	1.22506	2.33765	0.716872	19.1338	4.1648	3.56423	3.00152	4.12695	1.70889	0.0874711	0.999802
ENSMUSG00000117278	Gm36684	lncRNA	MGI:5595843	OTTMUSG00000072195.1	1.73473	3.32818	1.01566	15.6517	3.51744	3.58708	2.75177	4.42239	1.70798	0.0876401	0.999802
ENSMUSG00000108288	Gm44202	lncRNA	MGI:5690594	OTTMUSG00000057799.1	-1.57137	-2.97186	0.920282	11.4003	3.45911	3.17488	3.94045	2.40932	-1.70748	0.0877323	0.999802
ENSMUSG00000084899	Gm15344	lncRNA	MGI:3708098	OTTMUSG00000020539.1	0.940644	1.91938	0.551433	37.0603	5.06582	5.50433	5.10963	5.89904	1.70582	0.0880422	0.999802
ENSMUSG00000109450	Gm39043	lncRNA	MGI:5621928	OTTMUSG00000059260.1	4.08532	16.9748	2.39552	1.66571	1.23562	0.9842	0	1.9684	1.7054	0.0881191	NA
ENSMUSG00000109297	Gm31522	lncRNA	MGI:5590681	OTTMUSG00000059046.1	-1.90655	-3.7491	1.11883	9.91377	3.10276	2.66917	3.36995	1.9684	-1.70405	0.0883713	0.999802
ENSMUSG00000113598	Gm48287	lncRNA	MGI:6097724	OTTMUSG00000067599.1	-0.623353	-1.54045	0.365889	89.6788	6.45577	6.48456	6.78327	6.18585	-1.70367	0.0884433	0.999802
ENSMUSG00000109321	A330076H08Rik	lncRNA	MGI:2443193	OTTMUSG00000059560.1	0.597048	1.51262	0.350503	109.185	6.70115	6.52405	6.22233	6.82578	1.7034	0.088493	0.999802
ENSMUSG00000086369	E330017L17Rik	lncRNA	MGI:2442924	OTTMUSG00000009525.1	-2.05201	-4.14682	1.20509	6.60216	2.55018	2.85972	3.58886	2.13059	-1.70278	0.0886086	0.999802
ENSMUSG00000107526	1700003I16Rik	lncRNA	MGI:1923949	OTTMUSG00000057534.1	3.06501	8.36876	1.80171	5.778	2.32504	1.34039	0.425711	2.25508	1.70117	0.088911	NA
ENSMUSG00000109532	Gm42397	lncRNA	MGI:5625282	OTTMUSG00000059667.1	0.287858	1.22083	0.170366	54572.5	15.728	15.6755	15.5295	15.8215	1.68964	0.091096	0.999802
ENSMUSG00000086199	Bcas3os1	lncRNA	MGI:1918739	OTTMUSG00000001037.1	0.363479	1.28652	0.215273	818.296	9.65469	9.47954	9.28597	9.67311	1.68845	0.0913241	0.999802
ENSMUSG00000116747	Gm41496	lncRNA	MGI:5624381	OTTMUSG00000071826.1	-1.14345	-2.20908	0.677885	343.196	8.28399	8.11176	8.57786	7.64567	-1.68679	0.0916441	0.999802
ENSMUSG00000112758	Gm36172	lncRNA	MGI:5595331	OTTMUSG00000064356.1	-1.96742	-3.91068	1.16792	8.45714	2.96566	2.42978	3.09292	1.76664	-1.68455	0.0920753	NA
ENSMUSG00000109291	Gm2814	lncRNA	MGI:3780984	OTTMUSG00000059096.1	-1.86862	-3.65184	1.10947	7.06859	2.79312	2.74071	3.55258	1.92883	-1.68424	0.0921351	0.999802
ENSMUSG00000091623	Gm17092	lncRNA	MGI:4937919	OTTMUSG00000036764.2	0.487715	1.40222	0.290309	157.098	7.28287	7.23913	6.98272	7.49554	1.67999	0.0929597	0.999802
ENSMUSG00000085477	Gm13335	lncRNA	MGI:3651482	OTTMUSG00000011481.1	-3.38168	-10.4229	2.01462	3.15354	1.79823	1.56254	2.6126	0.512476	-1.67857	0.0932349	0.999802
ENSMUSG00000110747	Gm35657	lncRNA	MGI:5594816	OTTMUSG00000063552.1	1.2373	2.35757	0.737633	17.4963	4.05786	4.10958	3.55258	4.66657	1.67739	0.0934659	0.999802
ENSMUSG00000086245	Gm16170	lncRNA	MGI:3805548	OTTMUSG00000031272.2	0.378806	1.30027	0.225889	366.875	8.50899	8.44004	8.24656	8.63351	1.67696	0.093551	0.999802
ENSMUSG00000097073	9430037G07Rik	lncRNA	MGI:2444544	OTTMUSG00000045602.1	0.443319	1.35973	0.264725	163.383	7.34731	7.4138	7.1957	7.63191	1.67464	0.0940057	0.999802
ENSMUSG00000097405	D630044L22Rik	lncRNA	MGI:3709661	OTTMUSG00000073233.1	-0.721537	-1.64894	0.431197	54.8289	5.75083	5.68926	6.0087	5.36982	-1.67334	0.0942613	0.999802
ENSMUSG00000085353	1700092C17Rik	lncRNA	MGI:1921545	OTTMUSG00000011554.1	0.733184	1.6623	0.438314	57.3404	5.74672	5.22975	4.88621	5.5733	1.67274	0.0943792	0.999802
ENSMUSG00000117994	Gm5820	lncRNA	MGI:3646292	OTTMUSG00000073475.1	0.353477	1.27764	0.212006	3852.07	11.8789	12.0828	11.9053	12.2602	1.6673	0.0954555	0.999802
ENSMUSG00000043833	2900005J15Rik	lncRNA	MGI:1914511	OTTMUSG00000023556.1	0.388051	1.30862	0.232943	390.67	8.59555	8.4819	8.28213	8.68166	1.66587	0.0957402	0.999802
ENSMUSG00000107230	Gm19265	lncRNA	MGI:5011450	OTTMUSG00000056111.1	-0.512864	-1.42688	0.308831	202.107	7.60007	7.89579	8.14475	7.64683	-1.66066	0.0967818	0.999802
ENSMUSG00000111205	Gm39307	lncRNA	MGI:5622192	OTTMUSG00000062357.1	-0.877352	-1.837	0.529577	33.0269	5.02689	5.11741	5.54705	4.68778	-1.6567	0.0975793	0.999802
ENSMUSG00000098172	Gm26973	lncRNA	MGI:5504088	OTTMUSG00000044397.1	-3.45934	-10.9993	2.08886	2.70716	1.55801	1.58377	2.65507	0.512476	-1.65609	0.0977027	NA
ENSMUSG00000089771	Gm16311	lncRNA	MGI:3826532	OTTMUSG00000033431.1	1.04175	2.05873	0.630797	11473.9	13.362	13.3539	12.8425	13.8653	1.65148	0.0986399	0.999802
ENSMUSG00000117042	2700054A10Rik	lncRNA	MGI:1919828	OTTMUSG00000072200.1	0.323887	1.2517	0.196177	1833.35	10.768	10.3361	10.1796	10.4926	1.651	0.098739	0.999802
ENSMUSG00000038311	2410017I17Rik	lncRNA	MGI:1916967	OTTMUSG00000037293.4	-3.68439	-12.8561	2.23168	2.23982	1.4788	0.858677	1.71735	0	-1.65095	0.0987498	NA
ENSMUSG00000085057	Gm13415	lncRNA	MGI:3651241	OTTMUSG00000012003.2	0.330522	1.25747	0.200299	2066.04	10.9905	11.1306	10.954	11.3071	1.65014	0.0989144	0.999802
ENSMUSG00000099616	4932413F04Rik	lncRNA	MGI:2441690	OTTMUSG00000048463.1	0.844513	1.79566	0.512397	35.1534	5.09514	5.26419	4.82493	5.70345	1.64816	0.0993196	0.999802
ENSMUSG00000117650	4933435E02Rik	lncRNA	MGI:1918541	OTTMUSG00000073157.1	-2.72323	-6.60348	1.65295	3.86707	2.04407	1.77218	2.79636	0.748004	-1.64749	0.0994565	NA
ENSMUSG00000113851	Gm48503	lncRNA	MGI:6098031	OTTMUSG00000066990.1	1.19484	2.28919	0.725941	15.6822	3.9894	3.93732	3.39601	4.47864	1.64591	0.0997819	0.999802
ENSMUSG00000103961	Gm36388	lncRNA	MGI:5595547	OTTMUSG00000050917.1	0.337507	1.26357	0.205743	3605.93	11.7919	11.9531	11.7685	12.1377	1.64043	0.100915	0.999802
ENSMUSG00000084840	Gm11468	lncRNA	MGI:3649218	OTTMUSG00000001131.1	-1.86172	-3.63441	1.13559	7.47704	2.59108	2.70881	3.4888	1.92883	-1.63942	0.101125	0.999802
ENSMUSG00000116760	Gm1604a	lncRNA	MGI:3807545	OTTMUSG00000072057.2	-0.534241	-1.44818	0.325896	270.312	7.88567	7.25298	7.48675	7.0192	-1.6393	0.101151	0.999802
ENSMUSG00000110345	Gm45572	lncRNA	MGI:5791408	OTTMUSG00000060972.1	-0.816245	-1.76082	0.498007	37.1891	5.19499	4.96512	5.35962	4.57062	-1.63902	0.101209	0.999802
ENSMUSG00000074067	Gm10619	lncRNA	MGI:3708756	OTTMUSG00000047589.3	-2.14028	-4.40848	1.30608	7.23705	2.6746	2.0885	2.90103	1.27597	-1.6387	0.101275	0.999802
ENSMUSG00000044471	Lncpint	lncRNA	MGI:2673128	OTTMUSG00000014734.3	-0.313136	-1.24241	0.191422	33008.8	14.9893	14.8091	14.9563	14.662	-1.63584	0.101873	0.999802
ENSMUSG00000098284	A330093E20Rik	lncRNA	MGI:2147325	OTTMUSG00000044951.2	0.598619	1.51427	0.365979	99.094	6.57923	6.27036	5.98418	6.55653	1.63567	0.101909	0.999802
ENSMUSG00000117900	Gm50323	lncRNA	MGI:6303185	OTTMUSG00000074166.1	-0.856875	-1.81111	0.524755	47.1026	5.48447	5.49278	5.93597	5.04959	-1.63291	0.102489	0.999802
ENSMUSG00000097049	6530411M01Rik	lncRNA	MGI:1915041	OTTMUSG00000072096.1	2.37283	5.17957	1.45505	6.45536	2.58769	1.74112	0.955452	2.5268	1.63075	0.102942	NA
ENSMUSG00000108175	Gm16499	lncRNA	MGI:3704267	OTTMUSG00000057152.1	-0.540678	-1.45466	0.331734	88.7721	6.45543	6.64996	6.9149	6.38502	-1.62985	0.103132	0.999802
ENSMUSG00000086443	4933421A08Rik	lncRNA	MGI:1918347	OTTMUSG00000008934.1	-0.644137	-1.5628	0.395424	73.4533	6.16152	6.25109	6.56589	5.9363	-1.62898	0.103317	0.999802
ENSMUSG00000086072	Gm11861	lncRNA	MGI:3650457	OTTMUSG00000004661.1	1.66007	3.16031	1.01958	9.98506	3.21212	2.7894	2.03302	3.54578	1.62819	0.103484	0.999802
ENSMUSG00000114370	Gm46411	lncRNA	MGI:5826048	OTTMUSG00000068297.1	0.812415	1.75615	0.499569	34.8661	5.09549	5.17547	4.7856	5.56535	1.62623	0.1039	0.999802
ENSMUSG00000113629	Gm48558	lncRNA	MGI:6098113	OTTMUSG00000066524.1	0.427872	1.34525	0.26315	293.524	8.16375	8.38046	8.1613	8.59961	1.62596	0.103957	0.999802
ENSMUSG00000107388	Gm42788	lncRNA	MGI:5662925	OTTMUSG00000055639.1	-0.661069	-1.58125	0.406602	65.8891	6.02453	5.98369	6.30258	5.66481	-1.62584	0.103984	0.999802
ENSMUSG00000097448	Platr22	lncRNA	MGI:4439804	OTTMUSG00000042944.1	-0.456387	-1.3721	0.280714	923.248	9.80108	9.61045	9.86233	9.35857	-1.62581	0.103991	0.999802
ENSMUSG00000113524	Gm47847	lncRNA	MGI:6097052	OTTMUSG00000067138.1	-2.70907	-6.53902	1.67154	4.72149	2.10216	1.78524	2.82248	0.748004	-1.6207	0.105081	0.999802
ENSMUSG00000112707	D830005E20Rik	lncRNA	MGI:3045284	OTTMUSG00000064098.1	-0.810994	-1.75442	0.500701	50.7833	5.54365	5.08444	5.47181	4.69706	-1.61972	0.105293	0.999802
ENSMUSG00000115449	Gm49175	lncRNA	MGI:6118609	OTTMUSG00000069344.1	-2.34956	-5.0967	1.45291	4.77994	2.30083	2.10372	2.94695	1.26048	-1.61715	0.105847	0.999802
ENSMUSG00000086350	B230369F24Rik	lncRNA	MGI:2443392	OTTMUSG00000033659.1	-0.325506	-1.2531	0.201444	523.421	9.01465	9.20174	9.36357	9.03992	-1.61586	0.106124	0.999802
ENSMUSG00000099343	Gm28836	lncRNA	MGI:5579542	OTTMUSG00000048503.1	-0.714423	-1.64083	0.443772	58.8566	5.76165	5.99435	6.27832	5.71038	-1.60989	0.107422	0.999802
ENSMUSG00000106334	Gm43549	lncRNA	MGI:5663686	OTTMUSG00000053031.2	1.11246	2.16214	0.691388	17.3223	4.06161	4.04574	3.4888	4.60267	1.60903	0.107611	0.999802
ENSMUSG00000113193	Gm40576	lncRNA	MGI:5623461	OTTMUSG00000066206.1	2.00066	4.00183	1.24367	6.22806	2.68538	2.2202	1.41523	3.02518	1.60867	0.107688	0.999802
ENSMUSG00000114400	Gm47533	lncRNA	MGI:6096539	OTTMUSG00000067782.1	4.05905	16.6685	2.53044	1.69143	1.16058	0.958161	0	1.91632	1.60409	0.108694	NA
ENSMUSG00000084787	Gm12436	lncRNA	MGI:3651705	OTTMUSG00000006853.1	3.80741	14.0006	2.37443	1.81995	1.27852	0.879417	0	1.75883	1.60351	0.108823	NA
ENSMUSG00000085664	Atxn7l1os2	lncRNA	MGI:1923086	OTTMUSG00000032992.1	0.521349	1.4353	0.325381	152.885	7.22793	7.2637	6.98133	7.54607	1.60227	0.109095	0.999802
ENSMUSG00000084824	Gm16344	lncRNA	MGI:3840129	OTTMUSG00000033980.1	1.2447	2.3697	0.776952	15.6681	3.91444	3.92572	3.27892	4.57251	1.60203	0.109148	0.999802
ENSMUSG00000113974	4930442G10Rik	lncRNA	MGI:1921236	OTTMUSG00000066431.1	-1.85858	-3.6265	1.16049	8.59311	2.95574	2.7079	3.28992	2.12589	-1.60155	0.109255	NA
ENSMUSG00000109338	Gm45030	lncRNA	MGI:5753606	OTTMUSG00000059110.2	0.498816	1.41305	0.311852	249.333	7.86232	8.26491	7.96616	8.56366	1.59953	0.109703	0.999802
ENSMUSG00000106255	Gm36793	lncRNA	MGI:5595952	OTTMUSG00000053591.1	3.89557	14.8828	2.43636	2.09822	1.25735	0.656578	0	1.31316	1.59893	0.109836	NA
ENSMUSG00000097616	1110019D14Rik	lncRNA	MGI:1923561	OTTMUSG00000057090.1	0.328729	1.25591	0.205858	6543.75	12.5995	12.1844	12.0265	12.3422	1.59687	0.110295	0.999802
ENSMUSG00000110755	BC049987	lncRNA	MGI:3039606	OTTMUSG00000063360.1	-0.473795	-1.38876	0.297368	457.789	8.73673	9.01759	9.22321	8.81196	-1.59329	0.111094	0.999802
ENSMUSG00000113019	Gm47467	lncRNA	MGI:6096433	OTTMUSG00000067482.1	0.504295	1.41843	0.316635	148.128	7.17369	6.9616	6.71977	7.20344	1.59267	0.111234	0.999802
ENSMUSG00000114486	Gm48447	lncRNA	MGI:6097958	OTTMUSG00000069062.1	2.7893	6.91294	1.75159	3.8631	1.88976	1.87299	0.955452	2.79052	1.59244	0.111287	NA
ENSMUSG00000055061	4931431C16Rik	lncRNA	MGI:1921614	OTTMUSG00000028675.1	-1.56487	-2.95851	0.98363	8.17555	3.02396	3.31933	4.00971	2.62895	-1.59091	0.111629	0.999802
ENSMUSG00000116197	Gm38619	lncRNA	MGI:5621504	OTTMUSG00000071226.1	4.4581	21.9797	2.80297	1.28626	0.844724	1.07752	0	2.15504	1.59049	0.111724	NA
ENSMUSG00000085323	9130410C08Rik	lncRNA	MGI:1918862	OTTMUSG00000008581.1	0.664731	1.58527	0.418414	50.2164	5.65628	5.61513	5.29444	5.93581	1.58869	0.11213	0.999802
ENSMUSG00000116903	Gm19522	lncRNA	MGI:5011707	OTTMUSG00000071474.1	-0.342275	-1.26775	0.21573	1315.97	10.3403	10.3958	10.5524	10.2392	-1.58659	0.112605	0.999802
ENSMUSG00000112289	1110019B22Rik	lncRNA	MGI:1915779	OTTMUSG00000063981.1	-0.405559	-1.3246	0.255787	267.933	8.03738	8.24226	8.46052	8.024	-1.58553	0.112845	0.999802
ENSMUSG00000116491	4930513L16Rik	lncRNA	MGI:1925271	OTTMUSG00000070666.1	3.30514	9.88429	2.08637	2.55211	1.59946	1.49471	0.529741	2.45968	1.58416	0.113158	NA
ENSMUSG00000116537	Gm49698	lncRNA	MGI:6215155	OTTMUSG00000071407.1	1.33211	2.51771	0.841312	12.5166	3.64896	3.32328	2.72917	3.91739	1.58337	0.113337	0.999802
ENSMUSG00000108497	Gm44738	lncRNA	MGI:5753314	OTTMUSG00000058365.1	-3.85958	-14.5161	2.4387	1.9497	1.22634	0.846892	1.69378	0	-1.58264	0.113503	NA
ENSMUSG00000118107	Gm34455	lncRNA	MGI:5593614	OTTMUSG00000073288.2	-0.613363	-1.52982	0.387916	98.233	6.55061	6.23145	6.53811	5.92478	-1.58117	0.113838	0.999802
ENSMUSG00000112532	Gm36283	lncRNA	MGI:5595442	OTTMUSG00000064112.1	-0.41605	-1.33427	0.26336	299.439	8.15738	7.79166	7.98602	7.59731	-1.57978	0.114158	0.999802
ENSMUSG00000075463	4930594M22Rik	lncRNA	MGI:1925478	OTTMUSG00000025743.1	0.972799	1.96264	0.616376	1144.55	10.0304	10.2327	9.70883	10.7565	1.57826	0.114507	0.999802
ENSMUSG00000117485	Gm19696	lncRNA	MGI:5011881	OTTMUSG00000072788.1	0.345598	1.27068	0.219149	1107.01	10.0764	10.1913	10.0026	10.38	1.577	0.114797	0.999802
ENSMUSG00000056716	Gm5420	lncRNA	MGI:3645721	OTTMUSG00000048405.2	-1.69674	-3.24168	1.07599	6.90268	2.81736	2.96972	3.68437	2.25508	-1.57692	0.114815	0.999802
ENSMUSG00000097805	Gm17473	lncRNA	MGI:4937107	OTTMUSG00000070079.1	0.567671	1.48213	0.361151	86.7469	6.42141	6.30698	6.03773	6.57623	1.57184	0.115989	0.999802
ENSMUSG00000112599	Gm47719	lncRNA	MGI:6096847	OTTMUSG00000064508.1	-0.496306	-1.4106	0.316176	390.684	8.50475	8.13382	8.32769	7.93994	-1.56971	0.116482	0.999802
ENSMUSG00000085091	Egfros	lncRNA	MGI:2443051	OTTMUSG00000005186.1	-0.343192	-1.26856	0.218743	967.64	9.90225	9.89899	10.0535	9.74451	-1.56893	0.116665	0.999802
ENSMUSG00000086171	Pcsk2os1	lncRNA	MGI:3605632	OTTMUSG00000006466.1	2.25737	4.78119	1.43923	4.25814	2.21998	2.10527	1.25758	2.95297	1.56845	0.116776	0.999802
ENSMUSG00000109781	Gm45509	lncRNA	MGI:5791345	OTTMUSG00000060587.1	-0.356888	-1.28066	0.227622	392.732	8.60692	8.68324	8.85189	8.51459	-1.56789	0.116906	0.999802
ENSMUSG00000118376	Gm9926	lncRNA	MGI:3642582	OTTMUSG00000074309.1	-0.291871	-1.22423	0.186414	704.386	9.45035	9.53967	9.68578	9.39356	-1.56572	0.117415	0.999802
ENSMUSG00000110399	Gm45238	lncRNA	MGI:5791074	OTTMUSG00000060536.1	-1.5745	-2.97832	1.00664	12.1857	3.40727	2.93404	3.79418	2.0739	-1.56411	0.117791	0.999802
ENSMUSG00000101028	Gm28723	lncRNA	MGI:5579429	OTTMUSG00000048398.1	-1.18183	-2.26864	0.756473	14.0558	3.85019	3.75343	4.29856	3.2083	-1.56229	0.11822	0.999802
ENSMUSG00000087093	Gm15486	lncRNA	MGI:3705263	OTTMUSG00000022598.2	-0.783555	-1.72137	0.502753	56.1317	5.72054	5.96592	6.34518	5.58665	-1.55853	0.119108	0.999802
ENSMUSG00000085873	Ttc39aos1	lncRNA	MGI:3651956	OTTMUSG00000008290.1	-1.57085	-2.9708	1.00801	10.1595	3.26208	2.69389	3.49595	1.89184	-1.55837	0.119145	0.999802
ENSMUSG00000052403	Fcnaos	lncRNA	MGI:3701343	OTTMUSG00000012511.1	-0.740949	-1.67128	0.475956	36.9537	5.18639	5.31362	5.6866	4.94065	-1.55676	0.119527	0.999802
ENSMUSG00000086368	Gm13830	lncRNA	MGI:3651141	OTTMUSG00000014646.2	0.379094	1.30052	0.243671	630.03	9.26523	9.38281	9.1954	9.57022	1.55576	0.119764	0.999802
ENSMUSG00000085604	Dhx58os	lncRNA	MGI:3705104	OTTMUSG00000002054.1	-0.801432	-1.74283	0.515941	30.5058	4.93439	5.0699	5.45569	4.68412	-1.55334	0.120342	0.999802
ENSMUSG00000097451	Rian	lncRNA	MGI:1922995	OTTMUSG00000043208.7	-0.767297	-1.70208	0.494445	46.8017	5.48196	5.13894	5.51534	4.76253	-1.55183	0.120702	0.999802
ENSMUSG00000097893	1700034P13Rik	lncRNA	MGI:1920581	OTTMUSG00000045232.2	0.349557	1.27417	0.225341	301.254	8.22813	8.16554	7.99243	8.33864	1.55124	0.120845	0.999802
ENSMUSG00000112412	Gm35239	lncRNA	MGI:5594398	OTTMUSG00000065515.1	-1.21955	-2.32873	0.786717	13.6378	3.79637	3.60103	4.15534	3.04672	-1.55017	0.1211	0.999802
ENSMUSG00000079045	Prox1os	lncRNA	MGI:4937200	OTTMUSG00000040163.1	-0.447704	-1.36387	0.289123	310.113	8.24521	8.18222	8.43609	7.92835	-1.54849	0.121505	0.999802
ENSMUSG00000115013	Gm49231	lncRNA	MGI:6118692	OTTMUSG00000069941.1	-4.06594	-16.7483	2.63192	1.39265	0.980719	0.900477	1.80095	0	-1.54486	0.12238	NA
ENSMUSG00000102329	Gm10851	lncRNA	MGI:3641824	OTTMUSG00000050955.1	-0.540933	-1.45491	0.350301	198.6	7.57797	7.58013	7.85541	7.30485	-1.54419	0.122541	0.999802
ENSMUSG00000105709	Gm42723	lncRNA	MGI:5662860	OTTMUSG00000055179.1	1.46409	2.75889	0.948376	22.5388	3.80571	2.2804	1.71735	2.84344	1.54379	0.12264	0.999802
ENSMUSG00000098720	Gm27239	lncRNA	MGI:5521082	OTTMUSG00000044453.1	0.581612	1.49652	0.376883	74.9032	6.21227	6.26786	5.95501	6.58071	1.54321	0.122779	0.999802
ENSMUSG00000105731	Gm43063	lncRNA	MGI:5663200	OTTMUSG00000054931.1	3.86732	14.5942	2.50619	2.0164	1.19407	0.823863	0	1.64773	1.54311	0.122805	NA
ENSMUSG00000059631	1500035N22Rik	lncRNA	MGI:1917508	OTTMUSG00000023553.1	0.424734	1.34233	0.275376	785.028	9.58187	9.55975	9.33272	9.78677	1.54238	0.122981	0.999802
ENSMUSG00000090990	Gm17197	lncRNA	MGI:4938024	OTTMUSG00000036779.1	3.80712	13.9977	2.47321	2.02314	1.22554	0.879417	0	1.75883	1.53934	0.123721	NA
ENSMUSG00000086448	9330162012Rik	lncRNA	MGI:3604449	OTTMUSG00000000604.2	-0.559234	-1.47349	0.363747	151.675	7.1919	6.99412	7.27077	6.71747	-1.53743	0.124189	0.999802
ENSMUSG00000059706	A830035A12Rik	lncRNA	MGI:3045382	OTTMUSG00000003093.1	-1.5848	-2.99966	1.03136	7.81068	3.00213	3.01687	3.78364	2.25011	-1.53661	0.124389	0.999802
ENSMUSG00000096995	2810029C07Rik	lncRNA	MGI:1919920	OTTMUSG00000066362.1	-0.420764	-1.33864	0.2739	228.979	7.82058	7.86533	8.06133	7.66933	-1.5362	0.12449	0.999802
ENSMUSG00000117446	Gm35551	lncRNA	MGI:5594710	OTTMUSG00000072785.1	-2.8843	-7.3835	1.87784	4.78423	2.17127	1.28499	2.10308	0.466902	-1.53597	0.124546	NA
ENSMUSG00000111912	Gm48521	lncRNA	MGI:6098057	OTTMUSG00000064517.1	-1.06203	-2.08787	0.691632	39.9403	5.10952	5.1714	5.55703	4.78576	-1.53554	0.124651	0.999802
ENSMUSG00000086289	Gm16933	lncRNA	MGI:4439857	OTTMUSG00000042144.2	-2.52928	-5.77282	1.64936	4.90315	2.17349	1.73055	2.48172	0.979378	-1.53349	0.125156	NA
ENSMUSG00000117794	Gm50328	lncRNA	MGI:6303192	OTTMUSG00000073343.1	3.83736	14.2942	2.50237	1.70465	1.17225	0.883319	0	1.76664	1.53349	0.125156	NA
ENSMUSG00000087489	Gm15656	lncRNA	MGI:3783099	OTTMUSG00000024945.1	1.4832	2.79567	0.967674	8.9326	3.16636	3.25224	2.5894	3.91508	1.53274	0.125339	0.999802
ENSMUSG00000114242	Gm31219	lncRNA	MGI:5590378	OTTMUSG00000067740.1	-2.61057	-6.10745	1.70381	3.57808	1.9562	1.73166	2.71531	0.748004	-1.5322	0.125473	0.999802
ENSMUSG00000097002	Gm2670	lncRNA	MGI:3780839	OTTMUSG00000068799.1	-1.73281	-3.32375	1.13097	6.50215	2.73984	2.85022	3.57455	2.12589	-1.53215	0.125484	0.999802
ENSMUSG00000097603	A430010J10Rik	lncRNA	MGI:2442501	OTTMUSG00000057376.2	-0.444321	-1.36067	0.290176	177.801	7.41954	7.05133	7.27252	6.83014	-1.53121	0.125717	0.999802
ENSMUSG00000057913	Gm10032	lncRNA	MGI:3642901	OTTMUSG00000068882.1	-1.57051	-2.97009	1.02729	10.6622	3.27941	2.56462	3.21293	1.91632	-1.52878	0.126319	0.999802
ENSMUSG00000116114	Gm35853	lncRNA	MGI:5595012	OTTMUSG00000071155.1	-0.345149	-1.27028	0.226157	387.158	8.58721	8.66649	8.84105	8.49193	-1.52615	0.126972	0.999802
ENSMUSG00000108297	Gm44167	lncRNA	MGI:5690559	OTTMUSG00000056493.1	-0.928631	-1.90347	0.609166	24.9563	4.62755	4.54431	5.04182	4.0468	-1.52443	0.127401	0.999802
ENSMUSG00000112146	Gm46210	lncRNA	MGI:5825847	OTTMUSG00000064688.1	0.398084	1.31776	0.261446	339.734	8.3771	8.15822	7.94406	8.37238	1.52262	0.127853	0.999802
ENSMUSG00000117313	Gm49838	lncRNA	MGI:6270506	OTTMUSG00000072416.1	-0.86267	-1.8184	0.566592	38.4569	5.18048	5.07776	5.52802	4.6275	-1.52256	0.127869	0.999802
ENSMUSG00000113313	Gm32036	lncRNA	MGI:5591195	OTTMUSG00000067326.1	-0.420338	-1.33824	0.276266	174.53	7.40782	7.39665	7.60158	7.19172	-1.5215	0.128135	0.999802
ENSMUSG00000115862	Gm41333	lncRNA	MGI:5624218	OTTMUSG00000070602.1	-1.42424	-2.68374	0.936139	9.30534	3.2842	3.16383	3.79548	2.53219	-1.5214	0.128159	0.999802
ENSMUSG00000110463	Gm35998	lncRNA	MGI:5595157	OTTMUSG00000061999.1	-3.2932	-9.80281	2.16783	2.29417	1.43978	1.50227	2.49206	0.512476	-1.51912	0.128733	NA
ENSMUSG00000109947	Gm45669	lncRNA	MGI:5791505	OTTMUSG00000058707.1	-0.46247	-1.3779	0.304446	285.306	8.11706	8.1819	8.37393	7.98987	-1.51905	0.12875	0.999802
ENSMUSG00000105773	4930563F08Rik	lncRNA	MGI:1922619	OTTMUSG00000055424.1	0.574584	1.48925	0.378341	94.0279	6.5212	6.50518	6.19314	6.81722	1.51869	0.12884	0.999802
ENSMUSG00000104927	Gm43388	lncRNA	MGI:5663525	OTTMUSG00000053539.1	-1.10042	-2.14417	0.724676	18.7303	4.11173	3.50889	4.03627	2.98152	-1.5185	0.128889	0.999802
ENSMUSG00000097402	Gm17399	lncRNA	MGI:4937033	OTTMUSG00000062900.1	-0.480011	-1.39475	0.316644	102.981	6.65714	6.92279	7.15447	6.6911	-1.51594	0.129536	0.999802
ENSMUSG00000110605	Gm32856	lncRNA	MGI:5592015	OTTMUSG00000061654.2	-0.403396	-1.32262	0.266119	330.106	8.34763	8.38938	8.60052	8.17823	-1.51585	0.129558	0.999802
ENSMUSG00000112630	Gm36908	lncRNA	MGI:5596067	OTTMUSG00000064449.1	0.961741	1.94766	0.634667	22.2583	4.4633	4.44447	3.95471	4.93422	1.51535	0.129685	0.999802
ENSMUSG00000115395	Gm49224	lncRNA	MGI:6118681	OTTMUSG00000070329.1	-3.31896	-9.97943	2.19103	2.73649	1.53184	0.707613	1.41523	0	-1.51479	0.129825	NA
ENSMUSG00000055494	Gm14168	lncRNA	MGI:3651463	OTTMUSG00000015868.1	-0.716279	-1.64294	0.473392	50.1095	5.6144	5.58352	5.92402	5.24301	-1.51308	0.13026	0.999802
[truncated: 7,090 more rows]

## Sheet: 3. CTRL.ZT16-CTRL.ZT04
Gene_ID	Gene_Name	Gene_type	MGI_ID	Havana_gene	log2FoldChange	FoldChange	lfcSE	baseMean_nolog	mean_normdata_allsamples	mean_2groups_CTRL.ZT04_CTRL.ZT16	mean_CTRL.ZT04	mean_CTRL.ZT16	stat	pvalue	padj_BH_customfilter
[truncated: 7,553 more rows]

[truncated: 3 more sheets: 4. KO.ZT16-CTRL.ZT04, Normalized data (DESeq2) lncRNA, Count data lncRNA]
