# Supplementary material for: Expression Landscape and Circadian Regulation of lncRNAs in the Kidney
Source: Acta Physiol (Oxf). 2026 Jul 3;242(8):e70273. doi: 10.1111/apha.70273 (PMC13332011; doi:10.1111/apha.70273)
Supplement: Supplementary file 6 — Table S6: Number of DE lncRNA and mRNA per cell type ZT16vsZT4. [file APHA-242-e70273-s009.xlsx]

## Sheet: Ctrl mice ZT16 vs ZT4
Differentially expressed transcripts in Ctrl mice
	lncRNAs			mRNAs
	n	Up at ZT16	Up at ZT4	n	Up at ZT16	Up at ZT4
Vasc.	1760	0	9	12842	10	4
Mes./Per.	1777	1	2	12962	36	61
SMC/JGC	161	0	0	4736	0	0
Podo.	208	0	0	5616	0	2
PCT	2911	25	49	14050	119	118
PST	1746	3	15	12184	9	20
thinDL	1087	0	1	11205	7	8
thinAL	753	0	1	9624	0	6
TAL	2110	4	21	13003	85	73
MD	85	0	0	3241	0	0
DCT1	1175	2	4	10910	32	21
DCT2	939	1	2	10025	19	14
CNT	639	0	0	9206	9	4
CCD	1038	0	0	10854	13	12
MCD	1134	1	5	11015	1	10
aIC	582	0	0	9079	7	5
bIC	647	0	1	9340	2	1
UT	536	0	0	9233	0	0
Myel.	536	0	0	9293	2	1
BC	85	0	0	3374	0	0
TC/NK	169	0	0	5289	0	0
n= number of trancripts in the comparison
