# Supplementary material for: Expression Landscape and Circadian Regulation of lncRNAs in the Kidney
Source: Acta Physiol (Oxf). 2026 Jul 3;242(8):e70273. doi: 10.1111/apha.70273 (PMC13332011; doi:10.1111/apha.70273)
Supplement: Supplementary file 7 — Table S7: Number of DE lncRNA and mRNA per cell type cKOt vs. Ctrl. [file APHA-242-e70273-s007.xlsx]

## Sheet: Ctrl mice vs cKOt ZT16 & ZT4
Differentially expressed transcripts in cKOt mice
	lncRNAs						mRNAs
	Ctrl vs. cKOt mice						Ctrl vs. cKOt mice
	ZT4			ZT16			ZT4			ZT16
	n	Up in cKOt	Down in cKOt	n	Up in cKOt	Down in cKOt	n	Up in cKOt	Down in cKOt	n	Up in cKOt	Down in cKOt
Vasc.	1708	0	2	1709	0	0	12767	13	4	12797	10	4
Mes./Per.	1641	4	2	1749	2	0	12682	14	22	12967	1	4
SMC/JGC	164	0	0	139	0	0	4824	1	0	4577	0	0
Podo.	214	0	0	250	0	0	5823	0	2	6270	0	0
PCT	2971	33	28	2863	18	22	14131	150	134	14010	58	116
PST	1713	6	8	1809	14	9	12125	55	50	12248	59	87
thinDL	986	1	2	1111	1	0	10853	20	15	11283	2	1
thinAL	803	0	0	726	0	0	9813	8	12	9575	3	6
TAL	1967	3	1	2104	6	3	12701	50	25	13007	22	18
MD	60	0	0	106	0	0	2475	0	0	3909	0	0
DCT1	1138	0	0	1122	1	1	10813	16	11	10804	9	10
DCT2	945	0	0	979	0	0	10085	8	4	10269	3	2
CNT	688	0	0	761	0	0	9415	11	5	9658	6	4
CCD	931	0	1	1012	0	0	10474	16	2	10858	7	4
MCD	997	1	0	1097	1	0	10897	5	3	10929	4	2
aIC	518	0	0	620	0	0	8547	10	4	9324	10	5
bIC	610	0	0	692	0	1	9287	8	12	9559	9	12
UT	577	0	0	459	0	0	9443	0	1	8980	1	0
Myel.	497	0	0	489	0	0	9000	1	0	9070	0	1
BC	78	0	0	62	0	0	2896	0	0	2835	0	0
TC/NK	134	0	0	149	0	0	4769	0	0	4981	1	1
n= number of trancripts in the comparison
