# Supplementary material for: Expression Landscape and Circadian Regulation of lncRNAs in the Kidney
Source: Acta Physiol (Oxf). 2026 Jul 3;242(8):e70273. doi: 10.1111/apha.70273 (PMC13332011; doi:10.1111/apha.70273)
Supplement: Supplementary file 8 — Table S8: DS DESeq2 lncRNA. [file APHA-242-e70273-s011.xlsx]

## Sheet: 1. KO.ZT04-CTRL.ZT04
Gene_ID	Gene_Name	Gene_type	log2FoldChange	FoldChange	lfcSE	baseMean_nolog	mean_normdata_allsamples	mean_2groups_CTRL.ZT04_KO.ZT04	mean_CTRL.ZT04	mean_KO.ZT04	stat	pvalue	padj_BH_customfilter	Description	Chromosome_Name	Gene_Start	Gene_End	Strand	Transcript_count	Source_gene
ENSMUSG00000114452	A530001N23Rik	lncRNA	3.3602	10.2688	0.232019	628.691	8.46793	8.49414	10.1679	6.82038	14.4824	1.56480174562985e-47	5.56756461095101e-44	RIKEN cDNA A530001N23 gene [Source:MGI Symbol;Acc:MGI:3045361]	13	60631318	60636622	-1	5	havana
ENSMUSG00000087333	Gm13652	lncRNA	0.893227	1.85733	0.0807246	2541.22	11.2085	11.2234	11.6684	10.7785	11.0651	1.85213003927639e-28	3.2949393398727e-25	predicted gene 13652 [Source:MGI Symbol;Acc:MGI:3650033]	2	74955215	74968142	-1	1	havana
ENSMUSG00000090622	A930033H14Rik	lncRNA	-2.0609	-4.17245	0.217788	498.857	8.53655	8.49999	7.46397	9.536	-9.46287	2.99594112401508e-21	3.55318617308188e-18	RIKEN cDNA A930033H14 gene [Source:MGI Symbol;Acc:MGI:2444562]	10	69045592	69048928	-1	1	havana
ENSMUSG00000100426	Gm4208	lncRNA	-2.51695	-5.72372	0.274771	2274.6	10.6176	10.6073	9.3614	11.8533	-9.16018	5.18130035949917e-20	4.60876666977451e-17	predicted gene 4208 [Source:MGI Symbol;Acc:MGI:3782384]	1	62860510	62871529	-1	2	havana
ENSMUSG00000073274	Gm14636	lncRNA	1.46694	2.76434	0.160657	602.027	9.09035	8.98737	9.7156	8.25915	9.13087	6.79528970834022e-20	4.8355281564549e-17	predicted gene 14636 [Source:MGI Symbol;Acc:MGI:3641976]	X	19011600	19034490	-1	7	havana
ENSMUSG00000078706	Gm53	lncRNA	1.17502	2.25795	0.133078	7682.43	12.7662	12.6544	13.2432	12.0656	8.82955	1.05101767979714e-18	6.23253484119703e-16	predicted gene 53 [Source:MGI Symbol;Acc:MGI:2684899]	11	96141924	96160126	1	11	havana
ENSMUSG00000074919	Gm10787	lncRNA	-2.0766	-4.21811	0.237472	323.245	7.46439	6.8333	5.80643	7.86017	-8.74459	2.23825825657547e-18	1.13767469669936e-15	predicted gene 10787 [Source:MGI Symbol;Acc:MGI:3642150]	10	76847829	76858048	1	1	ensembl_havana
ENSMUSG00000063018	2010204K13Rik	lncRNA	0.869477	1.827	0.100231	940.936	9.73864	9.89111	10.3239	9.45836	8.67471	4.14594033276079e-18	1.84390696299536e-15	RIKEN cDNA 2010204K13 gene [Source:MGI Symbol;Acc:MGI:1922859]	X	7278056	7311382	-1	8	havana
ENSMUSG00000085017	Gm13412	lncRNA	-1.99042	-3.97353	0.237276	211.697	7.31118	6.85845	5.88116	7.83574	-8.38863	4.91821178442975e-17	1.94433305877789e-14	predicted gene 13412 [Source:MGI Symbol;Acc:MGI:3650612]	2	32415043	32418002	1	1	havana
ENSMUSG00000112762	4930459C07Rik	lncRNA	3.93865	15.3339	0.474914	35.9917	4.15247	4.34286	6.32682	2.35891	8.2934	1.10059289619867e-16	3.91590952467486e-14	RIKEN cDNA 4930459C07 gene [Source:MGI Symbol;Acc:MGI:1922131]	10	96061882	96084728	1	2	havana
ENSMUSG00000121353		lncRNA	1.35576	2.55933	0.166381	2662.44	11.2262	11.2201	11.8966	10.5436	8.14853	3.68367187964087e-16	1.19150041343293e-13	novel transcript	13	4400396	4441264	-1	4	havana
ENSMUSG00000085121	5730437C11Rik	lncRNA	4.30728	19.798	0.5476	28.7032	3.55763	3.79765	5.79242	1.80288	7.86574	3.66933880118361e-15	1.08795895455094e-12	RIKEN cDNA 5730437C11 gene [Source:MGI Symbol;Acc:MGI:1917808]	3	98844965	98848572	-1	1	havana
ENSMUSG00000121096	Gm57390	lncRNA	0.873923	1.83264	0.111856	2054.31	10.8678	11.0673	11.507	10.6276	7.81296	5.58612312599589e-15	1.52887892940718e-12	predicted gene, 57390 [Source:MGI Symbol;Acc:MGI:7338693]	11	98657199	98658572	1	1	havana_tagene
ENSMUSG00000114693	Gm41177	lncRNA	2.23634	4.71201	0.29112	73.4364	5.76828	6.07185	7.17803	4.96567	7.68186	1.56800902942632e-14	3.98498294764204e-12	predicted gene, 41177 [Source:MGI Symbol;Acc:MGI:5624062]	14	65409783	65422881	1	3	havana
ENSMUSG00000116903	Gm19522	lncRNA	-2.01151	-4.03203	0.267215	208.306	7.2385	6.763	5.73394	7.79206	-7.52767	5.16548270483482e-14	1.22525249758682e-11	predicted gene, 19522 [Source:MGI Symbol;Acc:MGI:5011707]	16	42704733	42732428	-1	1	havana
ENSMUSG00000121375		lncRNA	1.94831	3.85921	0.260589	657.809	8.97948	8.97304	9.96926	7.97682	7.47654	7.63044327215837e-14	1.69681982264622e-11	novel transcript	16	75443099	75501354	1	3	havana
ENSMUSG00000097146	Gm4211	lncRNA	1.47524	2.78029	0.20406	188.638	7.41212	7.33286	8.08926	6.57646	7.2294	4.85122899974218e-13	1.01533369300486e-10	predicted gene 4211 [Source:MGI Symbol;Acc:MGI:3782387]	13	81105784	81111849	-1	1	havana
ENSMUSG00000118384	9030625G05Rik	lncRNA	2.09528	4.27308	0.291526	285.986	7.43509	7.92057	8.98025	6.86089	7.18727	6.61015772503964e-13	1.3066078436495e-10	RIKEN cDNA 9030625G05 gene [Source:MGI Symbol;Acc:MGI:1918795]	18	75105835	75114618	-1	1	havana
ENSMUSG00000101517	4732465J04Rik	lncRNA	0.775261	1.7115	0.108807	1373.04	10.3617	10.3492	10.7373	9.96104	7.12513	1.03981096900813e-12	1.94718285670048e-10	RIKEN cDNA 4732465J04 gene [Source:MGI Symbol;Acc:MGI:3041208]	10	95581939	95633098	1	19	havana
ENSMUSG00000104973	A530041M06Rik	lncRNA	1.80371	3.49116	0.269014	544.569	8.72121	8.93823	9.85347	8.02298	6.70489	2.01556897607199e-11	3.58569720843206e-09	RIKEN cDNA A530041M06 gene [Source:MGI Symbol;Acc:MGI:3026943]	3	104406636	104408923	-1	1	havana
ENSMUSG00000091412	Gm2895	lncRNA	2.24584	4.74312	0.338951	32.5859	4.61671	5.15801	6.28614	4.02988	6.62584	3.452785620221e-11	5.85000535083158e-09	predicted gene 2895 [Source:MGI Symbol;Acc:MGI:3781073]	15	66841172	66884888	1	1	havana
ENSMUSG00000121505	Gm4956	lncRNA	-1.36102	-2.56867	0.209038	3064.43	11.3505	11.1079	10.4358	11.78	-6.51087	7.47160342710509e-11	1.19349564964945e-08	predicted gene 4956 [Source:NCBI gene (formerly Entrezgene);Acc:241041]	1	21355457	21395963	-1	60	ensembl_havana
ENSMUSG00000015451	C4a	lncRNA	-1.78552	-3.44744	0.27444	1118.51	9.4074	8.88571	7.98749	9.78392	-6.50605	7.71512083809369e-11	1.19349564964945e-08	complement component 4A (Rodgers blood group) [Source:MGI Symbol;Acc:MGI:98320]	17	35028069	35042440	-1	10	ensembl_havana
ENSMUSG00000054057	A930004D18Rik	lncRNA	0.807548	1.75023	0.124601	994.885	9.88041	9.75732	10.1619	9.35272	6.48107	9.10728026241022e-11	1.35015429890232e-08	RIKEN cDNA A930004D18 gene [Source:MGI Symbol;Acc:MGI:1925190]	2	18030004	18042548	-1	3	ensembl_havana
ENSMUSG00000087574	C030037D09Rik	lncRNA	0.702412	1.62722	0.112674	1038.89	9.94736	9.9733	10.3226	9.62397	6.23403	4.54575807863472e-10	6.46952289751293e-08	RIKEN cDNA C030037D09 gene [Source:MGI Symbol;Acc:MGI:1924865]	11	88609354	88619986	1	3	havana
ENSMUSG00000085087	Gm13528	lncRNA	-0.714584	-1.64101	0.118701	1021.73	9.96355	10.0748	9.72521	10.4243	-6.02004	1.7437456819483e-09	2.38624889860463e-07	predicted gene 13528 [Source:MGI Symbol;Acc:MGI:3651630]	2	33067914	33072202	1	1	havana
ENSMUSG00000121458	AW822252	lncRNA	-1.32061	-2.49771	0.219626	1327.34	10.2253	10.1717	9.53152	10.8119	-6.01299	1.82133472620986e-09	2.40011442809433e-07	expressed sequence AW822252 [Source:NCBI gene (formerly Entrezgene);Acc:331578]	X	52697822	52718739	-1	5	havana
ENSMUSG00000089744	Gm16146	lncRNA	1.60511	3.04218	0.269069	155.209	6.98187	7.05762	7.86899	6.24625	5.96539	2.44043228087023e-09	3.1010921626201e-07	predicted gene 16146 [Source:MGI Symbol;Acc:MGI:3801801]	18	84876042	84877711	-1	2	havana
ENSMUSG00000115946	Mirt2	lncRNA	-0.560918	-1.47521	0.0942559	801.225	9.59366	9.67143	9.39164	9.95123	-5.95101	2.66498028735575e-09	3.26965512496957e-07	myocardial infraction associated transcript 2 [Source:MGI Symbol;Acc:MGI:3642813]	15	76150661	76154039	-1	4	havana
ENSMUSG00000107427	Gm43948	lncRNA	2.36769	5.16113	0.416167	55.4513	5.28463	5.48204	6.66029	4.3038	5.68927	1.27585058090945e-08	1.5131587889586e-06	predicted gene, 43948 [Source:MGI Symbol;Acc:MGI:5690340]	6	101036132	101174974	1	1	havana
ENSMUSG00000055015	Gm9961	lncRNA	2.48224	5.58763	0.439707	32.6883	4.34081	4.50764	5.70247	3.31281	5.64521	1.64978493633498e-08	1.89352735596124e-06	predicted gene 9961 [Source:MGI Symbol;Acc:MGI:3642444]	16	11719227	11748464	1	1	havana
ENSMUSG00000121476		lncRNA	1.24461	2.36954	0.224954	152.653	7.16629	7.20231	7.81524	6.58938	5.53272	3.15305434260981e-08	3.50580229718929e-06	novel transcript	9	75375855	75393963	1	3	havana
ENSMUSG00000087305	A430035B10Rik	lncRNA	0.460889	1.37639	0.0852407	961.866	9.88741	9.9543	10.1843	9.72435	5.40691	6.41202193504788e-08	6.91332546815162e-06	RIKEN cDNA A430035B10 gene [Source:MGI Symbol;Acc:MGI:2443789]	6	8488795	8510430	-1	6	havana
ENSMUSG00000113586	Gm48606	lncRNA	1.21296	2.31812	0.225815	730.412	9.31067	9.32552	9.96538	8.68566	5.37146	7.8100283556927e-08	8.17296496751606e-06	predicted gene, 48606 [Source:MGI Symbol;Acc:MGI:6098190]	12	16257734	16336120	1	2	havana
ENSMUSG00000109473	B930025P03Rik	lncRNA	-2.19278	-4.57187	0.410409	39.9918	4.64406	5.48904	4.35987	6.61822	-5.34292	9.14616490449951e-08	9.29772992291693e-06	RIKEN cDNA B930025P03 gene [Source:MGI Symbol;Acc:MGI:2443166]	8	10920422	10932454	-1	2	havana
ENSMUSG00000120875	A830021M18Rik	lncRNA	-1.22626	-2.3396	0.231361	220.332	7.57053	7.81568	7.20789	8.42347	-5.30019	1.15680219104205e-07	1.1433061654799e-05	RIKEN cDNA A830021M18 gene [Source:MGI Symbol;Acc:MGI:4437721]	15	36726918	36728863	1	1	havana_tagene
ENSMUSG00000120476	Gm33694	lncRNA	2.52574	5.7587	0.480147	24.6694	4.24422	4.08354	5.39559	2.77148	5.26035	1.43778996067643e-07	1.38260991353696e-05	predicted gene, 33694 [Source:MGI Symbol;Acc:MGI:5592853]	3	31114947	31133853	-1	2	havana_tagene
ENSMUSG00000086638	4930405A21Rik	lncRNA	1.01302	2.01813	0.19463	117.106	6.72318	6.63174	7.12242	6.14107	5.20482	1.94183500180555e-07	1.8181707727432e-05	RIKEN cDNA 4930405A21 gene [Source:MGI Symbol;Acc:MGI:1922096]	2	156556460	156562829	-1	2	havana
ENSMUSG00000120761	Gm57314	lncRNA	-3.3498	-10.1951	0.651463	17.5897	3.57972	3.40963	1.89435	4.9249	-5.14197	2.71870547540311e-07	2.4802959183293e-05	predicted gene, 57314 [Source:MGI Symbol;Acc:MGI:7338541]	5	113711246	113734534	-1	2	havana_tagene
ENSMUSG00000108308	Gm45218	lncRNA	-1.59451	-3.01993	0.317555	78.2371	5.97092	6.03387	5.20805	6.8597	-5.02121	5.13456510518828e-07	4.56719566106498e-05	predicted gene 45218 [Source:MGI Symbol;Acc:MGI:5753794]	6	91576214	91582496	1	1	havana
ENSMUSG00000121023	Gm39193	lncRNA	1.22479	2.33721	0.247102	83.2905	6.29171	6.26678	6.87583	5.65774	4.95661	7.17337832123945e-07	6.22509269926097e-05	predicted gene, 39193 [Source:MGI Symbol;Acc:MGI:5622078]	8	71857992	71858543	-1	1	havana_tagene
ENSMUSG00000100706	Gm19744	lncRNA	-3.13296	-8.77233	0.635776	18.2034	3.6265	3.67556	2.26505	5.08606	-4.92778	8.31703760329445e-07	7.00637382491598e-05	predicted gene, 19744 [Source:MGI Symbol;Acc:MGI:5011929]	8	49296512	49323573	1	9	havana
ENSMUSG00000085068	Gm15895	lncRNA	-1.06312	-2.08944	0.215893	1062.47	9.90065	9.60553	9.08337	10.1277	-4.92427	8.46751193005585e-07	7.00637382491598e-05	predicted gene 15895 [Source:MGI Symbol;Acc:MGI:3802071]	8	111532270	111534109	1	1	havana
ENSMUSG00000110710	C78859	lncRNA	0.870085	1.82777	0.177746	207.418	7.63635	7.77544	8.20472	7.34616	4.8951	9.82575383918217e-07	7.94546185450231e-05	expressed sequence C78859 [Source:MGI Symbol;Acc:MGI:2142856]	8	95048786	95054728	1	1	havana
ENSMUSG00000097497	Gm26652	lncRNA	2.10347	4.29741	0.430933	42.8136	5.06661	4.93104	5.91083	3.95125	4.8812	1.05443573685971e-06	8.33707189277078e-05	predicted gene, 26652 [Source:MGI Symbol;Acc:MGI:5477146]	X	19068635	19104128	-1	5	havana
ENSMUSG00000109089	4833411C07Rik	lncRNA	-1.90598	-3.74763	0.393622	160.085	6.99506	7.02922	6.04683	8.0116	-4.84216	1.28437894631335e-06	9.93439193691932e-05	RIKEN cDNA 4833411C07 gene [Source:MGI Symbol;Acc:MGI:1918874]	8	10949871	10973631	1	15	havana
ENSMUSG00000112139	Gm47431	lncRNA	1.30276	2.467	0.27734	72.759	6.01836	5.68998	6.34593	5.03402	4.69733	2.63589918859733e-06	0.000199543	predicted gene, 47431 [Source:MGI Symbol;Acc:MGI:6096379]	12	52448142	52494908	-1	1	havana
ENSMUSG00000074398	Gm15441	lncRNA	-2.16952	-4.49872	0.464364	665.468	8.8502	8.93627	8.03412	9.83843	-4.67202	2.98253598941626e-06	0.000218862	predicted gene 15441 [Source:MGI Symbol;Acc:MGI:3641753]	3	96463071	96474117	-1	6	ensembl_havana
ENSMUSG00000121050	Gm57047	lncRNA	0.674409	1.59594	0.144418	244.245	7.90129	7.93036	8.26588	7.59484	4.66986	3.01411566347247e-06	0.000218862	predicted gene, 57047 [Source:MGI Symbol;Acc:MGI:7338007]	9	62252176	62254041	1	1	havana_tagene
ENSMUSG00000109291	Gm2814	lncRNA	-1.66958	-3.18121	0.35864	56.1802	5.49405	5.86427	5.04441	6.68413	-4.65529	3.23518608041562e-06	0.000230216	predicted gene 2814 [Source:MGI Symbol;Acc:MGI:3780984]	8	10948161	10950604	-1	1	havana
ENSMUSG00000118366	9130016M20Rik	lncRNA	0.52905	1.44298	0.11842	24741.5	14.574	14.5341	14.803	14.2651	4.46758	7.91105817336129e-06	0.000551913	RIKEN cDNA 9130016M20 gene [Source:MGI Symbol;Acc:MGI:1918870]	19	31927484	31929761	1	1	havana
ENSMUSG00000100850	4930434B07Rik	lncRNA	-2.01488	-4.04147	0.452413	31.5387	4.75587	4.32504	3.31483	5.33526	-4.45364	8.4428081885434e-06	0.000577683	RIKEN cDNA 4930434B07 gene [Source:MGI Symbol;Acc:MGI:1921223]	1	90081350	90087184	1	1	havana
ENSMUSG00000084781	D930015M05Rik	lncRNA	-2.10596	-4.30485	0.475548	25.226	4.40532	4.59331	3.59416	5.59246	-4.4285	9.48923966912768e-06	0.000637032	RIKEN cDNA D930015M05 gene [Source:MGI Symbol;Acc:MGI:3612068]	2	92239237	92262653	1	1	havana
ENSMUSG00000097204	Gm17690	lncRNA	0.371885	1.29404	0.0846073	1139.02	10.14	10.2041	10.3896	10.0186	4.39543	1.10553860173684e-05	0.000728427	predicted gene, 17690 [Source:MGI Symbol;Acc:MGI:4937324]	3	96074780	96079747	-1	3	havana
ENSMUSG00000056411	Gm12500	lncRNA	0.736715	1.66638	0.169523	172.084	7.39209	7.37753	7.74951	7.00556	4.34582	1.38756360320979e-05	0.000897628	predicted gene 12500 [Source:MGI Symbol;Acc:MGI:3650304]	3	107992900	107995327	1	2	ensembl_havana
ENSMUSG00000087380	2210408F21Rik	lncRNA	-0.271425	-1.207	0.0625713	4110.15	11.9937	11.8918	11.7572	12.0264	-4.33786	1.43876533603182e-05	0.00091413	RIKEN cDNA 2210408F21 gene [Source:MGI Symbol;Acc:MGI:1920902]	6	31197244	31346635	1	86	havana
ENSMUSG00000109628	BC024386	lncRNA	-0.405247	-1.32432	0.0939929	52500.5	15.6622	15.7427	15.5405	15.945	-4.31146	1.62178777784762e-05	0.00101234	cDNA sequence BC023486 [Source:MGI Symbol;Acc:MGI:2669313]	7	140485908	140487904	1	42	havana
ENSMUSG00000105199	Gm43581	lncRNA	2.49175	5.62461	0.578532	47.172	5.1714	4.90157	5.94864	3.8545	4.30702	1.65465366170783e-05	0.00101504	predicted gene 43581 [Source:MGI Symbol;Acc:MGI:5663718]	3	104550310	104553173	1	1	havana
ENSMUSG00000105402	Gm3716	lncRNA	0.440724	1.35729	0.103041	4550.12	12.1144	11.9823	12.2069	11.7578	4.27717	1.89283862690449e-05	0.00112828	predicted gene 3716 [Source:MGI Symbol;Acc:MGI:3781892]	5	64751135	64768077	-1	6	havana
ENSMUSG00000121345	2610005L07Rik	lncRNA	0.583729	1.49872	0.136512	7819.11	12.9029	12.9928	13.2805	12.7052	4.27602	1.90266756579995e-05	0.00112828	cadherin 11 pseudogene [Source:NCBI gene (formerly Entrezgene);Acc:381598]	8	20016466	20055498	1	1	havana
ENSMUSG00000109714	Gm35021	lncRNA	-0.781055	-1.71839	0.183492	118.634	6.82542	6.93501	6.54565	7.32438	-4.25661	2.07548091793216e-05	0.00121058	predicted gene, 35021 [Source:MGI Symbol;Acc:MGI:5594180]	8	36190804	36224671	1	6	havana
ENSMUSG00000120518	Gm56712	lncRNA	0.661238	1.58144	0.155864	201.731	7.59009	7.79564	8.12651	7.46477	4.2424	2.2113968886569e-05	0.00126906	predicted gene, 56712 [Source:MGI Symbol;Acc:MGI:7337338]	15	78911198	78911830	1	1	havana_tagene
ENSMUSG00000109877	Gm45609	lncRNA	-1.1124	-2.16205	0.263598	45.4613	5.42984	5.49784	4.94204	6.05363	-4.22006	2.4423798575807e-05	0.00137324	predicted gene 45609 [Source:MGI Symbol;Acc:MGI:5791445]	2	154916101	154941430	1	8	havana
ENSMUSG00000085586	Gm11613	lncRNA	0.483501	1.39813	0.114648	312.174	8.27264	8.27187	8.51506	8.02867	4.21727	2.47273333984356e-05	0.00137324	predicted gene 11613 [Source:MGI Symbol;Acc:MGI:3651819]	11	97535010	97551193	-1	2	havana
ENSMUSG00000107458	Gm44040	lncRNA	-2.56344	-5.91117	0.608314	41.5683	4.37687	3.19884	2.05409	4.34358	-4.21401	2.50873429333875e-05	0.00137324	predicted gene, 44040 [Source:MGI Symbol;Acc:MGI:5690432]	6	108495990	108502648	-1	1	havana
ENSMUSG00000112366	C730027H18Rik	lncRNA	0.736865	1.66655	0.175025	3785.93	11.8203	12.0061	12.3651	11.647	4.21007	2.55296597232205e-05	0.00137628	RIKEN cDNA C730027H18 gene [Source:MGI Symbol;Acc:MGI:2442303]	10	71004567	71017870	-1	3	havana
ENSMUSG00000117814	Gm50431	lncRNA	0.43111	1.34827	0.102792	1977.74	10.936	10.9347	11.1496	10.7199	4.19401	2.74066053685485e-05	0.00145541	predicted gene, 50431 [Source:MGI Symbol;Acc:MGI:6303362]	19	46869934	46871878	1	1	havana
ENSMUSG00000057913	Gm10032	lncRNA	-2.08229	-4.23479	0.500562	51.395	5.12516	4.64731	3.60193	5.69269	-4.1599	3.18388401381728e-05	0.00166592	predicted gene 10032 [Source:MGI Symbol;Acc:MGI:3642901]	14	67021929	67031207	1	2	ensembl_havana
ENSMUSG00000115016	Gm33906	lncRNA	1.10168	2.14605	0.271794	522.948	8.80596	9.1439	9.70778	8.58002	4.05337	5.04841164592137e-05	0.00259416	predicted gene, 33906 [Source:MGI Symbol;Acc:MGI:5593065]	14	123280694	123502414	1	6	havana
ENSMUSG00000085444	Gm13936	lncRNA	1.58085	2.99146	0.390254	95.5769	6.07022	6.13234	6.88493	5.37974	4.05082	5.10373874744363e-05	0.00259416	predicted gene 13936 [Source:MGI Symbol;Acc:MGI:3651878]	2	110027234	110086476	1	1	havana
ENSMUSG00000120254	Gm32960	lncRNA	-0.643057	-1.56163	0.159376	1366.87	10.3666	10.1591	9.83624	10.482	-4.03484	5.46403405291555e-05	0.00273817	predicted gene, 32960 [Source:MGI Symbol;Acc:MGI:5592119]	19	38337108	38381459	1	4	havana_tagene
ENSMUSG00000119985	Gm56570	lncRNA	0.713303	1.63955	0.178099	184.979	7.47143	7.60817	7.96401	7.25233	4.0051	6.19906353558909e-05	0.00306337	predicted gene, 56570 [Source:MGI Symbol;Acc:MGI:7337054]	13	58363480	58364901	1	1	havana_tagene
ENSMUSG00000097613	Gm17597	lncRNA	-0.753603	-1.686	0.188611	284.908	8.09745	8.15941	7.77587	8.54295	-3.99554	6.45470936785441e-05	0.00314601	predicted gene, 17597 [Source:MGI Symbol;Acc:MGI:4937231]	15	81684992	81686814	-1	1	havana
ENSMUSG00000112774	Gm36041	lncRNA	4.55472	23.5021	1.14742	8.51925	2.08302	2.10874	3.87131	0.346172	3.96953	7.20136794364965e-05	0.0034625	predicted gene, 36041 [Source:MGI Symbol;Acc:MGI:5595200]	10	122222797	122270938	1	29	havana
ENSMUSG00000093394	Gm20621	lncRNA	-1.39184	-2.62413	0.35103	52.3792	5.45484	5.45713	4.77311	6.14115	-3.96502	7.33897960601645e-05	0.00346286	predicted gene 20621 [Source:MGI Symbol;Acc:MGI:5313068]	15	88773983	88775728	-1	3	havana
ENSMUSG00000108288	Gm44202	lncRNA	-0.934747	-1.91156	0.23586	129.764	6.93999	6.75968	6.3321	7.18726	-3.96315	7.39677969007088e-05	0.00346286	predicted gene, 44202 [Source:MGI Symbol;Acc:MGI:5690594]	6	81962729	81963724	-1	1	havana
ENSMUSG00000100459	Gm5833	lncRNA	2.8279	7.10037	0.715905	19.7676	3.53861	3.39063	4.84175	1.93952	3.9501	7.81186160533949e-05	0.00360969	predicted gene 5833 [Source:MGI Symbol;Acc:MGI:3779530]	1	138567833	138609815	-1	2	havana
ENSMUSG00000106352	5033403H07Rik	lncRNA	2.13933	4.40558	0.54552	30.6811	4.24855	4.47214	5.46777	3.4765	3.92164	8.79488851143414e-05	0.00397022	RIKEN cDNA 5033403H07 gene [Source:MGI Symbol;Acc:MGI:1923204]	5	53130334	53151778	-1	10	havana
ENSMUSG00000096950	Gm9530	lncRNA	1.20597	2.30692	0.30756	107.181	6.49404	6.57015	7.17425	5.96605	3.92108	8.81526300024911e-05	0.00397022	predicted gene 9530 [Source:MGI Symbol;Acc:MGI:3779939]	1	154939193	154959012	-1	1	havana
ENSMUSG00000120913	C330020E22Rik	lncRNA	-0.784007	-1.72191	0.200636	350.987	8.30428	7.76007	7.37395	8.14619	-3.9076	9.32165057158703e-05	0.0041458	RIKEN cDNA C330020E22 gene [Source:MGI Symbol;Acc:MGI:2444986]	4	129276486	129289058	1	3	havana_tagene
ENSMUSG00000106334	Gm43549	lncRNA	0.790297	1.72943	0.203523	3189.27	11.5703	11.7173	12.1204	11.3142	3.88309	0.000103138	0.00453045	predicted gene 43549 [Source:MGI Symbol;Acc:MGI:5663686]	3	55485526	55490151	-1	1	havana
ENSMUSG00000085148	Mir22hg	lncRNA	-0.35739	-1.28111	0.0923518	12345.6	13.5676	13.5351	13.3551	13.715	-3.86987	0.000108893	0.00472491	Mir22 host gene (non-protein coding) [Source:MGI Symbol;Acc:MGI:1914348]	11	75352365	75357502	1	2	havana
ENSMUSG00000120206	Gm29899	lncRNA	1.03727	2.05234	0.268275	164.297	7.188	7.39823	7.93486	6.8616	3.86643	0.000110441	0.00473432	predicted gene, 29899 [Source:MGI Symbol;Acc:MGI:5589058]	14	19758074	19782064	1	3	havana_tagene
ENSMUSG00000093606	B130034C11Rik	lncRNA	0.491233	1.40565	0.127162	725.583	9.47685	9.48585	9.73192	9.23979	3.86306	0.000111978	0.00474305	RIKEN cDNA B130034C11 gene [Source:MGI Symbol;Acc:MGI:3041186]	16	87292823	87309969	1	9	havana
ENSMUSG00000120727	Gm53240	lncRNA	2.23871	4.71975	0.583406	17.3309	3.67239	3.68872	4.74048	2.63696	3.83731	0.000124387	0.00518496	predicted gene, 53240 [Source:MGI Symbol;Acc:MGI:6721555]	2	59428907	59441898	1	2	havana_tagene
ENSMUSG00000085929	Gm13421	lncRNA	0.477619	1.39244	0.124527	2076.44	10.9937	10.9081	11.1444	10.6718	3.83547	0.000125325	0.00518496	predicted gene 13421 [Source:MGI Symbol;Acc:MGI:3649922]	2	27430429	27436104	1	4	havana
ENSMUSG00000110945	Gm9856	lncRNA	0.623934	1.54107	0.163476	570.734	9.10972	9.03471	9.3478	8.72162	3.81666	0.000135269	0.00553205	predicted gene 9856 [Source:MGI Symbol;Acc:MGI:3704347]	9	122848060	122850637	-1	1	havana
ENSMUSG00000105961	Gm40123	lncRNA	-0.842693	-1.79339	0.221987	157.774	7.22862	7.00522	6.59617	7.41427	-3.79613	0.000146971	0.00588371	predicted gene, 40123 [Source:MGI Symbol;Acc:MGI:5623008]	3	108134103	108147563	1	1	havana
ENSMUSG00000074578	Zfas1	lncRNA	0.259123	1.19675	0.0682659	2983.38	11.5303	11.5923	11.7204	11.4642	3.79579	0.000147175	0.00588371	zinc finger, NFX1-type containing 1, antisense RNA 1 [Source:MGI Symbol;Acc:MGI:1916199]	2	166904854	166907783	1	15	ensembl_havana
ENSMUSG00000099413	Gm17767	lncRNA	-0.674404	-1.59594	0.179022	1332.62	10.3402	10.3671	10.0322	10.702	-3.76716	0.000165113	0.00652747	predicted gene, 17767 [Source:MGI Symbol;Acc:MGI:5009931]	1	51546245	51635877	-1	2	havana
ENSMUSG00000120146	Gm30925	lncRNA	0.598857	1.51452	0.159265	400.09	8.57852	8.60913	8.91096	8.3073	3.76012	0.000169834	0.00664032	predicted gene, 30925 [Source:MGI Symbol;Acc:MGI:5590084]	8	116557256	116568699	1	3	havana_tagene
ENSMUSG00000115867	Gm17753	lncRNA	0.465668	1.38096	0.124797	666.23	9.34191	9.32078	9.5569	9.08466	3.7314	0.00019042	0.00736431	predicted gene, 17753 [Source:MGI Symbol;Acc:MGI:5009838]	15	78899529	78910176	-1	4	havana
ENSMUSG00000085772	D630024D03Rik	lncRNA	0.429715	1.34697	0.115266	3586.64	11.7279	11.8349	12.0505	11.6193	3.72803	0.000192981	0.00738308	RIKEN cDNA D630024D03 gene [Source:MGI Symbol;Acc:MGI:3041224]	11	31739169	31774552	-1	5	havana
ENSMUSG00000113892	Gm48605	lncRNA	1.02106	2.02941	0.277054	73.1278	6.0666	6.23105	6.73446	5.72763	3.68541	0.000228336	0.00864276	predicted gene, 48605 [Source:MGI Symbol;Acc:MGI:6098188]	12	16279751	16282228	-1	1	havana
ENSMUSG00000120180	Gm56852	lncRNA	-0.622564	-1.53961	0.169275	211.698	7.68894	7.66848	7.35139	7.98556	-3.67783	0.000235228	0.00880991	predicted gene, 56852 [Source:MGI Symbol;Acc:MGI:7337617]	8	35272461	35274324	-1	1	havana_tagene
ENSMUSG00000086909	Gm4926	lncRNA	2.41223	5.32298	0.660906	11.5179	3.13247	3.37605	4.65847	2.09363	3.64989	0.000262356	0.00972356	predicted gene 4926 [Source:MGI Symbol;Acc:MGI:3646427]	11	46527343	46535833	-1	1	havana
ENSMUSG00000108354	4931431B13Rik	lncRNA	-2.5592	-5.89381	0.702809	27.2745	4.18628	3.73215	2.55628	4.90802	-3.64139	0.00027117	0.00984727	RIKEN cDNA 4931431B13 gene [Source:MGI Symbol;Acc:MGI:1918223]	7	127791222	127802500	-1	2	havana
ENSMUSG00000087020	Gm16283	lncRNA	-0.9776	-1.96919	0.268475	52.1158	5.66654	5.69062	5.21604	6.16521	-3.64131	0.000271257	0.00984727	predicted gene 16283 [Source:MGI Symbol;Acc:MGI:3826591]	18	49888779	49894654	1	2	havana
ENSMUSG00000092124	B930094E09Rik	lncRNA	0.473852	1.38881	0.130225	320.408	8.30857	8.38167	8.61746	8.14588	3.63872	0.000273996	0.00984727	RIKEN cDNA B930094E09 gene [Source:MGI Symbol;Acc:MGI:3603750]	18	31742565	31747100	1	1	ensembl_havana
ENSMUSG00000087132	A930001C03Rik	lncRNA	0.380507	1.3018	0.104955	598.587	9.20065	9.28724	9.47837	9.09611	3.62544	0.000288473	0.0102639	RIKEN cDNA A930001C03 gene [Source:MGI Symbol;Acc:MGI:2441838]	19	4489031	4499001	1	6	havana
ENSMUSG00000085192	Gm12195	lncRNA	-0.96151	-1.94735	0.266739	87.893	6.37149	6.45173	5.97318	6.93029	-3.60469	0.000312528	0.0110097	predicted gene 12195 [Source:MGI Symbol;Acc:MGI:3651100]	11	50024909	50025831	-1	1	havana
ENSMUSG00000121499	Ly6a2	lncRNA	-1.43062	-2.69563	0.39798	21.1562	4.34248	4.35373	3.68686	5.02061	-3.5947	0.00032476	0.0113284	lymphocyte antigen 6 complex, locus A2 [Source:NCBI gene (formerly Entrezgene);Acc:546643]	15	75002080	75006984	-1	6	havana
ENSMUSG00000121492	6820431F20Rik	lncRNA	0.581863	1.49678	0.164773	23552.5	14.4879	14.5537	14.8309	14.2765	3.5313	0.000413527	0.0142848	cadherin 11 pseudogene [Source:NCBI gene (formerly Entrezgene);Acc:547150]	8	20143722	20180155	1	10	havana
ENSMUSG00000121463	Ccl19-ps2	lncRNA	-1.17285	-2.25457	0.33243	110.865	6.63175	6.35763	5.78646	6.9288	-3.52811	0.000418541	0.0143189	chemokine (C-C motif) ligand 19, pseudogene 2 [Source:NCBI gene (formerly Entrezgene);Acc:65958]	4	42070757	42072779	-1	2	havana
ENSMUSG00000097762	4732463B04Rik	lncRNA	-0.598291	-1.51392	0.170918	509.476	8.94789	9.11972	8.82216	9.41728	-3.50047	0.000464444	0.015738	RIKEN cDNA 4732463B04 gene [Source:MGI Symbol;Acc:MGI:3642483]	12	84086243	84100581	-1	1	havana
ENSMUSG00000112189	C730027H18Rik	lncRNA	0.397388	1.31712	0.113773	1777.54	10.7642	10.9548	11.159	10.7506	3.49282	0.000477956	0.0160431	RIKEN cDNA C730027H18 gene [Source:MGI Symbol;Acc:MGI:2442303]	10	71006664	71017882	-1	1	havana
ENSMUSG00000087579	Hectd2os	lncRNA	1.40696	2.65177	0.404839	37.8609	4.91019	5.32894	6.06228	4.5956	3.47535	0.000510188	0.0169649	Hectd2, opposite strand [Source:MGI Symbol;Acc:MGI:1919243]	19	36544889	36683041	-1	45	havana
ENSMUSG00000100975	Gm28875	lncRNA	-0.453212	-1.36908	0.130547	407.07	8.65412	8.71829	8.49636	8.94021	-3.47165	0.000517269	0.0170411	predicted gene 28875 [Source:MGI Symbol;Acc:MGI:5579581]	12	104891760	104892948	-1	1	havana
ENSMUSG00000097440	Gm6277	lncRNA	-0.548268	-1.46233	0.158187	859.142	9.71304	9.67956	9.40627	9.95285	-3.46596	0.00052835	0.0172465	predicted gene 6277 [Source:MGI Symbol;Acc:MGI:3779583]	18	11953728	11973926	-1	2	havana
ENSMUSG00000117485	Gm19696	lncRNA	0.444636	1.36097	0.129244	3850.55	11.8686	11.8519	12.0787	11.6251	3.44027	0.00058113	0.0185678	predicted gene, 19696 [Source:MGI Symbol;Acc:MGI:5011881]	17	84441432	84463868	-1	36	havana
ENSMUSG00000105304	Gm43696	lncRNA	1.52051	2.86893	0.441985	49.8894	5.4429	5.52939	6.23769	4.82108	3.44019	0.000581306	0.0185678	predicted gene 43696 [Source:MGI Symbol;Acc:MGI:5663833]	3	104377976	104384046	-1	1	havana
ENSMUSG00000095959	Gm10845	lncRNA	0.62677	1.5441	0.182269	2285.32	11.1089	11.1385	11.4638	10.8132	3.43871	0.000584484	0.0185678	predicted gene 10845 [Source:MGI Symbol;Acc:MGI:3641716]	14	80097961	80106616	-1	2	ensembl_havana
ENSMUSG00000086825	Gm15675	lncRNA	-0.579941	-1.49479	0.168981	925.715	9.78659	9.76726	9.47876	10.0558	-3.43199	0.000599166	0.0187731	predicted gene 15675 [Source:MGI Symbol;Acc:MGI:3783117]	1	130357518	130364928	-1	1	havana
ENSMUSG00000107451	Gm44421	lncRNA	-0.40086	-1.3203	0.116837	705.201	9.44223	9.34094	9.13964	9.54223	-3.43094	0.000601499	0.0187731	predicted gene, 44421 [Source:MGI Symbol;Acc:MGI:5690813]	6	90455448	90456668	1	1	havana
ENSMUSG00000112545	1300014J16Rik	lncRNA	0.642399	1.56092	0.187746	834.014	9.64562	9.66161	9.98306	9.34016	3.42163	0.000622466	0.0192586	RIKEN cDNA 1300014J16 gene [Source:MGI Symbol;Acc:MGI:1921410]	12	80162579	80165374	1	1	havana
ENSMUSG00000109827	Gm6213	lncRNA	-1.60455	-3.04101	0.469759	20.2249	4.07838	4.257	3.48166	5.03233	-3.41568	0.000636228	0.0194477	predicted gene 6213 [Source:MGI Symbol;Acc:MGI:3646754]	8	39750980	39821320	1	6	havana
ENSMUSG00000053889	Kirrel3os	lncRNA	-0.811395	-1.75491	0.237648	87.3565	6.19138	6.13926	5.74146	6.53705	-3.41428	0.000639511	0.0194477	kirre like nephrin family adhesion molecule 3, opposite strand [Source:MGI Symbol;Acc:MGI:3045250]	9	34829529	34840805	-1	1	ensembl_havana
ENSMUSG00000120013	Gm57273	lncRNA	0.434875	1.35179	0.127485	413.161	8.6739	8.71064	8.92575	8.49553	3.41118	0.000646818	0.0195032	predicted gene, 57273 [Source:MGI Symbol;Acc:MGI:7338459]	5	34492036	34493563	-1	1	havana_tagene
ENSMUSG00000050334	C130071C03Rik	lncRNA	0.639485	1.55777	0.187945	297.925	8.15389	8.19984	8.52575	7.87394	3.4025	0.000667713	0.019964	RIKEN cDNA C130071C03 gene [Source:MGI Symbol;Acc:MGI:2443574]	13	83863381	84100589	1	36	havana
ENSMUSG00000102595	Gm30097	lncRNA	1.12067	2.17448	0.32961	32.4404	4.7876	5.2842	5.82554	4.74286	3.39999	0.000673892	0.0199809	predicted gene, 30097 [Source:MGI Symbol;Acc:MGI:5589256]	3	82833972	82915795	-1	2	havana
ENSMUSG00000112035	Gm30539	lncRNA	-2.55902	-5.89306	0.757734	7.2623	2.78259	2.57964	1.5465	3.61279	-3.3772	0.00073228	0.0215327	predicted gene, 30539 [Source:MGI Symbol;Acc:MGI:5589698]	10	126793892	126796866	1	1	havana
ENSMUSG00000097580	Gm5432	lncRNA	0.650859	1.5701	0.194145	105.601	6.66249	6.80937	7.12991	6.48884	3.35244	0.00080102	0.0232723	predicted gene 5432 [Source:MGI Symbol;Acc:MGI:3649057]	12	15867004	15938156	1	1	havana
ENSMUSG00000110755	BC049987	lncRNA	-0.563869	-1.47823	0.168448	10050.3	13.2216	13.252	12.9777	13.5264	-3.34743	0.000815632	0.0232723	cDNA sequence BC049987 [Source:MGI Symbol;Acc:MGI:3039606]	9	44581745	44583563	-1	5	havana
ENSMUSG00000097772	5430416N02Rik	lncRNA	0.354284	1.27835	0.105843	800.915	9.62834	9.59324	9.77047	9.41601	3.34725	0.000816182	0.0232723	RIKEN cDNA 5430416N02 gene [Source:MGI Symbol;Acc:MGI:1918676]	5	100568379	100577449	-1	12	havana
ENSMUSG00000112527	Gm35696	lncRNA	2.98797	7.93354	0.89298	5.6176	2.2016	2.55812	3.7082	1.40803	3.34606	0.000819684	0.0232723	predicted gene, 35696 [Source:MGI Symbol;Acc:MGI:5594855]	10	121342528	121362503	1	4	havana
ENSMUSG00000085923	Gm12781	lncRNA	-0.599173	-1.51485	0.179149	702.471	9.41934	9.52641	9.24321	9.8096	-3.34456	0.000824146	0.0232723	predicted gene 12781 [Source:MGI Symbol;Acc:MGI:3649569]	7	34352609	34362450	1	4	havana
ENSMUSG00000109644	0610005C13Rik	lncRNA	-0.240758	-1.18161	0.0725835	33238.8	15.0147	14.9498	14.8277	15.0718	-3.31697	0.000909991	0.0254909	RIKEN cDNA 0610005C13 gene [Source:MGI Symbol;Acc:MGI:1918911]	7	45217213	45224751	-1	16	havana
ENSMUSG00000041878	8430432A02Rik	lncRNA	0.643625	1.56225	0.194166	145.89	7.15522	7.18532	7.51582	6.85481	3.31481	0.000917042	0.0254909	RIKEN cDNA 8430432A02 gene [Source:MGI Symbol;Acc:MGI:1918774]	1	43131748	43132995	1	1	ensembl_havana
ENSMUSG00000120601	Gm30307	lncRNA	-1.47179	-2.77367	0.444641	47.3903	5.37671	5.37431	4.51862	6.22999	-3.31007	0.000932726	0.0257259	predicted gene, 30307 [Source:MGI Symbol;Acc:MGI:5589466]	1	43236116	43306587	1	4	havana_tagene
ENSMUSG00000109587	Gm31105	lncRNA	-0.700929	-1.62555	0.21198	196.122	7.554	7.26504	6.91863	7.61145	-3.30659	0.000944402	0.0258476	predicted gene, 31105 [Source:MGI Symbol;Acc:MGI:5590264]	8	81606569	81607798	1	1	havana
ENSMUSG00000120010	Gm57327	lncRNA	0.649521	1.56865	0.196879	191.093	7.49735	7.77114	8.09018	7.45211	3.29908	0.000970019	0.0263151	predicted gene, 57327 [Source:MGI Symbol;Acc:MGI:7338567]	11	120882244	120884527	1	1	havana_tagene
ENSMUSG00000085251	Gm12326	lncRNA	-1.3847	-2.61118	0.419953	27.781	4.62782	4.67146	3.98167	5.36126	-3.29728	0.000976278	0.0263151	predicted gene 12326 [Source:MGI Symbol;Acc:MGI:3651350]	11	71630223	71631292	-1	2	havana
ENSMUSG00000117879	2310015A16Rik	lncRNA	-0.828142	-1.7754	0.252023	231.582	7.75979	7.64739	7.2198	8.07498	-3.28597	0.00101631	0.0271882	RIKEN cDNA 2310015A16 gene [Source:MGI Symbol;Acc:MGI:1916811]	17	32126853	32128003	-1	1	havana
ENSMUSG00000092134	Gm17089	lncRNA	0.68204	1.60441	0.207749	122.301	6.85399	7.16245	7.50839	6.81651	3.283	0.00102707	0.027271	predicted gene 17089 [Source:MGI Symbol;Acc:MGI:4937916]	6	134210121	134220674	-1	1	havana
ENSMUSG00000104520	Gm37336	lncRNA	0.697307	1.62147	0.213059	185.906	7.48179	7.28764	7.64312	6.93215	3.27284	0.00106473	0.0279831	predicted gene, 37336 [Source:MGI Symbol;Acc:MGI:5610564]	1	180029868	180039966	-1	2	havana
ENSMUSG00000085558	4930412C18Rik	lncRNA	0.32802	1.25529	0.100264	2552.84	11.2745	11.5755	11.7394	11.4116	3.27154	0.00106962	0.0279831	RIKEN cDNA 4930412C18 gene [Source:MGI Symbol;Acc:MGI:2443490]	4	9770585	9823414	1	14	havana
ENSMUSG00000113630	4930404H11Rik	lncRNA	-1.27566	-2.4211	0.392624	23.1297	4.39092	4.71479	4.10228	5.32729	-3.24908	0.00115779	0.0300164	RIKEN cDNA 4930404H11 gene [Source:MGI Symbol;Acc:MGI:1921065]	12	71535059	71602907	1	2	havana
ENSMUSG00000097766	5730420D15Rik	lncRNA	1.2103	2.31385	0.372685	38.523	4.97025	5.62536	6.19939	5.05133	3.24751	0.00116421	0.0300164	RIKEN cDNA 5730420D15 gene [Source:MGI Symbol;Acc:MGI:1917773]	10	95253228	95279547	1	3	havana
ENSMUSG00000117494	Gm49970	lncRNA	1.01928	2.02691	0.31567	125.854	6.78574	7.02973	7.52717	6.53229	3.22896	0.00124243	0.0318027	predicted gene, 49970 [Source:MGI Symbol;Acc:MGI:6275239]	18	12995486	12998343	1	1	havana
ENSMUSG00000097124	A530020G20Rik	lncRNA	0.348467	1.27321	0.108147	660.243	9.33355	9.5573	9.73373	9.38088	3.22215	0.00127234	0.0323357	RIKEN cDNA A530020G20 gene [Source:MGI Symbol;Acc:MGI:2442825]	3	121325268	121329855	1	3	havana
ENSMUSG00000096935	1700113A16Rik	lncRNA	0.266523	1.20291	0.0828575	1350.06	10.3938	10.3559	10.49	10.2218	3.21664	0.00129699	0.0327283	RIKEN cDNA 1700113A16 gene [Source:MGI Symbol;Acc:MGI:1923892]	3	88078857	88085096	-1	4	havana
ENSMUSG00000086610	Gm15408	lncRNA	-0.475558	-1.39046	0.148072	625.027	9.26684	9.34232	9.09976	9.58488	-3.21166	0.00131969	0.032941	predicted gene 15408 [Source:MGI Symbol;Acc:MGI:3705101]	5	148943737	148950256	1	6	havana
ENSMUSG00000120226	Gm35287	lncRNA	2.13784	4.40102	0.66665	21.6264	3.82485	3.90051	4.98533	2.8157	3.20684	0.00134203	0.032941	predicted gene, 35287 [Source:MGI Symbol;Acc:MGI:5594446]	2	25365312	25368413	-1	7	havana_tagene
ENSMUSG00000097309	Gm17249	lncRNA	0.702047	1.62681	0.219015	598.336	9.15631	9.19996	9.54683	8.85309	3.20547	0.00134841	0.032941	predicted gene, 17249 [Source:MGI Symbol;Acc:MGI:4936883]	10	84454205	84458442	-1	1	havana
ENSMUSG00000117698	BC037704	lncRNA	0.566459	1.48088	0.176813	338.759	8.37016	8.3908	8.67846	8.10315	3.20373	0.00135662	0.032941	cDNA sequence BC037704 [Source:MGI Symbol;Acc:MGI:2652856]	19	43663572	43665615	1	2	havana
ENSMUSG00000120525	Gm56755	lncRNA	0.628666	1.54613	0.19629	203.512	7.6205	7.72019	8.03247	7.4079	3.20275	0.00136124	0.032941	predicted gene, 56755 [Source:MGI Symbol;Acc:MGI:7337423]	14	70896785	70898115	1	1	havana_tagene
ENSMUSG00000107605	Gm44117	lncRNA	-0.664828	-1.58538	0.207683	204.779	7.62221	7.83814	7.51131	8.16497	-3.20118	0.00136868	0.032941	predicted gene, 44117 [Source:MGI Symbol;Acc:MGI:5690509]	6	90436693	90438450	-1	1	havana
ENSMUSG00000085541	Gm16010	lncRNA	0.819132	1.76434	0.255911	2673.77	11.2658	11.0982	11.5204	10.676	3.20085	0.00137023	0.032941	predicted gene 16010 [Source:MGI Symbol;Acc:MGI:3802126]	9	96898019	96904096	1	2	havana
ENSMUSG00000085890	Tnfsf13os	lncRNA	-0.807551	-1.75024	0.252717	53.1203	5.69059	5.87197	5.47901	6.26494	-3.19548	0.00139597	0.0333347	tumor necrosis factor (ligand) superfamily, member 13, opposite strand [Source:MGI Symbol;Acc:MGI:1919587]	11	69572964	69590214	1	4	havana
ENSMUSG00000101856	1700096K18Rik	lncRNA	0.308799	1.23868	0.096951	600.623	9.21705	9.30874	9.46562	9.15186	3.18511	0.00144701	0.0343231	RIKEN cDNA 1700096K18 gene [Source:MGI Symbol;Acc:MGI:1920821]	5	25735011	25736464	1	1	havana
ENSMUSG00000121234	Gm56922	lncRNA	2.79675	6.94874	0.879731	7.72935	2.65149	2.66634	3.9555	1.37718	3.1791	0.00147733	0.0348103	predicted gene, 56922 [Source:MGI Symbol;Acc:MGI:7337757]	17	84435397	84435849	-1	1	havana_tagene
ENSMUSG00000107785	Gm45083	lncRNA	0.576207	1.49092	0.181971	822.619	9.63507	9.78367	10.0717	9.49568	3.16648	0.00154298	0.0355397	predicted gene 45083 [Source:MGI Symbol;Acc:MGI:5753659]	6	117553500	117589579	-1	7	havana
ENSMUSG00000120623	Gm56503	lncRNA	-0.699897	-1.62439	0.221078	1551.97	10.5415	10.4728	10.1136	10.8319	-3.16584	0.00154636	0.0355397	predicted gene, 56503 [Source:MGI Symbol;Acc:MGI:7336920]	18	61778949	61779750	-1	1	havana_tagene
ENSMUSG00000111962	Gm20110	lncRNA	4.84375	28.7154	1.5301	3.27642	1.39033	1.16569	2.33138	0	3.16564	0.0015474	0.0355397	predicted gene, 20110 [Source:MGI Symbol;Acc:MGI:5012295]	10	99445033	99493996	1	1	havana
ENSMUSG00000087241	Gm11844	lncRNA	0.667813	1.58866	0.210967	151.37	7.13872	7.36236	7.73198	6.99275	3.16549	0.00154824	0.0355397	predicted gene 11844 [Source:MGI Symbol;Acc:MGI:3651040]	4	15022491	15032609	1	3	havana
ENSMUSG00000086360	Gm16214	lncRNA	1.7764	3.42571	0.563636	31.3126	4.38495	4.19443	5.06495	3.32391	3.15169	0.00162331	0.0370239	predicted gene 16214 [Source:MGI Symbol;Acc:MGI:3801724]	9	41933911	41945409	1	1	havana
ENSMUSG00000093535	4930533I22Rik	lncRNA	-0.858296	-1.8129	0.272563	875.037	9.64475	9.84748	9.41124	10.2837	-3.14898	0.00163839	0.03713	RIKEN cDNA 4930533I22 gene [Source:MGI Symbol;Acc:MGI:3612486]	6	57453682	57474656	1	1	havana
ENSMUSG00000109857	Gm53058	lncRNA	-1.40836	-2.65435	0.448458	34.7489	4.89148	4.88619	4.27329	5.49909	-3.14045	0.0016869	0.0375769	predicted gene 53058 [Source:MGI Symbol;Acc:MGI:6435685]	16	13265767	13285110	1	8	havana
ENSMUSG00000121424		lncRNA	-0.604488	-1.52044	0.192501	333.996	8.33205	8.44352	8.15167	8.73537	-3.14018	0.00168845	0.0375769	novel transcript	8	105619378	105629419	1	1	havana
ENSMUSG00000114242	Gm31219	lncRNA	-4.14257	-17.6619	1.31931	6.60357	1.89089	2.59689	1.01757	4.17622	-3.13994	0.0016898	0.0375769	predicted gene, 31219 [Source:MGI Symbol;Acc:MGI:5590378]	13	76404066	76427087	1	2	havana
ENSMUSG00000111765	Gm10635	lncRNA	0.993577	1.99112	0.317039	55.2951	5.6393	6.10843	6.63649	5.58037	3.13393	0.00172482	0.0381175	predicted gene 10635 [Source:MGI Symbol;Acc:MGI:3641740]	9	79351319	79426584	-1	1	havana
ENSMUSG00000109093	Gm39079	lncRNA	-0.23361	-1.17577	0.0745991	74771.3	16.1813	16.2257	16.1083	16.343	-3.13154	0.0017389	0.0381913	predicted gene, 39079 [Source:MGI Symbol;Acc:MGI:5621964]	7	119206904	119242692	-1	5	havana
ENSMUSG00000120332	Gm34499	lncRNA	-2.30914	-4.95589	0.739493	11.1788	3.13124	2.60553	1.50787	3.70319	-3.12261	0.00179257	0.0389853	predicted gene, 34499 [Source:MGI Symbol;Acc:MGI:5593658]	14	46458549	46466807	1	4	havana_tagene
ENSMUSG00000109674	Gm45470	lncRNA	-2.40129	-5.28274	0.769178	13.6692	3.27073	3.46741	2.43733	4.49749	-3.12189	0.00179696	0.0389853	predicted gene 45470 [Source:MGI Symbol;Acc:MGI:5791306]	8	27718714	27730360	1	2	havana
ENSMUSG00000087113	Gm11714	lncRNA	-1.6571	-3.15382	0.532571	15.0835	3.82797	3.54117	2.78732	4.29503	-3.11151	0.00186133	0.040137	predicted gene 11714 [Source:MGI Symbol;Acc:MGI:3649214]	11	107319055	107326515	1	1	havana
ENSMUSG00000112478	Gm47761	lncRNA	0.64138	1.55982	0.206331	5713.95	12.4237	12.5692	12.906	12.2324	3.1085	0.00188038	0.0403037	predicted gene, 47761 [Source:MGI Symbol;Acc:MGI:6096912]	10	17193833	17198976	-1	2	havana
ENSMUSG00000085615	A330035P11Rik	lncRNA	0.380113	1.30144	0.122776	930.706	9.84043	9.98839	10.1772	9.79962	3.09599	0.00196157	0.041695	RIKEN cDNA A330035P11 gene [Source:MGI Symbol;Acc:MGI:2442610]	14	122337385	122344395	-1	4	havana
ENSMUSG00000106287	Gm43585	lncRNA	2.40615	5.30059	0.777509	22.1256	3.98858	3.95444	5.03536	2.87353	3.09469	0.00197016	0.041695	predicted gene 43585 [Source:MGI Symbol;Acc:MGI:5663722]	3	104553557	104554959	1	1	havana
ENSMUSG00000117870	Gm41792	lncRNA	0.473462	1.38844	0.153068	889.365	9.75655	9.90235	10.1338	9.67087	3.09315	0.00198045	0.041695	predicted gene, 41792 [Source:MGI Symbol;Acc:MGI:5624677]	18	81671061	81680962	-1	2	havana
ENSMUSG00000113216	Gm40841	lncRNA	1.48032	2.7901	0.478986	60.7526	5.58198	5.83646	6.59226	5.08066	3.09052	0.00199805	0.041818	predicted gene, 40841 [Source:MGI Symbol;Acc:MGI:5623726]	13	28578436	28604049	-1	6	havana
ENSMUSG00000111078	Gm35028	lncRNA	-2.01868	-4.05213	0.656043	12.9578	3.02259	3.44998	2.39595	4.50401	-3.07705	0.00209058	0.0433532	predicted gene, 35028 [Source:MGI Symbol;Acc:MGI:5594187]	10	44294396	44300320	-1	1	havana
ENSMUSG00000103041	Gm37305	lncRNA	0.257217	1.19517	0.0836571	1051.58	10.0312	10.072	10.2011	9.94294	3.07466	0.00210745	0.0433532	predicted gene, 37305 [Source:MGI Symbol;Acc:MGI:5610533]	3	65865179	65869457	1	1	havana
ENSMUSG00000120409	Gm56519	lncRNA	0.72261	1.65017	0.235027	103.911	6.64761	6.74528	7.10949	6.38107	3.07459	0.00210795	0.0433532	predicted gene, 56519 [Source:MGI Symbol;Acc:MGI:7336952]	12	80161398	80162080	-1	1	havana_tagene
ENSMUSG00000114512	Gm47348	lncRNA	4.27573	19.3697	1.39161	4.49552	1.80472	1.95049	3.45096	0.450007	3.0725	0.00212273	0.0434062	predicted gene, 47348 [Source:MGI Symbol;Acc:MGI:6096246]	13	39624541	39633647	1	1	havana
ENSMUSG00000119986	Gm57193	lncRNA	0.414523	1.33286	0.135072	510.977	8.97914	9.07368	9.27597	8.87139	3.06891	0.00214843	0.0434689	predicted gene, 57193 [Source:MGI Symbol;Acc:MGI:7338299]	7	110246228	110248060	-1	1	havana_tagene
ENSMUSG00000112773	Gm3137	lncRNA	0.413994	1.33237	0.13491	680.461	9.39136	9.3034	9.51188	9.09491	3.06866	0.00215023	0.0434689	predicted gene, 3137 [Source:MGI Symbol;Acc:MGI:3781316]	10	76847335	76865409	-1	1	havana
ENSMUSG00000097875	Gm26704	lncRNA	0.7134	1.63966	0.233562	300.179	8.10408	8.54795	8.92495	8.17095	3.05443	0.0022549	0.0453274	predicted gene, 26704 [Source:MGI Symbol;Acc:MGI:5477198]	15	38866680	38869580	-1	1	havana
ENSMUSG00000097322	A530083I20Rik	lncRNA	0.989685	1.98575	0.32447	45.4809	5.4485	5.57924	6.05033	5.10814	3.05016	0.00228718	0.0457178	RIKEN cDNA A530083I20 gene [Source:MGI Symbol;Acc:MGI:3040711]	9	122714145	122732596	-1	4	havana
ENSMUSG00000097098	9330111N05Rik	lncRNA	1.67472	3.19257	0.550825	34.4651	4.45672	5.23924	6.08465	4.39383	3.04038	0.00236277	0.0469649	RIKEN cDNA 9330111N05 gene [Source:MGI Symbol;Acc:MGI:2443112]	13	81111007	81276983	1	5	havana
ENSMUSG00000097534	Gm16675	lncRNA	0.444369	1.36072	0.146712	323.503	8.32303	8.37137	8.59711	8.14563	3.02886	0.00245482	0.0485235	predicted gene, 16675 [Source:MGI Symbol;Acc:MGI:4439599]	8	47121843	47192550	-1	3	havana
ENSMUSG00000073051	Gm14812	lncRNA	-1.57087	-2.97085	0.522101	12.9723	3.63565	3.68698	2.99441	4.37955	-3.00875	0.00262321	0.0514433	predicted gene 14812 [Source:MGI Symbol;Acc:MGI:3642165]	X	98448937	98487403	-1	1	ensembl_havana
ENSMUSG00000104011	Gm32391	lncRNA	-0.254107	-1.1926	0.0844826	2167.08	11.0703	11.1974	11.0722	11.3226	-3.0078	0.00263144	0.0514433	predicted gene, 32391 [Source:MGI Symbol;Acc:MGI:5591550]	1	164286042	164292059	1	7	havana
ENSMUSG00000111941	Gm33263	lncRNA	1.2152	2.32173	0.405486	48.2523	5.16835	5.42905	6.19907	4.65903	2.9969	0.00272742	0.0530282	predicted gene, 33263 [Source:MGI Symbol;Acc:MGI:5592422]	10	68983603	68986962	-1	1	havana
ENSMUSG00000087196	Gm13373	lncRNA	-2.07405	-4.21068	0.697998	14.3587	3.53306	2.80261	1.90011	3.70512	-2.97143	0.00296413	0.0572268	predicted gene 13373 [Source:MGI Symbol;Acc:MGI:3650390]	2	28205019	28215489	-1	3	havana
ENSMUSG00000113441	Gm40438	lncRNA	-1.40746	-2.6527	0.473852	24.9885	4.4683	4.70165	3.94105	5.46224	-2.97025	0.00297554	0.0572268	predicted gene, 40438 [Source:MGI Symbol;Acc:MGI:5623323]	12	71402215	71545485	1	4	havana
ENSMUSG00000106951	5930430L01Rik	lncRNA	0.261933	1.19908	0.0884067	1164.83	10.1726	10.3097	10.4374	10.1821	2.96282	0.00304835	0.0582328	RIKEN cDNA 5930430L01 gene [Source:MGI Symbol;Acc:MGI:2443110]	5	148926866	148932033	-1	2	havana
ENSMUSG00000072844	G530011O06Rik	lncRNA	0.894167	1.85854	0.301981	137.326	7.01646	6.78922	7.21616	6.36229	2.96101	0.00306632	0.0582328	RIKEN cDNA G530011O06 gene [Source:MGI Symbol;Acc:MGI:3603513]	X	168758039	168761913	-1	1	ensembl_havana
ENSMUSG00000098318	Lockd	lncRNA	-0.807098	-1.74969	0.272673	117.82	6.80999	6.73024	6.35282	7.10766	-2.95994	0.00307694	0.0582328	lncRNA downstream of Cdkn1b [Source:MGI Symbol;Acc:MGI:1915081]	6	134906055	134933761	1	10	havana
ENSMUSG00000114613	Gm10732	lncRNA	0.386523	1.30724	0.131146	456.677	8.81518	8.86292	9.05411	8.67174	2.94727	0.00320595	0.0603533	predicted gene 10732 [Source:MGI Symbol;Acc:MGI:3642638]	13	118739954	118795279	-1	1	havana
ENSMUSG00000121482		lncRNA	-0.382238	-1.30336	0.129779	964.148	9.89799	9.92868	9.73761	10.1197	-2.94529	0.00322647	0.0604199	novel transcript	6	128969873	128985006	1	2	havana
ENSMUSG00000056753	C330011M18Rik	lncRNA	0.397064	1.31683	0.1354	389.058	8.58267	8.7118	8.92009	8.5035	2.93254	0.00336202	0.0626287	RIKEN cDNA C330011M18 gene [Source:MGI Symbol;Acc:MGI:3045248]	8	84791865	84793916	-1	1	ensembl_havana
ENSMUSG00000120162	Gm5817	lncRNA	0.236801	1.17838	0.0808291	2070.78	11.0012	11.0981	11.2171	10.979	2.92965	0.00339347	0.0628852	predicted gene 5817 [Source:MGI Symbol;Acc:MGI:3779527]	17	86463116	86474942	-1	4	havana_tagene
ENSMUSG00000109849	Gm45645	lncRNA	0.408294	1.32712	0.139664	3481.69	11.7386	11.8466	12.0588	11.6343	2.9234	0.00346227	0.0638277	predicted gene 45645 [Source:MGI Symbol;Acc:MGI:5791481]	14	27560122	27598174	-1	1	havana
ENSMUSG00000105659	4930509H03Rik	lncRNA	2.08197	4.23386	0.714577	26.7491	3.98739	4.60149	5.41541	3.78756	2.91358	0.00357314	0.0649191	RIKEN cDNA 4930509H03 gene [Source:MGI Symbol;Acc:MGI:1922357]	3	104417415	104418629	-1	1	havana
ENSMUSG00000073590	3222401L13Rik	lncRNA	0.390004	1.3104	0.133872	329.037	8.34983	8.44584	8.63784	8.25383	2.91326	0.00357676	0.0649191	RIKEN cDNA 3222401L13 gene [Source:MGI Symbol;Acc:MGI:2444186]	18	37788504	37794795	1	2	ensembl_havana
ENSMUSG00000109108	Gm36371	lncRNA	0.447303	1.36349	0.153558	462.337	8.83194	8.89561	9.11791	8.6733	2.91292	0.00358068	0.0649191	predicted gene, 36371 [Source:MGI Symbol;Acc:MGI:5595530]	7	6159515	6160617	1	1	havana
ENSMUSG00000085720	Gm7854	lncRNA	0.771575	1.70713	0.265061	71.9862	6.1164	6.17133	6.59074	5.75191	2.91093	0.00360354	0.0649191	predicted gene 7854 [Source:MGI Symbol;Acc:MGI:3648234]	5	43309029	43392698	-1	3	ensembl_havana
ENSMUSG00000090397	Gm17096	lncRNA	-1.06105	-2.08645	0.364604	43.538	5.35096	5.10059	4.49966	5.70151	-2.91014	0.0036127	0.0649191	predicted gene 17096 [Source:MGI Symbol;Acc:MGI:4937923]	2	166785459	166786228	1	1	havana
ENSMUSG00000087042	Gm11611	lncRNA	0.332621	1.2593	0.114441	1809.46	10.7971	10.8023	10.9708	10.6339	2.90649	0.00365508	0.0653507	predicted gene 11611 [Source:MGI Symbol;Acc:MGI:3707011]	11	97410438	97412721	-1	1	havana
ENSMUSG00000120760	Gm56845	lncRNA	0.660339	1.58045	0.227698	71.6641	6.14146	6.24559	6.5705	5.92069	2.90007	0.00373077	0.0661692	predicted gene, 56845 [Source:MGI Symbol;Acc:MGI:7337603]	8	96534358	96534734	-1	1	havana_tagene
ENSMUSG00000055370	Gm9968	lncRNA	0.534777	1.44872	0.184441	110.055	6.76631	6.63663	6.89798	6.37528	2.89945	0.00373821	0.0661692	predicted gene 9968 [Source:MGI Symbol;Acc:MGI:3642146]	16	43166250	43184029	-1	1	havana
ENSMUSG00000111246	4930517E14Rik	lncRNA	0.586235	1.50132	0.202296	107.682	6.71071	6.90499	7.21108	6.59891	2.8979	0.00375666	0.0661692	Riken cDNA 4930517E14 gene [Source:MGI Symbol;Acc:MGI:5608878]	9	31189317	31192288	-1	1	havana
ENSMUSG00000108435	Gm45051	lncRNA	-0.758905	-1.69221	0.262199	390.455	8.50196	8.23734	7.86187	8.61282	-2.89438	0.00379908	0.0665869	predicted gene 45051 [Source:MGI Symbol;Acc:MGI:5753627]	6	72324012	72325441	-1	1	havana
ENSMUSG00000114441	Gm33472	lncRNA	0.541796	1.45578	0.187696	416.19	8.655	8.66908	8.94525	8.39292	2.88656	0.00389477	0.0679294	predicted gene, 33472 [Source:MGI Symbol;Acc:MGI:5592631]	14	59281444	59298512	-1	3	havana
ENSMUSG00000108676	1700123J17Rik	lncRNA	2.9344	7.64438	1.01988	6.92235	2.03714	2.48731	4.14766	0.82697	2.87721	0.00401213	0.0696349	RIKEN cDNA 1700123J17 gene [Source:MGI Symbol;Acc:MGI:1923978]	7	125823419	125847410	-1	1	havana
ENSMUSG00000110790	Gm47079	lncRNA	-3.22595	-9.35638	1.12244	3.94678	1.99606	1.61836	0.408596	2.82813	-2.87404	0.00405253	0.0697458	predicted gene, 47079 [Source:MGI Symbol;Acc:MGI:6095803]	9	20939603	20943653	-1	1	havana
ENSMUSG00000120798	Bmncr	lncRNA	-1.14935	-2.21814	0.400377	35.0423	5.00523	5.20994	4.6143	5.80558	-2.87067	0.00409601	0.0697458	bone marrow associated noncoding RNA [Source:MGI Symbol;Acc:MGI:5590788]	1	133905262	133918369	1	1	havana_tagene
ENSMUSG00000092220	Gm20528	lncRNA	-0.64361	-1.56223	0.224229	130.104	6.9901	7.0139	6.69018	7.33762	-2.87033	0.00410043	0.0697458	predicted gene 20528 [Source:MGI Symbol;Acc:MGI:5141993]	1	87983115	88146306	-1	2	havana
ENSMUSG00000090358	Gm2822	lncRNA	0.683596	1.60614	0.238222	80.0678	6.28852	6.38355	6.72005	6.04705	2.86958	0.00411022	0.0697458	predicted gene 2822 [Source:MGI Symbol;Acc:MGI:3780992]	13	108449633	108452807	-1	1	havana
ENSMUSG00000108714	Gm21057	lncRNA	-0.702809	-1.62767	0.244959	56.475	5.78889	5.99032	5.65612	6.32452	-2.86909	0.00411653	0.0697458	predicted gene, 21057 [Source:MGI Symbol;Acc:MGI:5434414]	7	79712458	79725015	-1	2	havana
ENSMUSG00000101797	Gm29266	lncRNA	-1.37304	-2.59016	0.48045	19.3663	4.16603	3.70126	3.08804	4.31448	-2.85782	0.00426563	0.0719295	predicted gene 29266 [Source:MGI Symbol;Acc:MGI:5579972]	14	60722612	60837434	1	2	havana
ENSMUSG00000099950	9130227L01Rik	lncRNA	3.60316	12.1523	1.26212	7.86536	2.25604	1.99918	3.14638	0.85197	2.85485	0.00430568	0.0722624	RIKEN cDNA 9130227L01 gene [Source:MGI Symbol;Acc:MGI:2445084]	1	55970400	56011487	1	2	havana
ENSMUSG00000113669	Gm36723	lncRNA	0.617819	1.53455	0.216687	757.223	9.47488	9.78343	10.0993	9.46757	2.8512	0.00435543	0.0727541	predicted gene, 36723 [Source:MGI Symbol;Acc:MGI:5595882]	12	25353756	25521978	1	10	havana
ENSMUSG00000110317	Gm45250	lncRNA	0.619222	1.53605	0.217406	1114.42	10.0459	10.181	10.4845	9.87741	2.84823	0.00439627	0.0728247	predicted gene 45250 [Source:MGI Symbol;Acc:MGI:5791086]	8	26641916	26645507	-1	1	havana
ENSMUSG00000110494	Gm31774	lncRNA	-0.748538	-1.68009	0.262837	1516.91	10.4514	10.4691	10.0728	10.8654	-2.84792	0.00440059	0.0728247	predicted gene, 31774 [Source:MGI Symbol;Acc:MGI:5590933]	8	118473070	118474999	-1	1	havana
ENSMUSG00000078122	F630028O10Rik	lncRNA	-0.555834	-1.47002	0.195594	281.395	8.09931	8.06053	7.77091	8.35015	-2.84177	0.00448632	0.0738997	RIKEN cDNA F630028O10 gene [Source:MGI Symbol;Acc:MGI:3641813]	X	95283498	95287267	1	6	havana
ENSMUSG00000113581	Dio3os	lncRNA	0.541862	1.45585	0.191183	448.052	8.77336	8.84805	9.12347	8.57262	2.83426	0.00459313	0.0753104	deiodinase, iodothyronine type III, opposite strand [Source:MGI Symbol;Acc:MGI:2664395]	12	110241818	110244609	-1	7	havana
ENSMUSG00000110697	Gm31718	lncRNA	-0.559413	-1.47367	0.198349	1695.55	10.6766	10.7896	10.5002	11.0791	-2.82035	0.0047972	0.0782956	predicted gene, 31718 [Source:MGI Symbol;Acc:MGI:5590877]	8	127539378	127634965	-1	3	havana
ENSMUSG00000097787	Sgms1os1	lncRNA	0.227967	1.17118	0.0810984	1202.63	10.219	10.2594	10.3747	10.1441	2.811	0.00493882	0.080239	Sgms1 opposite strand transcript 1 [Source:MGI Symbol;Acc:MGI:1914438]	19	32366591	32368705	1	4	havana
ENSMUSG00000120997	Gm57385	lncRNA	0.354709	1.27873	0.126282	671.262	9.3734	9.41595	9.59278	9.23911	2.80887	0.0049715	0.0804028	predicted gene, 57385 [Source:MGI Symbol;Acc:MGI:7338683]	11	60769738	60772083	1	1	havana_tagene
ENSMUSG00000097405	D630044L22Rik	lncRNA	-0.570702	-1.48525	0.204249	206.091	7.6567	7.56479	7.29051	7.83906	-2.79415	0.00520371	0.0836199	RIKEN cDNA gene D630044L22 gene [Source:MGI Symbol;Acc:MGI:3709661]	17	26170446	26182586	1	2	ensembl_havana
ENSMUSG00000074782	4833422C13Rik	lncRNA	0.368872	1.29134	0.132118	397.92	8.62527	8.61552	8.79774	8.43331	2.792	0.00523834	0.0836199	RIKEN cDNA 4833422C13 gene [Source:MGI Symbol;Acc:MGI:3603826]	13	91849784	91889991	-1	3	havana
ENSMUSG00000085213	Gm13091	lncRNA	-0.644676	-1.56339	0.230914	119.882	6.85452	6.57848	6.26888	6.88807	-2.79184	0.00524093	0.0836199	predicted gene 13091 [Source:MGI Symbol;Acc:MGI:3649653]	4	150651326	150653178	-1	2	havana
ENSMUSG00000084880	Tomm6os	lncRNA	0.320213	1.24851	0.114791	276.495	8.09989	8.21864	8.38159	8.05569	2.78952	0.00527855	0.0838441	translocase of outer mitochondrial membrane 6, opposite strand [Source:MGI Symbol;Acc:MGI:3705171]	17	47998535	48002008	1	1	havana
ENSMUSG00000073752	Gm10570	lncRNA	-0.799947	-1.74104	0.2872	122.099	6.8726	6.82994	6.41619	7.24369	-2.78533	0.00534726	0.084558	predicted gene 10570 [Source:MGI Symbol;Acc:MGI:3642427]	4	130200349	130202467	-1	2	ensembl_havana
ENSMUSG00000119981	Gm57382	lncRNA	0.600452	1.51619	0.215756	535.66	8.97001	9.29549	9.60867	8.98232	2.78302	0.00538557	0.0845771	predicted gene, 57382 [Source:MGI Symbol;Acc:MGI:7338677]	11	30218270	30220043	1	2	havana_tagene
ENSMUSG00000114604	2010203P06Rik	lncRNA	-1.09068	-2.12975	0.392143	36.8021	5.0988	5.03066	4.41031	5.651	-2.78133	0.00541362	0.0845771	RIKEN cDNA 2010203P06 gene [Source:MGI Symbol;Acc:MGI:1913797]	13	56743350	56744455	1	1	havana
ENSMUSG00000121241	Gm57475	lncRNA	-0.592179	-1.50752	0.21294	110.228	6.66841	6.44888	6.1537	6.74405	-2.78096	0.00541978	0.0845771	predicted gene, 57475 [Source:MGI Symbol;Acc:MGI:7338863]	2	25498543	25499168	1	1	havana_tagene
ENSMUSG00000097643	A130051J06Rik	lncRNA	0.392795	1.31293	0.141398	391.843	8.55506	8.88844	9.09761	8.67927	2.77794	0.00547047	0.0849953	RIKEN cDNA A130051J0 gene [Source:MGI Symbol;Acc:MGI:3642574]	15	95685737	95689523	-1	1	ensembl_havana
ENSMUSG00000110156	Gm42067	lncRNA	-0.353812	-1.27793	0.127817	847.711	9.67898	9.37297	9.19678	9.54915	-2.76811	0.00563826	0.0872215	predicted gene, 42067 [Source:MGI Symbol;Acc:MGI:5624952]	19	5962850	5964869	1	3	havana
ENSMUSG00000120936	9930105H17Rik	lncRNA	0.578713	1.49352	0.209267	115.861	6.8285	6.94409	7.22765	6.66053	2.76543	0.0056848	0.0875606	RIKEN cDNA 9930105H17 gene [Source:MGI Symbol;Acc:MGI:2140904]	5	15703800	15712067	-1	1	havana_tagene
ENSMUSG00000104737	Gm42937	lncRNA	-0.640134	-1.55847	0.231767	1508.53	10.4949	10.3811	10.0426	10.7197	-2.76198	0.00574521	0.0881097	predicted gene 42937 [Source:MGI Symbol;Acc:MGI:5663074]	3	101487620	101488371	-1	1	havana
ENSMUSG00000090722	Gm8378	lncRNA	-1.93105	-3.81332	0.699854	16.2081	3.73149	3.64933	2.84762	4.45105	-2.75921	0.0057941	0.0884781	predicted gene 8378 [Source:MGI Symbol;Acc:MGI:3646777]	12	91641586	91652887	-1	3	havana
ENSMUSG00000056735	A930024E05Rik	lncRNA	0.580506	1.49537	0.211556	153.952	7.18828	7.48361	7.77584	7.19137	2.74398	0.00606984	0.0922928	RIKEN cDNA A930024E05 gene [Source:MGI Symbol;Acc:MGI:1924414]	5	123127417	123136408	1	2	ensembl_havana
ENSMUSG00000089998	Phtf1os	lncRNA	0.786499	1.72488	0.287682	265.581	7.94105	7.94909	8.33243	7.56575	2.73392	0.0062586	0.0947579	putative homeodomain transcription factor 1, opposite strand [Source:MGI Symbol;Acc:MGI:3698050]	3	103871852	103875897	-1	1	havana
ENSMUSG00000120460	Gm57261	lncRNA	1.20246	2.30131	0.440649	31.9256	4.87551	4.94585	5.52202	4.36968	2.72883	0.00635593	0.0954991	predicted gene, 57261 [Source:MGI Symbol;Acc:MGI:7338435]	5	34345418	34346611	1	1	havana_tagene
ENSMUSG00000086370	Ftx	lncRNA	0.179917	1.13282	0.0659384	4043.69	11.9754	11.9969	12.0854	11.9085	2.72856	0.00636124	0.0954991	Ftx transcript, Xist regulator (non-protein coding) [Source:MGI Symbol;Acc:MGI:1926128]	X	102604513	102667396	-1	35	havana
ENSMUSG00000120002	Gm57146	lncRNA	0.49166	1.40606	0.180414	173.802	7.42404	7.45507	7.6951	7.21504	2.72517	0.00642677	0.0959286	predicted gene, 57146 [Source:MGI Symbol;Acc:MGI:7338205]	1	181039576	181062292	1	4	havana_tagene
ENSMUSG00000112539	Gm40787	lncRNA	0.419225	1.33721	0.153884	361.541	8.45716	8.61354	8.82613	8.40095	2.7243	0.00644377	0.0959286	predicted gene, 40787 [Source:MGI Symbol;Acc:MGI:5623672]	10	121324756	121327935	1	3	havana
ENSMUSG00000084866	A930006K02Rik	lncRNA	-0.508033	-1.42211	0.186929	149.563	7.19977	7.15605	6.9111	7.401	-2.71779	0.00657202	0.0974302	RIKEN cDNA A930006K02 gene [Source:MGI Symbol;Acc:MGI:1925683]	16	91261913	91267016	1	4	havana
ENSMUSG00000048636	A730049H05Rik	lncRNA	-0.452939	-1.36883	0.166949	1794.09	10.7818	10.7248	10.4942	10.9553	-2.71304	0.00666688	0.0984264	RIKEN cDNA A730049H05 gene [Source:MGI Symbol;Acc:MGI:1921766]	6	92793459	92824155	1	2	havana
ENSMUSG00000085675	Gm12022	lncRNA	-1.94764	-3.85743	0.718421	6.66239	2.50241	2.99027	2.11163	3.86892	-2.711	0.00670807	0.0984965	predicted gene 12022 [Source:MGI Symbol;Acc:MGI:3650976]	11	18417479	18443255	-1	1	havana
ENSMUSG00000086867	Gm4577	lncRNA	-2.3999	-5.27766	0.88555	5.31714	2.3799	1.98849	0.982726	2.99425	-2.71007	0.00672699	0.0984965	predicted gene 4577 [Source:MGI Symbol;Acc:MGI:3782760]	17	36014788	36019136	1	1	havana
ENSMUSG00000086213	A330040F15Rik	lncRNA	-0.66843	-1.58934	0.247037	119.616	6.86181	6.71193	6.39605	7.02781	-2.70578	0.00681436	0.099013	RIKEN cDNA A330040F15 gene [Source:MGI Symbol;Acc:MGI:3698434]	19	12495279	12573930	-1	2	havana
ENSMUSG00000118193	Arhgap26	lncRNA	1.06432	2.09118	0.393376	30.0169	4.76089	5.18389	5.71777	4.65001	2.70561	0.00681793	0.099013	Rho GTPase activating protein 26 [Source:MGI Symbol;Acc:MGI:1918552]	18	38809771	39243587	1	1	havana
ENSMUSG00000112397	Gm10824	lncRNA	-0.654581	-1.57416	0.242943	106.721	6.69459	6.76651	6.425	7.10803	-2.69438	0.00705206	0.101997	predicted gene 10824 [Source:MGI Symbol;Acc:MGI:3642049]	10	22690837	22724571	1	5	havana
ENSMUSG00000097750	Gm4673	lncRNA	0.35002	1.27458	0.13035	470.917	8.8599	8.96201	9.1312	8.79282	2.68522	0.00724814	0.104291	predicted gene 4673 [Source:MGI Symbol;Acc:MGI:3782854]	7	30656334	30661044	1	2	havana
ENSMUSG00000105957	Gm43254	lncRNA	0.35722	1.28096	0.133216	1299.4	10.314	10.4691	10.6539	10.2843	2.68152	0.00732894	0.104291	predicted gene 43254 [Source:MGI Symbol;Acc:MGI:5663391]	3	133013279	133015769	-1	1	havana
ENSMUSG00000054622	D730045B01Rik	lncRNA	1.00648	2.009	0.375518	117.333	6.75881	6.73894	7.20829	6.26959	2.68023	0.00735717	0.104291	RIKEN cDNA D730045B01 gene [Source:MGI Symbol;Acc:MGI:1925117]	5	151291183	151351675	-1	3	ensembl_havana
ENSMUSG00000097216	4932441J04Rik	lncRNA	1.18109	2.26748	0.44075	39.2437	5.12389	5.0954	5.73638	4.45443	2.67972	0.00736835	0.104291	RIKEN cDNA 4932441J04 gene [Source:MGI Symbol;Acc:MGI:2441691]	5	57727424	57877543	-1	2	havana
ENSMUSG00000084983	Gm11789	lncRNA	-0.420088	-1.33801	0.15681	630.331	9.27384	9.17734	8.97112	9.38357	-2.67896	0.00738508	0.104291	predicted gene 11789 [Source:MGI Symbol;Acc:MGI:3650495]	11	120417660	120422660	-1	8	havana
ENSMUSG00000086386	Gm12108	lncRNA	-1.556	-2.94037	0.580836	20.051	4.10833	4.23244	3.48317	4.98171	-2.6789	0.00738653	0.104291	predicted gene 12108 [Source:MGI Symbol;Acc:MGI:3651176]	11	32045261	32086181	-1	2	havana
ENSMUSG00000095123	Gm21781	lncRNA	0.463151	1.37855	0.173387	4969.94	12.237	12.2686	12.5004	12.0368	2.67119	0.00755825	0.106293	predicted gene, 21781 [Source:MGI Symbol;Acc:MGI:5433945]	10	4341587	4346424	1	1	havana
ENSMUSG00000085786	Gm15987	lncRNA	-0.800159	-1.74129	0.299704	36.2857	5.14494	5.36163	4.96172	5.76154	-2.66983	0.00758902	0.106306	predicted gene 15987 [Source:MGI Symbol;Acc:MGI:3801849]	6	128913346	128952034	-1	6	havana
ENSMUSG00000087222	E030042O20Rik	lncRNA	0.278063	1.21257	0.104525	409.332	8.66742	8.73246	8.87075	8.59418	2.66025	0.00780828	0.108948	RIKEN cDNA E030042O20 gene [Source:MGI Symbol;Acc:MGI:2444099]	2	75535114	75546239	1	3	havana
ENSMUSG00000042579	4632404H12Rik	lncRNA	0.263923	1.20074	0.0994848	5282.92	12.3549	12.3412	12.4734	12.2089	2.6529	0.0079804	0.110915	RIKEN cDNA 4632404H12 gene [Source:MGI Symbol;Acc:MGI:1921284]	3	89674818	89680607	-1	2	ensembl_havana
ENSMUSG00000099804	Gm28497	lncRNA	1.5908	3.01216	0.602051	14.2534	3.64217	3.66213	4.42998	2.89427	2.6423	0.00823456	0.114002	predicted gene 28497 [Source:MGI Symbol;Acc:MGI:5579203]	1	69480215	69483243	1	1	havana
ENSMUSG00000109727	Gm45464	lncRNA	0.36618	1.28894	0.138701	263.45	7.99196	8.33186	8.51877	8.14495	2.64006	0.00828902	0.114311	predicted gene 45464 [Source:MGI Symbol;Acc:MGI:5791300]	8	91840390	91843299	-1	1	havana
ENSMUSG00000096971	4930556M19Rik	lncRNA	0.21326	1.15931	0.0808613	2363.74	11.1963	11.2975	11.4023	11.1926	2.63736	0.00835546	0.114783	RIKEN cDNA 4930556M19 gene [Source:MGI Symbol;Acc:MGI:1922509]	15	10714912	10790209	1	27	havana
ENSMUSG00000097303	3110083C13Rik	lncRNA	0.376753	1.29842	0.142982	277.6	8.09282	8.06199	8.24902	7.87495	2.63496	0.0084148	0.115153	RIKEN cDNA 3110083C13 gene [Source:MGI Symbol;Acc:MGI:1920458]	14	58236747	58242569	1	2	havana
ENSMUSG00000085184	4933439K11Rik	lncRNA	0.768394	1.70337	0.292887	68.1586	6.04252	6.05779	6.46817	5.64742	2.62352	0.00870261	0.118636	RIKEN cDNA 4933439K11 gene [Source:MGI Symbol;Acc:MGI:1918569]	1	172365700	172385696	-1	4	havana
ENSMUSG00000079242	C730034F03Rik	lncRNA	0.385595	1.3064	0.147571	174.747	7.42824	7.56372	7.76222	7.36521	2.61295	0.00897653	0.121671	RIKEN cDNA C730034F03 gene [Source:MGI Symbol;Acc:MGI:2441921]	15	89313792	89315071	1	1	ensembl_havana
ENSMUSG00000085704	4921531C22Rik	lncRNA	0.298423	1.2298	0.114238	517.461	9.00909	9.00579	9.15455	8.85702	2.6123	0.00899366	0.121671	RIKEN cDNA 4921531C22 gene [Source:MGI Symbol;Acc:MGI:1913980]	2	179617786	179620806	1	4	havana
ENSMUSG00000121111	Gm41608	lncRNA	1.02193	2.03063	0.39233	34.4767	4.95843	5.41867	5.92721	4.91012	2.60477	0.0091936	0.123905	predicted gene, 41608 [Source:MGI Symbol;Acc:MGI:5624493]	17	66825757	66831554	1	2	havana_tagene
ENSMUSG00000097930	C330002G04Rik	lncRNA	-0.472863	-1.38786	0.181797	901.383	9.78787	9.8246	9.5787	10.0705	-2.60104	0.00929407	0.124786	RIKEN cDNA C330002G04 gene [Source:MGI Symbol;Acc:MGI:1924860]	19	22955594	23053309	-1	3	havana
ENSMUSG00000097007	4930432B10Rik	lncRNA	0.957309	1.94168	0.368889	33.1784	4.96162	5.03619	5.50211	4.57026	2.59511	0.00945599	0.126483	RIKEN cDNA 4930432B10 gene [Source:MGI Symbol;Acc:MGI:1921869]	10	11120534	11156965	-1	2	havana
ENSMUSG00000121053	Gm56593	lncRNA	0.47259	1.3876	0.182406	500.961	8.92496	8.99005	9.21886	8.76124	2.59087	0.00957325	0.127572	predicted gene, 56593 [Source:MGI Symbol;Acc:MGI:7337100]	13	108178652	108180869	-1	1	havana_tagene
ENSMUSG00000085498	Gm14023	lncRNA	0.326855	1.25428	0.126261	260.646	8.01621	8.08458	8.24518	7.92398	2.58872	0.00963323	0.127892	predicted gene 14023 [Source:MGI Symbol;Acc:MGI:3650639]	2	129139285	129149746	1	3	havana
ENSMUSG00000075389	Reno1	lncRNA	0.316172	1.24502	0.122417	2513.87	11.278	11.2809	11.4411	11.1207	2.58276	0.00980149	0.129642	regulator of early neurogenesis 1 [Source:MGI Symbol;Acc:MGI:1923627]	11	120076226	120080814	-1	19	havana
ENSMUSG00000120202	Gm57355	lncRNA	2.6791	6.40455	1.03905	4.95702	2.17503	2.11255	3.16601	1.0591	2.57842	0.00992526	0.130793	predicted gene, 57355 [Source:MGI Symbol;Acc:MGI:7338623]	11	86648699	86649668	1	1	havana_tagene
ENSMUSG00000099669	Gm29012	lncRNA	-1.64789	-3.13375	0.640159	184.861	7.14199	7.18271	6.57497	7.79044	-2.57419	0.0100475	0.131575	predicted gene 29012 [Source:MGI Symbol;Acc:MGI:5579718]	1	105044179	105055091	1	1	havana
ENSMUSG00000111633	Gm39377	lncRNA	1.62665	3.08796	0.632174	10.6919	3.27148	3.47713	4.25777	2.6965	2.57311	0.0100789	0.131575	predicted gene, 39377 [Source:MGI Symbol;Acc:MGI:5622262]	9	79285401	79298137	-1	1	havana
ENSMUSG00000105219	Gm43821	lncRNA	1.63326	3.10213	0.634883	15.393	3.56837	3.95729	4.93748	2.9771	2.57254	0.0100956	0.131575	predicted gene 43821 [Source:MGI Symbol;Acc:MGI:5663958]	3	38148778	38184340	-1	1	havana
ENSMUSG00000097316	Gm10516	lncRNA	0.231697	1.17422	0.0902841	2441.71	11.247	11.2931	11.4092	11.177	2.56631	0.0102788	0.132601	predicted gene 10516 [Source:MGI Symbol;Acc:MGI:3641979]	1	191821196	191835323	1	2	havana
ENSMUSG00000101172	Gm28535	lncRNA	1.54875	2.92564	0.603653	7.00761	2.69299	3.25158	3.93578	2.56738	2.56563	0.0102988	0.132601	predicted gene 28535 [Source:MGI Symbol;Acc:MGI:5579241]	1	93233673	93245034	1	1	havana
ENSMUSG00000113679	Gm10432	lncRNA	-1.84371	-3.58931	0.718782	10.0933	3.05869	3.3959	2.60453	4.18728	-2.56504	0.0103163	0.132601	predicted gene 10432 [Source:MGI Symbol;Acc:MGI:3642011]	12	100242868	100268574	1	3	havana
ENSMUSG00000120978	Gm56588	lncRNA	0.40593	1.32494	0.158269	261.03	8.01301	7.97622	8.17892	7.77353	2.56481	0.0103233	0.132601	predicted gene, 56588 [Source:MGI Symbol;Acc:MGI:7337090]	13	92667384	92669317	1	1	havana_tagene
ENSMUSG00000072962	Gm16401	lncRNA	1.04135	2.05815	0.406439	27.8374	4.69393	4.68437	5.24145	4.1273	2.56213	0.0104032	0.132824	predicted gene 16401 [Source:MGI Symbol;Acc:MGI:3648398]	5	44257784	44259857	1	2	ensembl_havana
ENSMUSG00000109612	Gm45253	lncRNA	3.02125	8.11869	1.17938	5.12508	2.13884	1.78706	2.85807	0.716043	2.56173	0.0104154	0.132824	predicted gene 45253 [Source:MGI Symbol;Acc:MGI:5791089]	8	46825143	46838925	-1	1	havana
ENSMUSG00000108604	Gm44850	lncRNA	-1.30618	-2.47285	0.51016	43.2151	5.09693	5.36357	4.79797	5.92916	-2.56033	0.0104574	0.132884	predicted gene 44850 [Source:MGI Symbol;Acc:MGI:5753426]	7	127814788	127819960	-1	1	havana
ENSMUSG00000097915	A330009N23Rik	lncRNA	-0.328468	-1.25568	0.128633	243.482	7.91826	7.82167	7.65529	7.98806	-2.55354	0.0106635	0.134803	RIKEN cDNA A330009N23 gene [Source:MGI Symbol;Acc:MGI:2443491]	15	101118839	101123080	-1	6	havana
ENSMUSG00000059027	9630013D21Rik	lncRNA	-0.45179	-1.36774	0.176974	2173.6	11.0475	11.1714	10.9451	11.3977	-2.55286	0.0106842	0.134803	RIKEN cDNA 9630013D21 gene [Source:MGI Symbol;Acc:MGI:2442649]	4	109508726	109515050	-1	7	ensembl_havana
ENSMUSG00000120007	Gm17619	lncRNA	-1.92498	-3.79731	0.755366	9.61721	2.9833	3.27143	2.31757	4.22529	-2.54841	0.0108217	0.135353	predicted gene, 17619 [Source:MGI Symbol;Acc:MGI:4937253]	2	170034370	170036009	-1	4	havana_tagene
ENSMUSG00000079499	6530402F18Rik	lncRNA	-0.309384	-1.23918	0.121434	682.467	9.38949	9.16966	9.00835	9.33097	-2.54774	0.0108422	0.135353	RIKEN cDNA 6530402F18 gene [Source:MGI Symbol;Acc:MGI:1923470]	2	29135119	29143018	-1	3	ensembl_havana
ENSMUSG00000121130	Gm57150	lncRNA	0.59292	1.5083	0.232877	102.251	6.6512	6.64347	6.94218	6.34476	2.54607	0.0108944	0.135353	predicted gene, 57150 [Source:MGI Symbol;Acc:MGI:7338213]	4	115910732	115912250	1	1	havana_tagene
ENSMUSG00000085237	Gm15406	lncRNA	-1.24809	-2.37526	0.49032	35.7117	4.96106	4.88802	4.16758	5.60845	-2.54546	0.0109135	0.135353	predicted gene 15406 [Source:MGI Symbol;Acc:MGI:3705112]	5	148885707	148933376	-1	2	havana
ENSMUSG00000121153	Gm56986	lncRNA	0.639041	1.55729	0.251066	79.2812	6.23371	6.56313	6.88031	6.24594	2.54531	0.010918	0.135353	predicted gene, 56986 [Source:MGI Symbol;Acc:MGI:7337885]	6	119365839	119368258	1	1	havana_tagene
ENSMUSG00000120973	Gm56899	lncRNA	0.902707	1.86957	0.35495	49.301	5.55473	5.61374	6.09774	5.12974	2.54319	0.0109845	0.135705	predicted gene, 56899 [Source:MGI Symbol;Acc:MGI:7337711]	17	35266094	35266717	-1	1	havana_tagene
ENSMUSG00000114800	Gm31600	lncRNA	-0.675341	-1.59697	0.265841	730.006	9.3295	8.81801	8.51335	9.12267	-2.54039	0.0110728	0.136322	predicted gene, 31600 [Source:MGI Symbol;Acc:MGI:5590759]	13	37945724	37952123	1	2	havana
ENSMUSG00000075534	Gm13262	lncRNA	0.397634	1.31735	0.15688	1088.37	10.0545	10.0557	10.2501	9.8612	2.53463	0.0112566	0.137453	predicted gene 13262 [Source:MGI Symbol;Acc:MGI:3703165]	2	9910989	9919489	1	1	ensembl_havana
ENSMUSG00000099966	2810402E24Rik	lncRNA	0.205883	1.15339	0.081233	2550.19	11.3084	11.3913	11.4955	11.287	2.53447	0.0112618	0.137453	RIKEN cDNA 2810402E24 gene [Source:MGI Symbol;Acc:MGI:1913715]	14	20691068	20694116	1	1	havana
ENSMUSG00000087120	Gm12279	lncRNA	0.410586	1.32923	0.162038	322.897	8.294	8.55184	8.7606	8.34308	2.53389	0.0112806	0.137453	predicted gene 12279 [Source:MGI Symbol;Acc:MGI:3649630]	11	62435063	62441867	-1	4	havana
ENSMUSG00000079000	Dnmt3bos	lncRNA	0.939019	1.91722	0.371439	33.9684	4.90549	5.36664	5.81806	4.91522	2.52806	0.0114696	0.13928	DNA methyltransferase 3B, opposite strand [Source:MGI Symbol;Acc:MGI:2685409]	2	153490610	153492206	-1	1	havana
ENSMUSG00000102476	Gm37245	lncRNA	-0.484909	-1.3995	0.192193	1879.62	10.8105	10.9095	10.6748	11.1441	-2.52304	0.0116346	0.140802	predicted gene, 37245 [Source:MGI Symbol;Acc:MGI:5610473]	3	93213775	93372666	-1	1	havana
ENSMUSG00000090235	Gm16244	lncRNA	0.814267	1.7584	0.322934	49.245	5.55715	5.70387	6.12051	5.28724	2.52147	0.0116867	0.140953	predicted gene 16244 [Source:MGI Symbol;Acc:MGI:3802128]	19	42767471	42769893	1	2	havana
ENSMUSG00000114532	2610318M16Rik	lncRNA	-1.20654	-2.30784	0.480782	18.8807	4.16774	4.18215	3.5603	4.804	-2.50954	0.0120888	0.145311	RIKEN cDNA 2610318M16 gene [Source:MGI Symbol;Acc:MGI:1925643]	14	14098763	14102333	-1	1	havana
ENSMUSG00000084997	Gm15471	lncRNA	0.69762	1.62183	0.278433	109.218	6.71694	6.72989	7.09422	6.36556	2.50552	0.012227	0.146477	predicted gene 15471 [Source:MGI Symbol;Acc:MGI:3705197]	3	103710445	103715755	1	2	havana
ENSMUSG00000104786	Gm43573	lncRNA	-0.67975	-1.60186	0.272113	63.1489	5.95395	5.95814	5.61854	6.29774	-2.49804	0.0124883	0.148824	predicted gene 43573 [Source:MGI Symbol;Acc:MGI:5663710]	3	148694788	148709667	1	1	havana
ENSMUSG00000113909	Gm36377	lncRNA	1.66972	3.18153	0.668729	11.0886	3.30288	3.2941	4.01474	2.57346	2.49686	0.01253	0.148824	predicted gene, 36377 [Source:MGI Symbol;Acc:MGI:5595536]	13	70799124	70803906	-1	1	havana
ENSMUSG00000101698	Gm29562	lncRNA	1.00938	2.01305	0.404346	73.1458	6.0653	6.207	6.70582	5.70818	2.49633	0.0125484	0.148824	predicted gene 29562 [Source:MGI Symbol;Acc:MGI:5580268]	9	88709575	88710478	1	1	havana
ENSMUSG00000086013	Gm15706	lncRNA	-0.276426	-1.21119	0.110855	384.506	8.58305	8.5408	8.40683	8.67477	-2.49358	0.0126462	0.14883	predicted gene 15706 [Source:MGI Symbol;Acc:MGI:3783146]	6	145196255	145197575	1	1	havana
ENSMUSG00000086935	Gm15956	lncRNA	1.38104	2.60457	0.553859	11.3878	3.48763	3.45837	4.08496	2.83178	2.4935	0.0126492	0.14883	predicted gene 15956 [Source:MGI Symbol;Acc:MGI:3801856]	18	12326825	12331732	1	1	havana
ENSMUSG00000054135	A430110L20Rik	lncRNA	0.360878	1.28421	0.144769	365.198	8.48113	8.62195	8.80088	8.44302	2.49279	0.0126744	0.14883	RIKEN cDNA A430110L20 gene [Source:MGI Symbol;Acc:MGI:3036249]	1	181053551	181056063	1	2	ensembl_havana
ENSMUSG00000087168	Gm15983	lncRNA	0.433514	1.35052	0.174165	98.083	6.60596	6.76245	6.97518	6.54972	2.4891	0.0128068	0.149627	predicted gene 15983 [Source:MGI Symbol;Acc:MGI:3805549]	16	5072650	5107485	1	1	havana
ENSMUSG00000119995	Gm53435	lncRNA	-0.617604	-1.53432	0.248178	84.0259	6.30677	6.41673	6.12658	6.70688	-2.48855	0.0128264	0.149627	predicted gene, 53435 [Source:MGI Symbol;Acc:MGI:6721924]	8	61913911	61933569	-1	2	havana_tagene
ENSMUSG00000086841	2410006H16Rik	lncRNA	0.324702	1.25241	0.130589	1585.06	10.5968	10.5531	10.7189	10.3873	2.48644	0.0129029	0.150028	RIKEN cDNA 2410006H16 gene [Source:MGI Symbol;Acc:MGI:1916471]	11	62493650	62495725	1	15	havana
ENSMUSG00000086289	Gm16933	lncRNA	-2.62997	-6.19013	1.05928	30.0374	2.6446	3.20671	2.30923	4.10418	-2.48278	0.0130361	0.151083	predicted gene, 16933 [Source:MGI Symbol;Acc:MGI:4439857]	8	25527068	25531908	1	2	havana
ENSMUSG00000105708	Gm36070	lncRNA	0.821321	1.76702	0.331212	53.9458	5.68518	5.57034	5.97641	5.16426	2.47974	0.0131477	0.151187	predicted gene, 36070 [Source:MGI Symbol;Acc:MGI:5595229]	3	94263814	94268149	-1	2	havana
ENSMUSG00000101514	Gm5524	lncRNA	0.395132	1.31506	0.159387	1387.45	10.3777	10.6456	10.8397	10.4515	2.47907	0.0131727	0.151187	predicted gene 5524 [Source:MGI Symbol;Acc:MGI:3646041]	1	27923059	27941903	1	1	havana
ENSMUSG00000113774	Gm36236	lncRNA	-0.975348	-1.96612	0.393541	23.0279	4.49928	4.52088	4.02544	5.01632	-2.47839	0.0131977	0.151187	predicted gene, 36236 [Source:MGI Symbol;Acc:MGI:5595395]	12	25024608	25025553	-1	1	havana
ENSMUSG00000121350		lncRNA	-0.587916	-1.50307	0.237262	765.6	9.51706	9.62484	9.33133	9.91835	-2.47792	0.013215	0.151187	novel transcript	13	3408273	3413862	1	1	havana
ENSMUSG00000110866	Gm48362	lncRNA	0.494123	1.40846	0.199619	750.694	9.51006	9.64453	9.89757	9.39149	2.47533	0.0133113	0.1518	predicted gene, 48362 [Source:MGI Symbol;Acc:MGI:6097831]	9	25766611	25770948	-1	1	havana
ENSMUSG00000120792	Gm57362	lncRNA	0.836703	1.78596	0.338316	57.1623	5.77712	5.63816	6.0184	5.25793	2.47314	0.0133932	0.152164	predicted gene, 57362 [Source:MGI Symbol;Acc:MGI:7338637]	11	94967773	94968537	1	1	havana_tagene
ENSMUSG00000090642	Gm17182	lncRNA	1.4437	2.72018	0.584197	14.9745	3.49022	4.11694	4.89904	3.33483	2.47126	0.0134637	0.152164	predicted gene 17182 [Source:MGI Symbol;Acc:MGI:4938009]	5	53205029	53206530	-1	1	havana
ENSMUSG00000120684	Gm39859	lncRNA	0.945578	1.92596	0.382669	41.7029	5.31143	5.2235	5.69351	4.75349	2.47101	0.0134732	0.152164	predicted gene, 39859 [Source:MGI Symbol;Acc:MGI:5622744]	2	75488459	75489307	-1	1	havana_tagene
ENSMUSG00000105345	BC030343	lncRNA	0.490983	1.4054	0.198785	282.429	8.09489	8.21069	8.45219	7.96919	2.46992	0.0135143	0.152164	cDNA sequence BC030343 [Source:MGI Symbol;Acc:MGI:2679267]	5	143255799	143258271	1	1	havana
ENSMUSG00000116506	5730414N17Rik	lncRNA	0.282445	1.21625	0.114577	365.287	8.50329	8.62401	8.76687	8.48115	2.46511	0.0136972	0.153737	RIKEN cDNA 5730414N17 gene [Source:MGI Symbol;Acc:MGI:1917774]	15	98770525	98771963	1	1	havana
ENSMUSG00000096052	9930004E17Rik	lncRNA	0.809508	1.75261	0.328635	27.9825	4.79371	4.89841	5.32273	4.47409	2.46325	0.0137685	0.154051	RIKEN cDNA 9930004E17 gene [Source:MGI Symbol;Acc:MGI:3603579]	14	26391102	26391664	1	1	havana
ENSMUSG00000108161	Gm32914	lncRNA	-2.81913	-7.05736	1.14543	3.18592	1.68514	1.71974	0.705056	2.73442	-2.4612	0.0138472	0.154447	predicted gene, 32914 [Source:MGI Symbol;Acc:MGI:5592073]	6	145945261	145947488	-1	1	havana
ENSMUSG00000086929	Gm11788	lncRNA	-0.927253	-1.90165	0.376949	33.0672	4.94286	4.54224	4.08501	4.99948	-2.45989	0.013898	0.154528	predicted gene 11788 [Source:MGI Symbol;Acc:MGI:3649943]	11	120380232	120383220	-1	1	havana
ENSMUSG00000086810	Gm13110	lncRNA	0.370313	1.29263	0.151164	178.695	7.40653	7.70108	7.8828	7.51937	2.44975	0.0142955	0.15816	predicted gene 13110 [Source:MGI Symbol;Acc:MGI:3651716]	4	154730211	154739775	-1	1	havana
ENSMUSG00000094707	A830019P07Rik	lncRNA	0.79048	1.72965	0.322914	88.7536	6.35353	6.66314	7.07302	6.25326	2.44796	0.0143669	0.15816	RIKEN cDNA A830019P07 gene [Source:MGI Symbol;Acc:MGI:3028035]	19	35812617	35901978	-1	6	havana
ENSMUSG00000121024	Gm57220	lncRNA	0.803154	1.74491	0.328275	60.3526	5.83328	5.65373	6.02881	5.27866	2.44659	0.0144215	0.15816	predicted gene, 57220 [Source:MGI Symbol;Acc:MGI:7338353]	7	45170073	45171474	-1	1	havana_tagene
ENSMUSG00000097357	Gm16793	lncRNA	0.367574	1.29018	0.150258	712.991	9.44956	9.28329	9.46453	9.10206	2.44629	0.0144336	0.15816	predicted gene, 16793 [Source:MGI Symbol;Acc:MGI:4439717]	8	36049449	36056222	-1	8	havana
ENSMUSG00000120286	Gm57335	lncRNA	-0.393989	-1.31402	0.161114	331.548	8.35149	8.42872	8.23375	8.62368	-2.4454	0.0144692	0.15816	predicted gene, 57335 [Source:MGI Symbol;Acc:MGI:7338583]	11	59119189	59120606	1	1	havana_tagene
ENSMUSG00000097404	Gm10814	lncRNA	0.948849	1.93033	0.388102	30.0131	4.82327	5.05236	5.51877	4.58596	2.44485	0.0144914	0.15816	predicted gene 10814 [Source:MGI Symbol;Acc:MGI:3642580]	19	6062650	6068492	1	1	havana
ENSMUSG00000120807	Gm36629	lncRNA	2.11883	4.34342	0.867513	6.12514	2.42051	2.33608	3.29146	1.38071	2.44242	0.0145892	0.158741	predicted gene, 36629 [Source:MGI Symbol;Acc:MGI:5595788]	19	8896972	8899244	-1	1	havana_tagene
ENSMUSG00000091351	Gm17135	lncRNA	1.85231	3.61078	0.760942	6.68048	2.3837	2.95051	3.7238	2.17721	2.43423	0.0149233	0.161428	predicted gene 17135 [Source:MGI Symbol;Acc:MGI:4937962]	5	143859395	143917809	-1	1	havana
ENSMUSG00000075463	4930594M22Rik	lncRNA	0.421961	1.33975	0.173351	778.529	9.57513	9.43582	9.63815	9.23348	2.43415	0.0149269	0.161428	RIKEN cDNA 4930594M22 gene [Source:MGI Symbol;Acc:MGI:1925478]	14	123150442	123174881	1	3	havana
ENSMUSG00000097022	BC001981	lncRNA	0.992215	1.98924	0.408212	30.5792	4.83088	5.07105	5.58983	4.55226	2.43064	0.0150724	0.162267	cDNA sequence BC001981 [Source:MGI Symbol;Acc:MGI:3704411]	13	100243303	100244847	-1	2	ensembl_havana
ENSMUSG00000097039	Pvt1	lncRNA	0.35633	1.28016	0.146633	1084.03	10.0462	10.2688	10.4556	10.0821	2.43008	0.0150956	0.162267	Pvt1 oncogene [Source:MGI Symbol;Acc:MGI:97824]	15	61909817	62249945	1	129	havana
ENSMUSG00000110547	Gm29773	lncRNA	-1.46189	-2.75468	0.602835	18.4819	4.00039	3.8958	3.18807	4.60352	-2.42502	0.0153077	0.16405	predicted gene, 29773 [Source:MGI Symbol;Acc:MGI:5588932]	8	124623012	124627359	1	1	havana
ENSMUSG00000120090	Gm57094	lncRNA	-1.41943	-2.6748	0.586947	8.14549	3.0352	3.16959	2.55694	3.78224	-2.41833	0.0155919	0.16652	predicted gene, 57094 [Source:MGI Symbol;Acc:MGI:7338101]	4	129334842	129340765	-1	3	havana_tagene
ENSMUSG00000112289	1110019B22Rik	lncRNA	0.225808	1.16943	0.0934094	664.546	9.35649	9.26497	9.37942	9.15052	2.4174	0.0156317	0.16652	RIKEN cDNA 1110019B22 gene [Source:MGI Symbol;Acc:MGI:1915779]	10	95554995	95558362	-1	2	havana
ENSMUSG00000108327	Gm44939	lncRNA	1.45141	2.73475	0.600971	12.8636	3.56458	3.13959	3.87006	2.40911	2.41511	0.0157306	0.167073	predicted gene 44939 [Source:MGI Symbol;Acc:MGI:5753515]	7	126667628	126670211	1	1	havana
ENSMUSG00000121172	Gm57324	lncRNA	0.622915	1.53998	0.258211	69.4878	6.07011	6.11751	6.43114	5.80388	2.41243	0.0158468	0.167806	predicted gene, 57324 [Source:MGI Symbol;Acc:MGI:7338561]	5	88867948	88868675	-1	1	havana_tagene
ENSMUSG00000087018	2900072N19Rik	lncRNA	1.17379	2.25604	0.487697	16.6595	3.9173	4.02495	4.65167	3.39823	2.4068	0.0160928	0.169906	RIKEN cDNA 2900072N19 gene [Source:MGI Symbol;Acc:MGI:1920283]	2	91885334	91889714	-1	1	havana
ENSMUSG00000104168	Gm38250	lncRNA	0.372605	1.29469	0.155034	215.561	7.7429	7.67968	7.8613	7.49807	2.40338	0.0162442	0.170997	predicted gene, 38250 [Source:MGI Symbol;Acc:MGI:5611478]	8	106292809	106305274	1	5	havana
ENSMUSG00000084923	Gm15611	lncRNA	-0.557606	-1.47183	0.232367	191.412	7.46027	7.76891	7.51432	8.0235	-2.39968	0.0164093	0.172225	predicted gene 15611 [Source:MGI Symbol;Acc:MGI:3783057]	5	9048402	9049669	-1	1	havana
ENSMUSG00000093858	Gm19967	lncRNA	-3.51679	-11.4461	1.46937	4.03655	1.78776	1.34626	0.488182	2.20435	-2.3934	0.0166931	NA	predicted gene, 19967 [Source:MGI Symbol;Acc:MGI:5012152]	11	70755486	70763580	1	1	havana
ENSMUSG00000111936	Gm47540	lncRNA	1.12197	2.17643	0.470289	19.2184	4.14146	4.42188	5.01987	3.8239	2.38569	0.017047	0.178212	predicted gene, 47540 [Source:MGI Symbol;Acc:MGI:6096548]	10	128431484	128434492	1	1	havana
ENSMUSG00000092365	BC023719	lncRNA	1.64438	3.12614	0.689473	6.76801	2.63758	3.18554	3.87826	2.49282	2.38498	0.0170799	0.178212	cDNA sequence BC023719 [Source:MGI Symbol;Acc:MGI:3574836]	17	36422318	36428013	1	1	havana
ENSMUSG00000097336	Fendrr	lncRNA	-1.60728	-3.04677	0.67485	16.3651	3.79725	3.69127	2.9747	4.40784	-2.38168	0.0172336	0.178842	Foxf1 adjacent non-coding developmental regulatory RNA [Source:MGI Symbol;Acc:MGI:1916040]	8	121781621	121809849	-1	3	havana
ENSMUSG00000116656	Gm49708	lncRNA	-0.689943	-1.61322	0.289808	351.394	8.35575	8.31768	8.01506	8.6203	-2.38069	0.0172804	0.178842	predicted gene, 49708 [Source:MGI Symbol;Acc:MGI:6215173]	16	90138483	90146530	-1	2	havana
ENSMUSG00000112030	Gm35189	lncRNA	-1.52439	-2.87664	0.640375	10.0551	3.20276	3.34344	2.68238	4.00449	-2.38046	0.0172911	0.178842	predicted gene, 35189 [Source:MGI Symbol;Acc:MGI:5594348]	12	77086371	77088975	-1	1	havana
ENSMUSG00000093579	Gm20036	lncRNA	0.546923	1.46097	0.23155	92.1846	6.47959	6.74422	7.01615	6.47229	2.36201	0.018176	0.186946	predicted gene, 20036 [Source:MGI Symbol;Acc:MGI:5012221]	12	101879499	101881594	1	1	havana
ENSMUSG00000096960	A230028O05Rik	lncRNA	0.707959	1.63349	0.299761	58.7548	5.84001	5.799	6.16663	5.43137	2.36175	0.0181889	0.186946	RIKEN cDNA A230028O05 gene [Source:MGI Symbol;Acc:MGI:2442126]	16	24878123	24887808	1	2	havana
ENSMUSG00000113856	Gm10790	lncRNA	-0.963282	-1.94974	0.40802	70.4557	5.9098	6.08959	5.54011	6.63906	-2.36087	0.0182323	0.186946	predicted gene 10790 [Source:MGI Symbol;Acc:MGI:3641845]	13	42019380	42066670	1	10	havana
ENSMUSG00000085236	2610206C17Rik	lncRNA	-1.85859	-3.62654	0.788295	16.5673	3.62731	3.39543	2.37789	4.41296	-2.35774	0.0183867	0.187988	RIKEN cDNA 2610206C17 gene [Source:MGI Symbol;Acc:MGI:1919745]	7	84338848	84428261	1	3	ensembl_havana
ENSMUSG00000086172	2700068H02Rik	lncRNA	0.698539	1.62286	0.29649	46.871	5.45779	5.80426	6.18444	5.42409	2.35603	0.0184715	0.188314	RIKEN cDNA 2700068H02 gene [Source:MGI Symbol;Acc:MGI:1919813]	4	106411866	106415094	-1	1	havana
ENSMUSG00000070392	Gm20634	lncRNA	-0.468121	-1.38331	0.199051	3560.34	11.687	11.1961	10.9544	11.4379	-2.35176	0.0186847	0.18876	predicted gene 20634 [Source:MGI Symbol;Acc:MGI:5313081]	3	96152870	96155825	1	1	havana
ENSMUSG00000086711	Gm15482	lncRNA	-1.50783	-2.84382	0.641356	75.0043	5.57753	5.80257	5.24774	6.3574	-2.351	0.0187231	0.18876	predicted gene 15482 [Source:MGI Symbol;Acc:MGI:3705142]	X	52971404	52976967	-1	1	havana
ENSMUSG00000104830	5830487J09Rik	lncRNA	0.675435	1.59708	0.287349	479.232	8.81012	8.82529	9.16207	8.48852	2.35058	0.0187443	0.18876	RIKEN cDNA 5830487J09 gene [Source:MGI Symbol;Acc:MGI:1923368]	5	123504535	123506982	1	2	havana
ENSMUSG00000111803	Gm47564	lncRNA	-1.03523	-2.04944	0.440483	17.7289	4.07678	3.95014	3.46874	4.43155	-2.35021	0.018763	0.18876	predicted gene, 47564 [Source:MGI Symbol;Acc:MGI:6096588]	9	14115379	14129479	1	1	havana
ENSMUSG00000106424	Gm34866	lncRNA	-1.5145	-2.85701	0.644509	12.603	3.27503	3.31987	2.55438	4.08537	-2.34986	0.0187805	0.18876	predicted gene, 34866 [Source:MGI Symbol;Acc:MGI:5594025]	3	144455243	144455848	1	1	havana
ENSMUSG00000097848	Gm807	lncRNA	-0.908581	-1.8772	0.387143	35.4027	5.03641	5.33582	4.86333	5.80831	-2.34689	0.0189309	0.189735	predicted gene 807 [Source:MGI Symbol;Acc:MGI:2685653]	13	99237162	99244289	1	2	havana
ENSMUSG00000053714	4732471J01Rik	lncRNA	0.251494	1.19044	0.10735	548.951	9.09027	9.16773	9.29537	9.04009	2.34275	0.0191422	0.191315	RIKEN cDNA 4732471J01 gene [Source:MGI Symbol;Acc:MGI:3603586]	7	25076244	25274499	1	5	ensembl_havana
ENSMUSG00000106683	Gm43263	lncRNA	-0.807837	-1.75058	0.345558	28.7811	4.71155	5.26643	4.86628	5.66658	-2.33777	0.019399	0.193338	predicted gene 43263 [Source:MGI Symbol;Acc:MGI:5663400]	8	69926144	69927494	-1	1	havana
ENSMUSG00000099478	Gm28370	lncRNA	-1.94724	-3.85637	0.833467	6.50747	2.62697	2.50962	1.70673	3.31251	-2.33632	0.0194746	0.19334	predicted gene 28370 [Source:MGI Symbol;Acc:MGI:5579076]	12	81538973	81543789	1	1	havana
ENSMUSG00000087249	Gm16062	lncRNA	0.372263	1.29438	0.159432	172.551	7.41236	7.26603	7.45532	7.07674	2.33493	0.0195469	0.19334	predicted gene 16062 [Source:MGI Symbol;Acc:MGI:3802162]	11	59700895	59709317	1	1	havana
ENSMUSG00000120462	Gm56602	lncRNA	0.5871	1.50222	0.251633	158.529	7.21483	7.56803	7.86427	7.27178	2.33316	0.0196399	0.19334	predicted gene, 56602 [Source:MGI Symbol;Acc:MGI:7337118]	16	4291610	4293081	-1	1	havana_tagene
ENSMUSG00000115771	Gm49312	lncRNA	-1.27128	-2.41376	0.544945	12.3006	3.58316	3.20069	2.66685	3.73452	-2.33286	0.0196553	0.19334	predicted gene, 49312 [Source:MGI Symbol;Acc:MGI:6118817]	15	38079285	38079811	1	1	havana
ENSMUSG00000120163	Gm56799	lncRNA	0.978679	1.97066	0.419572	23.109	4.49137	4.48943	4.97525	4.00362	2.33257	0.0196709	0.19334	predicted gene, 56799 [Source:MGI Symbol;Acc:MGI:7337511]	3	79498129	79498622	-1	1	havana_tagene
ENSMUSG00000114253	Gm47798	lncRNA	0.446686	1.36291	0.191769	1218.07	10.2168	10.278	10.4864	10.0696	2.32929	0.0198436	0.193935	predicted gene, 47798 [Source:MGI Symbol;Acc:MGI:6096974]	14	6161997	6165811	-1	1	havana
ENSMUSG00000120134	Gm56880	lncRNA	-2.52778	-5.76685	1.08558	5.1341	2.20198	1.69589	0.953141	2.43864	-2.32851	0.0198848	0.193935	predicted gene, 56880 [Source:MGI Symbol;Acc:MGI:7337673]	17	81238709	81240971	-1	1	havana_tagene
ENSMUSG00000084840	Gm11468	lncRNA	-2.13041	-4.37841	0.915073	4.14564	2.14827	1.9334	1.17518	2.69163	-2.32813	0.0199053	0.193935	predicted gene 11468 [Source:MGI Symbol;Acc:MGI:3649218]	2	166115828	166136751	1	1	havana
ENSMUSG00000120939	Gm57044	lncRNA	0.418053	1.33612	0.17963	181.53	7.48095	7.61006	7.81007	7.41005	2.3273	0.0199495	0.193935	predicted gene, 57044 [Source:MGI Symbol;Acc:MGI:7338001]	9	105372405	105374397	1	1	havana_tagene
ENSMUSG00000111656	Gm47232	lncRNA	0.562427	1.47675	0.241801	98.1798	6.58663	6.4585	6.74448	6.17251	2.32599	0.0200189	0.19408	predicted gene, 47232 [Source:MGI Symbol;Acc:MGI:6096048]	9	44510152	44511017	-1	1	havana
ENSMUSG00000112188	Gm47708	lncRNA	0.280075	1.21426	0.120796	1760.87	10.7648	10.8766	11.0174	10.7357	2.31857	0.0204184	0.197414	predicted gene, 47708 [Source:MGI Symbol;Acc:MGI:6096827]	10	95566045	95575218	1	2	havana
ENSMUSG00000085936	2610307P16Rik	lncRNA	0.393193	1.3133	0.170122	474.696	8.85598	8.85227	9.05252	8.65202	2.31124	0.0208196	0.200748	RIKEN cDNA 2610307P16 gene [Source:MGI Symbol;Acc:MGI:1919768]	13	28614558	29069613	-1	67	havana
ENSMUSG00000097756	A730056A06Rik	lncRNA	-1.73366	-3.32571	0.750642	9.19075	2.97177	2.69531	1.83512	3.55549	-2.30957	0.0209119	0.201093	RIKEN cDNA A730056A06 gene [Source:MGI Symbol;Acc:MGI:2442718]	7	72963751	73025522	-1	2	havana
ENSMUSG00000105677	Gm43328	lncRNA	0.397701	1.31741	0.17235	293.974	8.17969	8.14553	8.34763	7.94342	2.30753	0.0210254	0.20164	predicted gene 43328 [Source:MGI Symbol;Acc:MGI:5663465]	3	105639760	105641193	-1	1	havana
ENSMUSG00000085315	A430018G15Rik	lncRNA	0.199777	1.14852	0.0866299	1129	10.1365	10.1319	10.2338	10.03	2.3061	0.0211053	0.201836	RIKEN cDNA A430018G15 gene [Source:MGI Symbol;Acc:MGI:3040796]	2	52314989	52324907	1	2	havana
ENSMUSG00000081769	Gm12216	lncRNA	-0.368513	-1.29102	0.159866	223.598	7.79468	7.82484	7.64338	8.0063	-2.30513	0.0211593	0.201836	predicted gene 12216 [Source:MGI Symbol;Acc:MGI:3650088]	11	53674244	53750082	-1	7	havana
ENSMUSG00000121495		lncRNA	0.570533	1.48507	0.248281	130.94	6.98388	7.18119	7.46398	6.89839	2.29794	0.0215654	0.20516	novel transcript	5	77076215	77095605	1	2	havana
ENSMUSG00000114178	Gm48656	lncRNA	-1.04353	-2.06126	0.45463	14.4183	3.7922	4.13836	3.59329	4.68342	-2.29533	0.0217139	0.206022	predicted gene, 48656 [Source:MGI Symbol;Acc:MGI:6098269]	12	73498916	73503681	-1	1	havana
ENSMUSG00000106229	Gm19409	lncRNA	-1.56081	-2.95019	0.680765	17.6872	3.85549	3.40263	2.81	3.99527	-2.29273	0.0218636	0.20689	predicted gene, 19409 [Source:MGI Symbol;Acc:MGI:5011594]	5	30972964	30975821	1	1	havana
ENSMUSG00000109371	Gm44626	lncRNA	-1.41418	-2.66509	0.618058	14.1037	3.59412	3.97122	3.22102	4.72142	-2.28811	0.0221312	0.208867	predicted gene 44626 [Source:MGI Symbol;Acc:MGI:5753202]	8	8777111	8903647	1	1	havana
ENSMUSG00000105283	Gm33370	lncRNA	0.638754	1.55698	0.279953	112.524	6.72016	6.76143	7.06368	6.45918	2.28165	0.0225103	0.211882	predicted gene, 33370 [Source:MGI Symbol;Acc:MGI:5592529]	5	97057565	97070053	-1	3	havana
ENSMUSG00000089812	Gm15867	lncRNA	-1.55809	-2.94464	0.683698	17.157	3.83275	4.02921	3.27601	4.7824	-2.27892	0.0226719	0.212692	predicted gene 15867 [Source:MGI Symbol;Acc:MGI:3801862]	1	192537231	192539259	1	1	havana
ENSMUSG00000121001	Gm57461	lncRNA	0.89163	1.85527	0.391378	38.1639	5.17576	5.18035	5.65688	4.70382	2.27818	0.0227159	0.212692	predicted gene, 57461 [Source:MGI Symbol;Acc:MGI:7338835]	2	91889010	91889645	1	1	havana_tagene
ENSMUSG00000096992	Gm26788	lncRNA	-1.32293	-2.50173	0.58295	55.8263	5.47031	5.64017	5.06793	6.2124	-2.26937	0.0232461	0.217086	predicted gene, 26788 [Source:MGI Symbol;Acc:MGI:5477282]	1	34204937	34217527	-1	2	havana
ENSMUSG00000120777	Gm56626	lncRNA	0.792197	1.73171	0.34932	2502.1	11.1846	11.3083	11.763	10.8536	2.26782	0.02334	0.217392	predicted gene, 56626 [Source:MGI Symbol;Acc:MGI:7337166]	16	36585468	36590490	-1	1	havana_tagene
ENSMUSG00000093405	Gm20684	lncRNA	-2.52261	-5.74623	1.1127	4.70464	2.0929	1.41591	0.482992	2.34884	-2.26711	0.0233838	NA	predicted gene 20684 [Source:MGI Symbol;Acc:MGI:5313131]	7	65510754	65511740	-1	1	havana
ENSMUSG00000104763	9830132P13Rik	lncRNA	2.77306	6.83558	1.22345	2.83857	1.27241	1.90183	2.87901	0.924643	2.26659	0.0234152	0.217522	RIKEN cDNA 9830132P13 gene [Source:MGI Symbol;Acc:MGI:5439414]	3	127709817	127748869	1	4	havana
ENSMUSG00000103309	BC037039	lncRNA	-1.03391	-2.04756	0.456981	23.3666	4.45237	4.66318	4.15274	5.17363	-2.26247	0.0236684	0.218709	cDNA sequence BC037039 [Source:MGI Symbol;Acc:MGI:3697820]	18	37938771	37940975	-1	1	havana
ENSMUSG00000097183	Gm17501	lncRNA	-0.610044	-1.52631	0.269745	310.394	8.20983	8.07731	7.75857	8.39605	-2.26156	0.0237249	0.218709	predicted gene, 17501 [Source:MGI Symbol;Acc:MGI:4937135]	3	145356067	145383764	1	2	havana
ENSMUSG00000055134	9130017K11Rik	lncRNA	0.292682	1.22491	0.1295	300.252	8.20611	8.3682	8.51307	8.22332	2.26009	0.0238157	0.218709	RIKEN cDNA 9130017K11 gene [Source:MGI Symbol;Acc:MGI:1926030]	11	67812330	67838485	1	2	ensembl_havana
ENSMUSG00000099094	Gm19569	lncRNA	0.504811	1.41894	0.223401	179.076	7.42877	7.60139	7.88653	7.31625	2.25966	0.0238422	0.218709	predicted gene, 19569 [Source:MGI Symbol;Acc:MGI:5011754]	9	77452241	77453749	1	2	havana
ENSMUSG00000121071	Gm57170	lncRNA	0.667533	1.58835	0.295464	44.6144	5.43672	5.42891	5.7532	5.10462	2.25927	0.0238666	0.218709	predicted gene, 57170 [Source:MGI Symbol;Acc:MGI:7338253]	1	86415504	86417119	1	1	havana_tagene
ENSMUSG00000086387	Gm15563	lncRNA	-0.818061	-1.76303	0.362686	312.36	8.04788	7.92126	7.46491	8.37761	-2.25556	0.024098	0.218709	predicted gene 15563 [Source:MGI Symbol;Acc:MGI:3783012]	9	66479283	66489341	1	1	havana
ENSMUSG00000120762	Gm57026	lncRNA	0.901044	1.86742	0.399483	31.2485	4.90743	4.96926	5.4228	4.51572	2.25552	0.0241005	0.218709	predicted gene, 57026 [Source:MGI Symbol;Acc:MGI:7337965]	9	56981026	56982045	1	1	havana_tagene
ENSMUSG00000098087	Gm17750	lncRNA	0.248961	1.18835	0.11045	913.206	9.8213	9.91577	10.0361	9.7954	2.25407	0.0241918	0.218709	predicted gene, 17750 [Source:MGI Symbol;Acc:MGI:5009828]	13	84173416	84212922	-1	6	havana
ENSMUSG00000112143	Gm35721	lncRNA	0.492819	1.40719	0.218636	192.419	7.54889	7.68258	7.93954	7.42561	2.25407	0.024192	0.218709	predicted gene, 35721 [Source:MGI Symbol;Acc:MGI:5594880]	10	76800487	76844403	-1	1	havana
ENSMUSG00000110101	Gm6249	lncRNA	-1.07232	-2.10282	0.475899	24.741	4.51574	4.20557	3.63114	4.78001	-2.25326	0.0242429	0.218709	predicted gene 6249 [Source:MGI Symbol;Acc:MGI:3644248]	7	136269684	136312333	-1	1	havana
ENSMUSG00000120529	Gm57080	lncRNA	0.650044	1.56922	0.288563	40.7863	5.336	5.19598	5.50433	4.88763	2.25269	0.0242785	0.218709	predicted gene, 57080 [Source:MGI Symbol;Acc:MGI:7338073]	4	94491532	94492373	1	1	havana_tagene
ENSMUSG00000074354	Arhgap20os	lncRNA	-2.20033	-4.59585	0.97677	7.64186	2.57195	2.59205	1.53344	3.65066	-2.25266	0.0242805	0.218709	Rho GTPase activating protein 20, opposite strand [Source:MGI Symbol;Acc:MGI:3027124]	9	51744114	51787186	-1	4	ensembl_havana
ENSMUSG00000119947	Gm56494	lncRNA	0.467814	1.38301	0.207805	106.782	6.71114	6.86821	7.10101	6.63541	2.25122	0.0243715	0.218974	predicted gene, 56494 [Source:MGI Symbol;Acc:MGI:7336902]	18	77151602	77152864	-1	1	havana_tagene
ENSMUSG00000106634	Gm43042	lncRNA	-0.40713	-1.32605	0.181125	1964.78	10.8966	11.013	10.8003	11.2257	-2.24779	0.0245896	0.220225	predicted gene 43042 [Source:MGI Symbol;Acc:MGI:5663179]	5	59727045	59731585	-1	1	havana
ENSMUSG00000085971	Gm15411	lncRNA	-0.439091	-1.35575	0.195416	205.947	7.62903	7.89067	7.67616	8.10518	-2.24695	0.024643	0.220225	predicted gene 15411 [Source:MGI Symbol;Acc:MGI:3705213]	5	148932461	148952678	-1	8	havana
ENSMUSG00000111533	Gm39458	lncRNA	0.951205	1.93349	0.423488	22.6573	4.36363	4.69486	5.14902	4.24069	2.24612	0.0246964	0.220225	predicted gene, 39458 [Source:MGI Symbol;Acc:MGI:5622343]	9	120503471	120511465	1	2	havana
ENSMUSG00000097277	2900076A07Rik	lncRNA	0.257285	1.19523	0.114664	2266.71	11.1358	11.1831	11.3125	11.0537	2.24382	0.0248438	0.220787	RIKEN cDNA 2900076A07 gene [Source:MGI Symbol;Acc:MGI:1920242]	7	81173264	81181254	1	18	havana
ENSMUSG00000086807	Platr21	lncRNA	0.465437	1.38074	0.207487	285.713	8.10122	8.00869	8.23139	7.78599	2.24321	0.0248835	0.220787	pluripotency associated transcript 21 [Source:MGI Symbol;Acc:MGI:1925776]	X	138140975	138258514	-1	4	havana
ENSMUSG00000108551	Gm20274	lncRNA	0.689676	1.61292	0.307813	76.1734	6.2011	6.22265	6.57239	5.87292	2.24056	0.0250543	0.22175	predicted gene, 20274 [Source:MGI Symbol;Acc:MGI:5012459]	7	122594571	122595154	1	1	havana
ENSMUSG00000115149	9330188P03Rik	lncRNA	0.566014	1.48043	0.252803	106.97	6.69821	6.87742	7.15996	6.59488	2.23895	0.0251589	0.222122	RIKEN cDNA 9330188P03 gene [Source:MGI Symbol;Acc:MGI:2686435]	14	105826893	105869492	1	9	havana
ENSMUSG00000090002	Gm16006	lncRNA	0.366419	1.28915	0.164043	240.542	7.82997	8.0235	8.21012	7.83688	2.23367	0.0255047	0.224618	predicted gene 16006 [Source:MGI Symbol;Acc:MGI:3801853]	15	57571510	57572340	-1	1	havana
ENSMUSG00000085702	Mecomos	lncRNA	-0.696692	-1.62078	0.312844	65.9157	5.98691	5.82824	5.46839	6.18809	-2.22696	0.0259499	0.227688	MDS1 and EVI1 complex locus, opposite strand [Source:MGI Symbol;Acc:MGI:4439646]	3	30066353	30108957	1	3	havana
ENSMUSG00000117893	Gm46658	lncRNA	-0.877182	-1.83678	0.393983	35.8744	5.09322	5.04261	4.58566	5.49956	-2.22645	0.0259842	0.227688	predicted gene, 46658 [Source:MGI Symbol;Acc:MGI:5826295]	19	5122257	5125285	1	1	havana
ENSMUSG00000118076	Gm50337	lncRNA	-0.844628	-1.7958	0.379517	21.525	4.41878	4.28375	3.89931	4.66818	-2.22554	0.0260453	0.227688	predicted gene, 50337 [Source:MGI Symbol;Acc:MGI:6303210]	19	44408049	44426325	1	1	havana
ENSMUSG00000086342	Gm12932	lncRNA	0.908436	1.87701	0.410103	30.0209	4.84483	4.78691	5.19723	4.3766	2.21514	0.0267505	0.23328	predicted gene 12932 [Source:MGI Symbol;Acc:MGI:3651151]	4	124976650	124978740	-1	1	havana
ENSMUSG00000120241	Gm57315	lncRNA	0.248265	1.18778	0.112201	3230.78	11.6457	11.5622	11.6891	11.4353	2.21268	0.0269195	0.23418	predicted gene, 57315 [Source:MGI Symbol;Acc:MGI:7338543]	5	30428092	30437398	-1	3	havana_tagene
ENSMUSG00000104399	Gm37963	lncRNA	-0.467089	-1.38232	0.212307	119.207	6.8813	6.84453	6.60708	7.08197	-2.20007	0.0278019	0.240113	predicted gene, 37963 [Source:MGI Symbol;Acc:MGI:5611191]	9	108266281	108267404	1	1	havana
ENSMUSG00000120910	Gm57158	lncRNA	-0.664458	-1.58497	0.30203	62.0423	5.89998	5.66359	5.28643	6.04075	-2.19997	0.0278087	0.240113	predicted gene, 57158 [Source:MGI Symbol;Acc:MGI:7338229]	4	138858410	138858792	1	1	havana_tagene
ENSMUSG00000114038	Gm40999	lncRNA	1.05383	2.07604	0.479105	15.3259	3.85721	4.2354	4.7295	3.74129	2.19959	0.0278363	0.240113	predicted gene, 40999 [Source:MGI Symbol;Acc:MGI:5623884]	13	71857174	72104671	-1	2	havana
ENSMUSG00000054910	4931415C17Rik	lncRNA	0.711609	1.63763	0.323593	75.035	6.15418	6.1693	6.54945	5.78916	2.19909	0.0278715	0.240113	RIKEN cDNA 4931415C17 gene [Source:MGI Symbol;Acc:MGI:1918216]	8	12722186	12729229	1	2	ensembl_havana
ENSMUSG00000120222	Gm56512	lncRNA	1.58887	3.00813	0.723004	5.08779	2.38896	2.59216	3.30318	1.88115	2.19759	0.0279786	0.240453	predicted gene, 56512 [Source:MGI Symbol;Acc:MGI:7336938]	12	8723557	8724042	-1	1	havana_tagene
ENSMUSG00000111097	Gm34069	lncRNA	3.02424	8.13553	1.37919	2.93762	1.48489	1.54943	2.44069	0.658168	2.19276	0.0283245	0.242348	predicted gene, 34069 [Source:MGI Symbol;Acc:MGI:5593228]	9	14170337	14175099	-1	1	havana
ENSMUSG00000106674	Gm20005	lncRNA	-2.11372	-4.32807	0.96402	5.30317	2.30351	2.04026	1.09171	2.98882	-2.19261	0.0283352	0.242348	predicted gene, 20005 [Source:MGI Symbol;Acc:MGI:5012190]	5	149565046	149572330	1	1	havana
ENSMUSG00000097222	Gata6os	lncRNA	-0.899373	-1.86525	0.410778	96.2717	6.42698	6.23862	5.81975	6.65749	-2.18944	0.0285651	0.243728	GATA binding protein 6, opposite strand [Source:MGI Symbol;Acc:MGI:1915684]	18	10987944	11052936	-1	17	havana
ENSMUSG00000097042	Gm17491	lncRNA	0.242898	1.18337	0.11125	3660.64	11.8272	11.8294	11.9527	11.7062	2.18334	0.0290106	0.246937	predicted gene, 17491 [Source:MGI Symbol;Acc:MGI:4937125]	8	22970307	22973348	1	1	havana
ENSMUSG00000099519	Gm29253	lncRNA	-0.764853	-1.6992	0.350524	123.41	6.8576	6.92862	6.54859	7.30865	-2.18203	0.0291076	0.247	predicted gene 29253 [Source:MGI Symbol;Acc:MGI:5579959]	1	75148375	75161790	-1	1	havana
ENSMUSG00000120826	Gm57409	lncRNA	0.372107	1.29424	0.170624	279.007	8.10531	8.11016	8.29957	7.92075	2.18085	0.0291942	0.247	predicted gene, 57409 [Source:MGI Symbol;Acc:MGI:7338731]	11	103022147	103023712	-1	1	havana_tagene
ENSMUSG00000113047	Gm47469	lncRNA	0.267581	1.20379	0.12272	1910.37	10.8777	11.0607	11.1952	10.9262	2.18042	0.0292263	0.247	predicted gene, 47469 [Source:MGI Symbol;Acc:MGI:6096437]	13	74699443	74712375	-1	4	havana
ENSMUSG00000097493	9930014A18Rik	lncRNA	0.310045	1.23975	0.1423	976.012	9.8896	10.1133	10.264	9.96265	2.17881	0.029346	0.247424	RIKEN cDNA 9930014A18 gene [Source:MGI Symbol;Acc:MGI:2444091]	15	60694120	60703642	1	4	havana
ENSMUSG00000087404	Gm11752	lncRNA	0.382811	1.30388	0.175904	192.652	7.5423	7.77402	7.96754	7.5805	2.17625	0.0295363	0.24767	predicted gene 11752 [Source:MGI Symbol;Acc:MGI:3651700]	11	119110986	119113299	1	1	havana
ENSMUSG00000112304	Gm35206	lncRNA	3.53628	11.6018	1.62508	3.34198	1.53189	1.46366	2.40357	0.523749	2.17607	0.0295503	0.24767	predicted gene, 35206 [Source:MGI Symbol;Acc:MGI:5594365]	10	99595368	99666424	1	1	havana
ENSMUSG00000057802	Gm10030	lncRNA	-0.80798	-1.75076	0.37138	56.1493	5.6723	5.56669	5.13188	6.0015	-2.17562	0.029584	0.24767	predicted gene 10030 [Source:MGI Symbol;Acc:MGI:3641798]	9	110818567	110837135	1	16	ensembl_havana
ENSMUSG00000117466	Gm50039	lncRNA	-2.02346	-4.06559	0.930827	8.47449	2.77085	2.04868	1.47132	2.62604	-2.17384	0.0297175	NA	predicted gene, 50039 [Source:MGI Symbol;Acc:MGI:6275346]	17	88132501	88146425	1	2	havana
ENSMUSG00000118008	Gm36913	lncRNA	-2.54336	-5.82944	1.17	3.25688	1.74403	1.69463	0.872546	2.51671	-2.17381	0.0297194	0.24822	predicted gene, 36913 [Source:MGI Symbol;Acc:MGI:5596072]	19	9901928	9905898	-1	1	havana
ENSMUSG00000091542	Gm17167	lncRNA	-0.626254	-1.54355	0.288392	549.099	8.94838	8.51725	8.2054	8.8291	-2.17153	0.0298909	0.249067	predicted gene 17167 [Source:MGI Symbol;Acc:MGI:4937994]	4	42206998	42235313	1	1	havana
ENSMUSG00000091514	Gm17484	lncRNA	0.55692	1.47113	0.256609	156.225	7.23899	7.15666	7.42588	6.88745	2.17031	0.0299835	0.249255	predicted gene, 17484 [Source:MGI Symbol;Acc:MGI:4937118]	8	26244496	26259733	1	2	ensembl_havana
ENSMUSG00000093553	Gm20633	lncRNA	0.34217	1.26766	0.158505	257.304	7.9331	8.34213	8.5224	8.16186	2.15873	0.0308712	0.255384	predicted gene 20633 [Source:MGI Symbol;Acc:MGI:5313080]	3	96150866	96153696	-1	1	havana
ENSMUSG00000111258	Gm34397	lncRNA	-1.21751	-2.32544	0.564142	15.7373	3.83931	3.68083	2.9385	4.42315	-2.15816	0.0309157	0.255384	predicted gene, 34397 [Source:MGI Symbol;Acc:MGI:5593556]	9	100266255	100273960	-1	3	havana
ENSMUSG00000097911	Gm26691	lncRNA	-3.24249	-9.46427	1.50262	8.82303	2.27107	1.75679	1.15107	2.36251	-2.15789	0.030936	0.255384	predicted gene, 26691 [Source:MGI Symbol;Acc:MGI:5477185]	3	133536429	133946402	-1	3	havana
ENSMUSG00000120979	Gm56718	lncRNA	3.33793	10.1115	1.54984	2.12704	1.21687	1.46902	2.56045	0.377591	2.15373	0.0312615	0.257037	predicted gene, 56718 [Source:MGI Symbol;Acc:MGI:7337350]	15	76405109	76409078	1	1	havana_tagene
ENSMUSG00000053925	Gm9929	lncRNA	0.940847	1.91965	0.436895	40.3601	5.22222	5.30669	5.7236	4.88979	2.15348	0.0312808	0.257037	predicted gene 9929 [Source:MGI Symbol;Acc:MGI:3708526]	1	170696214	170709916	1	3	havana
ENSMUSG00000121117	Gm56731	lncRNA	1.27674	2.42291	0.593462	12.5509	3.46755	3.67315	4.16167	3.18462	2.15134	0.0314493	0.257826	predicted gene, 56731 [Source:MGI Symbol;Acc:MGI:7337375]	15	84075981	84076338	-1	1	havana_tagene
ENSMUSG00000113471	Gm48116	lncRNA	-1.69428	-3.23614	0.788098	6.71568	2.64014	2.75651	2.09528	3.41774	-2.14983	0.0315687	0.25821	predicted gene, 48116 [Source:MGI Symbol;Acc:MGI:6097471]	13	61857370	61859052	1	1	havana
ENSMUSG00000097820	E530011L22Rik	lncRNA	0.311273	1.2408	0.145068	386.383	8.57655	8.41888	8.57065	8.26712	2.14571	0.0318963	0.260291	RIKEN cDNA E530011L22 gene [Source:MGI Symbol;Acc:MGI:2443770]	9	121583728	121589009	-1	2	havana
ENSMUSG00000108969	Gm45044	lncRNA	-2.78475	-6.89119	1.29949	4.59636	1.49894	2.49087	1.14042	3.84133	-2.14296	0.0321164	0.260889	predicted gene 45044 [Source:MGI Symbol;Acc:MGI:5753620]	8	10934453	10941591	-1	1	havana
ENSMUSG00000113425	Gm48653	lncRNA	0.329249	1.25636	0.153651	294.339	8.17321	8.37449	8.54296	8.20602	2.14284	0.032126	0.260889	predicted gene, 48653 [Source:MGI Symbol;Acc:MGI:6098263]	12	73401855	73408771	1	1	havana
ENSMUSG00000113019	Gm47467	lncRNA	0.320942	1.24915	0.14986	1754.92	10.7486	10.9231	11.0904	10.7557	2.14162	0.032224	0.260889	predicted gene, 47467 [Source:MGI Symbol;Acc:MGI:6096433]	13	74654928	74670607	-1	3	havana
ENSMUSG00000097746	Gm6225	lncRNA	0.384226	1.30516	0.179449	240.265	7.88496	7.80237	8.00152	7.60321	2.14114	0.0322628	0.260889	predicted gene 6225 [Source:MGI Symbol;Acc:MGI:3643252]	18	3336680	3366863	1	2	havana
ENSMUSG00000097602	4930519P11Rik	lncRNA	0.584894	1.49993	0.273445	66.7585	5.99275	6.32393	6.60618	6.04168	2.13898	0.032437	0.261702	RIKEN cDNA 4930519P11 gene [Source:MGI Symbol;Acc:MGI:1921971]	2	154453730	154455357	-1	2	ensembl_havana
ENSMUSG00000097692	A230060F14Rik	lncRNA	0.3535	1.27766	0.165487	272.523	8.06889	8.1188	8.30545	7.93215	2.13612	0.0326696	0.262983	RIKEN cDNA A230060F14 gene [Source:MGI Symbol;Acc:MGI:3642156]	10	85856305	85858193	-1	2	ensembl_havana
ENSMUSG00000084796	Mir142hg	lncRNA	-0.723675	-1.65138	0.339111	161.689	7.22869	7.20711	6.83636	7.57786	-2.13403	0.03284	0.263749	Mir142 host gene (non-protein coding) [Source:MGI Symbol;Acc:MGI:1925841]	11	87646399	87648102	1	3	havana
ENSMUSG00000111923	Gm34777	lncRNA	0.467301	1.38252	0.219067	498.377	8.92021	9.00961	9.25188	8.76734	2.13314	0.032913	0.263749	predicted gene, 34777 [Source:MGI Symbol;Acc:MGI:5593936]	10	99068918	99078924	1	6	havana
ENSMUSG00000052629	Gm9885	lncRNA	-2.17849	-4.52681	1.02219	4.36868	2.06565	2.07374	1.19942	2.94806	-2.13121	0.033072	0.264427	predicted gene 9885 [Source:MGI Symbol;Acc:MGI:3641726]	7	78228348	78230786	1	2	ensembl_havana
ENSMUSG00000078640	Gm11627	lncRNA	-0.907646	-1.87598	0.426548	38.8801	5.16533	4.94755	4.44693	5.44818	-2.12789	0.0333465	0.266024	predicted gene 11627 [Source:MGI Symbol;Acc:MGI:3650659]	11	102467224	102470287	-1	3	havana
ENSMUSG00000026736	4930426L09Rik	lncRNA	-0.709577	-1.63532	0.33374	54.3389	5.71189	5.74153	5.37497	6.10809	-2.12614	0.0334916	0.266584	RIKEN cDNA 4930426L09 gene [Source:MGI Symbol;Acc:MGI:1921879]	2	19003130	19005548	1	2	ensembl_havana
ENSMUSG00000104835	Gm5547	lncRNA	-0.964166	-1.95094	0.453679	29.3125	4.70028	4.85098	4.37292	5.32904	-2.12521	0.0335687	0.266602	predicted gene 5547 [Source:MGI Symbol;Acc:MGI:3648206]	3	105722842	105724675	1	3	havana
ENSMUSG00000086713	4930407G08Rik	lncRNA	-2.03016	-4.08449	0.958081	4.57663	2.09473	1.99955	1.21405	2.78506	-2.11898	0.034092	0.270154	RIKEN cDNA 4930407G08 gene [Source:MGI Symbol;Acc:MGI:1924473]	4	107811129	107817918	1	1	havana
ENSMUSG00000114531	A530065N20Rik	lncRNA	2.93183	7.63077	1.38526	4.9651	1.94845	1.36733	2.29034	0.444313	2.11645	0.0343069	0.27047	RIKEN cDNA A530046M15 gene [Source:MGI Symbol;Acc:MGI:5439407]	13	60177525	60264483	1	2	havana
ENSMUSG00000097793	Gm17259	lncRNA	0.376714	1.29838	0.178066	350.435	8.42105	8.37407	8.55952	8.18862	2.11558	0.0343803	0.27047	predicted gene, 17259 [Source:MGI Symbol;Acc:MGI:4936893]	13	81926892	81931868	-1	2	havana
ENSMUSG00000086746	Gm15222	lncRNA	-0.471038	-1.38611	0.222705	380.587	8.53772	8.5555	8.31171	8.79929	-2.11507	0.0344236	0.27047	predicted gene 15222 [Source:MGI Symbol;Acc:MGI:3705297]	14	46624956	46626739	1	2	havana
ENSMUSG00000086075	Gm15728	lncRNA	0.327262	1.25463	0.154739	679.679	9.36931	9.62694	9.7877	9.46618	2.11493	0.0344359	0.27047	predicted gene 15728 [Source:MGI Symbol;Acc:MGI:3783171]	5	117527198	117531563	1	2	havana
ENSMUSG00000097378	B230208H11Rik	lncRNA	-0.6286	-1.54606	0.297829	62.0164	5.9009	6.04324	5.71978	6.36669	-2.11061	0.0348059	0.272774	RIKEN cDNA B230208H11 gene [Source:MGI Symbol;Acc:MGI:2443719]	10	12792387	12798860	-1	2	havana
ENSMUSG00000086742	Gm16201	lncRNA	-0.74036	-1.67059	0.351593	34.3236	5.0667	5.00657	4.64612	5.36702	-2.10573	0.0352279	0.275186	predicted gene 16201 [Source:MGI Symbol;Acc:MGI:3802153]	7	139530309	139558890	1	6	havana
ENSMUSG00000072769	Gm10419	lncRNA	1.01473	2.02053	0.482071	81.2221	6.14182	6.38576	6.87903	5.89249	2.10494	0.0352965	0.275186	predicted gene 10419 [Source:MGI Symbol;Acc:MGI:3642823]	5	108515635	108526108	1	14	ensembl_havana
ENSMUSG00000119955	Gm9054	lncRNA	-1.01829	-2.02551	0.48389	20.9815	4.29861	4.26617	3.73179	4.80055	-2.10437	0.0353458	0.275186	predicted gene 9054 [Source:MGI Symbol;Acc:MGI:3646918]	3	95892803	95896187	1	3	havana_tagene
ENSMUSG00000120027	Gm57071	lncRNA	0.326211	1.25372	0.155211	462.816	8.82853	8.72337	8.88261	8.56412	2.10172	0.035578	0.27639	predicted gene, 57071 [Source:MGI Symbol;Acc:MGI:7338055]	4	106171838	106173399	-1	1	havana_tagene
ENSMUSG00000110663	Gm39157	lncRNA	-0.474226	-1.38917	0.225986	255.097	7.95651	8.00391	7.78872	8.2191	-2.09848	0.0358628	0.277996	predicted gene, 39157 [Source:MGI Symbol;Acc:MGI:5622042]	8	34475942	34480552	1	1	havana
ENSMUSG00000097548	Gm26748	lncRNA	1.85517	3.61795	0.884563	5.53094	2.39819	2.55688	3.25894	1.85483	2.09728	0.0359691	0.278123	predicted gene, 26748 [Source:MGI Symbol;Acc:MGI:5477242]	6	99702732	99709514	1	1	havana
ENSMUSG00000106197	Gm42717	lncRNA	0.714965	1.64144	0.341103	105.553	6.63927	6.59049	6.91903	6.26194	2.09604	0.0360788	0.278123	predicted gene 42717 [Source:MGI Symbol;Acc:MGI:5662854]	3	99113738	99117200	1	1	havana
ENSMUSG00000118202	C030017B01Rik	lncRNA	-0.962014	-1.94803	0.459059	22.079	4.33433	4.51496	3.92717	5.10274	-2.09562	0.0361158	0.278123	RIKEN cDNA C030017B01 gene [Source:MGI Symbol;Acc:MGI:1924774]	18	40672839	40676079	1	1	havana
ENSMUSG00000092286	Dtnbos	lncRNA	-0.607396	-1.52351	0.289959	93.3298	6.44673	6.82565	6.53944	7.11186	-2.09476	0.036192	0.278123	dystrobrevin, beta, opposite strand [Source:MGI Symbol;Acc:MGI:5141913]	12	3802543	3812146	-1	1	havana
ENSMUSG00000097890	4930547M16Rik	lncRNA	0.438889	1.35556	0.209628	222.296	7.72859	8.06301	8.28542	7.84061	2.09366	0.0362907	0.278281	RIKEN cDNA 4930547M16 gene [Source:MGI Symbol;Acc:MGI:1922549]	10	39775312	39783934	1	2	havana
ENSMUSG00000112324	Gm47939	lncRNA	0.420166	1.33808	0.200818	4914.28	12.2272	12.2829	12.4799	12.086	2.09227	0.0364145	0.27863	predicted gene, 47939 [Source:MGI Symbol;Acc:MGI:6097203]	10	25775177	25779814	1	1	havana
ENSMUSG00000097372	Gm26876	lncRNA	1.26675	2.40619	0.607907	50.7952	5.25892	4.84668	5.45686	4.2365	2.08379	0.0371793	0.283871	predicted gene, 26876 [Source:MGI Symbol;Acc:MGI:5477370]	10	128481753	128485680	1	1	havana
ENSMUSG00000108094	Gm31108	lncRNA	1.48535	2.79986	0.713119	6.19263	2.57938	2.92427	3.47174	2.37681	2.0829	0.0372607	0.283883	predicted gene, 31108 [Source:MGI Symbol;Acc:MGI:5590267]	6	143054940	143099657	-1	1	havana
ENSMUSG00000078143	Gm17344	lncRNA	-0.578902	-1.49371	0.27868	76.4415	6.22216	6.15885	5.84742	6.47028	-2.0773	0.0377739	0.287179	predicted gene, 17344 [Source:MGI Symbol;Acc:MGI:4936978]	8	110579166	110595087	-1	3	havana
ENSMUSG00000066938	Gm10190	lncRNA	0.552319	1.46644	0.266155	40.9547	5.35071	5.33591	5.61475	5.05708	2.07518	0.03797	0.287949	predicted gene 10190 [Source:MGI Symbol;Acc:MGI:3642237]	17	80679259	80680971	-1	1	ensembl_havana
ENSMUSG00000120992	D17H6S56E-5	lncRNA	-0.374134	-1.29606	0.180353	3491.83	11.7287	11.5945	11.4049	11.7841	-2.07446	0.0380371	0.287949	DNA segment, Chr 17, human D6S56E 5 [Source:MGI Symbol;Acc:MGI:1306799]	17	35215654	35219393	-1	5	havana_tagene
ENSMUSG00000100455	Gm29170	lncRNA	0.329925	1.25695	0.159259	255.531	7.97224	7.88743	8.05277	7.72208	2.07163	0.0383	0.288837	predicted gene 29170 [Source:MGI Symbol;Acc:MGI:5579876]	1	143653380	143657045	1	1	havana
ENSMUSG00000097187	Gm19426	lncRNA	-0.366433	-1.28916	0.176959	130.209	7.01134	6.85529	6.65978	7.0508	-2.07072	0.0383852	0.288837	predicted gene, 19426 [Source:MGI Symbol;Acc:MGI:5011611]	2	84572513	84573999	-1	1	havana
ENSMUSG00000120055	Gm39150	lncRNA	-0.517063	-1.43104	0.249798	67.5597	6.06554	6.10795	5.8694	6.34649	-2.06992	0.0384597	0.288837	predicted gene, 39150 [Source:MGI Symbol;Acc:MGI:5622035]	8	27458699	27467010	-1	2	havana_tagene
ENSMUSG00000118383	Gm50321	lncRNA	-0.450253	-1.36628	0.217543	483.858	8.85995	8.80772	8.59463	9.0208	-2.06971	0.0384791	0.288837	predicted gene, 50321 [Source:MGI Symbol;Acc:MGI:6303181]	19	9806263	9814261	-1	1	havana
ENSMUSG00000054598	9130230L23Rik	lncRNA	0.602669	1.51852	0.291436	180.843	7.43392	7.5492	7.87818	7.22021	2.06793	0.0386468	0.289485	RIKEN cDNA 9130230L23 gene [Source:MGI Symbol;Acc:MGI:3041166]	5	66136701	66161628	-1	6	ensembl_havana
ENSMUSG00000113440	Gm46404	lncRNA	0.31182	1.24127	0.150947	993.361	9.89493	10.2422	10.4043	10.08	2.06577	0.0388506	0.2904	predicted gene, 46404 [Source:MGI Symbol;Acc:MGI:5826041]	13	23625992	23630105	-1	1	havana
ENSMUSG00000099708	Gm29361	lncRNA	2.32346	5.0053	1.12581	4.23271	2.05423	1.53379	2.27377	0.793813	2.06381	0.0390358	NA	predicted gene 29361 [Source:MGI Symbol;Acc:MGI:5580067]	12	83678608	83680607	-1	1	havana
ENSMUSG00000107497	Gm44957	lncRNA	0.712732	1.6389	0.345458	28.7081	4.83044	4.90701	5.25199	4.56203	2.06315	0.0390985	0.290749	predicted gene 44957 [Source:MGI Symbol;Acc:MGI:5753533]	6	116312194	116314910	-1	2	havana
ENSMUSG00000043794	D830025C05Rik	lncRNA	0.606474	1.52253	0.294108	67.7586	6.02728	6.23926	6.52872	5.9498	2.06208	0.0392	0.290749	RIKEN cDNA D830025C05 gene [Source:MGI Symbol;Acc:MGI:3698180]	8	26087028	26089223	1	1	ensembl_havana
ENSMUSG00000073846	Gm12526	lncRNA	0.697371	1.62155	0.338216	26.5674	4.71519	4.82939	5.17638	4.4824	2.06191	0.0392164	0.290749	predicted gene 12526 [Source:MGI Symbol;Acc:MGI:3651778]	4	57757739	57763901	-1	1	havana
ENSMUSG00000046463	5930403N24Rik	lncRNA	-1.17085	-2.25144	0.567894	22.5716	4.33504	4.16689	3.5885	4.74529	-2.06174	0.0392323	0.290749	RIKEN cDNA 5930403N24 gene [Source:MGI Symbol;Acc:MGI:2444171]	10	37015398	37027311	1	4	ensembl_havana
ENSMUSG00000111856	6530413G14Rik	lncRNA	1.04411	2.0621	0.506722	22.6464	4.3536	4.57429	5.02641	4.12218	2.06052	0.0393484	0.290749	RIKEN cDNA 6530413G14 gene [Source:MGI Symbol;Acc:MGI:1923465]	9	22028624	22049052	1	2	havana
ENSMUSG00000120998	Gm56900	lncRNA	1.53568	2.89924	0.745432	10.3404	3.13737	3.19186	3.87142	2.5123	2.06011	0.0393875	0.290749	predicted gene, 56900 [Source:MGI Symbol;Acc:MGI:7337713]	17	46638995	46640164	1	1	havana_tagene
ENSMUSG00000120846	Gm57298	lncRNA	0.714422	1.64083	0.348047	19.484	4.26839	4.55954	4.88415	4.23492	2.05266	0.0401055	0.295435	predicted gene, 57298 [Source:MGI Symbol;Acc:MGI:7338509]	5	115622552	115623722	1	1	havana_tagene
ENSMUSG00000121248	Gm57459	lncRNA	0.590554	1.50582	0.287855	70.9765	6.10057	6.24347	6.53846	5.94848	2.05157	0.0402118	0.295606	predicted gene, 57459 [Source:MGI Symbol;Acc:MGI:7338831]	2	164365599	164366392	1	1	havana_tagene
ENSMUSG00000112489	9230116L04Rik	lncRNA	0.770205	1.70551	0.376009	38.5331	5.19909	5.17459	5.56118	4.788	2.04837	0.040524	0.297242	RIKEN cDNA 9230116L04 gene [Source:MGI Symbol;Acc:MGI:2447826]	12	79135479	79150713	-1	3	havana
ENSMUSG00000120747	Gm56847	lncRNA	0.913801	1.884	0.446284	29.0938	4.72222	4.98933	5.49453	4.48413	2.04758	0.0406013	0.297242	predicted gene, 56847 [Source:MGI Symbol;Acc:MGI:7337607]	8	20555603	20557774	1	1	havana_tagene
ENSMUSG00000096932	5033403F01Rik	lncRNA	0.392206	1.3124	0.191726	198.684	7.58857	7.85082	8.04402	7.65763	2.04565	0.0407905	0.298014	RIKEN cDNA 5033403F01 gene [Source:MGI Symbol;Acc:MGI:1923208]	13	39144595	39150581	1	1	havana
ENSMUSG00000108228	6430584L05Rik	lncRNA	-1.66784	-3.17738	0.81568	7.20042	2.6824	2.83964	2.12354	3.55573	-2.04472	0.0408825	0.298073	RIKEN cDNA 6430584L05 gene [Source:MGI Symbol;Acc:MGI:5439415]	6	55373872	55389270	1	2	havana
ENSMUSG00000021268	Meg3	lncRNA	-0.432296	-1.34938	0.211659	286.484	8.13071	8.03874	7.83416	8.24331	-2.04241	0.0411105	0.299123	maternally expressed 3 [Source:MGI Symbol;Acc:MGI:1202886]	12	109506879	109538165	1	64	ensembl_havana
ENSMUSG00000120607	Gm35071	lncRNA	0.834825	1.78364	0.409078	20.7315	4.29557	4.57386	5.00025	4.14748	2.04075	0.0412757	0.299655	predicted gene, 35071 [Source:MGI Symbol;Acc:MGI:5594230]	12	52493670	52494654	1	1	havana_tagene
ENSMUSG00000106263	Gm33050	lncRNA	-0.467795	-1.38299	0.229313	103.776	6.67713	6.75605	6.51966	6.99244	-2.03998	0.0413521	0.299655	predicted gene, 33050 [Source:MGI Symbol;Acc:MGI:5592209]	5	96604248	96605602	-1	1	havana
ENSMUSG00000100707	Gm28523	lncRNA	-0.387271	-1.30792	0.19035	101.591	6.6613	6.57089	6.3733	6.76848	-2.03452	0.0418997	0.303006	predicted gene 28523 [Source:MGI Symbol;Acc:MGI:5579229]	6	141192646	141195735	-1	1	havana
ENSMUSG00000073529	F830208F22Rik	lncRNA	-2.75564	-6.75353	1.35692	2.75069	1.45495	1.54132	0.707011	2.37563	-2.03081	0.0422739	0.305043	RIKEN cDNA F830208F22 gene [Source:MGI Symbol;Acc:MGI:3588261]	18	77880959	77884443	-1	2	havana
ENSMUSG00000120717	Gm56791	lncRNA	0.257114	1.19509	0.126655	806.283	9.6426	9.66058	9.79451	9.52665	2.03004	0.0423527	0.305043	predicted gene, 56791 [Source:MGI Symbol;Acc:MGI:7337495]	3	69222241	69223823	-1	1	havana_tagene
ENSMUSG00000098164	Gm5493	lncRNA	1.72004	3.29445	0.849718	5.65424	2.43722	2.41296	3.16396	1.66196	2.02425	0.0429446	0.308681	predicted gene 5493 [Source:MGI Symbol;Acc:MGI:3644511]	17	22958918	22970482	1	1	havana
ENSMUSG00000116518	Gm49494	lncRNA	0.284693	1.21815	0.140775	326.214	8.33095	8.2233	8.37025	8.07634	2.02232	0.0431433	0.309484	predicted gene, 49494 [Source:MGI Symbol;Acc:MGI:6155173]	15	99773414	99775476	1	2	havana
ENSMUSG00000113170	Gm36839	lncRNA	0.307784	1.23781	0.152403	127.984	6.98508	6.96558	7.12743	6.80374	2.01955	0.0434303	0.310916	predicted gene, 36839 [Source:MGI Symbol;Acc:MGI:5595998]	13	35056495	35059415	-1	1	havana
ENSMUSG00000121161	Gm31249	lncRNA	-2.03981	-4.11192	1.01005	4.93637	2.2262	1.69154	1.03559	2.34748	-2.01951	0.0434343	NA	predicted gene, 31249 [Source:MGI Symbol;Acc:MGI:5590408]	6	72721003	72727005	1	1	havana_tagene
ENSMUSG00000112593	Gm48882	lncRNA	0.718356	1.64531	0.355908	30.7182	4.92387	4.95445	5.26182	4.64708	2.01838	0.0435522	0.311162	predicted gene, 48882 [Source:MGI Symbol;Acc:MGI:6098637]	10	95154109	95160220	1	1	havana
ENSMUSG00000115456	Gm35248	lncRNA	-1.47227	-2.77458	0.730713	7.24096	2.82809	2.62981	2.0726	3.18701	-2.01484	0.0439211	0.312315	predicted gene, 35248 [Source:MGI Symbol;Acc:MGI:5594407]	15	38312537	38343383	1	1	havana
ENSMUSG00000085875	Gm12905	lncRNA	0.501594	1.41578	0.248955	383.113	8.51742	8.5604	8.81212	8.30867	2.0148	0.043926	0.312315	predicted gene 12905 [Source:MGI Symbol;Acc:MGI:3702581]	4	123798855	123811816	-1	4	ensembl_havana
ENSMUSG00000108431	Gm42375	lncRNA	0.30207	1.23291	0.150041	371.764	8.51871	8.48503	8.63036	8.3397	2.01325	0.0440884	0.312315	predicted gene, 42375 [Source:MGI Symbol;Acc:MGI:5625260]	7	26003846	26006711	-1	1	havana
ENSMUSG00000120414	Gm32261	lncRNA	-0.252173	-1.191	0.125264	474.451	8.88316	8.86893	8.7426	8.99525	-2.01312	0.0441015	0.312315	predicted gene, 32261 [Source:MGI Symbol;Acc:MGI:5591420]	X	72714010	72716660	-1	3	havana_tagene
ENSMUSG00000112331	Gm33035	lncRNA	0.722172	1.64966	0.358818	63.2482	5.82912	5.76402	6.16056	5.36749	2.01264	0.0441524	0.312315	predicted gene, 33035 [Source:MGI Symbol;Acc:MGI:5592194]	10	68856570	68869718	-1	1	havana
ENSMUSG00000091479	Gm17035	lncRNA	0.821683	1.76747	0.409345	152.026	7.02876	7.12679	7.558	6.69559	2.00731	0.0447166	0.315678	predicted gene 17035 [Source:MGI Symbol;Acc:MGI:4937862]	15	66801456	66802956	1	1	havana
ENSMUSG00000073437	D330041H03Rik	lncRNA	-0.277551	-1.21214	0.138402	553.089	9.09801	9.13045	8.98791	9.27299	-2.0054	0.0449204	0.316489	RIKEN cDNA D330041H03 gene [Source:MGI Symbol;Acc:MGI:3603827]	17	24623623	24633516	-1	9	ensembl_havana
ENSMUSG00000103400	Gm15853	lncRNA	-0.402632	-1.32192	0.201126	143.504	7.14292	7.2365	7.05603	7.41697	-2.00189	0.0452966	0.318508	predicted gene 15853 [Source:MGI Symbol;Acc:MGI:3801970]	1	166205447	166208062	-1	1	havana
ENSMUSG00000053588	A730061H03Rik	lncRNA	0.745056	1.67604	0.372452	33.4514	5.01401	4.98036	5.31849	4.64222	2.00041	0.0454562	0.319	RIKEN cDNA A730061H03 gene [Source:MGI Symbol;Acc:MGI:2445099]	14	55796554	55797865	-1	2	ensembl_havana
ENSMUSG00000110631	Gm42047	lncRNA	0.897616	1.86299	0.449007	29041	14.6507	14.9377	15.4334	14.442	1.99912	0.0455958	0.319248	predicted gene, 42047 [Source:MGI Symbol;Acc:MGI:5624932]	8	122559986	122567917	1	2	havana
ENSMUSG00000104846	Gm43020	lncRNA	1.02812	2.03937	0.514466	18.3699	4.11065	3.7909	4.34932	3.23249	1.99842	0.0456709	0.319248	predicted gene 43020 [Source:MGI Symbol;Acc:MGI:5663157]	5	43510390	43512602	-1	1	havana
ENSMUSG00000121179	Gm56999	lncRNA	-0.236153	-1.17785	0.118244	949.015	9.88183	9.82236	9.70642	9.9383	-1.99717	0.0458067	0.319569	predicted gene, 56999 [Source:MGI Symbol;Acc:MGI:7337911]	6	30782687	30785779	1	1	havana_tagene
ENSMUSG00000120219	Gm56637	lncRNA	0.335518	1.26183	0.168223	435.857	8.73852	8.71712	8.88017	8.55407	1.99448	0.0460997	0.320613	predicted gene, 56637 [Source:MGI Symbol;Acc:MGI:7337188]	19	8732153	8734311	-1	1	havana_tagene
ENSMUSG00000114424	Gm47414	lncRNA	0.709416	1.63514	0.35575	68.2335	5.98103	6.22656	6.61673	5.83639	1.99414	0.0461366	0.320613	predicted gene, 47414 [Source:MGI Symbol;Acc:MGI:6096350]	14	29680028	29683338	-1	1	havana
ENSMUSG00000086750	Gm11770	lncRNA	-0.746714	-1.67797	0.3747	25.2801	4.65118	4.72673	4.37854	5.07493	-1.99283	0.04628	0.320983	predicted gene 11770 [Source:MGI Symbol;Acc:MGI:3651450]	11	120105908	120107819	-1	2	havana
ENSMUSG00000097589	Dleu2	lncRNA	-0.177047	-1.13057	0.088939	6590.42	12.6812	12.6506	12.5645	12.7368	-1.99066	0.0465184	0.321022	deleted in lymphocytic leukemia, 2 [Source:MGI Symbol;Acc:MGI:1934030]	14	61840265	61919822	-1	51	havana
ENSMUSG00000120468	Gm56603	lncRNA	-0.342279	-1.26776	0.171974	562.382	9.11507	9.14596	8.98176	9.31017	-1.99029	0.0465586	0.321022	predicted gene, 56603 [Source:MGI Symbol;Acc:MGI:7337120]	16	20270684	20273124	-1	1	havana_tagene
ENSMUSG00000108884	Gm45792	lncRNA	-0.450252	-1.36628	0.226278	15482.1	13.8654	13.7942	13.5693	14.0191	-1.98981	0.0466115	0.321022	predicted gene 45792 [Source:MGI Symbol;Acc:MGI:5804907]	7	119225742	119230281	-1	1	havana
ENSMUSG00000120092	Gm57162	lncRNA	0.468992	1.38414	0.235734	173.436	7.39461	7.54441	7.79189	7.29693	1.9895	0.0466465	0.321022	predicted gene, 57162 [Source:MGI Symbol;Acc:MGI:7338237]	1	118315702	118316650	-1	1	havana_tagene
ENSMUSG00000114980	4933432I03Rik	lncRNA	2.09636	4.2763	1.05585	3.62258	1.91946	1.89014	2.69258	1.0877	1.98548	0.0470909	0.32293	RIKEN cDNA 4933432I03 gene [Source:MGI Symbol;Acc:MGI:1918514]	14	103224848	103271239	-1	1	havana
ENSMUSG00000086395	A630014C17Rik	lncRNA	-2.52322	-5.74862	1.27092	3.21598	1.62326	1.8917	1.00477	2.77863	-1.98535	0.0471053	0.32293	RIKEN cDNA A630014C17 gene [Source:MGI Symbol;Acc:MGI:3026989]	11	52166882	52177006	1	1	havana
ENSMUSG00000086816	Gm16726	lncRNA	-2.17436	-4.51384	1.09721	2.67039	1.60241	1.80259	0.982244	2.62293	-1.98171	0.0475113	0.325087	predicted gene, 16726 [Source:MGI Symbol;Acc:MGI:4439650]	19	46252978	46256108	-1	1	havana
ENSMUSG00000086503	Xist	lncRNA	0.84138	1.79176	0.425124	76.5952	5.99736	6.32342	6.72657	5.92027	1.97914	0.0478003	0.326436	inactive X specific transcripts [Source:MGI Symbol;Acc:MGI:98974]	X	102503972	102526860	-1	2	havana
ENSMUSG00000107659	Gm44170	lncRNA	-0.932144	-1.90811	0.471231	15.7245	3.90484	4.0136	3.5963	4.4309	-1.9781	0.0479169	0.326606	predicted gene, 44170 [Source:MGI Symbol;Acc:MGI:5690562]	6	88480587	88481259	1	1	havana
ENSMUSG00000100826	Snhg14	lncRNA	0.367823	1.2904	0.186029	3553.53	11.7481	11.9936	12.1822	11.8049	1.97723	0.0480157	0.326653	small nucleolar RNA host gene 14 [Source:MGI Symbol;Acc:MGI:1289201]	7	58957672	59625507	-1	15	havana
ENSMUSG00000112980	D430020J02Rik	lncRNA	0.58351	1.49849	0.295312	114.311	6.77675	6.93933	7.22369	6.65498	1.97591	0.0481649	0.327043	RIKEN cDNA D430020J02 gene [Source:MGI Symbol;Acc:MGI:2442237]	12	116365567	116368830	-1	2	havana
ENSMUSG00000121015	Gm56721	lncRNA	-0.820901	-1.76651	0.416215	35.1987	5.0474	4.86703	4.34204	5.39202	-1.9723	0.0485751	0.328118	predicted gene, 56721 [Source:MGI Symbol;Acc:MGI:7337356]	15	101158560	101161299	1	1	havana_tagene
ENSMUSG00000120359	Gm56825	lncRNA	-0.364406	-1.28735	0.184819	215.12	7.71846	7.92712	7.74032	8.11391	-1.9717	0.0486444	0.328118	predicted gene, 56825 [Source:MGI Symbol;Acc:MGI:7337563]	8	13250683	13251423	-1	1	havana_tagene
ENSMUSG00000121113	Gm56729	lncRNA	1.2619	2.39811	0.640748	12.0532	3.47779	3.27557	3.96404	2.5871	1.96941	0.0489061	0.328118	predicted gene, 56729 [Source:MGI Symbol;Acc:MGI:7337371]	15	90107808	90108322	-1	1	havana_tagene
ENSMUSG00000084775	Gm16741	lncRNA	1.65934	3.15872	0.842655	4.92428	2.22113	2.47629	3.12816	1.82441	1.96918	0.0489326	0.328118	predicted gene, 16741 [Source:MGI Symbol;Acc:MGI:4439665]	14	14694245	14719828	-1	1	havana
ENSMUSG00000085024	C230035I16Rik	lncRNA	-0.351237	-1.27565	0.178438	178.256	7.45638	7.60197	7.42745	7.77648	-1.9684	0.0490217	0.328118	RIKEN cDNA C230035I16 gene [Source:MGI Symbol;Acc:MGI:2444850]	13	23612129	23615192	-1	18	havana
ENSMUSG00000085069	Prdm16os	lncRNA	0.164568	1.12083	0.0836294	8399.98	13.02	12.8823	12.9658	12.7987	1.96783	0.0490876	0.328118	Prdm16 opposite strand transcript [Source:MGI Symbol;Acc:MGI:3651882]	4	154722033	154729181	1	1	havana
ENSMUSG00000097251	5033417F24Rik	lncRNA	-0.439391	-1.35603	0.223342	292.949	8.15373	7.9745	7.79069	8.15831	-1.96734	0.0491437	0.328118	RIKEN cDNA 5033417F24 gene [Source:MGI Symbol;Acc:MGI:1923245]	1	92836100	92838486	-1	1	havana
ENSMUSG00000085203	Gm12927	lncRNA	0.508455	1.42253	0.258571	116.514	6.80917	6.94029	7.20982	6.67076	1.9664	0.0492519	0.328118	predicted gene 12927 [Source:MGI Symbol;Acc:MGI:3651776]	4	119109719	119114172	-1	1	havana
ENSMUSG00000110884	Gm47416	lncRNA	-0.659104	-1.5791	0.335295	25.3885	4.67236	4.72754	4.40744	5.04764	-1.96574	0.0493283	0.328118	predicted gene, 47416 [Source:MGI Symbol;Acc:MGI:6096354]	9	102648694	102667459	1	1	havana
ENSMUSG00000097776	Gm26795	lncRNA	0.447124	1.36332	0.22762	175.884	7.36684	7.66542	7.89581	7.43504	1.96435	0.0494899	0.328118	predicted gene, 26795 [Source:MGI Symbol;Acc:MGI:5477289]	8	29083510	29088122	1	4	havana
ENSMUSG00000120260	Gm56894	lncRNA	0.484585	1.39918	0.246704	78.2588	6.27243	6.17664	6.40866	5.94461	1.96424	0.0495023	0.328118	predicted gene, 56894 [Source:MGI Symbol;Acc:MGI:7337701]	17	29707882	29709334	-1	1	havana_tagene
ENSMUSG00000117818	Gm50105	lncRNA	0.495977	1.41028	0.25273	269.467	8.02109	8.03434	8.29547	7.7732	1.96248	0.0497068	0.328118	predicted gene, 50105 [Source:MGI Symbol;Acc:MGI:6302837]	17	31768521	31771231	-1	1	havana
ENSMUSG00000120789	Gm56686	lncRNA	0.1744	1.12849	0.0889548	1628.55	10.664	10.6972	10.7858	10.6087	1.96054	0.0499322	0.328118	predicted gene, 56686 [Source:MGI Symbol;Acc:MGI:7337286]	X	162741746	162756067	1	1	havana_tagene
ENSMUSG00000089647	Gm2245	lncRNA	-2.30107	-4.92823	1.17379	2.44401	1.42987	1.21355	0.627225	1.79987	-1.96038	0.0499516	NA	predicted gene 2245 [Source:MGI Symbol;Acc:MGI:3780415]	15	6633822	6683784	-1	2	havana
ENSMUSG00000072573	Gm10369	lncRNA	-1.12709	-2.18418	0.574953	14.6415	3.74745	3.64401	3.14306	4.14496	-1.96032	0.049958	0.328118	predicted gene 10369 [Source:MGI Symbol;Acc:MGI:3642774]	5	134705344	134710639	1	2	havana
ENSMUSG00000120026	Gm57421	lncRNA	0.395607	1.3155	0.201889	88.0224	6.45388	6.49212	6.68372	6.30053	1.95953	0.0500503	0.328118	predicted gene, 57421 [Source:MGI Symbol;Acc:MGI:7338755]	2	152067839	152069181	-1	1	havana_tagene
ENSMUSG00000086291	Gm15513	lncRNA	-0.949824	-1.93164	0.485157	35.3239	5.0057	4.78704	4.18694	5.38714	-1.95776	0.0502577	0.328118	predicted gene 15513 [Source:MGI Symbol;Acc:MGI:3782961]	5	34369154	34371146	-1	1	havana
ENSMUSG00000087445	Gm14286	lncRNA	0.447892	1.36405	0.228819	63.4984	5.97	6.18506	6.41342	5.95669	1.95741	0.0502993	0.328118	predicted gene 14286 [Source:MGI Symbol;Acc:MGI:3650190]	2	157386186	157387389	-1	1	havana
ENSMUSG00000105484	Gm42775	lncRNA	2.29656	4.91284	1.17375	3.27227	1.66385	1.95557	3.01586	0.895279	1.9566	0.0503951	0.328118	predicted gene 42775 [Source:MGI Symbol;Acc:MGI:5662912]	9	110118020	110123005	-1	1	havana
ENSMUSG00000074805	Il1bos	lncRNA	0.544994	1.45901	0.278544	80.7665	6.23108	6.64841	6.9218	6.37502	1.95658	0.050397	0.328118	interleukin 1 beta, opposite strand [Source:MGI Symbol;Acc:MGI:3650458]	2	129211817	129217668	1	3	ensembl_havana
ENSMUSG00000111056	Gm39317	lncRNA	-1.4372	-2.70795	0.734817	7.80548	2.91376	2.95954	2.24946	3.66962	-1.95586	0.0504814	0.328118	predicted gene, 39317 [Source:MGI Symbol;Acc:MGI:5622202]	9	32259978	32273034	1	2	havana
ENSMUSG00000119996	Gm57286	lncRNA	0.357465	1.28117	0.182787	935.954	9.83689	9.86334	10.039	9.68771	1.95564	0.0505078	0.328118	predicted gene, 57286 [Source:MGI Symbol;Acc:MGI:7338485]	5	23621532	23623540	-1	1	havana_tagene
ENSMUSG00000085189	Gm11963	lncRNA	0.434958	1.35187	0.222451	287.735	8.09336	8.43263	8.65551	8.20976	1.9553	0.0505482	0.328118	predicted gene 11963 [Source:MGI Symbol;Acc:MGI:3652248]	11	5448659	5456757	1	4	havana
ENSMUSG00000072884	Gm10433	lncRNA	0.429466	1.34674	0.219652	109.975	6.76238	6.74023	6.9684	6.51205	1.95521	0.0505585	0.328118	predicted gene 10433 [Source:MGI Symbol;Acc:MGI:3642010]	12	100154227	100159799	1	2	havana
ENSMUSG00000097744	D030040B21Rik	lncRNA	2.30486	4.9412	1.17912	3.07906	1.70281	1.87432	2.74095	1.00769	1.95473	0.0506152	0.328118	RIKEN cDNA D030040B21 gene [Source:MGI Symbol;Acc:MGI:4437728]	1	16727776	16732502	1	1	havana
ENSMUSG00000086712	Mexis	lncRNA	0.612461	1.52887	0.313342	110.026	6.66791	6.83211	7.09211	6.57211	1.95461	0.0506294	0.328118	macrophage expressed LXRa(NR1H3)-dependent amplifier of Abca1 transcription lncRNA [Source:MGI Symbol;Acc:MGI:2140270]	4	53261356	53270232	-1	4	ensembl_havana
ENSMUSG00000085873	Ttc39aos1	lncRNA	0.512023	1.42605	0.262061	202.488	7.47694	8.01765	8.25053	7.78478	1.95383	0.0507209	0.328118	Ttc39a opposite strand RNA 1 [Source:MGI Symbol;Acc:MGI:3651956]	4	109259476	109263430	-1	3	havana
ENSMUSG00000087541	Hopxos	lncRNA	-2.33716	-5.05305	1.19741	5.43412	2.17546	1.69459	0.641271	2.74791	-1.95184	0.0509575	NA	HOP homeobox, opposite strand [Source:MGI Symbol;Acc:MGI:3801917]	5	77242379	77250150	1	1	havana
ENSMUSG00000120018	6720470G18Rik	lncRNA	-0.901765	-1.86835	0.462105	24.871	4.57356	4.483	3.98845	4.97754	-1.95143	0.0510061	0.329364	RIKEN cDNA 6720470G18 gene [Source:MGI Symbol;Acc:MGI:1925149]	13	112600068	112600529	-1	1	havana_tagene
ENSMUSG00000121384		lncRNA	5.30395	39.5047	2.71819	13.5581	2.09102	1.5387	2.69929	0.378099	1.95128	0.0510235	NA	novel transcript	7	8089325	8096040	-1	1	havana
ENSMUSG00000120347	Gm56597	lncRNA	0.735535	1.66501	0.377221	37.8499	5.16562	4.8859	5.18008	4.59173	1.94988	0.0511908	0.329958	predicted gene, 56597 [Source:MGI Symbol;Acc:MGI:7337108]	16	11072336	11072801	1	1	havana_tagene
ENSMUSG00000110148	5830408C22Rik	lncRNA	-0.365872	-1.28866	0.188256	108.045	6.74712	6.67482	6.4868	6.86283	-1.94348	0.0519587	0.334302	RIKEN cDNA 5830408C22 gene [Source:MGI Symbol;Acc:MGI:1921994]	8	25591100	25600504	1	5	havana
ENSMUSG00000085990	Gm16731	lncRNA	-1.46507	-2.76077	0.754436	8.30507	2.90494	2.61638	2.03904	3.19373	-1.94194	0.0521443	0.334891	predicted gene, 16731 [Source:MGI Symbol;Acc:MGI:4439655]	4	46535901	46539883	1	2	havana
ENSMUSG00000097073	9430037G07Rik	lncRNA	0.40528	1.32435	0.209271	880.877	9.73718	9.68716	9.86866	9.50567	1.93663	0.0527912	0.337876	RIKEN cDNA 9430037G07 gene [Source:MGI Symbol;Acc:MGI:2444544]	9	88477378	88481569	-1	2	havana
ENSMUSG00000105550	Gm35585	lncRNA	0.420754	1.33863	0.217269	357.703	8.44709	8.31103	8.52373	8.09832	1.93656	0.052799	0.337876	predicted gene, 35585 [Source:MGI Symbol;Acc:MGI:5594744]	3	127655248	127658910	1	1	havana
ENSMUSG00000121303		lncRNA	-2.34636	-5.0854	1.21251	4.79611	1.99429	1.89689	0.722375	3.0714	-1.93512	0.0529754	0.338396	novel transcript	7	43594436	43595351	1	1	ensembl_havana
ENSMUSG00000120032	Gm57085	lncRNA	-2.09443	-4.27057	1.08307	3.84668	1.92064	1.84362	0.944401	2.74284	-1.93379	0.053139	NA	predicted gene, 57085 [Source:MGI Symbol;Acc:MGI:7338083]	4	3874599	3875306	-1	1	havana_tagene
ENSMUSG00000100280	Gm28417	lncRNA	-0.844591	-1.79576	0.436933	27.8265	4.7345	4.57555	4.13291	5.01819	-1.933	0.0532362	0.339452	predicted gene 28417 [Source:MGI Symbol;Acc:MGI:5579123]	1	34507915	34512275	-1	6	havana
ENSMUSG00000097184	4632428C04Rik	lncRNA	0.207721	1.15486	0.10765	701.615	9.43503	9.41249	9.51927	9.30571	1.9296	0.053656	0.341078	RIKEN cDNA 4632428C04 gene [Source:MGI Symbol;Acc:MGI:1921600]	16	29827446	29840251	1	3	havana
ENSMUSG00000085735	Mettl5os	lncRNA	-0.520644	-1.4346	0.269849	36.1751	5.17043	5.38784	5.12541	5.65026	-1.92939	0.0536828	0.341078	methyltransferase like 5, opposite strand [Source:MGI Symbol;Acc:MGI:1922537]	2	69716072	69718499	1	1	havana
ENSMUSG00000120543	Gm33049	lncRNA	-0.460214	-1.37575	0.238678	1094.96	10.0271	9.77744	9.54395	10.0109	-1.92817	0.0538334	0.341267	predicted gene, 33049 [Source:MGI Symbol;Acc:MGI:5592208]	15	88738910	88744875	1	1	havana_tagene
ENSMUSG00000120624	Gm56969	lncRNA	1.10521	2.1513	0.573359	11.5579	3.45849	3.67565	4.22188	3.12942	1.9276	0.0539044	0.341267	predicted gene, 56969 [Source:MGI Symbol;Acc:MGI:7337851]	10	70201214	70204166	1	1	havana_tagene
ENSMUSG00000116504	I730030J21Rik	lncRNA	-1.89231	-3.7123	0.982391	9.82989	2.8793	2.92284	2.25084	3.59484	-1.92623	0.0540755	0.341742	RIKEN cDNA I730030J21 gene [Source:MGI Symbol;Acc:MGI:3588279]	15	100628349	100630630	-1	5	havana
ENSMUSG00000097699	5430400D12Rik	lncRNA	0.402352	1.32166	0.209667	109.464	6.75713	6.83502	7.04338	6.62666	1.91901	0.0549836	0.34642	RIKEN cDNA 5430400D12 gene [Source:MGI Symbol;Acc:MGI:1918589]	7	79570471	79572269	1	1	havana
ENSMUSG00000097296	Gm26532	lncRNA	-0.260503	-1.1979	0.135764	504.246	8.96425	9.08715	8.95639	9.21791	-1.91879	0.0550105	0.34642	predicted gene, 26532 [Source:MGI Symbol;Acc:MGI:5477026]	8	84935549	84936238	1	1	havana
ENSMUSG00000121141	Gm56878	lncRNA	-0.179172	-1.13223	0.0935618	19119.4	14.2146	14.1306	14.0384	14.2229	-1.91501	0.0554909	0.348828	predicted gene, 56878 [Source:MGI Symbol;Acc:MGI:7337669]	8	118186456	118188251	1	1	havana_tagene
ENSMUSG00000121398	Slfn10-ps	lncRNA	-0.728831	-1.6573	0.38131	41.2288	5.2539	5.57599	5.2248	5.92718	-1.91139	0.0559547	0.351123	schlafen 10, pseudogene [Source:NCBI gene (formerly Entrezgene);Acc:237887]	11	82918956	82930868	-1	1	ensembl_havana
ENSMUSG00000120873	3300002P09Rik	lncRNA	0.181733	1.13425	0.0952856	700.926	9.44335	9.29943	9.3935	9.20535	1.90724	0.056489	0.353084	RIKEN cDNA 3300002P09 gene [Source:MGI Symbol;Acc:MGI:1917496]	10	80235663	80237508	1	1	havana_tagene
ENSMUSG00000044276	4933427E11Rik	lncRNA	0.462274	1.37771	0.242437	64.9247	5.98753	6.18804	6.41087	5.9652	1.90678	0.0565494	0.353084	RIKEN cDNA 4933427E11 gene [Source:MGI Symbol;Acc:MGI:1914019]	15	74581010	74582223	1	2	ensembl_havana
ENSMUSG00000120482	Gm36440	lncRNA	-0.815111	-1.75943	0.427508	15.4758	3.95106	4.11981	3.67591	4.56371	-1.90666	0.0565649	0.353084	predicted gene, 36440 [Source:MGI Symbol;Acc:MGI:5595599]	10	108280183	108280858	-1	1	havana_tagene
ENSMUSG00000085833	Gm13003	lncRNA	0.575673	1.49037	0.302089	41.5106	5.3567	5.49026	5.77276	5.20777	1.90564	0.0566971	0.35329	predicted gene 13003 [Source:MGI Symbol;Acc:MGI:3650099]	4	136886393	136892377	-1	1	havana
ENSMUSG00000121045	Gm31253	lncRNA	-1.03856	-2.05417	0.545364	14.3193	3.76409	3.38941	2.82914	3.94967	-1.90434	0.0568665	0.353488	predicted gene, 31253 [Source:MGI Symbol;Acc:MGI:5590412]	15	80014701	80018222	-1	1	havana_tagene
ENSMUSG00000097858	9530052C20Rik	lncRNA	0.625326	1.54256	0.328451	35.2708	5.06079	5.2507	5.56608	4.93532	1.90387	0.0569276	0.353488	RIKEN cDNA 9530052C20 gene [Source:MGI Symbol;Acc:MGI:2443632]	3	142588256	142598682	1	1	havana
ENSMUSG00000097921	Gm26576	lncRNA	-1.0746	-2.10614	0.565509	8.63812	3.14	3.29294	2.80546	3.78042	-1.90024	0.0574017	0.355811	predicted gene, 26576 [Source:MGI Symbol;Acc:MGI:5477070]	10	66756081	66759378	1	1	havana
ENSMUSG00000120227	Gm57295	lncRNA	0.387294	1.30794	0.203994	68.4748	6.09198	6.25323	6.44345	6.06302	1.89856	0.0576229	0.35656	predicted gene, 57295 [Source:MGI Symbol;Acc:MGI:7338503]	5	109983006	109992949	-1	3	havana_tagene
ENSMUSG00000085448	Gm13963	lncRNA	1.28225	2.43219	0.676349	11.3054	3.37865	3.31209	4.09294	2.53124	1.89585	0.0579803	0.358106	predicted gene 13963 [Source:MGI Symbol;Acc:MGI:3650832]	2	113217452	113271439	-1	1	havana
ENSMUSG00000112751	Gm48084	lncRNA	1.61612	3.06549	0.852771	4.54188	2.21064	2.45335	3.01137	1.89533	1.89514	0.0580739	0.358106	predicted gene, 48084 [Source:MGI Symbol;Acc:MGI:6097423]	10	26825736	26858032	1	1	havana
ENSMUSG00000090105	Gm15890	lncRNA	-1.57598	-2.98138	0.832489	5.56502	2.43714	2.08836	1.28792	2.8888	-1.8931	0.0583451	0.359156	predicted gene 15890 [Source:MGI Symbol;Acc:MGI:3802160]	8	95105812	95113600	-1	1	havana
ENSMUSG00000118631	Gm53019	lncRNA	0.391514	1.31177	0.207072	181.372	7.46285	7.55047	7.73331	7.36763	1.89072	0.0586622	0.359677	predicted gene, 53019 [Source:MGI Symbol;Acc:MGI:6388910]	13	24507695	24513023	-1	1	havana
ENSMUSG00000097305	Gm17276	lncRNA	-0.437823	-1.35456	0.231617	623.762	9.23807	9.09945	8.8878	9.31111	-1.89028	0.0587199	0.359677	predicted gene, 17276 [Source:MGI Symbol;Acc:MGI:4936910]	17	32332385	32360817	1	6	havana
ENSMUSG00000109669	Gm45472	lncRNA	-1.30004	-2.46236	0.687945	9.14612	3.06751	3.29717	2.53042	4.06392	-1.88975	0.0587914	0.359677	predicted gene 45472 [Source:MGI Symbol;Acc:MGI:5791308]	8	93578578	93582962	-1	1	havana
ENSMUSG00000109478	Gm39078	lncRNA	-0.525306	-1.43924	0.278023	80.018	6.29468	6.24149	6.02053	6.46246	-1.88943	0.0588341	0.359677	predicted gene, 39078 [Source:MGI Symbol;Acc:MGI:5621963]	7	119200063	119204003	-1	1	havana
ENSMUSG00000109394	A230057D06Rik	lncRNA	-0.929317	-1.90437	0.492251	24.2386	4.51164	4.40822	3.99269	4.82374	-1.88789	0.0590405	0.360319	RIKEN cDNA A230057D06 gene [Source:MGI Symbol;Acc:MGI:2442922]	7	61354267	61578438	-1	5	havana
ENSMUSG00000085620	G630018N14Rik	lncRNA	1.53617	2.90024	0.816748	6.83359	2.68153	2.05249	2.5315	1.57349	1.88084	0.0599942	NA	RIKEN cDNA G630018N14 gene [Source:MGI Symbol;Acc:MGI:3041239]	13	31533884	31592905	-1	3	havana
ENSMUSG00000111933	Gm36660	lncRNA	-0.500073	-1.41428	0.266459	68.7831	5.93046	6.57738	6.32567	6.82908	-1.87673	0.0605547	0.368928	predicted gene, 36660 [Source:MGI Symbol;Acc:MGI:5595819]	12	80065189	80128208	-1	1	havana
ENSMUSG00000113975	Gm36372	lncRNA	-0.48906	-1.40353	0.260901	69.2162	6.08264	6.24383	5.98648	6.50117	-1.87451	0.0608605	0.370157	predicted gene, 36372 [Source:MGI Symbol;Acc:MGI:5595531]	12	16254912	16271303	-1	6	havana
ENSMUSG00000091475	Cerox1	lncRNA	-0.646235	-1.56508	0.345023	56.086	5.7607	5.71924	5.38979	6.04869	-1.87302	0.0610656	0.370675	cytoplasmic endogenous regulator of oxidative phosphorylation 1 [Source:MGI Symbol;Acc:MGI:1920084]	17	25789332	25794052	1	20	havana
ENSMUSG00000121238	Stk35os1	lncRNA	0.237455	1.17891	0.12682	512.25	8.96346	9.20655	9.3338	9.0793	1.87238	0.061154	0.370675	serine/threonine kinase 35, opposite strand 1 [Source:MGI Symbol;Acc:MGI:3606162]	2	129641474	129643420	-1	1	havana_tagene
ENSMUSG00000112547	Gm47096	lncRNA	0.49107	1.40549	0.262517	94.5524	6.51946	6.71276	6.95725	6.46826	1.87062	0.0613977	0.371162	predicted gene, 47096 [Source:MGI Symbol;Acc:MGI:6095829]	12	44267170	44315901	-1	2	havana
ENSMUSG00000116508	Gm49463	lncRNA	0.235488	1.1773	0.125947	1248.04	10.27	10.3836	10.511	10.2562	1.86973	0.0615207	0.371162	predicted gene, 49463 [Source:MGI Symbol;Acc:MGI:6155122]	15	83056521	83059009	1	1	havana
ENSMUSG00000099146	0610031O16Rik	lncRNA	-0.375578	-1.29736	0.200959	2367.12	11.153	10.9962	10.819	11.1734	-1.86893	0.0616325	0.371162	RIKEN cDNA 0610031O16 gene [Source:MGI Symbol;Acc:MGI:1915619]	3	137916477	137946166	-1	4	havana
ENSMUSG00000073000	Gm10451	lncRNA	0.262762	1.19977	0.140605	2535.64	11.2845	11.2196	11.3587	11.0806	1.86879	0.0616517	0.371162	predicted gene 10451 [Source:MGI Symbol;Acc:MGI:3641898]	12	76491271	76498110	1	3	ensembl_havana
ENSMUSG00000098708	Gm27252	lncRNA	-0.575424	-1.49011	0.308189	111.883	6.70134	6.56048	6.27245	6.8485	-1.86712	0.0618855	0.371328	predicted gene 27252 [Source:MGI Symbol;Acc:MGI:5521095]	7	63546204	63549973	1	3	havana
ENSMUSG00000090157	Gm16534	lncRNA	-1.88051	-3.68205	1.00764	6.44191	2.45044	1.79411	1.03715	2.55107	-1.86626	0.0620052	0.371328	predicted gene 16534 [Source:MGI Symbol;Acc:MGI:4413442]	2	31940098	31954923	-1	2	havana
ENSMUSG00000119992	Gm34632	lncRNA	0.413251	1.33168	0.221632	124.817	6.92558	7.14949	7.36588	6.93311	1.86458	0.0622397	0.371328	predicted gene, 34632 [Source:MGI Symbol;Acc:MGI:5593791]	18	57058810	57061335	1	1	havana_tagene
ENSMUSG00000099696	2900052N01Rik	lncRNA	-1.29147	-2.44777	0.692662	11.6222	3.28945	2.33281	1.8408	2.82482	-1.8645	0.062251	0.371328	RIKEN cDNA 2900052N01 gene [Source:MGI Symbol;Acc:MGI:1920290]	9	46824775	46838665	1	7	havana
ENSMUSG00000099579	1700120K04Rik	lncRNA	-1.118	-2.17047	0.599883	10.8056	3.40941	3.10026	2.69743	3.5031	-1.8637	0.0623634	0.371328	RIKEN cDNA 1700120K04 gene [Source:MGI Symbol;Acc:MGI:1915482]	7	127203072	127203617	-1	1	havana
ENSMUSG00000104117	Gm20743	lncRNA	-0.871879	-1.83005	0.467827	20.1213	4.08126	4.10938	3.66753	4.55123	-1.86368	0.0623669	0.371328	predicted gene, 20743 [Source:MGI Symbol;Acc:MGI:5434099]	1	164690702	164764344	1	2	havana
ENSMUSG00000101156	Gm29114	lncRNA	1.10639	2.15306	0.593923	11.4481	3.3869	3.80848	4.27761	3.33934	1.86285	0.0624829	0.371328	predicted gene 29114 [Source:MGI Symbol;Acc:MGI:5579820]	1	69553091	69586866	1	1	havana
ENSMUSG00000120096	Gm35117	lncRNA	-0.4828	-1.39745	0.259291	58.5066	5.85403	5.93998	5.68936	6.19061	-1.862	0.062603	0.371328	predicted gene, 35117 [Source:MGI Symbol;Acc:MGI:5594276]	11	75186150	75188730	-1	5	havana_tagene
ENSMUSG00000114524	Gm48357	lncRNA	0.86964	1.82721	0.467074	37.7034	5.13167	5.11682	5.52067	4.71297	1.86189	0.0626185	0.371328	predicted gene, 48357 [Source:MGI Symbol;Acc:MGI:6097824]	13	58332710	58339132	-1	1	havana
ENSMUSG00000097150	Gm26513	lncRNA	0.270806	1.20648	0.145597	245.521	7.9291	7.99967	8.13344	7.86589	1.85997	0.0628903	0.372061	predicted gene, 26513 [Source:MGI Symbol;Acc:MGI:5477007]	15	97991164	97993652	1	1	havana
ENSMUSG00000098702	1500015A07Rik	lncRNA	0.182341	1.13472	0.0980574	946.516	9.87397	9.83614	9.92777	9.74451	1.85954	0.0629513	0.372061	RIKEN cDNA 1500015A07 gene [Source:MGI Symbol;Acc:MGI:1916232]	18	61859455	61868995	1	5	havana
ENSMUSG00000120856	Gm57039	lncRNA	-0.335035	-1.26141	0.180287	124.507	6.955	7.00032	6.83896	7.16169	-1.85834	0.0631207	0.372444	predicted gene, 57039 [Source:MGI Symbol;Acc:MGI:7337991]	9	108729598	108731809	-1	1	havana_tagene
ENSMUSG00000117028	Gm49874	lncRNA	0.784904	1.72298	0.423405	33.2944	4.95744	4.99544	5.41714	4.57374	1.85379	0.063769	0.374915	predicted gene, 49874 [Source:MGI Symbol;Acc:MGI:6270552]	17	28442078	28443141	-1	1	havana
ENSMUSG00000097068	Gm26760	lncRNA	-0.735812	-1.66533	0.396971	70.1482	6.02426	6.14774	5.78988	6.50559	-1.85357	0.0638011	0.374915	predicted gene, 26760 [Source:MGI Symbol;Acc:MGI:5477254]	15	92242208	92275984	1	19	havana
ENSMUSG00000120422	Gm38537	lncRNA	-0.7157	-1.64228	0.386281	41.2198	5.28099	5.47138	5.13015	5.81261	-1.8528	0.0639113	0.374915	predicted gene, 38537 [Source:MGI Symbol;Acc:MGI:5621422]	3	52375981	52399867	1	4	havana_tagene
ENSMUSG00000096751	Gm28373	lncRNA	-0.980449	-1.97308	0.529271	20.7925	4.23466	3.75831	3.23146	4.28516	-1.85245	0.063961	0.374915	predicted gene 28373 [Source:MGI Symbol;Acc:MGI:5579079]	12	102639276	102693592	-1	1	havana
ENSMUSG00000087613	Gm13855	lncRNA	0.317226	1.24593	0.171592	1585.44	10.58	10.5286	10.7054	10.3519	1.84872	0.0644978	0.376052	predicted gene 13855 [Source:MGI Symbol;Acc:MGI:3652198]	6	34156167	34163327	1	1	havana
ENSMUSG00000121493	Cyp4f41-ps	lncRNA	0.378768	1.30023	0.204907	229.736	7.81455	7.90197	8.09046	7.71348	1.84849	0.0645317	0.376052	cytochrome P450, family 4, subfamily f, polypeptide 41 pseudogene [Source:NCBI gene (formerly Entrezgene);Acc:77875]	17	33169934	33184705	-1	9	ensembl_havana
ENSMUSG00000115200	Gm46516	lncRNA	-0.947016	-1.92788	0.512398	22.8465	4.33289	4.31445	3.86889	4.76001	-1.84821	0.0645726	0.376052	predicted gene, 46516 [Source:MGI Symbol;Acc:MGI:5826153]	15	55786798	55824302	1	1	havana
ENSMUSG00000116840	Gm21691	lncRNA	-0.307872	-1.23788	0.166582	753.819	9.51837	9.42673	9.272	9.58146	-1.84817	0.0645777	0.376052	predicted gene, 21691 [Source:MGI Symbol;Acc:MGI:5435046]	16	34819671	34843575	-1	4	havana
ENSMUSG00000096573	1700009J07Rik	lncRNA	0.248925	1.18832	0.134855	309.802	8.25412	8.06112	8.18528	7.93697	1.84587	0.0649104	0.37685	RIKEN cDNA 1700009J07 gene [Source:MGI Symbol;Acc:MGI:1914938]	10	77729251	77731948	1	3	ensembl_havana
ENSMUSG00000120551	Gm56648	lncRNA	-0.364878	-1.28777	0.197743	206.189	7.66765	7.73748	7.56693	7.90802	-1.84522	0.0650062	0.37685	predicted gene, 56648 [Source:MGI Symbol;Acc:MGI:7337210]	19	23117913	23118336	-1	1	havana_tagene
ENSMUSG00000109361	Gm44946	lncRNA	1.34745	2.54461	0.73031	9.36275	3.11173	2.71424	3.34614	2.08234	1.84503	0.0650326	0.37685	predicted gene 44946 [Source:MGI Symbol;Acc:MGI:5753522]	7	69994987	69995558	-1	1	havana
ENSMUSG00000120671	Gm57240	lncRNA	0.491608	1.40601	0.266618	131.753	6.98262	6.92856	7.16478	6.69235	1.84386	0.0652031	0.377224	predicted gene, 57240 [Source:MGI Symbol;Acc:MGI:7338393]	7	110722019	110723208	1	1	havana_tagene
ENSMUSG00000097786	4933429H19Rik	lncRNA	0.6516	1.57091	0.353665	45.3485	5.44106	5.56553	5.9076	5.22345	1.84242	0.0654133	0.377826	RIKEN cDNA 4933429H19 gene [Source:MGI Symbol;Acc:MGI:1918530]	3	30846719	30847713	-1	2	ensembl_havana
ENSMUSG00000101537	Gm29571	lncRNA	0.438786	1.35546	0.238509	55.4501	5.75873	6.02022	6.24182	5.79862	1.8397	0.0658116	0.379101	predicted gene 29571 [Source:MGI Symbol;Acc:MGI:5580277]	10	25412215	25579239	1	17	havana
ENSMUSG00000110682	A530010L16Rik	lncRNA	-0.831196	-1.77916	0.451869	30.0981	4.81238	4.68046	4.1602	5.20072	-1.83946	0.0658473	0.379101	RIKEN cDNA A530010L16 gene [Source:MGI Symbol;Acc:MGI:3037766]	8	123486784	123489760	-1	2	havana
ENSMUSG00000120844	B930046K06Rik	lncRNA	0.311219	1.24076	0.169542	466.706	8.83782	8.92324	9.07729	8.76918	1.83564	0.0664107	0.381727	RIKEN cDNA B930046K06 gene [Source:MGI Symbol;Acc:MGI:3697818]	4	155683786	155686313	-1	1	havana_tagene
ENSMUSG00000098234	Snhg6	lncRNA	0.214412	1.16023	0.116854	1819.34	10.8021	10.7932	10.9006	10.6858	1.83487	0.0665252	0.381769	small nucleolar RNA host gene 6 [Source:MGI Symbol;Acc:MGI:1921074]	1	9926809	10014398	-1	23	havana
ENSMUSG00000117375	Gm33373	lncRNA	-1.47977	-2.78904	0.807242	6.92442	2.67758	2.11327	1.27014	2.95639	-1.83311	0.0667857	0.382298	predicted gene, 33373 [Source:MGI Symbol;Acc:MGI:5592532]	17	80860893	80871371	1	1	havana
ENSMUSG00000097620	4921514A10Rik	lncRNA	-1.66456	-3.17017	0.908206	4.82423	2.2572	2.04716	1.48052	2.61381	-1.8328	0.0668323	0.382298	RIKEN cDNA 4921514A10 gene [Source:MGI Symbol;Acc:MGI:3704238]	4	140842971	140845398	1	2	ensembl_havana
ENSMUSG00000108634	Gm38534	lncRNA	1.28682	2.4399	0.703024	10.0314	3.1267	3.61252	4.12102	3.10401	1.83041	0.0671892	0.383722	predicted gene, 38534 [Source:MGI Symbol;Acc:MGI:5621419]	11	88144194	88147818	1	1	havana
ENSMUSG00000092395	Gm20463	lncRNA	-1.43094	-2.69622	0.78209	5.08683	2.38215	2.5095	1.92982	3.08918	-1.82963	0.0673049	0.383767	predicted gene 20463 [Source:MGI Symbol;Acc:MGI:5141928]	17	34820125	34820550	1	1	havana
ENSMUSG00000109056	Leat1	lncRNA	0.748444	1.67998	0.409478	29.9672	4.85472	4.90162	5.25189	4.55134	1.8278	0.0675796	0.384717	lncRNA Efnb2 associated transcript 1 [Source:MGI Symbol;Acc:MGI:2443964]	8	8385077	8392428	1	1	havana
ENSMUSG00000120233	Gm32006	lncRNA	0.297558	1.22906	0.163035	1086.64	10.01	9.61567	9.76659	9.46475	1.82512	0.0679827	0.385024	predicted gene, 32006 [Source:MGI Symbol;Acc:MGI:5591165]	8	120138766	120155735	-1	13	havana_tagene
ENSMUSG00000121485		lncRNA	0.154761	1.11324	0.0847958	25976.6	14.6604	14.6755	14.7553	14.5957	1.82511	0.0679851	0.385024	novel transcript	13	12629946	12665284	-1	20	havana
ENSMUSG00000093629	Prox2os	lncRNA	0.302026	1.23287	0.165521	156.206	7.28143	7.35162	7.49502	7.20823	1.8247	0.0680461	0.385024	prospero homeobox 2 opposite strand [Source:MGI Symbol;Acc:MGI:5011542]	12	85133148	85135002	1	1	havana
ENSMUSG00000087644	Gm14703	lncRNA	0.3324	1.25911	0.18218	103.153	6.68068	6.64682	6.80755	6.4861	1.82457	0.0680663	0.385024	predicted gene 14703 [Source:MGI Symbol;Acc:MGI:3705165]	X	7517345	7523497	-1	1	havana
ENSMUSG00000097729	2310015A10Rik	lncRNA	0.211389	1.1578	0.116109	667.336	9.36895	9.30526	9.41069	9.19982	1.8206	0.0686675	0.387808	RIKEN cDNA 2310015A10 gene [Source:MGI Symbol;Acc:MGI:1916798]	12	80167320	80179640	-1	16	havana
ENSMUSG00000120893	Gm56543	lncRNA	0.297879	1.22934	0.163826	121.583	6.92553	6.85321	7.00331	6.70312	1.81827	0.0690229	0.389136	predicted gene, 56543 [Source:MGI Symbol;Acc:MGI:7337000]	12	4284389	4284787	1	1	havana_tagene
ENSMUSG00000100039	Gm28959	lncRNA	-0.600021	-1.51574	0.330112	53.3775	5.68081	5.79458	5.49642	6.09274	-1.81763	0.0691214	0.389136	predicted gene 28959 [Source:MGI Symbol;Acc:MGI:5579665]	9	106329380	106330117	-1	1	havana
ENSMUSG00000086266	Igf2os	lncRNA	-0.861	-1.8163	0.474139	13.5136	3.74606	3.66444	3.24723	4.08164	-1.81592	0.0693821	0.389987	insulin-like growth factor 2, opposite strand [Source:MGI Symbol;Acc:MGI:1195257]	7	142213430	142224093	1	3	havana
ENSMUSG00000087622	Gm12290	lncRNA	-1.30047	-2.46309	0.716485	10.0755	3.18011	2.89353	2.14979	3.63726	-1.81507	0.0695137	0.39011	predicted gene 12290 [Source:MGI Symbol;Acc:MGI:3650700]	11	64055399	64072997	1	1	havana
ENSMUSG00000120059	Gm46732	lncRNA	0.471666	1.38671	0.260098	298.156	8.16452	8.05641	8.29619	7.81663	1.81342	0.0697672	0.390916	predicted gene, 46732 [Source:MGI Symbol;Acc:MGI:5826369]	2	25246420	25248013	1	1	havana_tagene
ENSMUSG00000115756	Gm49519	lncRNA	-0.226881	-1.1703	0.125176	749.696	9.5392	9.60325	9.48867	9.71782	-1.81249	0.0699103	0.391102	predicted gene, 49519 [Source:MGI Symbol;Acc:MGI:6155213]	14	48755693	48797744	1	4	havana
ENSMUSG00000097048	1600020E01Rik	lncRNA	0.238354	1.17965	0.131605	2668.69	11.3619	11.2138	11.3356	11.092	1.81113	0.0701213	0.391667	RIKEN cDNA 1600020E01 gene [Source:MGI Symbol;Acc:MGI:1919262]	6	86503229	86559448	1	13	havana
ENSMUSG00000074807	Gm10762	lncRNA	0.205571	1.15314	0.113644	1553.15	10.5869	10.6186	10.7236	10.5135	1.80891	0.0704651	0.39297	predicted gene 10762 [Source:MGI Symbol;Acc:MGI:3704209]	2	128807425	128809964	-1	2	ensembl_havana
ENSMUSG00000115354	Gm49083	lncRNA	-0.62445	-1.54162	0.345898	40.0205	5.28643	5.11129	4.80414	5.41843	-1.8053	0.0710274	0.395486	predicted gene, 49083 [Source:MGI Symbol;Acc:MGI:6118469]	14	44042153	44049840	-1	1	havana
ENSMUSG00000044633	B530045E10Rik	lncRNA	-0.9168	-1.88792	0.509016	17.9105	3.99263	4.42468	3.993	4.85637	-1.80112	0.0716835	0.398515	RIKEN cDNA B530045E10 gene [Source:MGI Symbol;Acc:MGI:2445145]	10	99134750	99258909	1	4	ensembl_havana
ENSMUSG00000087163	Gm16230	lncRNA	-1.2778	-2.42469	0.709756	6.68393	2.74551	2.75134	2.16171	3.34098	-1.80034	0.0718075	0.398582	predicted gene 16230 [Source:MGI Symbol;Acc:MGI:3802022]	10	127507473	127512593	-1	1	havana
ENSMUSG00000085287	4833418N02Rik	lncRNA	-0.1267	-1.09179	0.0705257	1399.25	10.4465	10.5358	10.4718	10.5998	-1.79651	0.0724138	0.401321	RIKEN cDNA 4833418N02 gene [Source:MGI Symbol;Acc:MGI:1921847]	17	87582308	87590242	-1	6	havana
ENSMUSG00000089900	Tbc1d22bos	lncRNA	0.344925	1.27009	0.192162	148.804	7.17283	6.94497	7.12633	6.76361	1.79497	0.0726583	0.40205	TBC1 domain family, member 22B, opposite strand [Source:MGI Symbol;Acc:MGI:1921342]	17	29797790	29815279	-1	2	havana
ENSMUSG00000097325	Gm16897	lncRNA	0.49873	1.41297	0.278006	50.4876	5.63393	5.82868	6.06768	5.58968	1.79395	0.0728208	0.402324	predicted gene, 16897 [Source:MGI Symbol;Acc:MGI:4439821]	1	194638067	194659268	-1	1	havana
ENSMUSG00000121017	Gm56591	lncRNA	3.40685	10.6063	1.90319	2.56399	1.14988	1.53575	2.63147	0.440019	1.79007	0.0734419	0.405126	predicted gene, 56591 [Source:MGI Symbol;Acc:MGI:7337096]	13	97428678	97433289	1	1	havana_tagene
ENSMUSG00000085180	AI838599	lncRNA	0.219654	1.16445	0.123007	3225.54	11.6295	11.7584	11.8697	11.6471	1.7857	0.0741471	0.408343	expressed sequence AI838599 [Source:MGI Symbol;Acc:MGI:3510989]	4	3242055	3258092	1	5	havana
ENSMUSG00000120755	Gm56706	lncRNA	1.02392	2.03344	0.573612	15.3055	3.84902	3.76286	4.29314	3.23258	1.78504	0.0742546	0.408343	predicted gene, 56706 [Source:MGI Symbol;Acc:MGI:7337326]	15	80137850	80139163	-1	1	havana_tagene
ENSMUSG00000118249	Gm36608	lncRNA	-0.554215	-1.46837	0.310796	34.7722	5.12108	5.13093	4.87984	5.38201	-1.78321	0.0745526	0.408996	predicted gene, 36608 [Source:MGI Symbol;Acc:MGI:5595767]	19	3739686	3758176	-1	1	havana
ENSMUSG00000075027	4631405J19Rik	lncRNA	-0.350683	-1.27516	0.196693	137.924	7.09613	7.05327	6.86416	7.24239	-1.7829	0.0746032	0.408996	RIKEN cDNA 4631405J19 gene [Source:MGI Symbol;Acc:MGI:3045383]	2	92858301	92875077	1	8	ensembl_havana
ENSMUSG00000108607	Gm44646	lncRNA	0.580954	1.49584	0.326134	42.2449	5.36762	5.5324	5.80476	5.26005	1.78134	0.0748576	0.409759	predicted gene 44646 [Source:MGI Symbol;Acc:MGI:5753222]	7	44151113	44153690	1	2	havana
ENSMUSG00000086904	Gm13404	lncRNA	0.638795	1.55703	0.359001	132.283	6.84639	7.39303	7.73235	7.05372	1.77937	0.0751799	0.409908	predicted gene 13404 [Source:MGI Symbol;Acc:MGI:3649379]	2	33868258	33870336	1	1	havana
ENSMUSG00000085218	BB218582	lncRNA	0.328003	1.25527	0.184344	448.115	8.77585	8.94525	9.10871	8.78179	1.77929	0.0751914	0.409908	expressed sequence BB218582 [Source:MGI Symbol;Acc:MGI:2139448]	2	106473257	106480752	-1	15	havana
ENSMUSG00000085882	2610507I01Rik	lncRNA	0.142201	1.10359	0.0799307	5660.73	12.4604	12.5484	12.6182	12.4786	1.77906	0.0752304	0.409908	RIKEN cDNA 2610507I01 gene [Source:MGI Symbol;Acc:MGI:1919453]	11	59087691	59093263	-1	4	havana
ENSMUSG00000116569	Gm49620	lncRNA	0.821642	1.76742	0.462353	33.3192	4.92348	4.78332	5.23553	4.33111	1.77709	0.0755541	0.410474	predicted gene, 49620 [Source:MGI Symbol;Acc:MGI:6215041]	16	93882510	93884725	-1	1	havana
ENSMUSG00000106547	B230303O12Rik	lncRNA	0.34202	1.26753	0.192469	533.501	8.99525	9.3276	9.52319	9.13201	1.77702	0.0755651	0.410474	RIKEN cDNA B230303O12 gene [Source:MGI Symbol;Acc:MGI:2442644]	5	146125430	146131619	-1	1	havana
ENSMUSG00000100084	2310068J16Rik	lncRNA	-0.516691	-1.43067	0.290941	44.7456	5.47055	5.35941	5.11243	5.60638	-1.77593	0.0757445	0.410821	RIKEN cDNA 2310068J16 gene [Source:MGI Symbol;Acc:MGI:1917531]	15	99870039	99871168	-1	1	havana
ENSMUSG00000085023	Gm12744	lncRNA	-1.68099	-3.20647	0.946844	5.99539	2.43188	2.21595	1.79407	2.63784	-1.77536	0.0758389	NA	predicted gene 12744 [Source:MGI Symbol;Acc:MGI:3702539]	4	106444294	106446305	-1	1	havana
ENSMUSG00000078190	Dnm3os	lncRNA	-0.570669	-1.48521	0.321575	627.076	9.15992	9.32231	9.01151	9.63311	-1.77461	0.0759629	0.411379	dynamin 3, opposite strand [Source:MGI Symbol;Acc:MGI:3052332]	1	162045192	162053119	1	6	ensembl_havana
ENSMUSG00000113722	Snhg10	lncRNA	-0.332652	-1.25933	0.187599	132.072	7.0301	7.0552	6.89566	7.21475	-1.77321	0.0761939	0.412003	small nucleolar RNA host gene 10 [Source:MGI Symbol;Acc:MGI:1916684]	12	104996875	104998567	-1	3	havana
ENSMUSG00000089952	4933413C19Rik	lncRNA	0.585613	1.50068	0.330766	74.4686	6.16012	6.22242	6.44607	5.99877	1.77047	0.0766485	0.413704	RIKEN cDNA 4933413C19 gene [Source:MGI Symbol;Acc:MGI:1921702]	19	28557933	28560694	-1	1	havana
ENSMUSG00000116814	Gm49636	lncRNA	-0.619277	-1.5361	0.34989	81.7109	6.28626	6.29555	5.99815	6.59295	-1.76992	0.076741	0.413704	predicted gene, 49636 [Source:MGI Symbol;Acc:MGI:6215065]	16	29569628	29573130	-1	1	havana
ENSMUSG00000102869	Norad	lncRNA	0.130282	1.09451	0.0737319	68213.2	16.0548	16.0615	16.1282	15.9948	1.76696	0.0772346	0.414749	non-coding RNA activated by DNA damage [Source:MGI Symbol;Acc:MGI:1914767]	2	156229980	156234921	-1	2	ensembl_havana
ENSMUSG00000116846	1810044K17Rik	lncRNA	-1.03309	-2.0464	0.584689	10.6987	3.3614	3.3235	2.83139	3.81561	-1.76691	0.0772436	0.414749	RIKEN cDNA 1810044K17 gene [Source:MGI Symbol;Acc:MGI:1924010]	16	93165127	93165953	1	2	havana
ENSMUSG00000075020	Mir670hg	lncRNA	0.441339	1.35786	0.249856	208.195	7.64965	7.652	7.87643	7.42756	1.76637	0.0773337	0.414749	MIR670 host gene (non-protein coding) [Source:MGI Symbol;Acc:MGI:3041234]	2	93990980	94095374	-1	12	ensembl_havana
ENSMUSG00000111841	Gm20745	lncRNA	-3.50192	-11.3288	1.98276	2.07929	0.9861	0.617753	0	1.23551	-1.76618	0.077365	NA	predicted gene, 20745 [Source:MGI Symbol;Acc:MGI:5434101]	9	67925246	67932996	-1	1	havana
ENSMUSG00000121171	Gm54112	lncRNA	-0.34213	-1.26763	0.193735	360.9	8.46773	8.33201	8.15981	8.5042	-1.76597	0.0774012	0.414749	predicted gene, 54112 [Source:MGI Symbol;Acc:MGI:6723249]	2	43085690	43086577	1	2	havana_tagene
ENSMUSG00000111389	Gm39465	lncRNA	-1.45419	-2.74002	0.823885	6.81866	2.58742	2.55827	1.9186	3.19793	-1.76504	0.0775576	0.414962	predicted gene, 39465 [Source:MGI Symbol;Acc:MGI:5622350]	9	121848594	121880529	-1	2	havana
ENSMUSG00000097451	Rian	lncRNA	-0.332836	-1.25949	0.188732	214.416	7.71501	7.81312	7.64879	7.97745	-1.76354	0.07781	0.415684	RNA imprinted and accumulated in nucleus [Source:MGI Symbol;Acc:MGI:1922995]	12	109570242	109628150	1	69	havana
ENSMUSG00000098024	Gm27003	lncRNA	0.558	1.47223	0.316533	71.5747	6.08438	6.18722	6.44528	5.92915	1.76285	0.0779262	0.415684	predicted gene, 27003 [Source:MGI Symbol;Acc:MGI:5504118]	2	126517824	126525725	1	2	havana
ENSMUSG00000120964	Gm57452	lncRNA	1.10832	2.15594	0.629491	12.4543	3.49052	3.9159	4.49391	3.33788	1.76066	0.0782967	0.417035	predicted gene, 57452 [Source:MGI Symbol;Acc:MGI:7338817]	2	22663793	22664323	-1	1	havana_tagene
ENSMUSG00000097768	2310043M15Rik	lncRNA	0.817924	1.76287	0.464962	29.0089	4.74906	4.98314	5.43965	4.52662	1.75912	0.0785574	0.417798	RIKEN cDNA 2310043M15 gene [Source:MGI Symbol;Acc:MGI:1919180]	16	93589021	93591953	-1	3	havana
ENSMUSG00000107090	Gm42884	lncRNA	2.00091	4.00253	1.13749	2.96283	1.73264	1.59159	2.24942	0.933765	1.75906	0.0785666	NA	predicted gene 42884 [Source:MGI Symbol;Acc:MGI:5663021]	5	134580911	134587349	1	2	havana
ENSMUSG00000120210	Gm57411	lncRNA	0.318841	1.24733	0.181375	491.3	8.89301	9.13758	9.30687	8.96828	1.75791	0.078763	0.418168	predicted gene, 57411 [Source:MGI Symbol;Acc:MGI:7338735]	11	79227826	79230128	-1	1	havana_tagene
ENSMUSG00000085749	Gm12843	lncRNA	0.57535	1.49004	0.327439	51.7703	5.65297	5.70552	5.98886	5.42219	1.75712	0.078897	0.418168	predicted gene 12843 [Source:MGI Symbol;Acc:MGI:3651051]	4	117153014	117154922	1	2	havana
ENSMUSG00000119953	Gm57154	lncRNA	1.84276	3.58695	1.04912	7.97398	2.59501	2.29776	2.63349	1.96203	1.75648	0.0790071	NA	predicted gene, 57154 [Source:MGI Symbol;Acc:MGI:7338221]	1	189902456	189912926	1	4	havana_tagene
ENSMUSG00000113241	Gm40663	lncRNA	-0.445291	-1.36159	0.253592	147.035	7.12417	6.9686	6.73263	7.20458	-1.75594	0.0790988	0.418168	predicted gene, 40663 [Source:MGI Symbol;Acc:MGI:5623548]	13	7189163	7225961	-1	2	havana
ENSMUSG00000116097	Gm36738	lncRNA	0.322872	1.25082	0.183905	126.313	6.92583	7.10634	7.27088	6.9418	1.75564	0.0791494	0.418168	predicted gene, 36738 [Source:MGI Symbol;Acc:MGI:5595897]	15	78458607	78465870	-1	3	havana
ENSMUSG00000086487	Gm11638	lncRNA	-1.38975	-2.62033	0.791841	8.85671	2.84967	3.22857	2.57351	3.88364	-1.75508	0.0792454	0.418168	predicted gene 11638 [Source:MGI Symbol;Acc:MGI:3651788]	11	105254078	105281468	1	1	havana
ENSMUSG00000097752	Gm26688	lncRNA	0.641911	1.56039	0.36585	30.9416	4.91818	4.91667	5.20053	4.63281	1.75458	0.079332	0.418168	predicted gene, 26688 [Source:MGI Symbol;Acc:MGI:5477182]	13	40881284	40888638	1	1	havana
ENSMUSG00000118117	Gm30961	lncRNA	-1.00598	-2.00831	0.574538	10.8073	3.43075	3.39062	3.03233	3.74892	-1.75094	0.0799564	0.420835	predicted gene, 30961 [Source:MGI Symbol;Acc:MGI:5590120]	18	39672409	39781584	1	4	havana
ENSMUSG00000116946	Gm41442	lncRNA	-1.49657	-2.82172	0.855129	12.3133	3.30618	3.25267	2.60394	3.9014	-1.75012	0.0800985	0.420961	predicted gene, 41442 [Source:MGI Symbol;Acc:MGI:5624327]	16	31052408	31067131	1	4	havana
ENSMUSG00000120465	Gm57262	lncRNA	-0.93358	-1.91001	0.53375	16.666	3.88796	3.77288	3.39808	4.14768	-1.7491	0.0802742	0.421042	predicted gene, 57262 [Source:MGI Symbol;Acc:MGI:7338437]	5	111563786	111565020	-1	1	havana_tagene
ENSMUSG00000097591	A330032B11Rik	lncRNA	-0.57322	-1.48784	0.327912	46.4729	5.50484	5.39407	5.1042	5.68395	-1.74809	0.0804485	0.421042	RIKEN cDNA A330032B11 gene [Source:MGI Symbol;Acc:MGI:2443002]	19	37151243	37173940	1	1	havana
ENSMUSG00000120881	Gm56664	lncRNA	0.392351	1.31253	0.224461	104.691	6.69	6.80429	6.98762	6.62096	1.74797	0.080469	0.421042	predicted gene, 56664 [Source:MGI Symbol;Acc:MGI:7337242]	19	24655542	24656139	-1	1	havana_tagene
ENSMUSG00000085397	Gm13524	lncRNA	2.11685	4.33747	1.21167	3.11524	1.76718	1.29738	1.76012	0.834649	1.74705	0.0806293	NA	predicted gene 13524 [Source:MGI Symbol;Acc:MGI:3651427]	2	32736198	32738180	1	1	havana
ENSMUSG00000112674	Gm47459	lncRNA	0.834391	1.7831	0.478783	18.9185	4.14904	4.4235	4.92505	3.92194	1.74273	0.0813805	0.424481	predicted gene, 47459 [Source:MGI Symbol;Acc:MGI:6096421]	10	78465388	78468458	1	1	havana
ENSMUSG00000118239	Gm50107	lncRNA	0.312478	1.24184	0.179312	2256.5	11.1095	11.1586	11.322	10.9952	1.74265	0.0813945	0.424481	predicted gene, 50107 [Source:MGI Symbol;Acc:MGI:6302841]	17	31786137	31787828	1	1	havana
ENSMUSG00000087221	BC037032	lncRNA	0.294771	1.22669	0.169201	608.531	9.20173	9.45497	9.6199	9.29004	1.74214	0.0814842	0.424481	cDNA Sequence BC037032 [Source:MGI Symbol;Acc:MGI:3040924]	15	4049596	4056887	-1	6	havana
ENSMUSG00000108197	Gm44214	lncRNA	1.07881	2.11229	0.619913	9.05572	3.16046	3.24603	3.77076	2.7213	1.74025	0.0818144	0.425579	predicted gene, 44214 [Source:MGI Symbol;Acc:MGI:5690606]	6	86664805	86665410	-1	1	havana
ENSMUSG00000056032	BC018473	lncRNA	1.43199	2.69818	0.823343	6.87024	2.41984	3.31137	3.94888	2.67386	1.73924	0.0819934	0.425887	cDNA sequence BC018473 [Source:MGI Symbol;Acc:MGI:3039625]	11	116642993	116650199	1	4	havana
ENSMUSG00000109399	Gm44982	lncRNA	0.481934	1.39661	0.277533	49.5295	5.56909	5.47363	5.7251	5.22215	1.73649	0.0824772	0.427776	predicted gene 44982 [Source:MGI Symbol;Acc:MGI:5753558]	7	131042200	131042670	1	1	havana
ENSMUSG00000113585	Gm19605	lncRNA	0.210512	1.1571	0.121375	1244.76	10.2639	10.2326	10.3376	10.1276	1.7344	0.0828479	0.429072	predicted gene, 19605 [Source:MGI Symbol;Acc:MGI:5011790]	12	110440945	110452649	-1	9	havana
ENSMUSG00000115391	Gm49123	lncRNA	-1.19319	-2.28657	0.688526	11.665	3.38873	3.11102	2.32157	3.90046	-1.73296	0.0831029	0.429768	predicted gene, 49123 [Source:MGI Symbol;Acc:MGI:6118526]	14	45789295	45791859	-1	1	havana
ENSMUSG00000110750	Gm48702	lncRNA	-0.8405	-1.79067	0.485317	17.4604	4.02401	3.92102	3.53977	4.30228	-1.73186	0.0832986	0.430154	predicted gene, 48702 [Source:MGI Symbol;Acc:MGI:6098340]	9	44710555	44714135	1	1	havana
ENSMUSG00000110393	Gm36445	lncRNA	0.379237	1.30065	0.219088	369.875	8.47521	8.74167	8.94418	8.53915	1.73098	0.083455	0.430337	predicted gene, 36445 [Source:MGI Symbol;Acc:MGI:5595604]	13	65388738	65397980	1	6	havana
ENSMUSG00000121425		lncRNA	-1.27835	-2.42561	0.738902	9.62348	3.15465	3.02439	2.49687	3.55191	-1.73007	0.0836184	0.430556	novel transcript	8	105721843	105723311	1	1	havana
ENSMUSG00000087477	Gm13822	lncRNA	-0.62861	-1.54608	0.363691	35.1497	5.10749	4.96445	4.70149	5.22741	-1.72842	0.0839134	0.430963	predicted gene 13822 [Source:MGI Symbol;Acc:MGI:3650351]	5	115055374	115061336	-1	2	havana
ENSMUSG00000108413	BC026762	lncRNA	0.803635	1.74549	0.465179	19.0342	4.17742	3.93693	4.32784	3.54603	1.72758	0.0840631	0.430963	cDNA sequence BC026762 [Source:MGI Symbol;Acc:MGI:2652842]	7	25709314	25711816	1	1	havana
ENSMUSG00000120267	Gm56562	lncRNA	0.831648	1.77972	0.48179	20.872	4.30734	4.29855	4.67905	3.91805	1.72616	0.0843182	0.430963	predicted gene, 56562 [Source:MGI Symbol;Acc:MGI:7337038]	13	60626621	60628184	-1	1	havana_tagene
ENSMUSG00000121021	Gm57394	lncRNA	0.467155	1.38238	0.270892	55.5025	5.7765	5.69698	5.92605	5.46791	1.72451	0.0846167	0.430963	predicted gene, 57394 [Source:MGI Symbol;Acc:MGI:7338701]	11	31621997	31622561	1	1	havana_tagene
ENSMUSG00000117322	6330415G19Rik	lncRNA	0.307858	1.23787	0.178542	167.802	7.37889	7.39515	7.55175	7.23856	1.72429	0.0846564	0.430963	RIKEN cDNA 6330415G19 gene [Source:MGI Symbol;Acc:MGI:2443182]	17	23769773	23784265	1	1	havana
ENSMUSG00000121142	Gm57061	lncRNA	0.441792	1.35829	0.256356	363.64	8.44797	8.264	8.48402	8.04399	1.72335	0.0848246	0.430963	predicted gene, 57061 [Source:MGI Symbol;Acc:MGI:7338035]	9	107552988	107555464	1	1	havana_tagene
ENSMUSG00000097162	2310010J17Rik	lncRNA	0.12653	1.09166	0.0734278	1718.12	10.7416	10.8203	10.8828	10.7578	1.72319	0.0848543	0.430963	RIKEN cDNA 2310010J17 gene [Source:MGI Symbol;Acc:MGI:1925579]	7	89773381	89779246	-1	4	havana
ENSMUSG00000085408	C530005A16Rik	lncRNA	-0.253687	-1.19225	0.14734	420.632	8.69365	8.52853	8.40884	8.64823	-1.72178	0.0851092	0.430963	RIKEN cDNA C530005A16 gene [Source:MGI Symbol;Acc:MGI:3612454]	4	116446930	116454827	-1	2	havana
ENSMUSG00000061510	Gm10101	lncRNA	0.492921	1.40729	0.286373	92.6066	6.48289	6.58711	6.80535	6.36887	1.72125	0.0852048	0.430963	predicted gene 10101 [Source:MGI Symbol;Acc:MGI:3641713]	14	47066566	47069484	-1	2	ensembl_havana
ENSMUSG00000121222	Gm57249	lncRNA	1.08446	2.12059	0.630084	11.1185	3.33655	3.65101	4.12359	3.17842	1.72114	0.0852252	0.430963	predicted gene, 57249 [Source:MGI Symbol;Acc:MGI:7338411]	7	28509429	28509681	-1	1	havana_tagene
ENSMUSG00000087505	Gm15241	lncRNA	-0.818107	-1.76309	0.475415	13.2948	3.75282	3.66795	3.32774	4.00816	-1.72083	0.0852824	0.430963	predicted gene 15241 [Source:MGI Symbol;Acc:MGI:3705127]	X	159271545	159282866	-1	1	havana
ENSMUSG00000109459	Gm39526	lncRNA	0.610099	1.52636	0.354617	34.8947	5.09658	4.99972	5.28988	4.70956	1.72044	0.085352	0.430963	predicted gene, 39526 [Source:MGI Symbol;Acc:MGI:5622411]	X	93775005	93788965	1	1	havana
ENSMUSG00000109728	Gm45359	lncRNA	-1.09683	-2.13884	0.637986	7.80462	2.96132	3.08076	2.47177	3.68975	-1.71921	0.0855762	0.430963	predicted gene 45359 [Source:MGI Symbol;Acc:MGI:5791195]	8	58111296	58111722	1	1	havana
ENSMUSG00000115801	Gm55330	lncRNA	-0.927932	-1.90255	0.539997	15.3173	3.88428	3.78672	3.3868	4.18664	-1.7184	0.0857232	0.430963	predicted gene, 55330 [Source:MGI Symbol;Acc:MGI:6847131]	14	44783650	44786942	-1	1	havana
ENSMUSG00000086392	Mccc1os	lncRNA	0.24515	1.18522	0.142664	336.42	8.38042	8.51638	8.63612	8.39665	1.71837	0.0857298	0.430963	methylcrotonoyl-Coenzyme A carboxylase 1 (alpha), opposite strand [Source:MGI Symbol;Acc:MGI:3590669]	3	36053982	36079255	1	3	ensembl_havana
ENSMUSG00000097637	4933417D19Rik	lncRNA	0.91656	1.88761	0.533414	21.7729	4.35074	4.35586	4.74189	3.96984	1.71829	0.0857437	0.430963	RIKEN cDNA 4933417D19 gene [Source:MGI Symbol;Acc:MGI:1918436]	8	123961830	123969098	1	1	havana
ENSMUSG00000097391	Mirg	lncRNA	-1.14213	-2.20707	0.664827	11.7973	3.46634	3.16819	2.66838	3.668	-1.71794	0.0858075	0.430963	miRNA containing gene [Source:MGI Symbol;Acc:MGI:3781106]	12	109696198	109715894	1	12	havana
ENSMUSG00000102336	Gm37233	lncRNA	-0.704176	-1.62921	0.409987	96.9868	6.45673	6.65831	6.34499	6.97164	-1.71756	0.0858776	0.430963	predicted gene, 37233 [Source:MGI Symbol;Acc:MGI:5610461]	1	34466083	34472421	-1	1	havana
ENSMUSG00000100201	Gm29093	lncRNA	-0.894861	-1.85943	0.521437	9.66394	3.34022	3.31753	2.91548	3.71957	-1.71614	0.0861359	0.43165	predicted gene 29093 [Source:MGI Symbol;Acc:MGI:5579799]	10	80423799	80425624	-1	1	havana
ENSMUSG00000098447	Gm27184	lncRNA	-0.49602	-1.41032	0.289198	53.1204	5.7119	5.79237	5.55236	6.03237	-1.71516	0.0863168	0.431948	predicted gene 27184 [Source:MGI Symbol;Acc:MGI:5521027]	1	119447820	119454089	-1	1	havana
ENSMUSG00000114433	Gm48488	lncRNA	1.40749	2.65275	0.821927	71.4697	5.68494	5.80657	6.55666	5.05647	1.71242	0.0868187	0.43385	predicted gene, 48488 [Source:MGI Symbol;Acc:MGI:6098010]	13	60324496	60330676	1	3	havana
ENSMUSG00000039545	Flicr	lncRNA	0.695209	1.61912	0.406268	32.4342	4.93638	4.61079	4.93387	4.28771	1.71121	0.0870424	0.434357	Foxp3 regulating long intergenic noncoding RNA [Source:MGI Symbol;Acc:MGI:1925435]	X	7439839	7447266	1	2	ensembl_havana
ENSMUSG00000113010	Gm34084	lncRNA	-0.40297	-1.32223	0.235942	111.088	6.7692	6.83582	6.64024	7.03139	-1.70792	0.087651	0.436782	predicted gene, 34084 [Source:MGI Symbol;Acc:MGI:5593243]	13	44625186	44658024	-1	9	havana
ENSMUSG00000113184	Gm49654	lncRNA	0.188895	1.13989	0.11078	518.847	9.01426	9.07768	9.16952	8.98584	1.70513	0.0881699	0.438525	predicted gene, 49654 [Source:MGI Symbol;Acc:MGI:6215088]	12	81764604	81766826	-1	1	havana
ENSMUSG00000111960	Gm46349	lncRNA	0.49705	1.41132	0.291706	206.526	7.6179	7.78818	8.07376	7.50259	1.70394	0.0883922	0.438525	predicted gene, 46349 [Source:MGI Symbol;Acc:MGI:5825986]	12	44002462	44007880	-1	1	havana
ENSMUSG00000105168	Gm30735	lncRNA	0.484052	1.39867	0.284123	60.3903	5.89479	5.84366	6.07876	5.60857	1.70367	0.0884421	0.438525	predicted gene, 30735 [Source:MGI Symbol;Acc:MGI:5589894]	3	53632831	53640484	1	5	havana
ENSMUSG00000117994	Gm5820	lncRNA	0.399421	1.31898	0.234485	549.255	9.01232	8.77714	9.01847	8.53582	1.7034	0.0884938	0.438525	predicted gene 5820 [Source:MGI Symbol;Acc:MGI:3646292]	18	39025511	39104329	1	3	ensembl_havana
ENSMUSG00000087352	Gm12999	lncRNA	0.365083	1.28796	0.214412	784.698	9.54389	9.29453	9.47701	9.11204	1.70272	0.0886204	0.438542	predicted gene 12999 [Source:MGI Symbol;Acc:MGI:3651167]	4	132259968	132261144	1	2	havana
ENSMUSG00000101438	Gm19412	lncRNA	-0.519779	-1.43374	0.305806	114.236	6.78301	6.66944	6.37376	6.96512	-1.6997	0.0891873	0.440734	predicted gene, 19412 [Source:MGI Symbol;Acc:MGI:5011597]	17	34138253	34139461	-1	3	havana
ENSMUSG00000106526	Gm42604	lncRNA	0.263427	1.20033	0.155207	248.13	7.92713	7.80455	7.94313	7.66597	1.69726	0.0896469	0.442031	predicted gene 42604 [Source:MGI Symbol;Acc:MGI:5662741]	5	96883406	96887223	-1	1	havana
ENSMUSG00000087575	Gm12976	lncRNA	-1.21423	-2.32017	0.71552	5.37448	2.46231	2.8117	2.25648	3.36692	-1.69699	0.0896982	0.442031	predicted gene 12976 [Source:MGI Symbol;Acc:MGI:3650499]	4	129155758	129158803	1	2	havana
ENSMUSG00000101942	Gm19582	lncRNA	1.22236	2.33328	0.721007	9.685	3.15049	3.09697	3.72877	2.46517	1.69535	0.0900094	0.442176	predicted gene, 19582 [Source:MGI Symbol;Acc:MGI:5011767]	1	87781069	87782021	-1	1	havana
ENSMUSG00000114035	Gm31126	lncRNA	-1.05691	-2.08047	0.623494	10.4912	3.32503	2.87172	2.33436	3.40908	-1.69514	0.0900487	0.442176	predicted gene, 31126 [Source:MGI Symbol;Acc:MGI:5590285]	13	50422012	50430706	1	1	havana
ENSMUSG00000116810	Gm32624	lncRNA	0.614392	1.53091	0.362501	32.9321	4.94934	5.35918	5.65016	5.06819	1.69487	0.0901005	0.442176	predicted gene, 32624 [Source:MGI Symbol;Acc:MGI:5591783]	16	86613754	86675536	1	3	havana
ENSMUSG00000097814	Panct2	lncRNA	0.57812	1.4929	0.34134	1453.84	10.4007	10.3851	10.764	10.0061	1.69368	0.0903265	0.442675	pluripotency-associated noncoding transcript 2 [Source:MGI Symbol;Acc:MGI:3643517]	1	96798851	96835521	1	3	havana
ENSMUSG00000120475	Gm57141	lncRNA	-0.981896	-1.97506	0.580142	13.8162	3.72145	3.7477	3.28426	4.21113	-1.69251	0.0905488	0.443153	predicted gene, 57141 [Source:MGI Symbol;Acc:MGI:7338195]	4	42880362	42880984	1	1	havana_tagene
ENSMUSG00000097927	Gm6999	lncRNA	-0.29254	-1.22479	0.173411	1378.48	10.4048	10.3629	10.2181	10.5078	-1.68697	0.0916082	0.447554	predicted gene 6999 [Source:MGI Symbol;Acc:MGI:3647443]	14	80074152	80243766	1	5	havana
ENSMUSG00000112112	Gm48508	lncRNA	1.09175	2.13133	0.647349	12.8064	3.54415	3.69981	4.25476	3.14486	1.6865	0.0916995	0.447554	predicted gene, 48508 [Source:MGI Symbol;Acc:MGI:6098039]	12	45140780	45208831	1	2	havana
ENSMUSG00000090925	1810064F22Rik	lncRNA	0.445825	1.36209	0.265119	129.464	6.96585	7.08414	7.29325	6.87502	1.68161	0.0926454	0.451551	RIKEN cDNA 1810064F22 gene [Source:MGI Symbol;Acc:MGI:1917112]	9	22108259	22125156	-1	3	ensembl_havana
ENSMUSG00000085311	Gm15445	lncRNA	0.412014	1.33054	0.245124	114.993	6.81423	6.75216	6.96005	6.54427	1.68084	0.0927939	0.451656	predicted gene 15445 [Source:MGI Symbol;Acc:MGI:3707341]	1	135080701	135081544	1	1	havana
ENSMUSG00000096917	2500002B13Rik	lncRNA	-0.161491	-1.11844	0.096501	4299.2	12.0608	12.1231	12.0457	12.2005	-1.67347	0.0942357	0.457788	RIKEN cDNA 2500002B13 gene [Source:MGI Symbol;Acc:MGI:1925603]	8	57940551	57963975	1	12	havana
ENSMUSG00000085514	Bcas3os2	lncRNA	1.43281	2.69971	0.856387	5.21733	2.42885	2.09394	2.55193	1.63594	1.67308	0.094311	0.457788	BCAS3 microtubule associated cell migration factor, opposite strand 2 [Source:MGI Symbol;Acc:MGI:1925670]	11	85657657	85666506	-1	1	havana
ENSMUSG00000090709	Gm17173	lncRNA	1.80337	3.49035	1.07851	7.08309	2.38438	2.34884	2.97446	1.72322	1.67209	0.094506	0.458109	predicted gene 17173 [Source:MGI Symbol;Acc:MGI:4938000]	14	45209725	45244357	-1	3	havana
ENSMUSG00000105509	C130013H08Rik	lncRNA	0.207075	1.15435	0.123934	2186.62	11.0733	10.9296	11.0309	10.8283	1.67085	0.0947505	0.45867	RIKEN cDNA C130013H08 gene [Source:MGI Symbol;Acc:MGI:3697343]	3	110157331	110161022	1	1	havana
ENSMUSG00000121054	C030010C08Rik	lncRNA	0.375537	1.29732	0.226272	103.472	6.65732	6.68839	6.89369	6.48309	1.65967	0.0969809	0.468504	RIKEN cDNA C030010C08 gene [Source:MGI Symbol;Acc:MGI:1924579]	13	63961797	63962962	-1	1	havana_tagene
ENSMUSG00000109168	Gm44709	lncRNA	-1.62207	-3.07817	0.977536	4.29797	2.05566	2.27964	1.69188	2.86739	-1.65935	0.0970454	0.468504	predicted gene 44709 [Source:MGI Symbol;Acc:MGI:5753285]	7	28014323	28018298	1	1	havana
ENSMUSG00000099576	Gm29040	lncRNA	-2.48104	-5.58301	1.49661	2.88415	1.52064	1.0295	0.547054	1.51194	-1.65778	0.0973619	NA	predicted gene 29040 [Source:MGI Symbol;Acc:MGI:5579746]	1	43289316	43342085	-1	1	havana
ENSMUSG00000103811	Gm38004	lncRNA	-1.53492	-2.89773	0.926177	5.03737	2.28629	2.21513	1.49635	2.93392	-1.65727	0.0974658	NA	predicted gene, 38004 [Source:MGI Symbol;Acc:MGI:5611232]	9	108820282	108820638	-1	1	havana
ENSMUSG00000120546	Gm34343	lncRNA	0.646244	1.56509	0.390321	17.579	4.14452	4.29807	4.60286	3.99328	1.65567	0.097788	0.470916	predicted gene, 34343 [Source:MGI Symbol;Acc:MGI:5593502]	4	55532736	55541745	1	1	havana_tagene
ENSMUSG00000085355	3010003L21Rik	lncRNA	-0.347917	-1.27272	0.210178	107.054	6.73082	6.79219	6.61476	6.96962	-1.65535	0.0978544	0.470916	RIKEN cDNA 3010003L21 gene [Source:MGI Symbol;Acc:MGI:1924094]	6	148846365	148848627	1	2	ensembl_havana
ENSMUSG00000112400	Gm47725	lncRNA	0.44591	1.36217	0.269598	65.1714	6.00694	5.87522	6.10768	5.64277	1.65398	0.0981309	0.470916	predicted gene, 47725 [Source:MGI Symbol;Acc:MGI:6096856]	10	95729305	95733236	1	5	havana
ENSMUSG00000107230	Gm19265	lncRNA	0.351318	1.27573	0.212432	94.9557	6.55933	6.54904	6.73809	6.35999	1.65379	0.09817	0.470916	predicted gene, 19265 [Source:MGI Symbol;Acc:MGI:5011450]	6	85938605	85978908	1	2	havana
ENSMUSG00000111665	A930033M14Rik	lncRNA	1.48168	2.79273	0.896026	5.40884	2.38137	2.25396	3.06051	1.44741	1.65361	0.0982068	0.470916	RIKEN cDNA A930033M14 gene [Source:MGI Symbol;Acc:MGI:1925691]	10	40136930	40137329	1	1	havana
ENSMUSG00000114682	Gm48775	lncRNA	-1.21248	-2.31736	0.733792	7.23387	2.83093	2.86126	2.40614	3.31639	-1.65235	0.0984624	0.471507	predicted gene, 48775 [Source:MGI Symbol;Acc:MGI:6098469]	19	26550396	26562072	1	1	havana
ENSMUSG00000120380	Gm56636	lncRNA	-1.98815	-3.96728	1.20429	3.0468	1.76083	1.19437	0.570056	1.81869	-1.65089	0.0987611	NA	predicted gene, 56636 [Source:MGI Symbol;Acc:MGI:7337186]	19	23113452	23114157	1	1	havana_tagene
ENSMUSG00000120715	Gm56533	lncRNA	1.41242	2.66183	0.855832	7.29115	2.69008	2.19799	3.05416	1.34181	1.65035	0.0988722	0.472231	predicted gene, 56533 [Source:MGI Symbol;Acc:MGI:7336980]	12	86870424	86871722	-1	1	havana_tagene
ENSMUSG00000087343	1700021N21Rik	lncRNA	-1.12404	-2.17956	0.681107	7.71419	2.80973	3.02689	2.54819	3.50559	-1.65031	0.0988791	0.472231	RIKEN cDNA 1700021N21 gene [Source:MGI Symbol;Acc:MGI:1916659]	4	134176077	134177482	-1	1	havana
ENSMUSG00000109270	Gm10584	lncRNA	-0.907279	-1.8755	0.550186	11.3955	3.49026	3.59231	3.19203	3.99259	-1.64904	0.0991397	0.47284	predicted gene 10584 [Source:MGI Symbol;Acc:MGI:3641800]	7	131917393	131920020	1	1	havana
ENSMUSG00000106120	Gm42697	lncRNA	-0.879894	-1.84024	0.534388	56.0404	5.56449	5.78786	5.40037	6.17534	-1.64654	0.0996518	0.473895	predicted gene 42697 [Source:MGI Symbol;Acc:MGI:5662834]	3	129522494	129533837	1	1	havana
ENSMUSG00000045075	Gm9796	lncRNA	-0.622046	-1.53906	0.377837	31.7955	4.95445	5.08767	4.82658	5.34877	-1.64633	0.0996952	0.473895	predicted gene 9796 [Source:MGI Symbol;Acc:MGI:3648412]	11	95587720	95589969	-1	2	ensembl_havana
ENSMUSG00000113386	Gm47357	lncRNA	0.913444	1.88354	0.555098	13.2606	3.69102	3.78206	4.20498	3.35913	1.64555	0.0998557	0.473895	predicted gene, 47357 [Source:MGI Symbol;Acc:MGI:6096262]	12	34673906	34678637	-1	1	havana
ENSMUSG00000116262	Gm49544	lncRNA	-0.435854	-1.35271	0.264898	56.7637	5.80859	5.7264	5.53241	5.92039	-1.64537	0.0998936	0.473895	predicted gene, 49544 [Source:MGI Symbol;Acc:MGI:6155250]	15	78910656	78912812	-1	1	havana
ENSMUSG00000105353	Gm42428	lncRNA	0.532786	1.44672	0.324079	59.8063	5.85917	5.79881	6.11115	5.48647	1.644	0.100177	0.474605	predicted gene 42428 [Source:MGI Symbol;Acc:MGI:5662565]	5	44293962	44294263	1	1	havana
ENSMUSG00000092341	Malat1	lncRNA	0.383958	1.30492	0.234071	219731	17.6988	17.6561	17.8331	17.4791	1.64035	0.100933	0.477551	metastasis associated lung adenocarcinoma transcript 1 (non-coding RNA) [Source:MGI Symbol;Acc:MGI:1919539]	19	5845717	5852706	-1	21	havana
ENSMUSG00000093673	Gm20644	lncRNA	0.771274	1.70678	0.472122	15.2219	3.9166	4.0972	4.47666	3.71774	1.63363	0.102336	0.483546	predicted gene 20644 [Source:MGI Symbol;Acc:MGI:5313091]	11	98176208	98178270	1	1	havana
ENSMUSG00000121319		lncRNA	0.210812	1.15734	0.129154	291.506	8.18137	8.16195	8.26737	8.05654	1.63225	0.102627	0.484278	novel transcript	12	20927085	20971263	-1	2	havana
ENSMUSG00000116029	Gm41414	lncRNA	-1.41611	-2.66864	0.868147	8.27795	2.46212	3.33995	2.47874	4.20116	-1.63118	0.102852	0.484453	predicted gene, 41414 [Source:MGI Symbol;Acc:MGI:5624299]	16	5124665	5270122	1	3	havana
ENSMUSG00000120006	Gm57352	lncRNA	0.178682	1.13185	0.109568	1051.76	10.0258	10.1187	10.2072	10.0303	1.63078	0.102936	0.484453	predicted gene, 57352 [Source:MGI Symbol;Acc:MGI:7338617]	11	84761638	84762819	1	1	havana_tagene
ENSMUSG00000098370	Gm19541	lncRNA	0.294605	1.22655	0.180895	1309.87	10.2994	10.3022	10.4569	10.1474	1.62859	0.103399	0.485989	predicted gene, 19541 [Source:MGI Symbol;Acc:MGI:5011726]	9	76953964	76959235	1	1	havana
ENSMUSG00000116739	Gm49733	lncRNA	-1.828	-3.55044	1.12414	3.61794	1.87679	1.6997	0.961068	2.43833	-1.62612	0.103923	0.487808	predicted gene, 49733 [Source:MGI Symbol;Acc:MGI:6215218]	16	31805649	31805941	-1	1	havana
ENSMUSG00000086206	Gm13783	lncRNA	-1.20174	-2.30016	0.739826	15.818	3.59782	2.66839	2.13623	3.20054	-1.62435	0.104301	0.488599	predicted gene 13783 [Source:MGI Symbol;Acc:MGI:3649551]	2	91026251	91033123	-1	1	havana
ENSMUSG00000093594	Gm20707	lncRNA	0.243106	1.18354	0.149798	306.06	8.24722	8.25044	8.36436	8.13652	1.62289	0.104612	0.488599	predicted gene 20707 [Source:MGI Symbol;Acc:MGI:5313154]	4	147866776	147894297	-1	1	havana
ENSMUSG00000109780	Gm45447	lncRNA	0.385649	1.30645	0.237635	134.378	7.00787	7.35322	7.55471	7.15173	1.62286	0.104619	0.488599	predicted gene 45447 [Source:MGI Symbol;Acc:MGI:5791283]	2	160951331	160956778	1	1	havana
ENSMUSG00000090246	Gm17017	lncRNA	0.757786	1.69089	0.466974	19.0854	4.22531	4.06488	4.39966	3.7301	1.62276	0.104641	0.488599	predicted gene 17017 [Source:MGI Symbol;Acc:MGI:4820558]	1	85568943	85578306	-1	1	havana
ENSMUSG00000086859	Snhg20	lncRNA	-0.163774	-1.12021	0.100965	1539.72	10.5808	10.5012	10.4218	10.5806	-1.62209	0.104784	0.488627	small nucleolar RNA host gene 20 [Source:MGI Symbol;Acc:MGI:1924222]	11	116966834	116969790	1	7	havana
ENSMUSG00000109805	Gm45886	lncRNA	1.40963	2.65668	0.869848	12.8742	3.30623	3.33927	3.87925	2.79928	1.62054	0.105115	0.48953	predicted gene 45886 [Source:MGI Symbol;Acc:MGI:5805001]	8	65467508	65489748	-1	1	havana
ENSMUSG00000112713	Gm48281	lncRNA	-0.65602	-1.57573	0.405787	611.765	9.09583	9.2018	8.81469	9.58891	-1.61666	0.105952	0.491109	predicted gene, 48281 [Source:MGI Symbol;Acc:MGI:6097713]	10	9976164	9985843	-1	1	havana
ENSMUSG00000063714	Sp3os	lncRNA	0.191289	1.14178	0.118347	701.477	9.44003	9.57471	9.67008	9.47933	1.61634	0.106022	0.491109	trans-acting transcription factor 3, opposite strand [Source:MGI Symbol;Acc:MGI:1914936]	2	72809768	72819596	1	5	ensembl_havana
ENSMUSG00000075514	Gm13375	lncRNA	-0.224198	-1.16813	0.138716	478.936	8.89204	8.90395	8.79118	9.01671	-1.61624	0.106043	0.491109	predicted gene 13375 [Source:MGI Symbol;Acc:MGI:3649913]	2	20973833	20975168	1	3	havana
ENSMUSG00000085846	Gm15597	lncRNA	-0.798477	-1.73926	0.494153	34.0714	4.93377	5.27046	4.84528	5.69564	-1.61585	0.106126	0.491109	predicted gene 15597 [Source:MGI Symbol;Acc:MGI:3783044]	17	28178589	28184290	-1	1	havana
ENSMUSG00000106492	Gm29707	lncRNA	0.764504	1.69879	0.473152	17.2516	4.05482	4.39211	4.76964	4.01457	1.61577	0.106145	0.491109	predicted gene, 29707 [Source:MGI Symbol;Acc:MGI:5588866]	5	102218084	102221817	1	7	havana
ENSMUSG00000086806	Gm13054	lncRNA	-0.775656	-1.71197	0.480247	20.3554	4.23422	3.88794	3.53638	4.23951	-1.61512	0.106285	0.491121	predicted gene 13054 [Source:MGI Symbol;Acc:MGI:3702728]	4	148085548	148088471	-1	1	havana
ENSMUSG00000085891	Gm14634	lncRNA	0.357257	1.28099	0.221507	142.985	7.11228	7.3983	7.56616	7.23045	1.61285	0.106778	0.492758	predicted gene 14634 [Source:MGI Symbol;Acc:MGI:3705147]	X	12628517	12687731	1	2	havana
ENSMUSG00000109165	Gm45148	lncRNA	0.361733	1.28497	0.224514	104.554	6.69364	6.7111	6.89378	6.52843	1.61118	0.10714	0.493787	predicted gene 45148 [Source:MGI Symbol;Acc:MGI:5753724]	7	6182974	6186560	1	1	havana
ENSMUSG00000091329	1700112D23Rik	lncRNA	0.442339	1.35881	0.274757	101.802	6.6273	6.60698	6.8586	6.35537	1.60993	0.107413	0.494408	RIKEN cDNA 1700112D23 gene [Source:MGI Symbol;Acc:MGI:1920861]	3	28756816	28835313	-1	12	havana
ENSMUSG00000087331	1810021B22Rik	lncRNA	-0.220203	-1.1649	0.136897	815.523	9.65521	9.7884	9.68455	9.89224	-1.60853	0.107719	0.495172	RIKEN cDNA 1810021B22 gene [Source:MGI Symbol;Acc:MGI:1916370]	15	88955399	88960138	-1	6	havana
ENSMUSG00000097572	Gm26797	lncRNA	-0.434762	-1.35169	0.270789	158.853	7.26348	7.32181	7.13054	7.51307	-1.60554	0.108375	0.497146	predicted gene, 26797 [Source:MGI Symbol;Acc:MGI:5477291]	9	122124935	122139994	-1	4	havana
ENSMUSG00000120335	A630066F11Rik	lncRNA	0.190138	1.14087	0.118452	623.145	9.27053	9.36057	9.453	9.26814	1.6052	0.10845	0.497146	RIKEN cDNA A630066F11 gene [Source:MGI Symbol;Acc:MGI:2444428]	10	7539086	7540395	1	1	havana_tagene
ENSMUSG00000121236	Gm57463	lncRNA	-0.544192	-1.4582	0.339213	42.5534	5.32011	4.88375	4.64208	5.12543	-1.60428	0.108653	0.497146	predicted gene, 57463 [Source:MGI Symbol;Acc:MGI:7338839]	2	164875724	164876459	-1	1	havana_tagene
ENSMUSG00000087291	Gm11946	lncRNA	-1.29485	-2.45352	0.807248	8.79568	2.90577	2.84919	2.2516	3.44679	-1.60403	0.108707	0.497146	predicted gene 11946 [Source:MGI Symbol;Acc:MGI:3650071]	11	3480157	3486856	1	2	havana
ENSMUSG00000093507	Gm20627	lncRNA	-0.890456	-1.85376	0.555567	18.6294	4.00172	3.27845	2.89529	3.6616	-1.60279	0.108981	0.497761	predicted gene 20627 [Source:MGI Symbol;Acc:MGI:5313074]	3	96161935	96163593	-1	2	havana
ENSMUSG00000097495	Gm26651	lncRNA	-1.1509	-2.22052	0.71907	6.41754	2.73641	2.28975	1.83487	2.74463	-1.60054	0.109479	NA	predicted gene, 26651 [Source:MGI Symbol;Acc:MGI:5477145]	13	52127250	52130619	1	1	havana
ENSMUSG00000023737	1700082M22Rik	lncRNA	-0.950491	-1.93253	0.594432	13.7516	3.68632	3.98172	3.45458	4.50886	-1.59899	0.109823	0.50096	RIKEN cDNA 1700082M22 gene [Source:MGI Symbol;Acc:MGI:1920784]	8	105368439	105385190	1	2	havana
ENSMUSG00000085912	Trp53cor1	lncRNA	0.776772	1.71329	0.486165	33.4148	4.89002	5.17881	5.58437	4.77325	1.59775	0.110098	0.501447	tumor protein p53 pathway corepressor 1 [Source:MGI Symbol;Acc:MGI:3801771]	17	29276404	29298153	-1	7	havana
ENSMUSG00000080058	Gm11175	lncRNA	-0.649744	-1.56889	0.406896	26.8681	4.6811	4.56191	4.24706	4.87676	-1.59683	0.110304	0.501447	predicted gene 11175 [Source:MGI Symbol;Acc:MGI:3809055]	8	71151811	71152729	-1	2	ensembl_havana
ENSMUSG00000104607	Gm31651	lncRNA	-0.370169	-1.2925	0.231847	465.341	8.82331	8.78645	8.58829	8.98462	-1.59661	0.110352	0.501447	predicted gene, 31651 [Source:MGI Symbol;Acc:MGI:5590810]	3	115994057	115996362	1	1	havana
ENSMUSG00000085207	Gm11767	lncRNA	-0.142859	-1.10409	0.0895354	2017.16	10.9741	10.9383	10.8646	11.012	-1.59556	0.110586	0.50187	predicted gene 11767 [Source:MGI Symbol;Acc:MGI:3650674]	11	119822920	119833544	-1	7	havana
ENSMUSG00000087623	Gm12404	lncRNA	-1.04664	-2.06571	0.657363	10.8746	3.35575	2.93167	2.55564	3.30769	-1.59218	0.111345	0.504096	predicted gene 12404 [Source:MGI Symbol;Acc:MGI:3649601]	4	41520694	41525823	1	1	havana
ENSMUSG00000121277	Gm57184	lncRNA	0.309082	1.23892	0.194141	144.163	7.15455	7.2736	7.42754	7.11965	1.59205	0.111373	0.504096	predicted gene, 57184 [Source:MGI Symbol;Acc:MGI:7338281]	1	72275642	72305891	1	1	havana_tagene
ENSMUSG00000037982	Gm9725	lncRNA	0.269742	1.20559	0.169491	560.047	9.11137	9.16627	9.30214	9.03041	1.59148	0.111502	0.504096	predicted gene 9725 [Source:MGI Symbol;Acc:MGI:3646552]	8	81740205	81787824	1	4	ensembl_havana
ENSMUSG00000120481	Gm56568	lncRNA	0.368383	1.29091	0.231869	115.357	6.83068	6.73955	6.93018	6.54892	1.58876	0.112115	0.505033	predicted gene, 56568 [Source:MGI Symbol;Acc:MGI:7337050]	13	24020918	24022379	1	1	havana_tagene
ENSMUSG00000103998	Gm38025	lncRNA	-0.982587	-1.97601	0.618566	20.7556	4.19063	4.06798	3.50243	4.63354	-1.58849	0.112175	0.505033	predicted gene, 38025 [Source:MGI Symbol;Acc:MGI:5611253]	3	31395161	31399429	1	1	havana
ENSMUSG00000112347	Gm47257	lncRNA	0.697837	1.62207	0.439352	29.8207	4.81966	4.91441	5.18222	4.64661	1.58833	0.112212	0.505033	predicted gene, 47257 [Source:MGI Symbol;Acc:MGI:6096087]	10	62438129	62439907	1	1	havana
ENSMUSG00000092183	4930515G01Rik	lncRNA	0.241822	1.18248	0.152277	183.175	7.50206	7.67657	7.80319	7.54996	1.58804	0.112277	0.505033	RIKEN cDNA 4930515G01 gene [Source:MGI Symbol;Acc:MGI:1914892]	5	114911798	114913044	-1	1	havana
ENSMUSG00000063611	Gm10134	lncRNA	-0.286478	-1.21966	0.180626	230.804	7.82169	7.94491	7.79757	8.09225	-1.58603	0.112733	0.506352	predicted gene 10134 [Source:MGI Symbol;Acc:MGI:3642322]	2	28396107	28397785	1	2	ensembl_havana
ENSMUSG00000104266	Gm37748	lncRNA	0.606715	1.52279	0.382667	28.9941	4.80746	4.45279	4.71382	4.19177	1.58549	0.112855	0.506352	predicted gene, 37748 [Source:MGI Symbol;Acc:MGI:5610976]	1	170002749	170003888	1	1	havana
ENSMUSG00000097777	Gm16794	lncRNA	0.316692	1.24547	0.199977	265.551	8.02549	8.10792	8.25958	7.95626	1.58364	0.113275	0.507596	predicted gene, 16794 [Source:MGI Symbol;Acc:MGI:4439718]	9	95824098	95841446	-1	5	havana
ENSMUSG00000115969	Gm46519	lncRNA	1.2027	2.3017	0.760121	9.66213	3.13836	2.89161	3.36987	2.41335	1.58225	0.113593	0.508381	predicted gene, 46519 [Source:MGI Symbol;Acc:MGI:5826156]	15	75503818	75507759	-1	1	havana
ENSMUSG00000120796	Gm57049	lncRNA	-0.432578	-1.34964	0.27365	54.006	5.74036	5.8034	5.57931	6.0275	-1.58077	0.113931	0.508941	predicted gene, 57049 [Source:MGI Symbol;Acc:MGI:7338011]	9	108765122	108766309	-1	1	havana_tagene
ENSMUSG00000086628	Gm16157	lncRNA	-0.319967	-1.2483	0.202455	128.493	6.98854	7.00805	6.84408	7.17202	-1.58044	0.114007	0.508941	predicted gene 16157 [Source:MGI Symbol;Acc:MGI:3801721]	7	67916087	67926342	-1	3	havana
ENSMUSG00000116993	Gm32461	lncRNA	0.21551	1.16111	0.136414	6011.8	12.5104	12.6881	12.7999	12.5763	1.57983	0.114147	0.508941	predicted gene, 32461 [Source:MGI Symbol;Acc:MGI:5591620]	16	86566936	86605751	-1	11	havana
ENSMUSG00000085560	C230038L03Rik	lncRNA	-0.998055	-1.99731	0.632399	6.88655	2.82239	3.1471	2.71874	3.57547	-1.5782	0.114519	0.50996	RIKEN cDNA C230038L03 gene [Source:MGI Symbol;Acc:MGI:3697433]	7	96556033	96601093	-1	4	havana
ENSMUSG00000120758	Gm56795	lncRNA	-0.714473	-1.64088	0.454755	19.058	4.20987	4.16121	3.83771	4.48471	-1.57112	0.116156	0.516602	predicted gene, 56795 [Source:MGI Symbol;Acc:MGI:7337503]	3	89121257	89122075	1	1	havana_tagene
ENSMUSG00000107412	Gm20383	lncRNA	0.770644	1.70603	0.490762	17.2564	4.0628	3.72159	4.02618	3.41701	1.5703	0.116345	0.51663	predicted gene, 20383 [Source:MGI Symbol;Acc:MGI:5012568]	6	81961302	81969394	1	2	havana
ENSMUSG00000107439	Gm45060	lncRNA	1.28943	2.44431	0.821374	4.61114	2.24029	2.5456	3.04419	2.04701	1.56984	0.116452	0.51663	predicted gene 45060 [Source:MGI Symbol;Acc:MGI:5753636]	6	58941859	58949219	1	1	havana
ENSMUSG00000086111	Gm15326	lncRNA	0.584447	1.49946	0.37251	22.8518	4.41969	4.94909	5.23585	4.66234	1.56894	0.116661	0.51691	predicted gene 15326 [Source:MGI Symbol;Acc:MGI:3705205]	13	112004450	112011292	1	3	havana
ENSMUSG00000097330	Gm26672	lncRNA	0.540536	1.45451	0.344971	27.6909	4.75342	4.91924	5.22337	4.61511	1.5669	0.117138	0.517974	predicted gene, 26672 [Source:MGI Symbol;Acc:MGI:5477166]	18	37879612	37901295	-1	4	havana
ENSMUSG00000110366	Gm45885	lncRNA	0.694079	1.61785	0.443028	16.6352	4.04008	4.17324	4.47387	3.87261	1.56667	0.117192	0.517974	predicted gene 45885 [Source:MGI Symbol;Acc:MGI:5805000]	7	105049521	105051099	1	2	havana
ENSMUSG00000108037	Gm44597	lncRNA	0.286194	1.21942	0.183134	1248.91	10.2602	10.286	10.4263	10.1456	1.56276	0.11811	0.521384	predicted gene 44597 [Source:MGI Symbol;Acc:MGI:5753173]	6	125016779	125028505	1	2	havana
ENSMUSG00000085337	Gm15964	lncRNA	-0.727426	-1.65568	0.466073	18.027	4.14863	4.01908	3.74411	4.29405	-1.56076	0.118581	0.522816	predicted gene 15964 [Source:MGI Symbol;Acc:MGI:3802003]	16	91408356	91420749	1	1	havana
ENSMUSG00000099521	Gm28309	lncRNA	-0.525089	-1.43902	0.336764	102.703	6.59391	6.41173	6.15302	6.67045	-1.55922	0.118944	0.523766	predicted gene 28309 [Source:MGI Symbol;Acc:MGI:5579015]	2	74513790	74524538	1	1	havana
ENSMUSG00000116581	Gm46565	lncRNA	0.279859	1.21408	0.179589	181.532	7.41821	7.87325	8.00949	7.73701	1.55833	0.119156	0.524049	predicted gene, 46565 [Source:MGI Symbol;Acc:MGI:5826202]	16	30732008	30754447	-1	7	havana
ENSMUSG00000097597	Gm26674	lncRNA	-1.2065	-2.30777	0.774737	4.9955	2.30649	2.85435	2.34235	3.36634	-1.5573	0.119399	0.524178	predicted gene, 26674 [Source:MGI Symbol;Acc:MGI:5477168]	10	8760381	8762622	1	1	havana
ENSMUSG00000099632	2900093K20Rik	lncRNA	0.273522	1.20876	0.175726	231.218	7.83784	7.79116	7.92551	7.6568	1.55653	0.119582	0.524178	RIKEN cDNA 2900093K20 gene [Source:MGI Symbol;Acc:MGI:1915287]	2	163261687	163262288	1	1	havana
ENSMUSG00000105945	Gm43570	lncRNA	0.921091	1.89355	0.591831	11.803	3.51951	3.4306	3.87254	2.98865	1.55634	0.119627	0.524178	predicted gene 43570 [Source:MGI Symbol;Acc:MGI:5663707]	3	58909892	58913579	-1	1	havana
ENSMUSG00000085054	Gm15834	lncRNA	0.339116	1.26498	0.218048	168.573	7.37289	7.45149	7.60694	7.29605	1.55523	0.11989	0.524484	predicted gene 15834 [Source:MGI Symbol;Acc:MGI:3802168]	1	58544307	58562389	1	3	havana
ENSMUSG00000104693	Gm42941	lncRNA	-0.346456	-1.27143	0.222855	307.51	8.22361	8.06716	7.903	8.23133	-1.55462	0.120036	0.524484	predicted gene 42941 [Source:MGI Symbol;Acc:MGI:5663078]	3	101503126	101504446	-1	1	havana
ENSMUSG00000097383	1500026H17Rik	lncRNA	-0.226021	-1.1696	0.145534	1738.95	10.7436	10.6041	10.4891	10.719	-1.55305	0.12041	0.524484	RIKEN cDNA 1500026H17 gene [Source:MGI Symbol;Acc:MGI:1916252]	10	89522200	89536728	1	4	havana
ENSMUSG00000120586	Gm56830	lncRNA	1.44921	2.73058	0.933319	6.73492	2.54339	2.34273	2.9583	1.72716	1.55275	0.120484	NA	predicted gene, 56830 [Source:MGI Symbol;Acc:MGI:7337573]	8	84923650	84924104	-1	1	havana_tagene
ENSMUSG00000043644	0610009L18Rik	lncRNA	0.188705	1.13974	0.121577	426.447	8.72901	8.68833	8.78241	8.59425	1.55215	0.120626	0.524484	RIKEN cDNA 0610009L18 gene [Source:MGI Symbol;Acc:MGI:1914088]	11	120239504	120242036	1	5	ensembl_havana
ENSMUSG00000120493	Gm57059	lncRNA	0.477215	1.39205	0.307455	80.0369	6.26649	6.03516	6.2652	5.80513	1.55215	0.120627	0.524484	predicted gene, 57059 [Source:MGI Symbol;Acc:MGI:7338031]	9	62247370	62248486	-1	1	havana_tagene
ENSMUSG00000099098	1110035H17Rik	lncRNA	0.40353	1.32274	0.259982	71.3475	6.13787	6.26841	6.45301	6.08382	1.55214	0.120628	0.524484	RIKEN cDNA 1110035H17 gene [Source:MGI Symbol;Acc:MGI:1915936]	7	28855105	28856345	1	1	ensembl_havana
ENSMUSG00000097592	4930500F10Rik	lncRNA	-1.09595	-2.13753	0.706277	5.74607	2.56092	2.7715	2.29547	3.24753	-1.55172	0.120729	0.524484	RIKEN cDNA 4930500F10 gene [Source:MGI Symbol;Acc:MGI:1922262]	9	106125159	106126612	1	1	havana
ENSMUSG00000110038	Gm45570	lncRNA	1.273	2.41664	0.820472	6.64406	2.69227	2.63511	2.93134	2.33888	1.55155	0.120771	NA	predicted gene 45570 [Source:MGI Symbol;Acc:MGI:5791406]	8	26084470	26085122	-1	1	havana
ENSMUSG00000111171	Gm47815	lncRNA	-1.89867	-3.7287	1.22453	2.11971	1.25697	1.80188	0.898242	2.70552	-1.55053	0.121014	0.525081	predicted gene, 47815 [Source:MGI Symbol;Acc:MGI:6097001]	10	42910989	42926215	1	2	havana
ENSMUSG00000117891	Gm41764	lncRNA	1.50241	2.83315	0.969602	5.39	2.32291	2.18981	2.87747	1.50214	1.54951	0.12126	0.525507	predicted gene, 41764 [Source:MGI Symbol;Acc:MGI:5624649]	18	68231418	68251445	-1	1	havana
ENSMUSG00000113226	Gm47808	lncRNA	1.01392	2.01939	0.657146	6.96557	2.78275	3.21203	3.66472	2.75933	1.54292	0.122851	0.531755	predicted gene, 47808 [Source:MGI Symbol;Acc:MGI:6096991]	12	11557227	11562391	-1	2	havana
ENSMUSG00000098097	6530403H02Rik	lncRNA	-0.731183	-1.66	0.474407	43.6027	5.23395	5.75857	5.32179	6.19535	-1.54126	0.123255	0.532336	RIKEN cDNA 6530403H02 gene [Source:MGI Symbol;Acc:MGI:2444638]	3	120397758	120680412	-1	6	havana
ENSMUSG00000120882	Gm57477	lncRNA	-0.530764	-1.44469	0.344528	44.0827	5.42491	5.48266	5.2333	5.73202	-1.54055	0.123425	0.532336	predicted gene, 57477 [Source:MGI Symbol;Acc:MGI:7338867]	2	157408546	157410140	1	2	havana_tagene
ENSMUSG00000085227	6330418K02Rik	lncRNA	0.165051	1.12121	0.10714	645.598	9.32984	9.37947	9.45691	9.30203	1.54052	0.123434	0.532336	RIKEN cDNA 6330418K02 gene [Source:MGI Symbol;Acc:MGI:3697416]	5	138262305	138264926	1	5	havana
ENSMUSG00000101089	2610016A17Rik	lncRNA	-0.303482	-1.23412	0.197314	93.0461	6.51574	6.76253	6.61528	6.90977	-1.53807	0.124031	0.533345	RIKEN cDNA 2610016A17 gene [Source:MGI Symbol;Acc:MGI:1919653]	19	25648496	25649617	-1	3	havana
ENSMUSG00000121177	Gm57325	lncRNA	-0.524195	-1.43813	0.340835	49.1914	5.52384	5.1187	4.89074	5.34666	-1.53797	0.124055	0.533345	predicted gene, 57325 [Source:MGI Symbol;Acc:MGI:7338563]	5	139470448	139471032	1	1	havana_tagene
ENSMUSG00000097261	4930532G15Rik	lncRNA	0.599789	1.5155	0.390152	25.4218	4.61443	4.8799	5.17935	4.58045	1.53732	0.124215	0.533345	RIKEN cDNA 4930532G15 gene [Source:MGI Symbol;Acc:MGI:1922432]	1	185091658	185095062	-1	2	havana
ENSMUSG00000120868	Gm56800	lncRNA	-0.326882	-1.2543	0.212661	84.2679	6.39386	6.34589	6.19835	6.49343	-1.53711	0.124267	0.533345	predicted gene, 56800 [Source:MGI Symbol;Acc:MGI:7337513]	3	93350381	93352101	-1	1	havana_tagene
ENSMUSG00000097616	1110019D14Rik	lncRNA	0.193956	1.1439	0.126353	2078.28	11.0083	10.9783	11.0762	10.8804	1.53503	0.124775	0.534352	RIKEN cDNA 1110019D14 gene [Source:MGI Symbol;Acc:MGI:1923561]	6	13871522	14044384	1	6	havana
ENSMUSG00000106535	Gm43031	lncRNA	0.373536	1.29552	0.243441	208.514	7.66577	7.79905	7.971	7.6271	1.5344	0.124931	0.534352	predicted gene 43031 [Source:MGI Symbol;Acc:MGI:5663168]	5	4123571	4125457	1	1	havana
ENSMUSG00000087611	4930458D05Rik	lncRNA	-0.257373	-1.1953	0.167766	369.675	8.49737	8.73796	8.61138	8.86455	-1.53412	0.125	0.534352	RIKEN cDNA 4930458D05 gene [Source:MGI Symbol;Acc:MGI:1923052]	5	100988663	100995033	-1	2	havana
ENSMUSG00000110774	Gm39318	lncRNA	-1.24301	-2.36692	0.810463	4.74378	2.33735	2.26828	1.64675	2.8898	-1.5337	0.125103	0.534352	predicted gene, 39318 [Source:MGI Symbol;Acc:MGI:5622203]	9	35099959	35105113	1	1	havana
ENSMUSG00000120914	Gm56767	lncRNA	0.306938	1.23708	0.200413	103.08	6.683	6.67578	6.83285	6.51871	1.53153	0.125639	0.534437	predicted gene, 56767 [Source:MGI Symbol;Acc:MGI:7337447]	14	105414797	105415321	1	1	havana_tagene
ENSMUSG00000097577	6230400D17Rik	lncRNA	0.18759	1.13886	0.122514	311.221	8.26485	8.37558	8.4692	8.28197	1.53117	0.125727	0.534437	RIKEN cDNA 6230400D17 gene [Source:MGI Symbol;Acc:MGI:1923383]	14	20737301	20753096	-1	3	havana
ENSMUSG00000097055	Gm4419	lncRNA	-0.311451	-1.24096	0.20342	252.408	7.95449	7.85489	7.69312	8.01665	-1.53108	0.125751	0.534437	predicted gene 4419 [Source:MGI Symbol;Acc:MGI:3782604]	12	21467324	21471065	1	9	havana
ENSMUSG00000104633	Gm42421	lncRNA	0.740273	1.67049	0.483607	16.1422	3.91588	4.3024	4.53555	4.06924	1.53073	0.125835	0.534437	predicted gene, 42421 [Source:MGI Symbol;Acc:MGI:5649069]	5	143864993	143874127	1	1	havana
ENSMUSG00000120660	Gm57096	lncRNA	0.514425	1.42842	0.336337	75.3023	6.13674	6.12831	6.37588	5.88074	1.52949	0.126142	0.534437	predicted gene, 57096 [Source:MGI Symbol;Acc:MGI:7338105]	4	144578047	144618888	-1	2	havana_tagene
ENSMUSG00000113214	Gm48010	lncRNA	1.15505	2.22693	0.755241	8.97092	2.9547	2.82338	3.29236	2.35441	1.52939	0.126169	0.534437	predicted gene, 48010 [Source:MGI Symbol;Acc:MGI:6097316]	13	4515679	4516565	-1	1	havana
ENSMUSG00000118456	Gm41381	lncRNA	-1.18901	-2.27997	0.777454	9.48406	3.11693	2.98585	2.5206	3.45109	-1.52937	0.126174	0.534437	predicted gene, 41381 [Source:MGI Symbol;Acc:MGI:5624266]	15	89382152	89383672	1	1	havana
ENSMUSG00000085241	Snhg3	lncRNA	-0.187047	-1.13843	0.122471	1430.27	10.4707	10.5719	10.4789	10.6649	-1.52727	0.126695	0.53565	small nucleolar RNA host gene 3 [Source:MGI Symbol;Acc:MGI:2684817]	4	132075325	132080997	-1	5	havana
ENSMUSG00000120540	Gm57422	lncRNA	0.640611	1.55899	0.419523	30.8523	4.83512	5.11291	5.44541	4.78041	1.527	0.126761	0.53565	predicted gene, 57422 [Source:MGI Symbol;Acc:MGI:7338757]	2	131194931	131196612	1	1	havana_tagene
ENSMUSG00000121225	Gm57457	lncRNA	0.155464	1.11378	0.101909	1352.14	10.3643	10.0813	10.1597	10.0029	1.52552	0.127129	0.535742	predicted gene, 57457 [Source:MGI Symbol;Acc:MGI:7338827]	2	181503096	181506019	-1	1	havana_tagene
ENSMUSG00000121064	Gm57387	lncRNA	0.525383	1.43932	0.34448	34.3955	5.08706	5.11765	5.36595	4.86936	1.52515	0.127222	0.535742	predicted gene, 57387 [Source:MGI Symbol;Acc:MGI:7338687]	11	51474753	51475499	-1	1	havana_tagene
ENSMUSG00000120500	Gm56754	lncRNA	0.822575	1.76856	0.539359	19.5893	4.2027	4.21478	4.65879	3.77077	1.5251	0.127235	0.535742	predicted gene, 56754 [Source:MGI Symbol;Acc:MGI:7337421]	14	63202082	63203713	-1	1	havana_tagene
ENSMUSG00000115591	Gm31282	lncRNA	-0.984597	-1.97876	0.646087	9.56265	3.21592	3.40234	2.95911	3.84557	-1.52394	0.127524	0.536208	predicted gene, 31282 [Source:MGI Symbol;Acc:MGI:5590441]	15	8511603	8529827	1	1	havana
ENSMUSG00000108660	Gm21284	lncRNA	0.327683	1.255	0.215176	117.29	6.7426	7.29335	7.465	7.12171	1.52286	0.127794	0.536208	predicted gene, 21284 [Source:MGI Symbol;Acc:MGI:5434639]	6	83545021	83565105	1	1	havana
ENSMUSG00000087590	Epb41l4aos	lncRNA	0.190785	1.14138	0.125318	799.122	9.6177	9.53319	9.62616	9.44022	1.5224	0.127908	0.536208	erythrocyte membrane protein band 4.1 like 4a, opposite strand [Source:MGI Symbol;Acc:MGI:1916999]	18	33927889	33929050	1	6	havana
ENSMUSG00000113158	Gm31447	lncRNA	1.72926	3.31557	1.13599	2.49547	1.49576	1.77586	2.43381	1.11791	1.52224	0.127949	0.536208	predicted gene, 31447 [Source:MGI Symbol;Acc:MGI:5590606]	12	69176610	69191850	1	1	havana
ENSMUSG00000093565	Rab26os	lncRNA	0.214509	1.16031	0.141003	251.246	7.96178	7.98987	8.09444	7.88531	1.52131	0.128181	0.536413	RAB26, member RAS oncogene family, opposite strand [Source:MGI Symbol;Acc:MGI:1922864]	17	24747205	24747723	1	2	havana
ENSMUSG00000120078	Gm40124	lncRNA	0.837092	1.78645	0.550412	15.7437	3.91578	4.03826	4.51285	3.56367	1.52084	0.128299	0.536413	predicted gene, 40124 [Source:MGI Symbol;Acc:MGI:5623009]	3	115430736	115435238	-1	2	havana_tagene
ENSMUSG00000120428	Gm56523	lncRNA	1.61071	3.05402	1.06143	2.59298	1.47554	2.09536	2.71197	1.47875	1.51749	0.129144	0.539311	predicted gene, 56523 [Source:MGI Symbol;Acc:MGI:7336960]	12	86941983	86942615	1	1	havana_tagene
ENSMUSG00000112352	Gm40617	lncRNA	0.586631	1.50174	0.386784	31.6578	4.90753	5.21173	5.48771	4.93575	1.51669	0.129346	0.539508	predicted gene, 40617 [Source:MGI Symbol;Acc:MGI:5623502]	10	25174507	25182330	1	1	havana
ENSMUSG00000087028	Gm13387	lncRNA	0.301266	1.23223	0.198711	130.013	6.95667	7.32031	7.47082	7.1698	1.5161	0.129494	0.539508	predicted gene 13387 [Source:MGI Symbol;Acc:MGI:3651242]	2	25012615	25035408	-1	3	havana
ENSMUSG00000103156	Gm38293	lncRNA	0.599428	1.51512	0.395573	26.7532	4.57634	5.05064	5.37365	4.72764	1.51534	0.129686	0.539677	predicted gene, 38293 [Source:MGI Symbol;Acc:MGI:5611521]	1	180591062	180596221	-1	1	havana
ENSMUSG00000106981	Gm45495	lncRNA	0.144312	1.1052	0.095287	908.938	9.81241	9.99735	10.0737	9.92098	1.5145	0.1299	0.539936	predicted gene 45495 [Source:MGI Symbol;Acc:MGI:5791331]	5	53439152	53440851	1	1	havana
ENSMUSG00000085010	Gssos1	lncRNA	-0.485323	-1.3999	0.321031	33.7342	5.03362	5.25254	5.03086	5.47423	-1.51176	0.130594	0.540178	glutathione synthase, opposite strand 1 [Source:MGI Symbol;Acc:MGI:1915623]	2	155434239	155436875	1	1	havana
ENSMUSG00000105784	Gm35065	lncRNA	-1.43774	-2.70895	0.951147	4.00804	2.11569	1.75287	1.40372	2.10201	-1.51158	0.13064	NA	predicted gene, 35065 [Source:MGI Symbol;Acc:MGI:5594224]	3	123237977	123241096	-1	1	havana
ENSMUSG00000119957	Gm57374	lncRNA	0.43536	1.35225	0.288041	78.0806	6.25153	6.32477	6.52813	6.12141	1.51145	0.130673	0.540178	predicted gene, 57374 [Source:MGI Symbol;Acc:MGI:7338661]	11	30719427	30721729	-1	1	havana_tagene
ENSMUSG00000120094	Gm57161	lncRNA	0.847629	1.79954	0.56085	9.89047	3.27807	3.63884	3.99132	3.28637	1.51133	0.130705	0.540178	predicted gene, 57161 [Source:MGI Symbol;Acc:MGI:7338235]	1	135614650	135637152	1	6	havana_tagene
ENSMUSG00000114474	Gm34388	lncRNA	0.708436	1.63403	0.468811	36.4393	5.0282	5.49078	5.85428	5.12729	1.51114	0.130754	0.540178	predicted gene, 34388 [Source:MGI Symbol;Acc:MGI:5593547]	13	98002349	98013170	-1	1	havana
ENSMUSG00000111658	B930092H01Rik	lncRNA	-0.62961	-1.54715	0.416662	92.3914	6.39336	6.62018	6.32535	6.915	-1.51108	0.130768	0.540178	RIKEN cDNA B930092H01 gene [Source:MGI Symbol;Acc:MGI:4437738]	9	61166509	61201091	-1	1	havana
ENSMUSG00000087165	2010001A14Rik	lncRNA	-0.118355	-1.0855	0.0783455	1470.52	10.5202	10.503	10.4434	10.5626	-1.51068	0.130869	0.540178	RIKEN cDNA 2010001A14 gene [Source:MGI Symbol;Acc:MGI:1923766]	11	57686321	57692313	-1	4	havana
ENSMUSG00000090086	AI480526	lncRNA	0.117401	1.08478	0.07782	14021.3	13.7708	13.8194	13.8779	13.7609	1.50862	0.131395	0.541719	expressed sequence AI480526 [Source:MGI Symbol;Acc:MGI:2140910]	5	123271786	123279729	-1	29	havana
ENSMUSG00000120149	Gm36180	lncRNA	0.750223	1.68205	0.498551	14.325	3.77602	4.14701	4.43354	3.86048	1.50481	0.132374	0.542816	predicted gene, 36180 [Source:MGI Symbol;Acc:MGI:5595339]	3	129637713	129640706	-1	2	havana_tagene
ENSMUSG00000120969	Gm56813	lncRNA	0.193068	1.14319	0.12833	750.46	9.53909	9.50704	9.60386	9.41023	1.50446	0.132462	0.542816	predicted gene, 56813 [Source:MGI Symbol;Acc:MGI:7337539]	3	58482175	58484024	-1	1	havana_tagene
ENSMUSG00000108414	Snhg1	lncRNA	0.169264	1.12448	0.112577	2983.39	11.5298	11.6357	11.7232	11.5483	1.50353	0.132701	0.542816	small nucleolar RNA host gene 1 [Source:MGI Symbol;Acc:MGI:3763743]	19	8700801	8703811	1	28	havana
ENSMUSG00000075010	AW112010	lncRNA	-0.255705	-1.19392	0.170213	846.877	9.70156	9.75161	9.62511	9.8781	-1.50226	0.133029	0.542816	expressed sequence AW112010 [Source:MGI Symbol;Acc:MGI:2147706]	19	11021557	11033245	-1	10	ensembl_havana
ENSMUSG00000097271	Gm9903	lncRNA	-0.328675	-1.25586	0.218798	101.801	6.65521	6.67988	6.52368	6.83608	-1.50218	0.13305	0.542816	predicted gene 9903 [Source:MGI Symbol;Acc:MGI:3646113]	5	33787269	33789436	1	1	havana
ENSMUSG00000112110	Gm15608	lncRNA	0.185878	1.13751	0.123783	709.26	9.46295	9.49257	9.58662	9.39851	1.50164	0.133191	0.542816	predicted gene 15608 [Source:MGI Symbol;Acc:MGI:3801804]	10	82014069	82037322	1	4	havana
ENSMUSG00000107689	Gm44386	lncRNA	-0.173929	-1.12813	0.115829	3205.47	11.6378	11.5919	11.5078	11.676	-1.5016	0.1332	0.542816	predicted gene, 44386 [Source:MGI Symbol;Acc:MGI:5690778]	6	86490798	86493282	-1	1	havana
ENSMUSG00000120261	Gm57009	lncRNA	-0.716071	-1.6427	0.476983	31.8713	4.85405	5.1202	4.66526	5.57515	-1.50125	0.13329	0.542816	predicted gene, 57009 [Source:MGI Symbol;Acc:MGI:7337931]	10	37015277	37017325	-1	1	havana_tagene
ENSMUSG00000066060	Gm12866	lncRNA	0.585908	1.50098	0.390301	28.109	4.76459	4.99871	5.25224	4.74519	1.50117	0.133311	0.542816	predicted gene 12866 [Source:MGI Symbol;Acc:MGI:3649462]	4	118911987	118926308	-1	1	ensembl_havana
ENSMUSG00000111905	Gm48045	lncRNA	0.660682	1.58083	0.440154	31.977	4.93352	4.77337	5.08567	4.46108	1.50102	0.133349	0.542816	predicted gene, 48045 [Source:MGI Symbol;Acc:MGI:6097362]	10	33894811	33896758	1	1	havana
ENSMUSG00000097706	E030037K01Rik	lncRNA	0.378812	1.30027	0.252587	60.8011	5.92032	5.87708	6.06832	5.68585	1.49973	0.133685	0.542816	RIKEN cDNA E030037K01 gene [Source:MGI Symbol;Acc:MGI:3704310]	8	48166301	48168056	1	1	ensembl_havana
ENSMUSG00000110161	Gm45494	lncRNA	0.264934	1.20158	0.176714	96.2099	6.58938	6.67241	6.80355	6.54128	1.49922	0.133816	0.542816	predicted gene 45494 [Source:MGI Symbol;Acc:MGI:5791330]	9	8004831	8009270	1	1	havana
ENSMUSG00000097724	Gm26850	lncRNA	-0.384936	-1.3058	0.256978	802.884	9.59444	9.50081	9.31697	9.68465	-1.49794	0.13415	0.542816	predicted gene, 26850 [Source:MGI Symbol;Acc:MGI:5477344]	3	63871054	63876080	1	2	havana
ENSMUSG00000085667	Gm12992	lncRNA	-0.187134	-1.1385	0.124954	758.582	9.55052	9.38419	9.28986	9.47853	-1.49762	0.134231	0.542816	predicted gene 12992 [Source:MGI Symbol;Acc:MGI:3702644]	4	131626789	131647340	-1	2	havana
ENSMUSG00000097119	B230354K17Rik	lncRNA	0.156794	1.11481	0.104701	6421.74	12.642	12.6846	12.7646	12.6045	1.49754	0.134254	0.542816	RIKEN cDNA B230354K17 gene [Source:MGI Symbol;Acc:MGI:2443272]	17	45744524	45753470	1	4	havana
ENSMUSG00000103436	Gm36995	lncRNA	0.175231	1.12914	0.117028	1017.11	9.97938	9.90568	9.99485	9.81651	1.49734	0.134306	0.542816	predicted gene, 36995 [Source:MGI Symbol;Acc:MGI:5610223]	X	7424841	7471620	-1	1	havana
ENSMUSG00000086644	Gm13470	lncRNA	-0.552932	-1.46706	0.369411	81.3338	6.24141	6.4847	6.21247	6.75694	-1.49679	0.134447	0.542816	predicted gene 13470 [Source:MGI Symbol;Acc:MGI:3649387]	2	46309545	46332892	-1	2	havana
ENSMUSG00000107178	Gm42531	lncRNA	0.647775	1.56675	0.432796	26.8423	4.68579	4.71022	4.97153	4.4489	1.49672	0.134465	0.542816	predicted gene 42531 [Source:MGI Symbol;Acc:MGI:5662668]	5	150485776	150489823	1	1	havana
ENSMUSG00000087361	0610043K17Rik	lncRNA	-0.247181	-1.18689	0.165188	281.494	8.12665	8.08327	7.95267	8.21388	-1.49636	0.13456	0.542816	RIKEN cDNA 0610043K17 gene [Source:MGI Symbol;Acc:MGI:1915650]	4	101210980	101256378	1	2	havana
ENSMUSG00000120926	Gm57038	lncRNA	-0.227659	-1.17093	0.152306	177.352	7.46857	7.43819	7.31893	7.55745	-1.49475	0.13498	0.543843	predicted gene, 57038 [Source:MGI Symbol;Acc:MGI:7337989]	9	37457286	37458211	1	1	havana_tagene
ENSMUSG00000109829	Gm45605	lncRNA	0.261994	1.19913	0.175339	303.097	8.23017	8.21605	8.35228	8.07983	1.49421	0.13512	0.543843	predicted gene 45605 [Source:MGI Symbol;Acc:MGI:5791441]	11	61298844	61303112	1	1	havana
ENSMUSG00000101746	2310043L19Rik	lncRNA	-0.42038	-1.33828	0.281476	192.047	7.52218	7.68653	7.4738	7.89926	-1.49348	0.135311	0.543995	RIKEN cDNA 2310043L19 gene [Source:MGI Symbol;Acc:MGI:1922839]	1	177469108	177470509	-1	2	havana
ENSMUSG00000054945	Gm9958	lncRNA	0.265658	1.20218	0.177952	902.359	9.78518	9.8344	9.96361	9.7052	1.49286	0.135473	0.544034	predicted gene 9958 [Source:MGI Symbol;Acc:MGI:3641866]	5	90514479	90516352	1	2	ensembl_havana
ENSMUSG00000113030	Gm48778	lncRNA	1.07764	2.11058	0.722298	12.5482	3.45347	3.49839	4.02376	2.97301	1.49196	0.13571	0.544122	predicted gene, 48778 [Source:MGI Symbol;Acc:MGI:6098473]	13	18135735	18167118	-1	1	havana
ENSMUSG00000120196	Gm57367	lncRNA	0.268369	1.20445	0.180075	120.857	6.91293	6.82582	6.96479	6.68684	1.49032	0.13614	0.544122	predicted gene, 57367 [Source:MGI Symbol;Acc:MGI:7338647]	11	51988138	51989394	-1	1	havana_tagene
ENSMUSG00000105876	Gm43572	lncRNA	1.25475	2.38626	0.842105	4.71808	2.2477	2.38356	2.98914	1.77798	1.49002	0.136219	0.544122	predicted gene 43572 [Source:MGI Symbol;Acc:MGI:5663709]	3	148711132	148713079	1	1	havana
ENSMUSG00000112832	4930484H19Rik	lncRNA	2.70916	6.5394	1.8182	3.4734	1.25201	1.80421	2.70896	0.899462	1.49002	0.136219	0.544122	RIKEN cDNA 4930484H19 gene [Source:MGI Symbol;Acc:MGI:1923063]	10	126624733	126629579	-1	1	havana
ENSMUSG00000106978	N4bp2os	lncRNA	0.184743	1.13661	0.12404	850.749	9.71096	9.86929	9.96756	9.77103	1.48938	0.136388	0.544122	NEDD4 binding protein 2, opposite strand [Source:MGI Symbol;Acc:MGI:1921484]	5	65918334	65921722	-1	3	havana
ENSMUSG00000113303	4930423D22Rik	lncRNA	0.382239	1.30336	0.256659	65.1163	5.97881	6.27167	6.4801	6.06323	1.48928	0.136413	0.544122	RIKEN cDNA 4930423D22 gene [Source:MGI Symbol;Acc:MGI:1921884]	12	81828132	81829805	1	1	havana
ENSMUSG00000085436	Zfp335os	lncRNA	0.181232	1.13385	0.121882	327.371	8.35116	8.33413	8.42983	8.23844	1.48695	0.137028	0.545766	zinc finger protein 335, opposite strand [Source:MGI Symbol;Acc:MGI:3649775]	2	164753274	164761878	1	2	havana
ENSMUSG00000085095	Gm15635	lncRNA	-2.06157	-4.17439	1.38768	4.48627	1.91193	1.51577	0.912182	2.11936	-1.48563	0.137378	NA	predicted gene 15635 [Source:MGI Symbol;Acc:MGI:3783079]	7	99309337	99316707	1	4	havana
ENSMUSG00000110424	Zbed5-ps	lncRNA	0.181076	1.13373	0.121905	661.56	9.35324	9.42512	9.51257	9.33766	1.48539	0.13744	0.545766	zinc finger, BED type containing 5, pseudogene [Source:MGI Symbol;Acc:MGI:1922729]	7	110682271	110721911	-1	4	havana
ENSMUSG00000101320	Gm28529	lncRNA	-0.870523	-1.82833	0.586253	18.5456	4.06712	3.65745	3.27643	4.03848	-1.48489	0.137572	0.545766	predicted gene 28529 [Source:MGI Symbol;Acc:MGI:5579235]	18	6490143	6496962	1	2	havana
ENSMUSG00000120885	Gm57243	lncRNA	0.212453	1.15866	0.143103	522.784	9.01829	8.92441	9.0355	8.81332	1.48461	0.137646	0.545766	predicted gene, 57243 [Source:MGI Symbol;Acc:MGI:7338399]	7	4152326	4153392	1	1	havana_tagene
ENSMUSG00000086417	Gm12996	lncRNA	-0.374931	-1.29678	0.252579	64.6186	5.99101	5.86019	5.67751	6.04286	-1.48441	0.1377	0.545766	predicted gene 12996 [Source:MGI Symbol;Acc:MGI:3650481]	4	116682100	116687800	1	1	havana
ENSMUSG00000108282	Gm44317	lncRNA	-1.13306	-2.19323	0.763485	5.38276	2.48959	2.61749	2.07276	3.16222	-1.48406	0.137792	0.545766	predicted gene, 44317 [Source:MGI Symbol;Acc:MGI:5690709]	6	119547902	119555018	1	1	havana
ENSMUSG00000121090	Gm57226	lncRNA	0.573922	1.48856	0.386828	18.3288	4.11949	4.64036	4.92102	4.35969	1.48366	0.137899	0.545766	predicted gene, 57226 [Source:MGI Symbol;Acc:MGI:7338365]	7	65021122	65024054	1	1	havana_tagene
ENSMUSG00000097290	1300002E11Rik	lncRNA	0.138631	1.10086	0.0935693	5889.95	12.518	12.5133	12.5829	12.4438	1.48158	0.138452	0.547346	RIKEN cDNA 1300002E11 gene [Source:MGI Symbol;Acc:MGI:1919001]	16	21613068	21627790	1	8	havana
ENSMUSG00000116665	E130310I04Rik	lncRNA	-1.24713	-2.37369	0.842115	5.4853	2.43848	2.17212	1.74848	2.59577	-1.48095	0.13862	NA	RIKEN cDNA E130310I04 gene [Source:MGI Symbol;Acc:MGI:3046461]	16	34763545	34779364	-1	4	havana
ENSMUSG00000104002	Gm38336	lncRNA	0.444891	1.36121	0.300566	84.7324	6.35581	6.19072	6.39579	5.98564	1.48018	0.138826	0.548217	predicted gene, 38336 [Source:MGI Symbol;Acc:MGI:5611564]	1	34848441	34850989	-1	1	havana
ENSMUSG00000086528	Gm15731	lncRNA	0.509031	1.42309	0.344304	39.6667	5.27175	5.23988	5.49026	4.9895	1.47844	0.139291	0.548554	predicted gene 15731 [Source:MGI Symbol;Acc:MGI:3783174]	5	8087294	8102707	-1	1	havana
ENSMUSG00000112734	Gm47644	lncRNA	0.903341	1.87039	0.611133	10.2452	3.3515	3.30846	3.63552	2.98139	1.47814	0.13937	0.548554	predicted gene, 47644 [Source:MGI Symbol;Acc:MGI:6096722]	10	53213849	53221181	-1	2	havana
ENSMUSG00000056738	A730036I17Rik	lncRNA	-0.783574	-1.72139	0.530113	18.2707	4.09651	3.96904	3.49673	4.44135	-1.47813	0.139374	0.548554	RIKEN cDNA A730036I17 gene [Source:MGI Symbol;Acc:MGI:3041182]	2	129060889	129077524	1	5	ensembl_havana
ENSMUSG00000114247	Gm32063	lncRNA	-0.321492	-1.24962	0.217788	267.577	8.00798	7.71112	7.53847	7.88376	-1.47617	0.139899	0.549662	predicted gene, 32063 [Source:MGI Symbol;Acc:MGI:5591222]	13	41389540	41394954	1	10	havana
ENSMUSG00000084758	Gm12798	lncRNA	-0.504979	-1.4191	0.342145	45.3022	5.47427	5.40675	5.18199	5.63151	-1.47592	0.139964	0.549662	predicted gene 12798 [Source:MGI Symbol;Acc:MGI:3651483]	4	101260278	101265053	1	1	havana
ENSMUSG00000072963	Gm10447	lncRNA	0.609824	1.52607	0.413937	50.8177	5.51011	5.97545	6.31652	5.63438	1.47323	0.140689	0.550933	predicted gene 10447 [Source:MGI Symbol;Acc:MGI:3642647]	11	53345631	53347937	-1	1	ensembl_havana
ENSMUSG00000110125	Gm33148	lncRNA	1.04942	2.0697	0.712368	8.36858	2.5165	3.7804	4.18911	3.37168	1.47314	0.140712	0.550933	predicted gene, 33148 [Source:MGI Symbol;Acc:MGI:5592307]	7	142145481	142174541	1	1	havana
ENSMUSG00000110652	Gm33023	lncRNA	-0.202369	-1.15059	0.137468	816.003	9.65624	9.78554	9.6834	9.88767	-1.47212	0.140989	0.550933	predicted gene, 33023 [Source:MGI Symbol;Acc:MGI:5592182]	8	105357464	105363124	1	2	havana
ENSMUSG00000097061	9330151L19Rik	lncRNA	0.18304	1.13527	0.12437	2979.31	11.529	11.5892	11.6816	11.4968	1.47174	0.14109	0.550933	RIKEN cDNA 9330151L19 gene [Source:MGI Symbol;Acc:MGI:3041168]	12	69243985	69246641	1	1	ensembl_havana
ENSMUSG00000074415	Mir100hg	lncRNA	-0.279482	-1.21376	0.189987	1939.08	10.8917	10.9742	10.8363	11.1121	-1.47106	0.141275	0.550933	Mir100 Mirlet7a-2 Mir125b-1 cluster host gene [Source:MGI Symbol;Acc:MGI:1920394]	9	41238373	41628290	1	60	ensembl_havana
ENSMUSG00000086010	Gm15318	lncRNA	0.125341	1.09077	0.0852161	5072.52	12.2784	12.4069	12.4723	12.3414	1.47086	0.141329	0.550933	predicted gene 15318 [Source:MGI Symbol;Acc:MGI:3705106]	17	31371726	31382035	1	10	havana
ENSMUSG00000086154	Gm16196	lncRNA	-0.530907	-1.44484	0.360989	39.2592	5.26062	5.19703	5.00602	5.38805	-1.4707	0.141372	0.550933	predicted gene 16196 [Source:MGI Symbol;Acc:MGI:3801772]	17	29233616	29251542	-1	3	havana
ENSMUSG00000105006	Gm9484	lncRNA	0.453327	1.36919	0.308491	127.46	6.89336	7.12433	7.42026	6.82841	1.4695	0.141698	0.551597	predicted gene 9484 [Source:MGI Symbol;Acc:MGI:3779894]	5	97144065	97145223	-1	1	havana
ENSMUSG00000087639	Gm15512	lncRNA	1.07692	2.10953	0.733781	6.16151	2.56302	2.65848	3.12288	2.19408	1.46763	0.142205	0.552366	predicted gene 15512 [Source:MGI Symbol;Acc:MGI:3782960]	14	33087908	33092100	-1	1	havana
ENSMUSG00000097215	Gm26550	lncRNA	0.717262	1.64406	0.488722	17.0154	3.90159	4.58975	4.92267	4.25683	1.46763	0.142205	0.552366	predicted gene, 26550 [Source:MGI Symbol;Acc:MGI:5477044]	7	24330570	24337341	-1	1	havana
ENSMUSG00000117570	Gm38410	lncRNA	-0.906492	-1.87448	0.617985	11.5082	3.41461	3.76949	3.4254	4.11358	-1.46685	0.142417	0.552583	predicted gene, 38410 [Source:MGI Symbol;Acc:MGI:5621295]	18	24472423	24477687	1	1	havana
ENSMUSG00000072893	4933439C10Rik	lncRNA	0.199944	1.14865	0.136536	4230.45	12.034	12.0532	12.1539	11.9525	1.46441	0.143083	0.554062	RIKEN cDNA 4933439C10 gene [Source:MGI Symbol;Acc:MGI:1921726]	11	59396488	59404473	1	6	ensembl_havana
ENSMUSG00000086584	Gm12002	lncRNA	-0.166174	-1.12208	0.113491	385.286	8.58765	8.6019	8.51754	8.68625	-1.46421	0.143138	0.554062	predicted gene 12002 [Source:MGI Symbol;Acc:MGI:3651521]	11	12264490	12339534	1	8	havana
ENSMUSG00000098221	Gm27030	lncRNA	-0.597788	-1.51339	0.408398	28.4662	4.78077	4.97863	4.68162	5.27564	-1.46374	0.143265	0.554062	predicted gene, 27030 [Source:MGI Symbol;Acc:MGI:5504145]	8	122380793	122381256	1	1	havana
ENSMUSG00000120298	Gm57450	lncRNA	0.398619	1.31825	0.272516	301.269	8.16029	8.05586	8.2616	7.85012	1.46273	0.14354	0.554279	predicted gene, 57450 [Source:MGI Symbol;Acc:MGI:7338813]	2	34692319	34693584	1	1	havana_tagene
ENSMUSG00000112441	Gm48898	lncRNA	-0.394027	-1.31406	0.269439	486.877	8.8643	8.91741	8.68484	9.14997	-1.4624	0.143633	0.554279	predicted gene, 48898 [Source:MGI Symbol;Acc:MGI:6098663]	12	8341024	8343694	-1	1	havana
ENSMUSG00000094230	Gm21847	lncRNA	0.893715	1.85795	0.612797	11.9125	3.35188	4.01963	4.47416	3.56511	1.45842	0.144725	0.557587	predicted gene, 21847 [Source:MGI Symbol;Acc:MGI:5434011]	5	15721487	15861677	1	2	ensembl_havana
ENSMUSG00000114566	Gm48500	lncRNA	0.516249	1.43023	0.354048	36.9344	5.1532	5.39533	5.66545	5.12521	1.45813	0.144803	0.557587	predicted gene, 48500 [Source:MGI Symbol;Acc:MGI:6098026]	13	60611400	60629112	-1	2	havana
ENSMUSG00000075025	Gm10804	lncRNA	0.211847	1.15817	0.145467	24116.1	14.5363	14.6818	14.7927	14.571	1.45633	0.145302	0.558612	predicted gene 10804 [Source:MGI Symbol;Acc:MGI:3641755]	2	93283164	93300216	1	4	ensembl_havana
ENSMUSG00000104340	Gm10522	lncRNA	0.169345	1.12455	0.11635	487.113	8.91141	9.08018	9.16987	8.9905	1.45548	0.145537	0.558612	predicted gene 10522 [Source:MGI Symbol;Acc:MGI:3642357]	1	170806354	170814037	1	5	havana
ENSMUSG00000120169	9130004C02Rik	lncRNA	0.199881	1.1486	0.137331	562.932	9.11845	9.06959	9.16673	8.97245	1.45547	0.145541	0.558612	RIKEN cDNA 9130004C02 gene [Source:MGI Symbol;Acc:MGI:2444340]	9	25161617	25163752	-1	1	havana_tagene
ENSMUSG00000097823	Gm16701	lncRNA	0.297829	1.22929	0.204947	94.7278	6.56045	6.65414	6.78784	6.52043	1.4532	0.146169	0.560419	predicted gene, 16701 [Source:MGI Symbol;Acc:MGI:4439625]	1	166825864	166828410	-1	1	havana
ENSMUSG00000087456	Gm16322	lncRNA	0.454301	1.37012	0.312985	39.2392	5.26649	4.98694	5.21965	4.75424	1.45151	0.146639	0.561332	predicted gene 16322 [Source:MGI Symbol;Acc:MGI:3826609]	9	42385851	42416958	1	2	havana
ENSMUSG00000090168	D630014O11Rik	lncRNA	-0.294096	-1.22612	0.202843	255.011	7.97533	8.00579	7.85051	8.16107	-1.44987	0.147095	0.561332	RIKEN cDNA D630014O11 gene [Source:MGI Symbol;Acc:MGI:2442874]	17	73942586	73947215	-1	1	havana
ENSMUSG00000092402	Gm20485	lncRNA	-0.705443	-1.63065	0.48682	13.2816	3.7344	3.71391	3.29947	4.12834	-1.44908	0.147314	0.561332	predicted gene 20485 [Source:MGI Symbol;Acc:MGI:5141950]	5	136892491	136898576	-1	1	havana
ENSMUSG00000114608	Gm36161	lncRNA	-0.52104	-1.43499	0.359765	40.1352	5.29015	5.37314	5.12177	5.62452	-1.44828	0.14754	0.561332	predicted gene, 36161 [Source:MGI Symbol;Acc:MGI:5595320]	13	120471880	120482711	1	4	havana
ENSMUSG00000120625	9430024F10Rik	lncRNA	0.333867	1.26039	0.230554	103.365	6.64789	6.79491	6.97674	6.61307	1.44811	0.147588	0.561332	RIKEN cDNA 9430024F10 gene [Source:MGI Symbol;Acc:MGI:1924521]	12	110556941	110558042	-1	1	havana_tagene
ENSMUSG00000097195	Snhg5	lncRNA	0.211203	1.15765	0.145874	833.357	9.68995	9.7006	9.80755	9.59366	1.44785	0.147659	0.561332	small nucleolar RNA host gene 5 [Source:MGI Symbol;Acc:MGI:1919905]	9	88377321	88405615	-1	40	havana
ENSMUSG00000112828	Gm48495	lncRNA	-1.16051	-2.23536	0.801673	4.9942	2.41379	2.20252	1.69361	2.71144	-1.44761	0.147726	0.561332	predicted gene, 48495 [Source:MGI Symbol;Acc:MGI:6098020]	10	79629615	79630490	-1	1	havana
ENSMUSG00000070997	1700055D18Rik	lncRNA	0.191917	1.14228	0.132598	583.474	9.1796	9.18253	9.27885	9.08621	1.44736	0.147797	0.561332	RIKEN cDNA 1700055D18 gene [Source:MGI Symbol;Acc:MGI:1920655]	4	45011687	45015406	1	2	ensembl_havana
ENSMUSG00000120654	Gm30472	lncRNA	-0.527969	-1.4419	0.364808	45.8177	5.44634	5.14301	4.94922	5.33679	-1.44725	0.147827	0.561332	predicted gene, 30472 [Source:MGI Symbol;Acc:MGI:5589631]	1	156040707	156051832	1	2	havana_tagene
ENSMUSG00000085587	Gm14493	lncRNA	-1.3484	-2.5463	0.932508	3.71346	2.05878	1.60569	1.05841	2.15296	-1.446	0.148178	NA	predicted gene 14493 [Source:MGI Symbol;Acc:MGI:3705313]	X	10583712	10584949	-1	1	havana
ENSMUSG00000103965	Gm30173	lncRNA	-0.428324	-1.34567	0.296251	76.6874	6.22769	6.14632	5.94754	6.3451	-1.44581	0.148229	0.562259	predicted gene, 30173 [Source:MGI Symbol;Acc:MGI:5589332]	3	52424385	52457640	1	1	havana
ENSMUSG00000073067	9130019P16Rik	lncRNA	0.813333	1.75727	0.562846	41.1669	5.12633	5.06803	5.32623	4.80983	1.44504	0.148448	0.56249	RIKEN cDNA 9130019P16 gene [Source:MGI Symbol;Acc:MGI:1918824]	6	54246666	54407206	-1	3	ensembl_havana
ENSMUSG00000086775	Snhg7os	lncRNA	-0.703121	-1.62802	0.487163	18.5489	4.15691	4.03869	3.72339	4.35399	-1.4433	0.148937	0.563197	small nucleolar RNA host gene 7, opposite strand [Source:MGI Symbol;Acc:MGI:3045374]	2	26530384	26535956	1	3	havana
ENSMUSG00000120141	Gm56632	lncRNA	1.40804	2.65377	0.975608	5.63394	2.35459	2.28729	2.70443	1.87014	1.44325	0.148951	0.563197	predicted gene, 56632 [Source:MGI Symbol;Acc:MGI:7337178]	19	5686716	5687398	-1	1	havana_tagene
ENSMUSG00000120802	Gm57028	lncRNA	0.656462	1.57621	0.455334	17.9706	4.14332	3.96938	4.32381	3.61495	1.44172	0.149383	0.564228	predicted gene, 57028 [Source:MGI Symbol;Acc:MGI:7337969]	9	108224521	108224958	-1	1	havana_tagene
ENSMUSG00000120189	Gm57073	lncRNA	0.385263	1.3061	0.267598	156.326	7.23945	7.3469	7.54534	7.14846	1.43971	0.149951	0.564609	predicted gene, 57073 [Source:MGI Symbol;Acc:MGI:7338059]	4	109524045	109525449	1	1	havana_tagene
ENSMUSG00000104077	Gm37027	lncRNA	-0.34995	-1.27452	0.243121	68.3332	6.08368	6.16647	5.98241	6.35052	-1.43941	0.150036	0.564609	predicted gene, 37027 [Source:MGI Symbol;Acc:MGI:5610255]	1	194699941	194700593	-1	2	havana
ENSMUSG00000097727	F630040K05Rik	lncRNA	1.18481	2.27334	0.823472	9.87564	3.13885	3.31416	3.83331	2.795	1.4388	0.150206	0.564609	RIKEN cDNA F630040K05 gene [Source:MGI Symbol;Acc:MGI:4437734]	17	46045432	46099520	1	6	havana
ENSMUSG00000109021	Gm44812	lncRNA	0.404874	1.32397	0.281445	112.847	6.73296	6.77521	6.97968	6.57074	1.43855	0.150277	0.564609	predicted gene 44812 [Source:MGI Symbol;Acc:MGI:5753388]	7	70224582	70235499	1	2	havana
ENSMUSG00000120531	Gm30421	lncRNA	-0.649258	-1.56836	0.451796	18.1622	4.09053	4.47129	4.20309	4.73949	-1.43706	0.150701	0.564609	predicted gene, 30421 [Source:MGI Symbol;Acc:MGI:5589580]	17	87348980	87358101	-1	1	havana_tagene
ENSMUSG00000121304		lncRNA	0.904998	1.87254	0.630069	15.2945	3.79937	3.47099	3.87634	3.06564	1.43635	0.150903	0.564609	novel transcript	6	123911385	123959132	-1	1	havana
ENSMUSG00000097944	A130014A01Rik	lncRNA	0.200623	1.14919	0.139732	725.947	9.48829	9.4466	9.54692	9.34628	1.43577	0.151068	0.564609	RIKEN cDNA A130014A01 gene [Source:MGI Symbol;Acc:MGI:3028043]	8	120828151	120830643	1	1	havana
ENSMUSG00000121095	Gm30455	lncRNA	0.564017	1.47838	0.393209	31.4775	4.84374	5.25983	5.54934	4.97033	1.4344	0.151459	0.564609	predicted gene, 30455 [Source:MGI Symbol;Acc:MGI:5589614]	2	180361948	180368558	-1	1	havana_tagene
ENSMUSG00000053332	Gas5	lncRNA	0.128258	1.09297	0.0894223	15866	13.9449	13.928	13.9915	13.8645	1.4343	0.151487	0.564609	growth arrest specific 5 [Source:MGI Symbol;Acc:MGI:95659]	1	160861992	160866116	1	149	havana
ENSMUSG00000091370	5730435O14Rik	lncRNA	0.56368	1.47804	0.393084	22.5334	4.48412	4.5896	4.85332	4.32588	1.434	0.151573	0.564609	RIKEN cDNA 5730435O14 gene [Source:MGI Symbol;Acc:MGI:1917788]	10	41444012	41452472	1	2	havana
ENSMUSG00000112121	C230072F16Rik	lncRNA	-0.460803	-1.37631	0.321401	26.6561	4.75589	4.79161	4.56924	5.01398	-1.43373	0.151649	0.564609	RIKEN cDNA C230072F16 gene [Source:MGI Symbol;Acc:MGI:2444727]	17	81204210	81240539	1	4	havana
ENSMUSG00000084843	B230312C02Rik	lncRNA	-0.772149	-1.70781	0.538565	16.6761	3.99734	3.99526	3.58771	4.40281	-1.43372	0.151653	0.564609	RIKEN cDNA B230312C02 gene [Source:MGI Symbol;Acc:MGI:2444130]	2	180012284	180027678	-1	1	havana
ENSMUSG00000114681	1700026N04Rik	lncRNA	0.819272	1.76451	0.571478	15.3748	3.81669	4.13774	4.54485	3.73062	1.4336	0.151686	0.564609	RIKEN cDNA 1700026N04 gene [Source:MGI Symbol;Acc:MGI:1919521]	13	47259838	47262995	1	2	havana
ENSMUSG00000097561	4632411P08Rik	lncRNA	0.426669	1.34413	0.297638	40.8302	5.34148	5.48541	5.70846	5.26235	1.43352	0.15171	0.564609	RIKEN cDNA 4632411P08 gene [Source:MGI Symbol;Acc:MGI:1925513]	5	29583697	29595486	1	1	havana
ENSMUSG00000119989	Gm39213	lncRNA	-0.226816	-1.17025	0.158283	238.413	7.89026	7.9127	7.80513	8.02027	-1.43298	0.151864	0.564609	predicted gene, 39213 [Source:MGI Symbol;Acc:MGI:5622098]	8	85620011	85626786	1	3	havana_tagene
ENSMUSG00000097324	Carmn	lncRNA	-1.10886	-2.15676	0.77436	517.41	8.57903	8.81538	8.17729	9.45348	-1.43198	0.152151	0.564948	cardiac mesoderm enhancer-associated non-coding RNA [Source:MGI Symbol;Acc:MGI:4439832]	18	61782696	61798608	-1	7	havana
ENSMUSG00000087094	Gm13093	lncRNA	-0.901799	-1.86839	0.629989	12.6603	3.47952	3.96396	3.39102	4.5369	-1.43145	0.152301	0.564948	predicted gene 13093 [Source:MGI Symbol;Acc:MGI:3650866]	4	150198336	150203720	-1	1	havana
ENSMUSG00000113204	Gm46430	lncRNA	0.201913	1.15022	0.1411	3474.04	11.7441	11.8673	11.9639	11.7707	1.431	0.152431	0.564948	predicted gene, 46430 [Source:MGI Symbol;Acc:MGI:5826067]	13	74727467	74766064	-1	14	havana
ENSMUSG00000053749	Gm9920	lncRNA	0.499835	1.41405	0.34966	70.5035	6.06562	5.92519	6.16982	5.68056	1.42949	0.152864	0.565134	predicted gene 9920 [Source:MGI Symbol;Acc:MGI:3642228]	15	54963313	54977073	-1	4	havana
ENSMUSG00000086481	Gm11707	lncRNA	-0.425114	-1.34268	0.297588	101.455	6.61187	6.68029	6.45408	6.9065	-1.42853	0.153139	0.565134	predicted gene 11707 [Source:MGI Symbol;Acc:MGI:3651836]	11	106862603	106863964	-1	7	havana
ENSMUSG00000101451	Gm29430	lncRNA	-0.843933	-1.79494	0.590894	10.6445	3.39847	3.47534	3.1861	3.76458	-1.42823	0.153225	0.565134	predicted gene 29430 [Source:MGI Symbol;Acc:MGI:5580136]	6	52160090	52166905	1	2	havana
ENSMUSG00000120877	5033425G24Rik	lncRNA	0.27775	1.2123	0.194507	153.272	7.23295	7.22598	7.37309	7.07887	1.42797	0.1533	0.565134	RIKEN cDNA 5033425G24 gene [Source:MGI Symbol;Acc:MGI:1923248]	12	72806555	72807829	-1	1	havana_tagene
ENSMUSG00000087692	Gm11940	lncRNA	0.822636	1.76863	0.576515	13.625	3.69277	3.90823	4.24968	3.56677	1.42691	0.153605	0.565134	predicted gene 11940 [Source:MGI Symbol;Acc:MGI:3702271]	11	99278166	99278723	1	1	havana
ENSMUSG00000086358	Gm13270	lncRNA	0.277905	1.21243	0.1948	189.412	7.51757	7.82026	7.96408	7.67644	1.42662	0.15369	0.565134	predicted gene 13270 [Source:MGI Symbol;Acc:MGI:3651704]	2	13276395	13330641	1	4	havana
ENSMUSG00000085211	B430219N15Rik	lncRNA	-1.02624	-2.03671	0.719507	11.8611	3.42092	3.65903	3.16877	4.14929	-1.42631	0.153778	0.565134	RIKEN cDNA B430219N15 gene [Source:MGI Symbol;Acc:MGI:3697426]	10	7655949	7657121	1	2	ensembl_havana
ENSMUSG00000111474	Gm32926	lncRNA	0.825765	1.77248	0.579125	14.8946	3.84139	3.87216	4.19908	3.54524	1.42589	0.153901	0.565134	predicted gene, 32926 [Source:MGI Symbol;Acc:MGI:5592085]	10	18619217	18713727	1	2	havana
ENSMUSG00000120981	Gm56590	lncRNA	-0.583627	-1.49861	0.409343	47.3097	5.48593	5.28873	4.94385	5.6336	-1.42577	0.153936	0.565134	predicted gene, 56590 [Source:MGI Symbol;Acc:MGI:7337094]	13	65425035	65426547	-1	1	havana_tagene
ENSMUSG00000120590	Gm57205	lncRNA	2.07297	4.20752	1.45498	2.31463	1.22622	1.75887	2.83771	0.680021	1.42474	0.154231	0.565134	predicted gene, 57205 [Source:MGI Symbol;Acc:MGI:7338323]	7	19044359	19045108	1	1	havana_tagene
ENSMUSG00000109957	Gm45353	lncRNA	1.44832	2.7289	1.01684	3.40986	1.91295	1.63377	1.97362	1.29392	1.42433	0.154351	0.565134	predicted gene 45353 [Source:MGI Symbol;Acc:MGI:5791189]	8	123065910	123069839	1	1	havana
ENSMUSG00000112639	A730063M14Rik	lncRNA	-0.263834	-1.20067	0.185263	149.528	7.20529	7.37678	7.24551	7.50806	-1.42411	0.154415	0.565134	RIKEN cDNA A730063M14 gene [Source:MGI Symbol;Acc:MGI:2443898]	10	126906244	126910665	1	2	havana
ENSMUSG00000121107	9330133O14Rik	lncRNA	0.16902	1.12429	0.118722	1764.08	10.7699	10.9072	10.9931	10.8214	1.42366	0.154546	0.565134	RIKEN cDNA 9330133O14 gene [Source:MGI Symbol;Acc:MGI:2442309]	8	123170365	123173215	1	2	havana_tagene
ENSMUSG00000104507	A430027H14Rik	lncRNA	1.04092	2.05754	0.731566	11.5059	3.32671	3.05761	3.72205	2.39317	1.42286	0.154776	0.565391	RIKEN cDNA A430027H14 gene [Source:MGI Symbol;Acc:MGI:2443106]	1	189075628	189077094	1	2	havana
ENSMUSG00000114534	Gm32004	lncRNA	0.93496	1.91184	0.658354	10.7289	3.22857	3.84378	4.22209	3.46546	1.42015	0.155565	0.567691	predicted gene, 32004 [Source:MGI Symbol;Acc:MGI:5591163]	13	107660561	107701831	-1	4	havana
ENSMUSG00000116066	Gm49477	lncRNA	-0.424559	-1.34216	0.299247	51.5105	5.59317	5.85657	5.65048	6.06267	-1.41876	0.15597	0.568397	predicted gene, 49477 [Source:MGI Symbol;Acc:MGI:6155147]	15	103044184	103049101	1	3	havana
ENSMUSG00000116793	Gm34256	lncRNA	-1.35189	-2.55247	0.953159	4.40817	2.127	2.26267	1.6342	2.89115	-1.41833	0.156095	0.568397	predicted gene, 34256 [Source:MGI Symbol;Acc:MGI:5593415]	16	31409014	31412038	-1	1	havana
ENSMUSG00000104891	2510017J16Rik	lncRNA	0.633127	1.55092	0.446543	49.3227	5.52663	5.63895	5.93997	5.33792	1.41784	0.156237	0.568397	RIKEN cDNA 2510017J16 gene [Source:MGI Symbol;Acc:MGI:1913824]	5	3635112	3636374	1	1	havana
ENSMUSG00000107355	AI839979	lncRNA	-0.341777	-1.26732	0.241207	52.9262	5.73054	5.69245	5.51138	5.87353	-1.41694	0.1565	0.56877	expressed sequence AI839979 [Source:MGI Symbol;Acc:MGI:2140975]	5	31714166	31728817	-1	5	havana
ENSMUSG00000113582	Gm33929	lncRNA	-1.25113	-2.38028	0.883492	3.41684	1.9388	2.22955	1.73921	2.7199	-1.41612	0.15674	0.569062	predicted gene, 33929 [Source:MGI Symbol;Acc:MGI:5593088]	12	73495092	73495989	1	1	havana
ENSMUSG00000087041	Gm16295	lncRNA	-1.11759	-2.16984	0.789591	6.31542	2.63105	2.36285	1.86647	2.85923	-1.4154	0.156952	NA	predicted gene 16295 [Source:MGI Symbol;Acc:MGI:3826546]	9	118753941	118754845	1	1	havana
ENSMUSG00000084771	A230072E10Rik	lncRNA	0.323268	1.25116	0.22844	107.627	6.73041	6.61069	6.77109	6.45028	1.41511	0.157036	0.569488	RIKEN cDNA A230072E10 gene [Source:MGI Symbol;Acc:MGI:3603753]	X	150074970	150127842	-1	5	havana
ENSMUSG00000120575	Gm56864	lncRNA	-0.866136	-1.82277	0.613089	10.5298	3.28413	2.66304	2.32056	3.00551	-1.41274	0.157732	0.569488	predicted gene, 56864 [Source:MGI Symbol;Acc:MGI:7337641]	8	46616290	46616621	-1	1	havana_tagene
ENSMUSG00000089804	Gm16136	lncRNA	0.162687	1.11937	0.115159	901.928	9.80585	9.89616	9.97544	9.81688	1.41271	0.157742	0.569488	predicted gene 16136 [Source:MGI Symbol;Acc:MGI:3802137]	15	37232035	37233600	-1	4	havana
ENSMUSG00000107143	Gm6598	lncRNA	0.266549	1.20293	0.188708	268.884	8.04553	8.16331	8.28891	8.03772	1.4125	0.157804	0.569488	predicted gene 6598 [Source:MGI Symbol;Acc:MGI:3646314]	5	130249292	130251906	-1	1	havana
ENSMUSG00000121034	Gm32800	lncRNA	-0.382381	-1.30349	0.270772	666.833	9.31839	9.37196	9.15975	9.58416	-1.41219	0.157895	0.569488	predicted gene, 32800 [Source:MGI Symbol;Acc:MGI:5591959]	2	167689112	167689786	-1	1	havana_tagene
ENSMUSG00000121137	Gm56555	lncRNA	0.102774	1.07384	0.0728008	5547.51	12.4306	12.4308	12.4833	12.3783	1.41172	0.158034	0.569488	predicted gene, 56555 [Source:MGI Symbol;Acc:MGI:7337024]	12	8622155	8638094	1	1	havana_tagene
ENSMUSG00000097276	4930525G20Rik	lncRNA	0.477344	1.39218	0.338135	233.482	7.77614	7.98365	8.23293	7.73437	1.41169	0.15804	0.569488	RIKEN cDNA 4930525G20 gene [Source:MGI Symbol;Acc:MGI:2443505]	13	67944713	67979104	-1	2	havana
ENSMUSG00000111080	Gm20300	lncRNA	0.124003	1.08975	0.0878605	10671.4	13.3771	13.4079	13.4717	13.3441	1.41136	0.158138	0.569488	predicted gene, 20300 [Source:MGI Symbol;Acc:MGI:5012485]	10	30479191	30482630	-1	1	havana
ENSMUSG00000120883	Gm56552	lncRNA	0.247808	1.1874	0.175648	306.224	8.23287	8.14652	8.27191	8.02113	1.41082	0.158298	0.569489	predicted gene, 56552 [Source:MGI Symbol;Acc:MGI:7337018]	12	112793262	112795540	1	1	havana_tagene
ENSMUSG00000100594	2810414N06Rik	lncRNA	0.157435	1.1153	0.111789	892.203	9.78661	9.95149	10.0304	9.87262	1.40832	0.159036	0.570396	RIKEN cDNA 2810414N06 gene [Source:MGI Symbol;Acc:MGI:1919065]	1	151624697	151630801	-1	3	havana
ENSMUSG00000109080	Gm38944	lncRNA	-0.737571	-1.66737	0.523853	12.7858	3.65337	3.40529	2.99405	3.81652	-1.40797	0.159139	0.570396	predicted gene, 38944 [Source:MGI Symbol;Acc:MGI:5621829]	7	6345994	6347004	-1	1	havana
ENSMUSG00000087368	BC065397	lncRNA	0.161096	1.11814	0.114425	632.843	9.3013	9.26541	9.34206	9.18876	1.40788	0.159168	0.570396	cDNA sequence BC065397 [Source:MGI Symbol;Acc:MGI:3584520]	X	135642573	135704113	1	7	havana
ENSMUSG00000121506		lncRNA	0.553132	1.46727	0.39301	66.9134	5.80925	5.48484	5.75183	5.21785	1.40742	0.159301	0.570396	novel transcript	15	82572932	82577349	-1	49	havana
ENSMUSG00000120974	Gm56587	lncRNA	0.563858	1.47822	0.400819	17.73	4.15464	4.35042	4.6494	4.05145	1.40676	0.159498	0.570396	predicted gene, 56587 [Source:MGI Symbol;Acc:MGI:7337088]	13	32004048	32006240	1	1	havana_tagene
ENSMUSG00000121150	Gm56735	lncRNA	0.49086	1.40528	0.349072	30.03	4.89947	5.0213	5.25988	4.78272	1.40619	0.159669	0.570396	predicted gene, 56735 [Source:MGI Symbol;Acc:MGI:7337383]	15	100125116	100125582	-1	1	havana_tagene
ENSMUSG00000120303	4930500G05Rik	lncRNA	1.11421	2.16476	0.793379	8.12051	2.85341	2.7983	3.23062	2.36598	1.40438	0.160204	0.570396	RIKEN cDNA 4930500G05 gene [Source:MGI Symbol;Acc:MGI:1922287]	X	12754466	12862153	1	3	havana_tagene
ENSMUSG00000109321	A330076H08Rik	lncRNA	-1.22256	-2.3336	0.87071	9.00529	2.96584	2.47201	1.92298	3.02105	-1.40409	0.160291	0.570396	RIKEN cDNA A330076H08 gene [Source:MGI Symbol;Acc:MGI:2443193]	7	61579885	61632106	-1	3	havana
ENSMUSG00000087545	Gm13966	lncRNA	0.857848	1.81233	0.611147	11.6547	3.48323	3.38275	3.81054	2.95496	1.40367	0.160417	0.570396	predicted gene 13966 [Source:MGI Symbol;Acc:MGI:3650827]	2	113271026	113272649	-1	1	havana
ENSMUSG00000097467	Gm26737	lncRNA	0.197047	1.14635	0.140403	229.272	7.83286	7.75283	7.85079	7.65486	1.40345	0.160484	0.570396	predicted gene, 26737 [Source:MGI Symbol;Acc:MGI:5477231]	9	44024220	44033257	1	2	havana
ENSMUSG00000108483	Gm45184	lncRNA	0.180739	1.13346	0.1288	295.609	8.20207	8.27507	8.36678	8.18337	1.40325	0.160543	0.570396	predicted gene 45184 [Source:MGI Symbol;Acc:MGI:5753760]	7	127033594	127038564	1	1	havana
ENSMUSG00000120636	Gm56508	lncRNA	-0.672297	-1.59361	0.479155	16.5327	3.97911	4.32941	3.99931	4.65952	-1.40309	0.16059	0.570396	predicted gene, 56508 [Source:MGI Symbol;Acc:MGI:7336930]	18	12389245	12393168	1	1	havana_tagene
ENSMUSG00000097154	Gm26510	lncRNA	-0.410659	-1.32929	0.292713	82.2589	6.28018	6.65736	6.43933	6.8754	-1.40294	0.160634	0.570396	predicted gene, 26510 [Source:MGI Symbol;Acc:MGI:5477004]	17	71181341	71232011	-1	6	havana
ENSMUSG00000115050	Gm21154	lncRNA	1.20266	2.30164	0.857956	7.01171	2.68719	2.59038	2.93444	2.24632	1.40178	0.160981	0.570572	predicted gene, 21154 [Source:MGI Symbol;Acc:MGI:5434509]	14	43883708	43910522	1	1	havana
ENSMUSG00000086243	Gm12121	lncRNA	-0.290473	-1.22304	0.207229	275.016	8.0502	7.76608	7.61927	7.91289	-1.4017	0.161005	0.570572	predicted gene 12121 [Source:MGI Symbol;Acc:MGI:3651988]	11	34091827	34093421	1	1	havana
ENSMUSG00000110611	Gm20163	lncRNA	0.818307	1.76334	0.58551	14.2947	3.78043	3.86037	4.20068	3.52006	1.3976	0.162234	0.573588	predicted gene, 20163 [Source:MGI Symbol;Acc:MGI:5012348]	8	106016310	106018117	1	2	havana
ENSMUSG00000096995	2810029C07Rik	lncRNA	-0.165902	-1.12187	0.118733	2909.92	11.4945	11.5911	11.5067	11.6755	-1.39726	0.162334	0.573588	RIKEN cDNA 2810029C07 gene [Source:MGI Symbol;Acc:MGI:1919920]	12	111538750	111540882	-1	11	havana
ENSMUSG00000085962	Gm16984	lncRNA	0.243875	1.18417	0.17461	167.766	7.37079	7.41847	7.53624	7.30071	1.39668	0.16251	0.573588	predicted gene, 16984 [Source:MGI Symbol;Acc:MGI:4439908]	13	35147965	35174435	1	3	havana
ENSMUSG00000113891	Gm47683	lncRNA	-0.31335	-1.24259	0.224444	90.177	6.46815	6.67523	6.53822	6.81223	-1.39612	0.162678	0.573588	predicted gene, 47683 [Source:MGI Symbol;Acc:MGI:6096785]	13	43652373	43653643	-1	1	havana
ENSMUSG00000102080	Gm5092	lncRNA	-1.43817	-2.70977	1.03085	6.37965	2.36901	2.61252	1.67178	3.55325	-1.39513	0.162978	0.573588	predicted gene 5092 [Source:MGI Symbol;Acc:MGI:3779457]	17	21311470	21323609	1	2	havana
ENSMUSG00000045008	9030612E09Rik	lncRNA	-1.02804	-2.03925	0.737212	8.16207	2.96391	2.76982	2.26651	3.27313	-1.39449	0.163169	0.573588	RIKEN cDNA 9030612E09 gene [Source:MGI Symbol;Acc:MGI:1921780]	10	43050695	43052558	1	2	ensembl_havana
ENSMUSG00000115725	4930572G02Rik	lncRNA	0.427095	1.34452	0.306444	68.8708	6.06552	6.19535	6.42978	5.96092	1.39371	0.163404	0.573588	RIKEN cDNA 4930572G02 gene [Source:MGI Symbol;Acc:MGI:1923193]	14	48775448	48809345	1	5	havana
ENSMUSG00000084899	Gm15344	lncRNA	-0.571569	-1.48614	0.410333	118.792	6.69027	6.11737	5.94239	6.29235	-1.39294	0.163638	0.573588	predicted gene 15344 [Source:MGI Symbol;Acc:MGI:3708098]	10	86527983	86528959	-1	1	havana
ENSMUSG00000025783	4930412O13Rik	lncRNA	-0.336173	-1.2624	0.241367	63.2843	5.9779	6.05013	5.88083	6.21944	-1.39279	0.163684	0.573588	RIKEN cDNA 4930412O13 gene [Source:MGI Symbol;Acc:MGI:1921185]	2	9886063	9888732	1	2	ensembl_havana
ENSMUSG00000109097	Gm29683	lncRNA	-0.394578	-1.31456	0.283342	309.579	8.21733	8.22725	8.02088	8.43363	-1.39259	0.163745	0.573588	predicted gene, 29683 [Source:MGI Symbol;Acc:MGI:5588842]	7	69828616	69987621	-1	4	havana
ENSMUSG00000094365	Gm21982	lncRNA	0.501339	1.41553	0.360149	122.665	6.85049	6.79315	7.02458	6.56173	1.39203	0.163912	0.573588	predicted gene 21982 [Source:MGI Symbol;Acc:MGI:5439451]	7	30340426	30364362	-1	1	havana
ENSMUSG00000086655	C330018A13Rik	lncRNA	0.879656	1.83994	0.631973	8.05203	2.93747	3.43276	3.81401	3.05151	1.39192	0.163947	0.573588	RIKEN cDNA C330018A13 gene [Source:MGI Symbol;Acc:MGI:2444781]	5	116261653	116267169	1	1	havana
ENSMUSG00000114389	Gm47734	lncRNA	1.18227	2.26933	0.849389	5.01306	2.37352	2.31845	2.83629	1.80061	1.3919	0.163951	0.573588	predicted gene, 47734 [Source:MGI Symbol;Acc:MGI:6096872]	13	37688182	37691728	-1	1	havana
ENSMUSG00000054618	Gm9951	lncRNA	0.289363	1.2221	0.208095	1226.15	10.225	10.1358	10.2786	9.9929	1.39053	0.164368	0.574095	predicted gene 9951 [Source:MGI Symbol;Acc:MGI:3641827]	8	34516416	34524200	1	3	ensembl_havana
ENSMUSG00000087138	Gm15545	lncRNA	0.131616	1.09552	0.0946826	1055.65	10.0339	10.1726	10.2379	10.1072	1.39008	0.164506	0.574095	predicted gene 15545 [Source:MGI Symbol;Acc:MGI:3782994]	7	44636312	44644021	1	5	havana
ENSMUSG00000120091	Gm56529	lncRNA	1.10815	2.1557	0.797686	7.37828	2.81763	2.53152	2.97211	2.09092	1.38921	0.164769	0.574095	predicted gene, 56529 [Source:MGI Symbol;Acc:MGI:7336972]	12	111469405	111471526	-1	1	havana_tagene
ENSMUSG00000087060	Eldr	lncRNA	0.411143	1.32974	0.296035	48.8811	5.57344	5.8253	5.97351	5.67709	1.38883	0.164884	0.574095	Egfr long non-coding downstream RNA [Source:MGI Symbol;Acc:MGI:1919985]	11	16884590	16901282	-1	23	havana
ENSMUSG00000114569	Gm35215	lncRNA	0.50869	1.42276	0.366289	32.316	4.98229	5.09719	5.39703	4.79736	1.38877	0.164903	0.574095	predicted gene, 35215 [Source:MGI Symbol;Acc:MGI:5594374]	13	99073271	99082424	-1	1	havana
ENSMUSG00000097403	9230116N13Rik	lncRNA	0.2693	1.20522	0.194629	151.64	7.23056	7.27413	7.40993	7.13833	1.38366	0.166462	0.578371	RIKEN cDNA 9230116N13 gene [Source:MGI Symbol;Acc:MGI:2443255]	1	136339654	136343257	-1	2	havana
ENSMUSG00000049476	1700104B16Rik	lncRNA	-1.25466	-2.38611	0.907007	6.07314	2.48041	2.49778	1.83244	3.16312	-1.3833	0.166573	0.578371	RIKEN cDNA 1700104B16 gene [Source:MGI Symbol;Acc:MGI:1925886]	8	34220562	34221847	-1	2	ensembl_havana
ENSMUSG00000110712	Gm39662	lncRNA	1.07937	2.11311	0.780677	6.85435	2.75279	2.66577	3.08653	2.24501	1.3826	0.166786	0.578371	predicted gene, 39662 [Source:MGI Symbol;Acc:MGI:5622547]	1	72680347	72682122	1	2	havana
ENSMUSG00000097262	4933416M07Rik	lncRNA	-1.104	-2.14951	0.798506	5.15054	2.41202	2.01542	1.55537	2.47548	-1.38259	0.166791	NA	RIKEN cDNA 4933416M07 gene [Source:MGI Symbol;Acc:MGI:1918332]	8	27632938	27639739	1	2	havana
ENSMUSG00000085665	Gm12059	lncRNA	0.1963	1.14576	0.142009	154.489	7.26403	7.39564	7.48186	7.30941	1.3823	0.166878	0.578371	predicted gene 12059 [Source:MGI Symbol;Acc:MGI:3649372]	11	23017998	23025574	1	1	havana
ENSMUSG00000105703	Gm43305	lncRNA	0.463316	1.37871	0.335248	57268.8	15.6691	15.3026	15.4848	15.1204	1.38201	0.166968	0.578371	predicted gene 43305 [Source:MGI Symbol;Acc:MGI:5663442]	14	54529900	54534913	-1	2	havana
ENSMUSG00000114415	Gm41030	lncRNA	2.07224	4.20539	1.50044	3.6721	1.63978	1.82182	2.55853	1.0851	1.38109	0.167252	0.578371	predicted gene, 41030 [Source:MGI Symbol;Acc:MGI:5623915]	13	97659708	97663963	-1	1	havana
ENSMUSG00000103827	Gm32950	lncRNA	0.600918	1.51668	0.435122	28.3467	4.77398	4.86388	5.19613	4.53162	1.38103	0.167269	0.578371	predicted gene, 32950 [Source:MGI Symbol;Acc:MGI:5592109]	3	28856744	28859533	-1	1	havana
ENSMUSG00000105265	Sox2ot	lncRNA	0.379571	1.30095	0.274958	623.674	9.18125	9.56612	9.7554	9.37684	1.38047	0.167442	0.578408	SOX2 overlapping transcript (non-protein coding) [Source:MGI Symbol;Acc:MGI:2444112]	3	34158419	34736768	1	23	ensembl_havana
ENSMUSG00000084935	Gm14161	lncRNA	0.440239	1.35683	0.319158	31.4647	4.97248	5.12887	5.34522	4.91251	1.37938	0.167779	0.578867	predicted gene 14161 [Source:MGI Symbol;Acc:MGI:3649234]	2	152391634	152395852	-1	1	havana
ENSMUSG00000104943	Gm42868	lncRNA	0.229574	1.17249	0.166533	198.319	7.6208	7.572	7.68405	7.45994	1.37854	0.168035	0.578867	predicted gene 42868 [Source:MGI Symbol;Acc:MGI:5663005]	3	100404745	100407441	1	1	havana
ENSMUSG00000117048	Gm41584	lncRNA	0.361393	1.28467	0.262173	72.5404	6.16057	6.09383	6.31341	5.87425	1.37845	0.168063	0.578867	predicted gene, 41584 [Source:MGI Symbol;Acc:MGI:5624469]	17	46196272	46199556	1	1	havana
ENSMUSG00000087381	Gm16008	lncRNA	0.222117	1.16644	0.161234	296.431	8.19793	8.28174	8.39407	8.16942	1.37761	0.168325	0.579207	predicted gene 16008 [Source:MGI Symbol;Acc:MGI:3802048]	4	156106465	156116120	-1	3	havana
ENSMUSG00000121178	Gm56874	lncRNA	-0.436677	-1.35348	0.317328	52.4074	5.67163	5.4418	5.2406	5.64299	-1.3761	0.16879	0.580244	predicted gene, 56874 [Source:MGI Symbol;Acc:MGI:7337661]	8	70963129	70963961	1	1	havana_tagene
ENSMUSG00000117611	Gm35229	lncRNA	-2.1704	-4.5015	1.57897	2.7879	1.43845	0.913217	0.450509	1.37592	-1.37457	0.169264	NA	predicted gene, 35229 [Source:MGI Symbol;Acc:MGI:5594388]	17	84263677	84264952	1	1	havana
ENSMUSG00000114774	Gm35281	lncRNA	-0.220306	-1.16498	0.160376	485.307	8.90553	8.89342	8.79629	8.99055	-1.37368	0.16954	0.58198	predicted gene, 35281 [Source:MGI Symbol;Acc:MGI:5594440]	14	29508785	29574365	-1	3	havana
ENSMUSG00000085604	Dhx58os	lncRNA	-0.550223	-1.46431	0.400906	42.4541	5.34672	5.3727	5.10681	5.6386	-1.37245	0.169924	0.58198	DEAH (Asp-Glu-Ala-His) box polypeptide 58, opposite strand [Source:MGI Symbol;Acc:MGI:3705104]	11	100578243	100588346	1	1	havana
ENSMUSG00000120316	Gm57272	lncRNA	-0.301005	-1.232	0.219379	207.891	7.6714	7.81361	7.66297	7.96426	-1.37208	0.17004	0.58198	predicted gene, 57272 [Source:MGI Symbol;Acc:MGI:7338457]	5	88711299	88712758	-1	1	havana_tagene
ENSMUSG00000120243	Gm56826	lncRNA	-0.743636	-1.67439	0.542046	16.9971	3.94675	4.16547	3.80377	4.52716	-1.3719	0.170093	0.58198	predicted gene, 56826 [Source:MGI Symbol;Acc:MGI:7337565]	8	35272083	35273470	1	1	havana_tagene
ENSMUSG00000108207	1810059H22Rik	lncRNA	-0.144851	-1.10562	0.105589	3331.13	11.6908	11.8007	11.7263	11.8752	-1.37184	0.170112	0.58198	RIKEN cDNA 1810059H22 gene [Source:MGI Symbol;Acc:MGI:1917070]	5	148890558	148906932	-1	8	havana
ENSMUSG00000086468	Etaa1os	lncRNA	0.213825	1.15976	0.156191	143.297	7.14356	7.37798	7.48372	7.27224	1.369	0.171	0.582892	Ewing tumor-associated antigen 1, opposite strand [Source:MGI Symbol;Acc:MGI:1920221]	11	17903955	17928971	1	4	havana
ENSMUSG00000115548	5430440P10Rik	lncRNA	-0.877407	-1.83707	0.641434	7.19386	2.92386	2.93286	2.54139	3.32432	-1.36788	0.171348	0.582892	RIKEN cDNA 5430440P10 gene [Source:MGI Symbol;Acc:MGI:1918612]	14	105664993	105675150	1	1	havana
ENSMUSG00000098449	Gm7467	lncRNA	0.554066	1.46822	0.4051	38.17	5.18391	5.18198	5.49691	4.86705	1.36773	0.171398	0.582892	predicted gene 7467 [Source:MGI Symbol;Acc:MGI:3648350]	5	76452723	76453374	1	1	havana
ENSMUSG00000117250	Gm49871	lncRNA	0.3774	1.299	0.275967	80.6497	6.27616	6.56185	6.75609	6.36761	1.36755	0.171452	0.582892	predicted gene, 49871 [Source:MGI Symbol;Acc:MGI:6270547]	17	66193415	66196030	1	1	havana
ENSMUSG00000097167	Gm16740	lncRNA	0.189573	1.14043	0.138627	773.806	9.57824	9.61845	9.71293	9.52397	1.36751	0.171467	0.582892	predicted gene, 16740 [Source:MGI Symbol;Acc:MGI:4439664]	3	95124732	95133969	1	3	havana
ENSMUSG00000108436	Gm44851	lncRNA	0.431092	1.34825	0.315297	144.412	7.08918	7.17671	7.3946	6.95881	1.36726	0.171545	0.582892	predicted gene 44851 [Source:MGI Symbol;Acc:MGI:5753427]	7	80054017	80056325	1	1	havana
ENSMUSG00000111094	Gm34425	lncRNA	0.466018	1.38129	0.340882	43.4195	5.39877	5.59255	5.77176	5.41334	1.36709	0.171596	0.582892	predicted gene, 34425 [Source:MGI Symbol;Acc:MGI:5593584]	9	120698226	120702926	1	2	havana
ENSMUSG00000120035	Gm32934	lncRNA	0.576337	1.49106	0.42167	26.9222	4.70483	4.84901	5.1735	4.52451	1.3668	0.171689	0.582892	predicted gene, 32934 [Source:MGI Symbol;Acc:MGI:5592093]	12	86992508	86994108	-1	1	havana_tagene
ENSMUSG00000120198	Gm4633	lncRNA	0.605167	1.52115	0.443115	20.1824	4.30193	4.48854	4.78728	4.1898	1.36571	0.17203	0.583492	predicted gene 4633 [Source:MGI Symbol;Acc:MGI:3782815]	16	49668598	49675964	-1	4	havana_tagene
ENSMUSG00000097287	D130017N08Rik	lncRNA	0.12155	1.0879	0.0891549	1447	10.4888	10.6282	10.6891	10.5673	1.36336	0.172769	0.585439	RIKEN cDNA D130017N08 gene [Source:MGI Symbol;Acc:MGI:2443273]	5	143744093	143754330	1	6	havana
ENSMUSG00000111746	4933422A05Rik	lncRNA	1.38331	2.60867	1.01575	4.86125	2.17187	1.97644	2.30595	1.64694	1.36187	0.173239	NA	RIKEN cDNA 4933422A05 gene [Source:MGI Symbol;Acc:MGI:1918383]	9	35192401	35196719	1	1	havana
ENSMUSG00000097675	1700101I11Rik	lncRNA	0.210154	1.15681	0.154349	550.178	9.08939	9.17212	9.29051	9.05372	1.36155	0.17334	0.586814	RIKEN cDNA 1700101I11 gene [Source:MGI Symbol;Acc:MGI:1915180]	6	129508910	129510780	-1	2	havana
ENSMUSG00000107481	4833403J16Rik	lncRNA	-0.195734	-1.14531	0.143936	485.755	8.9131	8.97141	8.87239	9.07042	-1.35987	0.173871	0.588056	RIKEN cDNA 4833403J16 gene [Source:MGI Symbol;Acc:MGI:1921153]	6	48732272	48733302	1	1	havana
ENSMUSG00000118386	Gm50149	lncRNA	-0.68802	-1.61107	0.50629	15.6042	3.94715	3.80553	3.53495	4.07611	-1.35894	0.174164	0.588486	predicted gene, 50149 [Source:MGI Symbol;Acc:MGI:6302905]	18	35631714	35632346	1	1	havana
ENSMUSG00000084806	Gm15232	lncRNA	0.950602	1.93268	0.700583	16.9555	3.77533	3.7837	4.15279	3.41462	1.35687	0.174822	0.589605	predicted gene 15232 [Source:MGI Symbol;Acc:MGI:3705117]	X	165871089	165885086	-1	2	havana
ENSMUSG00000116288	Gm41349	lncRNA	-0.332871	-1.25952	0.245325	103.777	6.66521	6.84645	6.70691	6.986	-1.35686	0.174827	0.589605	predicted gene, 41349 [Source:MGI Symbol;Acc:MGI:5624234]	15	75967424	75969517	1	1	havana
ENSMUSG00000108166	Gm44017	lncRNA	1.41627	2.66894	1.04633	3.6751	1.94238	1.81186	2.4253	1.19841	1.35356	0.175878	NA	predicted gene, 44017 [Source:MGI Symbol;Acc:MGI:5690409]	6	134666822	134668265	1	1	havana
ENSMUSG00000120920	Gm56812	lncRNA	-0.168317	-1.12375	0.124364	539.829	9.05384	9.25039	9.17032	9.33046	-1.35342	0.175921	0.592266	predicted gene, 56812 [Source:MGI Symbol;Acc:MGI:7337537]	3	95189522	95190787	-1	1	havana_tagene
ENSMUSG00000121255	Gm57468	lncRNA	0.317441	1.24612	0.234581	79.973	6.30727	6.43252	6.58989	6.27516	1.35322	0.175984	0.592266	predicted gene, 57468 [Source:MGI Symbol;Acc:MGI:7338849]	2	37320937	37321778	1	1	havana_tagene
ENSMUSG00000119946	Gm57269	lncRNA	0.392482	1.31265	0.290123	56.3398	5.78006	5.8243	5.98842	5.66017	1.35281	0.176115	0.592266	predicted gene, 57269 [Source:MGI Symbol;Acc:MGI:7338451]	5	130199795	130200622	-1	1	havana_tagene
ENSMUSG00000086770	Gm15351	lncRNA	1.4024	2.64341	1.03669	4.3298	2.08861	1.69422	2.03867	1.34976	1.35277	0.176131	NA	predicted gene 15351 [Source:MGI Symbol;Acc:MGI:3705299]	8	12949146	12965758	-1	3	havana
ENSMUSG00000117613	Gm2629	lncRNA	-0.34974	-1.27433	0.258796	147.193	7.15957	7.14903	6.98768	7.31038	-1.35141	0.176564	0.593217	predicted gene 2629 [Source:MGI Symbol;Acc:MGI:3780797]	18	15327780	15409293	1	9	havana
ENSMUSG00000086894	Gm15708	lncRNA	-0.186305	-1.13785	0.138062	238.719	7.89458	7.97719	7.87954	8.07483	-1.34943	0.1772	0.593423	predicted gene 15708 [Source:MGI Symbol;Acc:MGI:3783149]	5	144213871	144217323	1	2	havana
ENSMUSG00000114024	Gm46336	lncRNA	0.604428	1.52038	0.448065	30.8937	4.86079	4.66425	5.02059	4.30791	1.34898	0.177345	0.593423	predicted gene, 46336 [Source:MGI Symbol;Acc:MGI:5825973]	12	17394402	17398386	-1	2	havana
ENSMUSG00000052281	Tspan32os	lncRNA	0.951819	1.93431	0.70596	6.98952	2.83638	2.85246	3.20482	2.5001	1.34826	0.177574	0.593423	tetraspanin 32, opposite strand [Source:MGI Symbol;Acc:MGI:3705185]	7	142542706	142561770	-1	2	ensembl_havana
ENSMUSG00000087179	5730471H19Rik	lncRNA	-0.285693	-1.219	0.211931	570.383	9.11218	9.18893	9.04379	9.33407	-1.34805	0.177642	0.593423	RIKEN cDNA 5730471H19 gene [Source:MGI Symbol;Acc:MGI:3642639]	2	156644136	156681821	-1	8	havana
ENSMUSG00000097626	4921504A21Rik	lncRNA	0.171274	1.12605	0.127057	488.56	8.92436	8.97784	9.06012	8.89556	1.34801	0.177655	0.593423	RIKEN cDNA 4921504A21 gene [Source:MGI Symbol;Acc:MGI:1918082]	5	19407366	19431718	-1	2	havana
ENSMUSG00000085657	Gm15984	lncRNA	-1.21703	-2.32467	0.90295	19.8362	3.47444	4.20898	4.06107	4.3569	-1.34783	0.177712	0.593423	predicted gene 15984 [Source:MGI Symbol;Acc:MGI:3802050]	5	74863259	74889266	1	2	havana
ENSMUSG00000086189	Gm15462	lncRNA	1.14722	2.21486	0.851317	6.00681	2.46356	2.92309	3.34559	2.50059	1.34758	0.177793	0.593423	predicted gene 15462 [Source:MGI Symbol;Acc:MGI:3705271]	3	30740234	30746515	1	1	havana
ENSMUSG00000120994	Gm56548	lncRNA	0.373805	1.29577	0.277585	72.9572	6.1579	6.19508	6.35207	6.03809	1.34663	0.178099	0.593886	predicted gene, 56548 [Source:MGI Symbol;Acc:MGI:7337010]	12	83679328	83680609	1	1	havana_tagene
ENSMUSG00000118138	Gm50322	lncRNA	0.39762	1.31733	0.295541	66.7927	5.99431	6.31351	6.50863	6.11839	1.3454	0.178498	0.594034	predicted gene, 50322 [Source:MGI Symbol;Acc:MGI:6303183]	19	9842288	9846359	-1	1	havana
ENSMUSG00000120354	Gm52713	lncRNA	-1.22651	-2.34	0.912101	5.62699	2.32257	2.18234	1.59776	2.76692	-1.3447	0.178721	0.594034	predicted gene, 52713 [Source:MGI Symbol;Acc:MGI:6367069]	4	155319950	155321022	1	2	havana_tagene
ENSMUSG00000089706	B230216N24Rik	lncRNA	0.142692	1.10396	0.106125	2449.68	11.2387	11.2401	11.3119	11.1683	1.34457	0.178764	0.594034	RIKEN cDNA B230216N24 gene [Source:MGI Symbol;Acc:MGI:1925853]	1	97958839	97985405	-1	11	havana
ENSMUSG00000087187	Gm13431	lncRNA	-0.52483	-1.43876	0.390708	56.8399	5.74164	5.64795	5.47853	5.81736	-1.34328	0.179182	0.594034	predicted gene 13431 [Source:MGI Symbol;Acc:MGI:3650776]	2	36106733	36113046	1	10	havana
ENSMUSG00000102861	Gm37637	lncRNA	0.453281	1.36915	0.337491	46.4838	5.50645	5.43224	5.66201	5.20247	1.34309	0.179243	0.594034	predicted gene, 37637 [Source:MGI Symbol;Acc:MGI:5610865]	9	98472548	98473803	1	1	havana
ENSMUSG00000085413	Kbtbd8os	lncRNA	-1.29149	-2.44781	0.96173	5.11215	2.20065	2.49961	1.71988	3.27933	-1.34288	0.179311	0.594034	kelch repeat and BTB (POZ) domain containing 8, opposite strand [Source:MGI Symbol;Acc:MGI:1919467]	6	95090998	95094612	-1	1	havana
ENSMUSG00000121151	Gm56909	lncRNA	-0.197544	-1.14674	0.147117	222.872	7.77484	7.5425	7.43896	7.64603	-1.34277	0.179347	0.594034	predicted gene, 56909 [Source:MGI Symbol;Acc:MGI:7337731]	17	36174665	36176598	-1	1	havana_tagene
ENSMUSG00000097855	A930007I19Rik	lncRNA	0.178374	1.13161	0.132941	1016.59	9.97321	10.052	10.1427	9.9614	1.34176	0.179674	0.594034	RIKEN cDNA A930007I19 gene [Source:MGI Symbol;Acc:MGI:1925029]	19	29442150	29500572	-1	11	havana
ENSMUSG00000103200	Gm37328	lncRNA	0.645334	1.5641	0.481176	23.0225	4.46352	4.29636	4.61252	3.98019	1.34116	0.179868	0.594034	predicted gene, 37328 [Source:MGI Symbol;Acc:MGI:5610556]	1	160553612	160554251	-1	1	havana
ENSMUSG00000121479		lncRNA	0.170641	1.12556	0.127242	548.108	9.07903	9.27806	9.36345	9.19267	1.34108	0.179896	0.594034	zinc finger and SCAN domain containing 30 [Source:NCBI gene (formerly Entrezgene);Acc:328918]	18	24067013	24120329	-1	5	havana
ENSMUSG00000106219	5830416I19Rik	lncRNA	-2.58559	-6.00261	1.92812	2.01699	1.07118	0.646208	0.247856	1.04456	-1.34099	0.179924	NA	RIKEN cDNA 5830416I19 gene [Source:MGI Symbol;Acc:MGI:1922007]	5	64202321	64207571	1	1	havana
ENSMUSG00000115497	Gm49207	lncRNA	-0.62465	-1.54184	0.465873	43.2095	5.3285	5.21544	5.00362	5.42727	-1.34082	0.17998	0.594034	predicted gene, 49207 [Source:MGI Symbol;Acc:MGI:6118657]	15	7790195	7790473	1	1	havana
ENSMUSG00000055833	1700034H15Rik	lncRNA	0.242827	1.18331	0.181206	655.481	9.33592	9.3369	9.46054	9.21326	1.34006	0.180227	0.594297	RIKEN cDNA 1700034H15 gene [Source:MGI Symbol;Acc:MGI:1921515]	1	191618242	191639639	-1	6	ensembl_havana
ENSMUSG00000118100	Gm50340	lncRNA	0.212976	1.15908	0.159137	306.688	8.24977	8.31454	8.43059	8.19848	1.33832	0.180792	0.595584	predicted gene, 50340 [Source:MGI Symbol;Acc:MGI:6303216]	19	9876988	9880035	1	4	havana
ENSMUSG00000113186	A330076C08Rik	lncRNA	1.85888	3.62726	1.38898	4.25913	1.77062	1.89019	2.60436	1.17603	1.33831	0.180796	NA	RIKEN cDNA A330076C08 gene [Source:MGI Symbol;Acc:MGI:2443693]	13	44339236	44369963	-1	2	havana
ENSMUSG00000097662	Gm2093	lncRNA	0.43089	1.34807	0.322081	25.4074	4.6399	5.01721	5.23423	4.80018	1.33783	0.180952	0.595584	predicted gene 2093 [Source:MGI Symbol;Acc:MGI:3780260]	15	4025521	4045340	1	1	havana
ENSMUSG00000105646	Gm30211	lncRNA	0.967321	1.95521	0.72384	12.3477	3.39579	3.50041	4.21881	2.78201	1.33637	0.181427	0.596597	predicted gene, 30211 [Source:MGI Symbol;Acc:MGI:5589370]	6	70695980	70730451	1	7	havana
ENSMUSG00000086327	Slfn5os	lncRNA	-1.24869	-2.37625	0.934976	4.43517	2.1894	2.02132	1.44097	2.60167	-1.33553	0.181703	NA	schlafen 5, opposite strand [Source:MGI Symbol;Acc:MGI:1923642]	11	82833167	82851507	-1	2	havana
ENSMUSG00000121082	5730424H11Rik	lncRNA	0.214439	1.16025	0.160637	429.805	8.72702	8.88536	9.00172	8.76899	1.33493	0.1819	0.597598	RIKEN cDNA 5730424H11 gene [Source:MGI Symbol;Acc:MGI:3697819]	15	89080332	89082636	1	1	havana_tagene
ENSMUSG00000085996	A830012C17Rik	lncRNA	1.58221	2.99427	1.18607	4.4004	1.90412	2.42763	2.94096	1.9143	1.33399	0.182206	0.598052	RIKEN cDNA A830012C17 gene [Source:MGI Symbol;Acc:MGI:2441830]	4	4138321	4188703	1	1	havana
ENSMUSG00000119959	Lppos	lncRNA	0.166445	1.12229	0.124823	2328.03	11.1697	11.3031	11.3879	11.2182	1.33345	0.182384	0.598086	LIM domain containing preferred translocation partner in lipoma, opposite strand [Source:MGI Symbol;Acc:MGI:1916091]	16	24210357	24212419	-1	4	havana_tagene
ENSMUSG00000120053	1700064N11Rik	lncRNA	0.279851	1.21407	0.210017	89.4838	6.47721	6.44115	6.57737	6.30494	1.33252	0.182691	0.598109	RIKEN cDNA 1700064N11 gene [Source:MGI Symbol;Acc:MGI:1925708]	5	121848832	121849569	-1	1	havana_tagene
ENSMUSG00000120043	Gm19497	lncRNA	-0.45985	-1.3754	0.345128	29.7891	4.89255	4.71564	4.49776	4.93352	-1.3324	0.182728	0.598109	predicted gene, 19497 [Source:MGI Symbol;Acc:MGI:5011682]	1	133987389	133988720	-1	2	havana_tagene
ENSMUSG00000117011	E130008D07Rik	lncRNA	-1.04296	-2.06046	0.783309	7.78731	2.69343	2.9275	2.26209	3.59291	-1.33148	0.18303	0.598549	RIKEN cDNA E130008D07 gene [Source:MGI Symbol;Acc:MGI:3584523]	17	43448751	43469244	-1	12	havana
ENSMUSG00000108575	Gm35665	lncRNA	1.29321	2.45073	0.97169	7.49021	2.64621	2.4793	3.36917	1.58944	1.33089	0.183226	0.598641	predicted gene, 35665 [Source:MGI Symbol;Acc:MGI:5594824]	7	34834471	34840874	-1	1	havana
ENSMUSG00000097924	A730020E08Rik	lncRNA	0.16434	1.12065	0.123627	362.473	8.497	8.46503	8.54749	8.38258	1.32931	0.183744	0.599509	RIKEN cDNA A730020E08 gene [Source:MGI Symbol;Acc:MGI:2444999]	6	61149277	61157794	-1	3	havana
ENSMUSG00000045746	B230317F23Rik	lncRNA	0.341265	1.26687	0.256773	201.757	7.61346	7.65331	7.83116	7.47545	1.32906	0.183829	0.599509	RIKEN cDNA B230317F23 gene [Source:MGI Symbol;Acc:MGI:2443920]	8	61436471	61438942	1	1	ensembl_havana
ENSMUSG00000060149	BC002059	lncRNA	0.160728	1.11785	0.121062	1607.92	10.6421	10.7041	10.7855	10.6227	1.32766	0.184292	0.60023	cDNA sequence BC002059 [Source:MGI Symbol;Acc:MGI:2384864]	17	17171801	17194425	1	3	ensembl_havana
ENSMUSG00000038347	Tcte2	lncRNA	-0.188121	-1.13928	0.141725	613.193	9.24554	9.15111	9.05496	9.24725	-1.32737	0.184388	0.60023	t-complex-associated testis expressed 2 [Source:MGI Symbol;Acc:MGI:98641]	17	13932706	13982087	-1	10	ensembl_havana
ENSMUSG00000113621	2900060N12Rik	lncRNA	0.384288	1.30522	0.289722	71.9446	6.1235	6.09205	6.27943	5.90467	1.3264	0.184706	0.600717	RIKEN cDNA 2900060N12 gene [Source:MGI Symbol;Acc:MGI:1920281]	12	24845854	24881316	-1	3	havana
ENSMUSG00000085445	Gm16348	lncRNA	-0.40379	-1.32298	0.304551	193.375	7.49173	7.85795	7.65279	8.0631	-1.32585	0.184888	0.600761	predicted gene 16348 [Source:MGI Symbol;Acc:MGI:3840113]	8	41671176	41673931	1	2	havana
ENSMUSG00000121204	Gm56916	lncRNA	0.463372	1.37876	0.349689	45.331	5.44627	5.69515	5.91088	5.47942	1.3251	0.185138	0.600947	predicted gene, 56916 [Source:MGI Symbol;Acc:MGI:7337745]	17	79922937	79924418	1	1	havana_tagene
ENSMUSG00000114417	Gm34586	lncRNA	-1.2063	-2.30745	0.910683	5.85288	2.47218	2.14199	1.95494	2.32905	-1.32461	0.1853	NA	predicted gene, 34586 [Source:MGI Symbol;Acc:MGI:5593745]	13	113808854	113823076	1	1	havana
ENSMUSG00000103473	Gm37696	lncRNA	0.984272	1.97831	0.743197	6.6973	2.63158	3.28564	3.74729	2.82399	1.32438	0.185378	0.600947	predicted gene, 37696 [Source:MGI Symbol;Acc:MGI:5610924]	3	61265970	61269318	-1	1	havana
ENSMUSG00000104580	Gm42620	lncRNA	1.10844	2.15613	0.837417	9.9264	3.10635	2.68933	3.22216	2.1565	1.32365	0.18562	0.600947	predicted gene 42620 [Source:MGI Symbol;Acc:MGI:5662757]	5	103661311	103680887	-1	1	havana
ENSMUSG00000098630	Gm27198	lncRNA	-2.16617	-4.4883	1.63684	2.12455	1.07456	1.53595	0.84	2.23191	-1.32339	0.185707	0.600947	predicted gene 27198 [Source:MGI Symbol;Acc:MGI:5521041]	14	118965206	118972557	-1	1	havana
ENSMUSG00000085412	Halr1	lncRNA	-0.337369	-1.26345	0.255062	1663.85	10.635	10.6163	10.4919	10.7406	-1.32269	0.185938	0.600947	Hoxa adjacent long noncoding RNA 1 [Source:MGI Symbol;Acc:MGI:3705267]	6	52079903	52091977	1	9	havana
ENSMUSG00000112150	9530018F02Rik	lncRNA	0.195344	1.145	0.147694	285.693	8.13067	8.34025	8.43716	8.24334	1.32263	0.185959	0.600947	RIKEN cDNA 9530018F02 gene [Source:MGI Symbol;Acc:MGI:1924652]	12	77282839	77285437	-1	1	havana
ENSMUSG00000120434	Gm31416	lncRNA	-1.14199	-2.20685	0.864722	4.35134	2.14317	2.57879	2.19398	2.96359	-1.32064	0.186622	0.602541	predicted gene, 31416 [Source:MGI Symbol;Acc:MGI:5590575]	10	66667911	66747172	-1	3	havana_tagene
ENSMUSG00000087400	Gm15270	lncRNA	0.285756	1.21905	0.216817	143.434	7.14444	7.1504	7.29663	7.00417	1.31796	0.187518	0.604856	predicted gene 15270 [Source:MGI Symbol;Acc:MGI:3705149]	10	24425063	24473006	-1	9	havana
ENSMUSG00000111283	E230034D01Rik	lncRNA	1.37795	2.59899	1.04611	6.52134	2.3575	2.35411	3.1116	1.59662	1.31721	0.187767	0.604856	RIKEN cDNA E230034D01 gene [Source:MGI Symbol;Acc:MGI:2445211]	9	43905281	43911970	1	3	havana
ENSMUSG00000120573	Gm57291	lncRNA	0.448489	1.36461	0.340546	67.0021	5.99093	6.20611	6.41456	5.99766	1.31697	0.187849	0.604856	predicted gene, 57291 [Source:MGI Symbol;Acc:MGI:7338495]	5	122640516	122641665	1	1	havana_tagene
ENSMUSG00000092609	Gm20481	lncRNA	-1.00731	-2.01017	0.765179	7.52871	2.83519	2.60112	2.21471	2.98754	-1.31644	0.188025	0.604877	predicted gene 20481 [Source:MGI Symbol;Acc:MGI:5141946]	17	35188888	35191112	1	1	havana
ENSMUSG00000086665	Gm13067	lncRNA	0.69015	1.61345	0.5245	18.874	4.18086	4.09758	4.42535	3.76981	1.31582	0.188234	0.605	predicted gene 13067 [Source:MGI Symbol;Acc:MGI:3651968]	4	150132690	150141932	1	1	havana
ENSMUSG00000097874	C030010L15Rik	lncRNA	-0.37332	-1.29533	0.283898	53.0466	5.69082	5.84743	5.66929	6.02556	-1.31498	0.188516	0.605361	RIKEN cDNA C030010L15 gene [Source:MGI Symbol;Acc:MGI:1924562]	16	97795792	97798619	-1	3	havana
ENSMUSG00000112028	1700113B09Rik	lncRNA	0.288945	1.22175	0.219966	118.807	6.85285	7.06018	7.18453	6.93582	1.31359	0.188985	0.60589	RIKEN cDNA 1700113B09 gene [Source:MGI Symbol;Acc:MGI:1925888]	10	71016866	71040317	1	3	havana
ENSMUSG00000084797	Gm14321	lncRNA	-0.632682	-1.55045	0.481684	20.0389	4.28972	4.2337	3.93583	4.53158	-1.31348	0.189021	0.60589	predicted gene 14321 [Source:MGI Symbol;Acc:MGI:3701951]	2	167619387	167624489	1	2	havana
ENSMUSG00000091133	Gm17108	lncRNA	-0.584812	-1.49984	0.446362	21.6678	4.39641	4.3648	4.10524	4.62435	-1.31017	0.190137	0.608163	predicted gene 17108 [Source:MGI Symbol;Acc:MGI:4937935]	13	69758617	69763020	-1	1	havana
ENSMUSG00000097640	Gm20033	lncRNA	0.268573	1.20462	0.20503	100.378	6.62058	6.83179	6.95515	6.70843	1.30992	0.190224	0.608163	predicted gene, 20033 [Source:MGI Symbol;Acc:MGI:5012218]	5	64865550	64961516	-1	8	havana
ENSMUSG00000110781	Gm31992	lncRNA	0.167079	1.12278	0.127555	341.052	8.40169	8.56046	8.64606	8.47485	1.30986	0.190243	0.608163	predicted gene, 31992 [Source:MGI Symbol;Acc:MGI:5591151]	10	40040106	40045755	1	1	havana
ENSMUSG00000120764	4833447P13Rik	lncRNA	0.34565	1.27072	0.264015	52.0476	5.70202	5.71273	5.87957	5.5459	1.30921	0.190465	0.608183	RIKEN cDNA 4833447P13 gene [Source:MGI Symbol;Acc:MGI:1926152]	6	108634731	108636408	-1	1	havana_tagene
ENSMUSG00000118376	Gm9926	lncRNA	-0.16807	-1.12355	0.128443	3535.64	11.7626	11.5869	11.5147	11.659	-1.30853	0.190695	0.608183	predicted gene 9926 [Source:MGI Symbol;Acc:MGI:3642582]	18	66637249	66644816	1	4	havana
ENSMUSG00000073164	2410018L13Rik	lncRNA	1.15885	2.23279	0.885749	7.65886	2.66118	2.12385	2.54005	1.70764	1.30833	0.190762	0.608183	RIKEN cDNA 2410018L13 gene [Source:MGI Symbol;Acc:MGI:1916982]	12	23003998	23060285	-1	5	ensembl_havana
ENSMUSG00000099757	BE692007	lncRNA	-0.951454	-1.93382	0.728821	31.05	4.57808	4.42076	3.97977	4.86175	-1.30547	0.191733	0.610532	expressed sequence BE692007 [Source:MGI Symbol;Acc:MGI:3035348]	19	11447462	11461994	-1	9	havana
ENSMUSG00000116307	Gm49490	lncRNA	-0.622553	-1.5396	0.477029	27.987	4.68857	4.27538	3.96017	4.59059	-1.30506	0.191871	0.610532	predicted gene, 49490 [Source:MGI Symbol;Acc:MGI:6155166]	15	78415259	78417007	1	2	havana
ENSMUSG00000085651	Gm11695	lncRNA	-0.146721	-1.10705	0.112474	594.339	9.20622	9.08173	9.01241	9.15105	-1.30449	0.192066	0.610532	predicted gene 11695 [Source:MGI Symbol;Acc:MGI:3649841]	11	115352871	115354280	-1	1	havana
ENSMUSG00000097832	Gm26912	lncRNA	0.277472	1.21207	0.212762	109.548	6.75416	6.9214	7.07189	6.77091	1.30414	0.192185	0.610532	predicted gene, 26912 [Source:MGI Symbol;Acc:MGI:5477406]	12	110808710	110811650	-1	2	havana
ENSMUSG00000120046	Gm33318	lncRNA	-0.202769	-1.15091	0.15555	354.446	8.4598	8.41087	8.31122	8.51052	-1.30356	0.192382	0.610567	predicted gene, 33318 [Source:MGI Symbol;Acc:MGI:5592477]	6	37419442	37424343	1	3	havana_tagene
ENSMUSG00000107008	Gm2762	lncRNA	0.7977	1.73833	0.612154	19.978	4.02132	4.66895	4.9992	4.3387	1.3031	0.19254	0.610567	predicted gene 2762 [Source:MGI Symbol;Acc:MGI:3780931]	13	53547654	53609666	1	10	havana
ENSMUSG00000107334	Gm7538	lncRNA	-1.64902	-3.13621	1.26685	3.47188	1.61602	1.99592	1.42834	2.56351	-1.30167	0.193029	0.611572	predicted gene 7538 [Source:MGI Symbol;Acc:MGI:3647618]	5	119332549	119338083	-1	1	havana
ENSMUSG00000097365	C030034L19Rik	lncRNA	-0.395557	-1.31545	0.304415	74.4163	6.16558	5.98426	5.78827	6.18025	-1.2994	0.193808	0.613474	RIKEN cDNA C030034L19 gene [Source:MGI Symbol;Acc:MGI:2444519]	3	9468124	9502293	1	3	havana
ENSMUSG00000089726	Mir17hg	lncRNA	0.187712	1.13896	0.144515	1359.19	10.3959	10.3722	10.4673	10.2772	1.29891	0.193973	0.613474	Mir17 host gene (non-protein coding) [Source:MGI Symbol;Acc:MGI:1923207]	14	115280311	115284159	1	1	havana
ENSMUSG00000097785	B230217O12Rik	lncRNA	0.192276	1.14256	0.148224	207.717	7.6605	7.95093	8.05771	7.84415	1.29719	0.194564	0.614795	RIKEN cDNA B230217O12 gene [Source:MGI Symbol;Acc:MGI:2444948]	19	57311625	57349303	-1	5	havana
ENSMUSG00000111829	Gm47475	lncRNA	-0.707408	-1.63287	0.54581	17.2962	4.03962	4.07576	3.68442	4.46709	-1.29607	0.194951	0.61547	predicted gene, 47475 [Source:MGI Symbol;Acc:MGI:6096446]	9	43350262	43355735	-1	1	havana
ENSMUSG00000099760	Gm28800	lncRNA	-0.82408	-1.77041	0.636579	21.1475	4.07196	4.49537	4.18128	4.80947	-1.29455	0.195477	0.616585	predicted gene 28800 [Source:MGI Symbol;Acc:MGI:5579506]	1	127887253	127895189	1	1	havana
ENSMUSG00000087698	Gm13031	lncRNA	-0.393414	-1.3135	0.304154	65.9923	6.01101	6.09744	5.88099	6.3139	-1.29347	0.195849	0.616635	predicted gene 13031 [Source:MGI Symbol;Acc:MGI:3702680]	4	140674977	140685213	-1	1	havana
ENSMUSG00000086058	Unc45bos	lncRNA	-0.352417	-1.2767	0.272494	99.4847	6.49473	5.89953	5.71363	6.08543	-1.2933	0.195907	0.616635	unc-45 myosin chaperone B, opposite strand [Source:MGI Symbol;Acc:MGI:3705119]	11	82815729	82824208	-1	1	ensembl_havana
ENSMUSG00000112654	4930455C13Rik	lncRNA	1.12701	2.18406	0.871459	4.0741	2.13221	2.2679	2.71011	1.82568	1.29325	0.195925	NA	RIKEN cDNA 4930455C13 gene [Source:MGI Symbol;Acc:MGI:1921240]	10	21194987	21217956	-1	1	havana
ENSMUSG00000087203	Gm13986	lncRNA	0.927806	1.90238	0.717752	20.4882	4.1093	4.2574	4.62795	3.88686	1.29266	0.19613	0.616635	predicted gene 13986 [Source:MGI Symbol;Acc:MGI:3651937]	2	117687769	117941683	-1	5	havana
ENSMUSG00000120813	Gm57105	lncRNA	0.672755	1.59411	0.520524	15.8533	3.84404	4.11018	4.4027	3.81765	1.29246	0.196198	0.616635	predicted gene, 57105 [Source:MGI Symbol;Acc:MGI:7338123]	4	54943754	54945893	-1	1	havana_tagene
ENSMUSG00000098066	Gm26944	lncRNA	-0.378617	-1.30009	0.293101	112.362	6.77102	6.67635	6.50913	6.84357	-1.29176	0.19644	0.616635	predicted gene, 26944 [Source:MGI Symbol;Acc:MGI:5504059]	7	92288947	92296650	1	1	havana
ENSMUSG00000116116	Gm671	lncRNA	0.196416	1.14585	0.152094	201.864	7.64552	7.58897	7.69521	7.48272	1.29141	0.196561	0.616635	predicted gene 671 [Source:MGI Symbol;Acc:MGI:2685517]	15	101293308	101310192	-1	1	havana
ENSMUSG00000120686	Gm6297	lncRNA	0.189817	1.14062	0.147032	617.276	9.25121	9.34129	9.43631	9.24627	1.29099	0.196706	0.616635	predicted gene 6297 [Source:MGI Symbol;Acc:MGI:3779584]	4	40720153	40722277	-1	1	havana_tagene
ENSMUSG00000120111	Gm10690	lncRNA	0.358346	1.28196	0.277802	53.6564	5.69573	6.04068	6.2308	5.85057	1.28993	0.197074	0.617245	predicted gene 10690 [Source:MGI Symbol;Acc:MGI:3642614]	9	42175720	42177713	1	1	havana_tagene
ENSMUSG00000087357	Gm12498	lncRNA	0.700442	1.625	0.543329	29.2125	4.72568	4.97306	5.27505	4.67108	1.28917	0.19734	0.617533	predicted gene 12498 [Source:MGI Symbol;Acc:MGI:3650533]	3	107925610	107932565	-1	1	havana
ENSMUSG00000104222	Gm7292	lncRNA	0.472962	1.38796	0.367329	21.7435	4.46294	4.4192	4.66385	4.17455	1.28757	0.197896	0.618513	predicted gene 7292 [Source:MGI Symbol;Acc:MGI:3645786]	6	117693303	117695829	1	2	ensembl_havana
ENSMUSG00000114936	Gm47061	lncRNA	0.456425	1.37214	0.354737	25.6221	4.65684	4.43169	4.67912	4.18426	1.28666	0.198214	0.618513	predicted gene, 47061 [Source:MGI Symbol;Acc:MGI:6095771]	13	40876586	40878925	1	1	havana
ENSMUSG00000121115	Gm57320	lncRNA	0.302466	1.23325	0.23508	194.796	7.56561	7.55032	7.69329	7.40735	1.28665	0.198216	0.618513	predicted gene, 57320 [Source:MGI Symbol;Acc:MGI:7338553]	5	115463000	115465115	-1	1	havana_tagene
ENSMUSG00000112280	A830082N09Rik	lncRNA	0.303246	1.23392	0.235756	493.169	8.90476	8.94275	9.09889	8.78661	1.28627	0.198348	0.618513	RIKEN cDNA A830082N09 gene [Source:MGI Symbol;Acc:MGI:3041184]	10	33863212	33871051	-1	3	ensembl_havana
ENSMUSG00000116725	Gm29686	lncRNA	-0.73639	-1.666	0.573089	15.766	3.91386	3.86956	3.55868	4.18044	-1.28495	0.19881	0.619411	predicted gene, 29686 [Source:MGI Symbol;Acc:MGI:5588845]	16	51800739	51825858	-1	3	havana
ENSMUSG00000070574	2310016G11Rik	lncRNA	-0.16584	-1.12182	0.12921	449.887	8.80238	8.89005	8.80518	8.97492	-1.28349	0.19932	0.620455	RIKEN cDNA 2310016G11 gene [Source:MGI Symbol;Acc:MGI:1916828]	7	44317633	44327661	1	2	ensembl_havana
ENSMUSG00000075184	F930017D23Rik	lncRNA	0.680536	1.60274	0.530514	26.691	4.63138	4.679	4.96245	4.39555	1.28279	0.199567	0.620577	RIKEN cDNA F930017D23 gene [Source:MGI Symbol;Acc:MGI:3822538]	10	43469370	43585664	1	15	ensembl_havana
ENSMUSG00000084885	3010001F23Rik	lncRNA	0.661185	1.58138	0.51576	32.0777	4.87565	4.90652	5.30414	4.50891	1.28196	0.199856	0.620577	RIKEN cDNA 3010001F23 gene [Source:MGI Symbol;Acc:MGI:1922943]	X	151151569	151199694	1	5	havana
ENSMUSG00000120325	Gm56958	lncRNA	0.510954	1.42499	0.398595	19.3795	4.28338	4.48291	4.73199	4.23382	1.28189	0.199882	0.620577	predicted gene, 56958 [Source:MGI Symbol;Acc:MGI:7337829]	10	92995057	92996389	-1	1	havana_tagene
ENSMUSG00000104436	Gm37423	lncRNA	1.45906	2.7493	1.14037	4.95629	2.0961	2.11392	2.86023	1.36762	1.27947	0.200732	0.621482	predicted gene, 37423 [Source:MGI Symbol;Acc:MGI:5610651]	1	138896248	138899589	1	1	havana
ENSMUSG00000108652	0610006L08Rik	lncRNA	-0.111605	-1.08043	0.0872309	4837.65	12.2313	12.2996	12.2455	12.3537	-1.27942	0.200748	0.621482	RIKEN cDNA 0610006L08 gene [Source:MGI Symbol;Acc:MGI:1923503]	7	74468566	74503561	-1	2	havana
ENSMUSG00000090005	Gm16540	lncRNA	0.686371	1.60923	0.536662	12.4433	3.5946	3.78686	4.16737	3.40635	1.27896	0.20091	0.621482	predicted gene 16540 [Source:MGI Symbol;Acc:MGI:4414960]	3	89964566	89965687	1	1	havana
ENSMUSG00000120987	Gm33044	lncRNA	0.611346	1.52768	0.478134	21.7561	4.39005	4.22463	4.62202	3.82725	1.27861	0.201036	0.621482	predicted gene, 33044 [Source:MGI Symbol;Acc:MGI:5592203]	5	122987513	122987999	-1	2	havana_tagene
ENSMUSG00000087192	Lexis1	lncRNA	1.52261	2.87311	1.19087	3.4882	1.66646	2.0616	2.54435	1.57886	1.27857	0.201047	0.621482	lipid responsive LXR-induced inhibitor of cholesterol synthesis 1 [Source:MGI Symbol;Acc:MGI:1921191]	4	53205066	53217857	-1	2	havana
ENSMUSG00000097705	Gm26740	lncRNA	-0.265456	-1.20202	0.207825	225.522	7.7857	7.83589	7.70506	7.96671	-1.2773	0.201495	0.622268	predicted gene, 26740 [Source:MGI Symbol;Acc:MGI:5477234]	10	22062118	22178734	-1	27	havana
ENSMUSG00000097399	Gm26555	lncRNA	0.328225	1.25547	0.257209	107.508	6.72484	6.70287	6.87029	6.53544	1.2761	0.201919	0.622268	predicted gene, 26555 [Source:MGI Symbol;Acc:MGI:5477049]	13	58428997	58446959	1	3	havana
ENSMUSG00000087211	Lhx1os	lncRNA	-0.110064	-1.07928	0.0862582	2681.01	11.385	11.3535	11.299	11.4079	-1.27598	0.201963	0.622268	LIM homeobox 1, opposite strand [Source:MGI Symbol;Acc:MGI:1925615]	11	84416444	84430095	1	18	havana
ENSMUSG00000111229	Gm39323	lncRNA	0.792969	1.73264	0.621511	10.6035	3.27886	3.2598	3.76359	2.75601	1.27587	0.202001	0.622268	predicted gene, 39323 [Source:MGI Symbol;Acc:MGI:5622208]	9	43923032	43952356	-1	1	havana
ENSMUSG00000120289	6820445E23Rik	lncRNA	0.171234	1.12602	0.134294	335.829	8.3836	8.4579	8.55605	8.35975	1.27507	0.202283	0.62236	RIKEN cDNA 6820445E23 gene [Source:MGI Symbol;Acc:MGI:3641990]	11	26335123	26337443	-1	1	havana_tagene
ENSMUSG00000114638	Gm31834	lncRNA	0.297712	1.22919	0.233537	86.8747	6.43166	6.43944	6.5902	6.28868	1.2748	0.202381	0.62236	predicted gene, 31834 [Source:MGI Symbol;Acc:MGI:5590993]	13	38711379	38716896	1	1	havana
ENSMUSG00000118167	Gm50216	lncRNA	1.73068	3.31885	1.36145	3.341	1.62013	1.80503	2.33981	1.27025	1.2712	0.203657	0.625743	predicted gene, 50216 [Source:MGI Symbol;Acc:MGI:6303008]	19	19848796	19853927	-1	1	havana
ENSMUSG00000097908	4933404O12Rik	lncRNA	0.131936	1.09576	0.103916	1025.69	9.99491	10.0946	10.1611	10.0282	1.26964	0.204213	0.626697	RIKEN cDNA 4933404O12 gene [Source:MGI Symbol;Acc:MGI:1914002]	5	136947964	136965968	1	6	havana
ENSMUSG00000121275	Gm57182	lncRNA	0.308425	1.23835	0.243074	52.5491	5.70981	5.56034	5.7136	5.40709	1.26885	0.204494	0.626697	predicted gene, 57182 [Source:MGI Symbol;Acc:MGI:7338277]	1	167135096	167136162	-1	1	havana_tagene
ENSMUSG00000097760	6030442K20Rik	lncRNA	0.336445	1.26264	0.265158	76.3627	6.22399	6.32602	6.49286	6.15917	1.26885	0.204496	0.626697	RIKEN cDNA 6030442K20 gene [Source:MGI Symbol;Acc:MGI:1925126]	1	132394171	132404802	-1	2	havana
ENSMUSG00000120550	Gm30693	lncRNA	0.661592	1.58183	0.521898	17.668	4.09234	4.14909	4.3871	3.91109	1.26767	0.204917	0.627448	predicted gene, 30693 [Source:MGI Symbol;Acc:MGI:5589852]	16	22916194	22916771	-1	1	havana_tagene
ENSMUSG00000108847	B830042I05Rik	lncRNA	-0.964086	-1.95083	0.761621	6.84742	2.72067	2.96788	2.54139	3.39438	-1.26583	0.205572	0.628464	RIKEN cDNA B830042I05 gene [Source:MGI Symbol;Acc:MGI:1925942]	8	11121046	11126893	1	2	havana
ENSMUSG00000104597	B230334C09Rik	lncRNA	0.946817	1.92762	0.748028	5.75623	2.52593	2.95187	3.39814	2.5056	1.26575	0.205602	0.628464	RIKEN cDNA B230334C09 gene [Source:MGI Symbol;Acc:MGI:2442224]	3	157772823	157781749	-1	1	havana
ENSMUSG00000115810	Gm49066	lncRNA	0.258264	1.19604	0.20413	125.695	6.95982	7.01993	7.15543	6.88443	1.2652	0.205801	0.628474	predicted gene, 49066 [Source:MGI Symbol;Acc:MGI:6118447]	15	73295132	73296034	1	1	havana
ENSMUSG00000116220	A430088P11Rik	lncRNA	1.45735	2.74603	1.15228	5.87952	2.18458	2.26799	2.81928	1.71669	1.26476	0.205959	0.628474	RIKEN cDNA A430088P11 gene [Source:MGI Symbol;Acc:MGI:3605804]	15	80575226	80581811	-1	2	havana
ENSMUSG00000120839	Gm56994	lncRNA	0.482616	1.39728	0.381948	40.8141	5.26531	5.49506	5.73851	5.25162	1.26357	0.206386	0.629237	predicted gene, 56994 [Source:MGI Symbol;Acc:MGI:7337901]	10	119076179	119076587	1	1	havana_tagene
ENSMUSG00000113647	Gm47210	lncRNA	0.426862	1.34431	0.337958	33.3481	5.04842	5.07706	5.2668	4.88731	1.26306	0.206567	0.629252	predicted gene, 47210 [Source:MGI Symbol;Acc:MGI:6096014]	13	93907458	93908702	-1	1	havana
ENSMUSG00000093577	Gm20632	lncRNA	0.22336	1.16745	0.177082	393.592	8.54298	8.95826	9.07902	8.83751	1.26134	0.207188	0.630007	predicted gene 20632 [Source:MGI Symbol;Acc:MGI:5313079]	3	96146709	96149135	1	1	havana
ENSMUSG00000102095	C730036E19Rik	lncRNA	-0.951178	-1.93345	0.754146	8.73491	3.03673	2.82996	2.38239	3.27752	-1.26127	0.207213	0.630007	RIKEN cDNA C730036E19 gene [Source:MGI Symbol;Acc:MGI:3028040]	1	151013785	151018096	1	1	havana
ENSMUSG00000090785	Gm17116	lncRNA	0.599704	1.51541	0.475752	40.5859	5.24192	5.26153	5.57683	4.94624	1.26054	0.207474	0.630007	predicted gene 17116 [Source:MGI Symbol;Acc:MGI:4937943]	14	64348649	64352090	-1	1	havana
ENSMUSG00000109930	Gm34730	lncRNA	0.422014	1.3398	0.334825	50.6858	5.62238	5.72312	5.95888	5.48737	1.2604	0.207523	0.630007	predicted gene, 34730 [Source:MGI Symbol;Acc:MGI:5593889]	8	61069450	61085765	-1	1	havana
ENSMUSG00000121473	Adh6-ps1	lncRNA	1.2122	2.31691	0.966421	11.0743	2.79018	3.34563	3.85906	2.83219	1.25432	0.209726	0.636151	alcohol dehydrogenase 6 (class V), pseudogene 1 [Source:NCBI gene (formerly Entrezgene);Acc:639769]	3	138079882	138100864	1	2	ensembl_havana
ENSMUSG00000103164	Gm38150	lncRNA	-0.546089	-1.46012	0.436277	22.2382	4.44256	4.20901	3.94542	4.47259	-1.2517	0.210679	0.636911	predicted gene, 38150 [Source:MGI Symbol;Acc:MGI:5611378]	9	107471639	107472090	1	1	havana
ENSMUSG00000115222	Gm49747	lncRNA	0.118929	1.08593	0.0950197	819.244	9.67434	9.6537	9.71321	9.5942	1.25163	0.210706	0.636911	predicted gene, 49747 [Source:MGI Symbol;Acc:MGI:6215240]	14	55881061	55883809	1	1	havana
ENSMUSG00000054589	Gm9949	lncRNA	-0.270794	-1.20647	0.216429	144.124	7.12917	7.23394	7.08443	7.38346	-1.25119	0.210864	0.636911	predicted gene 9949 [Source:MGI Symbol;Acc:MGI:3647947]	18	62313187	62337877	1	6	ensembl_havana
ENSMUSG00000090582	Gm17024	lncRNA	0.507761	1.42184	0.405869	66.0841	5.93955	5.67565	5.90649	5.44481	1.25105	0.210918	0.636911	predicted gene 17024 [Source:MGI Symbol;Acc:MGI:4937851]	12	40259486	40261072	-1	1	havana
ENSMUSG00000120315	Gm57455	lncRNA	-0.279105	-1.21344	0.223133	119.495	6.88537	6.90787	6.73908	7.07667	-1.25085	0.21099	0.636911	predicted gene, 57455 [Source:MGI Symbol;Acc:MGI:7338823]	2	144007376	144008882	1	1	havana_tagene
ENSMUSG00000100813	Gm28874	lncRNA	0.236433	1.17808	0.189103	217.147	7.73937	7.60129	7.7307	7.47188	1.25029	0.211195	0.636911	predicted gene 28874 [Source:MGI Symbol;Acc:MGI:5579580]	4	131993019	131996152	1	1	havana
ENSMUSG00000073147	5031425E22Rik	lncRNA	0.13751	1.10001	0.109991	3602.45	11.7997	11.7286	11.8005	11.6567	1.25019	0.21123	0.636911	RIKEN cDNA 5031425E22 gene [Source:MGI Symbol;Acc:MGI:1923227]	5	23587297	23639396	-1	24	ensembl_havana
ENSMUSG00000112532	Gm36283	lncRNA	-0.232736	-1.17506	0.186234	1020.16	9.90603	10.343	10.2265	10.4595	-1.2497	0.21141	0.636915	predicted gene, 36283 [Source:MGI Symbol;Acc:MGI:5595442]	10	108253112	108289158	1	3	havana
ENSMUSG00000105055	Gm43079	lncRNA	0.210902	1.15741	0.168869	3492.35	11.7504	11.7943	11.9003	11.6884	1.24891	0.211698	0.637245	predicted gene 43079 [Source:MGI Symbol;Acc:MGI:5663216]	3	36143008	36145595	1	1	havana
ENSMUSG00000097792	Gm27042	lncRNA	0.796362	1.73672	0.637949	6.67886	2.76576	3.04488	3.46987	2.61989	1.24832	0.211915	0.637357	predicted gene, 27042 [Source:MGI Symbol;Acc:MGI:5504157]	19	40577879	40583306	1	1	havana
ENSMUSG00000120443	Gm57341	lncRNA	-0.673978	-1.59547	0.54057	32.9833	4.88068	4.59683	4.25294	4.94072	-1.24679	0.212474	0.638206	predicted gene, 57341 [Source:MGI Symbol;Acc:MGI:7338595]	11	120464219	120464614	1	1	havana_tagene
ENSMUSG00000090564	A430057M04Rik	lncRNA	-0.306966	-1.2371	0.246249	110.67	6.74965	6.48632	6.34628	6.62636	-1.24657	0.212556	0.638206	RIKEN cDNA A430057M04 gene [Source:MGI Symbol;Acc:MGI:2442125]	14	21897646	21906999	1	2	ensembl_havana
ENSMUSG00000114835	Gm48194	lncRNA	0.221037	1.16557	0.177574	131.34	7.03422	6.97406	7.08725	6.86088	1.24476	0.213219	0.639656	predicted gene, 48194 [Source:MGI Symbol;Acc:MGI:6097578]	13	59928876	59929392	-1	1	havana
ENSMUSG00000099784	Dalir	lncRNA	0.340153	1.26589	0.273511	41.8341	5.2832	5.83336	5.99654	5.67018	1.24366	0.213627	0.64034	DNMT1 associated long intergenic non-coding RNA [Source:MGI Symbol;Acc:MGI:5579231]	1	42789872	42792041	1	1	havana
ENSMUSG00000097321	1700028E10Rik	lncRNA	-0.253894	-1.19242	0.204481	160.337	7.30548	7.41781	7.29527	7.54035	-1.24165	0.214366	0.64195	RIKEN cDNA 1700028E10 gene [Source:MGI Symbol;Acc:MGI:1916713]	5	151292140	151355583	1	7	havana
ENSMUSG00000097416	Gm26670	lncRNA	-0.228777	-1.17184	0.184382	124.223	6.94347	6.98478	6.8704	7.09916	-1.24078	0.214688	0.64195	predicted gene, 26670 [Source:MGI Symbol;Acc:MGI:5477164]	1	191718793	191722119	-1	3	havana
ENSMUSG00000121351		lncRNA	0.877793	1.83756	0.707605	7.13522	2.82413	2.34366	2.81359	1.87373	1.24051	0.214786	NA	novel transcript	1	86995394	86998820	1	1	havana
ENSMUSG00000097547	B230110C06Rik	lncRNA	-0.611276	-1.52761	0.49304	15.3432	3.93554	3.97454	3.64933	4.29975	-1.23981	0.215046	0.64195	RIKEN cDNA B230110C06 gene [Source:MGI Symbol;Acc:MGI:1925231]	14	7017318	7032140	-1	3	havana
ENSMUSG00000097360	9430065F17Rik	lncRNA	0.279475	1.21375	0.225539	256.246	7.96633	8.08925	8.23862	7.93987	1.23915	0.215291	0.64195	RIKEN cDNA 9430065F17 gene [Source:MGI Symbol;Acc:MGI:1924606]	13	67701154	67712129	1	5	havana
ENSMUSG00000102564	Gm37035	lncRNA	-1.03433	-2.04816	0.834992	4.87277	2.36297	2.32718	1.92042	2.73394	-1.23873	0.215447	0.64195	predicted gene, 37035 [Source:MGI Symbol;Acc:MGI:5610263]	3	60909060	60911207	-1	1	havana
ENSMUSG00000085307	Gm11525	lncRNA	0.647274	1.56621	0.522609	346.308	8.25454	8.55865	8.89882	8.21848	1.23854	0.215515	0.64195	predicted gene 11525 [Source:MGI Symbol;Acc:MGI:3651809]	11	96809767	96813319	-1	1	havana
ENSMUSG00000121484	Serpina3h	lncRNA	-1.29829	-2.45937	1.04839	6.38973	2.34194	2.63204	1.90746	3.35661	-1.23836	0.215581	0.64195	serine (or cysteine) peptidase inhibitor, clade A, member 3H [Source:NCBI gene (formerly Entrezgene);Acc:546546]	12	104214121	104220671	1	11	havana
ENSMUSG00000085914	Gm14320	lncRNA	0.263989	1.20079	0.213214	118.29	6.87167	6.96277	7.08079	6.84476	1.23814	0.215665	0.64195	predicted gene 14320 [Source:MGI Symbol;Acc:MGI:3649455]	2	167504029	167509617	1	1	havana
ENSMUSG00000110605	Gm32856	lncRNA	0.233816	1.17594	0.188895	271.317	8.06703	7.99836	8.11331	7.8834	1.23781	0.215788	0.64195	predicted gene, 32856 [Source:MGI Symbol;Acc:MGI:5592015]	8	129990061	130009325	1	5	havana
ENSMUSG00000120187	Gm54266	lncRNA	0.257233	1.19518	0.208021	172.867	7.35648	7.7651	7.90973	7.62048	1.23657	0.216245	0.642616	predicted gene, 54266 [Source:MGI Symbol;Acc:MGI:6723555]	4	141391508	141393297	1	2	havana_tagene
ENSMUSG00000121162	Gm35254	lncRNA	-0.939578	-1.91797	0.760034	9.81145	3.12612	3.3692	2.79266	3.94575	-1.23623	0.216373	0.642616	predicted gene, 35254 [Source:MGI Symbol;Acc:MGI:5594413]	8	62062444	62084401	1	1	havana_tagene
ENSMUSG00000097379	Gm26873	lncRNA	-1.5205	-2.86891	1.23015	2.35713	1.42049	1.4204	0.951739	1.88905	-1.23604	0.216445	NA	predicted gene, 26873 [Source:MGI Symbol;Acc:MGI:5477367]	17	17610205	17632255	-1	1	havana
ENSMUSG00000120954	Gm56716	lncRNA	0.227431	1.17075	0.184088	1499.14	10.5135	10.6257	10.7458	10.5056	1.23545	0.216664	0.642944	predicted gene, 56716 [Source:MGI Symbol;Acc:MGI:7337346]	15	82242751	82244543	1	1	havana_tagene
ENSMUSG00000118038	Gm9895	lncRNA	-0.231342	-1.17393	0.18769	191.59	7.55765	7.74729	7.63812	7.85645	-1.23257	0.217735	0.645583	predicted gene 9895 [Source:MGI Symbol;Acc:MGI:3642802]	19	29044636	29075918	1	10	havana
ENSMUSG00000086679	Gm15551	lncRNA	0.746865	1.67814	0.606752	10.9129	3.43593	3.12742	3.38766	2.86719	1.23092	0.218352	0.646874	predicted gene 15551 [Source:MGI Symbol;Acc:MGI:3783000]	3	126460978	126462693	-1	1	havana
ENSMUSG00000113845	Gm39473	lncRNA	0.310794	1.24039	0.252928	138.933	7.09132	7.07442	7.24444	6.90439	1.22879	0.219152	0.648137	predicted gene, 39473 [Source:MGI Symbol;Acc:MGI:5622358]	12	74872119	74874496	1	1	havana
ENSMUSG00000118347	C330008A17Rik	lncRNA	-0.614297	-1.53081	0.499971	19.2116	4.17264	4.03566	3.76204	4.30928	-1.22867	0.219197	0.648137	RIKEN cDNA C330008A17 gene [Source:MGI Symbol;Acc:MGI:1924871]	18	36043369	36051573	1	3	havana
ENSMUSG00000100189	Gm28096	lncRNA	-1.27653	-2.42256	1.03925	3.49195	1.78266	1.88577	1.11018	2.66137	-1.22833	0.219325	0.648137	predicted gene 28096 [Source:MGI Symbol;Acc:MGI:5578802]	4	95039977	95045740	1	1	havana
ENSMUSG00000108736	Gm45151	lncRNA	0.373797	1.29576	0.304534	57.291	5.79192	5.61888	5.80604	5.43172	1.22744	0.219658	0.648584	predicted gene 45151 [Source:MGI Symbol;Acc:MGI:5753727]	7	116142891	116144990	1	1	havana
ENSMUSG00000087172	Gm12153	lncRNA	1.71874	3.2915	1.40125	3.20967	1.50947	1.62377	2.23015	1.01739	1.22658	0.21998	0.648671	predicted gene 12153 [Source:MGI Symbol;Acc:MGI:3649294]	11	43849916	44025814	1	1	havana
ENSMUSG00000097080	1700086O06Rik	lncRNA	0.164229	1.12057	0.133966	678.526	9.39159	9.49688	9.57869	9.41508	1.22591	0.220234	0.648671	RIKEN cDNA 1700086O06 gene [Source:MGI Symbol;Acc:MGI:1920766]	18	38371429	38383689	-1	16	havana
ENSMUSG00000116858	Gm49797	lncRNA	-0.110017	-1.07924	0.0897434	1289.59	10.3237	10.4436	10.3892	10.4979	-1.2259	0.220234	0.648671	predicted gene, 49797 [Source:MGI Symbol;Acc:MGI:6215329]	17	3248385	3361395	1	3	havana
ENSMUSG00000108129	4930417O13Rik	lncRNA	-0.815742	-1.7602	0.666312	11.605	3.35614	3.80266	3.4785	4.12682	-1.22426	0.220852	0.649584	RIKEN cDNA 4930417O13 gene [Source:MGI Symbol;Acc:MGI:1921120]	6	125242439	125267691	1	7	havana
ENSMUSG00000100876	2810454H06Rik	lncRNA	0.293417	1.22554	0.239908	194.946	7.56373	7.76371	7.90185	7.62557	1.22304	0.221316	0.649584	RIKEN cDNA 2810454H06 gene [Source:MGI Symbol;Acc:MGI:1920063]	6	134874924	134878071	1	1	havana
ENSMUSG00000120104	4122401K19Rik	lncRNA	-0.273685	-1.20889	0.223809	5792.03	12.445	12.2444	12.1	12.3888	-1.22285	0.221386	0.649584	RIKEN cDNA 4122401K19 gene [Source:MGI Symbol;Acc:MGI:1921583]	19	12573015	12575784	1	1	havana_tagene
ENSMUSG00000097627	4930519A11Rik	lncRNA	1.67513	3.19348	1.36993	3.43518	1.60164	1.89246	2.47418	1.31073	1.22278	0.221412	0.649584	RIKEN cDNA 4930519A11 gene [Source:MGI Symbol;Acc:MGI:1921946]	12	12952721	12957379	1	2	havana
ENSMUSG00000121477		lncRNA	0.110609	1.07968	0.0904862	7446.87	12.8561	12.912	12.9677	12.8563	1.22239	0.221561	0.649584	novel transcript	3	19949038	19955197	1	1	havana
ENSMUSG00000115718	Gm49179	lncRNA	0.139186	1.10128	0.113884	1438.81	10.4828	10.5425	10.6143	10.4707	1.22218	0.22164	0.649584	predicted gene, 49179 [Source:MGI Symbol;Acc:MGI:6118614]	14	119113294	119118272	1	1	havana
ENSMUSG00000107726	Gm44037	lncRNA	0.234509	1.17651	0.192065	212.923	7.70698	7.82211	7.94685	7.69737	1.22099	0.222089	0.650333	predicted gene, 44037 [Source:MGI Symbol;Acc:MGI:5690429]	4	103074899	103076789	1	1	havana
ENSMUSG00000113831	Gm49602	lncRNA	0.142336	1.10369	0.116617	842.23	9.70643	9.84099	9.9149	9.76707	1.22054	0.222261	0.650333	predicted gene, 49602 [Source:MGI Symbol;Acc:MGI:6215013]	12	118195330	118198299	-1	1	havana
ENSMUSG00000074912	Gm14207	lncRNA	0.214413	1.16023	0.175894	229.791	7.8313	7.86879	7.97107	7.76651	1.21899	0.22285	0.651163	predicted gene 14207 [Source:MGI Symbol;Acc:MGI:3649550]	2	119151656	119156675	-1	10	havana
ENSMUSG00000073478	D730003I15Rik	lncRNA	-0.155713	-1.11397	0.127761	850.109	9.72376	9.67741	9.59932	9.7555	-1.21878	0.222927	0.651163	RIKEN cDNA D730003I15 gene [Source:MGI Symbol;Acc:MGI:1925971]	1	190956601	190958337	1	7	ensembl_havana
ENSMUSG00000099137	Gm10603	lncRNA	-0.43989	-1.3565	0.361066	125.502	6.74399	6.9808	6.68869	7.27291	-1.21831	0.223107	0.651163	predicted gene 10603 [Source:MGI Symbol;Acc:MGI:3642592]	7	100095944	100124053	-1	3	havana
ENSMUSG00000102828	Gm38182	lncRNA	-1.14752	-2.21533	0.942243	9.67694	2.84007	3.17496	2.52214	3.82778	-1.21786	0.223277	0.651163	predicted gene, 38182 [Source:MGI Symbol;Acc:MGI:5611410]	18	37956932	37973435	1	5	havana
ENSMUSG00000114585	Gm32401	lncRNA	0.376128	1.29785	0.309443	53.1921	5.69449	5.91046	6.10352	5.71741	1.2155	0.224176	0.652976	predicted gene, 32401 [Source:MGI Symbol;Acc:MGI:5591560]	13	41640558	41698043	1	7	havana
ENSMUSG00000074235	Gm10649	lncRNA	0.675002	1.5966	0.555436	8.30728	3.1422	3.28704	3.61478	2.9593	1.21526	0.224266	0.652976	predicted gene 10649 [Source:MGI Symbol;Acc:MGI:3642042]	8	77331854	77627249	-1	3	havana
ENSMUSG00000072612	Gm10382	lncRNA	0.538366	1.45233	0.443294	16.758	4.07138	3.95334	4.20293	3.70375	1.21447	0.22457	0.65314	predicted gene 10382 [Source:MGI Symbol;Acc:MGI:3647829]	5	125466386	125467619	1	2	ensembl_havana
ENSMUSG00000079261	Gm15217	lncRNA	-0.118782	-1.08582	0.0978572	2162.4	11.0706	11.1198	11.0589	11.1808	-1.21383	0.224814	0.65314	predicted gene 15217 [Source:MGI Symbol;Acc:MGI:3705233]	14	46616871	46621065	1	3	havana
ENSMUSG00000098747	Gm27216	lncRNA	0.145618	1.1062	0.120072	5929.2	12.5237	12.5939	12.6739	12.514	1.21275	0.225224	0.65314	predicted gene 27216 [Source:MGI Symbol;Acc:MGI:5521059]	9	83122525	83136631	-1	8	havana
ENSMUSG00000120199	Gm57202	lncRNA	0.29641	1.22808	0.244478	104.286	6.68621	6.67976	6.82222	6.5373	1.21242	0.225352	0.65314	predicted gene, 57202 [Source:MGI Symbol;Acc:MGI:7338317]	7	4815917	4816587	1	1	havana_tagene
ENSMUSG00000097439	Gm16754	lncRNA	-1.08547	-2.12207	0.895568	8.00817	2.80811	2.92134	2.45044	3.39224	-1.21205	0.225494	0.65314	predicted gene, 16754 [Source:MGI Symbol;Acc:MGI:4439678]	9	21136637	21144429	1	4	havana
ENSMUSG00000113835	Gm19554	lncRNA	-0.547862	-1.46192	0.452103	24.1843	4.52154	4.78844	4.49893	5.07795	-1.21181	0.225586	0.65314	predicted gene, 19554 [Source:MGI Symbol;Acc:MGI:5011739]	12	105866070	105868692	1	1	havana
ENSMUSG00000103983	Gm20045	lncRNA	0.337414	1.26349	0.278451	1134.42	10.0659	9.983	10.149	9.817	1.21175	0.225607	0.65314	predicted gene, 20045 [Source:MGI Symbol;Acc:MGI:5012230]	1	171148169	171153745	-1	1	havana
ENSMUSG00000121004	Gm57302	lncRNA	0.638356	1.55655	0.52717	39.9929	5.1332	5.20367	5.55753	4.84981	1.21091	0.22593	0.653542	predicted gene, 57302 [Source:MGI Symbol;Acc:MGI:7338517]	5	138087582	138088044	1	1	havana_tagene
ENSMUSG00000087213	2810408I11Rik	lncRNA	-0.253392	-1.19201	0.209359	234.06	7.84928	7.8367	7.71658	7.95681	-1.21032	0.226155	0.653664	RIKEN cDNA 2810408I11 gene [Source:MGI Symbol;Acc:MGI:1917191]	1	64719013	64729842	-1	5	havana
ENSMUSG00000115124	Gm49201	lncRNA	0.192617	1.14284	0.159258	339.497	8.38988	8.54424	8.64115	8.44734	1.20947	0.226483	0.653864	predicted gene, 49201 [Source:MGI Symbol;Acc:MGI:6118649]	14	33952576	33953685	-1	1	havana
ENSMUSG00000097585	E230029C05Rik	lncRNA	0.286921	1.22003	0.237352	143.3	7.13355	7.30266	7.44205	7.16327	1.20884	0.226724	0.653864	RIKEN cDNA E230029C05 gene [Source:MGI Symbol;Acc:MGI:2442580]	7	89629906	89717979	1	45	ensembl_havana
ENSMUSG00000055323	Gm9967	lncRNA	0.396851	1.31663	0.32836	85.4242	6.33889	6.59527	6.73703	6.45351	1.20858	0.226822	0.653864	predicted gene 9967 [Source:MGI Symbol;Acc:MGI:3704300]	7	126367246	126376032	-1	5	ensembl_havana
ENSMUSG00000104667	Gm4961	lncRNA	1.26422	2.40197	1.04634	4.61987	2.08655	2.55063	3.26497	1.83629	1.20823	0.22696	0.653864	predicted pseudogene 4961 [Source:MGI Symbol;Acc:MGI:3645260]	5	30297938	30302684	1	1	havana
ENSMUSG00000086997	Gm12981	lncRNA	0.875332	1.83443	0.724769	9.55528	3.07095	3.48294	3.87618	3.0897	1.20774	0.227148	0.653876	predicted gene 12981 [Source:MGI Symbol;Acc:MGI:3651528]	4	132230872	132236960	-1	1	havana
ENSMUSG00000106466	Gm40348	lncRNA	-1.18011	-2.26594	0.977569	3.86308	2.04244	1.68968	1.05959	2.31977	-1.20719	0.227359	NA	predicted gene, 40348 [Source:MGI Symbol;Acc:MGI:5623233]	5	137203203	137209406	1	1	havana
ENSMUSG00000097207	6030443J06Rik	lncRNA	0.246718	1.18651	0.204455	217.158	7.74045	7.73221	7.85215	7.61227	1.20671	0.227544	0.654487	RIKEN cDNA 6030443J06 gene [Source:MGI Symbol;Acc:MGI:2444595]	5	22755389	23012848	1	11	havana
ENSMUSG00000086837	Gm16618	lncRNA	-0.72454	-1.65237	0.600982	14.2567	3.57115	4.02193	3.46689	4.57697	-1.20559	0.227974	0.655195	predicted gene, 16618 [Source:MGI Symbol;Acc:MGI:4439542]	16	20329883	20336516	-1	1	havana
ENSMUSG00000097429	Gm26520	lncRNA	-1.27075	-2.41287	1.05456	10.6657	2.67825	3.26645	2.23209	4.30081	-1.205	0.228202	0.655322	predicted gene, 26520 [Source:MGI Symbol;Acc:MGI:5477014]	12	3393816	3407153	-1	1	havana
ENSMUSG00000087424	5730405O15Rik	lncRNA	-0.184358	-1.13631	0.153126	451.259	8.79854	8.6883	8.58984	8.78675	-1.20396	0.228603	0.655944	RIKEN cDNA 5730405O15 gene [Source:MGI Symbol;Acc:MGI:1917739]	X	12907989	12911536	1	2	havana
ENSMUSG00000115620	Gm45924	lncRNA	-1.36324	-2.57262	1.13351	8.09626	2.33009	2.15367	1.71595	2.59139	-1.20267	0.229104	NA	predicted gene, 45924 [Source:MGI Symbol;Acc:MGI:5825561]	15	38713727	38728760	-1	1	havana
ENSMUSG00000119993	Gm32085	lncRNA	0.568768	1.48326	0.473161	23.9184	4.50575	4.7566	5.02305	4.49014	1.20206	0.22934	0.657527	predicted gene, 32085 [Source:MGI Symbol;Acc:MGI:5591244]	3	152408303	152416205	1	7	havana_tagene
ENSMUSG00000098371	Gm28037	lncRNA	-3.01111	-8.06184	2.50771	8.97803	1.56986	2.08659	1.49348	2.6797	-1.20074	0.229852	NA	predicted gene, 28037 [Source:MGI Symbol;Acc:MGI:5547773]	16	55786706	55801084	1	1	havana
ENSMUSG00000120400	Gm3134	lncRNA	-0.181412	-1.13399	0.151135	188.493	7.55081	7.52458	7.43225	7.61692	-1.20033	0.230011	0.65892	predicted gene 3134 [Source:MGI Symbol;Acc:MGI:3781311]	8	89768321	89795970	1	4	havana_tagene
ENSMUSG00000073430	Gm10505	lncRNA	-0.935208	-1.91217	0.780745	9.8967	3.02014	3.28031	2.62299	3.93763	-1.19784	0.230979	0.660789	predicted gene 10505 [Source:MGI Symbol;Acc:MGI:3642687]	17	27544009	27563807	1	28	havana
ENSMUSG00000087190	D430001F17Rik	lncRNA	-0.70169	-1.62641	0.585866	11.1989	3.46689	3.35775	3.06762	3.64789	-1.1977	0.231035	0.660789	RIKEN cDNA D430001F17 gene [Source:MGI Symbol;Acc:MGI:2441973]	16	91728125	91759803	1	1	havana
ENSMUSG00000090706	Gm17233	lncRNA	0.765669	1.70016	0.639866	9.42387	2.81416	3.603	4.08435	3.12164	1.19661	0.231459	0.661472	predicted gene 17233 [Source:MGI Symbol;Acc:MGI:4938060]	14	73411260	73424761	-1	1	havana
ENSMUSG00000085956	4930481B07Rik	lncRNA	0.220289	1.16497	0.184311	134.395	7.06465	7.07508	7.18588	6.96428	1.1952	0.23201	0.661655	RIKEN cDNA 4930481B07 gene [Source:MGI Symbol;Acc:MGI:1922187]	3	94922936	94927449	1	3	havana
ENSMUSG00000085174	Gm16206	lncRNA	1.26056	2.39588	1.05509	5.10623	2.21472	1.88352	2.31906	1.44798	1.19474	0.232188	0.661655	predicted gene 16206 [Source:MGI Symbol;Acc:MGI:3801870]	3	53360040	53365218	1	1	havana
ENSMUSG00000073144	4930599N23Rik	lncRNA	-0.7677	-1.70255	0.642654	13.0066	3.6171	3.40549	3.06896	3.74202	-1.19458	0.232252	0.661655	RIKEN cDNA 4930599N23 gene [Source:MGI Symbol;Acc:MGI:1922629]	6	39095318	39125249	1	2	ensembl_havana
ENSMUSG00000103103	4833445I07Rik	lncRNA	0.138716	1.10092	0.11614	411.263	8.67921	8.69342	8.76675	8.6201	1.19438	0.232328	0.661655	RIKEN cDNA 4833445I07 gene [Source:MGI Symbol;Acc:MGI:2143268]	9	108444667	108446855	1	4	havana
ENSMUSG00000052125	F730043M19Rik	lncRNA	-0.303209	-1.23389	0.25393	142.437	7.11295	7.2789	7.11002	7.44777	-1.19406	0.232453	0.661655	RIKEN cDNA F730043M19 gene [Source:MGI Symbol;Acc:MGI:2443237]	12	33161710	33197611	-1	13	ensembl_havana
ENSMUSG00000120133	Gm56945	lncRNA	-0.272653	-1.20803	0.228733	131.706	7.02	6.99675	6.90143	7.09206	-1.19201	0.233256	0.663409	predicted gene, 56945 [Source:MGI Symbol;Acc:MGI:7337803]	10	90959268	90960972	1	1	havana_tagene
ENSMUSG00000097974	Gm10605	lncRNA	-0.402163	-1.32149	0.337676	381.05	8.46525	8.36678	8.14543	8.58812	-1.19097	0.233664	0.663977	predicted gene 10605 [Source:MGI Symbol;Acc:MGI:3642596]	7	99275143	99280918	1	4	havana
ENSMUSG00000070891	Gm12689	lncRNA	-0.334814	-1.26121	0.281225	63.4969	5.9618	5.76235	5.54132	5.98337	-1.19055	0.233829	0.663977	predicted gene 12689 [Source:MGI Symbol;Acc:MGI:3650433]	4	99184137	99185495	1	1	ensembl_havana
ENSMUSG00000110588	Gm45774	lncRNA	-1.0606	-2.08581	0.892162	4.44564	2.22315	2.20959	1.97377	2.4454	-1.1888	0.234517	NA	predicted gene 45774 [Source:MGI Symbol;Acc:MGI:5804889]	8	94897376	94900040	-1	1	havana
ENSMUSG00000097419	Gm26666	lncRNA	-0.503367	-1.41752	0.424132	29.8805	4.81086	5.15231	4.85787	5.44675	-1.18682	0.2353	0.667621	predicted gene, 26666 [Source:MGI Symbol;Acc:MGI:5477160]	6	144993285	144996156	1	1	havana
ENSMUSG00000089871	Speer4cos	lncRNA	0.934517	1.91125	0.788297	4.94026	2.33007	2.69212	3.16897	2.21526	1.18549	0.235824	0.668575	spermatogenesis associated glutamate (E)-rich protein 4C, opposite strand transcript [Source:MGI Symbol;Acc:MGI:1923108]	5	15885708	15919594	1	1	havana
ENSMUSG00000115610	Gm31251	lncRNA	-1.19492	-2.28932	1.00892	5.32489	2.27681	2.14246	1.57127	2.71365	-1.18436	0.236272	NA	predicted gene, 31251 [Source:MGI Symbol;Acc:MGI:5590410]	14	55216850	55229058	1	1	havana
ENSMUSG00000087365	C430049B03Rik	lncRNA	-0.189125	-1.14007	0.159724	417.18	8.68533	8.82406	8.71429	8.93383	-1.18407	0.236385	0.669631	RIKEN cDNA C430049B03 gene [Source:MGI Symbol;Acc:MGI:1924903]	X	52141992	52146093	-1	8	havana
ENSMUSG00000118206	Gm50358	lncRNA	0.558156	1.47239	0.471596	44.9577	5.36858	5.46596	5.66393	5.268	1.18355	0.236593	0.669669	predicted gene, 50358 [Source:MGI Symbol;Acc:MGI:6303244]	19	47585676	47590768	-1	1	havana
ENSMUSG00000113052	Gm31513	lncRNA	-0.727792	-1.6561	0.615505	16.7165	3.93132	3.90271	3.3647	4.44072	-1.18243	0.237035	0.669669	predicted gene, 31513 [Source:MGI Symbol;Acc:MGI:5590672]	12	84242743	84246354	1	1	havana
ENSMUSG00000085526	Gm16083	lncRNA	-0.846323	-1.79791	0.71582	10.5593	3.30382	3.29461	3.12572	3.46351	-1.18231	0.237082	0.669669	predicted gene 16083 [Source:MGI Symbol;Acc:MGI:3802163]	1	130390313	130484812	1	4	havana
ENSMUSG00000074373	Gm10680	lncRNA	-1.1857	-2.27473	1.00301	4.38068	2.07225	2.28262	2.00874	2.55651	-1.18214	0.237151	0.669669	predicted gene 10680 [Source:MGI Symbol;Acc:MGI:3704335]	9	46153919	46154827	-1	1	ensembl_havana
ENSMUSG00000086199	Bcas3os1	lncRNA	1.01257	2.0175	0.857862	9.4754	2.90316	3.47789	3.9363	3.01948	1.18034	0.237865	0.671153	BCAS3 microtubule associated cell migration factor, opposite strand 1 [Source:MGI Symbol;Acc:MGI:1918739]	11	85593026	85610570	-1	2	havana
ENSMUSG00000109016	Gm44647	lncRNA	0.512077	1.4261	0.434042	26.4505	4.65724	4.36819	4.63512	4.10126	1.17979	0.238085	0.671241	predicted gene 44647 [Source:MGI Symbol;Acc:MGI:5753223]	7	130122575	130123002	1	1	havana
ENSMUSG00000120118	Gm34267	lncRNA	0.396373	1.31619	0.336108	51.3279	5.6338	5.75566	6.00978	5.50153	1.1793	0.238279	0.671255	predicted gene, 34267 [Source:MGI Symbol;Acc:MGI:5593426]	10	21930283	21934566	-1	5	havana_tagene
ENSMUSG00000114715	Gm34471	lncRNA	0.276889	1.21158	0.235246	108.222	6.71345	6.99525	7.12929	6.86122	1.17702	0.239188	0.672507	predicted gene, 34471 [Source:MGI Symbol;Acc:MGI:5593630]	13	113665575	113704303	-1	1	havana
ENSMUSG00000087013	2610027K06Rik	lncRNA	0.174331	1.12844	0.148115	470.468	8.85059	8.7413	8.82175	8.66086	1.177	0.239196	0.672507	RIKEN cDNA 2610027K06 gene [Source:MGI Symbol;Acc:MGI:1917159]	11	85682487	85723126	-1	3	havana
ENSMUSG00000085569	Gm12602	lncRNA	-0.647387	-1.56633	0.550159	23.1742	4.42199	4.19788	4.05848	4.33728	-1.17673	0.239305	0.672507	predicted gene 12602 [Source:MGI Symbol;Acc:MGI:3651757]	4	89018103	89046466	-1	3	havana
ENSMUSG00000089990	Gm15852	lncRNA	-1.35228	-2.55315	1.15096	2.78604	1.56646	2.02569	1.35099	2.70039	-1.17492	0.240028	0.672507	predicted gene 15852 [Source:MGI Symbol;Acc:MGI:3801733]	1	169760267	169761817	-1	1	havana
ENSMUSG00000085609	1700016P03Rik	lncRNA	-1.20786	-2.30994	1.02852	9.2503	2.69856	2.1204	1.46292	2.77788	-1.17436	0.240249	NA	RIKEN cDNA 1700016P03 gene [Source:MGI Symbol;Acc:MGI:1922792]	11	75063385	75068464	1	2	havana
ENSMUSG00000121059	Gm57137	lncRNA	-0.281217	-1.21522	0.23947	332.214	8.3384	8.38216	8.23499	8.52932	-1.17433	0.240264	0.672507	predicted gene, 57137 [Source:MGI Symbol;Acc:MGI:7338187]	4	66762713	66764269	1	1	havana_tagene
ENSMUSG00000087497	2810001G20Rik	lncRNA	-0.130849	-1.09494	0.111425	651.649	9.34089	9.24556	9.17981	9.31131	-1.17432	0.240266	0.672507	RIKEN cDNA 2810001G20 gene [Source:MGI Symbol;Acc:MGI:1913706]	11	63970270	64052746	1	4	havana
ENSMUSG00000038152	5033430I15Rik	lncRNA	-0.169062	-1.12433	0.143981	398.64	8.61682	8.7811	8.69858	8.86363	-1.17419	0.240317	0.672507	RIKEN cDNA 5033430I15 gene [Source:MGI Symbol;Acc:MGI:1923250]	13	46118656	46120901	1	3	ensembl_havana
ENSMUSG00000097970	Gm27028	lncRNA	-0.445447	-1.36174	0.379503	31.76	4.96948	4.93892	4.71233	5.16551	-1.17376	0.240489	0.672507	predicted gene, 27028 [Source:MGI Symbol;Acc:MGI:5504143]	1	23330618	23331016	1	1	havana
ENSMUSG00000121163	Gm56872	lncRNA	0.829029	1.77649	0.706611	6.01824	2.64619	2.88817	3.33618	2.44016	1.17325	0.240697	0.672507	predicted gene, 56872 [Source:MGI Symbol;Acc:MGI:7337657]	8	123291671	123292699	1	1	havana_tagene
ENSMUSG00000096981	Gm16845	lncRNA	0.24881	1.18823	0.212072	157.297	7.22861	7.6139	7.74771	7.48008	1.17323	0.240702	0.672507	predicted gene, 16845 [Source:MGI Symbol;Acc:MGI:4439769]	9	21982298	21997418	1	2	havana
ENSMUSG00000120097	Gm36914	lncRNA	0.726383	1.65449	0.619359	10.1713	3.3347	3.19336	3.5382	2.84852	1.1728	0.240877	0.672507	predicted gene, 36914 [Source:MGI Symbol;Acc:MGI:5596073]	19	32937531	32976613	1	5	havana_tagene
ENSMUSG00000120301	Gm56897	lncRNA	0.385611	1.30641	0.32889	40.1519	5.28682	5.25077	5.43874	5.06281	1.17246	0.241013	0.672507	predicted gene, 56897 [Source:MGI Symbol;Acc:MGI:7337707]	17	27191398	27192053	-1	1	havana_tagene
ENSMUSG00000115451	Gm49025	lncRNA	-0.942188	-1.92144	0.804071	5.60422	2.38449	2.80281	2.40986	3.19576	-1.17177	0.241289	0.672507	predicted gene, 49025 [Source:MGI Symbol;Acc:MGI:6118392]	14	34389988	34390296	-1	1	havana
ENSMUSG00000120554	Gm57268	lncRNA	-0.984536	-1.97868	0.840355	6.00722	2.5544	2.32112	1.88432	2.75793	-1.17157	0.241369	0.672507	predicted gene, 57268 [Source:MGI Symbol;Acc:MGI:7338449]	5	115342051	115343312	1	1	havana_tagene
ENSMUSG00000121317		lncRNA	0.55477	1.46893	0.474406	37.1035	5.112	5.23096	5.44351	5.01841	1.1694	0.242242	0.673748	novel transcript	12	20864258	20865728	-1	1	ensembl_havana
ENSMUSG00000105447	Gm43653	lncRNA	0.387845	1.30844	0.331764	47.1794	5.52841	5.55707	5.74974	5.3644	1.16904	0.242388	0.673748	predicted gene 43653 [Source:MGI Symbol;Acc:MGI:5663790]	3	127630560	127632293	1	1	havana
ENSMUSG00000073374	C030034I22Rik	lncRNA	0.224595	1.16845	0.192166	476.461	8.86489	8.80629	8.9308	8.68177	1.16875	0.242504	0.673748	RIKEN cDNA C030034I22 gene [Source:MGI Symbol;Acc:MGI:1924783]	17	69724350	69728627	1	2	ensembl_havana
ENSMUSG00000086961	Gm12946	lncRNA	-0.327902	-1.25519	0.2806	73.0611	6.17012	6.17129	5.97733	6.36526	-1.16857	0.242575	0.673748	predicted gene 12946 [Source:MGI Symbol;Acc:MGI:3650946]	4	126039772	126041528	1	1	havana
ENSMUSG00000120240	Gm56968	lncRNA	0.230292	1.17307	0.197149	118.517	6.86242	7.10005	7.21181	6.98829	1.16811	0.242761	0.673748	predicted gene, 56968 [Source:MGI Symbol;Acc:MGI:7337849]	10	99097445	99098819	1	1	havana_tagene
ENSMUSG00000107937	Gm44200	lncRNA	-0.520818	-1.43477	0.446282	36.1168	5.10413	5.053	4.8146	5.2914	-1.16701	0.243205	0.674112	predicted gene, 44200 [Source:MGI Symbol;Acc:MGI:5690592]	6	113584436	113588488	1	1	havana
ENSMUSG00000106251	Gm42658	lncRNA	0.235567	1.17737	0.201945	210.244	7.69827	7.62612	7.75219	7.50004	1.16649	0.243416	0.674112	predicted gene 42658 [Source:MGI Symbol;Acc:MGI:5662795]	3	104733646	104735220	-1	1	havana
ENSMUSG00000097842	9330104G04Rik	lncRNA	0.270829	1.2065	0.232222	135.86	7.06731	7.0791	7.21814	6.94006	1.16625	0.243514	0.674112	RIKEN cDNA 9330104G04 gene [Source:MGI Symbol;Acc:MGI:2445112]	7	16605272	16608811	-1	2	havana
ENSMUSG00000115100	Gm34934	lncRNA	-0.155008	-1.11343	0.132966	416.587	8.67609	8.91841	8.84212	8.9947	-1.16578	0.243705	0.674112	predicted gene, 34934 [Source:MGI Symbol;Acc:MGI:5594093]	14	47104033	47120214	-1	3	havana
ENSMUSG00000110440	Gm45894	lncRNA	-0.835178	-1.78408	0.7169	6.51511	2.75025	2.70739	2.31593	3.09885	-1.16498	0.244025	0.674112	predicted gene 45894 [Source:MGI Symbol;Acc:MGI:5805009]	8	123596913	123628196	1	2	havana
ENSMUSG00000120524	Gm57209	lncRNA	1.13518	2.19647	0.974673	5.33435	2.29468	2.19612	2.46147	1.93078	1.16468	0.244148	NA	predicted gene, 57209 [Source:MGI Symbol;Acc:MGI:7338331]	7	12683660	12684669	1	1	havana_tagene
ENSMUSG00000085501	Gm11772	lncRNA	0.313523	1.24274	0.269211	41.1287	5.37357	5.31901	5.46715	5.17087	1.1646	0.244181	0.674112	predicted gene 11772 [Source:MGI Symbol;Acc:MGI:3649468]	11	120126060	120126948	-1	1	havana
ENSMUSG00000120539	Gm56507	lncRNA	0.279928	1.21413	0.240383	691.963	9.37099	9.40283	9.54733	9.25833	1.16451	0.244219	0.674112	predicted gene, 56507 [Source:MGI Symbol;Acc:MGI:7336928]	18	35065184	35068507	1	1	havana_tagene
ENSMUSG00000086844	B230206H07Rik	lncRNA	-0.548487	-1.46255	0.471515	36.8555	5.09477	5.10391	4.83962	5.36821	-1.16324	0.244731	0.675001	RIKEN cDNA B230206H07 gene [Source:MGI Symbol;Acc:MGI:2444929]	7	140939054	140945104	-1	3	havana
ENSMUSG00000100775	Gm29107	lncRNA	0.455138	1.37091	0.391735	77.9274	6.18823	6.1618	6.36967	5.95394	1.16185	0.245296	0.676035	predicted gene 29107 [Source:MGI Symbol;Acc:MGI:5579813]	1	23332810	23333156	1	1	havana
ENSMUSG00000109408	A930037H05Rik	lncRNA	0.156267	1.1144	0.134589	359.616	8.47289	8.48022	8.55216	8.40828	1.16107	0.245613	0.676385	RIKEN cDNA A930037H05 gene [Source:MGI Symbol;Acc:MGI:1925689]	11	119339614	119382124	-1	6	havana
ENSMUSG00000086216	Gm13610	lncRNA	0.379357	1.30076	0.326862	35.7348	5.14361	5.23142	5.42603	5.03681	1.1606	0.245803	0.676386	predicted gene 13610 [Source:MGI Symbol;Acc:MGI:3651297]	2	32122794	32126394	-1	1	havana
ENSMUSG00000101028	Gm28723	lncRNA	1.01539	2.02145	0.875909	7.82179	2.78518	2.69632	3.46978	1.92287	1.15924	0.246359	0.676451	predicted gene 28723 [Source:MGI Symbol;Acc:MGI:5579429]	1	90208180	90211634	1	1	havana
ENSMUSG00000087578	Ccdc142os	lncRNA	0.171868	1.12652	0.148288	341.978	8.40651	8.44419	8.53802	8.35036	1.15901	0.246451	0.676451	coiled-coil domain containing 142, opposite strand [Source:MGI Symbol;Acc:MGI:3783052]	6	83083589	83086035	-1	4	havana
ENSMUSG00000116701	Gm30726	lncRNA	0.507755	1.42184	0.438105	64.1369	5.83708	5.42959	5.75891	5.10026	1.15898	0.246464	0.676451	predicted gene, 30726 [Source:MGI Symbol;Acc:MGI:5589885]	16	76345683	76348112	1	1	havana
ENSMUSG00000098206	Mir181a-1hg	lncRNA	-0.269088	-1.20505	0.232237	174.715	7.42496	7.47681	7.34517	7.60846	-1.15868	0.246587	0.676451	Mir181a-1 and Mir181b-1 host gene [Source:MGI Symbol;Acc:MGI:2443823]	1	137894269	137897656	1	1	havana
ENSMUSG00000087633	Gm14455	lncRNA	-0.586264	-1.50135	0.506438	14.3219	3.82125	3.67987	3.32894	4.0308	-1.15762	0.247017	0.677109	predicted gene 14455 [Source:MGI Symbol;Acc:MGI:3711286]	2	172267724	172282480	-1	1	ensembl_havana
ENSMUSG00000104238	Gm37587	lncRNA	-0.891382	-1.85495	0.770806	8.81227	3.04458	3.06791	2.71454	3.42129	-1.15643	0.247506	0.677116	predicted gene, 37587 [Source:MGI Symbol;Acc:MGI:5610815]	1	4566774	4569781	1	2	havana
ENSMUSG00000115278	Gm34150	lncRNA	-0.574821	-1.48949	0.497211	14.8583	3.88308	4.01599	3.80339	4.22859	-1.15609	0.247644	0.677116	predicted gene, 34150 [Source:MGI Symbol;Acc:MGI:5593309]	15	36375195	36376236	1	1	havana
ENSMUSG00000120140	Gm57204	lncRNA	0.952174	1.93479	0.82392	7.50869	2.7782	3.14802	3.51182	2.78423	1.15566	0.247819	0.677116	predicted gene, 57204 [Source:MGI Symbol;Acc:MGI:7338321]	7	101186993	101232039	1	4	havana_tagene
ENSMUSG00000118021	Gm50130	lncRNA	0.79925	1.7402	0.692176	8.97937	3.09874	2.83547	3.25379	2.41715	1.15469	0.248216	0.677116	predicted gene, 50130 [Source:MGI Symbol;Acc:MGI:6302872]	19	21808815	21811120	-1	1	havana
ENSMUSG00000120675	Gm38882	lncRNA	-0.107952	-1.0777	0.0934969	734.06	9.51694	9.48721	9.43565	9.53877	-1.1546	0.248254	0.677116	predicted gene, 38882 [Source:MGI Symbol;Acc:MGI:5621767]	6	117856961	117861556	1	2	havana_tagene
ENSMUSG00000087178	A230056P14Rik	lncRNA	0.156914	1.1149	0.135916	569.388	9.14014	9.023	9.09798	8.94803	1.15449	0.248297	0.677116	RIKEN cDNA A230056P14 gene [Source:MGI Symbol;Acc:MGI:2444856]	7	55612259	55630616	1	5	havana
ENSMUSG00000120695	BB187676	lncRNA	-0.370074	-1.29242	0.320588	49.5176	5.60518	5.57295	5.39786	5.74804	-1.15436	0.248352	0.677116	expressed sequence BB187676 [Source:MGI Symbol;Acc:MGI:2143903]	10	70435644	70436315	1	1	havana_tagene
ENSMUSG00000084904	Gm14827	lncRNA	0.185605	1.13729	0.160883	186.25	7.52229	7.31588	7.41109	7.22067	1.15366	0.248638	0.677377	predicted gene 14827 [Source:MGI Symbol;Acc:MGI:3705192]	X	93486338	93491333	1	1	havana
ENSMUSG00000120594	Gm9975	lncRNA	0.272795	1.20815	0.236606	110.191	6.76272	6.68297	6.83017	6.53578	1.15295	0.248932	0.677659	predicted gene 9975 [Source:MGI Symbol;Acc:MGI:3642180]	11	86469664	86471300	-1	1	havana_tagene
ENSMUSG00000072618	Gm10384	lncRNA	0.436591	1.3534	0.379008	162.128	7.23533	7.4326	7.61098	7.25422	1.15193	0.249348	0.677908	predicted gene 10384 [Source:MGI Symbol;Acc:MGI:3641812]	15	36870744	36880121	-1	1	ensembl_havana
ENSMUSG00000098120	Gm5914	lncRNA	0.598005	1.51362	0.519327	22.9558	4.43025	4.46432	4.76356	4.16509	1.1515	0.249527	0.677908	predicted gene 5914 [Source:MGI Symbol;Acc:MGI:3779534]	8	106350968	106364117	-1	2	havana
ENSMUSG00000113591	4930447K03Rik	lncRNA	0.613942	1.53044	0.533244	21.303	4.3134	4.18798	4.4103	3.96567	1.15133	0.249595	0.677908	RIKEN cDNA 4930447K03 gene [Source:MGI Symbol;Acc:MGI:1921231]	13	34268138	34297255	-1	1	havana
ENSMUSG00000120709	Gm56535	lncRNA	-0.334394	-1.26085	0.29066	509.931	8.92548	9.08124	8.93304	9.22943	-1.15046	0.249953	0.678236	predicted gene, 56535 [Source:MGI Symbol;Acc:MGI:7336984]	12	75716579	75718349	1	1	havana_tagene
ENSMUSG00000110140	5430421F17Rik	lncRNA	-0.770914	-1.70635	0.670294	12.6224	3.54769	3.67241	3.31168	4.03314	-1.15011	0.250097	0.678236	RIKEN cDNA 5430421F17 gene [Source:MGI Symbol;Acc:MGI:1921739]	8	25792666	25796286	-1	2	havana
ENSMUSG00000102545	6430573P05Rik	lncRNA	-0.245731	-1.18569	0.2139	295.954	8.17072	8.37423	8.2501	8.49836	-1.14881	0.250635	0.678609	RIKEN cDNA 6430573P05 gene [Source:MGI Symbol;Acc:MGI:2686494]	3	79194480	79197155	1	3	havana
ENSMUSG00000111368	Gm47889	lncRNA	-0.269781	-1.20562	0.234896	69.469	6.08257	6.37927	6.23269	6.52585	-1.14851	0.250758	0.678609	predicted gene, 47889 [Source:MGI Symbol;Acc:MGI:6097120]	10	43394567	43431813	1	1	havana
ENSMUSG00000116716	Gm49643	lncRNA	-0.662808	-1.58316	0.577162	38.8442	5.05274	5.27295	4.94719	5.59871	-1.14839	0.250807	0.678609	predicted gene, 49643 [Source:MGI Symbol;Acc:MGI:6215074]	16	95098215	95102520	-1	1	havana
ENSMUSG00000118233	Gm30381	lncRNA	0.912637	1.88248	0.795666	8.26201	2.9345	2.71266	3.0652	2.36012	1.14701	0.251377	0.679636	predicted gene, 30381 [Source:MGI Symbol;Acc:MGI:5589540]	19	53117115	53120224	1	1	havana
ENSMUSG00000099170	5730403I07Rik	lncRNA	0.26653	1.20291	0.232481	171.059	7.29089	7.75062	7.91827	7.58297	1.14646	0.251605	0.679734	RIKEN cDNA 5730403I07 gene [Source:MGI Symbol;Acc:MGI:1917737]	9	77273694	77306700	-1	1	havana
ENSMUSG00000071280	Gm10322	lncRNA	1.11453	2.16525	0.97355	5.46802	2.22402	2.21519	2.74027	1.69011	1.14481	0.252286	NA	predicted gene 10322 [Source:MGI Symbol;Acc:MGI:3704363]	10	59451885	59453238	1	2	ensembl_havana
ENSMUSG00000120063	Gm56692	lncRNA	0.440983	1.35753	0.38548	39.7501	5.25915	5.48085	5.70193	5.25978	1.14399	0.25263	0.681985	predicted gene, 56692 [Source:MGI Symbol;Acc:MGI:7337298]	15	12320480	12321459	-1	1	havana_tagene
ENSMUSG00000085204	Gm15327	lncRNA	-0.460309	-1.37584	0.402781	26.5383	4.68151	4.93622	4.69539	5.17704	-1.14283	0.25311	0.68209	predicted gene 15327 [Source:MGI Symbol;Acc:MGI:3705295]	13	111945675	111947573	1	2	havana
ENSMUSG00000121227	Gm56918	lncRNA	-0.434685	-1.35162	0.380436	50.9716	5.61375	5.57758	5.41915	5.736	-1.14259	0.253207	0.68209	predicted gene, 56918 [Source:MGI Symbol;Acc:MGI:7337749]	17	56427203	56428070	1	1	havana_tagene
ENSMUSG00000104275	Gm37867	lncRNA	0.568892	1.48338	0.497933	21.6856	4.35207	4.32973	4.63917	4.02029	1.14251	0.253243	0.68209	predicted gene, 37867 [Source:MGI Symbol;Acc:MGI:5611095]	3	28906182	28908406	-1	1	havana
ENSMUSG00000100022	Gm29590	lncRNA	1.4229	2.68123	1.2468	3.77761	1.80997	1.84682	2.14033	1.55331	1.14123	0.253773	0.682997	predicted gene 29590 [Source:MGI Symbol;Acc:MGI:5580296]	13	37692916	37696050	1	4	havana
ENSMUSG00000114516	Gm46440	lncRNA	-0.648715	-1.56777	0.568901	16.2824	3.95575	4.05234	3.70751	4.39717	-1.14029	0.254164	0.683533	predicted gene, 46440 [Source:MGI Symbol;Acc:MGI:5826077]	13	67208569	67240106	1	3	havana
ENSMUSG00000120351	Gm57337	lncRNA	0.670976	1.59215	0.588915	13.142	3.62547	3.56491	3.9665	3.16331	1.13934	0.25456	0.684083	predicted gene, 57337 [Source:MGI Symbol;Acc:MGI:7338587]	11	103004376	103006277	-1	1	havana_tagene
ENSMUSG00000106863	Gm42109	lncRNA	1.00503	2.00699	0.885568	5.03758	2.35868	2.12062	2.57134	1.66991	1.1349	0.256417	0.687828	predicted gene, 42109 [Source:MGI Symbol;Acc:MGI:5624994]	5	90701058	90736936	-1	2	havana
ENSMUSG00000097619	4833422M21Rik	lncRNA	0.662092	1.58238	0.583481	9.25579	3.20002	3.55351	3.86593	3.2411	1.13473	0.256489	0.687828	RIKEN cDNA 4833422M21 gene [Source:MGI Symbol;Acc:MGI:1923018]	15	96129751	96152565	-1	4	havana
ENSMUSG00000048603	Gm9828	lncRNA	0.175101	1.12904	0.154326	327.374	8.34486	8.41396	8.51282	8.3151	1.13462	0.256534	0.687828	predicted gene 9828 [Source:MGI Symbol;Acc:MGI:3642913]	13	98452930	98463737	1	8	ensembl_havana
ENSMUSG00000114493	Gm47071	lncRNA	-0.811781	-1.75538	0.716636	11.371	3.37125	3.41071	2.96189	3.85953	-1.13277	0.257312	0.688555	predicted gene, 47071 [Source:MGI Symbol;Acc:MGI:6095789]	13	55974063	56232662	1	6	havana
ENSMUSG00000097211	BC065403	lncRNA	0.803905	1.74582	0.709747	8.78306	3.01466	3.34351	3.68914	2.99789	1.13266	0.257356	0.688555	cDNA sequence BC065403 [Source:MGI Symbol;Acc:MGI:3697430]	9	72269017	72317227	-1	3	havana
ENSMUSG00000097825	9630001P10Rik	lncRNA	0.468082	1.38327	0.413365	21.4451	4.29954	4.87273	5.08417	4.66128	1.13237	0.257479	0.688555	RIKEN cDNA 9630001P10 gene [Source:MGI Symbol;Acc:MGI:2441755]	5	45796041	45802811	1	3	havana
ENSMUSG00000085525	Gm13166	lncRNA	-0.729327	-1.65787	0.644207	15.838	3.77623	3.68388	3.13362	4.23415	-1.13213	0.257579	0.688555	predicted gene 13166 [Source:MGI Symbol;Acc:MGI:3705130]	4	146188399	146215004	1	5	havana
ENSMUSG00000121135	Hmga2-ps1	lncRNA	-0.258474	-1.19621	0.228417	100.548	6.62682	6.82891	6.6962	6.96162	-1.13159	0.257807	0.688648	high mobility group AT-hook 2, pseudogene 1 [Source:MGI Symbol;Acc:MGI:106023]	1	176662183	176663734	-1	1	havana_tagene
ENSMUSG00000101356	Gm28876	lncRNA	0.259128	1.19676	0.229149	159.739	7.29078	7.21276	7.33001	7.09551	1.13083	0.258127	0.688985	predicted gene 28876 [Source:MGI Symbol;Acc:MGI:5579582]	15	103003604	103010590	-1	1	havana
ENSMUSG00000120244	Gm9744	lncRNA	0.275042	1.21003	0.243526	100.214	6.6156	6.76466	6.90791	6.6214	1.12941	0.258723	0.689772	predicted gene 9744 [Source:MGI Symbol;Acc:MGI:3642478]	10	76278193	76280104	1	1	havana_tagene
ENSMUSG00000120154	Gm32655	lncRNA	-0.291815	-1.22418	0.258465	91.6725	6.49753	6.54795	6.41037	6.68554	-1.12903	0.258884	0.689772	predicted gene, 32655 [Source:MGI Symbol;Acc:MGI:5591814]	17	36280728	36283507	1	4	havana_tagene
ENSMUSG00000085178	Kdm6bos	lncRNA	-1.08029	-2.11446	0.957066	4.47787	2.14002	2.34302	1.74985	2.9362	-1.12875	0.259004	0.689772	KDM1 lysine (K)-specific demethylase 6B, opposite strand [Source:MGI Symbol;Acc:MGI:1921523]	11	69292339	69293526	1	1	havana
ENSMUSG00000110616	Gm36879	lncRNA	-0.816318	-1.76091	0.724333	6.5058	2.74519	2.84733	2.44212	3.25255	-1.12699	0.259745	0.691055	predicted gene, 36879 [Source:MGI Symbol;Acc:MGI:5596038]	8	22396680	22424329	1	1	havana
ENSMUSG00000102590	Mannr	lncRNA	0.329916	1.25694	0.292904	41.6691	5.37832	5.46953	5.63375	5.30531	1.12636	0.260012	0.691055	Mecom adjacent non-protein coding RNA [Source:MGI Symbol;Acc:MGI:5564803]	3	29945136	29978348	1	4	havana
ENSMUSG00000109311	AI314278	lncRNA	0.104153	1.07486	0.092636	21593.9	14.3936	14.362	14.4167	14.3073	1.12432	0.260877	0.691055	expressed sequence AI314278 [Source:MGI Symbol;Acc:MGI:2141898]	7	89075514	89091136	1	2	havana
ENSMUSG00000051008	4930412M03Rik	lncRNA	-0.172198	-1.12677	0.15325	183.411	7.49757	7.67688	7.5859	7.76787	-1.12364	0.261166	0.691055	RIKEN cDNA 4930412M03 gene [Source:MGI Symbol;Acc:MGI:2443570]	11	60003043	60006083	-1	1	ensembl_havana
ENSMUSG00000039563	2210406O10Rik	lncRNA	0.202694	1.15085	0.18046	160.496	7.30626	7.39337	7.49049	7.29625	1.12321	0.261349	0.691055	RIKEN cDNA 2210406O10 gene [Source:MGI Symbol;Acc:MGI:1923960]	5	36604955	36622197	-1	4	ensembl_havana
ENSMUSG00000111334	Gm30015	lncRNA	0.238441	1.17972	0.212309	153.078	7.20826	7.10383	7.21641	6.99125	1.12308	0.261402	0.691055	predicted gene, 30015 [Source:MGI Symbol;Acc:MGI:5589174]	9	43628138	43657397	-1	6	havana
ENSMUSG00000102101	Zbtb11os1	lncRNA	-0.14344	-1.10454	0.127724	546.133	9.07275	9.27745	9.20703	9.34787	-1.12305	0.261417	0.691055	zinc finger and BTB domain containing 11, opposite strand 1 [Source:MGI Symbol;Acc:MGI:1913641]	16	55793631	55794980	-1	1	havana
ENSMUSG00000110388	Gm30329	lncRNA	-0.733272	-1.66241	0.65315	8.88246	3.15299	3.2642	2.9689	3.55951	-1.12267	0.261577	0.691055	predicted gene, 30329 [Source:MGI Symbol;Acc:MGI:5589488]	8	79952559	79959853	1	1	havana
ENSMUSG00000100480	Gm29156	lncRNA	0.402575	1.32187	0.35882	34.9518	5.08042	5.36979	5.5928	5.14677	1.12194	0.261887	0.691055	predicted gene 29156 [Source:MGI Symbol;Acc:MGI:5579862]	1	43784944	43785442	-1	1	havana
ENSMUSG00000098184	Gm27011	lncRNA	0.345178	1.27031	0.30769	77.6354	6.23181	6.2859	6.45531	6.11649	1.12184	0.261931	0.691055	predicted gene, 27011 [Source:MGI Symbol;Acc:MGI:5504126]	8	122676413	122677384	-1	1	havana
ENSMUSG00000110874	D030045P18Rik	lncRNA	0.297635	1.22913	0.26545	448.342	8.75798	8.63775	8.81212	8.46338	1.12125	0.262183	0.691055	RIKEN cDNA D030045P18 gene [Source:MGI Symbol;Acc:MGI:2443891]	10	45683658	45728379	1	6	havana
ENSMUSG00000115454	Gm49086	lncRNA	0.70815	1.63371	0.631588	12.8221	3.59671	3.33385	3.56116	3.10654	1.12122	0.262194	0.691055	predicted gene, 49086 [Source:MGI Symbol;Acc:MGI:6118474]	14	52257533	52259365	1	1	havana
ENSMUSG00000110419	AW046200	lncRNA	0.165319	1.12141	0.147471	520.149	9.01108	9.07384	9.15635	8.99133	1.12103	0.262275	0.691055	expressed sequence AW046200 [Source:MGI Symbol;Acc:MGI:2142745]	8	58104752	58116464	1	5	havana
ENSMUSG00000120784	Gm56577	lncRNA	-0.205294	-1.15292	0.183137	745.253	9.50296	9.72268	9.63843	9.80693	-1.12099	0.262293	0.691055	predicted gene, 56577 [Source:MGI Symbol;Acc:MGI:7337068]	13	74757356	74758155	1	1	havana_tagene
ENSMUSG00000101450	Gm28941	lncRNA	0.590308	1.50557	0.527	73.3421	6.01	6.05988	6.30215	5.81762	1.12013	0.262659	0.691055	predicted gene 28941 [Source:MGI Symbol;Acc:MGI:5579647]	1	82717412	82718428	1	1	havana
ENSMUSG00000097313	Gm26569	lncRNA	0.346142	1.27116	0.309139	51.2411	5.6555	5.75466	5.94005	5.56927	1.1197	0.262842	0.691055	predicted gene, 26569 [Source:MGI Symbol;Acc:MGI:5477063]	16	29725851	29765572	-1	5	havana
ENSMUSG00000118077	Gm50315	lncRNA	0.490003	1.40445	0.437689	21.6406	4.40739	4.18046	4.46865	3.89227	1.11952	0.262917	0.691055	predicted gene, 50315 [Source:MGI Symbol;Acc:MGI:6303171]	19	5739264	5740038	-1	1	havana
ENSMUSG00000120290	Gm56959	lncRNA	0.139034	1.10117	0.124207	366.664	8.51377	8.57534	8.63916	8.51153	1.11937	0.262981	0.691055	predicted gene, 56959 [Source:MGI Symbol;Acc:MGI:7337831]	10	128172433	128173887	-1	1	havana_tagene
ENSMUSG00000097690	4930505N22Rik	lncRNA	-0.460287	-1.37582	0.411822	19.7804	4.32099	4.31888	4.11579	4.52198	-1.11768	0.263702	0.691758	RIKEN cDNA 4930505N22 gene [Source:MGI Symbol;Acc:MGI:1922306]	19	45986576	46001825	1	2	havana
ENSMUSG00000097004	4731419I09Rik	lncRNA	0.432638	1.3497	0.387506	24.1048	4.58366	4.34562	4.5427	4.14853	1.11647	0.264222	0.691758	RIKEN cDNA 4731419I09 gene [Source:MGI Symbol;Acc:MGI:3704222]	3	89245157	89255138	1	1	havana
ENSMUSG00000097649	Gm10561	lncRNA	-0.365978	-1.28876	0.327857	57.7398	5.81781	5.82062	5.62311	6.01813	-1.11627	0.264305	0.691758	predicted gene 10561 [Source:MGI Symbol;Acc:MGI:3648163]	1	55265410	55274783	1	3	havana
ENSMUSG00000086502	B130055M24Rik	lncRNA	0.257853	1.1957	0.231004	821.056	9.62686	9.42749	9.57254	9.28245	1.11623	0.264325	0.691758	RIKEN cDNA B130055M24 gene [Source:MGI Symbol;Acc:MGI:3590645]	7	127047807	127059532	1	3	ensembl_havana
ENSMUSG00000114771	Gm49064	lncRNA	-0.292102	-1.22442	0.261802	82.6883	6.35318	6.35489	6.23964	6.47014	-1.11574	0.264534	0.691758	predicted gene, 49064 [Source:MGI Symbol;Acc:MGI:6118443]	13	67375061	67378033	-1	1	havana
ENSMUSG00000097402	Gm17399	lncRNA	0.519462	1.43342	0.465643	27.6408	4.71803	4.55887	4.94255	4.17519	1.11558	0.264603	0.691758	predicted gene, 17399 [Source:MGI Symbol;Acc:MGI:4937033]	9	117979299	117999444	1	1	havana
ENSMUSG00000121494	9030619P08Rik	lncRNA	-0.379933	-1.30128	0.340664	3246.2	11.5911	11.6053	11.5106	11.6999	-1.11527	0.264734	0.691758	lymphocyte antigen 6 complex pseudogene [Source:NCBI gene (formerly Entrezgene);Acc:105892]	15	75299450	75303678	-1	6	ensembl_havana
ENSMUSG00000112144	Gm47861	lncRNA	0.893891	1.85818	0.801698	6.21908	2.59476	2.72641	3.22467	2.22816	1.115	0.264851	0.691758	predicted gene, 47861 [Source:MGI Symbol;Acc:MGI:6097076]	6	129215122	129225291	1	3	havana
ENSMUSG00000118132	4833408A19Rik	lncRNA	0.185128	1.13692	0.166086	759.738	9.55349	9.52445	9.61495	9.43396	1.11465	0.264999	0.691758	RIKEN cDNA 4833408A19 gene [Source:MGI Symbol;Acc:MGI:1921038]	19	4049548	4050542	-1	1	havana
ENSMUSG00000084915	C230037L18Rik	lncRNA	0.192225	1.14252	0.172527	454.341	8.79195	9.05007	9.14781	8.95233	1.11417	0.265205	0.691789	RIKEN cDNA C230037L18 gene [Source:MGI Symbol;Acc:MGI:3697701]	15	89360439	89369050	1	3	havana
ENSMUSG00000109816	4930483O08Rik	lncRNA	1.49195	2.81269	1.34434	3.46283	1.60395	2.09146	2.92774	1.25519	1.1098	0.267085	0.695916	RIKEN cDNA 4930483O08 gene [Source:MGI Symbol;Acc:MGI:1922220]	7	132729980	132744186	1	1	havana
ENSMUSG00000085201	Nr6a1os	lncRNA	1.12519	2.1813	1.01406	5.65361	2.33146	2.45508	3.11484	1.79532	1.10958	0.267179	0.695916	nuclear receptor subfamily 6, group A, member 1, opposite strand [Source:MGI Symbol;Acc:MGI:3649430]	2	38713269	38742382	1	2	havana
ENSMUSG00000121190	Gm56997	lncRNA	0.680056	1.6022	0.61319	15.0364	3.78813	3.62748	3.73935	3.5156	1.10905	0.26741	0.695977	predicted gene, 56997 [Source:MGI Symbol;Acc:MGI:7337907]	6	149210343	149211173	-1	1	havana_tagene
ENSMUSG00000097559	D430018E03Rik	lncRNA	0.30185	1.23272	0.27231	156.122	7.25029	7.2104	7.36577	7.05502	1.10848	0.267655	0.695977	RIKEN cDNA D430018E03 gene [Source:MGI Symbol;Acc:MGI:3045245]	5	142859832	142864128	-1	1	havana
ENSMUSG00000120922	Gm56895	lncRNA	-1.58215	-2.99415	1.42741	2.84727	1.50125	0.882643	0.864856	0.90043	-1.1084	0.267687	NA	predicted gene, 56895 [Source:MGI Symbol;Acc:MGI:7337703]	17	74644629	74645605	-1	1	havana_tagene
ENSMUSG00000097899	Gm16894	lncRNA	-1.01688	-2.02353	0.918222	6.66102	2.49639	3.12722	2.62795	3.62648	-1.10744	0.268103	0.695977	predicted gene, 16894 [Source:MGI Symbol;Acc:MGI:4439818]	1	40115388	40125011	-1	1	havana
ENSMUSG00000117901	Gm54798	lncRNA	-0.131543	-1.09546	0.118784	1909.12	10.8735	10.6782	10.6142	10.7422	-1.10741	0.268116	0.695977	predicted gene, 54798 [Source:MGI Symbol;Acc:MGI:6846073]	19	7064834	7065786	-1	1	havana
ENSMUSG00000114907	Gm47794	lncRNA	0.355079	1.27906	0.320681	103.739	6.64188	6.7081	6.86722	6.54899	1.10726	0.26818	0.695977	predicted gene, 47794 [Source:MGI Symbol;Acc:MGI:6096966]	14	6224672	6226412	-1	1	havana
ENSMUSG00000120583	Gm56501	lncRNA	1.43917	2.71165	1.30059	3.44413	1.668	1.73179	2.46259	1.00099	1.10655	0.268487	0.696023	predicted gene, 56501 [Source:MGI Symbol;Acc:MGI:7336916]	18	68140624	68142800	1	1	havana_tagene
ENSMUSG00000096977	Gm10827	lncRNA	0.472712	1.38772	0.427411	23.8948	4.52907	4.76704	5.05941	4.47467	1.10599	0.268731	0.696023	predicted gene 10827 [Source:MGI Symbol;Acc:MGI:3642321]	10	18110801	18121767	1	2	havana
ENSMUSG00000113094	Gm47447	lncRNA	-0.693475	-1.61717	0.627088	9.45536	3.23455	2.86608	2.54074	3.19141	-1.10587	0.268785	0.696023	predicted gene, 47447 [Source:MGI Symbol;Acc:MGI:6096402]	12	84261139	84262911	-1	1	havana
ENSMUSG00000119975	9530004M14Rik	lncRNA	-0.627519	-1.54491	0.568168	11.0468	3.47271	3.52576	3.20691	3.8446	-1.10446	0.269394	0.697094	RIKEN cDNA 9530004M14 gene [Source:MGI Symbol;Acc:MGI:1924620]	8	83128533	83130354	1	1	havana_tagene
ENSMUSG00000110988	Gm29909	lncRNA	-0.589998	-1.50524	0.536254	17.9108	4.01902	3.95745	3.54866	4.36624	-1.10022	0.271236	0.70135	predicted gene, 29909 [Source:MGI Symbol;Acc:MGI:5589068]	9	43519481	43532107	1	2	havana
ENSMUSG00000120952	2010002M09Rik	lncRNA	0.333618	1.26017	0.303481	219.251	7.71995	7.7364	7.89273	7.58007	1.0993	0.271635	0.701872	RIKEN cDNA 2010002M09 gene [Source:MGI Symbol;Acc:MGI:1917091]	3	104128143	104129397	1	1	havana_tagene
ENSMUSG00000070717	Gm10300	lncRNA	0.335247	1.26159	0.305383	62.5254	5.92588	6.10309	6.25325	5.95294	1.09779	0.272296	0.70307	predicted gene 10300 [Source:MGI Symbol;Acc:MGI:3641670]	4	131802008	131804303	1	1	ensembl_havana
ENSMUSG00000114602	Gm49223	lncRNA	-0.644635	-1.56334	0.588762	10.2057	3.32987	3.63939	3.30287	3.97591	-1.0949	0.273561	0.704834	predicted gene, 49223 [Source:MGI Symbol;Acc:MGI:6118679]	13	84422963	84428936	1	1	havana
ENSMUSG00000097292	A230107N01Rik	lncRNA	0.199917	1.14863	0.18262	361.557	8.47429	8.38229	8.48007	8.28451	1.09472	0.273641	0.704834	RIKEN cDNA A230107N01 gene [Source:MGI Symbol;Acc:MGI:2445042]	13	84367700	84370294	-1	2	havana
ENSMUSG00000113492	Gm47792	lncRNA	0.495992	1.41029	0.453291	22.9927	4.46903	4.35644	4.67978	4.03311	1.0942	0.273867	0.704834	predicted gene, 47792 [Source:MGI Symbol;Acc:MGI:6096963]	13	44663034	44664513	1	1	havana
ENSMUSG00000085551	1810063I02Rik	lncRNA	-0.499051	-1.41328	0.45621	25.2374	4.61329	4.48954	4.17188	4.80719	-1.09391	0.273995	0.704834	RIKEN cDNA 1810063I02 gene [Source:MGI Symbol;Acc:MGI:1917104]	11	59812325	59812715	1	1	havana
ENSMUSG00000116819	Gm49586	lncRNA	-0.764774	-1.6991	0.699326	7.03054	2.86087	2.82462	2.53681	3.11244	-1.09359	0.274136	0.704834	predicted gene, 49586 [Source:MGI Symbol;Acc:MGI:6214987]	12	21423766	21424197	1	1	havana
ENSMUSG00000078700	D030028A08Rik	lncRNA	-0.126726	-1.09181	0.115888	650.753	9.34072	9.33701	9.27541	9.39862	-1.09351	0.274168	0.704834	RIKEN cDNA D030028A08 gene [Source:MGI Symbol;Acc:MGI:2441931]	11	96807096	96855886	1	22	havana
ENSMUSG00000092090	Gm3294	lncRNA	-0.66851	-1.58943	0.612183	22.1986	4.28418	3.90406	3.6211	4.18703	-1.09201	0.274828	0.70602	predicted gene 3294 [Source:MGI Symbol;Acc:MGI:3781472]	6	28981451	29028921	1	7	havana
ENSMUSG00000097573	G730003C15Rik	lncRNA	0.139463	1.10149	0.12789	264.879	8.0375	8.13939	8.21155	8.06723	1.09049	0.275498	0.70723	RIKEN cDNA G730003C15 gene [Source:MGI Symbol;Acc:MGI:3641700]	1	59158988	59161300	1	2	ensembl_havana
ENSMUSG00000057359	Gm17494	lncRNA	-0.476157	-1.39103	0.436854	90.4861	6.37419	6.55825	6.31788	6.79863	-1.08997	0.275726	0.707307	predicted gene, 17494 [Source:MGI Symbol;Acc:MGI:4937128]	3	122049607	122087369	-1	2	havana
ENSMUSG00000086716	Gm11629	lncRNA	-0.796029	-1.73631	0.732189	8.38272	3.00671	3.11816	2.65917	3.57714	-1.08719	0.276953	0.709386	predicted gene 11629 [Source:MGI Symbol;Acc:MGI:3650474]	11	97913781	97917571	1	1	havana
ENSMUSG00000120995	Gm51425	lncRNA	0.140346	1.10217	0.129249	1292.13	10.3269	10.3572	10.429	10.2854	1.08586	0.277543	0.709386	predicted gene, 51425 [Source:MGI Symbol;Acc:MGI:6365015]	17	17225327	17261817	1	1	havana_tagene
ENSMUSG00000044694	2010007H06Rik	lncRNA	0.205211	1.15286	0.189156	642.057	9.30469	9.37716	9.48753	9.26678	1.08488	0.277975	0.709386	RIKEN cDNA 2010007H06 gene [Source:MGI Symbol;Acc:MGI:1917099]	9	51189813	51195510	1	2	ensembl_havana
ENSMUSG00000120944	Gm56854	lncRNA	-0.500507	-1.41471	0.461537	17.0131	4.06169	4.27256	3.98915	4.55597	-1.08444	0.278171	0.709386	predicted gene, 56854 [Source:MGI Symbol;Acc:MGI:7337621]	8	85390851	85391202	1	1	havana_tagene
ENSMUSG00000107876	Gm43936	lncRNA	-0.551741	-1.46585	0.508798	15.4818	3.90092	4.23508	3.98245	4.4877	-1.0844	0.278187	0.709386	predicted gene, 43936 [Source:MGI Symbol;Acc:MGI:5690328]	6	86470198	86470891	-1	1	havana
ENSMUSG00000115480	Gm49249	lncRNA	1.18552	2.27445	1.09388	5.47732	1.90319	2.91114	3.20034	2.62195	1.08377	0.278467	0.709386	predicted gene, 49249 [Source:MGI Symbol;Acc:MGI:6118719]	15	8541811	8562278	1	2	havana
ENSMUSG00000106173	Gm42764	lncRNA	1.57286	2.97495	1.45181	2.82837	1.22615	2.0889	2.86452	1.31329	1.08338	0.27864	0.709386	predicted gene 42764 [Source:MGI Symbol;Acc:MGI:5662901]	5	30916376	30917821	1	1	havana
ENSMUSG00000121104	Gm56819	lncRNA	0.398859	1.31847	0.368176	24.9162	4.64886	4.72801	4.89704	4.55898	1.08334	0.278658	0.709386	predicted gene, 56819 [Source:MGI Symbol;Acc:MGI:7337551]	3	95857991	95858385	-1	1	havana_tagene
ENSMUSG00000097268	Gm26805	lncRNA	1.20097	2.29893	1.1086	3.50152	1.76681	2.17693	2.66312	1.69074	1.08332	0.278667	0.709386	predicted gene, 26805 [Source:MGI Symbol;Acc:MGI:5477299]	1	37904380	37910469	1	1	havana
ENSMUSG00000120102	Gm31125	lncRNA	-0.849848	-1.80231	0.784873	5.65047	2.52868	2.7139	2.38288	3.04491	-1.08278	0.278904	0.709386	predicted gene, 31125 [Source:MGI Symbol;Acc:MGI:5590284]	4	106696404	106697274	-1	2	havana_tagene
ENSMUSG00000097767	Miat	lncRNA	-0.295077	-1.22695	0.272701	332.167	8.3187	8.2292	8.08874	8.36967	-1.08205	0.279228	0.709386	myocardial infarction associated transcript (non-protein coding) [Source:MGI Symbol;Acc:MGI:2444886]	5	112361094	112377261	-1	12	havana
ENSMUSG00000087475	4933406I18Rik	lncRNA	0.424386	1.342	0.39222	23.5949	4.545	4.70932	4.92279	4.49585	1.08201	0.279248	0.709386	RIKEN cDNA 4933406I18 gene [Source:MGI Symbol;Acc:MGI:1918295]	7	113914714	114014396	-1	3	havana
ENSMUSG00000121007	Gm57303	lncRNA	-0.742588	-1.67317	0.686366	7.3564	2.85258	3.28787	2.96388	3.61185	-1.08191	0.279291	0.709386	predicted gene, 57303 [Source:MGI Symbol;Acc:MGI:7338519]	5	143024787	143025558	1	1	havana_tagene
ENSMUSG00000064263	Platr26	lncRNA	1.89226	3.71217	1.74913	2.39011	1.1172	1.6713	2.24979	1.0928	1.08183	0.279328	0.709386	pluripotency associated transcript 26 [Source:MGI Symbol;Acc:MGI:2686477]	2	71549682	71561320	1	11	ensembl_havana
ENSMUSG00000114859	Gm47735	lncRNA	-0.855507	-1.80939	0.79223	6.35431	2.54672	3.13421	2.75773	3.51069	-1.07987	0.280199	0.71103	predicted gene, 47735 [Source:MGI Symbol;Acc:MGI:6096874]	19	36325014	36325698	-1	1	havana
ENSMUSG00000108112	Gm45193	lncRNA	-0.318977	-1.24745	0.295492	56.9292	5.8122	5.82316	5.67044	5.97589	-1.07948	0.280375	0.71103	predicted gene 45193 [Source:MGI Symbol;Acc:MGI:5753769]	6	57462106	57603015	1	1	havana
ENSMUSG00000060143	Gm10076	lncRNA	0.225543	1.16922	0.209087	8494.65	13.0152	12.877	12.9848	12.7692	1.0787	0.28072	0.711397	predicted gene 10076 [Source:MGI Symbol;Acc:MGI:3704451]	14	105919259	105919665	1	2	ensembl_havana
ENSMUSG00000085057	Gm13415	lncRNA	0.454117	1.36994	0.421473	24.4011	4.592	4.64471	4.85964	4.42979	1.07745	0.281278	0.712304	predicted gene 13415 [Source:MGI Symbol;Acc:MGI:3651241]	2	24330430	24376867	1	3	havana
ENSMUSG00000116898	Gm49785	lncRNA	0.243349	1.18374	0.226044	83.4156	6.36135	6.49688	6.63189	6.36187	1.07655	0.28168	0.712532	predicted gene, 49785 [Source:MGI Symbol;Acc:MGI:6215307]	16	17349013	17349386	1	1	havana
ENSMUSG00000120464	Gm40572	lncRNA	-0.157884	-1.11565	0.146709	562.284	9.1188	9.23332	9.16771	9.29893	-1.07617	0.281851	0.712532	predicted gene, 40572 [Source:MGI Symbol;Acc:MGI:5623457]	12	108675276	108677245	-1	1	havana_tagene
ENSMUSG00000092187	Gm20457	lncRNA	-0.211984	-1.15828	0.197142	94.2898	6.55774	6.56783	6.4764	6.65925	-1.07529	0.282246	0.712532	predicted gene 20457 [Source:MGI Symbol;Acc:MGI:5141922]	7	63987298	63995712	-1	1	havana
ENSMUSG00000055188	Rbm3os	lncRNA	0.260944	1.19826	0.242769	66.6785	6.05316	6.1109	6.2313	5.99051	1.07487	0.282435	0.712532	RNA binding motif protein 3, opposite strand [Source:MGI Symbol;Acc:MGI:1917476]	X	8011668	8014203	1	2	havana
ENSMUSG00000110656	Gm20735	lncRNA	-1.02097	-2.02928	0.950091	5.216	2.26833	2.52718	1.80529	3.24906	-1.0746	0.282552	0.712532	predicted gene, 20735 [Source:MGI Symbol;Acc:MGI:5434091]	8	123172007	123178061	-1	2	havana
ENSMUSG00000111927	Gm47770	lncRNA	0.4938	1.40815	0.459535	15.3691	3.96761	3.98942	4.21958	3.75927	1.07457	0.282569	0.712532	predicted gene, 47770 [Source:MGI Symbol;Acc:MGI:6096926]	10	17398361	17402662	-1	1	havana
ENSMUSG00000091985	Gm17354	lncRNA	0.14819	1.10818	0.138256	348.309	8.43799	8.42029	8.49042	8.35016	1.07185	0.283787	0.715096	predicted gene, 17354 [Source:MGI Symbol;Acc:MGI:4936988]	4	108491040	108494638	-1	1	havana
ENSMUSG00000117350	Gm49975	lncRNA	-0.955867	-1.93975	0.892343	9.01489	2.90739	2.93434	2.63307	3.2356	-1.07119	0.284085	0.715339	predicted gene, 49975 [Source:MGI Symbol;Acc:MGI:6275248]	18	47287256	47289253	1	2	havana
ENSMUSG00000084854	Gm12678	lncRNA	-0.106437	-1.07657	0.0994142	10678.7	13.3668	13.1919	13.1421	13.2417	-1.07064	0.284332	0.715455	predicted gene 12678 [Source:MGI Symbol;Acc:MGI:3650923]	4	44943697	44949133	1	2	havana
ENSMUSG00000121307		lncRNA	-0.41183	-1.33037	0.38491	182.382	7.31753	7.46555	7.36208	7.56902	-1.06994	0.284647	0.71574	novel transcript	12	17950735	18115611	1	2	havana
ENSMUSG00000121481		lncRNA	-0.417913	-1.33599	0.391261	31.0561	4.90545	5.15253	4.91445	5.39061	-1.06812	0.285468	0.717298	novel transcript	9	48315096	48343280	1	5	havana
ENSMUSG00000091423	Gm17509	lncRNA	0.717027	1.64379	0.672548	9.72218	3.2473	3.38528	3.66691	3.10365	1.06613	0.286363	0.718449	predicted gene, 17509 [Source:MGI Symbol;Acc:MGI:4937143]	13	117355237	117357611	-1	2	ensembl_havana
ENSMUSG00000052658	5830454E08Rik	lncRNA	0.182374	1.13475	0.171121	194.607	7.59207	7.58717	7.67971	7.49463	1.06576	0.286533	0.718449	RIKEN cDNA 5830454E08 gene [Source:MGI Symbol;Acc:MGI:1923350]	9	120406397	120407140	1	2	ensembl_havana
ENSMUSG00000086290	Snhg12	lncRNA	-0.0718185	-1.05104	0.0674262	3239.08	11.6567	11.707	11.6716	11.7425	-1.06514	0.286812	0.718449	small nucleolar RNA host gene 12 [Source:MGI Symbol;Acc:MGI:1916721]	4	132035932	132038762	1	19	havana
ENSMUSG00000101102	Gm28609	lncRNA	1.31684	2.4912	1.23646	5.22296	1.97469	1.99961	2.11121	1.88802	1.06501	0.28687	NA	predicted gene 28609 [Source:MGI Symbol;Acc:MGI:5579315]	1	132974434	132996143	-1	6	havana
ENSMUSG00000117442	1810073O08Rik	lncRNA	-0.31725	-1.24595	0.297893	38.4063	5.2156	5.57218	5.44197	5.70239	-1.06498	0.286884	0.718449	RIKEN cDNA 1810073O08 gene [Source:MGI Symbol;Acc:MGI:1919535]	17	84225366	84229035	1	1	havana
ENSMUSG00000093598	A730085K08Rik	lncRNA	-0.831955	-1.7801	0.781275	7.09732	2.76682	2.82583	2.48312	3.16854	-1.06487	0.286935	0.718449	RIKEN cDNA A730085K08 gene [Source:MGI Symbol;Acc:MGI:3605633]	9	122209640	122227866	-1	1	havana
ENSMUSG00000104328	Gm37323	lncRNA	0.422722	1.34045	0.397669	19.1884	4.2893	4.2037	4.41524	3.99217	1.063	0.287782	0.720062	predicted gene, 37323 [Source:MGI Symbol;Acc:MGI:5610551]	1	4653352	4656475	-1	1	havana
ENSMUSG00000120382	4930558N01Rik	lncRNA	0.151114	1.11043	0.142227	534.473	9.05173	9.06906	9.14435	8.99377	1.06248	0.288018	0.720146	RIKEN cDNA 4930558N01 gene [Source:MGI Symbol;Acc:MGI:1923090]	7	98306100	98307158	1	1	havana_tagene
ENSMUSG00000097076	Platr7	lncRNA	0.736633	1.66628	0.694055	10.1369	3.21661	3.57872	3.8995	3.25795	1.06135	0.288532	0.720702	pluripotency associated transcript 7 [Source:MGI Symbol;Acc:MGI:3045387]	10	84382208	84390241	-1	2	havana
ENSMUSG00000108232	Gm43916	lncRNA	-0.551894	-1.46601	0.520116	12.2846	3.55035	3.88981	3.63156	4.14806	-1.0611	0.288645	0.720702	predicted gene, 43916 [Source:MGI Symbol;Acc:MGI:5690308]	6	120928862	120929828	1	1	havana
ENSMUSG00000108934	Gm44732	lncRNA	-0.952994	-1.93589	0.898669	5.67865	2.3876	1.93402	1.66393	2.20411	-1.06045	0.28894	NA	predicted gene 44732 [Source:MGI Symbol;Acc:MGI:5753308]	7	143013486	143014377	1	1	havana
ENSMUSG00000109783	Gm45338	lncRNA	0.68861	1.61173	0.650445	12.0612	3.43167	3.97093	4.2893	3.65256	1.05868	0.289748	0.722496	predicted gene 45338 [Source:MGI Symbol;Acc:MGI:5791174]	16	23338960	23378831	1	7	havana
ENSMUSG00000086047	9530046B11Rik	lncRNA	0.666427	1.58714	0.629521	9.4245	3.20137	3.45722	3.85683	3.05762	1.05863	0.28977	0.722496	RIKEN cDNA 9530046B11 gene [Source:MGI Symbol;Acc:MGI:1925671]	5	117253283	117256788	1	1	havana
ENSMUSG00000091993	B930036N10Rik	lncRNA	0.623136	1.54022	0.589278	13.5932	3.68145	3.79815	4.09112	3.50518	1.05746	0.290303	0.723318	RIKEN cDNA B930036N10 gene [Source:MGI Symbol;Acc:MGI:3702496]	1	171328136	171331679	-1	2	ensembl_havana
ENSMUSG00000120369	Snhg7	lncRNA	0.116864	1.08437	0.110666	1281.14	10.3138	10.3099	10.3683	10.2514	1.056	0.290968	0.723348	small nucleolar RNA host gene 7 [Source:MGI Symbol;Acc:MGI:1919341]	2	26527180	26530295	-1	4	havana_tagene
ENSMUSG00000091297	Gm8439	lncRNA	-1.37286	-2.58984	1.30047	2.6441	1.3983	1.1708	0.883736	1.45786	-1.05567	0.29112	NA	predicted gene 8439 [Source:MGI Symbol;Acc:MGI:3648581]	4	120445943	120466870	1	1	ensembl_havana
ENSMUSG00000120564	4921520J07Rik	lncRNA	-0.559015	-1.47326	0.529684	12.5275	3.64818	3.84946	3.56844	4.13049	-1.05538	0.291254	0.723348	RIKEN cDNA 4921520J07 gene [Source:MGI Symbol;Acc:MGI:1918169]	7	128124277	128125186	-1	1	havana_tagene
ENSMUSG00000113737	BB123696	lncRNA	0.767073	1.70181	0.727113	8.46214	2.94365	3.04527	3.34902	2.74151	1.05496	0.291445	0.723348	expressed sequence BB123696 [Source:MGI Symbol;Acc:MGI:2145475]	13	52883651	52911241	-1	2	havana
ENSMUSG00000120742	Gm56506	lncRNA	-0.382121	-1.30326	0.36253	36.4419	5.16228	5.112	4.93834	5.28565	-1.05404	0.291865	0.723348	predicted gene, 56506 [Source:MGI Symbol;Acc:MGI:7336926]	18	45691125	45692400	-1	1	havana_tagene
ENSMUSG00000120790	Gm56578	lncRNA	0.352189	1.2765	0.334267	51.2109	5.63165	5.76586	5.94388	5.58783	1.05362	0.292059	0.723348	predicted gene, 56578 [Source:MGI Symbol;Acc:MGI:7337070]	13	14127799	14128973	-1	1	havana_tagene
ENSMUSG00000085741	5430405H02Rik	lncRNA	0.0825657	1.0589	0.0783644	1497.71	10.5445	10.5909	10.6321	10.5497	1.05361	0.292061	0.723348	RIKEN cDNA 5430405H02 gene [Source:MGI Symbol;Acc:MGI:1921737]	2	156685045	156704926	-1	7	havana
ENSMUSG00000097755	2010110K18Rik	lncRNA	0.830495	1.7783	0.788412	6.28977	2.61864	2.71016	2.81957	2.60074	1.05338	0.292168	0.723348	RIKEN cDNA 2010110K18 gene [Source:MGI Symbol;Acc:MGI:1922951]	18	34884796	34891747	1	10	havana
ENSMUSG00000118084	AA388235	lncRNA	-0.374197	-1.29612	0.355425	36.987	5.18703	5.30621	5.14335	5.46906	-1.05281	0.292426	0.723348	expressed sequence AA388235 [Source:MGI Symbol;Acc:MGI:3035178]	17	34200468	34201751	1	1	havana
ENSMUSG00000042857	Gm9776	lncRNA	0.169086	1.12435	0.160622	620.942	9.25242	9.43868	9.52496	9.35241	1.0527	0.292479	0.723348	predicted gene 9776 [Source:MGI Symbol;Acc:MGI:3641792]	13	94492347	94495439	-1	2	ensembl_havana
ENSMUSG00000087360	Gm15104	lncRNA	-0.832525	-1.7808	0.790879	5.27469	2.3965	2.86626	2.53903	3.19349	-1.05266	0.292498	0.723348	predicted gene 15104 [Source:MGI Symbol;Acc:MGI:3705199]	X	149095597	149116061	-1	2	ensembl_havana
ENSMUSG00000113209	1700081N11Rik	lncRNA	-0.275163	-1.21013	0.261427	123.763	6.90007	6.79088	6.6397	6.94206	-1.05254	0.292551	0.723348	RIKEN cDNA 1700081N11 gene [Source:MGI Symbol;Acc:MGI:1920778]	12	54909432	54910465	1	3	havana
ENSMUSG00000074136	4930513N10Rik	lncRNA	0.469675	1.3848	0.447059	75.819	6.09229	6.38657	6.53611	6.23703	1.05059	0.293448	0.72506	RIKEN cDNA 4930513N10 gene [Source:MGI Symbol;Acc:MGI:2443064]	8	96533372	96548356	1	4	ensembl_havana
ENSMUSG00000121020	Gm56859	lncRNA	-0.414791	-1.33311	0.395048	44.4837	5.3879	5.06826	4.8043	5.33222	-1.04998	0.293729	0.725152	predicted gene, 56859 [Source:MGI Symbol;Acc:MGI:7337631]	8	112369876	112370553	-1	1	havana_tagene
ENSMUSG00000097617	Gm10687	lncRNA	0.164758	1.12098	0.157039	284.549	8.13513	8.30012	8.38073	8.21951	1.04915	0.294109	0.725152	predicted gene 10687 [Source:MGI Symbol;Acc:MGI:3642689]	9	44033483	44045836	-1	2	havana
ENSMUSG00000107121	1110006O24Rik	lncRNA	-0.181884	-1.13436	0.173477	178.25	7.46747	7.58033	7.49258	7.66809	-1.04846	0.294426	0.725152	RIKEN cDNA 1110006O24 gene [Source:MGI Symbol;Acc:MGI:1913373]	5	115769103	115769877	-1	1	havana
ENSMUSG00000101162	Gm26728	lncRNA	0.557294	1.47151	0.531843	22.8166	4.35079	4.48553	4.77893	4.19213	1.04785	0.294706	0.725152	predicted gene, 26728 [Source:MGI Symbol;Acc:MGI:5477222]	6	125471381	125486098	1	5	havana
ENSMUSG00000075511	1700001L05Rik	lncRNA	-0.137534	-1.10002	0.131281	2201.71	11.0935	11.1602	11.0994	11.2211	-1.04763	0.29481	0.725152	RIKEN cDNA 1700001L05 gene [Source:MGI Symbol;Acc:MGI:1916541]	15	83238048	83251483	-1	5	ensembl_havana
ENSMUSG00000120850	Gm56765	lncRNA	0.125903	1.09119	0.120188	477.174	8.88779	8.80687	8.87144	8.74229	1.04755	0.294848	0.725152	predicted gene, 56765 [Source:MGI Symbol;Acc:MGI:7337443]	14	77777193	77778490	1	1	havana_tagene
ENSMUSG00000120456	1700080G18Rik	lncRNA	0.294787	1.2267	0.281444	63.2812	5.95935	5.83268	5.99918	5.66618	1.04741	0.294912	0.725152	RIKEN cDNA 1700080G18 gene [Source:MGI Symbol;Acc:MGI:1920783]	6	30047400	30047943	-1	1	havana_tagene
ENSMUSG00000097025	Gm26558	lncRNA	-0.724553	-1.65239	0.692122	6.89439	2.78917	2.98847	2.69768	3.27926	-1.04686	0.295165	0.725274	predicted gene, 26558 [Source:MGI Symbol;Acc:MGI:5477052]	2	70491493	70492453	-1	2	ensembl_havana
ENSMUSG00000097373	Gm26877	lncRNA	0.622379	1.53941	0.594916	10.0985	3.33645	3.38038	3.7029	3.05786	1.04616	0.295486	0.725562	predicted gene, 26877 [Source:MGI Symbol;Acc:MGI:5477371]	13	41513447	41524384	1	1	havana
ENSMUSG00000112964	E430024I08Rik	lncRNA	0.123537	1.0894	0.118301	2651.77	11.3584	11.5036	11.5664	11.4409	1.04426	0.296366	0.72722	RIKEN cDNA E430024I08 gene [Source:MGI Symbol;Acc:MGI:3649010]	13	74581040	74611548	-1	9	havana
ENSMUSG00000115153	Gm49240	lncRNA	0.576962	1.49171	0.553065	22.3843	4.31654	4.61175	4.82061	4.40289	1.04321	0.296851	0.727307	predicted gene, 49240 [Source:MGI Symbol;Acc:MGI:6118707]	15	12194993	12196705	-1	1	havana
ENSMUSG00000110386	Gm42031	lncRNA	0.277475	1.21207	0.265996	1234.6	10.1924	9.92287	10.057	9.78877	1.04315	0.296878	0.727307	predicted gene, 42031 [Source:MGI Symbol;Acc:MGI:5624916]	8	85852501	85858918	-1	1	havana
ENSMUSG00000047692	4930533K18Rik	lncRNA	1.25234	2.38227	1.20097	3.03142	1.65824	1.33013	1.83535	0.824911	1.04277	0.297053	NA	RIKEN cDNA 4930533K18 gene [Source:MGI Symbol;Acc:MGI:1922439]	10	70704474	70770154	1	3	ensembl_havana
ENSMUSG00000115007	5830448L01Rik	lncRNA	0.176111	1.12983	0.168914	223.469	7.78812	7.78632	7.87815	7.69448	1.04261	0.29713	0.727307	RIKEN cDNA 5830448L01 gene [Source:MGI Symbol;Acc:MGI:1923281]	14	34394422	34395742	-1	1	havana
ENSMUSG00000120874	Gm57139	lncRNA	-0.635867	-1.55387	0.610198	10.4396	3.09844	3.94123	3.61014	4.27232	-1.04207	0.297381	0.727307	predicted gene, 57139 [Source:MGI Symbol;Acc:MGI:7338191]	1	91341153	91343508	1	1	havana_tagene
ENSMUSG00000086944	Gm15859	lncRNA	-1.17055	-2.25098	1.12368	3.28214	1.80232	1.48086	1.28337	1.67836	-1.04172	0.297543	NA	predicted gene 15859 [Source:MGI Symbol;Acc:MGI:3801904]	16	4547733	4548673	1	1	havana
ENSMUSG00000085800	1700066O22Rik	lncRNA	1.13475	2.1958	1.0895	3.93155	1.95078	1.84508	2.48891	1.20126	1.04153	0.297628	NA	RIKEN cDNA 1700066O22 gene [Source:MGI Symbol;Acc:MGI:1920651]	18	57637494	57666824	-1	5	havana
ENSMUSG00000097253	Gm26770	lncRNA	0.57398	1.48863	0.551228	14.75	3.84151	3.93863	4.20757	3.66969	1.04128	0.297748	0.727307	predicted gene, 26770 [Source:MGI Symbol;Acc:MGI:5477264]	6	128332967	128335800	1	1	havana
ENSMUSG00000121168	Gm57323	lncRNA	0.328238	1.25548	0.315295	97.2708	6.535	6.66819	6.82425	6.51213	1.04105	0.297852	0.727307	predicted gene, 57323 [Source:MGI Symbol;Acc:MGI:7338559]	5	105841570	105844003	-1	1	havana_tagene
ENSMUSG00000075042	4930431P03Rik	lncRNA	1.13653	2.19852	1.09198	7.36114	2.50415	2.40606	2.68262	2.12949	1.0408	0.297971	0.727307	RIKEN cDNA 4930431P03 gene [Source:MGI Symbol;Acc:MGI:1921145]	14	45192672	45198783	-1	6	havana
ENSMUSG00000085336	Gm11732	lncRNA	-0.580789	-1.49567	0.558801	9.43439	3.19516	3.64073	3.38101	3.90044	-1.03935	0.298643	0.727307	predicted gene 11732 [Source:MGI Symbol;Acc:MGI:3652087]	11	117316995	117329692	1	3	havana
ENSMUSG00000059277	R74862	lncRNA	-0.158666	-1.11625	0.152662	264.714	8.03463	7.89016	7.81383	7.96648	-1.03933	0.298653	0.727307	expressed sequence R74862 [Source:MGI Symbol;Acc:MGI:2142382]	7	142575521	142607423	-1	4	havana
ENSMUSG00000085614	1700123M08Rik	lncRNA	0.1765	1.13014	0.169873	216.35	7.73964	7.88483	7.97754	7.79211	1.03901	0.298801	0.727307	RIKEN cDNA 1700123M08 gene [Source:MGI Symbol;Acc:MGI:1923915]	4	11966565	11994653	1	12	havana
ENSMUSG00000073407	Gm6034	lncRNA	0.559825	1.47409	0.53905	8.23335	3.13819	3.2569	3.52978	2.98402	1.03854	0.299019	0.727307	predicted gene 6034 [Source:MGI Symbol;Acc:MGI:3646212]	17	36353853	36369537	1	1	ensembl_havana
ENSMUSG00000073787	Gm10575	lncRNA	0.26225	1.19935	0.252628	86.4496	6.41676	6.42703	6.54676	6.3073	1.03809	0.299229	0.727307	predicted gene 10575 [Source:MGI Symbol;Acc:MGI:3708765]	7	141041394	141047684	-1	4	havana
ENSMUSG00000099843	Gm7160	lncRNA	0.145567	1.10617	0.14028	387.304	8.59079	8.61004	8.6848	8.53528	1.03769	0.299415	0.727307	predicted gene 7160 [Source:MGI Symbol;Acc:MGI:3646078]	1	105901277	105918027	-1	6	havana
ENSMUSG00000105686	Gm35394	lncRNA	1.03516	2.04934	0.99843	3.32467	1.87544	1.976	2.38824	1.56375	1.03679	0.299833	0.727307	predicted gene, 35394 [Source:MGI Symbol;Acc:MGI:5594553]	5	99421954	99427143	1	1	havana
ENSMUSG00000097604	Gm17322	lncRNA	-0.539234	-1.4532	0.520106	13.0806	3.69259	3.33868	3.03035	3.64701	-1.03678	0.299839	0.727307	predicted gene, 17322 [Source:MGI Symbol;Acc:MGI:4936956]	9	57905324	57914734	1	1	havana
ENSMUSG00000120390	Gm56743	lncRNA	-0.141977	-1.10342	0.136961	947.353	9.86749	9.9029	9.83739	9.9684	-1.03662	0.299914	0.727307	predicted gene, 56743 [Source:MGI Symbol;Acc:MGI:7337399]	15	36770505	36770882	-1	1	havana_tagene
ENSMUSG00000087556	Gm15764	lncRNA	0.997562	1.99662	0.962663	4.24108	2.06636	2.11667	2.85201	1.38133	1.03625	0.300085	0.727307	predicted gene 15764 [Source:MGI Symbol;Acc:MGI:3783206]	16	18235432	18240747	1	2	havana
ENSMUSG00000108236	0610033M10Rik	lncRNA	0.263834	1.20067	0.254764	153.39	7.18365	7.52865	7.68438	7.37292	1.0356	0.300388	0.727307	RIKEN cDNA 0610033M10 gene [Source:MGI Symbol;Acc:MGI:1921343]	6	51377946	51379199	-1	2	havana
ENSMUSG00000120432	Gm56600	lncRNA	0.430696	1.34788	0.415935	24.2671	4.45739	4.79087	4.99961	4.58213	1.03549	0.300441	0.727307	predicted gene, 56600 [Source:MGI Symbol;Acc:MGI:7337114]	16	19059954	19061435	1	1	havana_tagene
ENSMUSG00000087289	4933424M12Rik	lncRNA	0.38182	1.30298	0.368771	31.2443	4.88535	5.26558	5.40375	5.1274	1.03538	0.300489	0.727307	RIKEN cDNA 4933424M12 gene [Source:MGI Symbol;Acc:MGI:1914798]	4	107640880	107647119	1	5	havana
ENSMUSG00000097806	Gm6556	lncRNA	-0.817819	-1.76274	0.791238	9.43131	3.02459	2.9205	2.3858	3.4552	-1.03359	0.301326	0.728836	predicted gene 6556 [Source:MGI Symbol;Acc:MGI:3647197]	13	15614887	15638321	-1	2	havana
ENSMUSG00000121258	Gm57465	lncRNA	0.145004	1.10573	0.14039	237.634	7.88432	7.96988	8.03759	7.90216	1.03286	0.301668	0.729165	predicted gene, 57465 [Source:MGI Symbol;Acc:MGI:7338843]	2	34761088	34762988	1	1	havana_tagene
ENSMUSG00000109841	E330011O21Rik	lncRNA	-0.279754	-1.21399	0.270971	37.3424	5.17136	5.49792	5.36157	5.63428	-1.03241	0.301879	0.729165	RIKEN cDNA E330011O21 gene [Source:MGI Symbol;Acc:MGI:3759668]	16	78047749	78099375	-1	33	havana
ENSMUSG00000111365	Gm47772	lncRNA	0.414688	1.33301	0.401833	35.57	5.11077	5.10783	5.266	4.94966	1.03199	0.302077	0.729165	predicted gene, 47772 [Source:MGI Symbol;Acc:MGI:6096930]	9	24414745	24416881	1	2	havana
ENSMUSG00000121006	Gm56689	lncRNA	0.569399	1.48391	0.552576	9.6571	3.25982	3.39153	3.63186	3.15121	1.03044	0.302802	0.730419	predicted gene, 56689 [Source:MGI Symbol;Acc:MGI:7337292]	X	11945457	11952887	1	1	havana_tagene
ENSMUSG00000114598	D130062J10Rik	lncRNA	-0.676066	-1.59778	0.656462	13.2281	3.6121	3.63051	3.03413	4.22689	-1.02986	0.303075	0.730494	RIKEN cDNA D130062J10 gene [Source:MGI Symbol;Acc:MGI:2441949]	13	98935119	98937918	-1	1	havana
ENSMUSG00000110471	Gm45823	lncRNA	-0.96417	-1.95094	0.936333	5.21862	2.35863	2.29905	1.83457	2.76353	-1.02973	0.303137	NA	predicted gene 45823 [Source:MGI Symbol;Acc:MGI:5804938]	8	84310716	84312154	-1	1	havana
ENSMUSG00000113598	Gm48287	lncRNA	-0.181395	-1.13398	0.176263	154.098	7.22513	7.5515	7.44736	7.65564	-1.02912	0.303425	0.730494	predicted gene, 48287 [Source:MGI Symbol;Acc:MGI:6097724]	13	94782407	94783852	-1	1	havana
ENSMUSG00000120023	Gm57100	lncRNA	-0.894581	-1.85907	0.869274	12.7871	3.30665	2.92381	2.61818	3.22944	-1.02911	0.303426	NA	predicted gene, 57100 [Source:MGI Symbol;Acc:MGI:7338113]	4	154721338	154721819	1	1	havana_tagene
ENSMUSG00000117654	Gm50050	lncRNA	0.37832	1.29983	0.367635	30.8931	4.93649	4.84179	5.0299	4.65367	1.02907	0.303449	0.730494	predicted gene, 50050 [Source:MGI Symbol;Acc:MGI:6275362]	17	33082636	33096916	-1	3	havana
ENSMUSG00000121224	C030014O09Rik	lncRNA	0.375133	1.29696	0.364716	33.1311	5.01371	5.11944	5.29416	4.94473	1.02856	0.303685	0.730568	RIKEN cDNA C030014O09 gene [Source:MGI Symbol;Acc:MGI:1924713]	2	130682101	130682885	1	1	havana_tagene
ENSMUSG00000113918	Gm6566	lncRNA	0.263596	1.20047	0.256555	95.1649	6.50801	6.84847	7.01646	6.68048	1.02744	0.304212	0.730964	predicted gene 6566 [Source:MGI Symbol;Acc:MGI:3647745]	12	87196249	87202260	-1	1	havana
ENSMUSG00000113070	Gm48420	lncRNA	0.225721	1.16936	0.219714	72.5147	6.17469	6.29203	6.39654	6.18751	1.02734	0.30426	0.730964	predicted gene, 48420 [Source:MGI Symbol;Acc:MGI:6097914]	13	95160809	95161408	1	1	havana
ENSMUSG00000121109	Gm57397	lncRNA	0.250794	1.18986	0.244436	101.924	6.64771	6.55461	6.66323	6.44599	1.02601	0.304887	0.731975	predicted gene, 57397 [Source:MGI Symbol;Acc:MGI:7338707]	11	5737922	5738440	-1	1	havana_tagene
ENSMUSG00000118181	Gm53015	lncRNA	0.118429	1.08555	0.115493	1099.1	10.0953	10.1078	10.1648	10.0509	1.02541	0.305168	0.732155	predicted gene, 53015 [Source:MGI Symbol;Acc:MGI:6388904]	19	6806577	6807231	-1	1	havana
ENSMUSG00000110390	Gm45869	lncRNA	0.794346	1.73429	0.775392	6.96808	2.78643	2.80653	3.17526	2.43781	1.02444	0.305626	0.73276	predicted gene 45869 [Source:MGI Symbol;Acc:MGI:5804984]	6	126526832	126533132	-1	1	havana
ENSMUSG00000114288	Gm32123	lncRNA	0.414791	1.33311	0.405621	34.181	5.00521	5.40651	5.62408	5.18893	1.02261	0.306492	0.733212	predicted gene, 32123 [Source:MGI Symbol;Acc:MGI:5591282]	14	25109808	25113350	1	1	havana
ENSMUSG00000006462	A530013C23Rik	lncRNA	0.495082	1.4094	0.484167	35.4463	5.05553	5.09503	5.31654	4.87352	1.02254	0.306524	0.733212	RIKEN cDNA A530013C23 gene [Source:MGI Symbol;Acc:MGI:3041178]	2	167532597	167571092	1	3	ensembl_havana
ENSMUSG00000097519	4930558J18Rik	lncRNA	0.755595	1.68833	0.739326	16.9909	3.85892	3.69707	3.937	3.45714	1.02201	0.306778	0.733212	RIKEN cDNA 4930558J18 gene [Source:MGI Symbol;Acc:MGI:1922573]	1	57398377	57416741	-1	5	havana
ENSMUSG00000121491	2700099C18Rik	lncRNA	0.34724	1.27212	0.339921	87.1371	6.37373	6.54894	6.69485	6.40304	1.02153	0.307003	0.733212	NDC80 homolog, kinetochore complex component pseudogene [Source:NCBI gene (formerly Entrezgene);Acc:77022]	17	95057474	95082579	1	38	havana
ENSMUSG00000101009	1700108F19Rik	lncRNA	-0.769576	-1.70477	0.753403	13.0912	3.49036	3.30606	3.13012	3.482	-1.02147	0.307034	0.733212	RIKEN cDNA 1700108F19 gene [Source:MGI Symbol;Acc:MGI:1920814]	14	76910403	76924609	1	8	havana
ENSMUSG00000085984	1700001G11Rik	lncRNA	0.348581	1.27331	0.341472	40.3567	5.31017	5.42693	5.58944	5.26441	1.02082	0.30734	0.733212	RIKEN cDNA 1700001G11 gene [Source:MGI Symbol;Acc:MGI:1916553]	14	66532771	66534578	-1	5	havana
ENSMUSG00000044867	Gimap1os	lncRNA	0.166172	1.12208	0.162793	287.605	8.13423	8.37964	8.47151	8.28777	1.02076	0.307369	0.733212	GTPase, IMAP family member 1, opposite strand [Source:MGI Symbol;Acc:MGI:3781523]	6	48715266	48718378	-1	3	havana
ENSMUSG00000112466	Gm29674	lncRNA	0.259574	1.19713	0.254388	241.179	7.87815	7.91941	8.03489	7.80393	1.02039	0.307544	0.733212	predicted gene, 29674 [Source:MGI Symbol;Acc:MGI:5588833]	10	107035773	107041636	-1	3	havana
ENSMUSG00000085169	Gm10785	lncRNA	0.254495	1.19292	0.249585	116.68	6.84194	6.88551	7.01082	6.76021	1.01967	0.307884	0.733212	predicted gene 10785 [Source:MGI Symbol;Acc:MGI:3642149]	16	91485786	91512530	1	2	havana
ENSMUSG00000086108	Gm5602	lncRNA	0.165272	1.12138	0.162088	175.218	7.44721	7.43778	7.52637	7.34919	1.01964	0.307899	0.733212	predicted gene 5602 [Source:MGI Symbol;Acc:MGI:3645136]	7	130463015	130468060	-1	1	havana
ENSMUSG00000091864	Gm17102	lncRNA	0.485755	1.40032	0.476669	15.6164	3.9578	3.94434	4.18759	3.7011	1.01906	0.308174	0.733212	predicted gene 17102 [Source:MGI Symbol;Acc:MGI:4937929]	7	41043122	41046871	1	1	havana
ENSMUSG00000087220	Gm11377	lncRNA	0.556193	1.47038	0.545917	12.0199	3.5262	3.56545	3.76672	3.36418	1.01882	0.308287	0.733212	predicted gene 11377 [Source:MGI Symbol;Acc:MGI:3650186]	13	31748732	31757545	1	1	havana
ENSMUSG00000090069	E430024P14Rik	lncRNA	0.198511	1.14751	0.194987	306.159	8.22081	8.25643	8.35366	8.1592	1.01808	0.308641	0.733255	RIKEN cDNA E430024P14 gene [Source:MGI Symbol;Acc:MGI:2445079]	17	8099938	8165258	-1	4	havana
ENSMUSG00000120490	Gm57086	lncRNA	-0.404435	-1.32357	0.397316	21.409	4.42682	4.51187	4.33608	4.68766	-1.01792	0.308717	0.733255	predicted gene, 57086 [Source:MGI Symbol;Acc:MGI:7338085]	4	155029950	155030950	-1	1	havana_tagene
ENSMUSG00000086061	Gm13075	lncRNA	0.109455	1.07882	0.107626	741.042	9.52805	9.53767	9.58911	9.48624	1.01699	0.309158	0.73347	predicted gene 13075 [Source:MGI Symbol;Acc:MGI:3651958]	4	141126140	141138502	1	2	havana
ENSMUSG00000052236	Gm9871	lncRNA	-0.330509	-1.25746	0.325461	38.9424	5.22609	5.29474	5.08245	5.50702	-1.01551	0.309862	0.73347	predicted gene 9871 [Source:MGI Symbol;Acc:MGI:3647145]	6	101751210	101778943	1	3	ensembl_havana
ENSMUSG00000096056	Gm21986	lncRNA	-0.166878	-1.12263	0.164362	139.456	7.12004	7.06546	6.98906	7.14186	-1.01531	0.30996	0.73347	predicted gene 21986 [Source:MGI Symbol;Acc:MGI:5439455]	X	100339445	100364954	1	1	havana
ENSMUSG00000111731	Gm48727	lncRNA	-0.497318	-1.41159	0.489846	16.309	3.93248	4.42097	4.16288	4.67906	-1.01525	0.309985	0.73347	predicted gene, 48727 [Source:MGI Symbol;Acc:MGI:6098386]	10	8779725	8820881	1	1	havana
ENSMUSG00000120246	Lincred1	lncRNA	0.620711	1.53763	0.61146	9.20675	3.22407	3.20425	3.53207	2.87644	1.01513	0.310045	0.73347	long intergenic non-protein coding RNA of erythroid differentiation 1 [Source:MGI Symbol;Acc:MGI:5428668]	2	103734831	103737693	1	1	havana_tagene
ENSMUSG00000087265	Gm12349	lncRNA	-1.1483	-2.21652	1.1313	2.34377	1.38798	2.07555	1.60322	2.54788	-1.01502	0.310096	0.73347	predicted gene 12349 [Source:MGI Symbol;Acc:MGI:3650494]	11	100182497	100184537	1	1	havana
ENSMUSG00000101609	Kcnq1ot1	lncRNA	-0.177065	-1.13058	0.1745	1947.59	10.9085	10.9008	10.8055	10.9961	-1.0147	0.310251	0.73347	KCNQ1 overlapping transcript 1 [Source:MGI Symbol;Acc:MGI:1926855]	7	142731562	142850286	-1	7	havana
ENSMUSG00000111205	Gm39307	lncRNA	-0.607959	-1.5241	0.599711	12.6543	3.62682	3.47537	3.1723	3.77844	-1.01375	0.310701	0.734046	predicted gene, 39307 [Source:MGI Symbol;Acc:MGI:5622192]	9	22171398	22174585	1	1	havana
ENSMUSG00000090185	Gm15523	lncRNA	-0.896889	-1.86205	0.884947	7.34454	2.72361	2.19714	1.95952	2.43476	-1.0135	0.310824	NA	predicted gene 15523 [Source:MGI Symbol;Acc:MGI:3782970]	12	103303165	103314316	1	1	havana
ENSMUSG00000085768	Gm13707	lncRNA	-0.93843	-1.91644	0.927335	4.51689	2.10621	2.40091	1.91279	2.88902	-1.01196	0.311555	NA	predicted gene 13707 [Source:MGI Symbol;Acc:MGI:3651119]	2	73252253	73259486	1	1	havana
ENSMUSG00000084968	Gm12743	lncRNA	0.183255	1.13544	0.181147	111.491	6.79627	6.76052	6.84057	6.68047	1.01163	0.311713	0.734634	predicted gene 12743 [Source:MGI Symbol;Acc:MGI:3651449]	4	108449622	108477046	-1	1	havana
ENSMUSG00000117905	Gm50230	lncRNA	-0.374662	-1.29654	0.370571	35.8922	5.14152	5.17181	5.03329	5.31032	-1.01104	0.311998	0.734634	predicted gene, 50230 [Source:MGI Symbol;Acc:MGI:6303033]	19	4218741	4241046	-1	1	havana
ENSMUSG00000121125	Gm38883	lncRNA	0.364164	1.28714	0.360451	36.992	5.18476	5.09637	5.28995	4.90279	1.0103	0.312352	0.734634	predicted gene, 38883 [Source:MGI Symbol;Acc:MGI:5621768]	6	117855763	117856467	-1	1	havana_tagene
ENSMUSG00000120176	Gm56911	lncRNA	0.616201	1.53283	0.609937	9.17879	3.20797	2.98639	3.09732	2.87546	1.01027	0.312366	0.734634	predicted gene, 56911 [Source:MGI Symbol;Acc:MGI:7337735]	17	15924696	15925119	-1	1	havana_tagene
ENSMUSG00000119945	Gm57301	lncRNA	0.375194	1.29701	0.371388	33.2444	5.02129	4.89111	5.07778	4.70443	1.01025	0.312377	0.734634	predicted gene, 57301 [Source:MGI Symbol;Acc:MGI:7338515]	5	142803640	142804717	1	1	havana_tagene
ENSMUSG00000097099	Gm9917	lncRNA	-0.0842724	-1.06015	0.0834254	2165.5	11.0753	10.9844	10.9443	11.0246	-1.01015	0.312422	0.734634	predicted gene 9917 [Source:MGI Symbol;Acc:MGI:3704343]	9	107436008	107445614	-1	5	havana
ENSMUSG00000075553	Gm5464	lncRNA	0.564376	1.47875	0.559002	21.0622	4.23003	4.69076	4.96481	4.4167	1.00961	0.312681	0.734634	predicted gene 5464 [Source:MGI Symbol;Acc:MGI:3643060]	14	67106299	67109172	1	2	ensembl_havana
ENSMUSG00000120029	Gm56488	lncRNA	0.440999	1.35754	0.436944	32.7017	4.97088	4.8126	5.01083	4.61437	1.00928	0.312841	0.734634	predicted gene, 56488 [Source:MGI Symbol;Acc:MGI:7336890]	18	35087715	35089429	1	1	havana_tagene
ENSMUSG00000120983	Gm57006	lncRNA	0.71488	1.64135	0.708449	11.9367	3.42493	3.449	3.93419	2.96382	1.00908	0.312937	0.734634	predicted gene, 57006 [Source:MGI Symbol;Acc:MGI:7337925]	10	111047417	111050590	1	1	havana_tagene
ENSMUSG00000109715	Gm45606	lncRNA	-0.240891	-1.18172	0.238762	806.933	9.61248	9.55177	9.4356	9.66794	-1.00892	0.313015	0.734634	predicted gene 45606 [Source:MGI Symbol;Acc:MGI:5791442]	11	75421102	75423897	-1	1	havana
ENSMUSG00000100444	C530043A13Rik	lncRNA	0.498	1.41225	0.494372	29.1227	4.77265	4.80803	5.06911	4.54695	1.00734	0.313772	0.735927	RIKEN cDNA C530043A13 gene [Source:MGI Symbol;Acc:MGI:2441914]	1	73561254	73568949	-1	3	havana
ENSMUSG00000096918	Gm16863	lncRNA	-0.443857	-1.36024	0.441263	23.6972	4.52755	4.62083	4.37216	4.8695	-1.00588	0.314475	0.736888	predicted gene, 16863 [Source:MGI Symbol;Acc:MGI:4439787]	16	21066249	21115622	-1	1	havana
ENSMUSG00000105650	Gm42889	lncRNA	1.01198	2.01667	1.00647	7.731	2.63241	2.49079	3.09817	1.88341	1.00548	0.314668	NA	predicted gene 42889 [Source:MGI Symbol;Acc:MGI:5663026]	6	67509473	67533188	1	1	havana
ENSMUSG00000085261	Gm13814	lncRNA	-0.799521	-1.74052	0.795286	13.9188	3.52143	3.24916	3.04759	3.45073	-1.00533	0.31474	0.736888	predicted gene 13814 [Source:MGI Symbol;Acc:MGI:3649319]	2	92314164	92360164	1	2	havana
ENSMUSG00000091192	Sardhos	lncRNA	-0.882602	-1.8437	0.878041	6.84372	2.6668	2.48369	2.14568	2.8217	-1.00519	0.314803	0.736888	sarcosine dehydrogenase, opposite strand [Source:MGI Symbol;Acc:MGI:4937898]	2	27079394	27124722	1	1	havana
ENSMUSG00000114220	Gm10353	lncRNA	-0.320632	-1.24888	0.319325	51.7006	5.66306	5.74542	5.58768	5.90316	-1.00409	0.315334	0.737646	predicted gene 10353 [Source:MGI Symbol;Acc:MGI:3704491]	19	8914339	8918228	-1	1	havana
ENSMUSG00000106157	4930555A03Rik	lncRNA	0.31488	1.24391	0.313812	48.3617	5.58112	5.61105	5.76119	5.4609	1.0034	0.315666	0.737936	RIKEN cDNA 4930555A03 gene [Source:MGI Symbol;Acc:MGI:1922587]	3	150999739	151002981	1	5	havana
ENSMUSG00000056418	BC043934	lncRNA	-0.230068	-1.17289	0.229459	178.145	7.39829	7.79011	7.67011	7.91012	-1.00265	0.316029	0.73794	cDNA sequence BC043934 [Source:MGI Symbol;Acc:MGI:2679715]	9	96317704	96320274	-1	2	ensembl_havana
ENSMUSG00000116760	Gm1604a	lncRNA	0.477326	1.39216	0.476116	38.4676	5.10186	5.44721	5.73965	5.15477	1.00254	0.316082	0.73794	predicted gene 1604A [Source:MGI Symbol;Acc:MGI:3807545]	17	8201354	8320073	-1	5	ensembl_havana
ENSMUSG00000104904	9330198I05Rik	lncRNA	-0.409955	-1.32864	0.409333	19.9319	4.2974	4.55217	4.37449	4.72984	-1.00152	0.316576	0.738608	RIKEN cDNA 9330198I05 gene [Source:MGI Symbol;Acc:MGI:1924810]	5	108508053	108511751	1	1	havana
ENSMUSG00000110230	Gm45846	lncRNA	0.946713	1.92748	0.945821	10.0559	2.88864	3.44106	4.18161	2.70052	1.00094	0.316854	0.73864	predicted gene 45846 [Source:MGI Symbol;Acc:MGI:5804961]	7	122630597	122768901	1	1	havana
ENSMUSG00000120061	Gm56879	lncRNA	0.585362	1.50042	0.584999	11.3906	3.50073	3.46941	3.63552	3.3033	1.00062	0.317011	0.73864	predicted gene, 56879 [Source:MGI Symbol;Acc:MGI:7337671]	17	36015799	36016538	1	1	havana_tagene
ENSMUSG00000085091	Egfros	lncRNA	0.733463	1.66263	0.733315	15.7848	3.72777	3.82081	4.48256	3.15905	1.0002	0.317213	0.73864	epidermal growth factor receptor, opposite strand [Source:MGI Symbol;Acc:MGI:2443051]	11	16765431	16780702	-1	1	havana
ENSMUSG00000120231	Gm56783	lncRNA	0.149399	1.10911	0.149548	235.148	7.86975	7.8454	7.92314	7.76766	0.999003	0.317793	0.739127	predicted gene, 56783 [Source:MGI Symbol;Acc:MGI:7337479]	3	90416394	90417489	1	1	havana_tagene
ENSMUSG00000085415	Selenok-ps1	lncRNA	-0.431286	-1.34844	0.432004	18.1055	4.19061	4.07706	3.89463	4.2595	-0.99834	0.318115	0.739127	selenoprotein K, pseudogene 1 [Source:MGI Symbol;Acc:MGI:3649370]	11	23508058	23508842	-1	1	havana
ENSMUSG00000102097	A930006L05Rik	lncRNA	-0.436291	-1.35312	0.437133	27.1443	4.70513	4.86654	4.65219	5.08088	-0.998074	0.318244	0.739127	RIKEN cDNA A930006L05 gene [Source:MGI Symbol;Acc:MGI:3045290]	9	96587881	96593502	1	1	havana
ENSMUSG00000120703	Gm39816	lncRNA	-0.773623	-1.70956	0.775549	5.5036	2.49503	2.85863	2.55648	3.16077	-0.997516	0.318514	0.739127	predicted gene, 39816 [Source:MGI Symbol;Acc:MGI:5622701]	11	45511198	45644439	-1	1	havana_tagene
ENSMUSG00000116655	Gm35455	lncRNA	-0.566776	-1.48121	0.568485	12.8741	3.60374	3.99991	3.77114	4.22867	-0.996994	0.318768	0.739127	predicted gene, 35455 [Source:MGI Symbol;Acc:MGI:5594614]	17	15372421	15393320	1	1	havana
ENSMUSG00000097622	A330033J07Rik	lncRNA	-0.386376	-1.30711	0.387614	50.5329	5.50048	6.05187	5.82546	6.27829	-0.996808	0.318858	0.739127	RIKEN cDNA A330033J07 gene [Source:MGI Symbol;Acc:MGI:2444369]	13	48197707	48416099	-1	1	havana
ENSMUSG00000062046	5730460C07Rik	lncRNA	-0.921192	-1.89368	0.924643	4.89405	2.21852	2.74052	2.40308	3.07796	-0.996267	0.31912	0.739127	RIKEN cDNA 5730460C07 gene [Source:MGI Symbol;Acc:MGI:1917844]	3	153494942	153497724	-1	1	ensembl_havana
ENSMUSG00000089902	Gm13625	lncRNA	-0.509821	-1.42387	0.511875	23.9304	4.47891	4.64197	4.52779	4.75615	-0.995986	0.319257	0.739127	predicted gene 13625 [Source:MGI Symbol;Acc:MGI:3709621]	2	69701756	69702546	-1	1	havana
ENSMUSG00000114702	Gm40828	lncRNA	1.08818	2.12606	1.09265	3.55101	1.74292	2.01465	2.74749	1.2818	0.995906	0.319296	0.739127	predicted gene, 40828 [Source:MGI Symbol;Acc:MGI:5623713]	13	21661785	21669219	-1	3	ensembl_havana
ENSMUSG00000106032	Gm42463	lncRNA	0.570324	1.48486	0.573207	32.862	4.85485	5.06105	5.24618	4.87591	0.994969	0.319751	0.739127	predicted gene 42463 [Source:MGI Symbol;Acc:MGI:5662600]	3	94320708	94325593	1	1	havana
ENSMUSG00000121066	Gm57402	lncRNA	-0.0801705	-1.05714	0.0805961	587.627	9.19948	9.20788	9.16741	9.24836	-0.994719	0.319873	0.739127	predicted gene, 57402 [Source:MGI Symbol;Acc:MGI:7338717]	11	106047025	106047482	1	1	havana_tagene
ENSMUSG00000097702	Gm26739	lncRNA	-0.707408	-1.63287	0.711385	9.88526	3.2271	3.19748	2.86105	3.5339	-0.994409	0.320024	0.739127	predicted gene, 26739 [Source:MGI Symbol;Acc:MGI:5477233]	8	121325291	121326016	1	1	havana
ENSMUSG00000113035	5830428M24Rik	lncRNA	-0.345917	-1.27096	0.348004	40.2101	5.28283	5.45226	5.28301	5.62151	-0.994002	0.320222	0.739127	RIKEN cDNA 5830428M24 gene [Source:MGI Symbol;Acc:MGI:1923312]	12	69511558	69522361	-1	18	havana
ENSMUSG00000120212	Gm41469	lncRNA	-0.203128	-1.15119	0.2044	261.421	8.00376	8.05754	7.95715	8.15793	-0.99378	0.32033	0.739127	predicted gene, 41469 [Source:MGI Symbol;Acc:MGI:5624354]	16	65461959	65551514	1	3	havana_tagene
ENSMUSG00000093424	6330562C20Rik	lncRNA	-0.27197	-1.20746	0.273885	71.2282	6.13651	6.18844	6.07194	6.30494	-0.993006	0.320707	0.739517	RIKEN cDNA 6330562C20 gene [Source:MGI Symbol;Acc:MGI:1923443]	3	95214387	95222446	-1	3	ensembl_havana
ENSMUSG00000092203	1110038B12Rik	lncRNA	0.134449	1.09767	0.135461	2861.21	11.4687	11.5161	11.5835	11.4487	0.992531	0.320939	0.739573	RIKEN cDNA 1110038B12 gene [Source:MGI Symbol;Acc:MGI:1916013]	17	35167235	35171498	-1	37	havana
ENSMUSG00000106237	Gm8066	lncRNA	-0.690519	-1.61386	0.696326	5.93728	2.68853	2.70379	2.41151	2.99606	-0.99166	0.321363	0.739588	predicted gene 8066 [Source:MGI Symbol;Acc:MGI:3646351]	5	137508515	137515763	1	1	havana
ENSMUSG00000086455	Gm11815	lncRNA	0.506544	1.42064	0.511284	16.0797	3.94965	3.85853	4.09988	3.61718	0.99073	0.321817	0.739588	predicted gene 11815 [Source:MGI Symbol;Acc:MGI:3650511]	4	10487956	10489362	-1	1	havana
ENSMUSG00000087128	Gm12655	lncRNA	0.139927	1.10185	0.141298	380.114	8.56155	8.63201	8.70508	8.55895	0.990296	0.322029	0.739588	predicted gene 12655 [Source:MGI Symbol;Acc:MGI:3651648]	4	94348510	94365475	-1	4	havana
ENSMUSG00000105139	Gm19391	lncRNA	0.272317	1.20775	0.275005	91.1735	6.48566	6.44972	6.5846	6.31484	0.990226	0.322064	0.739588	predicted gene, 19391 [Source:MGI Symbol;Acc:MGI:5011576]	3	109027849	109030211	-1	2	havana
ENSMUSG00000110830	Gm46218	lncRNA	0.284298	1.21782	0.287159	183.984	7.4732	7.49358	7.61407	7.3731	0.990039	0.322155	0.739588	predicted gene, 46218 [Source:MGI Symbol;Acc:MGI:5825855]	10	29172967	29189821	-1	2	havana
ENSMUSG00000116604	Gm49745	lncRNA	0.257349	1.19528	0.259958	71.3484	6.0795	6.49699	6.6323	6.36167	0.989962	0.322192	0.739588	predicted gene, 49745 [Source:MGI Symbol;Acc:MGI:6215237]	16	20385108	20387258	1	1	havana
ENSMUSG00000120101	Gm56842	lncRNA	0.549182	1.46326	0.555219	17.3657	4.05415	4.02246	4.29035	3.75456	0.989128	0.322601	0.740047	predicted gene, 56842 [Source:MGI Symbol;Acc:MGI:7337597]	8	127321430	127322648	1	1	havana_tagene
ENSMUSG00000109846	Gm45627	lncRNA	0.820573	1.76611	0.830266	5.87248	2.56043	2.37505	2.76322	1.98688	0.988326	0.322993	NA	predicted gene 45627 [Source:MGI Symbol;Acc:MGI:5791463]	8	35125260	35126523	-1	1	havana
ENSMUSG00000087259	2610035D17Rik	lncRNA	0.326237	1.25374	0.330147	1992.84	10.866	11.1524	11.353	10.9517	0.988159	0.323075	0.740187	RIKEN cDNA 2610035D17 gene [Source:MGI Symbol;Acc:MGI:1919636]	11	112934701	113092720	-1	31	havana
ENSMUSG00000121595		lncRNA	-0.201711	-1.15006	0.204226	252.886	7.8528	8.42753	8.33687	8.51819	-0.987682	0.323308	0.740187	novel transcript	5	109844839	109899584	-1	1	havana
ENSMUSG00000086241	4930483K19Rik	lncRNA	0.511092	1.42513	0.51758	16.0976	3.95146	4.24962	4.47933	4.01992	0.987466	0.323414	0.740187	RIKEN cDNA 4930483K19 gene [Source:MGI Symbol;Acc:MGI:1922203]	10	76381705	76398060	-1	1	havana
ENSMUSG00000097248	Gm2694	lncRNA	1.34626	2.54253	1.36349	5.3349	2.02288	1.66792	1.95551	1.38033	0.987367	0.323463	NA	predicted gene 2694 [Source:MGI Symbol;Acc:MGI:3780864]	8	88187097	88252195	1	32	havana
ENSMUSG00000100627	A830008E24Rik	lncRNA	-0.264816	-1.20148	0.268222	75.3967	6.20194	5.96685	5.86014	6.07356	-0.987304	0.323494	0.740187	RIKEN cDNA A830008E24 gene [Source:MGI Symbol;Acc:MGI:3041183]	1	153913343	153993697	-1	8	havana
ENSMUSG00000087367	Gm15491	lncRNA	0.204668	1.15242	0.207563	172.436	7.4128	7.47232	7.55474	7.38989	0.98605	0.324108	0.741117	predicted gene 15491 [Source:MGI Symbol;Acc:MGI:3782937]	19	45737947	45740756	1	1	havana
ENSMUSG00000084772	Gm15473	lncRNA	0.766179	1.70076	0.77838	10.5038	3.19417	2.99487	3.57627	2.41348	0.984325	0.324956	0.742433	predicted gene 15473 [Source:MGI Symbol;Acc:MGI:3705105]	6	17058805	17064995	-1	1	havana
ENSMUSG00000100213	Gm28151	lncRNA	0.231517	1.17407	0.235274	324.094	8.27526	8.56844	8.68117	8.4557	0.984028	0.325102	0.742433	predicted gene 28151 [Source:MGI Symbol;Acc:MGI:5578857]	1	46888689	46889639	-1	1	havana
ENSMUSG00000089983	2010320O07Rik	lncRNA	-1.11639	-2.16803	1.13455	5.40195	2.20468	1.89223	1.23472	2.54973	-0.983991	0.32512	NA	RIKEN cDNA 2010320O07 gene [Source:MGI Symbol;Acc:MGI:1917131]	18	38342825	38362216	1	3	havana
ENSMUSG00000085039	Gm15927	lncRNA	0.368286	1.29082	0.374553	105.809	6.64266	6.76381	7.00985	6.51778	0.983268	0.325475	0.742487	predicted gene 15927 [Source:MGI Symbol;Acc:MGI:3801889]	7	3635113	3647886	-1	5	havana
ENSMUSG00000121083	4930423K06Rik	lncRNA	0.121805	1.0881	0.12392	558.339	9.11519	9.20662	9.27104	9.14219	0.982934	0.32564	0.742487	RIKEN cDNA 4930423K06 gene [Source:MGI Symbol;Acc:MGI:1921890]	15	89258111	89259912	1	1	havana_tagene
ENSMUSG00000119963	Gm57068	lncRNA	0.604473	1.52042	0.615183	9.52289	3.13225	3.37805	3.64192	3.11418	0.98259	0.325809	0.742487	predicted gene, 57068 [Source:MGI Symbol;Acc:MGI:7338049]	4	57956895	57959025	1	1	havana_tagene
ENSMUSG00000108448	Gm21269	lncRNA	1.37834	2.59969	1.40353	2.41269	1.21704	1.88523	2.36412	1.40634	0.982055	0.326073	0.742487	predicted gene, 21269 [Source:MGI Symbol;Acc:MGI:5434624]	7	73466294	73488646	1	1	havana
ENSMUSG00000078314	Gm14762	lncRNA	0.241655	1.18235	0.246119	98.4031	6.51881	7.00187	7.08715	6.9166	0.98186	0.326169	0.742487	predicted gene 14762 [Source:MGI Symbol;Acc:MGI:3705212]	X	84869498	84878437	1	2	ensembl_havana
ENSMUSG00000117541	Gm50048	lncRNA	-1.05224	-2.07374	1.07255	5.88781	2.31566	1.87324	2.00999	1.7365	-0.981062	0.326562	NA	predicted gene, 50048 [Source:MGI Symbol;Acc:MGI:6275358]	18	15536144	15563847	1	1	havana
ENSMUSG00000101905	4930439D14Rik	lncRNA	0.929591	1.90474	0.947714	5.7214	2.38135	2.34736	2.90356	1.79115	0.980878	0.326653	NA	RIKEN cDNA 4930439D14 gene [Source:MGI Symbol;Acc:MGI:1925417]	1	156767408	156767766	1	1	havana
ENSMUSG00000098098	Bvht	lncRNA	-0.130631	-1.09477	0.13327	434.738	8.75879	8.73844	8.68126	8.79561	-0.980196	0.326989	0.74388	braveheart long non-coding RNA [Source:MGI Symbol;Acc:MGI:5434104]	18	61747529	61780560	1	20	havana
ENSMUSG00000079179	Rab10os	lncRNA	-0.12954	-1.09394	0.132295	4339.57	12.0669	12.1349	12.0637	12.2062	-0.979176	0.327493	0.74394	RAB10, member RAS oncogene family, opposite strand [Source:MGI Symbol;Acc:MGI:1921423]	12	3285442	3300383	1	39	ensembl_havana
ENSMUSG00000092274	Neat1	lncRNA	-0.110029	-1.07925	0.112447	451181	18.7706	18.6804	18.6234	18.7374	-0.978494	0.32783	0.74394	nuclear paraspeckle assembly transcript 1 (non-protein coding) [Source:MGI Symbol;Acc:MGI:1914211]	19	5874736	5895898	-1	4	havana
ENSMUSG00000116287	Gm3924	lncRNA	-0.274875	-1.20989	0.280981	51.3182	5.66374	5.76298	5.60923	5.91673	-0.978268	0.327942	0.74394	predicted gene 3924 [Source:MGI Symbol;Acc:MGI:3782098]	15	78929799	78935376	-1	1	havana
ENSMUSG00000112302	Gm48226	lncRNA	0.0920356	1.06587	0.0941383	1698.31	10.7203	10.766	10.8098	10.7222	0.977663	0.328241	0.74394	predicted gene, 48226 [Source:MGI Symbol;Acc:MGI:6097627]	12	78269060	78273299	-1	1	havana
ENSMUSG00000085133	B930095G15Rik	lncRNA	-0.100681	-1.07228	0.102989	2198.2	11.0958	11.1345	11.0819	11.1871	-0.977586	0.328279	0.74394	RIKEN cDNA B930095G15 gene [Source:MGI Symbol;Acc:MGI:2443701]	14	121486118	121491383	1	1	havana
ENSMUSG00000086320	Gm12840	lncRNA	-0.302363	-1.23316	0.309457	388.874	8.45556	8.02771	7.86713	8.18828	-0.977077	0.328531	0.74394	predicted gene 12840 [Source:MGI Symbol;Acc:MGI:3650917]	4	117557385	117558120	1	1	havana
ENSMUSG00000085952	Gm12315	lncRNA	-0.306688	-1.23687	0.314086	57.8701	5.80982	6.03288	5.8769	6.18886	-0.976446	0.328844	0.74394	predicted gene 12315 [Source:MGI Symbol;Acc:MGI:3652244]	11	70513853	70516387	-1	1	havana
ENSMUSG00000085360	Arhgap27os2	lncRNA	-0.12123	-1.08766	0.124167	518.041	9.00097	8.85358	8.79427	8.9129	-0.976354	0.328889	0.74394	Rho GTPase activating protein 27, opposite strand 2 [Source:MGI Symbol;Acc:MGI:3650160]	11	103246527	103251918	1	1	havana
ENSMUSG00000119952	Gm31005	lncRNA	0.732373	1.66137	0.750349	6.48663	2.73264	2.84153	3.09277	2.59029	0.976042	0.329044	0.74394	predicted gene, 31005 [Source:MGI Symbol;Acc:MGI:5590164]	11	97192965	97201105	-1	2	havana_tagene
ENSMUSG00000116851	Gm35576	lncRNA	0.467124	1.38235	0.478861	32.5588	4.91605	5.0641	5.38027	4.74793	0.975489	0.329318	0.74394	predicted gene, 35576 [Source:MGI Symbol;Acc:MGI:5594735]	17	15482976	15505620	-1	1	havana
ENSMUSG00000108760	Gm31897	lncRNA	0.674881	1.59646	0.691854	10.3677	3.20721	3.70688	3.99333	3.42043	0.975466	0.329329	0.74394	predicted gene, 31897 [Source:MGI Symbol;Acc:MGI:5591056]	7	126886901	126889791	1	2	havana
ENSMUSG00000108079	Gm44210	lncRNA	-0.29687	-1.22848	0.30457	45.2765	5.48164	5.56169	5.4011	5.72229	-0.974718	0.3297	0.74394	predicted gene, 44210 [Source:MGI Symbol;Acc:MGI:5690602]	6	87705968	87708464	-1	2	havana
ENSMUSG00000117421	Gm41639	lncRNA	-0.549093	-1.46317	0.563375	15.5429	3.88759	3.89749	3.60881	4.18618	-0.97465	0.329734	0.74394	predicted gene, 41639 [Source:MGI Symbol;Acc:MGI:5624524]	17	84258420	84259892	-1	1	havana
ENSMUSG00000072683	Gm7457	lncRNA	0.149838	1.10945	0.153955	477.054	8.86432	8.85554	8.93388	8.7772	0.973263	0.330423	0.745021	predicted gene 7457 [Source:MGI Symbol;Acc:MGI:3648132]	6	142759957	142779220	1	2	havana
ENSMUSG00000114255	Gm10734	lncRNA	-0.161247	-1.11825	0.166042	842.08	9.67618	9.40098	9.33776	9.4642	-0.971122	0.331488	0.746228	predicted gene 10734 [Source:MGI Symbol;Acc:MGI:3642559]	13	115226037	115227523	1	1	havana
ENSMUSG00000121242	Gm57173	lncRNA	0.66848	1.5894	0.688478	10.4287	3.18381	3.68983	4.14435	3.23531	0.970952	0.331572	0.746228	predicted gene, 57173 [Source:MGI Symbol;Acc:MGI:7338259]	1	71975569	71977777	-1	1	havana_tagene
ENSMUSG00000104671	Gm43062	lncRNA	0.216368	1.16181	0.223128	101.161	6.64541	6.77384	6.87687	6.67082	0.969706	0.332193	0.746228	predicted gene 43062 [Source:MGI Symbol;Acc:MGI:5663199]	3	102978490	102979808	1	1	havana
ENSMUSG00000086900	Kcnab3os	lncRNA	-0.738849	-1.66884	0.761976	6.99808	2.75387	2.97408	2.51186	3.4363	-0.969648	0.332222	0.746228	potassium voltage-gated channel, shaker-related subfamily, beta member 3, opposite strand [Source:MGI Symbol;Acc:MGI:3801910]	11	69220651	69222948	-1	1	havana
ENSMUSG00000111761	9230112J17Rik	lncRNA	-0.29072	-1.22325	0.300144	136.76	7.04281	7.18302	7.03832	7.32771	-0.968602	0.332744	0.746228	RIKEN cDNA 9230112J17 gene [Source:MGI Symbol;Acc:MGI:1924999]	9	60431250	60453185	-1	4	havana
ENSMUSG00000115869	Gm31814	lncRNA	-0.420639	-1.33852	0.434347	32.4873	4.92266	5.2663	5.03324	5.49936	-0.96844	0.332825	0.746228	predicted gene, 31814 [Source:MGI Symbol;Acc:MGI:5590973]	16	24004770	24081909	-1	15	havana
ENSMUSG00000020992	4930512B01Rik	lncRNA	0.201844	1.15017	0.208447	158.997	7.29733	7.24062	7.31331	7.16793	0.96832	0.332884	0.746228	RIKEN cDNA 4930512B01 gene [Source:MGI Symbol;Acc:MGI:1921974]	12	69837062	69887253	1	3	ensembl_havana
ENSMUSG00000114830	Gm47400	lncRNA	0.452823	1.36872	0.467663	19.4583	4.23171	4.57506	4.811	4.33912	0.968267	0.332911	0.746228	predicted gene, 47400 [Source:MGI Symbol;Acc:MGI:6096328]	13	38818947	38821092	1	1	havana
ENSMUSG00000108311	Gm44737	lncRNA	-1.0313	-2.04387	1.06522	4.48592	2.05339	2.39124	1.88058	2.90189	-0.968162	0.332964	0.746228	predicted gene 44737 [Source:MGI Symbol;Acc:MGI:5753313]	7	73280365	73287836	1	1	havana
ENSMUSG00000120333	Gm36587	lncRNA	-0.703413	-1.62835	0.726682	11.0696	3.21215	3.70457	3.20897	4.20018	-0.967978	0.333055	0.746228	predicted gene, 36587 [Source:MGI Symbol;Acc:MGI:5595746]	16	91130921	91164032	-1	3	havana_tagene
ENSMUSG00000106847	Peg13	lncRNA	0.0818588	1.05838	0.084613	9677.04	13.2367	13.2376	13.2778	13.1974	0.967449	0.33332	0.746351	paternally expressed 13 [Source:MGI Symbol;Acc:MGI:2663476]	15	72677449	72682173	-1	1	havana
ENSMUSG00000106783	Chaer1	lncRNA	0.409199	1.32795	0.423468	21.7808	4.40919	4.40864	4.56477	4.25251	0.966304	0.333892	0.746665	cardiac hypertrophy associated epigenetic regulator 1 [Source:MGI Symbol;Acc:MGI:5624990]	5	77283791	77288173	-1	6	havana
ENSMUSG00000096948	Gm4221	lncRNA	0.221502	1.16595	0.2293	135.447	7.03329	7.31144	7.41791	7.20497	0.96599	0.334049	0.746665	predicted gene 4221 [Source:MGI Symbol;Acc:MGI:3782397]	18	55123334	55212486	1	5	havana
ENSMUSG00000087177	E130307A14Rik	lncRNA	-0.0958113	-1.06867	0.0991929	1383.4	10.4233	10.5659	10.5197	10.6122	-0.965909	0.33409	0.746665	RIKEN cDNA E130307A14 gene [Source:MGI Symbol;Acc:MGI:3036287]	10	39497408	39608012	-1	27	havana
ENSMUSG00000120265	Gm26698	lncRNA	0.431759	1.34888	0.447408	54.0006	5.63418	5.69898	5.94868	5.44927	0.965024	0.334533	0.746855	predicted gene, 26698 [Source:MGI Symbol;Acc:MGI:5477192]	12	86938174	86939351	-1	3	havana_tagene
ENSMUSG00000087626	Gm15050	lncRNA	-0.375357	-1.29716	0.38911	30.3865	4.89317	5.07815	4.92351	5.2328	-0.964655	0.334718	0.746855	predicted gene 15050 [Source:MGI Symbol;Acc:MGI:3705180]	6	52149861	52151039	1	1	havana
ENSMUSG00000111722	Gm47270	lncRNA	0.2932	1.22536	0.304121	41.5465	5.37251	5.31076	5.44492	5.17659	0.964092	0.335	0.746855	predicted gene, 47270 [Source:MGI Symbol;Acc:MGI:6096107]	9	65360897	65367681	1	1	havana
ENSMUSG00000097882	0610038B21Rik	lncRNA	-0.247603	-1.18723	0.256847	232.281	7.81148	7.92356	7.815	8.03212	-0.964008	0.335042	0.746855	RIKEN cDNA 0610038B21 gene [Source:MGI Symbol;Acc:MGI:1917595]	8	78243685	78250527	1	4	havana
ENSMUSG00000104950	4833413G10Rik	lncRNA	-0.145761	-1.10631	0.151261	2651.95	11.356	11.3986	11.3217	11.4755	-0.963645	0.335224	0.746855	RIKEN cDNA 4833413G10 gene [Source:MGI Symbol;Acc:MGI:1921834]	5	3679777	3681722	-1	1	havana
ENSMUSG00000091623	Gm17092	lncRNA	0.42026	1.33817	0.436432	52.5873	5.60863	5.62658	5.8553	5.39785	0.962944	0.335575	0.74717	predicted gene 17092 [Source:MGI Symbol;Acc:MGI:4937919]	5	100125545	100128030	1	2	ensembl_havana
ENSMUSG00000118449	Gm3625	lncRNA	0.106746	1.0768	0.110934	384.689	8.57337	8.75724	8.81053	8.70395	0.962248	0.335925	0.747394	predicted gene 3625 [Source:MGI Symbol;Acc:MGI:3781801]	12	4639797	4643029	-1	2	ensembl_havana
ENSMUSG00000056771	Gm10010	lncRNA	-0.305257	-1.23564	0.317426	50.0754	5.56274	5.98521	5.85734	6.11307	-0.961662	0.336219	0.747394	predicted gene 10010 [Source:MGI Symbol;Acc:MGI:3641978]	6	128164781	128177608	-1	6	ensembl_havana
ENSMUSG00000120258	Gm56596	lncRNA	0.304635	1.23511	0.316836	35.2749	5.14429	5.18961	5.3136	5.06563	0.961489	0.336306	0.747394	predicted gene, 56596 [Source:MGI Symbol;Acc:MGI:7337106]	16	94327904	94328247	1	1	havana_tagene
ENSMUSG00000043993	2900052L18Rik	lncRNA	0.135303	1.09832	0.141082	1325.97	10.3447	10.5239	10.6009	10.4469	0.959041	0.337538	0.748312	RIKEN cDNA 2900052L18 gene [Source:MGI Symbol;Acc:MGI:1924085]	11	120117214	120122464	-1	4	ensembl_havana
ENSMUSG00000109455	Gm44710	lncRNA	-0.40699	-1.32592	0.424524	20.9631	4.39468	4.38364	4.19558	4.5717	-0.958696	0.337712	0.748312	predicted gene 44710 [Source:MGI Symbol;Acc:MGI:5753286]	7	28078405	28091939	1	1	havana
ENSMUSG00000093452	Zfhx2os	lncRNA	-0.708883	-1.63454	0.739664	10.6785	3.27385	3.25955	2.80755	3.71156	-0.958385	0.337869	0.748312	zinc finger homeobox 2, opposite strand [Source:MGI Symbol;Acc:MGI:3620246]	14	55291326	55313330	1	2	havana
ENSMUSG00000117255	Gm49864	lncRNA	0.527356	1.44129	0.550256	23.387	4.42738	4.47642	4.81368	4.13916	0.958384	0.337869	0.748312	predicted gene, 49864 [Source:MGI Symbol;Acc:MGI:6270538]	17	29018468	29020597	-1	1	havana
ENSMUSG00000086794	Gm11642	lncRNA	0.562943	1.47728	0.587453	27.0197	4.6099	4.64772	4.89051	4.40494	0.958278	0.337923	0.748312	predicted gene 11642 [Source:MGI Symbol;Acc:MGI:3651889]	11	103614776	103615358	1	1	havana
ENSMUSG00000085881	Gm15912	lncRNA	-0.28056	-1.21467	0.292933	65.6597	6.01517	5.97642	5.84694	6.1059	-0.957761	0.338183	0.748312	predicted gene 15912 [Source:MGI Symbol;Acc:MGI:3801895]	13	74156125	74157488	-1	2	havana
ENSMUSG00000115109	Gm49032	lncRNA	-0.460988	-1.37648	0.481327	23.2878	4.46371	4.7202	4.43812	5.00227	-0.957745	0.338191	0.748312	predicted gene, 49032 [Source:MGI Symbol;Acc:MGI:6118403]	14	34490913	34492012	-1	1	havana
ENSMUSG00000087662	Gm11373	lncRNA	-0.592756	-1.50812	0.620349	12.763	3.61674	3.43482	3.26105	3.60858	-0.95552	0.339315	0.749868	predicted gene 11373 [Source:MGI Symbol;Acc:MGI:3651828]	13	31509917	31514750	-1	1	havana
ENSMUSG00000097990	Gm19557	lncRNA	0.236609	1.17822	0.247624	149.698	7.1922	7.27924	7.40001	7.15846	0.955517	0.339316	0.749868	predicted gene, 19557 [Source:MGI Symbol;Acc:MGI:5011742]	19	47501421	47505017	1	1	havana
ENSMUSG00000099923	1700105P06Rik	lncRNA	-0.374493	-1.29638	0.39233	29.8072	4.86922	4.98193	4.79582	5.16805	-0.954536	0.339813	0.750392	RIKEN cDNA 1700105P06 gene [Source:MGI Symbol;Acc:MGI:1915479]	19	7359902	7361737	1	1	havana
ENSMUSG00000108393	Gm32633	lncRNA	-0.334816	-1.26122	0.350881	44.9147	5.45864	5.47817	5.31922	5.63712	-0.954214	0.339975	0.750392	predicted gene, 32633 [Source:MGI Symbol;Acc:MGI:5591792]	7	63651603	63671126	1	2	havana
ENSMUSG00000107043	Gm42849	lncRNA	0.370765	1.29304	0.389264	19.4359	4.24822	4.66279	4.85122	4.47436	0.952477	0.340855	0.751867	predicted gene 42849 [Source:MGI Symbol;Acc:MGI:5662986]	5	34104370	34106176	1	1	havana
ENSMUSG00000121027	Gm56673	lncRNA	0.383016	1.30407	0.402496	20.6864	4.36355	4.59835	4.77991	4.41679	0.951601	0.3413	0.752272	predicted gene, 56673 [Source:MGI Symbol;Acc:MGI:7337260]	19	37363776	37364714	-1	1	havana_tagene
ENSMUSG00000110594	Gm33103	lncRNA	0.508841	1.42291	0.5349	10.1188	3.39261	3.53461	3.72862	3.34061	0.951282	0.341461	0.752272	predicted gene, 33103 [Source:MGI Symbol;Acc:MGI:5592262]	8	69423797	69454335	-1	1	havana
ENSMUSG00000115026	Gm49041	lncRNA	-0.417871	-1.33595	0.439617	33.245	4.97527	4.89383	4.6992	5.08847	-0.950535	0.341841	0.752642	predicted gene, 49041 [Source:MGI Symbol;Acc:MGI:6118414]	6	39184002	39184545	1	1	havana
ENSMUSG00000098243	Gm4258	lncRNA	-0.828436	-1.77576	0.871848	7.53773	2.78376	2.68668	2.41329	2.96007	-0.950208	0.342007	NA	predicted gene 4258 [Source:MGI Symbol;Acc:MGI:3782435]	1	137826327	137937516	1	6	havana
ENSMUSG00000078444	Gm10941	lncRNA	0.272142	1.2076	0.286602	97.5942	6.54931	6.54879	6.67454	6.42304	0.949546	0.342343	0.753281	predicted gene 10941 [Source:MGI Symbol;Acc:MGI:3779151]	10	77093610	77095057	-1	1	ensembl_havana
ENSMUSG00000086924	Gm11766	lncRNA	-0.0855745	-1.06111	0.0902327	1121.41	10.0992	9.89461	9.85283	9.9364	-0.948376	0.342938	0.754125	predicted gene 11766 [Source:MGI Symbol;Acc:MGI:3650673]	11	119829337	119832900	1	1	havana
ENSMUSG00000113535	AU015791	lncRNA	-2.22185	-4.66492	2.34399	1.50011	0.811372	0.328712	0	0.657423	-0.947895	0.343183	NA	expressed sequence AU015791 [Source:MGI Symbol;Acc:MGI:2144938]	12	105479639	105481513	1	5	havana
ENSMUSG00000120054	Gm57214	lncRNA	0.850058	1.80257	0.896862	4.89618	2.29045	2.51225	2.89424	2.13026	0.947814	0.343224	0.754287	predicted gene, 57214 [Source:MGI Symbol;Acc:MGI:7338341]	7	28080088	28081397	-1	1	havana_tagene
ENSMUSG00000086350	B230369F24Rik	lncRNA	-0.156791	-1.1148	0.165597	779.445	9.56912	9.35493	9.27888	9.43097	-0.946821	0.34373	0.754623	RIKEN cDNA B230369F24 gene [Source:MGI Symbol;Acc:MGI:2443392]	1	178105162	178146114	-1	7	havana
ENSMUSG00000120923	Gm56736	lncRNA	0.334615	1.26104	0.353493	36.0925	5.13641	5.34671	5.54011	5.15331	0.946595	0.343845	0.754623	predicted gene, 56736 [Source:MGI Symbol;Acc:MGI:7337385]	15	85519051	85520496	1	1	havana_tagene
ENSMUSG00000103583	Gm38325	lncRNA	-0.83232	-1.78055	0.879704	5.58567	2.36011	2.77512	2.32026	3.22998	-0.946136	0.344079	0.754623	predicted gene, 38325 [Source:MGI Symbol;Acc:MGI:5611553]	1	165321360	165322736	-1	1	havana
ENSMUSG00000101225	1700008J07Rik	lncRNA	0.0892268	1.0638	0.0943754	1096.63	10.0932	10.0651	10.1096	10.0206	0.945446	0.344431	0.754623	RIKEN cDNA 1700008J07 gene [Source:MGI Symbol;Acc:MGI:1916610]	7	127109610	127112041	-1	1	havana
ENSMUSG00000120188	Gm56606	lncRNA	-0.167593	-1.12318	0.177265	150.595	7.2222	7.37546	7.28779	7.46312	-0.945434	0.344437	0.754623	predicted gene, 56606 [Source:MGI Symbol;Acc:MGI:7337126]	16	30329491	30330867	1	1	havana_tagene
ENSMUSG00000105264	Gm42716	lncRNA	0.93213	1.90809	0.989709	7.11095	2.59496	2.47745	3.00187	1.95302	0.941822	0.346284	0.757699	predicted gene 42716 [Source:MGI Symbol;Acc:MGI:5662853]	5	44225540	44248196	-1	3	havana
ENSMUSG00000084910	C630043F03Rik	lncRNA	-0.126685	-1.09178	0.134556	794.55	9.62439	9.69675	9.63571	9.7578	-0.941509	0.346444	0.757699	RIKEN cDNA C630043F03 gene [Source:MGI Symbol;Acc:MGI:1915535]	4	72119481	72133589	1	2	havana
ENSMUSG00000060380	C030014I23Rik	lncRNA	0.123822	1.08962	0.131533	370.798	8.52766	8.45921	8.52255	8.39587	0.941372	0.346514	0.757699	RIKEN cDNA C030014I23 gene [Source:MGI Symbol;Acc:MGI:1924631]	9	44379641	44393477	1	4	ensembl_havana
ENSMUSG00000099931	Gm29358	lncRNA	0.420569	1.33846	0.446927	29.4495	4.83125	4.81925	5.03169	4.6068	0.941023	0.346693	0.757699	predicted gene 29358 [Source:MGI Symbol;Acc:MGI:5580064]	1	74334762	74338026	1	2	havana
ENSMUSG00000120105	Gm57117	lncRNA	0.185563	1.13726	0.197342	149.341	7.19886	7.17875	7.27179	7.0857	0.940314	0.347056	0.758028	predicted gene, 57117 [Source:MGI Symbol;Acc:MGI:7338147]	1	43971765	43973093	-1	1	havana_tagene
ENSMUSG00000055424	Gm9970	lncRNA	0.895629	1.86042	0.953935	5.31948	2.33395	2.37628	2.52106	2.2315	0.938878	0.347793	0.759171	predicted gene 9970 [Source:MGI Symbol;Acc:MGI:3642876]	5	31397810	31398576	-1	2	ensembl_havana
ENSMUSG00000097893	1700034P13Rik	lncRNA	0.136067	1.09891	0.14502	222.811	7.79316	7.90563	7.97099	7.84027	0.938263	0.348109	0.759395	RIKEN cDNA 1700034P13 gene [Source:MGI Symbol;Acc:MGI:1920581]	1	9817873	9862152	1	8	havana
ENSMUSG00000120040	Gm57417	lncRNA	0.685424	1.60817	0.731427	6.84628	2.6748	2.76125	3.08146	2.44103	0.937105	0.348705	0.759708	predicted gene, 57417 [Source:MGI Symbol;Acc:MGI:7338747]	2	179918023	179918670	-1	1	havana_tagene
ENSMUSG00000084950	Gm5577	lncRNA	-0.242002	-1.18263	0.258441	47.8332	5.58081	5.56681	5.44918	5.68445	-0.936392	0.349071	0.759708	predicted gene 5577 [Source:MGI Symbol;Acc:MGI:3648213]	6	87957865	87982453	1	3	ensembl_havana
ENSMUSG00000104960	Snhg8	lncRNA	0.217281	1.16254	0.232072	1311.06	10.2793	10.1234	10.2225	10.0244	0.936264	0.349137	0.759708	small nucleolar RNA host gene 8 [Source:MGI Symbol;Acc:MGI:1917145]	3	123301194	123302053	-1	5	havana
ENSMUSG00000078648	Gm17546	lncRNA	0.108207	1.07789	0.115589	561.698	9.12765	9.12895	9.18651	9.0714	0.936133	0.349205	0.759708	predicted gene, 17546 [Source:MGI Symbol;Acc:MGI:4937180]	15	95722339	95727953	-1	1	ensembl_havana
ENSMUSG00000114742	Gm47936	lncRNA	0.588904	1.5041	0.629233	10.804	3.39038	3.55647	3.77318	3.33976	0.935908	0.34932	0.759708	predicted gene, 47936 [Source:MGI Symbol;Acc:MGI:6097198]	19	43423049	43428899	-1	1	havana
ENSMUSG00000118030	Gm50163	lncRNA	-0.454652	-1.37045	0.486189	26.0525	4.59183	4.62311	4.40448	4.84174	-0.935134	0.349719	0.760111	predicted gene, 50163 [Source:MGI Symbol;Acc:MGI:6302925]	18	35717572	35731626	-1	1	havana
ENSMUSG00000042549	Map2k3os	lncRNA	0.124457	1.0901	0.133401	304.724	8.24272	8.19928	8.26239	8.13618	0.932958	0.350842	0.76196	mitogen-activated protein kinase kinase 3, opposite strand [Source:MGI Symbol;Acc:MGI:1344334]	11	60811733	60822769	-1	3	ensembl_havana
ENSMUSG00000087670	9530036M11Rik	lncRNA	0.546766	1.46081	0.586248	15.378	3.83858	3.9529	4.25275	3.65305	0.932654	0.350999	0.76196	RIKEN cDNA 9530036M11 gene [Source:MGI Symbol;Acc:MGI:1925866]	6	54123872	54127922	-1	1	havana
ENSMUSG00000120224	2810001A02Rik	lncRNA	-0.171918	-1.12655	0.184448	766.463	9.55137	9.45073	9.36183	9.53964	-0.932065	0.351303	0.762156	RIKEN cDNA 2810001A02 gene [Source:MGI Symbol;Acc:MGI:1919396]	15	86097932	86098611	-1	1	havana_tagene
ENSMUSG00000114637	Gm47851	lncRNA	1.28719	2.44052	1.3815	3.12706	1.61671	1.17587	1.58656	0.765181	0.931732	0.351475	NA	predicted gene, 47851 [Source:MGI Symbol;Acc:MGI:6097059]	13	104112820	104114838	-1	1	havana
ENSMUSG00000120184	Gm57376	lncRNA	0.382449	1.30355	0.411351	27.7016	4.76305	4.82774	5.06347	4.59202	0.92974	0.352506	0.764299	predicted gene, 57376 [Source:MGI Symbol;Acc:MGI:7338665]	11	119190990	119191822	1	1	havana_tagene
ENSMUSG00000073731	AI507597	lncRNA	-0.459923	-1.37547	0.495303	13.3984	3.73593	3.99758	3.82137	4.1738	-0.928568	0.353113	0.76515	expressed sequence AI507597 [Source:MGI Symbol;Acc:MGI:2140323]	4	141341337	141342915	1	2	ensembl_havana
ENSMUSG00000095193	Gm20939	lncRNA	0.192744	1.14294	0.207763	958.68	9.87116	9.74393	9.84632	9.64153	0.92771	0.353558	0.765648	predicted gene, 20939 [Source:MGI Symbol;Acc:MGI:5434295]	17	95172317	95185749	1	4	ensembl_havana
ENSMUSG00000089797	Gm16118	lncRNA	-0.562371	-1.47669	0.606464	13.319	3.63806	3.56946	3.17043	3.96848	-0.927294	0.353774	0.76565	predicted gene 16118 [Source:MGI Symbol;Acc:MGI:3801926]	8	115425179	115434746	-1	1	havana
ENSMUSG00000086549	Gm13648	lncRNA	0.152372	1.1114	0.164396	933.972	9.84589	9.78989	9.86877	9.71102	0.926858	0.354	0.765673	predicted gene 13648 [Source:MGI Symbol;Acc:MGI:3652033]	4	156137172	156144259	-1	1	havana
ENSMUSG00000087397	Rapgef3os2	lncRNA	-0.301831	-1.23271	0.3259	68.1793	6.05213	6.10648	5.89933	6.31364	-0.926145	0.354371	0.765719	Rap guanine nucleotide exchange factor (GEF) 3, opposite strand 2 [Source:MGI Symbol;Acc:MGI:3826581]	15	97664430	97666594	1	1	havana
ENSMUSG00000097730	Gm26588	lncRNA	0.139203	1.1013	0.150348	170.655	7.3744	7.68025	7.75213	7.60836	0.925872	0.354513	0.765719	predicted gene, 26588 [Source:MGI Symbol;Acc:MGI:5477082]	6	88693404	88702842	-1	2	havana
ENSMUSG00000097583	6430590A07Rik	lncRNA	0.465026	1.38034	0.502418	69.8485	5.94776	5.71352	5.94184	5.4852	0.925575	0.354667	0.765719	RIKEN cDNA 6430590A07 gene [Source:MGI Symbol;Acc:MGI:3648839]	3	40840332	40848628	-1	2	havana
ENSMUSG00000097343	9030407P20Rik	lncRNA	0.0883352	1.06314	0.0955003	1070.84	10.05	10.2278	10.271	10.1846	0.924973	0.35498	0.76593	RIKEN cDNA 9030407P20 gene [Source:MGI Symbol;Acc:MGI:1918818]	7	120272659	120276793	-1	3	havana
ENSMUSG00000120677	Gm51903	lncRNA	0.297252	1.2288	0.321923	38.6728	5.2597	5.43829	5.56761	5.30897	0.923361	0.355819	0.767275	predicted gene, 51903 [Source:MGI Symbol;Acc:MGI:6365798]	11	69309935	69310993	1	1	havana_tagene
ENSMUSG00000086331	Gm16310	lncRNA	-0.217564	-1.16277	0.235884	385.763	8.55034	8.37412	8.28894	8.45931	-0.922331	0.356356	0.767798	predicted gene 16310 [Source:MGI Symbol;Acc:MGI:3826522]	16	91891456	91893378	1	1	havana
ENSMUSG00000091509	Gm17066	lncRNA	0.114473	1.08258	0.124148	1488.89	10.5272	10.6382	10.6968	10.5796	0.922068	0.356493	0.767798	predicted gene 17066 [Source:MGI Symbol;Acc:MGI:4937893]	14	105346826	105352112	-1	2	havana
ENSMUSG00000112249	Gm30262	lncRNA	0.497208	1.41148	0.540784	17.515	4.03843	4.3061	4.60602	4.00618	0.91942	0.357876	0.77031	predicted gene, 30262 [Source:MGI Symbol;Acc:MGI:5589421]	10	111430982	111447498	1	17	havana
ENSMUSG00000118317	Gm30641	lncRNA	0.394982	1.31493	0.430844	21.5061	4.40737	4.52189	4.67542	4.36836	0.916764	0.359266	0.772603	predicted gene, 30641 [Source:MGI Symbol;Acc:MGI:5589800]	18	68714986	68719405	1	1	havana
ENSMUSG00000071753	Cdr1os	lncRNA	-0.465305	-1.38061	0.507667	291.337	7.92234	7.88149	7.57455	8.18844	-0.916556	0.359376	0.772603	cerebellar degeneration related antigen 1, opposite strand [Source:MGI Symbol;Acc:MGI:5637821]	X	60159984	60247391	1	9	ensembl_havana
ENSMUSG00000087063	Gm15857	lncRNA	1.05724	2.08095	1.15419	3.88296	1.85495	1.98816	2.23293	1.74339	0.916004	0.359665	NA	predicted gene 15857 [Source:MGI Symbol;Acc:MGI:3801821]	5	123431701	123448387	-1	1	havana
ENSMUSG00000097671	1700015O11Rik	lncRNA	-0.690751	-1.61412	0.755185	7.07892	2.79784	2.96776	2.73366	3.20185	-0.914677	0.360361	0.773034	RIKEN cDNA 1700015O11 gene [Source:MGI Symbol;Acc:MGI:1919105]	6	113608610	113610105	-1	1	havana
ENSMUSG00000104022	A430073I11Rik	lncRNA	-0.602866	-1.51873	0.65916	10.3094	3.3015	3.50558	3.30957	3.7016	-0.914598	0.360403	0.773034	RIKEN cDNA A430073I11 gene [Source:MGI Symbol;Acc:MGI:2441799]	1	183201586	183203121	1	1	havana
ENSMUSG00000120342	Gm57287	lncRNA	0.283731	1.21734	0.310226	47.1861	5.52198	5.63098	5.78327	5.47869	0.914596	0.360404	0.773034	predicted gene, 57287 [Source:MGI Symbol;Acc:MGI:7338487]	5	142353516	142354444	1	1	havana_tagene
ENSMUSG00000109244	Gm44751	lncRNA	0.178564	1.13176	0.195582	175.876	7.43972	7.5838	7.68215	7.48544	0.912984	0.361251	0.773034	predicted gene 44751 [Source:MGI Symbol;Acc:MGI:5753327]	7	87960686	87965072	1	1	havana
ENSMUSG00000097462	9530026P05Rik	lncRNA	0.1349	1.09802	0.14778	885.483	9.77502	9.88907	9.94929	9.82884	0.912841	0.361326	0.773034	RIKEN cDNA 9530026P05 gene [Source:MGI Symbol;Acc:MGI:1924659]	6	92917310	93249970	1	28	havana
ENSMUSG00000106967	Gm42477	lncRNA	0.680554	1.60276	0.745715	4.7456	2.4261	2.40693	2.66656	2.14729	0.91262	0.361443	0.773034	predicted gene 42477 [Source:MGI Symbol;Acc:MGI:5662614]	16	4826234	4831282	1	1	havana
ENSMUSG00000119987	Gm56807	lncRNA	-0.266152	-1.2026	0.291645	58.4237	5.83765	5.95309	5.86884	6.03733	-0.912588	0.361459	0.773034	predicted gene, 56807 [Source:MGI Symbol;Acc:MGI:7337527]	3	57213269	57295213	-1	9	havana_tagene
ENSMUSG00000120346	Gm57353	lncRNA	-0.510244	-1.42429	0.559121	16.6891	3.99341	4.06731	3.725	4.40962	-0.912582	0.361463	0.773034	predicted gene, 57353 [Source:MGI Symbol;Acc:MGI:7338619]	11	68581099	68582616	-1	1	havana_tagene
ENSMUSG00000084918	Gm12708	lncRNA	0.883728	1.84514	0.968508	5.32521	2.26999	2.07111	2.19197	1.95025	0.912463	0.361525	NA	predicted gene 12708 [Source:MGI Symbol;Acc:MGI:3652178]	4	95081512	95097987	1	5	havana
ENSMUSG00000120022	Gm56489	lncRNA	0.116068	1.08378	0.127204	302.626	8.2343	8.34602	8.40459	8.28745	0.912451	0.361532	0.773034	predicted gene, 56489 [Source:MGI Symbol;Acc:MGI:7336892]	18	32200369	32201273	-1	1	havana_tagene
ENSMUSG00000097494	4933406C10Rik	lncRNA	0.108313	1.07797	0.118798	366.544	8.51263	8.58828	8.64032	8.53623	0.911738	0.361907	0.773248	RIKEN cDNA 4933406C10 gene [Source:MGI Symbol;Acc:MGI:1921326]	12	32969383	33003838	-1	10	havana
ENSMUSG00000086920	Gm12207	lncRNA	0.330831	1.25774	0.363108	30.7455	4.93248	4.99212	5.11917	4.86507	0.911109	0.362238	0.773248	predicted gene 12207 [Source:MGI Symbol;Acc:MGI:3702399]	11	52124551	52127446	1	1	havana
ENSMUSG00000108020	6820426E19Rik	lncRNA	0.609177	1.52539	0.669091	9.26595	3.20649	3.18402	3.43137	2.93668	0.910454	0.362583	0.773248	RIKEN cDNA 6820426E19 gene [Source:MGI Symbol;Acc:MGI:3695826]	6	117472196	117477038	1	1	havana
ENSMUSG00000074987	Wt1os	lncRNA	-0.118284	-1.08544	0.129921	480.381	8.88261	9.12365	9.06792	9.17939	-0.910431	0.362595	0.773248	WT1 transcription factor, opposite strand [Source:MGI Symbol;Acc:MGI:2138884]	2	104906883	104956855	-1	5	ensembl_havana
ENSMUSG00000089712	Gm15889	lncRNA	-0.128169	-1.09291	0.140974	4866.93	12.2039	11.9738	11.9145	12.0331	-0.909167	0.363262	0.773248	predicted gene 15889 [Source:MGI Symbol;Acc:MGI:3802159]	8	95104458	95106951	1	2	havana
ENSMUSG00000120373	Gm30603	lncRNA	-0.926176	-1.90023	1.01955	4.2111	2.06513	1.95913	1.56681	2.35146	-0.908415	0.363659	NA	predicted gene, 30603 [Source:MGI Symbol;Acc:MGI:5589762]	5	140574855	140582379	-1	3	havana_tagene
ENSMUSG00000114117	Gm48795	lncRNA	-0.528769	-1.4427	0.58254	26.2905	4.53795	4.67109	4.41491	4.92727	-0.907695	0.364039	0.773248	predicted gene, 48795 [Source:MGI Symbol;Acc:MGI:6098498]	13	62961783	62963337	-1	1	havana
ENSMUSG00000120681	2610029K11Rik	lncRNA	0.118714	1.08577	0.13081	1232.73	10.2546	10.252	10.3093	10.1946	0.907533	0.364125	0.773248	RIKEN cDNA 2610029K11 gene [Source:MGI Symbol;Acc:MGI:1916500]	17	34846576	34847736	1	1	havana_tagene
ENSMUSG00000120170	Gm32727	lncRNA	0.626863	1.5442	0.690734	7.20276	2.83837	3.09326	3.34916	2.83737	0.907531	0.364126	0.773248	predicted gene, 32727 [Source:MGI Symbol;Acc:MGI:5591886]	5	76177028	76178133	1	2	havana_tagene
ENSMUSG00000086107	Gm16312	lncRNA	-0.588735	-1.50393	0.648896	7.98111	3.01737	3.1824	2.88373	3.48106	-0.907288	0.364255	0.773248	predicted gene 16312 [Source:MGI Symbol;Acc:MGI:3826559]	19	4050758	4051232	-1	1	havana
ENSMUSG00000120153	Gm56804	lncRNA	0.136277	1.09907	0.150206	705.229	9.44248	9.59175	9.66256	9.52094	0.907268	0.364265	0.773248	predicted gene, 56804 [Source:MGI Symbol;Acc:MGI:7337521]	3	98286544	98289727	-1	4	havana_tagene
ENSMUSG00000109432	Gm44785	lncRNA	-0.119697	-1.08651	0.132006	1545.19	10.5809	10.4676	10.4115	10.5237	-0.906751	0.364538	0.773248	predicted gene 44785 [Source:MGI Symbol;Acc:MGI:5753361]	8	10737948	10741706	1	2	havana
ENSMUSG00000101952	Gm10550	lncRNA	-0.381593	-1.30278	0.420942	31.5834	4.93204	4.88858	4.76526	5.01189	-0.90652	0.36466	0.773248	predicted gene 10550 [Source:MGI Symbol;Acc:MGI:3704193]	1	93658826	93678794	1	1	havana
ENSMUSG00000117335	Gm49870	lncRNA	0.23076	1.17345	0.254699	67.3725	6.0321	6.35504	6.46956	6.24053	0.90601	0.364931	0.773248	predicted gene, 49870 [Source:MGI Symbol;Acc:MGI:6270545]	17	66192628	66194022	1	2	havana
ENSMUSG00000100985	Gm10640	lncRNA	0.508661	1.42273	0.56152	15.4206	3.73814	4.4105	4.70307	4.11793	0.905863	0.365008	0.773248	predicted gene 10640 [Source:MGI Symbol;Acc:MGI:3648835]	7	30855093	30872617	1	2	havana
ENSMUSG00000101298	Gm28308	lncRNA	-0.388045	-1.30862	0.428458	35.7219	5.10429	5.05828	4.86406	5.2525	-0.90568	0.365105	0.773248	predicted gene 28308 [Source:MGI Symbol;Acc:MGI:5579014]	6	52140339	52190319	-1	1	havana
ENSMUSG00000071456	1110002L01Rik	lncRNA	0.0709779	1.05043	0.0783703	5118.8	12.3173	12.2613	12.2978	12.2248	0.905673	0.365109	0.773248	RIKEN cDNA 1110002L01 gene [Source:MGI Symbol;Acc:MGI:1915821]	12	3453878	3477553	-1	9	ensembl_havana
ENSMUSG00000120486	Gm57346	lncRNA	-0.401277	-1.32068	0.443313	30.7503	4.89334	4.79793	4.60952	4.98633	-0.905177	0.365371	0.773344	predicted gene, 57346 [Source:MGI Symbol;Acc:MGI:7338605]	11	69307613	69308956	-1	1	havana_tagene
ENSMUSG00000063109	Dgkeos	lncRNA	-0.637678	-1.55582	0.705275	11.0762	3.35138	3.43993	3.00193	3.87794	-0.904156	0.365913	0.774029	diacylglycerol kinase, epsilon, opposite strand [Source:MGI Symbol;Acc:MGI:3041185]	11	88955555	88959924	1	4	ensembl_havana
ENSMUSG00000097994	Gm26982	lncRNA	-0.0919106	-1.06578	0.102016	588.132	9.19694	9.13666	9.09055	9.18278	-0.900942	0.367619	0.776348	predicted gene, 26982 [Source:MGI Symbol;Acc:MGI:5504097]	6	113691932	113693082	1	1	havana
ENSMUSG00000084803	5830444B04Rik	lncRNA	0.280057	1.21424	0.310885	453.722	8.74281	8.85577	9.01148	8.70007	0.900838	0.367675	0.776348	RIKEN cDNA 5830444B04 gene [Source:MGI Symbol;Acc:MGI:3603170]	4	155483220	155506161	-1	4	havana
ENSMUSG00000091154	Proscos	lncRNA	-0.454243	-1.37006	0.504516	33.2198	4.94953	4.93615	4.65926	5.21304	-0.900355	0.367931	0.776348	proline synthetase co-transcribed, opposite strand [Source:MGI Symbol;Acc:MGI:3704307]	8	27532402	27533122	-1	2	ensembl_havana
ENSMUSG00000120514	Gm56644	lncRNA	0.343905	1.26919	0.382064	22.6935	4.50553	4.26114	4.40431	4.11797	0.900125	0.368054	0.776348	predicted gene, 56644 [Source:MGI Symbol;Acc:MGI:7337202]	19	61140004	61140729	1	1	havana_tagene
ENSMUSG00000092384	Gm4189	lncRNA	0.17494	1.12892	0.194426	92.4818	6.52486	6.42485	6.51636	6.33335	0.899776	0.36824	0.776348	predicted gene 4189 [Source:MGI Symbol;Acc:MGI:3782365]	10	127125564	127126657	-1	3	havana
ENSMUSG00000121252	Gm57410	lncRNA	0.181067	1.13372	0.201327	195.427	7.59145	7.67934	7.77145	7.58724	0.899368	0.368457	0.776348	predicted gene, 57410 [Source:MGI Symbol;Acc:MGI:7338733]	11	49092701	49094009	-1	1	havana_tagene
ENSMUSG00000100562	Gm29611	lncRNA	0.40113	1.32054	0.44625	17.5206	3.75361	4.7097	4.94825	4.47115	0.898891	0.368711	0.776348	predicted gene 29611 [Source:MGI Symbol;Acc:MGI:5580317]	1	78593262	78597882	1	1	havana
ENSMUSG00000097101	1810034E14Rik	lncRNA	0.104276	1.07495	0.116016	3406.25	11.7252	11.6866	11.74	11.6332	0.898809	0.368755	0.776348	RIKEN cDNA 1810034E14 gene [Source:MGI Symbol;Acc:MGI:1913753]	13	64396451	64419666	1	4	havana
ENSMUSG00000104684	5430427N15Rik	lncRNA	0.19546	1.14509	0.217614	336.366	8.22989	8.87329	8.97097	8.7756	0.898196	0.369081	0.77649	RIKEN cDNA 5430427N15 gene [Source:MGI Symbol;Acc:MGI:2441699]	5	103502172	103504564	-1	1	havana
ENSMUSG00000121016	Gm41818	lncRNA	0.296742	1.22837	0.330498	41.5474	5.34196	5.57008	5.73272	5.40743	0.897863	0.369259	0.77649	predicted gene, 41818 [Source:MGI Symbol;Acc:MGI:5624703]	19	21691210	21702235	1	1	havana_tagene
ENSMUSG00000097415	AU020206	lncRNA	-0.107108	-1.07707	0.119479	2802.11	11.4425	11.3619	11.3075	11.4164	-0.896456	0.370009	0.777086	expressed sequence AU020206 [Source:MGI Symbol;Acc:MGI:2142134]	7	75418786	75431869	-1	2	havana
ENSMUSG00000110115	Gm32486	lncRNA	0.460173	1.37571	0.513397	15.1284	3.9086	3.7455	4.05442	3.43658	0.896329	0.370077	0.777086	predicted gene, 32486 [Source:MGI Symbol;Acc:MGI:5591645]	7	138872733	138876781	-1	1	havana
ENSMUSG00000119980	Gm57064	lncRNA	-0.230784	-1.17347	0.257568	121.894	6.87627	6.66468	6.52785	6.8015	-0.89601	0.370247	0.777086	predicted gene, 57064 [Source:MGI Symbol;Acc:MGI:7338041]	4	154110476	154127694	1	1	havana_tagene
ENSMUSG00000085208	Brip1os	lncRNA	0.078334	1.0558	0.0874575	14787.6	13.8474	13.875	13.9138	13.8361	0.895681	0.370423	0.777086	BRCA1 interacting protein C-terminal helicase 1, opposite strand [Source:MGI Symbol;Acc:MGI:1921288]	11	86092137	86195269	1	3	ensembl_havana
ENSMUSG00000120441	Gm57424	lncRNA	-0.142552	-1.10386	0.159282	317.594	8.30212	8.35529	8.29229	8.41829	-0.894964	0.370806	0.777086	predicted gene, 57424 [Source:MGI Symbol;Acc:MGI:7338761]	2	90900666	90901969	1	1	havana_tagene
ENSMUSG00000109729	Gm45418	lncRNA	0.734822	1.66419	0.821293	4.46929	2.15076	2.72878	2.90539	2.55217	0.894713	0.370941	0.777086	predicted gene 45418 [Source:MGI Symbol;Acc:MGI:5791254]	8	62374780	62381062	-1	2	havana
ENSMUSG00000085334	Gm12940	lncRNA	0.140784	1.1025	0.157397	3286.84	11.6658	11.6958	11.7715	11.6201	0.89445	0.371081	0.777086	predicted gene 12940 [Source:MGI Symbol;Acc:MGI:3702626]	4	126927524	126943191	1	4	havana
ENSMUSG00000097254	C430042M11Rik	lncRNA	0.206021	1.1535	0.230494	232.53	7.80911	8.05172	8.15127	7.95216	0.893826	0.371415	0.777086	RIKEN cDNA C430042M11 gene [Source:MGI Symbol;Acc:MGI:2443186]	17	84159104	84161847	-1	2	havana
ENSMUSG00000115333	Gm34590	lncRNA	-0.19823	-1.14729	0.22182	66.5379	6.05459	6.19234	6.1072	6.27749	-0.893653	0.371507	0.777086	predicted gene, 34590 [Source:MGI Symbol;Acc:MGI:5593749]	15	36939108	36949849	1	1	havana
ENSMUSG00000101013	A630072M18Rik	lncRNA	0.102736	1.07381	0.115051	1486.18	10.5277	10.6058	10.6561	10.5555	0.892953	0.371882	0.777413	RIKEN cDNA A630072M18 gene [Source:MGI Symbol;Acc:MGI:2444702]	5	21155987	21161396	1	1	havana
ENSMUSG00000118292	Gm10549	lncRNA	-0.641374	-1.55981	0.718827	16.7985	3.87928	3.60022	3.05172	4.14871	-0.892251	0.372258	0.777742	predicted gene 10549 [Source:MGI Symbol;Acc:MGI:3641986]	18	33597216	33607763	1	2	ensembl_havana
[truncated: 1,977 more rows]

## Sheet: 2. KO.ZT16-CTRL.ZT16
Gene_ID	Gene_Name	Gene_type	log2FoldChange	FoldChange	lfcSE	baseMean_nolog	mean_normdata_allsamples	mean_2groups_CTRL.ZT16_KO.ZT16	mean_CTRL.ZT16	mean_KO.ZT16	stat	pvalue	padj_BH_customfilter	Description	Chromosome_Name	Gene_Start	Gene_End	Strand	Transcript_count	Source_gene
[truncated: 3,749 more rows]

[truncated: 4 more sheets: 3. CTRL.ZT16-CTRL.ZT04, 4. KO.ZT16-KO.ZT04, Normalized data (DESeq2) lncRNA, Count data lncRNA]
