# Supplementary material for: Expression Landscape and Circadian Regulation of lncRNAs in the Kidney
Source: Acta Physiol (Oxf). 2026 Jul 3;242(8):e70273. doi: 10.1111/apha.70273 (PMC13332011; doi:10.1111/apha.70273)
Supplement: Supplementary file 9 — Table S9: DS DESeq2 mRNA. [file APHA-242-e70273-s015.xlsx]

## Sheet: 1. KO.ZT04-CTRL.ZT04
Gene_ID	Gene_Name	Gene_type	MGI_ID	Havana_gene	log2FoldChange	FoldChange	lfcSE	baseMean_nolog	mean_normdata_allsamples	mean_2groups_CTRL.ZT04_KO.ZT04	mean_CTRL.ZT04	mean_KO.ZT04	stat	pvalue	padj_BH_customfilter
ENSMUSG00000020038	Cry1	protein_coding	3.33082	10.0618	0.0726133	6675.13	12.2136	11.3825	13.048	9.71699	45.8706	0	0	cryptochrome 1 (photolyase-like) [Source:MGI Symbol;Acc:MGI:1270841]	10	84967564	85020928	-1	4	ensembl_havana
ENSMUSG00000028150	Rorc	protein_coding	2.45131	5.46913	0.063133	38457.6	14.9618	14.4778	15.7037	13.2519	38.8277	0	0	RAR-related orphan receptor gamma [Source:MGI Symbol;Acc:MGI:104856]	3	94280101	94305583	1	4	ensembl_havana
ENSMUSG00000027870	Hao2	protein_coding	2.69771	6.4877	0.115372	145140	16.3917	16.6261	17.972	15.2802	23.3826	6.42441704380074e-121	3.48053500709645e-117	hydroxyacid oxidase 2 [Source:MGI Symbol;Acc:MGI:96012]	3	98781837	98800555	-1	1	ensembl_havana
ENSMUSG00000044505	Lingo4	protein_coding	3.19541	9.1604	0.158994	495.892	8.52724	8.04807	9.64149	6.45464	20.0977	7.73026072710983e-90	3.1409981899429e-86	leucine rich repeat and Ig domain containing 4 [Source:MGI Symbol;Acc:MGI:2444651]	3	94305824	94311808	1	1	ensembl_havana
ENSMUSG00000025185	Loxl4	protein_coding	3.42672	10.7534	0.175407	5979.28	11.5837	11.4632	13.1842	9.74223	19.5358	5.45029575119477e-85	1.77167313688337e-81	lysyl oxidase-like 4 [Source:MGI Symbol;Acc:MGI:1914823]	19	42582421	42601252	-1	5	ensembl_havana
ENSMUSG00000033107	Rnf125	protein_coding	2.2863	4.87802	0.131342	888.538	9.43601	9.60464	10.7462	8.46308	17.4072	7.27897499414682e-68	1.97175300966447e-64	ring finger protein 125 [Source:MGI Symbol;Acc:MGI:1914914]	18	21077682	21116919	1	2	ensembl_havana
ENSMUSG00000046352	Gjb2	protein_coding	-1.78723	-3.45152	0.113922	21660.5	14.2151	14.2749	13.3863	15.1634	-15.6882	1.8202984030583e-55	4.22647284927237e-52	gap junction protein, beta 2 [Source:MGI Symbol;Acc:MGI:95720]	14	57336057	57342159	-1	1	ensembl_havana
ENSMUSG00000078532	Nkain1	protein_coding	-2.34156	-5.06852	0.154414	1312.72	9.69763	9.41808	8.23335	10.6028	-15.1642	6.10119068050615e-52	1.23953315162833e-48	Na+/K+ transporting ATPase interacting 1 [Source:MGI Symbol;Acc:MGI:1914399]	4	130297197	130339644	1	3	ensembl_havana
ENSMUSG00000025934	Gsta3	protein_coding	-1.28721	-2.44056	0.0869963	17401.6	13.8577	13.7383	13.0945	14.3821	-14.7962	1.55052857007617e-49	2.80008231660532e-46	glutathione S-transferase, alpha 3 [Source:MGI Symbol;Acc:MGI:95856]	1	21310813	21335885	1	4	ensembl_havana
ENSMUSG00000021775	Nr1d2	protein_coding	-2.33437	-5.04332	0.159598	25108.5	14.1833	14.4475	13.2784	15.6166	-14.6266	1.9007570896348e-48	3.08930049778344e-45	nuclear receptor subfamily 1, group D, member 2 [Source:MGI Symbol;Acc:MGI:2449205]	14	4230569	4265642	1	4	ensembl_havana
ENSMUSG00000074254	Cyp2a4	protein_coding	-2.84867	-7.20337	0.195156	78234.9	15.5904	15.4542	14.0546	16.8538	-14.5969	2.94084940972858e-48	4.34523867784714e-45	cytochrome P450, family 2, subfamily a, polypeptide 4 [Source:MGI Symbol;Acc:MGI:88596]	7	26006594	26014513	1	1	ensembl_havana
ENSMUSG00000021125	Arg2	protein_coding	2.46132	5.50719	0.17347	4532.25	11.5886	11.6729	12.9104	10.4354	14.1887	1.07661252091789e-45	1.45818194187321e-42	arginase type II [Source:MGI Symbol;Acc:MGI:1330806]	12	79177551	79203075	1	1	ensembl_havana
ENSMUSG00000056973	Ces1d	protein_coding	-2.2469	-4.74661	0.163582	70010.8	15.4424	15.4162	14.2946	16.5377	-13.7356	6.21266502747198e-43	7.7672649762694e-40	carboxylesterase 1D [Source:MGI Symbol;Acc:MGI:2148202]	8	93892696	93924466	-1	4	ensembl_havana
ENSMUSG00000026205	Slc23a3	protein_coding	1.43561	2.70496	0.105531	4919.92	12.0394	12.0611	12.776	11.3462	13.6036	3.8106163539851e-42	4.28271307664681e-39	solute carrier family 23 (nucleobase transporters), member 3 [Source:MGI Symbol;Acc:MGI:104516]	1	75102185	75110534	-1	2	ensembl_havana
ENSMUSG00000002797	Ggct	protein_coding	1.00998	2.01388	0.0742579	16947.6	13.9461	14.1376	14.6436	13.6316	13.601	3.95254390879851e-42	4.28271307664681e-39	gamma-glutamyl cyclotransferase [Source:MGI Symbol;Acc:MGI:95700]	6	54959565	54969935	-1	6	ensembl_havana
ENSMUSG00000074768	Bhmt	protein_coding	2.60285	6.07485	0.191457	2735.8	10.6752	10.8226	12.1146	9.53068	13.5949	4.29060471557821e-42	4.35844990264329e-39	betaine-homocysteine methyltransferase [Source:MGI Symbol;Acc:MGI:1339972]	13	93753183	93774469	-1	2	ensembl_havana
ENSMUSG00000059824	Dbp	protein_coding	-3.38617	-10.4554	0.249205	5068.14	11.518	12.0781	10.3992	13.7569	-13.5879	4.72518299330071e-42	4.51755289353626e-39	D site albumin promoter binding protein [Source:MGI Symbol;Acc:MGI:94866]	7	45354512	45359627	1	5	ensembl_havana
ENSMUSG00000050022	Amz1	protein_coding	-1.44108	-2.71524	0.106094	745.865	9.42499	9.57	8.85178	10.2882	-13.583	5.04875868398132e-42	4.55874860504157e-39	archaelysin family metallopeptidase 1 [Source:MGI Symbol;Acc:MGI:2442258]	5	140709882	140747194	1	7	ensembl_havana
ENSMUSG00000018427	Ypel2	protein_coding	1.96037	3.89162	0.144812	13528.6	13.4875	13.1766	14.1615	12.1917	13.5374	9.41069545323892e-42	8.05010701060485e-39	yippee like 2 [Source:MGI Symbol;Acc:MGI:1925114]	11	86827251	86884533	-1	2	ensembl_havana
ENSMUSG00000022877	Hrg	protein_coding	-2.44103	-5.43028	0.184624	1095.77	9.47895	9.40937	8.19312	10.6256	-13.2216	6.58581388083841e-40	5.35196165026334e-37	histidine-rich glycoprotein [Source:MGI Symbol;Acc:MGI:2146636]	16	22769822	22780406	1	2	ensembl_havana
ENSMUSG00000026687	Aldh9a1	protein_coding	-0.633899	-1.55175	0.0506332	129578	16.9451	16.9075	16.5902	17.2249	-12.5194	5.84472159358498e-36	4.52353619335889e-33	aldehyde dehydrogenase 9, subfamily A1 [Source:MGI Symbol;Acc:MGI:1861622]	1	167177560	167196101	1	4	ensembl_havana
ENSMUSG00000001773	Folh1	protein_coding	1.40253	2.64364	0.11261	48930	15.3552	15.4384	16.1423	14.7344	12.4547	1.31779454684701e-35	9.73550671359292e-33	folate hydrolase 1 [Source:MGI Symbol;Acc:MGI:1858193]	7	86368185	86425151	-1	3	ensembl_havana
ENSMUSG00000028957	Per3	protein_coding	-2.26147	-4.7948	0.18336	7490.09	12.5633	12.3064	11.1933	13.4196	-12.3335	5.97897648175804e-35	4.22505672860928e-32	period circadian clock 3 [Source:MGI Symbol;Acc:MGI:1277134]	4	151088109	151129122	-1	5	ensembl_havana
ENSMUSG00000022438	Parvb	protein_coding	1.04978	2.07022	0.0851616	4201.07	11.9619	11.974	12.4996	11.4483	12.327	6.48538234771431e-35	4.39195497072503e-32	parvin, beta [Source:MGI Symbol;Acc:MGI:2153063]	15	84116244	84199889	1	4	ensembl_havana
ENSMUSG00000005547	Cyp2a5	protein_coding	-3.67739	-12.7939	0.30008	19522	13.053	12.8578	11.0597	14.6558	-12.2547	1.58550016599715e-34	1.03076536791807e-31	cytochrome P450, family 2, subfamily a, polypeptide 5 [Source:MGI Symbol;Acc:MGI:88597]	7	26534730	26542973	1	5	ensembl_havana
ENSMUSG00000066366	Serpina1a	protein_coding	-1.73328	-3.32483	0.142178	9262.74	12.9843	12.8723	12.0101	13.7345	-12.1909	3.47572577017437e-34	2.17272965164015e-31	serine (or cysteine) peptidase inhibitor, clade A, member 1A [Source:MGI Symbol;Acc:MGI:891971]	12	103819848	103829821	-1	3	ensembl_havana
ENSMUSG00000035910	Dcdc2a	protein_coding	1.5361	2.9001	0.127325	7446.96	12.6342	12.8556	13.6293	12.0818	12.0644	1.62780933728292e-33	9.79880931809604e-31	doublecortin domain containing 2a [Source:MGI Symbol;Acc:MGI:2652818]	13	25239987	25394689	1	4	ensembl_havana
ENSMUSG00000031373	Car5b	protein_coding	1.20541	2.30602	0.100421	40709.2	15.1474	15.265	15.868	14.6619	12.0036	3.40245106969648e-33	1.97500132984918e-30	carbonic anhydrase 5b, mitochondrial [Source:MGI Symbol;Acc:MGI:1926249]	X	162759818	162810993	-1	2	ensembl_havana
ENSMUSG00000019944	Rhobtb1	protein_coding	1.61615	3.06555	0.13587	26386.1	14.5295	14.2288	15.0484	13.4092	11.8948	1.25940550033862e-32	7.05831641275989e-30	Rho-related BTB domain containing 1 [Source:MGI Symbol;Acc:MGI:1916538]	10	68987264	69127621	1	13	ensembl_havana
ENSMUSG00000051262	Nat8f3	protein_coding	-1.76163	-3.39081	0.148811	8848.88	12.7186	12.652	11.7715	13.5325	-11.838	2.48235095101717e-32	1.3448550002294e-29	N-acetyltransferase 8 (GCN5-related) family member 3 [Source:MGI Symbol;Acc:MGI:2136449]	6	85709495	85742736	-1	3	ensembl_havana
ENSMUSG00000039710	Slc7a12	protein_coding	4.40512	21.1872	0.37358	5119.82	10.6951	10.5626	12.7858	8.33931	11.7917	4.31006644212295e-32	2.25972612528465e-29	solute carrier family 7 (cationic amino acid transporter, y+ system), member 12 [Source:MGI Symbol;Acc:MGI:2156159]	3	14545757	14570890	1	3	ensembl_havana
ENSMUSG00000016239	Lonrf3	protein_coding	1.70287	3.25548	0.146243	2368.18	11.0402	10.6274	11.4679	9.78678	11.6441	2.458587201749e-31	1.24873180593833e-28	LON peptidase N-terminal domain and ring finger 3 [Source:MGI Symbol;Acc:MGI:1921615]	X	35592006	35625994	1	3	ensembl_havana
ENSMUSG00000026669	Mcm10	protein_coding	-1.67502	-3.19325	0.144084	1527.42	10.3389	10.3239	9.48527	11.1625	-11.6253	3.06476130375899e-31	1.50944137787863e-28	minichromosome maintenance 10 replication initiation factor [Source:MGI Symbol;Acc:MGI:1917274]	2	4994525	5017602	-1	10	ensembl_havana
ENSMUSG00000020889	Nr1d1	protein_coding	-2.59256	-6.03169	0.225631	7210.89	11.8012	13.1207	11.8142	14.4272	-11.4903	1.47610339421656e-30	7.0562083724123e-28	nuclear receptor subfamily 1, group D, member 1 [Source:MGI Symbol;Acc:MGI:2444210]	11	98658758	98666159	-1	2	ensembl_havana
ENSMUSG00000039652	Cpeb3	protein_coding	-1.61745	-3.06832	0.141534	19021.3	14.0161	14.1251	13.3282	14.9219	-11.4279	3.03224336333558e-30	1.40808718240838e-27	cytoplasmic polyadenylation element binding protein 3 [Source:MGI Symbol;Acc:MGI:2443075]	19	36998691	37186000	-1	12	ensembl_havana
ENSMUSG00000029650	Slc46a3	protein_coding	-0.797354	-1.73791	0.0705425	8140.16	12.9029	12.8253	12.4266	13.2239	-11.3032	1.26561787715799e-29	5.7139131548469e-27	solute carrier family 46, member 3 [Source:MGI Symbol;Acc:MGI:1918956]	5	147815247	147831625	-1	4	ensembl_havana
ENSMUSG00000051435	Fhad1	protein_coding	4.35617	20.4804	0.388926	785.905	8.20043	8.30562	10.535	6.07628	11.2005	4.05322371312407e-29	1.78046067592988e-26	forkhead-associated (FHA) phosphopeptide binding domain 1 [Source:MGI Symbol;Acc:MGI:1920323]	4	141617749	141742393	-1	8	ensembl_havana
ENSMUSG00000070348	Ccnd1	protein_coding	-1.30333	-2.46797	0.117854	38299.3	15.1051	15.0533	14.4008	15.7059	-11.0588	1.98666822127205e-28	8.49718910535122e-26	cyclin D1 [Source:MGI Symbol;Acc:MGI:88313]	7	144483668	144493662	-1	3	ensembl_havana
ENSMUSG00000028989	Angptl7	protein_coding	-2.54449	-5.834	0.230222	3489.63	10.8478	10.4654	9.22162	11.7092	-11.0523	2.13652659502872e-28	8.90383762794917e-26	angiopoietin-like 7 [Source:MGI Symbol;Acc:MGI:3605801]	4	148579640	148584917	-1	1	ensembl_havana
ENSMUSG00000058756	Thra	protein_coding	1.03932	2.05526	0.0969901	17477.1	13.9499	14.0815	14.6028	13.5603	10.7158	8.58509684572051e-27	3.48833947583739e-24	thyroid hormone receptor alpha [Source:MGI Symbol;Acc:MGI:98742]	11	98631464	98659832	1	9	ensembl_havana
ENSMUSG00000033685	Ucp2	protein_coding	-1.69576	-3.23947	0.16034	27480.4	14.4799	14.3997	13.5694	15.2301	-10.576	3.84979492360345e-26	1.52611504617871e-23	uncoupling protein 2 (mitochondrial, proton carrier) [Source:MGI Symbol;Acc:MGI:109354]	7	100142544	100151227	1	11	ensembl_havana
ENSMUSG00000042041	2010003K11Rik	protein_coding	-1.60124	-3.03404	0.153803	459.429	8.6049	8.34705	7.54818	9.14593	-10.411	2.20903582032867e-25	8.54844266376234e-23	RIKEN cDNA 2010003K11 gene [Source:MGI Symbol;Acc:MGI:1917111]	19	4546816	4548611	-1	1	ensembl_havana
ENSMUSG00000031326	Cdx4	protein_coding	3.86029	14.5232	0.377298	280.523	7.02309	7.36269	9.31303	5.41234	10.2314	1.43420732331633e-24	5.42097014554893e-22	caudal type homeobox 4 [Source:MGI Symbol;Acc:MGI:88362]	X	102365004	102374198	1	1	ensembl_havana
ENSMUSG00000038550	Ciart	protein_coding	-4.37103	-20.6925	0.428794	761.245	8.53721	8.61323	6.47914	10.7473	-10.1938	2.11399131990687e-24	7.80879566419235e-22	circadian associated repressor of transcription [Source:MGI Symbol;Acc:MGI:2684975]	3	95785815	95789563	-1	6	ensembl_havana
ENSMUSG00000024575	Pde6a	protein_coding	-1.12901	-2.18708	0.111408	5564.15	12.3075	12.2566	11.6942	12.819	-10.134	3.90157618265449e-24	1.40916261548185e-21	phosphodiesterase 6A, cGMP-specific, rod, alpha [Source:MGI Symbol;Acc:MGI:97524]	18	61353387	61422995	1	2	ensembl_havana
ENSMUSG00000031384	Asb9	protein_coding	0.830943	1.77885	0.0827247	8724.87	12.98	13.2248	13.644	12.8056	10.0447	9.69632038545574e-24	3.42596293966983e-21	ankyrin repeat and SOCS box-containing 9 [Source:MGI Symbol;Acc:MGI:1916549]	X	163289323	163322748	1	1	ensembl_havana
ENSMUSG00000055745	Rtl6	protein_coding	1.80442	3.49288	0.181754	4900.05	12.0075	11.9549	12.8702	11.0396	9.92784	3.15020367805746e-23	1.08936724211634e-20	retrotransposon Gag like 6 [Source:MGI Symbol;Acc:MGI:2675858]	15	84437599	84442024	-1	1	ensembl_havana
ENSMUSG00000026003	Acadl	protein_coding	-0.701216	-1.62587	0.0710006	93197.2	16.4481	16.4418	16.0916	16.792	-9.87621	5.27932171006906e-23	1.78760032820317e-20	acyl-Coenzyme A dehydrogenase, long-chain [Source:MGI Symbol;Acc:MGI:87866]	1	66869998	66902436	-1	2	ensembl_havana
ENSMUSG00000004035	Gstm7	protein_coding	0.803023	1.74475	0.0820219	2224.68	11.0207	11.0857	11.4865	10.685	9.79035	1.23866095473839e-22	4.10856255048227e-20	glutathione S-transferase, mu 7 [Source:MGI Symbol;Acc:MGI:1915562]	3	107833650	107839133	-1	5	ensembl_havana
ENSMUSG00000002250	Ppard	protein_coding	2.35808	5.12689	0.246792	18476.9	13.5627	13.3573	14.5571	12.1575	9.55494	1.23653911898118e-21	4.01949406016022e-19	peroxisome proliferator activator receptor delta [Source:MGI Symbol;Acc:MGI:101884]	17	28451674	28520448	1	9	ensembl_havana
ENSMUSG00000006542	Prkag3	protein_coding	-2.26677	-4.81245	0.242546	1436.65	9.89187	9.44541	8.31708	10.5737	-9.34573	9.12542780460895e-21	2.908148590359e-18	protein kinase, AMP-activated, gamma 3 non-catalytic subunit [Source:MGI Symbol;Acc:MGI:1891343]	1	74778081	74788380	-1	6	ensembl_havana
ENSMUSG00000036452	Arhgap26	protein_coding	1.40599	2.64999	0.152241	14801.4	13.5882	13.4975	14.2045	12.7905	9.2353	2.57554348578677e-20	8.05005928355623e-18	Rho GTPase activating protein 26 [Source:MGI Symbol;Acc:MGI:1918552]	18	39126198	39509337	1	12	ensembl_havana
ENSMUSG00000040998	Npnt	protein_coding	0.91693	1.88809	0.0994206	71415.2	16.0467	15.9453	16.4052	15.4854	9.22274	2.89603875125691e-20	8.88100336305256e-18	nephronectin [Source:MGI Symbol;Acc:MGI:2148811]	3	132587506	132656052	-1	7	ensembl_havana
ENSMUSG00000000876	Pxmp4	protein_coding	-0.54021	-1.45418	0.0590287	26796.4	14.6676	14.6718	14.4016	14.9421	-9.15164	5.60731153130124e-20	1.68769693181924e-17	peroxisomal membrane protein 4 [Source:MGI Symbol;Acc:MGI:1891701]	2	154427678	154445628	-1	2	ensembl_havana
ENSMUSG00000062905	Vmn1r32	protein_coding	8.33887	323.781	0.912666	920.175	5.83246	5.91656	10.1679	1.66519	9.13683	6.43125043850416e-20	1.90049297049106e-17	vomeronasal 1 receptor 32 [Source:MGI Symbol;Acc:MGI:2159451]	6	66529164	66537080	-1	2	ensembl_havana
ENSMUSG00000050192	Eif5a2	protein_coding	0.736616	1.66626	0.081159	3061.92	11.553	11.4683	11.8361	11.1004	9.07622	1.12415633852701e-19	3.26266303037134e-17	eukaryotic translation initiation factor 5A2 [Source:MGI Symbol;Acc:MGI:1933735]	3	28835425	28852995	1	1	ensembl_havana
ENSMUSG00000006575	Rundc3a	protein_coding	-1.6631	-3.16696	0.183466	499.771	8.74372	8.51789	7.68081	9.35498	-9.0649	1.24717861810818e-19	3.55620948773898e-17	RUN domain containing 3A [Source:MGI Symbol;Acc:MGI:1858752]	11	102284229	102293381	1	10	ensembl_havana
ENSMUSG00000028001	Fga	protein_coding	2.31748	4.98462	0.255778	17279	13.6767	13.7095	14.8836	12.5355	9.06051	1.29837921434096e-19	3.6383719604627e-17	fibrinogen alpha chain [Source:MGI Symbol;Acc:MGI:1316726]	3	82933383	82940934	1	2	ensembl_havana
ENSMUSG00000021071	Trim9	protein_coding	2.7463	6.70996	0.304759	146.273	6.54855	6.62713	7.96888	5.28538	9.01139	2.03463682467068e-19	5.60490717141907e-17	tripartite motif-containing 9 [Source:MGI Symbol;Acc:MGI:2137354]	12	70291307	70394388	-1	12	ensembl_havana
ENSMUSG00000032602	Slc25a20	protein_coding	-0.660747	-1.5809	0.0735364	11740	13.4446	13.3702	13.0423	13.698	-8.9853	2.58029845615116e-19	6.9895984679708e-17	solute carrier family 25 (mitochondrial carnitine/acylcarnitine translocase), member 20 [Source:MGI Symbol;Acc:MGI:1928738]	9	108539287	108561840	1	3	ensembl_havana
ENSMUSG00000029188	Slc34a2	protein_coding	1.51738	2.8627	0.17139	2465.18	11.0266	11.3467	12.1086	10.5849	8.85335	8.49325292994875e-19	2.26296458804028e-16	solute carrier family 34 (sodium phosphate), member 2 [Source:MGI Symbol;Acc:MGI:1342284]	5	53195423	53229006	1	3	ensembl_havana
ENSMUSG00000071177	Serpina1d	protein_coding	-1.6244	-3.08313	0.183909	36274.4	14.9187	14.8878	14.071	15.7045	-8.8326	1.02267049400305e-18	2.68088121597284e-16	serine (or cysteine) peptidase inhibitor, clade A, member 1D [Source:MGI Symbol;Acc:MGI:891968]	12	103729853	103739851	-1	1	ensembl_havana
ENSMUSG00000058624	Gda	protein_coding	-1.83423	-3.56581	0.209101	3068.31	11.0716	10.9427	10.0271	11.8584	-8.77199	1.75537930728715e-18	4.52859998116477e-16	guanine deaminase [Source:MGI Symbol;Acc:MGI:95678]	19	21368671	21450809	-1	4	ensembl_havana
ENSMUSG00000032913	Lrig2	protein_coding	1.03783	2.05314	0.118506	11360.7	13.405	13.4633	13.9802	12.9463	8.75768	1.99314708331455e-18	5.06165930392366e-16	leucine-rich repeats and immunoglobulin-like domains 2 [Source:MGI Symbol;Acc:MGI:2443718]	3	104303734	104419234	-1	9	ensembl_havana
ENSMUSG00000056749	Nfil3	protein_coding	2.90546	7.49257	0.332959	4267.3	11.5664	10.82	12.2857	9.35432	8.72619	2.63404950968028e-18	6.58633948935902e-16	nuclear factor, interleukin 3, regulated [Source:MGI Symbol;Acc:MGI:109495]	13	53121245	53135109	-1	1	ensembl_havana
ENSMUSG00000021814	Anxa7	protein_coding	-0.454397	-1.37021	0.0521507	35234.4	15.085	15.1015	14.8742	15.3289	-8.71315	2.95556799528256e-18	7.27831009504961e-16	annexin A7 [Source:MGI Symbol;Acc:MGI:88031]	14	20505328	20530201	-1	11	ensembl_havana
ENSMUSG00000037697	Ddhd1	protein_coding	0.884172	1.84571	0.101829	10541.5	13.3049	13.177	13.6211	12.7329	8.6829	3.85799834601757e-18	9.35881300266023e-16	DDHD domain containing 1 [Source:MGI Symbol;Acc:MGI:2150302]	14	45825924	45895600	-1	13	ensembl_havana
ENSMUSG00000031938	4931406C07Rik	protein_coding	-0.704125	-1.62916	0.0812497	255987	17.8984	17.9035	17.553	18.254	-8.66618	4.46840914755961e-18	1.06801549816597e-15	RIKEN cDNA 4931406C07 gene [Source:MGI Symbol;Acc:MGI:1918234]	9	15194633	15217744	-1	9	ensembl_havana
ENSMUSG00000045094	Arhgef37	protein_coding	1.02475	2.03461	0.11834	2345.62	11.124	11.0806	11.5982	10.563	8.65939	4.74313534402051e-18	1.11724896733863e-15	Rho guanine nucleotide exchange factor (GEF) 37 [Source:MGI Symbol;Acc:MGI:3045339]	18	61624728	61669665	-1	3	ensembl_havana
ENSMUSG00000023067	Cdkn1a	protein_coding	1.71518	3.28338	0.198948	3067.76	11.3355	11.2336	12.0665	10.4006	8.62125	6.62243746701071e-18	1.53763537359036e-15	cyclin-dependent kinase inhibitor 1A (P21) [Source:MGI Symbol;Acc:MGI:104556]	17	29309950	29319701	1	5	ensembl_havana
ENSMUSG00000039270	Megf9	protein_coding	0.696188	1.62022	0.0813377	9073.1	13.1093	13.1479	13.4951	12.8007	8.55923	1.13628210167805e-17	2.60112577444694e-15	multiple EGF-like-domains 9 [Source:MGI Symbol;Acc:MGI:1918264]	4	70345302	70453232	-1	2	ensembl_havana
ENSMUSG00000023913	Pla2g7	protein_coding	1.36865	2.58229	0.164543	6220.49	12.406	12.5729	13.2655	11.8803	8.31788	8.95525942797311e-17	2.02152543726176e-14	phospholipase A2, group VII (platelet-activating factor acetylhydrolase, plasma) [Source:MGI Symbol;Acc:MGI:1351327]	17	43878989	43923092	1	6	ensembl_havana
ENSMUSG00000089694	Nat8f7	protein_coding	-1.36518	-2.57608	0.164457	7367.03	12.6077	12.4521	11.7758	13.1284	-8.30113	1.03126178242775e-16	2.29604078764359e-14	N-acetyltransferase 8 (GCN5-related) family member 7 [Source:MGI Symbol;Acc:MGI:3782661]	6	85683709	85690187	-1	2	ensembl_havana
ENSMUSG00000038059	Smim3	protein_coding	0.942964	1.92247	0.11374	2080.45	10.9244	11.0577	11.5328	10.5825	8.29055	1.12727591659286e-16	2.47589398275456e-14	small integral membrane protein 3 [Source:MGI Symbol;Acc:MGI:1917088]	18	60607263	60635059	-1	2	ensembl_havana
ENSMUSG00000034220	Gpc1	protein_coding	-1.28921	-2.44394	0.157439	3126.52	11.4895	11.483	10.8386	12.1274	-8.18862	2.64241029354893e-16	5.72627926680677e-14	glypican 1 [Source:MGI Symbol;Acc:MGI:1194891]	1	92759367	92788501	1	5	ensembl_havana
ENSMUSG00000018900	Slc22a5	protein_coding	-0.929415	-1.9045	0.113605	59537.2	15.758	15.7541	15.2955	16.2128	-8.18114	2.81162623133807e-16	6.01281067604443e-14	solute carrier family 22 (organic cation transporter), member 5 [Source:MGI Symbol;Acc:MGI:1329012]	11	53755368	53782486	-1	3	ensembl_havana
ENSMUSG00000079037	Prnp	protein_coding	-0.739512	-1.66961	0.091037	38412.9	15.1389	14.9206	14.5522	15.2889	-8.1232	4.54045640803075e-16	9.5324162712042e-14	prion protein [Source:MGI Symbol;Acc:MGI:97769]	2	131751848	131780349	1	2	ensembl_havana
ENSMUSG00000043719	Col6a6	protein_coding	2.75873	6.76801	0.339649	7966.69	12.2341	12.4767	13.905	11.0484	8.12229	4.57471524736312e-16	9.5324162712042e-14	collagen, type VI, alpha 6 [Source:MGI Symbol;Acc:MGI:2444259]	9	105565008	105705359	-1	3	ensembl_havana
ENSMUSG00000016194	Hsd11b1	protein_coding	-1.64228	-3.1216	0.202459	52016.4	15.3554	15.3084	14.5202	16.0966	-8.11168	4.99258095751167e-16	1.02714453547389e-13	hydroxysteroid 11-beta dehydrogenase 1 [Source:MGI Symbol;Acc:MGI:103562]	1	192903942	192946383	-1	7	ensembl_havana
ENSMUSG00000024165	Jpt2	protein_coding	0.614359	1.53088	0.0761979	14934.2	13.818	13.7614	14.0683	13.4545	8.06267	7.46431056177782e-16	1.51646799450719e-13	Jupiter microtubule associated homolog 2 [Source:MGI Symbol;Acc:MGI:1196260]	17	25156393	25179663	-1	5	ensembl_havana
ENSMUSG00000029664	Tfpi2	protein_coding	0.841963	1.79249	0.104568	5687.1	12.3791	12.4188	12.8426	11.995	8.05181	8.15765207066824e-16	1.62525828291405e-13	tissue factor pathway inhibitor 2 [Source:MGI Symbol;Acc:MGI:108543]	6	3962595	3988919	-1	3	ensembl_havana
ENSMUSG00000033831	Fgb	protein_coding	2.1409	4.41037	0.265911	780.523	9.16484	9.28116	10.4192	8.14311	8.05118	8.19978952802263e-16	1.62525828291405e-13	fibrinogen beta chain [Source:MGI Symbol;Acc:MGI:99501]	3	82947448	82957170	-1	1	ensembl_havana
ENSMUSG00000058997	Vwa8	protein_coding	-0.628652	-1.54612	0.0787157	104176	16.6107	16.5981	16.2838	16.9123	-7.98636	1.38981236988947e-15	2.72152053588116e-13	von Willebrand factor A domain containing 8 [Source:MGI Symbol;Acc:MGI:1919008]	14	79086492	79439750	1	5	ensembl_havana
ENSMUSG00000028773	Fabp3	protein_coding	-0.753633	-1.68603	0.0948474	14313.1	13.7656	13.6633	13.2823	14.0444	-7.94574	1.93038016844431e-15	3.73505581877683e-13	fatty acid binding protein 3, muscle and heart [Source:MGI Symbol;Acc:MGI:95476]	4	130202388	130209256	1	1	ensembl_havana
ENSMUSG00000032374	Plod2	protein_coding	1.09599	2.1376	0.138103	23473.4	14.3975	14.4534	14.9967	13.91	7.93604	2.08730677595791e-15	3.99117612113458e-13	procollagen lysine, 2-oxoglutarate 5-dioxygenase 2 [Source:MGI Symbol;Acc:MGI:1347007]	9	92424276	92490481	1	5	ensembl_havana
ENSMUSG00000029125	Stx18	protein_coding	0.712959	1.63916	0.0899765	7528.72	12.8225	12.6813	13.0385	12.3242	7.92384	2.30288937531313e-15	4.35219314150747e-13	syntaxin 18 [Source:MGI Symbol;Acc:MGI:1918366]	5	38196086	38295109	1	9	ensembl_havana
ENSMUSG00000049580	Tsku	protein_coding	-1.28029	-2.42888	0.161863	4036.49	11.7217	11.4408	10.8056	12.0759	-7.90974	2.5793667961464e-15	4.8186722457204e-13	tsukushi, small leucine rich proteoglycan [Source:MGI Symbol;Acc:MGI:2443855]	7	97999875	98010535	-1	8	ensembl_havana
ENSMUSG00000021747	Cfap20dc	protein_coding	-0.818784	-1.76392	0.103553	668.485	9.28702	9.35079	8.94349	9.75809	-7.90692	2.63843959973692e-15	4.87301804710502e-13	CFAP20 domain containing [Source:MGI Symbol;Acc:MGI:1926154]	14	13803533	14038581	1	2	ensembl_havana
ENSMUSG00000020774	Aspa	protein_coding	-0.964378	-1.95122	0.122113	33725.4	14.9329	15.119	14.638	15.5999	-7.89743	2.84714978561761e-15	5.19940735569023e-13	aspartoacylase [Source:MGI Symbol;Acc:MGI:87914]	11	73195818	73220422	-1	6	ensembl_havana
ENSMUSG00000004880	Lbr	protein_coding	-0.524717	-1.43865	0.0667596	11064.7	13.4072	13.4584	13.1964	13.7203	-7.85981	3.84728909962469e-15	6.94777663735557e-13	lamin B receptor [Source:MGI Symbol;Acc:MGI:2138281]	1	181642900	181670611	-1	8	ensembl_havana
ENSMUSG00000022861	Dgkg	protein_coding	0.990388	1.98672	0.126437	3177.43	11.4702	11.9246	12.4282	11.421	7.83304	4.7620064047286e-15	8.50515275780812e-13	diacylglycerol kinase, gamma [Source:MGI Symbol;Acc:MGI:105060]	16	22287211	22475971	-1	5	ensembl_havana
ENSMUSG00000010651	Acaa1b	protein_coding	-1.29315	-2.45063	0.165245	34826.1	14.9359	14.8172	14.185	15.4493	-7.82568	5.0493047005308e-15	8.92025535844859e-13	acetyl-Coenzyme A acyltransferase 1B [Source:MGI Symbol;Acc:MGI:3605455]	9	118977091	118986161	-1	2	ensembl_havana
ENSMUSG00000037370	Enpp1	protein_coding	-0.710726	-1.63663	0.0912568	12322	13.5448	13.477	13.1204	13.8336	-7.78819	6.79744936331899e-15	1.1879456398067e-12	ectonucleotide pyrophosphatase/phosphodiesterase 1 [Source:MGI Symbol;Acc:MGI:97370]	10	24513812	24588057	-1	5	ensembl_havana
ENSMUSG00000048216	Gpr85	protein_coding	2.12712	4.36845	0.274406	842.022	9.32489	9.60449	10.7205	8.48845	7.75173	9.06461757489779e-15	1.56731095154057e-12	G protein-coupled receptor 85 [Source:MGI Symbol;Acc:MGI:1927851]	6	13834457	13839941	-1	4	ensembl_havana
ENSMUSG00000032607	Amt	protein_coding	0.658826	1.5788	0.0850618	27754.3	14.6968	14.821	15.1509	14.4911	7.74527	9.538079043698e-15	1.63181472312867e-12	aminomethyltransferase [Source:MGI Symbol;Acc:MGI:3646700]	9	108174052	108179501	1	4	ensembl_havana
ENSMUSG00000030762	Aqp8	protein_coding	3.58984	12.0406	0.465297	1679.96	9.40144	10.1151	11.9966	8.23363	7.71515	1.20841129066627e-14	2.04586549033322e-12	aquaporin 8 [Source:MGI Symbol;Acc:MGI:1195271]	7	123061514	123067227	1	3	ensembl_havana
ENSMUSG00000015890	Amdhd1	protein_coding	1.41959	2.6751	0.18443	591.59	8.88031	9.18686	9.9134	8.46031	7.69716	1.39118310346372e-14	2.33102051346348e-12	amidohydrolase domain containing 1 [Source:MGI Symbol;Acc:MGI:1919011]	10	93359200	93375895	-1	1	ensembl_havana
ENSMUSG00000042102	Dmgdh	protein_coding	0.654303	1.57386	0.0851814	59209.4	15.8164	15.8254	16.1525	15.4983	7.68129	1.57495778515581e-14	2.61201927368749e-12	dimethylglycine dehydrogenase precursor [Source:MGI Symbol;Acc:MGI:1921379]	13	93810941	93889341	1	2	ensembl_havana
ENSMUSG00000021509	Slc25a48	protein_coding	-0.743335	-1.67404	0.0970352	9425.27	13.1646	13.0767	12.7003	13.4531	-7.66047	1.85254436498933e-14	3.04135389537086e-12	solute carrier family 25, member 48 [Source:MGI Symbol;Acc:MGI:2145373]	13	56586168	56622052	1	1	ensembl_havana
ENSMUSG00000009628	Tex15	protein_coding	2.21806	4.65269	0.290311	227.53	7.41917	7.28251	8.43416	6.13087	7.64031	2.16696022507005e-14	3.52196045380636e-12	testis expressed gene 15 [Source:MGI Symbol;Acc:MGI:1934816]	8	34006766	34075610	1	4	ensembl_havana
ENSMUSG00000031532	Saraf	protein_coding	-0.464003	-1.37936	0.0611285	34698.3	15.0615	15.0092	14.7767	15.2416	-7.59061	3.18402560602495e-14	5.12375922522014e-12	store-operated calcium entry-associated regulatory factor [Source:MGI Symbol;Acc:MGI:1915137]	8	34621717	34637999	1	5	ensembl_havana
ENSMUSG00000056666	Retsat	protein_coding	-0.987824	-1.98319	0.130238	47593.6	15.4462	15.384	14.9	15.8679	-7.58474	3.33142870269355e-14	5.30840301028218e-12	retinol saturase (all trans retinol 13,14 reductase) [Source:MGI Symbol;Acc:MGI:1914692]	6	72575458	72585408	1	6	ensembl_havana
ENSMUSG00000028528	Dnajc6	protein_coding	-0.840242	-1.79035	0.111153	12147.5	13.5148	13.4921	13.0747	13.9096	-7.5593	4.05230787614375e-14	6.39438445737518e-12	DnaJ heat shock protein family (Hsp40) member C6 [Source:MGI Symbol;Acc:MGI:1919935]	4	101353828	101499996	1	8	ensembl_havana
ENSMUSG00000023873	1700010I14Rik	protein_coding	1.01975	2.02757	0.135461	361.503	8.40345	8.60317	9.11187	8.09447	7.52801	5.15190493724986e-14	8.05133759087711e-12	RIKEN cDNA 1700010I14 gene [Source:MGI Symbol;Acc:MGI:1914181]	17	9207165	9230781	1	5	ensembl_havana
ENSMUSG00000022512	Cldn1	protein_coding	1.33916	2.53005	0.178129	9109.37	12.9802	13.1793	13.8676	12.4909	7.51795	5.56417698593048e-14	8.61281605260267e-12	claudin 1 [Source:MGI Symbol;Acc:MGI:1276109]	16	26175392	26190591	-1	2	ensembl_havana
ENSMUSG00000039982	Dtx4	protein_coding	1.50328	2.83487	0.200681	11381.9	13.2907	13.2717	14.0476	12.4958	7.49091	6.83968716703827e-14	1.04873052382899e-11	deltex 4, E3 ubiquitin ligase [Source:MGI Symbol;Acc:MGI:2672905]	19	12443702	12478818	-1	1	ensembl_havana
ENSMUSG00000058589	Anks1b	protein_coding	-2.17996	-4.53141	0.291466	653.158	8.69169	8.69278	7.60097	9.78459	-7.47929	7.47232404065789e-14	1.1350250713347e-11	ankyrin repeat and sterile alpha motif domain containing 1B [Source:MGI Symbol;Acc:MGI:1924781]	10	89709371	90809162	1	33	ensembl_havana
ENSMUSG00000025150	Cbr2	protein_coding	-1.30568	-2.472	0.174777	460.96	8.7242	8.55423	7.91125	9.19721	-7.47058	7.98443321131672e-14	1.20158326836602e-11	carbonyl reductase 2 [Source:MGI Symbol;Acc:MGI:107200]	11	120620315	120622940	-1	4	ensembl_havana
ENSMUSG00000052040	Klf13	protein_coding	-0.651907	-1.57124	0.0879175	9837.9	13.2299	13.1764	12.8523	13.5006	-7.41498	1.216432016978e-13	1.81382289650858e-11	Kruppel-like factor 13 [Source:MGI Symbol;Acc:MGI:1354948]	7	63536099	63588663	-1	4	ensembl_havana
ENSMUSG00000071547	Nt5dc2	protein_coding	-1.18708	-2.27692	0.16059	5082.3	12.1453	12.0137	11.4224	12.6049	-7.392	1.44635680951118e-13	2.13705792954412e-11	5'-nucleotidase domain containing 2 [Source:MGI Symbol;Acc:MGI:1917271]	14	30853010	30861081	1	6	ensembl_havana
ENSMUSG00000042195	Slc35f2	protein_coding	0.437728	1.35447	0.059273	5029.04	12.2692	12.3952	12.6148	12.1756	7.38494	1.52518774443701e-13	2.23323210903916e-11	solute carrier family 35, member F2 [Source:MGI Symbol;Acc:MGI:1919272]	9	53678822	53725438	1	2	ensembl_havana
ENSMUSG00000057103	Nat8f1	protein_coding	-0.824599	-1.77104	0.111846	56469.2	15.7212	15.7089	15.302	16.1159	-7.3726	1.67327378981105e-13	2.42818918801777e-11	N-acetyltransferase 8 (GCN5-related) family member 1 [Source:MGI Symbol;Acc:MGI:1913366]	6	85887136	85892669	-1	4	ensembl_havana
ENSMUSG00000019767	Ccdc170	protein_coding	1.24686	2.37325	0.16921	865.053	9.54922	9.24265	9.86779	8.61751	7.36874	1.7224850611664e-13	2.47748227425995e-11	coiled-coil domain containing 170 [Source:MGI Symbol;Acc:MGI:2685067]	10	4432502	4512231	1	4	ensembl_havana
ENSMUSG00000037003	Tns2	protein_coding	-0.710915	-1.63684	0.0965818	18036.6	14.1061	14.1061	13.7505	14.4617	-7.36076	1.82866728745013e-13	2.60713415990587e-11	tensin 2 [Source:MGI Symbol;Acc:MGI:2387586]	15	102008848	102024836	1	9	ensembl_havana
ENSMUSG00000053303	Slc22a26	protein_coding	-1.58152	-2.99284	0.215337	6353.16	12.3915	12.4338	11.6674	13.2002	-7.34439	2.06703772294027e-13	2.92135340095201e-11	solute carrier family 22 (organic cation transporter), member 26 [Source:MGI Symbol;Acc:MGI:2385316]	19	7758406	7780032	-1	2	ensembl_havana
ENSMUSG00000020875	Hoxb9	protein_coding	0.553509	1.46765	0.0762509	8579.65	13.041	12.9871	13.2647	12.7095	7.25904	3.89842178666636e-13	5.46215942230071e-11	homeobox B9 [Source:MGI Symbol;Acc:MGI:96190]	11	96162283	96167421	1	2	ensembl_havana
ENSMUSG00000045215	Asxl3	protein_coding	1.32164	2.49949	0.182611	3392.04	11.6075	11.6509	12.314	10.9878	7.23742	4.57308571794805e-13	6.35268052767603e-11	ASXL transcriptional regulator 3 [Source:MGI Symbol;Acc:MGI:2685175]	18	22477303	22663284	1	4	ensembl_havana
ENSMUSG00000068742	Cry2	protein_coding	0.742477	1.67305	0.103107	10411.8	13.3078	13.1364	13.5068	12.7659	7.20102	5.97641655113649e-13	8.23175408522215e-11	cryptochrome 2 (photolyase-like) [Source:MGI Symbol;Acc:MGI:1270859]	2	92233991	92264388	-1	4	ensembl_havana
ENSMUSG00000003477	Inmt	protein_coding	-0.971678	-1.96112	0.135941	144412	17.0306	16.9722	16.4873	17.457	-7.14781	8.8172554343493e-13	1.20425926533176e-10	indolethylamine N-methyltransferase [Source:MGI Symbol;Acc:MGI:102963]	6	55147611	55152028	-1	2	ensembl_havana
ENSMUSG00000072575	Eddm3b	protein_coding	0.962246	1.94834	0.134966	461.001	8.64982	8.7467	9.22033	8.27306	7.12954	1.00702959072858e-12	1.3639376615093e-10	epididymal protein 3B [Source:MGI Symbol;Acc:MGI:2684921]	14	51351883	51355264	1	1	ensembl_havana
ENSMUSG00000049303	Syt12	protein_coding	-1.00434	-2.00603	0.141143	1365.72	10.3298	10.0636	9.56686	10.5604	-7.11578	1.11284349166857e-12	1.49479712975944e-10	synaptotagmin XII [Source:MGI Symbol;Acc:MGI:2159601]	19	4495936	4527475	-1	4	ensembl_havana
ENSMUSG00000025041	Nt5c2	protein_coding	-0.562666	-1.477	0.0792216	22519.4	14.4236	14.3636	14.082	14.6451	-7.10243	1.22585367248217e-12	1.63309833925022e-10	5'-nucleotidase, cytosolic II [Source:MGI Symbol;Acc:MGI:2178563]	19	46871756	47003592	-1	15	ensembl_havana
ENSMUSG00000028003	Lrat	protein_coding	1.52011	2.86813	0.214491	1910.83	10.6011	11.0346	11.8147	10.2545	7.08705	1.37003124514337e-12	1.81033478270855e-10	lecithin-retinol acyltransferase (phosphatidylcholine-retinol-O-acyltransferase) [Source:MGI Symbol;Acc:MGI:1891259]	3	82799886	82811280	-1	1	ensembl_havana
ENSMUSG00000020182	Ddc	protein_coding	0.890679	1.85405	0.125822	33034.3	14.8371	15.0616	15.515	14.6081	7.07888	1.45320342657903e-12	1.89880997552086e-10	dopa decarboxylase [Source:MGI Symbol;Acc:MGI:94876]	11	11764101	11848144	-1	10	ensembl_havana
ENSMUSG00000022613	Miox	protein_coding	-0.764032	-1.69823	0.107942	273335	17.9964	17.8577	17.4815	18.2339	-7.0782	1.46035345437832e-12	1.89880997552086e-10	myo-inositol oxygenase [Source:MGI Symbol;Acc:MGI:1891725]	15	89218601	89221218	1	6	ensembl_havana
ENSMUSG00000074384	AI429214	protein_coding	0.961199	1.94693	0.136815	994.64	9.87275	9.98391	10.4702	9.4976	7.02553	2.13250684509368e-12	2.75076458359584e-10	expressed sequence AI429214 [Source:MGI Symbol;Acc:MGI:2142538]	8	37460758	37462687	1	1	ensembl_havana
ENSMUSG00000027577	Chrna4	protein_coding	-0.844537	-1.79569	0.120436	23808.9	14.4962	14.3857	13.9662	14.8052	-7.01231	2.34422058501954e-12	2.99214958593669e-10	cholinergic receptor, nicotinic, alpha polypeptide 4 [Source:MGI Symbol;Acc:MGI:87888]	2	180660173	180685339	-1	5	ensembl_havana
ENSMUSG00000046818	Ddit4l	protein_coding	1.05623	2.07949	0.150648	4662.89	12.095	12.2036	12.7321	11.6752	7.01126	2.36181940457437e-12	2.99214958593669e-10	DNA-damage-inducible transcript 4-like [Source:MGI Symbol;Acc:MGI:1920534]	3	137327373	137334094	1	3	ensembl_havana
ENSMUSG00000060317	Acnat2	protein_coding	0.772076	1.70773	0.110132	23990.6	14.496	14.3505	14.7392	13.9617	7.01049	2.37486800335835e-12	2.99214958593669e-10	acyl-coenzyme A amino acid N-acyltransferase 2 [Source:MGI Symbol;Acc:MGI:2444345]	4	49379840	49408151	-1	4	ensembl_havana
ENSMUSG00000033860	Fgg	protein_coding	2.76222	6.78439	0.394247	8876.54	12.245	12.5625	14.0348	11.0902	7.00631	2.44678642695721e-12	3.05904767671812e-10	fibrinogen gamma chain [Source:MGI Symbol;Acc:MGI:95526]	3	82915031	82922356	1	2	ensembl_havana
ENSMUSG00000002346	Slc25a42	protein_coding	-0.859779	-1.81476	0.123532	37543.2	15.0919	14.9074	14.4787	15.3361	-6.95995	3.40403849725934e-12	4.22334638900427e-10	solute carrier family 25, member 42 [Source:MGI Symbol;Acc:MGI:1920345]	8	70636990	70664955	-1	5	ensembl_havana
ENSMUSG00000046794	Ppp1r3b	protein_coding	1.17612	2.25968	0.169436	794.712	9.52867	9.54708	10.1354	8.95879	6.94137	3.88306757156358e-12	4.78117403338052e-10	protein phosphatase 1, regulatory subunit 3B [Source:MGI Symbol;Acc:MGI:2177268]	8	35842893	35855293	1	4	ensembl_havana
ENSMUSG00000042487	Leo1	protein_coding	0.773439	1.70934	0.111654	5312.89	12.3279	12.1546	12.5448	11.7643	6.92709	4.29596999368126e-12	5.24980453438358e-10	Leo1, Paf1/RNA polymerase II complex component [Source:MGI Symbol;Acc:MGI:2685031]	9	75348806	75373714	1	3	ensembl_havana
ENSMUSG00000071178	Serpina1b	protein_coding	-0.919319	-1.89122	0.133368	3323.2	11.6317	11.7162	11.2592	12.1733	-6.89311	5.45847645196162e-12	6.6206431174427e-10	serine (or cysteine) preptidase inhibitor, clade A, member 1B [Source:MGI Symbol;Acc:MGI:891970]	12	103694415	103796632	-1	4	ensembl_havana
ENSMUSG00000068876	Cgn	protein_coding	0.622143	1.53916	0.0906237	9849.74	13.2154	13.1305	13.4416	12.8193	6.86513	6.64321058691678e-12	7.9979334569747e-10	cingulin [Source:MGI Symbol;Acc:MGI:1927237]	3	94667376	94693826	-1	5	ensembl_havana
ENSMUSG00000035699	Slc51a	protein_coding	-1.23076	-2.3469	0.179427	17324.7	13.8761	13.8912	13.2743	14.5081	-6.85939	6.91562092047535e-12	8.26467550150632e-10	solute carrier family 51, alpha subunit [Source:MGI Symbol;Acc:MGI:2146634]	16	32293322	32306697	-1	3	ensembl_havana
ENSMUSG00000028712	Cyp4a31	protein_coding	-0.860188	-1.81527	0.125495	91271.7	16.4114	16.3837	15.966	16.8013	-6.85435	7.16364061904511e-12	8.49858766287155e-10	cytochrome P450, family 4, subfamily a, polypeptide 31 [Source:MGI Symbol;Acc:MGI:3028580]	4	115420846	115436212	1	4	ensembl_havana
ENSMUSG00000038541	Srd5a2	protein_coding	-1.79792	-3.47719	0.263	3360.37	11.2333	11.1647	10.3327	11.9966	-6.83621	8.13134094295011e-12	9.57671625693972e-10	steroid 5 alpha-reductase 2 [Source:MGI Symbol;Acc:MGI:2150380]	17	74323950	74354911	-1	1	ensembl_havana
ENSMUSG00000056708	Ier5	protein_coding	0.883243	1.84452	0.129616	3365.34	11.6382	11.4535	11.8954	11.0117	6.8143	9.47221837730535e-12	1.10756809558521e-09	immediate early response 5 [Source:MGI Symbol;Acc:MGI:1337072]	1	154972107	154975382	-1	1	ensembl_havana
ENSMUSG00000039096	Rsad1	protein_coding	-0.579435	-1.49426	0.0851263	1720.79	10.73	10.8029	10.5138	11.0919	-6.80677	9.98130797604963e-12	1.15875856096239e-09	radical S-adenosyl methionine domain containing 1 [Source:MGI Symbol;Acc:MGI:3039628]	11	94430624	94440081	-1	4	ensembl_havana
ENSMUSG00000004654	Ghrhr	protein_coding	-1.79489	-3.46989	0.266098	79.3071	6.12309	5.91344	4.97659	6.8503	-6.74522	1.52798921943967e-11	1.76130558748603e-09	growth hormone releasing hormone receptor [Source:MGI Symbol;Acc:MGI:95710]	6	55353280	55365515	1	3	ensembl_havana
ENSMUSG00000031770	Herpud1	protein_coding	-0.66902	-1.58999	0.0993649	66285.6	15.9454	15.6838	15.3495	16.0181	-6.73296	1.66249445312551e-11	1.90285368638373e-09	homocysteine-inducible, endoplasmic reticulum stress-inducible, ubiquitin-like domain member 1 [Source:MGI Symbol;Acc:MGI:1927406]	8	95113066	95122005	1	6	ensembl_havana
ENSMUSG00000045672	Col27a1	protein_coding	-1.16598	-2.24386	0.173223	28952	14.5628	14.2269	13.6548	14.799	-6.73112	1.68366896071220e-11	1.91361339989199e-09	collagen, type XXVII, alpha 1 [Source:MGI Symbol;Acc:MGI:2672118]	4	63132241	63253228	1	7	ensembl_havana
ENSMUSG00000041362	Shtn1	protein_coding	0.592485	1.50784	0.0880783	9304.65	13.1567	13.2436	13.5415	12.9457	6.72679	1.73446880742194e-11	1.95766121715478e-09	shootin 1 [Source:MGI Symbol;Acc:MGI:1918903]	19	58961788	59064532	-1	3	ensembl_havana
ENSMUSG00000074794	Arrdc3	protein_coding	0.941319	1.92028	0.140222	61719.5	15.8414	15.9785	16.4525	15.5046	6.71306	1.90584745305068e-11	2.13625783823674e-09	arrestin domain containing 3 [Source:MGI Symbol;Acc:MGI:2145242]	13	81031503	81044161	1	6	ensembl_havana
ENSMUSG00000019856	Fam184a	protein_coding	0.770492	1.70585	0.114902	5447.89	12.3628	12.3653	12.7539	11.9767	6.70564	2.00521310869127e-11	2.23224168873693e-09	family with sequence similarity 184, member A [Source:MGI Symbol;Acc:MGI:1923156]	10	53509241	53627219	-1	12	ensembl_havana
ENSMUSG00000041406	BC055324	protein_coding	0.767627	1.70247	0.11499	415.522	8.65068	8.86026	9.2471	8.47341	6.67558	2.46252197433273e-11	2.71765670542549e-09	cDNA sequence BC055324 [Source:MGI Symbol;Acc:MGI:3590554]	1	163773562	163822365	-1	6	ensembl_havana
ENSMUSG00000089687	Rab42	protein_coding	-1.01267	-2.01765	0.151715	164.485	7.31206	7.32815	6.82612	7.83019	-6.67486	2.47470123917414e-11	2.71765670542549e-09	RAB42, member RAS oncogene family [Source:MGI Symbol;Acc:MGI:2441753]	4	132029508	132030696	-1	1	ensembl_havana
ENSMUSG00000089678	Agxt2	protein_coding	0.7816	1.71904	0.117181	52231.3	15.5932	15.6449	16.037	15.2527	6.67004	2.55732804440314e-11	2.78954716145532e-09	alanine-glyoxylate aminotransferase 2 [Source:MGI Symbol;Acc:MGI:2146052]	15	10358618	10410239	1	4	ensembl_havana
ENSMUSG00000029368	Alb	protein_coding	-2.66462	-6.34061	0.399637	1258.07	9.52781	9.63019	8.2018	11.0586	-6.6676	2.60019559121203e-11	2.81739859626461e-09	albumin [Source:MGI Symbol;Acc:MGI:87991]	5	90608756	90624461	1	3	ensembl_havana
ENSMUSG00000020186	Csrp2	protein_coding	-0.397167	-1.31692	0.0596567	28251	14.7633	14.7435	14.5446	14.9423	-6.65754	2.78441280562655e-11	2.99702392912903e-09	cysteine and glycine-rich protein 2 [Source:MGI Symbol;Acc:MGI:1202907]	10	110755650	110775483	1	7	ensembl_havana
ENSMUSG00000048485	Zbtb8b	protein_coding	0.747999	1.67946	0.112788	453.895	8.78432	8.85478	9.2292	8.48036	6.63187	3.31450494638726e-11	3.54412163773895e-09	zinc finger and BTB domain containing 8b [Source:MGI Symbol;Acc:MGI:2387181]	4	129319558	129334646	-1	4	ensembl_havana
ENSMUSG00000015357	Clpx	protein_coding	1.0636	2.09015	0.160577	69600.1	15.9993	16.1046	16.6545	15.5547	6.62365	3.50432617862034e-11	3.71748524304877e-09	caseinolytic mitochondrial matrix peptidase chaperone subunit [Source:MGI Symbol;Acc:MGI:1346017]	9	65201542	65237940	1	4	ensembl_havana
ENSMUSG00000021951	Eef1akmt1	protein_coding	0.437337	1.3541	0.0660342	3738.57	11.8471	11.9201	12.1407	11.6995	6.62289	3.52238188291091e-11	3.71748524304877e-09	EEF1A alpha lysine methyltransferase 1 [Source:MGI Symbol;Acc:MGI:1915293]	14	57787054	57809069	-1	3	ensembl_havana
ENSMUSG00000022389	Tef	protein_coding	-0.874301	-1.83312	0.132735	78785.9	16.2041	16.2545	15.8216	16.6874	-6.58679	4.49439176762194e-11	4.7127322193006e-09	thyrotroph embryonic factor [Source:MGI Symbol;Acc:MGI:98663]	15	81686622	81711064	1	10	ensembl_havana
ENSMUSG00000058258	Idi1	protein_coding	0.871592	1.82968	0.132412	101052	16.5355	16.6901	17.124	16.2561	6.58244	4.62775517188789e-11	4.82146825696755e-09	isopentenyl-diphosphate delta isomerase [Source:MGI Symbol;Acc:MGI:2442264]	13	8935537	8942487	1	6	ensembl_havana
ENSMUSG00000078597	Cyp4a12b	protein_coding	-2.63016	-6.19095	0.400346	2735.82	10.8438	10.8498	9.65358	12.046	-6.56973	5.04064865857366e-11	5.21819507310813e-09	cytochrome P450, family 4, subfamily a, polypeptide 12B [Source:MGI Symbol;Acc:MGI:3611747]	4	115268821	115296231	1	1	ensembl_havana
ENSMUSG00000027111	Itga6	protein_coding	0.839099	1.78893	0.127835	45982.4	15.4354	15.2711	15.6959	14.8463	6.56394	5.24037741226401e-11	5.3636018862676e-09	integrin alpha 6 [Source:MGI Symbol;Acc:MGI:96605]	2	71575960	71688760	1	9	ensembl_havana
ENSMUSG00000069372	Ctxn3	protein_coding	-2.08734	-4.24963	0.31801	4696.58	11.7941	11.8155	10.7954	12.8357	-6.56375	5.24710945620223e-11	5.3636018862676e-09	cortexin 3 [Source:MGI Symbol;Acc:MGI:3642816]	18	57601588	57611205	1	3	ensembl_havana
ENSMUSG00000009281	Rarres2	protein_coding	-1.21158	-2.31591	0.184933	5767.51	12.3737	12.3687	11.7837	12.9536	-6.55145	5.69814547978186e-11	5.78824740518091e-09	retinoic acid receptor responder (tazarotene induced) 2 [Source:MGI Symbol;Acc:MGI:1918910]	6	48546630	48549723	-1	5	ensembl_havana
ENSMUSG00000040128	Pnrc1	protein_coding	1.56928	2.96756	0.239999	15579.4	13.7513	13.8226	14.6103	13.0349	6.53868	6.20653252607823e-11	6.2619003505547e-09	proline-rich nuclear receptor coactivator 1 [Source:MGI Symbol;Acc:MGI:1917838]	4	33245423	33290163	-1	3	ensembl_havana
ENSMUSG00000051469	Zfp24	protein_coding	0.463376	1.37876	0.070876	28847.1	14.7986	14.6584	14.8913	14.4255	6.53784	6.24148069150225e-11	6.2619003505547e-09	zinc finger protein 24 [Source:MGI Symbol;Acc:MGI:1929704]	18	24142759	24153867	-1	3	ensembl_havana
ENSMUSG00000026621	Mtarc1	protein_coding	-1.93076	-3.81255	0.296403	104.994	6.33253	6.29092	5.28537	7.29647	-6.51395	7.32005530730447e-11	7.29894839936316e-09	mitochondrial amidoxime reducing component 1 [Source:MGI Symbol;Acc:MGI:1913362]	1	184518964	184543510	-1	3	ensembl_havana
ENSMUSG00000022900	Ildr1	protein_coding	0.564282	1.47865	0.087072	6621.42	12.64	12.493	12.7757	12.2103	6.48064	9.13356818070858e-11	9.05170022201565e-09	immunoglobulin-like domain containing receptor 1 [Source:MGI Symbol;Acc:MGI:2146574]	16	36514340	36547166	1	5	ensembl_havana
ENSMUSG00000062184	Hs6st2	protein_coding	-0.634489	-1.55239	0.0980816	2701.82	11.326	11.357	11.0412	11.6728	-6.46899	9.86600912131535e-11	9.71831795446899e-09	heparan sulfate 6-O-sulfotransferase 2 [Source:MGI Symbol;Acc:MGI:1354959]	X	50476089	50770733	-1	5	ensembl_havana
ENSMUSG00000025347	Mettl7b	protein_coding	-0.770208	-1.70552	0.119174	47979.5	15.4747	15.2577	14.8762	15.6392	-6.46288	1.02726365662834e-10	1.00402982425071e-08	methyltransferase like 7B [Source:MGI Symbol;Acc:MGI:1918914]	10	128794143	128796857	-1	1	ensembl_havana
ENSMUSG00000002204	Napsa	protein_coding	-0.500303	-1.41451	0.0774194	382946	18.5253	18.4596	18.2088	18.7104	-6.46224	1.03164326985706e-10	1.00402982425071e-08	napsin A aspartic peptidase [Source:MGI Symbol;Acc:MGI:109365]	7	44221804	44236286	1	5	ensembl_havana
ENSMUSG00000020627	Klhl29	protein_coding	-0.863269	-1.81916	0.133814	309.596	8.20993	7.9	7.46797	8.33204	-6.45128	1.10911776898308e-10	1.07300542257631e-08	kelch-like 29 [Source:MGI Symbol;Acc:MGI:2683857]	12	5127472	5425682	-1	2	ensembl_havana
ENSMUSG00000045382	Cxcr4	protein_coding	-0.679541	-1.60163	0.105427	583.008	9.15176	9.33116	8.99202	9.6703	-6.44559	1.15153185382521e-10	1.10744658107817e-08	chemokine (C-X-C motif) receptor 4 [Source:MGI Symbol;Acc:MGI:109563]	1	128515936	128520030	-1	2	ensembl_havana
ENSMUSG00000042363	Lgalsl	protein_coding	0.8356	1.7846	0.130038	6842.9	12.6868	12.7608	13.1798	12.3419	6.42584	1.3114476756511e-10	1.25382112190337e-08	galectin like [Source:MGI Symbol;Acc:MGI:1916114]	11	20773576	20781056	-1	4	ensembl_havana
ENSMUSG00000041078	Grid1	protein_coding	1.14231	2.20734	0.178706	547.03	8.9127	9.13703	9.70495	8.56911	6.39213	1.63592441558738e-10	1.55489353956385e-08	glutamate receptor, ionotropic, delta 1 [Source:MGI Symbol;Acc:MGI:95812]	14	34542065	35305336	1	3	ensembl_havana
ENSMUSG00000070576	Mn1	protein_coding	-1.47228	-2.77461	0.230492	597.038	8.97019	8.76063	8.0588	9.46247	-6.38758	1.68527247516439e-10	1.59248450807249e-08	meningioma 1 [Source:MGI Symbol;Acc:MGI:1261813]	5	111565228	111604899	1	2	ensembl_havana
ENSMUSG00000058056	Palld	protein_coding	-0.84501	-1.79628	0.132362	19479.7	14.196	13.996	13.5827	14.4093	-6.38407	1.72445998324434e-10	1.62009526633932e-08	palladin, cytoskeletal associated protein [Source:MGI Symbol;Acc:MGI:1919583]	8	61964467	62355724	-1	9	ensembl_havana
ENSMUSG00000044033	Ccdc141	protein_coding	0.677556	1.59943	0.10618	23508.2	14.4527	14.2742	14.6109	13.9374	6.3812	1.757011585992e-10	1.64119019006482e-08	coiled-coil domain containing 141 [Source:MGI Symbol;Acc:MGI:1919735]	2	76840246	77000980	-1	11	ensembl_havana
ENSMUSG00000021591	Glrx	protein_coding	-0.589213	-1.50443	0.0925216	11320.8	13.4295	13.4782	13.1849	13.7714	-6.36838	1.91032486557125e-10	1.77420057372169e-08	glutaredoxin [Source:MGI Symbol;Acc:MGI:2135625]	13	75987987	75998273	1	4	ensembl_havana
ENSMUSG00000031596	Slc7a2	protein_coding	-0.746439	-1.67765	0.117748	2507.03	11.2383	11.3838	11.0092	11.7584	-6.33929	2.30828645639246e-10	2.1316238508947e-08	solute carrier family 7 (cationic amino acid transporter, y+ system), member 2 [Source:MGI Symbol;Acc:MGI:99828]	8	41315433	41375345	1	5	ensembl_havana
ENSMUSG00000066072	Cyp4a10	protein_coding	-1.40295	-2.64441	0.221363	64292.3	15.7991	15.7681	15.0928	16.4434	-6.33777	2.33114436491669e-10	2.14057002050796e-08	cytochrome P450, family 4, subfamily a, polypeptide 10 [Source:MGI Symbol;Acc:MGI:88611]	4	115375461	115390846	1	2	ensembl_havana
ENSMUSG00000031327	Chic1	protein_coding	0.815629	1.76007	0.128742	9881.57	13.208	13.1854	13.5997	12.771	6.33536	2.36794349599214e-10	2.16214526069439e-08	cysteine-rich hydrophobic domain 1 [Source:MGI Symbol;Acc:MGI:1344694]	X	102400082	102439698	1	1	ensembl_havana
ENSMUSG00000052396	Mogat2	protein_coding	-1.5836	-2.99717	0.250097	2021.61	10.729	10.8634	10.0628	11.664	-6.33194	2.42099177087211e-10	2.1982334777645e-08	monoacylglycerol O-acyltransferase 2 [Source:MGI Symbol;Acc:MGI:2663253]	7	98868291	98887826	-1	2	ensembl_havana
ENSMUSG00000090264	Eif4ebp3	protein_coding	-0.873911	-1.83262	0.138251	1372.26	10.325	9.95746	9.51914	10.3958	-6.32119	2.59555367191203e-10	2.34364076831035e-08	eukaryotic translation initiation factor 4E binding protein 3 [Source:MGI Symbol;Acc:MGI:1270847]	18	36797113	36798970	1	1	ensembl_havana
ENSMUSG00000005514	Por	protein_coding	-0.728169	-1.65654	0.115356	56592.1	15.7328	15.6474	15.2814	16.0134	-6.31238	2.74782459141248e-10	2.46742503227774e-08	cytochrome p450 oxidoreductase [Source:MGI Symbol;Acc:MGI:97744]	5	135698887	135764180	1	9	ensembl_havana
ENSMUSG00000039633	Lonrf1	protein_coding	-0.942209	-1.92147	0.149436	4282.34	11.9318	11.7525	11.2829	12.2221	-6.30508	2.88041162948337e-10	2.57227089087874e-08	LON peptidase N-terminal domain and ring finger 1 [Source:MGI Symbol;Acc:MGI:3609241]	8	36683218	36716670	-1	2	ensembl_havana
ENSMUSG00000030954	Gp2	protein_coding	-0.766242	-1.70083	0.121711	1016.45	9.94802	9.77482	9.39841	10.1512	-6.29557	3.06276626684156e-10	2.71247664809833e-08	glycoprotein 2 (zymogen granule membrane) [Source:MGI Symbol;Acc:MGI:1914383]	7	119041760	119058508	-1	3	ensembl_havana
ENSMUSG00000052512	Nav2	protein_coding	0.930267	1.90563	0.147775	14787.5	13.7556	13.6556	14.126	13.1851	6.29516	3.07079125853746e-10	2.71247664809833e-08	neuron navigator 2 [Source:MGI Symbol;Acc:MGI:2183691]	7	48558464	49259838	1	18	ensembl_havana
ENSMUSG00000029499	Pxmp2	protein_coding	-0.461917	-1.37737	0.0734035	8677.32	13.0598	12.976	12.7451	13.2069	-6.29285	3.11693370076106e-10	2.73835261829565e-08	peroxisomal membrane protein 2 [Source:MGI Symbol;Acc:MGI:107487]	5	110422148	110434052	-1	4	ensembl_havana
ENSMUSG00000009356	Lpo	protein_coding	-2.03804	-4.10686	0.32561	55.5597	5.50769	5.36711	4.36065	6.37357	-6.25914	3.87118132768705e-10	3.38270484510202e-08	lactoperoxidase [Source:MGI Symbol;Acc:MGI:1923363]	11	87697254	87719115	-1	3	ensembl_havana
ENSMUSG00000072949	Acot1	protein_coding	-0.914698	-1.88517	0.146363	9092.5	13.0728	13.0997	12.6463	13.553	-6.24952	4.11728256774065e-10	3.57851302532026e-08	acyl-CoA thioesterase 1 [Source:MGI Symbol;Acc:MGI:1349396]	12	84056264	84065145	1	4	ensembl_havana
ENSMUSG00000026077	Npas2	protein_coding	3.25863	9.57072	0.522395	8185.47	12.0418	12.0716	13.8397	10.3034	6.23787	4.43574700285107e-10	3.83479766156056e-08	neuronal PAS domain protein 2 [Source:MGI Symbol;Acc:MGI:109232]	1	39232812	39402317	1	3	ensembl_havana
ENSMUSG00000060703	Cd302	protein_coding	-0.490075	-1.40452	0.0786256	11764	13.4889	13.487	13.2424	13.7315	-6.23302	4.57534452758786e-10	3.93455421200453e-08	CD302 antigen [Source:MGI Symbol;Acc:MGI:1913455]	2	60082337	60114832	-1	2	ensembl_havana
ENSMUSG00000041959	S100a10	protein_coding	0.486961	1.40149	0.0782209	14094.4	13.7519	13.8872	14.1308	13.6435	6.22546	4.80143715264817e-10	4.10725042326267e-08	S100 calcium binding protein A10 (calpactin) [Source:MGI Symbol;Acc:MGI:1339468]	3	93462387	93471950	1	3	ensembl_havana
ENSMUSG00000006641	Slc5a6	protein_coding	-0.727223	-1.65545	0.117184	6729.97	12.6771	12.7472	12.3804	13.1141	-6.20583	5.44097818825482e-10	4.62995908344009e-08	solute carrier family 5 (sodium-dependent vitamin transporter), member 6 [Source:MGI Symbol;Acc:MGI:2660847]	5	31193380	31206268	-1	7	ensembl_havana
ENSMUSG00000040888	Gfer	protein_coding	0.392317	1.3125	0.0632626	6763.23	12.7089	12.6732	12.8706	12.4757	6.2014	5.59616900109606e-10	4.73721535285491e-08	growth factor, augmenter of liver regeneration [Source:MGI Symbol;Acc:MGI:107757]	17	24912161	24915130	-1	6	ensembl_havana
ENSMUSG00000022562	Oplah	protein_coding	-0.772433	-1.70815	0.124701	35346.1	15.0283	14.9356	14.5492	15.322	-6.19427	5.85563973369616e-10	4.9311768182261e-08	5-oxoprolinase (ATP-hydrolysing) [Source:MGI Symbol;Acc:MGI:1922725]	15	76180801	76212215	-1	11	ensembl_havana
ENSMUSG00000004270	Lpcat3	protein_coding	-0.441638	-1.35815	0.0713401	34623.4	15.0592	15.0677	14.8488	15.2865	-6.19059	5.99376852746197e-10	5.02148040602265e-08	lysophosphatidylcholine acyltransferase 3 [Source:MGI Symbol;Acc:MGI:1315211]	6	124639990	124681381	1	9	ensembl_havana
ENSMUSG00000091898	Tnnc1	protein_coding	-1.07107	-2.101	0.173349	399.05	8.41693	8.02247	7.49198	8.55296	-6.17871	6.46284078487139e-10	5.37032036658387e-08	troponin C, cardiac/slow skeletal [Source:MGI Symbol;Acc:MGI:98779]	14	30930269	30933686	1	3	ensembl_havana
ENSMUSG00000046324	Ermp1	protein_coding	0.531735	1.44567	0.0860638	26102.3	14.6334	14.6422	14.9099	14.3745	6.17838	6.47623695225767e-10	5.37032036658387e-08	endoplasmic reticulum metallopeptidase 1 [Source:MGI Symbol;Acc:MGI:106250]	19	29585614	29625815	-1	8	ensembl_havana
ENSMUSG00000031585	Gtf2e2	protein_coding	0.492103	1.40649	0.0797101	4648.63	12.1596	12.1132	12.3562	11.8702	6.17366	6.67258689412095e-10	5.5050535426471e-08	general transcription factor II E, polypeptide 2 (beta subunit) [Source:MGI Symbol;Acc:MGI:1915403]	8	34221861	34267201	1	7	ensembl_havana
ENSMUSG00000006732	Mettl1	protein_coding	-0.347173	-1.27207	0.0562543	6590.95	12.6746	12.5436	12.3688	12.7184	-6.17148	6.76526244177827e-10	5.55332376092031e-08	methyltransferase like 1 [Source:MGI Symbol;Acc:MGI:1339986]	10	126877283	126882234	1	5	ensembl_havana
ENSMUSG00000027559	Car3	protein_coding	-2.09221	-4.26402	0.33972	5867.31	12.2146	12.3263	11.2998	13.3527	-6.15864	7.33724512368849e-10	5.99257512539241e-08	carbonic anhydrase 3 [Source:MGI Symbol;Acc:MGI:88270]	3	14928572	14937583	1	3	ensembl_havana
ENSMUSG00000040600	Eps8l3	protein_coding	-1.29259	-2.44967	0.210115	542.065	8.87523	9.05089	8.40529	9.6965	-6.15181	7.66048462113384e-10	6.22529282736441e-08	EPS8-like 3 [Source:MGI Symbol;Acc:MGI:2139743]	3	107784545	107800216	1	3	ensembl_havana
ENSMUSG00000025981	Coq10b	protein_coding	-1.08996	-2.12867	0.177426	14478.7	13.7194	13.5538	13.0334	14.0742	-6.14315	8.09018794500465e-10	6.54178232189853e-08	coenzyme Q10B [Source:MGI Symbol;Acc:MGI:1915126]	1	55091929	55111861	1	4	ensembl_havana
ENSMUSG00000079465	Col4a3	protein_coding	0.660831	1.58099	0.107711	159539	17.2454	17.2758	17.606	16.9455	6.13523	8.50360920304214e-10	6.84203764242791e-08	collagen, type IV, alpha 3 [Source:MGI Symbol;Acc:MGI:104688]	1	82564642	82699780	1	4	ensembl_havana
ENSMUSG00000023073	Slc10a2	protein_coding	0.944429	1.92443	0.154116	33253.7	14.9451	14.8755	15.3626	14.3885	6.12803	8.89725519037884e-10	7.12350190193238e-08	solute carrier family 10, member 2 [Source:MGI Symbol;Acc:MGI:1201406]	8	5133219	5155351	-1	1	ensembl_havana
ENSMUSG00000029553	Tfec	protein_coding	0.56251	1.47684	0.0920573	7908.44	12.9007	12.6565	12.9376	12.3753	6.11043	9.93648464273315e-10	7.91655318129127e-08	transcription factor EC [Source:MGI Symbol;Acc:MGI:1333760]	6	16833372	16898440	-1	5	ensembl_havana
ENSMUSG00000062210	Tnfaip8	protein_coding	-0.661769	-1.58202	0.108319	89851.4	16.4171	16.2947	15.9623	16.627	-6.10943	9.99888686149344e-10	7.92741015413916e-08	tumor necrosis factor, alpha-induced protein 8 [Source:MGI Symbol;Acc:MGI:2147191]	18	50112494	50240240	1	13	ensembl_havana
ENSMUSG00000027187	Cat	protein_coding	-0.394326	-1.31433	0.0646221	280316	18.0705	18.0692	17.8725	18.2659	-6.10203	1.04730721579685e-09	8.26305057201268e-08	catalase [Source:MGI Symbol;Acc:MGI:88271]	2	103284194	103315505	-1	2	ensembl_havana
ENSMUSG00000016528	Mapkapk2	protein_coding	0.553287	1.46742	0.0906968	36032	15.1147	15.1257	15.4049	14.8465	6.1004	1.05805116269541e-09	8.30749060255482e-08	MAP kinase-activated protein kinase 2 [Source:MGI Symbol;Acc:MGI:109298]	1	130981437	131025563	-1	2	ensembl_havana
ENSMUSG00000041301	Cftr	protein_coding	0.843778	1.79474	0.138363	6054	12.4911	12.4255	12.8609	11.99	6.0983	1.07201787548518e-09	8.37668583185607e-08	cystic fibrosis transmembrane conductance regulator [Source:MGI Symbol;Acc:MGI:88388]	6	18170686	18322767	1	6	ensembl_havana
ENSMUSG00000014329	Bicc1	protein_coding	0.342552	1.268	0.0562229	57413.7	15.7966	15.7657	15.937	15.5945	6.09275	1.10984315912232e-09	8.63075639483974e-08	BicC family RNA binding protein 1 [Source:MGI Symbol;Acc:MGI:1933388]	10	70758662	70995530	-1	4	ensembl_havana
ENSMUSG00000007989	Fzd3	protein_coding	0.649055	1.56814	0.106872	2358.75	11.1568	11.192	11.5169	10.8671	6.07318	1.25405326751039e-09	9.66163207536993e-08	frizzled class receptor 3 [Source:MGI Symbol;Acc:MGI:108476]	14	65429898	65499912	-1	2	ensembl_havana
ENSMUSG00000050931	Sgms2	protein_coding	0.425412	1.34296	0.0700481	42502	15.3602	15.4723	15.6858	15.2588	6.07314	1.25429420285674e-09	9.66163207536993e-08	sphingomyelin synthase 2 [Source:MGI Symbol;Acc:MGI:1921692]	3	131112634	131197172	-1	4	ensembl_havana
ENSMUSG00000043668	Tox3	protein_coding	0.711517	1.63753	0.117197	2074.05	10.9587	11.0807	11.4332	10.7281	6.07114	1.27006473591077e-09	9.73696327960268e-08	TOX high mobility group box family member 3 [Source:MGI Symbol;Acc:MGI:3039593]	8	90973668	91074971	-1	3	ensembl_havana
ENSMUSG00000064341	mt-Nd1	protein_coding	-0.388934	-1.30943	0.0640778	3.33953e+06	21.6485	21.6749	21.4798	21.87	-6.06971	1.28139062866856e-09	9.77767224777002e-08	mitochondrially encoded NADH dehydrogenase 1 [Source:MGI Symbol;Acc:MGI:101787]	MT	2751	3707	1	1	RefSeq
ENSMUSG00000039063	Echdc3	protein_coding	0.329516	1.25659	0.0543548	10472.8	13.3404	13.3928	13.5571	13.2285	6.06232	1.34169399530276e-09	1.01899778063812e-07	enoyl Coenzyme A hydratase domain containing 3 [Source:MGI Symbol;Acc:MGI:1915106]	2	6193276	6217844	-1	3	ensembl_havana
ENSMUSG00000027347	Rasgrp1	protein_coding	0.647646	1.56661	0.107158	3382.41	11.6734	11.8984	12.2208	11.5759	6.04386	1.50473958802651e-09	1.13751314066023e-07	RAS guanyl releasing protein 1 [Source:MGI Symbol;Acc:MGI:1314635]	2	117110474	117173482	-1	6	ensembl_havana
ENSMUSG00000026489	Coq8a	protein_coding	0.604874	1.52085	0.100218	41251	15.2887	15.427	15.7324	15.1216	6.0356	1.58370399471327e-09	1.19166393639235e-07	coenzyme Q8A [Source:MGI Symbol;Acc:MGI:1914676]	1	179992803	180027167	-1	17	ensembl_havana
ENSMUSG00000027419	Pcsk2	protein_coding	2.76569	6.80073	0.458694	67.0126	5.06656	5.37811	7.04445	3.71178	6.02949	1.64475281941528e-09	1.2318971232238e-07	proprotein convertase subtilisin/kexin type 2 [Source:MGI Symbol;Acc:MGI:97512]	2	143388076	143658205	1	2	ensembl_havana
ENSMUSG00000022969	Il10rb	protein_coding	-0.368124	-1.29067	0.0610788	10610.5	13.3603	13.3214	13.1368	13.5059	-6.02704	1.66993686970379e-09	1.24502219923375e-07	interleukin 10 receptor, beta [Source:MGI Symbol;Acc:MGI:109380]	16	91203052	91222722	1	5	ensembl_havana
ENSMUSG00000041548	Hspb8	protein_coding	-0.998008	-1.99724	0.165717	1241.31	10.1501	9.95369	9.45407	10.4533	-6.02235	1.71900140425288e-09	1.27575022024301e-07	heat shock protein 8 [Source:MGI Symbol;Acc:MGI:2135756]	5	116546550	116560923	-1	2	ensembl_havana
ENSMUSG00000048701	Ccdc6	protein_coding	-0.649587	-1.56872	0.107893	43546.3	15.3641	15.3524	15.0265	15.6782	-6.02068	1.7368092430199e-09	1.28310730121829e-07	coiled-coil domain containing 6 [Source:MGI Symbol;Acc:MGI:1923801]	10	69932951	70029030	1	4	ensembl_havana
ENSMUSG00000064367	mt-Nd5	protein_coding	-0.485181	-1.39976	0.0807975	3.45992e+06	21.6771	21.6991	21.4565	21.9417	-6.0049	1.91449026938268e-09	1.40797331892655e-07	mitochondrially encoded NADH dehydrogenase 5 [Source:MGI Symbol;Acc:MGI:102496]	MT	11742	13565	1	1	RefSeq
ENSMUSG00000028367	Txn1	protein_coding	-0.280778	-1.21485	0.0468796	50076.8	15.6059	15.6105	15.4699	15.7512	-5.98933	2.10700768196186e-09	1.54257638986154e-07	thioredoxin 1 [Source:MGI Symbol;Acc:MGI:98874]	4	57943373	57956411	-1	1	ensembl_havana
ENSMUSG00000080115	Eef1akmt3	protein_coding	-1.10025	-2.14392	0.183885	806.941	9.54763	9.17118	8.62706	9.7153	-5.9834	2.18532325759142e-09	1.59273806751719e-07	EEF1A lysine methyltransferase 3 [Source:MGI Symbol;Acc:MGI:3645330]	10	126866873	126877382	-1	1	ensembl_havana
ENSMUSG00000022353	Mtss1	protein_coding	-0.637522	-1.55565	0.106603	23857.6	14.5072	14.5062	14.188	14.8243	-5.98034	2.226776480844e-09	1.6157052742481e-07	MTSS I-BAR domain containing 1 [Source:MGI Symbol;Acc:MGI:2384818]	15	58813083	58953854	-1	12	ensembl_havana
ENSMUSG00000026098	Pms1	protein_coding	0.51599	1.42998	0.0863959	2163.6	11.0556	11.1905	11.4481	10.9329	5.97239	2.33803925677288e-09	1.68889564623687e-07	PMS1 homolog 1, mismatch repair system component [Source:MGI Symbol;Acc:MGI:1202302]	1	53228346	53336177	-1	8	ensembl_havana
ENSMUSG00000079494	Nat8f5	protein_coding	-1.26331	-2.40045	0.212039	15827.4	13.5395	13.0543	12.4103	13.6983	-5.95791	2.5548364239135e-09	1.83733435388788e-07	N-acetyltransferase 8 (GCN5-related) family member 5 [Source:MGI Symbol;Acc:MGI:1916299]	6	85794200	85797954	-1	1	ensembl_havana
ENSMUSG00000030244	Gys2	protein_coding	-0.72756	-1.65584	0.12244	4608.82	12.0873	12.1411	11.7789	12.5032	-5.94216	2.81290052143977e-09	2.01401199008637e-07	glycogen synthase 2 [Source:MGI Symbol;Acc:MGI:2385254]	6	142368339	142418835	-1	2	ensembl_havana
ENSMUSG00000026435	Slc45a3	protein_coding	0.625615	1.54287	0.105489	12568.9	13.5709	13.3758	13.6894	13.0621	5.93062	3.01794365673912e-09	2.15134378302548e-07	solute carrier family 45, member 3 [Source:MGI Symbol;Acc:MGI:1922082]	1	131890705	131910707	1	4	ensembl_havana
ENSMUSG00000017677	Wsb1	protein_coding	1.19446	2.28859	0.201882	40592.5	15.172	15.1893	15.7867	14.5919	5.91664	3.28594593778214e-09	2.3321606692914e-07	WD repeat and SOCS box-containing 1 [Source:MGI Symbol;Acc:MGI:1926139]	11	79130198	79145497	-1	7	ensembl_havana
ENSMUSG00000058298	Mcm9	protein_coding	0.453011	1.36889	0.076717	4137.79	12.0008	12.0043	12.2317	11.777	5.90497	3.52706726145516e-09	2.49240974784482e-07	minichromosome maintenance 9 homologous recombination repair factor [Source:MGI Symbol;Acc:MGI:1918817]	10	53412411	53506535	-1	8	ensembl_havana
ENSMUSG00000031482	Slc25a15	protein_coding	0.418964	1.33697	0.0713727	73874	16.154	16.1124	16.3238	15.9011	5.87009	4.35551672071922e-09	3.06451139661686e-07	solute carrier family 25 (mitochondrial carrier ornithine transporter), member 15 [Source:MGI Symbol;Acc:MGI:1342274]	8	22865567	22888613	-1	2	ensembl_havana
ENSMUSG00000039783	Kmo	protein_coding	0.567797	1.48226	0.0967814	51443.6	15.6275	15.63	15.9163	15.3436	5.86679	4.44302729723953e-09	3.1126087354325e-07	kynurenine 3-monooxygenase (kynurenine 3-hydroxylase) [Source:MGI Symbol;Acc:MGI:2138151]	1	175447947	175489682	1	6	ensembl_havana
ENSMUSG00000023262	Acy1	protein_coding	-0.568685	-1.48317	0.0970639	27022.6	14.6791	14.5879	14.299	14.8768	-5.85887	4.66036224780793e-09	3.25085268727992e-07	aminoacylase 1 [Source:MGI Symbol;Acc:MGI:87913]	9	106310180	106315518	-1	12	ensembl_havana
ENSMUSG00000015401	Cltrn	protein_coding	0.641302	1.55974	0.109486	466567	18.7823	18.8665	19.1903	18.5427	5.85737	4.70268302934222e-09	3.26635501179056e-07	collectrin, amino acid transport regulator [Source:MGI Symbol;Acc:MGI:1926234]	X	162871826	162901856	1	3	ensembl_havana
ENSMUSG00000049502	Dtx3l	protein_coding	0.643063	1.56164	0.109817	7185.47	12.778	12.7582	13.0792	12.4372	5.85579	4.7473536000732e-09	3.28335055582935e-07	deltex 3-like, E3 ubiquitin ligase [Source:MGI Symbol;Acc:MGI:2656973]	16	35746881	35759521	-1	2	ensembl_havana
ENSMUSG00000072964	Bhlhb9	protein_coding	0.515249	1.42924	0.088012	2353.76	11.1673	11.3418	11.598	11.0855	5.85431	4.79000735381268e-09	3.29881311531854e-07	basic helix-loop-helix domain containing, class B9 [Source:MGI Symbol;Acc:MGI:1917487]	X	134698343	134791830	1	5	ensembl_havana
ENSMUSG00000062151	Unc13c	protein_coding	1.13527	2.19659	0.193943	961.436	9.76743	9.96139	10.5432	9.37953	5.8536	4.81049407141497e-09	3.29894346593702e-07	unc-13 homolog C [Source:MGI Symbol;Acc:MGI:2149021]	9	73386704	73876248	-1	2	ensembl_havana
ENSMUSG00000038526	Car14	protein_coding	-0.649894	-1.56905	0.111076	23517.1	14.4798	14.5065	14.1809	14.8321	-5.85087	4.89012794487393e-09	3.33946426420319e-07	carbonic anhydrase 14 [Source:MGI Symbol;Acc:MGI:1344341]	3	95805080	95812003	-1	4	ensembl_havana
ENSMUSG00000011752	Pgam1	protein_coding	0.38192	1.30307	0.0653033	89281.7	16.4336	16.435	16.625	16.245	5.8484	4.96336303270597e-09	3.36845301036867e-07	phosphoglycerate mutase 1 [Source:MGI Symbol;Acc:MGI:97552]	19	41900362	41907099	1	3	ensembl_havana
ENSMUSG00000032902	Slc16a1	protein_coding	1.38256	2.6073	0.236413	26880.9	14.5717	14.4891	15.2321	13.7461	5.84804	4.97402770250711e-09	3.36845301036867e-07	solute carrier family 16 (monocarboxylic acid transporters), member 1 [Source:MGI Symbol;Acc:MGI:106013]	3	104545984	104565778	1	1	ensembl_havana
ENSMUSG00000049690	Nckap5	protein_coding	1.46542	2.76145	0.25082	2184.33	10.814	10.9208	11.6597	10.1819	5.84252	5.14163630530313e-09	3.46751099046024e-07	NCK-associated protein 5 [Source:MGI Symbol;Acc:MGI:2686394]	1	125841357	126758536	-1	12	ensembl_havana
ENSMUSG00000036368	Rmdn2	protein_coding	0.615189	1.53176	0.105367	1455.12	10.4803	10.4733	10.7794	10.1673	5.83852	5.26649984241986e-09	3.5370422288781e-07	regulator of microtubule dynamics 2 [Source:MGI Symbol;Acc:MGI:2147043]	17	79919292	80000621	1	9	ensembl_havana
ENSMUSG00000020123	Avpr1a	protein_coding	0.869785	1.82739	0.14901	2688.91	11.2969	11.378	11.8157	10.9403	5.83708	5.31232820367642e-09	3.55313869524086e-07	arginine vasopressin receptor 1A [Source:MGI Symbol;Acc:MGI:1859216]	10	122284404	122289357	1	1	ensembl_havana
ENSMUSG00000028545	Bend5	protein_coding	0.619636	1.53649	0.106315	9116.98	13.1249	13.0966	13.4079	12.7853	5.82828	5.60015123366164e-09	3.73029745904519e-07	BEN domain containing 5 [Source:MGI Symbol;Acc:MGI:1914871]	4	111272203	111317495	1	6	ensembl_havana
ENSMUSG00000029086	Prom1	protein_coding	0.673	1.59438	0.115683	22904.5	14.4314	14.4798	14.8221	14.1375	5.81763	5.96877510038444e-09	3.95961231455299e-07	prominin 1 [Source:MGI Symbol;Acc:MGI:1100886]	5	44150962	44259374	-1	19	ensembl_havana
ENSMUSG00000078650	G6pc	protein_coding	0.852477	1.8056	0.147014	177280	17.3784	17.192	17.6337	16.7502	5.79863	6.68607933410043e-09	4.41743282183473e-07	glucose-6-phosphatase, catalytic [Source:MGI Symbol;Acc:MGI:95607]	11	101258387	101268729	1	1	ensembl_havana
ENSMUSG00000025921	Rdh10	protein_coding	0.618326	1.53509	0.106964	26469.5	14.6602	14.6121	14.9249	14.2993	5.78071	7.43845582293216e-09	4.8946243923124e-07	retinol dehydrogenase 10 (all-trans) [Source:MGI Symbol;Acc:MGI:1924238]	1	16175998	16203958	1	2	ensembl_havana
ENSMUSG00000099032	Tcf24	protein_coding	0.759131	1.69247	0.131516	8086.54	12.9157	13.131	13.5105	12.7516	5.77215	7.82649775390805e-09	5.12919629009143e-07	transcription factor 24 [Source:MGI Symbol;Acc:MGI:3780500]	1	10030388	10038157	-1	2	ensembl_havana
ENSMUSG00000019787	Trdn	protein_coding	-1.40542	-2.64894	0.243703	675.069	9.0443	8.82473	8.15011	9.49936	-5.76693	8.07292930931275e-09	5.26945060499037e-07	triadin [Source:MGI Symbol;Acc:MGI:1924007]	10	32956550	33352705	1	8	ensembl_havana
ENSMUSG00000032840	Spring1	protein_coding	0.521853	1.4358	0.090762	7433.92	12.8404	12.7477	13.0081	12.4872	5.74969	8.94093696490595e-09	5.81268193962466e-07	SREBF pathway regulator in golgi 1 [Source:MGI Symbol;Acc:MGI:1924042]	5	118383292	118404158	1	1	ensembl_havana
ENSMUSG00000019762	Iyd	protein_coding	0.46633	1.38159	0.0812358	21543.5	14.3739	14.393	14.6267	14.1594	5.74045	9.44280748186587e-09	6.1145000001102e-07	iodotyrosine deiodinase [Source:MGI Symbol;Acc:MGI:1917587]	10	3490240	3504877	1	2	ensembl_havana
ENSMUSG00000027965	Olfm3	protein_coding	0.622769	1.53983	0.10861	7004.71	12.7372	12.8239	13.1389	12.5089	5.73401	9.80828676277219e-09	6.32595574425938e-07	olfactomedin 3 [Source:MGI Symbol;Acc:MGI:2387329]	3	114697727	114919371	1	3	ensembl_havana
ENSMUSG00000000305	Cdh4	protein_coding	-1.17479	-2.25759	0.205041	384.189	8.4239	8.7617	8.18164	9.34176	-5.72952	1.00714628018216e-08	6.47001916671962e-07	cadherin 4 [Source:MGI Symbol;Acc:MGI:99218]	2	179084224	179541166	1	6	ensembl_havana
ENSMUSG00000005089	Slc1a2	protein_coding	-1.2617	-2.39778	0.220275	1412.93	10.3378	10.3428	9.74069	10.945	-5.72782	1.01728798630198e-08	6.50831567941898e-07	solute carrier family 1 (glial high affinity glutamate transporter), member 2 [Source:MGI Symbol;Acc:MGI:101931]	2	102489004	102621129	1	12	ensembl_havana
ENSMUSG00000041912	Tdrkh	protein_coding	0.60392	1.51984	0.105448	1021.09	9.96624	9.85721	10.1632	9.55124	5.72718	1.02111640820269e-08	6.50831567941898e-07	tudor and KH domain containing protein [Source:MGI Symbol;Acc:MGI:1919884]	3	94320580	94341975	1	8	ensembl_havana
ENSMUSG00000022583	Ly6f	protein_coding	-1.81683	-3.52306	0.317613	143.964	6.85543	6.9423	6.07456	7.81004	-5.72026	1.0635966333883e-08	6.75259221971093e-07	lymphocyte antigen 6 complex, locus F [Source:MGI Symbol;Acc:MGI:109441]	15	75140270	75144084	1	2	ensembl_havana
ENSMUSG00000034613	Ppm1h	protein_coding	0.52959	1.44352	0.0927008	31079.6	14.8931	14.8642	15.1301	14.5984	5.71289	1.11070959744385e-08	7.02426579270616e-07	protein phosphatase 1H (PP2C domain containing) [Source:MGI Symbol;Acc:MGI:2442087]	10	122514667	122781700	1	8	ensembl_havana
ENSMUSG00000000056	Narf	protein_coding	-0.480478	-1.39521	0.0843286	12723	13.6209	13.6731	13.4353	13.911	-5.69769	1.21444498580645e-08	7.65053269546984e-07	nuclear prelamin A recognition factor [Source:MGI Symbol;Acc:MGI:1914858]	11	121128079	121146682	1	3	ensembl_havana
ENSMUSG00000013275	Slc41a1	protein_coding	-0.497262	-1.41153	0.0873758	6961.32	12.7394	12.8728	12.6257	13.1199	-5.69107	1.26244162884909e-08	7.92218679292829e-07	solute carrier family 41, member 1 [Source:MGI Symbol;Acc:MGI:2444823]	1	131755231	131776603	1	3	ensembl_havana
ENSMUSG00000040569	Slc26a7	protein_coding	-0.763629	-1.69776	0.134236	835.831	9.63745	9.85803	9.48029	10.2358	-5.6887	1.28012431368662e-08	7.97409584246132e-07	solute carrier family 26, member 7 [Source:MGI Symbol;Acc:MGI:2384791]	4	14502430	14621805	-1	4	ensembl_havana
ENSMUSG00000032081	Apoc3	protein_coding	0.75025	1.68208	0.131886	1439.9	10.4207	10.4435	10.8207	10.0663	5.68864	1.2805260658847e-08	7.97409584246132e-07	apolipoprotein C-III [Source:MGI Symbol;Acc:MGI:88055]	9	46144231	46146934	-1	5	ensembl_havana
ENSMUSG00000025196	Cpn1	protein_coding	0.832288	1.78051	0.146546	14984.8	13.7601	13.8003	14.2146	13.386	5.67937	1.35188062352425e-08	8.38630373058767e-07	carboxypeptidase N, polypeptide 1 [Source:MGI Symbol;Acc:MGI:2135874]	19	43944746	43974995	-1	2	ensembl_havana
ENSMUSG00000020429	Igfbp1	protein_coding	-1.53528	-2.89845	0.270962	835.94	9.14062	10.1801	9.45144	10.9088	-5.66603	1.46143625487067e-08	9.03145378342701e-07	insulin-like growth factor binding protein 1 [Source:MGI Symbol;Acc:MGI:96436]	11	7147782	7152546	1	1	ensembl_havana
ENSMUSG00000028327	Stra6l	protein_coding	1.16338	2.23981	0.205457	10691.3	13.1499	13.477	14.0717	12.8823	5.66239	1.49278922652147e-08	9.19026640100509e-07	STRA6-like [Source:MGI Symbol;Acc:MGI:1921402]	4	45848664	45887008	1	5	ensembl_havana
ENSMUSG00000027907	S100a11	protein_coding	0.376935	1.29858	0.0666659	23048.2	14.4789	14.5384	14.7262	14.3506	5.65409	1.56676479350519e-08	9.60929365616599e-07	S100 calcium binding protein A11 [Source:MGI Symbol;Acc:MGI:1338798]	3	93427795	93433594	1	1	ensembl_havana
ENSMUSG00000020334	Slc22a4	protein_coding	-0.457268	-1.37294	0.0809118	15529.6	13.9058	13.9195	13.6899	14.1491	-5.65144	1.59112445687618e-08	9.72200969834911e-07	solute carrier family 22 (organic cation transporter), member 4 [Source:MGI Symbol;Acc:MGI:1353479]	11	53873949	53918916	-1	3	ensembl_havana
ENSMUSG00000042097	Zfp239	protein_coding	0.981068	1.97393	0.173733	2084.82	10.9383	11.0942	11.5816	10.6068	5.647	1.63271108130317e-08	9.93874651850952e-07	zinc finger protein 239 [Source:MGI Symbol;Acc:MGI:1306812]	6	117839061	117850252	1	7	ensembl_havana
ENSMUSG00000028976	Slc2a5	protein_coding	-0.894086	-1.85843	0.158372	14591.8	13.7683	13.82	13.3734	14.2665	-5.64549	1.6470754209264e-08	9.98877493146151e-07	solute carrier family 2 (facilitated glucose transporter), member 5 [Source:MGI Symbol;Acc:MGI:1928369]	4	150203740	150228626	1	4	ensembl_havana
ENSMUSG00000015957	Wnt11	protein_coding	-2.0051	-4.01417	0.355623	123.592	6.65321	6.66837	5.66583	7.67091	-5.63828	1.71760425079918e-08	1.03777776536205e-06	wingless-type MMTV integration site family, member 11 [Source:MGI Symbol;Acc:MGI:101948]	7	98484319	98504402	1	6	ensembl_havana
ENSMUSG00000034171	Faah	protein_coding	0.564056	1.47842	0.100147	20020.2	14.2499	14.2094	14.4884	13.9304	5.63226	1.77864104648508e-08	1.0706760343897e-06	fatty acid amide hydrolase [Source:MGI Symbol;Acc:MGI:109609]	4	115824342	115875123	-1	8	ensembl_havana
ENSMUSG00000010663	Fads1	protein_coding	-0.522278	-1.43622	0.0934271	24682.7	14.5655	14.6004	14.3423	14.8585	-5.59022	2.26778116013923e-08	1.36008292235213e-06	fatty acid desaturase 1 [Source:MGI Symbol;Acc:MGI:1923517]	19	10160252	10174241	1	8	ensembl_havana
ENSMUSG00000031980	Agt	protein_coding	0.789329	1.72827	0.141243	13185.7	13.5816	13.5423	13.942	13.1426	5.58846	2.29097322008905e-08	1.36894072595983e-06	angiotensinogen (serpin peptidase inhibitor, clade A, member 8) [Source:MGI Symbol;Acc:MGI:87963]	8	125283273	125296445	-1	2	ensembl_havana
ENSMUSG00000045994	B3gat1	protein_coding	3.09255	8.53005	0.554154	30.2637	4.16716	4.12139	5.58652	2.65627	5.58067	2.39591221497498e-08	1.42640151025598e-06	beta-1,3-glucuronyltransferase 1 (glucuronosyltransferase P) [Source:MGI Symbol;Acc:MGI:1924148]	9	26645024	26674397	1	6	ensembl_havana
ENSMUSG00000021215	Net1	protein_coding	0.467793	1.38299	0.0838865	45933.1	15.4739	15.4139	15.6492	15.1785	5.5765	2.45406333054851e-08	1.45568946391989e-06	neuroepithelial cell transforming gene 1 [Source:MGI Symbol;Acc:MGI:1927138]	13	3932018	3968220	-1	7	ensembl_havana
ENSMUSG00000019194	Scn1b	protein_coding	-0.582224	-1.49716	0.104722	1141.08	10.1288	9.96961	9.678	10.2612	-5.55973	2.7019096181915e-08	1.5968777099806e-06	sodium channel, voltage-gated, type I, beta [Source:MGI Symbol;Acc:MGI:98247]	7	30815949	30826428	-1	3	ensembl_havana
ENSMUSG00000027356	Fermt1	protein_coding	0.465953	1.38123	0.0842611	16810.1	14.0147	13.9185	14.1517	13.6853	5.52987	3.20461828364086e-08	1.88712539724692e-06	fermitin family member 1 [Source:MGI Symbol;Acc:MGI:2443583]	2	132746309	132787826	-1	4	ensembl_havana
ENSMUSG00000016552	Foxred2	protein_coding	0.95795	1.94255	0.173779	5340.02	12.2808	12.3411	12.8281	11.8541	5.51247	3.53839489717203e-08	2.07615639941289e-06	FAD-dependent oxidoreductase domain containing 2 [Source:MGI Symbol;Acc:MGI:106315]	15	77824722	77840922	-1	4	ensembl_havana
ENSMUSG00000020990	Cdkl1	protein_coding	0.540289	1.45426	0.0980831	27612.5	14.7247	14.8064	15.0775	14.5354	5.50848	3.61943913877353e-08	2.11606993965778e-06	cyclin-dependent kinase-like 1 (CDC2-related kinase) [Source:MGI Symbol;Acc:MGI:1918341]	12	69793622	69838041	-1	2	ensembl_havana
ENSMUSG00000035031	C8a	protein_coding	-0.671918	-1.59319	0.122125	10923.9	13.3627	13.3948	13.0605	13.7291	-5.5019	3.75721744472242e-08	2.18874749566572e-06	complement component 8, alpha polypeptide [Source:MGI Symbol;Acc:MGI:2668347]	4	104672876	104733595	-1	4	ensembl_havana
ENSMUSG00000031609	Sap30	protein_coding	-0.588502	-1.50368	0.107309	7799.19	12.892	13.0811	12.7913	13.371	-5.48418	4.15380353893179e-08	2.41113460422352e-06	sin3 associated polypeptide [Source:MGI Symbol;Acc:MGI:1929129]	8	57935741	57940894	-1	1	ensembl_havana
ENSMUSG00000052572	Dlg2	protein_coding	-1.34496	-2.54023	0.246577	1145.24	9.94566	9.75501	9.10293	10.4071	-5.4545	4.91106693076304e-08	2.84055412191074e-06	discs large MAGUK scaffold protein 2 [Source:MGI Symbol;Acc:MGI:1344351]	7	90125880	92098455	1	22	ensembl_havana
ENSMUSG00000006494	Pdk1	protein_coding	0.408155	1.32699	0.0750133	14140.2	13.7745	13.6996	13.9025	13.4967	5.44111	5.29491250640466e-08	3.04607713203387e-06	pyruvate dehydrogenase kinase, isoenzyme 1 [Source:MGI Symbol;Acc:MGI:1926119]	2	71703568	71734202	1	8	ensembl_havana
ENSMUSG00000005364	Il5ra	protein_coding	1.11286	2.16273	0.204539	1278.4	10.1053	10.6033	11.1707	10.036	5.44081	5.30388130416283e-08	3.04607713203387e-06	interleukin 5 receptor, alpha [Source:MGI Symbol;Acc:MGI:96558]	6	106687318	106725998	-1	3	ensembl_havana
ENSMUSG00000058022	Adtrp	protein_coding	-0.610893	-1.5272	0.112627	21073.5	14.3173	14.3086	14.0116	14.6056	-5.42405	5.82622842004286e-08	3.33428487714636e-06	androgen dependent TFPI regulating protein [Source:MGI Symbol;Acc:MGI:1924596]	13	41916624	42001160	-1	8	ensembl_havana
ENSMUSG00000019734	Tmc4	protein_coding	0.401688	1.32105	0.0741131	8858.47	13.0988	13.0376	13.2388	12.8364	5.41993	5.96226000248179e-08	3.40016181825742e-06	transmembrane channel-like gene family 4 [Source:MGI Symbol;Acc:MGI:2669035]	7	3668789	3680552	-1	7	ensembl_havana
ENSMUSG00000028140	Mrpl9	protein_coding	0.270245	1.20601	0.0498782	15451.5	13.9108	13.9273	14.063	13.7915	5.4181	6.02344954879248e-08	3.42304634673161e-06	mitochondrial ribosomal protein L9 [Source:MGI Symbol;Acc:MGI:2137211]	3	94350625	94358437	1	3	ensembl_havana
ENSMUSG00000050395	Tnfsf15	protein_coding	-0.814492	-1.75868	0.150625	1155.76	10.1021	10.3737	9.96331	10.784	-5.4074	6.39453238315207e-08	3.62126602172023e-06	tumor necrosis factor (ligand) superfamily, member 15 [Source:MGI Symbol;Acc:MGI:2180140]	4	63642840	63663350	-1	2	ensembl_havana
ENSMUSG00000022003	Slc25a30	protein_coding	0.780227	1.7174	0.144506	48570	15.5288	15.5563	15.9526	15.1599	5.39926	6.69167468077826e-08	3.77638154814893e-06	solute carrier family 25, member 30 [Source:MGI Symbol;Acc:MGI:1914804]	14	75997557	76024477	-1	6	ensembl_havana
ENSMUSG00000026399	Cd55	protein_coding	-0.569186	-1.48369	0.105476	6876.53	12.6771	12.7788	12.4943	13.0632	-5.39634	6.80125906028187e-08	3.82494337393638e-06	CD55 molecule, decay accelerating factor for complement [Source:MGI Symbol;Acc:MGI:104850]	1	130366764	130390481	-1	5	ensembl_havana
ENSMUSG00000033453	Adamts15	protein_coding	1.14002	2.20384	0.211429	14431.4	13.7316	13.6409	14.2341	13.0476	5.39198	6.96843898119519e-08	3.90544961246088e-06	a disintegrin-like and metallopeptidase (reprolysin type) with thrombospondin type 1 motif, 15 [Source:MGI Symbol;Acc:MGI:2449569]	9	30810451	30833748	-1	3	ensembl_havana
ENSMUSG00000025481	Urah	protein_coding	-1.01915	-2.02672	0.190251	371.295	8.46149	8.40602	7.87528	8.93677	-5.35685	8.46843483392756e-08	4.71553938685933e-06	urate (5-hydroxyiso-) hydrolase [Source:MGI Symbol;Acc:MGI:1916142]	7	140414931	140417879	1	7	ensembl_havana
ENSMUSG00000015405	Ace2	protein_coding	0.623892	1.54103	0.116468	30581.9	14.8614	14.8958	15.2135	14.5781	5.35678	8.47189750177151e-08	4.71553938685933e-06	angiotensin I converting enzyme (peptidyl-dipeptidase A) 2 [Source:MGI Symbol;Acc:MGI:1917258]	X	162922328	162971416	1	3	ensembl_havana
ENSMUSG00000026547	Tagln2	protein_coding	-0.45949	-1.37506	0.0858518	27542.7	14.7284	14.6576	14.4267	14.8886	-5.35213	8.69242866439444e-08	4.82177621441648e-06	transgelin 2 [Source:MGI Symbol;Acc:MGI:1312985]	1	172327614	172334947	1	4	ensembl_havana
ENSMUSG00000026193	Fn1	protein_coding	-0.986246	-1.98102	0.18464	9392.46	13.0755	13.0962	12.5972	13.5952	-5.34146	9.22009755905098e-08	5.09708318460053e-06	fibronectin 1 [Source:MGI Symbol;Acc:MGI:95566]	1	71624679	71692359	-1	17	ensembl_havana
ENSMUSG00000038732	Mboat1	protein_coding	0.601721	1.51753	0.112735	1659.46	10.6375	10.8518	11.1593	10.5442	5.33749	9.42439105361111e-08	5.1838784376581e-06	membrane bound O-acyltransferase domain containing 1 [Source:MGI Symbol;Acc:MGI:2387184]	13	30320472	30430700	1	5	ensembl_havana
ENSMUSG00000001768	Rin2	protein_coding	0.501644	1.41583	0.0939907	21479.2	14.3704	14.434	14.6862	14.1818	5.33717	9.44089102040729e-08	5.1838784376581e-06	Ras and Rab interactor 2 [Source:MGI Symbol;Acc:MGI:1921280]	2	145517135	145729536	1	11	ensembl_havana
ENSMUSG00000051735	Rinl	protein_coding	0.693686	1.61741	0.130027	950.424	9.84381	9.9703	10.3243	9.61631	5.33495	9.55700827085214e-08	5.229968196167e-06	Ras and Rab interactor-like [Source:MGI Symbol;Acc:MGI:2444024]	7	28488394	28498388	1	6	ensembl_havana
ENSMUSG00000070644	Etnk2	protein_coding	-0.579328	-1.49415	0.108993	1940.24	10.8921	10.8231	10.5363	11.1098	-5.3153	1.06481450649735e-07	5.80713155886284e-06	ethanolamine kinase 2 [Source:MGI Symbol;Acc:MGI:2443760]	1	133291310	133308074	1	5	ensembl_havana
ENSMUSG00000079015	Serpina1c	protein_coding	0.790325	1.72946	0.148705	1564.51	10.5543	10.6288	11.0235	10.2342	5.3147	1.06831497944994e-07	5.80713155886284e-06	serine (or cysteine) peptidase inhibitor, clade A, member 1C [Source:MGI Symbol;Acc:MGI:891969]	12	103861185	103871146	-1	1	ensembl_havana
ENSMUSG00000047986	Palm3	protein_coding	1.04494	2.06328	0.196771	5380.16	12.2189	12.1214	12.6565	11.5863	5.31044	1.09357993863678e-07	5.92465158088788e-06	paralemmin 3 [Source:MGI Symbol;Acc:MGI:1921587]	8	84748100	84756924	1	3	ensembl_havana
ENSMUSG00000027478	Dnmt3b	protein_coding	1.16602	2.24392	0.219752	878.705	9.66385	9.62776	10.2121	9.04344	5.30607	1.1201191396923e-07	6.04827122173387e-06	DNA methyltransferase 3B [Source:MGI Symbol;Acc:MGI:1261819]	2	153491370	153529650	1	12	ensembl_havana
ENSMUSG00000079495	Nat8f6	protein_coding	-1.12043	-2.17411	0.21125	37891.6	15.0227	14.7357	14.2014	15.2699	-5.30381	1.13410233385683e-07	6.10349842125002e-06	N-acetyltransferase 8 (GCN5-related) family member 6 [Source:MGI Symbol;Acc:MGI:3779382]	6	85785006	85797936	-1	2	ensembl_havana
ENSMUSG00000026853	Crat	protein_coding	-0.47176	-1.3868	0.0890656	40333.3	15.2642	15.2066	14.9704	15.4427	-5.29678	1.17865719912985e-07	6.32234833579454e-06	carnitine acetyltransferase [Source:MGI Symbol;Acc:MGI:109501]	2	30290483	30305825	-1	13	ensembl_havana
ENSMUSG00000037411	Serpine1	protein_coding	-1.8263	-3.54627	0.344987	549.003	8.86704	8.58542	7.71358	9.45726	-5.29383	1.19778792292237e-07	6.39233035276439e-06	serine (or cysteine) peptidase inhibitor, clade E, member 1 [Source:MGI Symbol;Acc:MGI:97608]	5	137090358	137101122	-1	3	ensembl_havana
ENSMUSG00000031494	Cd209a	protein_coding	-0.979204	-1.97138	0.18498	369.262	8.45252	8.24384	7.76629	8.7214	-5.29356	1.19956977640629e-07	6.39233035276439e-06	CD209a antigen [Source:MGI Symbol;Acc:MGI:2157942]	8	3793397	3798984	-1	4	ensembl_havana
ENSMUSG00000031958	Ldhd	protein_coding	-0.652139	-1.5715	0.123225	410576	18.5893	18.588	18.2608	18.9152	-5.29225	1.20819502956355e-07	6.41725288088116e-06	lactate dehydrogenase D [Source:MGI Symbol;Acc:MGI:106428]	8	112350417	112357006	-1	3	ensembl_havana
ENSMUSG00000028542	Slc6a9	protein_coding	-0.863626	-1.81961	0.163248	6626.54	12.5767	12.667	12.2278	13.1062	-5.29028	1.22129113222331e-07	6.46568233616467e-06	solute carrier family 6 (neurotransmitter transporter, glycine), member 9 [Source:MGI Symbol;Acc:MGI:95760]	4	117691703	117732395	1	12	ensembl_havana
ENSMUSG00000020424	Castor1	protein_coding	-0.825228	-1.77181	0.156076	1993.73	10.8806	10.8778	10.4633	11.2922	-5.28734	1.24108725460287e-07	6.54915297047415e-06	cytosolic arginine sensor for mTORC1 subunit 1 [Source:MGI Symbol;Acc:MGI:1919212]	11	4168225	4172409	1	1	ensembl_havana
ENSMUSG00000032091	Tmprss4	protein_coding	-1.13889	-2.20212	0.215486	138.52	6.99184	7.0494	6.48032	7.61848	-5.28521	1.25561834462713e-07	6.60438995314719e-06	transmembrane protease, serine 4 [Source:MGI Symbol;Acc:MGI:2384877]	9	45084024	45115390	-1	5	ensembl_havana
ENSMUSG00000038782	1700028J19Rik	protein_coding	-0.400724	-1.32017	0.0759251	1410.31	10.4533	10.4422	10.2429	10.6416	-5.27788	1.30687007002086e-07	6.84053450957901e-06	RIKEN cDNA 1700028J19 gene [Source:MGI Symbol;Acc:MGI:1917254]	7	43879235	43896119	-1	6	ensembl_havana
ENSMUSG00000052369	Tmem106c	protein_coding	0.293766	1.22584	0.0556629	6789.08	12.7231	12.7512	12.8986	12.6037	5.27759	1.30893141726393e-07	6.84053450957901e-06	transmembrane protein 106C [Source:MGI Symbol;Acc:MGI:1196384]	15	97862081	97868156	1	9	ensembl_havana
ENSMUSG00000030283	St8sia1	protein_coding	-0.651592	-1.5709	0.123505	70555.5	16.0403	15.9587	15.6339	16.2836	-5.27582	1.32165181808095e-07	6.88487403822748e-06	ST8 alpha-N-acetyl-neuraminide alpha-2,8-sialyltransferase 1 [Source:MGI Symbol;Acc:MGI:106011]	6	142767271	142910178	-1	3	ensembl_havana
ENSMUSG00000037016	Frem2	protein_coding	0.670252	1.59135	0.127379	7289.66	12.7835	12.9179	13.2622	12.5735	5.26185	1.42611492060549e-07	7.40531814843482e-06	Fras1 related extracellular matrix protein 2 [Source:MGI Symbol;Acc:MGI:2444465]	3	53421359	53564776	-1	4	ensembl_havana
ENSMUSG00000051007	Gatd1	protein_coding	0.406912	1.32584	0.0773459	5327.65	12.3673	12.4451	12.6501	12.2401	5.26093	1.43325027626811e-07	7.41866775165148e-06	glutamine amidotransferase like class 1 domain containing 1 [Source:MGI Symbol;Acc:MGI:2387178]	7	140987707	140994049	-1	7	ensembl_havana
ENSMUSG00000017724	Etv4	protein_coding	1.32215	2.50038	0.251482	245.114	7.81454	7.88844	8.54636	7.23051	5.25742	1.46086845919382e-07	7.53761748167528e-06	ets variant 4 [Source:MGI Symbol;Acc:MGI:99423]	11	101660568	101676197	-1	12	ensembl_havana
ENSMUSG00000018459	Slc13a3	protein_coding	-0.570201	-1.48473	0.108646	146505	17.1006	16.9385	16.6551	17.2219	-5.24824	1.5355986505934e-07	7.8981281228147e-06	solute carrier family 13 (sodium-dependent dicarboxylate transporter), member 3 [Source:MGI Symbol;Acc:MGI:2149635]	2	165246948	165315150	-1	5	ensembl_havana
ENSMUSG00000032883	Acsl3	protein_coding	-0.659054	-1.57905	0.125775	9215.03	13.1192	13.0603	12.7355	13.3851	-5.23996	1.60613558416833e-07	8.23486487365549e-06	acyl-CoA synthetase long-chain family member 3 [Source:MGI Symbol;Acc:MGI:1921455]	1	78635542	78685460	1	7	ensembl_havana
ENSMUSG00000035504	Reep6	protein_coding	-1.09186	-2.13148	0.208627	6189.68	12.4345	12.37	11.8558	12.8842	-5.23354	1.66297773056259e-07	8.49948963988484e-06	receptor accessory protein 6 [Source:MGI Symbol;Acc:MGI:1917585]	10	80165787	80172275	1	7	ensembl_havana
ENSMUSG00000064345	mt-Nd2	protein_coding	-0.38978	-1.31019	0.0745795	3.04508e+06	21.5136	21.5168	21.3212	21.7123	-5.22637	1.72873606337758e-07	8.80788314673224e-06	mitochondrially encoded NADH dehydrogenase 2 [Source:MGI Symbol;Acc:MGI:102500]	MT	3914	4951	1	1	RefSeq
ENSMUSG00000027510	Rbm38	protein_coding	1.20552	2.3062	0.231485	1924.43	10.7493	10.5276	11.1383	9.91702	5.20776	1.91134807930569e-07	9.70785635404855e-06	RNA binding motif protein 38 [Source:MGI Symbol;Acc:MGI:1889294]	2	172862291	172876527	1	8	ensembl_havana
ENSMUSG00000037386	Rims2	protein_coding	0.38178	1.30295	0.0733291	1474.82	10.5168	10.5509	10.7413	10.3606	5.20639	1.92545341853945e-07	9.74903252695379e-06	regulating synaptic membrane exocytosis 2 [Source:MGI Symbol;Acc:MGI:2152972]	15	39061656	39547768	1	12	ensembl_havana
ENSMUSG00000054074	Skida1	protein_coding	0.560337	1.47461	0.107868	2979.16	11.5143	11.53	11.8141	11.246	5.19466	2.05091590625496e-07	1.03520298833422e-05	SKI/DACH domain containing 1 [Source:MGI Symbol;Acc:MGI:1919918]	2	18045487	18053862	-1	4	ensembl_havana
ENSMUSG00000021311	Mtr	protein_coding	0.475892	1.39078	0.091815	20249.3	14.2797	14.1559	14.3932	13.9186	5.18316	2.18155946276544e-07	1.09773640706894e-05	5-methyltetrahydrofolate-homocysteine methyltransferase [Source:MGI Symbol;Acc:MGI:894292]	13	12197598	12272999	-1	4	ensembl_havana
ENSMUSG00000053141	Ptprt	protein_coding	1.31391	2.48615	0.253692	99.4155	6.51678	6.36454	6.99076	5.73831	5.17916	2.22891561160128e-07	1.11810387146159e-05	protein tyrosine phosphatase, receptor type, T [Source:MGI Symbol;Acc:MGI:1321152]	2	161363910	162503067	-1	6	ensembl_havana
ENSMUSG00000042179	Pnliprp1	protein_coding	-1.33109	-2.51593	0.258018	171.997	7.26317	7.45834	6.8082	8.10848	-5.15889	2.48411752515997e-07	1.24228806573615e-05	pancreatic lipase related protein 1 [Source:MGI Symbol;Acc:MGI:97723]	19	58717319	58732601	1	6	ensembl_havana
ENSMUSG00000041323	Ak7	protein_coding	-0.692778	-1.61639	0.134444	651.067	9.30405	9.1788	8.8451	9.5125	-5.1529	2.56482085919782e-07	1.27871268173442e-05	adenylate kinase 7 [Source:MGI Symbol;Acc:MGI:1926051]	12	105672235	105748706	1	3	ensembl_havana
ENSMUSG00000042453	Reln	protein_coding	-0.689137	-1.61232	0.133799	1828.84	10.7854	10.8485	10.5069	11.1901	-5.15052	2.59761416925735e-07	1.2911016236373e-05	reelin [Source:MGI Symbol;Acc:MGI:103022]	5	22089452	22549700	-1	15	ensembl_havana
ENSMUSG00000053819	Camk2d	protein_coding	0.49521	1.40953	0.0961683	10813.9	13.3816	13.4201	13.6678	13.1724	5.14941	2.61310236647846e-07	1.29484002324312e-05	calcium/calmodulin-dependent protein kinase II, delta [Source:MGI Symbol;Acc:MGI:1341265]	3	126389951	126639975	1	28	ensembl_havana
ENSMUSG00000000049	Apoh	protein_coding	0.791845	1.73129	0.154075	4899.07	12.1921	12.1691	12.5627	11.7754	5.13936	2.75672232999191e-07	1.36185434739691e-05	apolipoprotein H [Source:MGI Symbol;Acc:MGI:88058]	11	108234180	108305222	1	4	ensembl_havana
ENSMUSG00000032352	Lrrc1	protein_coding	0.303886	1.23447	0.0592959	10744.6	13.3798	13.3484	13.5003	13.1965	5.12491	2.97685386594794e-07	1.46614563282581e-05	leucine rich repeat containing 1 [Source:MGI Symbol;Acc:MGI:2442313]	9	77338105	77452152	-1	8	ensembl_havana
ENSMUSG00000020265	Sumo3	protein_coding	0.36733	1.28996	0.0717065	25659.8	14.6287	14.6517	14.8349	14.4685	5.12269	3.0121144747283e-07	1.47903010748517e-05	small ubiquitin-like modifier 3 [Source:MGI Symbol;Acc:MGI:1336201]	10	77441931	77454165	1	8	ensembl_havana
ENSMUSG00000063177	Klk1b27	protein_coding	-1.58533	-3.00077	0.309603	79.9623	6.10957	5.79146	5.04148	6.54144	-5.12053	3.04672574564594e-07	1.4915190826501e-05	kallikrein 1-related peptidase b27 [Source:MGI Symbol;Acc:MGI:891980]	7	43701714	43706136	1	1	ensembl_havana
ENSMUSG00000020604	Arsg	protein_coding	0.874835	1.8338	0.171114	16415.4	13.9068	14.0725	14.5342	13.6107	5.11259	3.17777083124689e-07	1.55100027988756e-05	arylsulfatase G [Source:MGI Symbol;Acc:MGI:1921258]	11	109364200	109464156	1	5	ensembl_havana
ENSMUSG00000033653	Vps8	protein_coding	-0.51533	-1.42932	0.100892	14239.5	13.775	13.8051	13.5452	14.0649	-5.10774	3.26041541473611e-07	1.58657280645826e-05	VPS8 CORVET complex subunit [Source:MGI Symbol;Acc:MGI:2146407]	16	21241868	21463430	1	16	ensembl_havana
ENSMUSG00000048997	Atxn7l2	protein_coding	-0.584318	-1.49933	0.11442	10295.8	13.2885	13.1986	12.903	13.4943	-5.1068	3.27659872130074e-07	1.58968832887466e-05	ataxin 7-like 2 [Source:MGI Symbol;Acc:MGI:1919772]	3	108109538	108118250	-1	7	ensembl_havana
ENSMUSG00000039519	Cyp7b1	protein_coding	0.583119	1.49808	0.1142	80433.3	16.262	16.3023	16.5935	16.0111	5.10611	3.28857039190023e-07	1.59074805296293e-05	cytochrome P450, family 7, subfamily b, polypeptide 1 [Source:MGI Symbol;Acc:MGI:104978]	3	18126114	18297502	-1	1	ensembl_havana
ENSMUSG00000006205	Htra1	protein_coding	0.635754	1.55375	0.124608	36073	15.0988	15.1082	15.4315	14.7849	5.10203	3.36029802478578e-07	1.62062088417932e-05	HtrA serine peptidase 1 [Source:MGI Symbol;Acc:MGI:1929076]	7	130537841	130587390	1	5	ensembl_havana
ENSMUSG00000017858	Ift52	protein_coding	0.238674	1.17991	0.0467956	13800.1	13.7493	13.7697	13.8891	13.6503	5.10034	3.39039107802725e-07	1.63029663287505e-05	intraflagellar transport 52 [Source:MGI Symbol;Acc:MGI:2387217]	2	162859274	162888061	1	4	ensembl_havana
ENSMUSG00000041731	Pgm5	protein_coding	0.636158	1.55418	0.124745	1983.01	10.9279	10.9481	11.2623	10.6339	5.09967	3.4025399905105e-07	1.63131216713178e-05	phosphoglucomutase 5 [Source:MGI Symbol;Acc:MGI:1925668]	19	24660380	24839219	-1	4	ensembl_havana
ENSMUSG00000090231	Cfb	protein_coding	-0.624581	-1.54176	0.122609	87368.5	16.35	16.276	15.9683	16.5837	-5.09407	3.50456312823691e-07	1.67528425068337e-05	complement factor B [Source:MGI Symbol;Acc:MGI:105975]	17	35075350	35081494	-1	8	ensembl_havana
ENSMUSG00000032802	Srxn1	protein_coding	-0.335154	-1.26151	0.0658456	18564.7	14.1647	14.0438	13.8759	14.2116	-5.08999	3.58075955124622e-07	1.70668870927873e-05	sulfiredoxin 1 homolog (S. cerevisiae) [Source:MGI Symbol;Acc:MGI:104971]	2	151947436	151953296	1	3	ensembl_havana
ENSMUSG00000028970	Abcb1b	protein_coding	0.926524	1.90069	0.182296	1978.94	10.8127	10.801	11.2544	10.3475	5.08252	3.72456942191782e-07	1.77004171972018e-05	ATP-binding cassette, sub-family B (MDR/TAP), member 1B [Source:MGI Symbol;Acc:MGI:97568]	5	8848147	8916315	1	9	ensembl_havana
ENSMUSG00000064370	mt-Cytb	protein_coding	-0.292315	-1.2246	0.0576118	5.62218e+06	22.4079	22.3926	22.2451	22.5401	-5.07388	3.89789089964977e-07	1.84700935253667e-05	mitochondrially encoded cytochrome b [Source:MGI Symbol;Acc:MGI:102501]	MT	14145	15288	1	1	RefSeq
ENSMUSG00000030701	Plekhb1	protein_coding	0.499779	1.414	0.0985953	9205.41	13.152	13.1909	13.4418	12.94	5.06899	3.99935563511726e-07	1.88466100877771e-05	pleckstrin homology domain containing, family B (evectins) member 1 [Source:MGI Symbol;Acc:MGI:1351469]	7	100292099	100311621	-1	12	ensembl_havana
ENSMUSG00000025178	Pi4k2a	protein_coding	0.468767	1.38393	0.0924785	23226.1	14.4796	14.396	14.6323	14.1597	5.06893	4.00054173400793e-07	1.88466100877771e-05	phosphatidylinositol 4-kinase type 2 alpha [Source:MGI Symbol;Acc:MGI:1934031]	19	42078909	42110526	1	4	ensembl_havana
ENSMUSG00000028378	Ptgr1	protein_coding	-0.420947	-1.33881	0.0835065	3240.8	11.6352	11.6408	11.4306	11.8511	-5.04089	4.63379738425892e-07	2.17157157843182e-05	prostaglandin reductase 1 [Source:MGI Symbol;Acc:MGI:1914353]	4	58965439	58987119	-1	1	ensembl_havana
ENSMUSG00000051855	Mest	protein_coding	-0.468918	-1.38407	0.0930248	451.727	8.80612	8.73306	8.49623	8.96989	-5.04078	4.63628461032327e-07	2.17157157843182e-05	mesoderm specific transcript [Source:MGI Symbol;Acc:MGI:96968]	6	30723546	30748464	1	11	ensembl_havana
ENSMUSG00000024485	Slc4a9	protein_coding	0.406596	1.32555	0.0807675	25089.8	14.5831	14.5978	14.8019	14.3937	5.03415	4.79961958225815e-07	2.24161543305867e-05	solute carrier family 4, sodium bicarbonate cotransporter, member 9 [Source:MGI Symbol;Acc:MGI:2443384]	18	36661200	36689326	1	12	ensembl_havana
ENSMUSG00000005125	Ndrg1	protein_coding	1.10689	2.15381	0.219957	862872	19.6246	19.5532	20.16	18.9465	5.0323	4.84629288218577e-07	2.25692831559213e-05	N-myc downstream regulated gene 1 [Source:MGI Symbol;Acc:MGI:1341799]	15	66801167	66841489	-1	13	ensembl_havana
ENSMUSG00000028553	Angptl3	protein_coding	1.03595	2.05046	0.206352	1838.03	10.7114	10.83	11.3463	10.3136	5.0203	5.15903782907134e-07	2.3957097667399e-05	angiopoietin-like 3 [Source:MGI Symbol;Acc:MGI:1353627]	4	98919191	98934348	1	3	ensembl_havana
ENSMUSG00000079470	Utp14b	protein_coding	-1.00113	-2.00156	0.199522	1957.1	10.8482	10.7867	10.3025	11.2709	-5.01762	5.23147436565315e-07	2.42242600754874e-05	UTP14B small subunit processome component [Source:MGI Symbol;Acc:MGI:2445092]	1	78635755	78649229	1	2	ensembl_havana
ENSMUSG00000021947	Cryl1	protein_coding	-0.342205	-1.26769	0.0682381	77589	16.2308	16.1797	16.0088	16.3505	-5.01487	5.30703283885092e-07	2.45043195255238e-05	crystallin, lambda 1 [Source:MGI Symbol;Acc:MGI:1915881]	14	57512450	57635986	-1	4	ensembl_havana
ENSMUSG00000025232	Hexa	protein_coding	0.377949	1.29949	0.0753861	15758.5	13.9285	13.9366	14.1265	13.7466	5.01352	5.34444385996192e-07	2.46071518572128e-05	hexosaminidase A [Source:MGI Symbol;Acc:MGI:96073]	9	59446823	59472392	1	1	ensembl_havana
ENSMUSG00000055629	B4galnt4	protein_coding	-2.30968	-4.95774	0.460915	144.174	6.57809	7.01478	5.8828	8.14676	-5.01108	5.4124803942328e-07	2.48500123862898e-05	beta-1,4-N-acetyl-galactosaminyl transferase 4 [Source:MGI Symbol;Acc:MGI:2652891]	7	140641017	140652313	1	5	ensembl_havana
ENSMUSG00000031536	Polb	protein_coding	0.374404	1.2963	0.0748413	6660.15	12.6828	12.5798	12.7671	12.3925	5.00265	5.65487119682561e-07	2.58897525526779e-05	polymerase (DNA directed), beta [Source:MGI Symbol;Acc:MGI:97740]	8	23118142	23143451	-1	2	ensembl_havana
ENSMUSG00000031024	Dennd2b	protein_coding	0.354663	1.27869	0.0709339	8972.08	13.1189	13.1439	13.3194	12.9685	4.99991	5.73558025528721e-07	2.61855016542649e-05	DENN domain containing 2B [Source:MGI Symbol;Acc:MGI:108517]	7	109123118	109302812	-1	11	ensembl_havana
ENSMUSG00000062563	Cys1	protein_coding	-0.683575	-1.60611	0.136818	12003.4	13.5089	13.3716	13.0346	13.7086	-4.99623	5.84620966326875e-07	2.65585772569975e-05	cystin 1 [Source:MGI Symbol;Acc:MGI:2177632]	12	24715832	24731812	-1	8	ensembl_havana
ENSMUSG00000036832	Lpar3	protein_coding	-0.435389	-1.35227	0.0871456	7929.87	12.9327	12.7622	12.5413	12.9832	-4.99611	5.84997887036554e-07	2.65585772569975e-05	lysophosphatidic acid receptor 3 [Source:MGI Symbol;Acc:MGI:1929469]	3	145926718	145991941	1	1	ensembl_havana
ENSMUSG00000041921	Metap1d	protein_coding	0.257517	1.19542	0.0516641	11816.6	13.519	13.5304	13.6589	13.4019	4.98445	6.21392080684768e-07	2.81322715525614e-05	methionyl aminopeptidase type 1D (mitochondrial) [Source:MGI Symbol;Acc:MGI:1913809]	2	71283620	71355538	1	6	ensembl_havana
ENSMUSG00000050520	Cldn8	protein_coding	0.476258	1.39113	0.0957246	24312.9	14.5352	14.6463	14.8846	14.4079	4.97529	6.51492645237125e-07	2.94130832306639e-05	claudin 8 [Source:MGI Symbol;Acc:MGI:1859286]	16	88357716	88360071	-1	1	ensembl_havana
ENSMUSG00000022951	Rcan1	protein_coding	-1.18552	-2.27445	0.23884	28417	14.6643	14.4411	13.8458	15.0365	-4.96363	6.9188064856915e-07	3.11499617207601e-05	regulator of calcineurin 1 [Source:MGI Symbol;Acc:MGI:1890564]	16	92188841	92267755	-1	7	ensembl_havana
ENSMUSG00000030498	Gas2	protein_coding	-0.248593	-1.18805	0.0501253	114428	16.7918	16.8178	16.694	16.9416	-4.95943	7.07002401512902e-07	3.17421636834143e-05	growth arrest specific 2 [Source:MGI Symbol;Acc:MGI:95657]	7	51511763	51644723	1	9	ensembl_havana
ENSMUSG00000045776	Lrtm1	protein_coding	-1.66613	-3.17362	0.335991	62.5561	5.68132	5.74579	4.92927	6.56231	-4.95885	7.09108718780231e-07	3.17421636834143e-05	leucine-rich repeats and transmembrane domains 1 [Source:MGI Symbol;Acc:MGI:2442106]	14	28740165	28755602	1	3	ensembl_havana
ENSMUSG00000038570	Saxo2	protein_coding	0.586332	1.50142	0.118251	835.341	9.66501	9.83371	10.1312	9.53617	4.95836	7.10893224682386e-07	3.17421636834143e-05	stabilizer of axonemal microtubules 2 [Source:MGI Symbol;Acc:MGI:1914618]	7	82282168	82297736	-1	5	ensembl_havana
ENSMUSG00000029482	Aacs	protein_coding	-0.885525	-1.84744	0.178835	46174.8	15.3843	15.1377	14.7053	15.5701	-4.95163	7.3595740396719e-07	3.27712758539144e-05	acetoacetyl-CoA synthetase [Source:MGI Symbol;Acc:MGI:1926144]	5	125552878	125594474	1	6	ensembl_havana
ENSMUSG00000067071	Hes6	protein_coding	-0.71725	-1.64404	0.145085	7972.37	12.9189	12.8102	12.4476	13.1727	-4.94367	7.66664158858684e-07	3.40453349014486e-05	hairy and enhancer of split 6 [Source:MGI Symbol;Acc:MGI:1859852]	1	91339205	91341760	-1	5	ensembl_havana
ENSMUSG00000031239	Itm2a	protein_coding	0.616498	1.53315	0.124756	591.373	9.16642	9.24988	9.55539	8.94437	4.94162	7.74776658765032e-07	3.43118393321746e-05	integral membrane protein 2A [Source:MGI Symbol;Acc:MGI:107706]	X	106440705	106446982	-1	1	ensembl_havana
ENSMUSG00000046694	Tent5b	protein_coding	-0.603907	-1.51983	0.122467	463.8	8.83149	8.66839	8.36576	8.97102	-4.93118	8.17342457319614e-07	3.60985515185209e-05	terminal nucleotidyltransferase 5B [Source:MGI Symbol;Acc:MGI:2140500]	4	133207443	133215249	1	1	ensembl_havana
ENSMUSG00000032786	Alas1	protein_coding	-0.745853	-1.67697	0.151335	45578.9	15.3532	14.9488	14.5814	15.3161	-4.9285	8.28632847515361e-07	3.64980207877159e-05	aminolevulinic acid synthase 1 [Source:MGI Symbol;Acc:MGI:87989]	9	106110654	106125853	-1	13	ensembl_havana
ENSMUSG00000031841	Cdh13	protein_coding	-0.989486	-1.98548	0.200917	1735.29	10.6609	10.5492	10.0618	11.0367	-4.92486	8.4422866805481e-07	3.70844555186347e-05	cadherin 13 [Source:MGI Symbol;Acc:MGI:99551]	8	119010472	120051660	1	8	ensembl_havana
ENSMUSG00000063268	Parp10	protein_coding	-0.791896	-1.73135	0.160834	6945.15	12.7009	12.7184	12.3209	13.116	-4.92368	8.49307116034176e-07	3.72069772423274e-05	poly (ADP-ribose) polymerase family, member 10 [Source:MGI Symbol;Acc:MGI:3712326]	15	76115374	76127641	-1	6	ensembl_havana
ENSMUSG00000022906	Parp9	protein_coding	0.543357	1.45736	0.110433	8108.08	12.9573	13.0137	13.2851	12.7423	4.92026	8.6427497363526e-07	3.77609170604674e-05	poly (ADP-ribose) polymerase family, member 9 [Source:MGI Symbol;Acc:MGI:1933117]	16	35758840	35792975	1	7	ensembl_havana
ENSMUSG00000021336	Slc17a4	protein_coding	1.04894	2.06902	0.213711	1342.62	10.1711	10.5643	11.1248	10.0037	4.90823	9.19011027612918e-07	4.00447352058787e-05	solute carrier family 17 (sodium phosphate), member 4 [Source:MGI Symbol;Acc:MGI:2442850]	13	24079873	24098992	-1	5	ensembl_havana
ENSMUSG00000033634	Nat8f2	protein_coding	-0.906138	-1.87402	0.184651	14847.5	13.7387	13.6796	13.2498	14.1094	-4.90729	9.23418319192295e-07	4.01291923578406e-05	N-acetyltransferase 8 (GCN5-related) family member 2 [Source:MGI Symbol;Acc:MGI:2136446]	6	85842404	85846140	-1	1	ensembl_havana
ENSMUSG00000001918	Slc1a5	protein_coding	-0.461884	-1.37734	0.0942705	7304.23	12.8153	12.6755	12.4453	12.9057	-4.89956	9.60504704877571e-07	4.16295545823338e-05	solute carrier family 1 (neutral amino acid transporter), member 5 [Source:MGI Symbol;Acc:MGI:105305]	7	16515265	16532199	1	8	ensembl_havana
ENSMUSG00000011305	Plin5	protein_coding	-0.859598	-1.81453	0.175568	776.768	9.40204	9.52644	9.09647	9.9564	-4.8961	9.77595933496638e-07	4.22576242210661e-05	perilipin 5 [Source:MGI Symbol;Acc:MGI:1914218]	17	56418601	56424596	-1	2	ensembl_havana
ENSMUSG00000046722	Cdc42se1	protein_coding	-0.4127	-1.33117	0.0843144	42161	15.335	15.1806	14.9721	15.3891	-4.89478	9.84163459257071e-07	4.24286703005442e-05	CDC42 small effector 1 [Source:MGI Symbol;Acc:MGI:1889510]	3	95136043	95143720	1	5	ensembl_havana
ENSMUSG00000026839	Upp2	protein_coding	-0.686724	-1.60962	0.140474	5212	12.3033	12.438	12.0917	12.7843	-4.88864	1.01537225984519e-06	4.36583210033437e-05	uridine phosphorylase 2 [Source:MGI Symbol;Acc:MGI:1923904]	2	58457310	58682983	1	10	ensembl_havana
ENSMUSG00000028600	Podn	protein_coding	-0.64625	-1.5651	0.132344	5862.79	12.4635	12.4031	12.0766	12.7297	-4.88311	1.04428018789685e-06	4.47828123849273e-05	podocan [Source:MGI Symbol;Acc:MGI:2674939]	4	107871988	107953642	-1	8	ensembl_havana
ENSMUSG00000039960	Rhou	protein_coding	0.73736	1.66712	0.151188	1319.99	10.322	10.1483	10.5204	9.77621	4.8771	1.07657833212711e-06	4.60463885054261e-05	ras homolog family member U [Source:MGI Symbol;Acc:MGI:1916831]	8	124380668	124390623	1	2	ensembl_havana
ENSMUSG00000048482	Bdnf	protein_coding	-0.748998	-1.68063	0.153657	1731.1	10.7096	10.5335	10.1559	10.9112	-4.87447	1.09102829591566e-06	4.65419498517511e-05	brain derived neurotrophic factor [Source:MGI Symbol;Acc:MGI:88145]	2	109505045	109557352	1	11	ensembl_havana
ENSMUSG00000030256	Bhlhe41	protein_coding	-1.14223	-2.20722	0.234535	971.32	9.80921	10.0235	9.47139	10.5755	-4.87018	1.11497079866173e-06	4.74387968341601e-05	basic helix-loop-helix family, member e41 [Source:MGI Symbol;Acc:MGI:1930704]	6	145803969	145811284	-1	3	ensembl_havana
ENSMUSG00000050071	Bex1	protein_coding	0.791557	1.73094	0.162843	280.41	8.03731	8.0519	8.44619	7.65761	4.86086	1.16875976082879e-06	4.95975258296351e-05	brain expressed X-linked 1 [Source:MGI Symbol;Acc:MGI:1328321]	X	135114721	135116262	-1	4	ensembl_havana
ENSMUSG00000033530	Ttc7b	protein_coding	-0.394428	-1.31442	0.0811683	10075.1	13.2743	13.353	13.1552	13.5507	-4.85939	1.17750368136685e-06	4.98384565970192e-05	tetratricopeptide repeat domain 7B [Source:MGI Symbol;Acc:MGI:2144724]	12	100267029	100487085	-1	10	ensembl_havana
ENSMUSG00000023328	Ache	protein_coding	-0.898512	-1.86414	0.184936	794.318	9.56112	9.32483	8.88677	9.76288	-4.85851	1.18272589113733e-06	4.99294646978054e-05	acetylcholinesterase [Source:MGI Symbol;Acc:MGI:87876]	5	137285781	137292728	1	9	ensembl_havana
ENSMUSG00000073514	Dok6	protein_coding	1.93756	3.83058	0.398984	75.2199	5.8882	5.93118	6.88559	4.97677	4.85625	1.19630536358565e-06	5.03718939750196e-05	docking protein 6 [Source:MGI Symbol;Acc:MGI:3639495]	18	89310548	89787652	-1	2	ensembl_havana
ENSMUSG00000018931	Natd1	protein_coding	0.42245	1.3402	0.0871691	10718.6	13.3738	13.3832	13.595	13.1714	4.84633	1.25768477562275e-06	5.28195107446938e-05	N-acetyltransferase domain containing 1 [Source:MGI Symbol;Acc:MGI:1344388]	11	60793072	60805576	-1	2	ensembl_havana
ENSMUSG00000096687	Mfsd4b4	protein_coding	0.38643	1.30715	0.0797586	3845.83	11.8915	11.9613	12.1546	11.7679	4.84499	1.26618739108541e-06	5.30395455343071e-05	major facilitator superfamily domain containing 4B4 [Source:MGI Symbol;Acc:MGI:3035041]	10	39766009	39775234	-1	4	ensembl_havana
ENSMUSG00000037053	Azgp1	protein_coding	0.612862	1.52929	0.126508	23804.3	14.5012	14.5721	14.8767	14.2674	4.84444	1.26971101893412e-06	5.3050419513461e-05	alpha-2-glycoprotein 1, zinc [Source:MGI Symbol;Acc:MGI:103163]	5	137979782	137988495	1	3	ensembl_havana
ENSMUSG00000032420	Nt5e	protein_coding	0.853364	1.80671	0.17629	83786	16.2816	16.0649	16.5064	15.6234	4.84069	1.29387566233104e-06	5.39214388201702e-05	5' nucleotidase, ecto [Source:MGI Symbol;Acc:MGI:99782]	9	88209250	88254145	1	4	ensembl_havana
ENSMUSG00000020392	Cdkn2aipnl	protein_coding	0.271057	1.20669	0.056029	4034.21	11.9708	11.9707	12.107	11.8344	4.83779	1.31287944978601e-06	5.4573477486885e-05	CDKN2A interacting protein N-terminal like [Source:MGI Symbol;Acc:MGI:1261797]	11	51858488	51868161	1	2	ensembl_havana
ENSMUSG00000028527	Ak4	protein_coding	-0.61551	-1.5321	0.127316	153953	17.1615	16.9639	16.6669	17.2609	-4.83449	1.33488898934841e-06	5.53468131221421e-05	adenylate kinase 4 [Source:MGI Symbol;Acc:MGI:87979]	4	101276474	101324192	1	7	ensembl_havana
ENSMUSG00000037509	Arhgef4	protein_coding	-0.542271	-1.45626	0.112252	448.064	8.79084	8.85359	8.57799	9.12918	-4.83085	1.35954038240298e-06	5.6225470318564e-05	Rho guanine nucleotide exchange factor (GEF) 4 [Source:MGI Symbol;Acc:MGI:2442507]	1	34717269	34852390	1	7	ensembl_havana
ENSMUSG00000072662	Mansc4	protein_coding	0.391571	1.31182	0.0812638	2376.63	11.1859	11.2043	11.3995	11.0092	4.81851	1.44631513791275e-06	5.95571306276446e-05	MANSC domain containing 4 [Source:MGI Symbol;Acc:MGI:3645619]	6	146976558	146988530	-1	2	ensembl_havana
ENSMUSG00000004668	Abca13	protein_coding	-0.699457	-1.62389	0.145165	59395.6	15.8032	15.6495	15.2984	16.0006	-4.81836	1.44742918832952e-06	5.95571306276446e-05	ATP-binding cassette, sub-family A (ABC1), member 13 [Source:MGI Symbol;Acc:MGI:2388707]	11	9141942	9634259	1	3	ensembl_havana
ENSMUSG00000025479	Cyp2e1	protein_coding	-0.718206	-1.64513	0.149097	426278	18.6401	18.6843	18.3245	19.0442	-4.81705	1.45693084687502e-06	5.9796709732979e-05	cytochrome P450, family 2, subfamily e, polypeptide 1 [Source:MGI Symbol;Acc:MGI:88607]	7	140343652	140354900	1	4	ensembl_havana
ENSMUSG00000000440	Pparg	protein_coding	-0.591228	-1.50653	0.123015	649.583	9.31744	9.29294	8.99275	9.59313	-4.80616	1.53855783670985e-06	6.29878602520032e-05	peroxisome proliferator activated receptor gamma [Source:MGI Symbol;Acc:MGI:97747]	6	115337912	115467360	1	7	ensembl_havana
ENSMUSG00000027207	Galk2	protein_coding	0.291792	1.22416	0.0607918	19838.1	14.2675	14.2923	14.4395	14.1452	4.79986	1.58774600184626e-06	6.48382808241389e-05	galactokinase 2 [Source:MGI Symbol;Acc:MGI:1917226]	2	125701029	125826219	1	9	ensembl_havana
ENSMUSG00000067656	Slc22a27	protein_coding	1.23282	2.35026	0.256964	97.714	6.41067	6.40042	6.98472	5.81612	4.79764	1.60543877916419e-06	6.53964824003899e-05	solute carrier family 22, member 27 [Source:MGI Symbol;Acc:MGI:3042283]	19	7841753	7943392	-1	2	ensembl_havana
ENSMUSG00000017868	Sgk2	protein_coding	-0.542894	-1.45689	0.113314	37848.2	15.1868	15.1194	14.8511	15.3878	-4.79106	1.65900414795113e-06	6.74094860416242e-05	serum/glucocorticoid regulated kinase 2 [Source:MGI Symbol;Acc:MGI:1351318]	2	162829250	162856047	1	3	ensembl_havana
ENSMUSG00000032340	Neo1	protein_coding	0.336071	1.26231	0.0702333	18710	14.1825	14.2226	14.3903	14.055	4.78507	1.70927347640391e-06	6.92788573865156e-05	neogenin [Source:MGI Symbol;Acc:MGI:1097159]	9	58781970	58943724	-1	6	ensembl_havana
ENSMUSG00000002228	Ppm1j	protein_coding	-1.0155	-2.02161	0.212573	504.283	8.766	8.9026	8.38064	9.42457	-4.7772	1.77756554163486e-06	7.18675939009737e-05	protein phosphatase 1J [Source:MGI Symbol;Acc:MGI:1919137]	3	104688372	104693334	1	2	ensembl_havana
ENSMUSG00000059406	Tmprss9	protein_coding	1.64523	3.12798	0.344877	1427.65	10.1808	10.2763	11.1027	9.44998	4.77048	1.8378497904416e-06	7.39690362408075e-05	transmembrane protease, serine 9 [Source:MGI Symbol;Acc:MGI:3612246]	10	80707682	80735326	1	3	ensembl_havana
ENSMUSG00000032193	Ldlr	protein_coding	-0.785507	-1.7237	0.164663	7642.79	12.8092	12.531	12.1516	12.9104	-4.7704	1.83864459738425e-06	7.39690362408075e-05	low density lipoprotein receptor [Source:MGI Symbol;Acc:MGI:96765]	9	21634779	21661215	1	7	ensembl_havana
ENSMUSG00000021701	Plk2	protein_coding	-0.491355	-1.40576	0.103057	4019.67	11.9314	12.1302	11.8864	12.374	-4.76781	1.86235536906902e-06	7.47379304036512e-05	polo like kinase 2 [Source:MGI Symbol;Acc:MGI:1099790]	13	110531580	110537378	1	5	ensembl_havana
ENSMUSG00000004610	Etfb	protein_coding	-0.595083	-1.51056	0.124929	53218.4	15.6612	15.5431	15.2432	15.843	-4.76337	1.90390785458058e-06	7.60786374443742e-05	electron transferring flavoprotein, beta polypeptide [Source:MGI Symbol;Acc:MGI:106098]	7	43093507	43107224	1	7	ensembl_havana
ENSMUSG00000022766	Serpind1	protein_coding	1.74085	3.34233	0.365477	81.1128	5.84019	6.32406	7.16685	5.48128	4.76324	1.90512554235282e-06	7.60786374443742e-05	serine (or cysteine) peptidase inhibitor, clade D, member 1 [Source:MGI Symbol;Acc:MGI:96051]	16	17149235	17161439	1	2	ensembl_havana
ENSMUSG00000020325	Fstl3	protein_coding	-0.469941	-1.38505	0.0987277	1303.75	10.3271	10.1618	9.92208	10.4015	-4.75997	1.93620845855998e-06	7.71303825416062e-05	follistatin-like 3 [Source:MGI Symbol;Acc:MGI:1890391]	10	79613106	79618464	1	3	ensembl_havana
ENSMUSG00000042118	Bhmt2	protein_coding	0.370819	1.29309	0.0779439	47849.7	15.5298	15.557	15.7411	15.3728	4.75751	1.95998445337004e-06	7.7886619365827e-05	betaine-homocysteine methyltransferase 2 [Source:MGI Symbol;Acc:MGI:1891379]	13	93792228	93810810	-1	1	ensembl_havana
ENSMUSG00000031286	Glt28d2	protein_coding	0.386673	1.30738	0.0814597	1689.09	10.7082	10.6784	10.8707	10.486	4.7468	2.06655909172524e-06	8.19214266288057e-05	glycosyltransferase 28 domain containing 2 [Source:MGI Symbol;Acc:MGI:2443773]	3	85777156	85794823	-1	1	ensembl_havana
ENSMUSG00000035105	Egln3	protein_coding	-0.557441	-1.47166	0.117463	4716.48	12.1558	12.3473	12.066	12.6285	-4.74566	2.07827747788876e-06	8.21855081462921e-05	egl-9 family hypoxia-inducible factor 3 [Source:MGI Symbol;Acc:MGI:1932288]	12	54225767	54250646	-1	1	ensembl_havana
ENSMUSG00000002055	Spag5	protein_coding	0.748765	1.68035	0.15801	2333.71	11.0915	10.798	11.1848	10.4111	4.73871	2.15083902842354e-06	8.4848511478077e-05	sperm associated antigen 5 [Source:MGI Symbol;Acc:MGI:1927470]	11	78192355	78213283	1	8	ensembl_havana
ENSMUSG00000022676	Snai2	protein_coding	-0.562627	-1.47696	0.118954	886.413	9.75656	9.64163	9.36078	9.92247	-4.72978	2.24762910109653e-06	8.84520963199079e-05	snail family zinc finger 2 [Source:MGI Symbol;Acc:MGI:1096393]	16	14523716	14527249	1	1	ensembl_havana
ENSMUSG00000038071	Npy6r	protein_coding	-1.51326	-2.85454	0.320175	206.014	7.27377	7.1342	6.40729	7.86112	-4.72636	2.28584165250998e-06	8.97386096092868e-05	neuropeptide Y receptor Y6 [Source:MGI Symbol;Acc:MGI:1098590]	18	44403194	44410767	1	1	ensembl_havana
ENSMUSG00000027803	Wwtr1	protein_coding	-0.18737	-1.13869	0.0396578	22703.2	14.465	14.4031	14.3092	14.497	-4.72468	2.30480813062577e-06	9.02651724025556e-05	WW domain containing transcription regulator 1 [Source:MGI Symbol;Acc:MGI:1917649]	3	57363070	57483331	-1	2	ensembl_havana
ENSMUSG00000033902	Mapkbp1	protein_coding	0.458548	1.37416	0.0972395	9886.33	13.254	13.1698	13.3981	12.9415	4.71565	2.40942232265759e-06	9.3951836408299e-05	mitogen-activated protein kinase binding protein 1 [Source:MGI Symbol;Acc:MGI:1347004]	2	119803180	119857889	1	5	ensembl_havana
ENSMUSG00000026603	Smyd2	protein_coding	-0.453132	-1.36901	0.096093	3815.8	11.8666	11.7486	11.5225	11.9748	-4.71556	2.41050364746574e-06	9.3951836408299e-05	SET and MYND domain containing 2 [Source:MGI Symbol;Acc:MGI:1915889]	1	189612689	189654560	-1	4	ensembl_havana
ENSMUSG00000063796	Slc22a8	protein_coding	-0.9085	-1.87709	0.193017	77324.9	16.1229	16.05	15.5958	16.5042	-4.70684	2.5158538654075e-06	9.76455780880503e-05	solute carrier family 22 (organic anion transporter), member 8 [Source:MGI Symbol;Acc:MGI:1336187]	19	8568618	8589199	1	3	ensembl_havana
ENSMUSG00000047844	Bex4	protein_coding	0.501139	1.41533	0.106473	1872.81	10.8297	10.8096	11.0654	10.5538	4.70672	2.51728894474208e-06	9.76455780880503e-05	brain expressed X-linked 4 [Source:MGI Symbol;Acc:MGI:3606746]	X	135039745	135041192	1	1	ensembl_havana
ENSMUSG00000060510	Zfp266	protein_coding	0.596937	1.5125	0.126883	15445.2	13.8822	13.9311	14.2289	13.6332	4.70461	2.54348696986969e-06	9.84268898126003e-05	zinc finger protein 266 [Source:MGI Symbol;Acc:MGI:1924769]	9	20406364	20432713	-1	6	ensembl_havana
ENSMUSG00000056553	Ptprn2	protein_coding	-1.08987	-2.12854	0.231718	106.343	6.67125	6.49797	5.95952	7.03642	-4.70341	2.55851809863374e-06	9.87668986021831e-05	protein tyrosine phosphatase, receptor type, N polypeptide 2 [Source:MGI Symbol;Acc:MGI:107418]	12	116449340	117240469	1	5	ensembl_havana
ENSMUSG00000037169	Mycn	protein_coding	0.741989	1.67248	0.157771	735.791	9.48472	9.44	9.82405	9.05595	4.70294	2.56442694949371e-06	9.87668986021831e-05	v-myc avian myelocytomatosis viral related oncogene, neuroblastoma derived [Source:MGI Symbol;Acc:MGI:97357]	12	12986094	12991915	-1	3	ensembl_havana
ENSMUSG00000029192	Tbc1d14	protein_coding	0.441663	1.35817	0.0939342	32669.6	14.9795	14.9378	15.1612	14.7144	4.70184	2.57833078290899e-06	9.90676364411817e-05	TBC1 domain family, member 14 [Source:MGI Symbol;Acc:MGI:1098708]	5	36647948	36750620	-1	23	ensembl_havana
ENSMUSG00000050468	Astl	protein_coding	3.95461	15.5044	0.841465	10.2475	2.55815	2.84632	4.69243	1.00021	4.69967	2.60585418170685e-06	9.96736313969044e-05	astacin-like metalloendopeptidase (M12 family) [Source:MGI Symbol;Acc:MGI:3046414]	2	127180559	127199571	1	4	ensembl_havana
ENSMUSG00000038244	Mical2	protein_coding	0.390575	1.31092	0.0831077	4146.07	11.9988	11.9717	12.1683	11.7751	4.69963	2.60636764558447e-06	9.96736313969044e-05	microtubule associated monooxygenase, calponin and LIM domain containing 2 [Source:MGI Symbol;Acc:MGI:2444947]	7	111825063	112012313	1	13	ensembl_havana
ENSMUSG00000014351	Gip	protein_coding	-5.82747	-56.7863	1.24042	6.44387	1.88739	1.62711	0	3.25423	-4.69797	2.62758537426982e-06	NA	gastric inhibitory polypeptide [Source:MGI Symbol;Acc:MGI:107504]	11	95915371	95921657	1	2	ensembl_havana
ENSMUSG00000040785	Ttc3	protein_coding	0.275865	1.21072	0.058743	18814.3	14.1946	14.1496	14.2858	14.0135	4.69613	2.65139290153677e-06	0.000100975	tetratricopeptide repeat domain 3 [Source:MGI Symbol;Acc:MGI:1276539]	16	94171477	94270202	1	35	ensembl_havana
ENSMUSG00000015837	Sqstm1	protein_coding	-0.274679	-1.20972	0.0584997	111576	16.7522	16.7391	16.6015	16.8767	-4.69538	2.66105627204619e-06	0.000100975	sequestosome 1 [Source:MGI Symbol;Acc:MGI:107931]	11	50090193	50101654	-1	7	ensembl_havana
ENSMUSG00000022246	Rai14	protein_coding	-0.307012	-1.23714	0.0653861	12348	13.5823	13.6757	13.523	13.8285	-4.69537	2.66122068511808e-06	0.000100975	retinoic acid induced 14 [Source:MGI Symbol;Acc:MGI:1922896]	15	10569055	10714710	-1	7	ensembl_havana
ENSMUSG00000040134	Rdh7	protein_coding	0.956672	1.94083	0.203773	279.459	8.05208	8.06221	8.55403	7.57039	4.69481	2.66859677185559e-06	0.000100975	retinol dehydrogenase 7 [Source:MGI Symbol;Acc:MGI:1860517]	10	127719897	127724686	-1	2	ensembl_havana
ENSMUSG00000052698	Tln2	protein_coding	-0.869338	-1.82682	0.185179	37950.7	15.1412	15.1229	14.7152	15.5307	-4.69459	2.67146546983558e-06	0.000100975	talin 2 [Source:MGI Symbol;Acc:MGI:1917799]	9	67124369	67466985	-1	9	ensembl_havana
ENSMUSG00000001334	Fndc5	protein_coding	0.672678	1.59403	0.14339	554.532	9.0662	9.17245	9.51542	8.82948	4.69124	2.71558802050182e-06	0.000102405	fibronectin type III domain containing 5 [Source:MGI Symbol;Acc:MGI:1917614]	4	129030477	129038386	1	2	ensembl_havana
ENSMUSG00000070471	Erich6	protein_coding	1.10945	2.15764	0.236669	60.5405	5.80782	6.06684	6.62743	5.50625	4.68778	2.76185995522022e-06	0.000103909	glutamate rich 6 [Source:MGI Symbol;Acc:MGI:3588212]	3	58523721	58544628	-1	1	ensembl_havana
ENSMUSG00000025813	Homer2	protein_coding	-1.41896	-2.67392	0.303194	207.802	7.50723	7.38388	6.68638	8.08139	-4.68003	2.86838854220151e-06	0.000107667	homer scaffolding protein 2 [Source:MGI Symbol;Acc:MGI:1347354]	7	81250229	81357275	-1	9	ensembl_havana
ENSMUSG00000002578	Ikzf4	protein_coding	1.3119	2.48268	0.280614	1479.45	10.3197	10.4897	11.1745	9.80496	4.6751	2.93804029819989e-06	0.000110028	IKAROS family zinc finger 4 [Source:MGI Symbol;Acc:MGI:1343139]	10	128466712	128505227	-1	10	ensembl_havana
ENSMUSG00000020189	Osbpl8	protein_coding	0.621312	1.53827	0.132925	99895	16.5807	16.588	16.9051	16.2709	4.67416	2.95157864276699e-06	0.00011028	oxysterol binding protein-like 8 [Source:MGI Symbol;Acc:MGI:2443807]	10	111000613	111133110	1	5	ensembl_havana
ENSMUSG00000030170	Wnt5b	protein_coding	-0.926099	-1.90013	0.198179	916.65	9.72165	9.57821	9.10341	10.053	-4.67304	2.96773149921683e-06	0.00011063	wingless-type MMTV integration site family, member 5B [Source:MGI Symbol;Acc:MGI:98959]	6	119409492	119521308	-1	4	ensembl_havana
ENSMUSG00000027887	Sypl2	protein_coding	-0.558435	-1.47267	0.119521	22490.1	14.3954	14.1914	13.9086	14.4743	-4.67227	2.97881876356672e-06	0.000110789	synaptophysin-like 2 [Source:MGI Symbol;Acc:MGI:1328311]	3	108118788	108133964	-1	2	ensembl_havana
ENSMUSG00000046807	Lrrc75b	protein_coding	-0.665273	-1.58587	0.142701	1558.46	10.5517	10.4076	10.084	10.7312	-4.66201	3.1313135470645e-06	0.000116195	leucine rich repeat containing 75B [Source:MGI Symbol;Acc:MGI:2143657]	10	75385957	75396164	-1	2	ensembl_havana
ENSMUSG00000032540	Abhd5	protein_coding	-0.316474	-1.24528	0.0680156	18336.3	14.1417	14.1286	13.9708	14.2864	-4.65297	3.27195284817221e-06	0.000121085	abhydrolase domain containing 5 [Source:MGI Symbol;Acc:MGI:1914719]	9	122180673	122210589	1	8	ensembl_havana
ENSMUSG00000004558	Ndrg2	protein_coding	-0.642523	-1.56106	0.1381	25337.5	14.5923	14.5143	14.2044	14.8242	-4.65258	3.27800639697005e-06	0.000121085	N-myc downstream regulated gene 2 [Source:MGI Symbol;Acc:MGI:1352498]	14	52142728	52151615	-1	13	ensembl_havana
ENSMUSG00000013033	Adgrl1	protein_coding	-0.541191	-1.45517	0.116507	11215.3	13.421	13.3529	13.0859	13.62	-4.64515	3.39826908938142e-06	0.000125243	adhesion G protein-coupled receptor L1 [Source:MGI Symbol;Acc:MGI:1929461]	8	84626734	84668583	1	10	ensembl_havana
ENSMUSG00000018882	Mrpl45	protein_coding	0.309481	1.23926	0.0666424	13424.2	13.7051	13.7252	13.8803	13.5701	4.6439	3.41886542728927e-06	0.000125717	mitochondrial ribosomal protein L45 [Source:MGI Symbol;Acc:MGI:1914286]	11	97206542	97220746	1	2	ensembl_havana
ENSMUSG00000055555	Ct55	protein_coding	-1.7391	-3.33826	0.375129	907.103	9.48044	9.48908	8.68802	10.2902	-4.636	3.55219942330323e-06	0.000129952	cancer/testis antigen 55 [Source:MGI Symbol;Acc:MGI:1922263]	X	52718510	52740410	1	3	ensembl_havana
ENSMUSG00000031382	Asb11	protein_coding	1.12746	2.18474	0.243212	1562.39	10.3933	10.4324	11.0516	9.81321	4.63571	3.55713722988383e-06	0.000129952	ankyrin repeat and SOCS box-containing 11 [Source:MGI Symbol;Acc:MGI:1916104]	X	163219990	163242166	1	3	ensembl_havana
ENSMUSG00000027171	Prrg4	protein_coding	-1.16443	-2.24144	0.251189	1514.01	10.3737	10.5337	9.99365	11.0737	-4.63566	3.55803039212939e-06	0.000129952	proline rich Gla (G-carboxyglutamic acid) 4 (transmembrane) [Source:MGI Symbol;Acc:MGI:2442211]	2	104661086	104680221	-1	2	ensembl_havana
ENSMUSG00000031919	Tmed6	protein_coding	0.527695	1.44162	0.113866	4691.35	12.1423	12.1949	12.4652	11.9245	4.63434	3.58069622713409e-06	0.000130487	transmembrane p24 trafficking protein 6 [Source:MGI Symbol;Acc:MGI:1913519]	8	107788108	107792276	-1	1	ensembl_havana
ENSMUSG00000052302	Tbc1d30	protein_coding	-0.588122	-1.50329	0.127005	790.45	9.58712	9.73517	9.44129	10.029	-4.6307	3.64426247544443e-06	0.000132506	TBC1 domain family, member 30 [Source:MGI Symbol;Acc:MGI:1921944]	10	121099725	121187183	-1	5	ensembl_havana
ENSMUSG00000021214	Akr1c18	protein_coding	0.701005	1.62564	0.151739	13079.3	13.634	13.6252	13.9861	13.2643	4.61981	3.8409256441251e-06	0.000139345	aldo-keto reductase family 1, member C18 [Source:MGI Symbol;Acc:MGI:2145420]	13	4182614	4200653	-1	2	ensembl_havana
ENSMUSG00000015843	Rxrg	protein_coding	-1.55024	-2.92866	0.335656	71.1836	6.00342	5.8885	5.09977	6.67724	-4.61855	3.86433672060897e-06	0.000139882	retinoid X receptor gamma [Source:MGI Symbol;Acc:MGI:98216]	1	167425953	167467192	1	4	ensembl_havana
ENSMUSG00000052516	Robo2	protein_coding	-0.489039	-1.40351	0.105918	4107.11	11.9759	11.9139	11.6698	12.1581	-4.61713	3.89075236314445e-06	0.000140525	roundabout guidance receptor 2 [Source:MGI Symbol;Acc:MGI:1890110]	16	73688727	74208713	-1	13	ensembl_havana
ENSMUSG00000034930	Rtkn	protein_coding	-0.729204	-1.65772	0.15797	5562.31	12.3616	12.0831	11.717	12.4492	-4.61609	3.91036841619206e-06	0.000140921	rhotekin [Source:MGI Symbol;Acc:MGI:107371]	6	83112444	83129560	1	9	ensembl_havana
ENSMUSG00000078773	Rad54b	protein_coding	0.773616	1.70955	0.167623	201.292	7.61061	7.69695	8.08159	7.31232	4.61523	3.92667002370914e-06	0.000141195	RAD54 homolog B (S. cerevisiae) [Source:MGI Symbol;Acc:MGI:3605986]	4	11558922	11615805	1	7	ensembl_havana
ENSMUSG00000034334	Fam151b	protein_coding	0.365013	1.28789	0.0791844	1426.76	10.464	10.5361	10.7185	10.3538	4.60966	4.0332451577754e-06	0.000144707	family with sequence similarity 151, member B [Source:MGI Symbol;Acc:MGI:1921192]	13	92586133	92620523	-1	2	ensembl_havana
ENSMUSG00000062785	Kcnc3	protein_coding	-0.510695	-1.42474	0.111373	6380.64	12.6066	12.4313	12.1754	12.6873	-4.58545	4.5301759737016e-06	0.000162178	potassium voltage gated channel, Shaw-related subfamily, member 3 [Source:MGI Symbol;Acc:MGI:96669]	7	44240088	44254178	1	7	ensembl_havana
ENSMUSG00000064363	mt-Nd4	protein_coding	-0.337105	-1.26322	0.0735315	3.9666e+06	21.9004	21.9037	21.7338	22.0736	-4.5845	4.55084384694135e-06	0.00016256	mitochondrially encoded NADH dehydrogenase 4 [Source:MGI Symbol;Acc:MGI:102498]	MT	10167	11544	1	1	RefSeq
ENSMUSG00000033767	Tmem131l	protein_coding	-0.479389	-1.39415	0.104814	2261.29	11.0991	11.1833	10.9426	11.424	-4.57369	4.79198120414994e-06	0.000170798	transmembrane 131 like [Source:MGI Symbol;Acc:MGI:2443399]	3	83804962	83947482	-1	11	ensembl_havana
ENSMUSG00000051890	Klhdc1	protein_coding	0.578998	1.49381	0.12662	2364.39	11.1799	11.2537	11.5418	10.9656	4.57273	4.8142097752459e-06	0.000171215	kelch domain containing 1 [Source:MGI Symbol;Acc:MGI:2672853]	12	69287950	69331406	1	4	ensembl_havana
ENSMUSG00000074652	Myh7b	protein_coding	-3.5777	-11.9397	0.78369	20.8935	3.56577	3.68469	2.27619	5.09318	-4.5652	4.99026893710595e-06	0.000177089	myosin, heavy chain 7B, cardiac muscle, beta [Source:MGI Symbol;Acc:MGI:3710243]	2	155453132	155476227	1	3	ensembl_havana
ENSMUSG00000073988	Ttpa	protein_coding	-0.840693	-1.79091	0.184383	6605.56	12.5702	12.4266	12.0217	12.8315	-4.55949	5.12776707116171e-06	0.000181572	tocopherol (alpha) transfer protein [Source:MGI Symbol;Acc:MGI:1354168]	4	20007938	20030785	1	4	ensembl_havana
ENSMUSG00000036718	Micall2	protein_coding	-0.653022	-1.57246	0.143305	693.617	9.39501	9.56395	9.23788	9.89003	-4.55688	5.19185499414623e-06	0.000183442	MICAL-like 2 [Source:MGI Symbol;Acc:MGI:2444818]	5	139692451	139722091	-1	4	ensembl_havana
ENSMUSG00000019857	Asf1a	protein_coding	0.437416	1.35418	0.0960695	5115.3	12.3049	12.3439	12.5644	12.1233	4.55312	5.28568687664445e-06	0.000186352	anti-silencing function 1A histone chaperone [Source:MGI Symbol;Acc:MGI:1913653]	10	53472853	53485321	1	6	ensembl_havana
ENSMUSG00000031775	Pllp	protein_coding	-0.624131	-1.54128	0.137122	8697.12	13.0572	12.9709	12.6585	13.2833	-4.55165	5.32267056164404e-06	0.00018725	plasma membrane proteolipid [Source:MGI Symbol;Acc:MGI:1915051]	8	95401522	95422906	-1	3	ensembl_havana
ENSMUSG00000040268	Plekha1	protein_coding	0.317317	1.24601	0.0697658	30015.9	14.8624	14.7902	14.9496	14.6309	4.54831	5.40779587548435e-06	0.000189833	pleckstrin homology domain containing, family A (phosphoinositide binding specific) member 1 [Source:MGI Symbol;Acc:MGI:2442213]	7	130467486	130515042	1	12	ensembl_havana
ENSMUSG00000022371	Col14a1	protein_coding	-0.954283	-1.93762	0.209836	11005.1	13.3185	13.2306	12.7558	13.7054	-4.54776	5.42187299432211e-06	0.000189917	collagen, type XIV, alpha 1 [Source:MGI Symbol;Acc:MGI:1341272]	15	55171146	55384199	1	4	ensembl_havana
ENSMUSG00000063446	Plppr1	protein_coding	0.92648	1.90063	0.203869	538.322	8.87379	9.23037	9.71883	8.74191	4.54448	5.50713171304115e-06	0.000192489	phospholipid phosphatase related 1 [Source:MGI Symbol;Acc:MGI:2445015]	4	49059273	49340259	1	3	ensembl_havana
ENSMUSG00000006724	Cyp27b1	protein_coding	-2.04581	-4.12904	0.450693	879.226	9.44941	9.13944	8.10833	10.1706	-4.53925	5.64558518844296e-06	0.000196905	cytochrome P450, family 27, subfamily b, polypeptide 1 [Source:MGI Symbol;Acc:MGI:1098274]	10	126884119	126888875	1	3	ensembl_havana
ENSMUSG00000032278	Paqr5	protein_coding	0.360666	1.28402	0.0794972	28629.6	14.7909	14.7314	14.9109	14.552	4.53684	5.71037216709246e-06	0.000198738	progestin and adipoQ receptor family member V [Source:MGI Symbol;Acc:MGI:1921340]	9	61860763	61934138	-1	3	ensembl_havana
ENSMUSG00000048550	Thnsl1	protein_coding	0.317186	1.2459	0.0699443	3231.56	11.6482	11.7222	11.8804	11.564	4.53483	5.7649930397008e-06	0.00020021	threonine synthase-like 1 (bacterial) [Source:MGI Symbol;Acc:MGI:2139347]	2	21210535	21219820	1	5	ensembl_havana
ENSMUSG00000038065	Mturn	protein_coding	-0.408152	-1.32698	0.0900283	42151.2	15.3349	15.2068	15.0032	15.4104	-4.5336	5.79880601611837e-06	0.000200955	maturin, neural progenitor differentiation regulator homolog (Xenopus) [Source:MGI Symbol;Acc:MGI:1915485]	6	54658609	54680836	1	3	ensembl_havana
ENSMUSG00000030786	Itgam	protein_coding	-0.705163	-1.63033	0.155604	469.132	8.81807	8.74735	8.40575	9.08895	-4.53179	5.84859212147999e-06	0.000202249	integrin alpha M [Source:MGI Symbol;Acc:MGI:96607]	7	127661812	127717663	1	6	ensembl_havana
ENSMUSG00000026700	Tnfsf4	protein_coding	3.69409	12.9429	0.815253	27.7862	3.45321	3.04206	4.85115	1.23298	4.53122	5.86441830539258e-06	0.000202366	tumor necrosis factor (ligand) superfamily, member 4 [Source:MGI Symbol;Acc:MGI:104511]	1	161222980	161245981	1	1	ensembl_havana
ENSMUSG00000008845	Cd163	protein_coding	-1.08538	-2.12194	0.239827	101.713	6.58156	6.30073	5.78085	6.82061	-4.52568	6.02020727012929e-06	0.000207302	CD163 antigen [Source:MGI Symbol;Acc:MGI:2135946]	6	124281615	124307486	1	3	ensembl_havana
ENSMUSG00000033096	Apmap	protein_coding	0.480794	1.39551	0.106258	33082	14.9799	14.9863	15.229	14.7436	4.52477	6.04610095956815e-06	0.000207753	adipocyte plasma membrane associated protein [Source:MGI Symbol;Acc:MGI:1919131]	2	150425000	150450487	-1	3	ensembl_havana
ENSMUSG00000096916	Zfp850	protein_coding	0.530841	1.44477	0.117617	663.484	9.35674	9.40898	9.67366	9.14431	4.51329	6.38310675701736e-06	0.000218871	zinc finger protein 850 [Source:MGI Symbol;Acc:MGI:3036281]	7	27684279	27713540	-1	3	ensembl_havana
ENSMUSG00000026616	Cr2	protein_coding	0.896954	1.86213	0.198827	722.649	9.40701	9.49087	9.93751	9.04423	4.51124	6.4449903635221e-06	0.000220527	complement receptor 2 [Source:MGI Symbol;Acc:MGI:88489]	1	194819119	194859024	-1	13	ensembl_havana
ENSMUSG00000028125	Abca4	protein_coding	0.38284	1.30391	0.084914	3055.86	11.5517	11.6915	11.8846	11.4985	4.50856	6.52697830922209e-06	0.000222863	ATP-binding cassette, sub-family A (ABC1), member 4 [Source:MGI Symbol;Acc:MGI:109424]	3	121838092	121973772	1	10	ensembl_havana
ENSMUSG00000025983	Ccdc150	protein_coding	-1.41743	-2.6711	0.314726	271.147	7.82543	8.26501	7.64217	8.88784	-4.50371	6.67777255364001e-06	0.000227534	coiled-coil domain containing 150 [Source:MGI Symbol;Acc:MGI:1925266]	1	54289842	54407886	1	5	ensembl_havana
ENSMUSG00000016921	Srsf6	protein_coding	0.258514	1.19625	0.0574302	54839.1	15.7368	15.6648	15.7943	15.5353	4.50136	6.75193763863438e-06	0.00022958	serine and arginine-rich splicing factor 6 [Source:MGI Symbol;Acc:MGI:1915246]	2	162773448	162779041	1	4	ensembl_havana
ENSMUSG00000020609	Apob	protein_coding	0.588305	1.50348	0.130825	109991	16.7162	16.7167	17.01	16.4234	4.49687	6.8961386946554e-06	0.000233994	apolipoprotein B [Source:MGI Symbol;Acc:MGI:88052]	12	8027648	8066835	1	4	ensembl_havana
ENSMUSG00000020491	2810021J22Rik	protein_coding	0.335689	1.26198	0.0747429	2853.76	11.469	11.5461	11.7157	11.3766	4.49125	7.08076000990378e-06	0.000239757	RIKEN cDNA 2810021J22 gene [Source:MGI Symbol;Acc:MGI:1917194]	11	58758042	58774114	1	2	ensembl_havana
ENSMUSG00000039047	Pigk	protein_coding	0.252497	1.19127	0.0562331	17808.9	14.1156	14.1528	14.2781	14.0275	4.49018	7.11615684281605e-06	0.000240455	phosphatidylinositol glycan anchor biosynthesis, class K [Source:MGI Symbol;Acc:MGI:1913863]	3	152419737	152686045	1	9	ensembl_havana
ENSMUSG00000024151	Msh2	protein_coding	0.346391	1.27138	0.0771778	5409.94	12.3851	12.5103	12.6838	12.3367	4.48822	7.18205875302803e-06	0.000242178	mutS homolog 2 [Source:MGI Symbol;Acc:MGI:101816]	17	87979758	88031141	1	6	ensembl_havana
ENSMUSG00000006800	Sulf2	protein_coding	-0.516967	-1.43094	0.115252	4684.59	12.1715	12.0621	11.8042	12.32	-4.48553	7.27340197135097e-06	0.000244751	sulfatase 2 [Source:MGI Symbol;Acc:MGI:1919293]	2	165915009	165997583	-1	7	ensembl_havana
ENSMUSG00000029161	Cgref1	protein_coding	-0.360073	-1.28349	0.080299	52209.6	15.6451	15.6487	15.4698	15.8276	-4.48415	7.32046347427154e-06	0.000245825	cell growth regulator with EF hand domain 1 [Source:MGI Symbol;Acc:MGI:1915817]	5	31090487	31102935	-1	2	ensembl_havana
ENSMUSG00000028494	Plin2	protein_coding	-0.376422	-1.29812	0.0839718	20149.2	14.2699	14.237	14.0491	14.4248	-4.48272	7.36972109590757e-06	0.000246969	perilipin 2 [Source:MGI Symbol;Acc:MGI:87920]	4	86566623	86588297	-1	8	ensembl_havana
ENSMUSG00000030257	Srgap3	protein_coding	0.400795	1.32024	0.0894481	7528.14	12.8652	12.8061	13.0101	12.6021	4.48075	7.43795136094636e-06	0.000248743	SLIT-ROBO Rho GTPase activating protein 3 [Source:MGI Symbol;Acc:MGI:2152938]	6	112694932	112924227	-1	5	ensembl_havana
ENSMUSG00000039197	Adk	protein_coding	0.377113	1.29874	0.0841752	48159.2	15.5362	15.5291	15.7179	15.3404	4.4801	7.46086290205248e-06	0.000248997	adenosine kinase [Source:MGI Symbol;Acc:MGI:87930]	14	21102642	21498637	1	10	ensembl_havana
ENSMUSG00000034265	Zdhhc14	protein_coding	-0.498618	-1.41286	0.11141	992.105	9.92806	9.81354	9.56499	10.0621	-4.47553	7.62230993033523e-06	0.000253864	zinc finger, DHHC domain containing 14 [Source:MGI Symbol;Acc:MGI:2653229]	17	5542832	5804086	1	1	ensembl_havana
ENSMUSG00000027227	Sord	protein_coding	-0.272626	-1.208	0.0610028	512917	18.945	18.8982	18.7616	19.0347	-4.46908	7.85571147594024e-06	0.000261102	sorbitol dehydrogenase [Source:MGI Symbol;Acc:MGI:98266]	2	122065230	122095821	1	1	ensembl_havana
ENSMUSG00000024042	Sik1	protein_coding	-0.989132	-1.98499	0.221372	16059.3	13.8188	13.4856	12.9961	13.9752	-4.4682	7.88806507763946e-06	0.000261642	salt inducible kinase 1 [Source:MGI Symbol;Acc:MGI:104754]	17	32063224	32074778	-1	4	ensembl_havana
ENSMUSG00000031513	Leprotl1	protein_coding	-0.266348	-1.20276	0.0596751	7022.58	12.7712	12.748	12.6143	12.8818	-4.46329	8.07089832645066e-06	0.000267162	leptin receptor overlapping transcript-like 1 [Source:MGI Symbol;Acc:MGI:1915442]	8	34602726	34614187	-1	1	ensembl_havana
ENSMUSG00000053228	Ceacam3	protein_coding	1.64221	3.12143	0.368076	34.2493	4.97358	4.73352	5.53747	3.92957	4.4616	8.13498985661565e-06	0.000268736	CEA cell adhesion molecule 3 [Source:MGI Symbol;Acc:MGI:3646296]	7	16884207	16898178	1	1	ensembl_havana
ENSMUSG00000067235	H2-Q10	protein_coding	-1.18162	-2.26831	0.265301	197.39	7.48491	7.65911	7.08531	8.2329	-4.45387	8.43343032807281e-06	0.000278029	histocompatibility 2, Q region locus 10 [Source:MGI Symbol;Acc:MGI:95929]	17	35780986	35785460	1	3	ensembl_havana
ENSMUSG00000036123	Slc9a3	protein_coding	-0.415307	-1.33358	0.0932575	50463.6	15.6115	15.6091	15.4006	15.8176	-4.45334	8.45434392381755e-06	0.000278155	solute carrier family 9 (sodium/hydrogen exchanger), member 3 [Source:MGI Symbol;Acc:MGI:105064]	13	74269576	74317561	1	4	ensembl_havana
ENSMUSG00000043881	Kbtbd7	protein_coding	0.326646	1.25409	0.0734573	8371.07	13.0226	13.0036	13.1667	12.8405	4.44675	8.717887090247e-06	0.000286246	kelch repeat and BTB (POZ) domain containing 7 [Source:MGI Symbol;Acc:MGI:2685141]	14	79663951	79668476	1	1	ensembl_havana
ENSMUSG00000021417	Eci2	protein_coding	-0.314838	-1.24387	0.0708598	31155.1	14.9066	14.8858	14.7299	15.0416	-4.44312	8.86643906802386e-06	0.000290537	enoyl-Coenzyme A delta isomerase 2 [Source:MGI Symbol;Acc:MGI:1346064]	13	35161731	35211079	-1	14	ensembl_havana
ENSMUSG00000029061	Mmp23	protein_coding	-0.572596	-1.4872	0.128953	663.29	9.35241	9.39351	9.10848	9.67854	-4.44033	8.98225158389358e-06	0.000293181	matrix metallopeptidase 23 [Source:MGI Symbol;Acc:MGI:1347361]	4	155735112	155737841	-1	4	ensembl_havana
ENSMUSG00000021973	Micu2	protein_coding	0.289013	1.2218	0.0650887	25651.9	14.6393	14.7112	14.8563	14.5661	4.4403	8.98321324343559e-06	0.000293181	mitochondrial calcium uptake 2 [Source:MGI Symbol;Acc:MGI:1915764]	14	58153718	58236719	-1	5	ensembl_havana
ENSMUSG00000021448	Shc3	protein_coding	-1.32325	-2.50229	0.298512	119.416	6.723	6.72645	6.07526	7.37763	-4.43281	9.30113205548316e-06	0.000302948	src homology 2 domain-containing transforming protein C3 [Source:MGI Symbol;Acc:MGI:106179]	13	51585077	51723523	-1	4	ensembl_havana
ENSMUSG00000024521	Pmaip1	protein_coding	-0.815261	-1.75962	0.184057	5215.61	12.2831	12.1374	11.7483	12.5265	-4.4294	9.44947671509668e-06	0.000307165	phorbol-12-myristate-13-acetate-induced protein 1 [Source:MGI Symbol;Acc:MGI:1930146]	18	66591604	66598636	1	3	ensembl_havana
ENSMUSG00000038267	Slc22a23	protein_coding	-0.54923	-1.4633	0.124011	23162.5	14.4625	14.2711	14.003	14.5391	-4.42887	9.47290026544399e-06	0.000307311	solute carrier family 22, member 23 [Source:MGI Symbol;Acc:MGI:1920352]	13	34363141	34529165	-1	5	ensembl_havana
ENSMUSG00000021806	Nid2	protein_coding	0.455951	1.37169	0.103045	9025.68	13.109	13.0672	13.3008	12.8336	4.42478	9.65411689163154e-06	0.000312566	nidogen 2 [Source:MGI Symbol;Acc:MGI:1298229]	14	19801333	19861855	1	4	ensembl_havana
ENSMUSG00000038079	Tmem237	protein_coding	-0.556806	-1.47101	0.125953	10503.1	13.275	13.2976	13.0138	13.5813	-4.42073	9.83686954794883e-06	0.00031785	transmembrane protein 237 [Source:MGI Symbol;Acc:MGI:2138365]	1	59139749	59159567	-1	7	ensembl_havana
ENSMUSG00000069170	Adgrv1	protein_coding	0.592851	1.50822	0.134258	332.228	8.34519	8.41229	8.71182	8.11277	4.41576	1.00657746388548e-05	0.000324573	adhesion G protein-coupled receptor V1 [Source:MGI Symbol;Acc:MGI:1274784]	13	81243187	81781273	-1	14	ensembl_havana
ENSMUSG00000028369	Svep1	protein_coding	-0.785888	-1.72415	0.178002	6482.37	12.5767	12.6288	12.2316	13.026	-4.41506	1.00982007415809e-05	0.000324573	sushi, von Willebrand factor type A, EGF and pentraxin domain containing 1 [Source:MGI Symbol;Acc:MGI:1928849]	4	58042442	58206859	-1	4	ensembl_havana
ENSMUSG00000022229	Atp12a	protein_coding	1.60875	3.04987	0.364389	333.062	7.75142	8.64585	9.51574	7.77596	4.41492	1.0104836992058e-05	0.000324573	ATPase, H+/K+ transporting, nongastric, alpha polypeptide [Source:MGI Symbol;Acc:MGI:1926943]	14	56602525	56626007	1	2	ensembl_havana
ENSMUSG00000068196	Col8a1	protein_coding	0.643936	1.56259	0.14592	3530.76	11.7296	11.9641	12.2942	11.6339	4.41293	1.01979508345121e-05	0.000326918	collagen, type VIII, alpha 1 [Source:MGI Symbol;Acc:MGI:88463]	16	57444621	57575100	-1	2	ensembl_havana
ENSMUSG00000032555	Topbp1	protein_coding	0.242732	1.18323	0.0550129	7535.95	12.8762	12.8659	12.9873	12.7444	4.41228	1.02287218111758e-05	0.000327259	topoisomerase (DNA) II binding protein 1 [Source:MGI Symbol;Acc:MGI:1920018]	9	103182414	103227627	1	10	ensembl_havana
ENSMUSG00000057156	Homez	protein_coding	0.435152	1.35205	0.0986438	5844.22	12.4988	12.5522	12.7689	12.3356	4.41135	1.02728991532935e-05	0.000328006	homeodomain leucine zipper-encoding gene [Source:MGI Symbol;Acc:MGI:2678023]	14	55090193	55108418	-1	4	ensembl_havana
ENSMUSG00000040740	Slc25a34	protein_coding	-0.700815	-1.62542	0.15889	7037.2	12.718	12.5732	12.22	12.9263	-4.41068	1.03044953433234e-05	0.000328006	solute carrier family 25, member 34 [Source:MGI Symbol;Acc:MGI:2686215]	4	141346135	141351132	-1	1	ensembl_havana
ENSMUSG00000062397	Zfp706	protein_coding	-0.311652	-1.24113	0.0706612	88447.2	16.3998	16.3683	16.2129	16.5236	-4.41051	1.03126121413146e-05	0.000328006	zinc finger protein 706 [Source:MGI Symbol;Acc:MGI:1915286]	15	36997271	37008017	-1	5	ensembl_havana
ENSMUSG00000035934	Pknox2	protein_coding	-0.643131	-1.56171	0.145854	617.618	9.23195	9.0907	8.77302	9.40838	-4.40943	1.03644837953117e-05	0.000328674	Pbx/knotted 1 homeobox 2 [Source:MGI Symbol;Acc:MGI:2445415]	9	36802278	37058703	-1	14	ensembl_havana
ENSMUSG00000062580	Timm17a	protein_coding	-0.188248	-1.13938	0.0426941	25439.3	14.6303	14.6269	14.5327	14.721	-4.40923	1.03740547600777e-05	0.000328674	translocase of inner mitochondrial membrane 17a [Source:MGI Symbol;Acc:MGI:1343131]	1	135222951	135241516	-1	4	ensembl_havana
ENSMUSG00000060177	Klk1b22	protein_coding	-1.1401	-2.20397	0.2587	86.441	6.31086	6.16035	5.59388	6.72681	-4.40705	1.04790318587151e-05	0.000331354	kallikrein 1-related peptidase b22 [Source:MGI Symbol;Acc:MGI:95291]	7	43762097	43766346	1	1	ensembl_havana
ENSMUSG00000011884	Gltp	protein_coding	-0.379888	-1.30124	0.0862495	15583.6	13.9091	13.8623	13.6722	14.0524	-4.40452	1.06017428144387e-05	0.000334583	glycolipid transfer protein [Source:MGI Symbol;Acc:MGI:1929253]	5	114807459	114829045	-1	3	ensembl_havana
ENSMUSG00000020672	Sntg2	protein_coding	1.07734	2.11014	0.244811	615.065	9.09123	9.39663	9.9377	8.85556	4.40068	1.07911742083374e-05	0.000339901	syntrophin, gamma 2 [Source:MGI Symbol;Acc:MGI:1919541]	12	30224481	30423374	-1	9	ensembl_havana
ENSMUSG00000045284	Dcaf12l1	protein_coding	0.526324	1.44026	0.119651	1915.61	10.869	11.0445	11.3075	10.7815	4.39883	1.0883828735208e-05	0.000342156	DDB1 and CUL4 associated factor 12-like 1 [Source:MGI Symbol;Acc:MGI:2444462]	X	43875447	43879074	-1	2	ensembl_havana
ENSMUSG00000037896	Rcor1	protein_coding	0.478191	1.393	0.108816	24038.8	14.5367	14.5125	14.7515	14.2734	4.3945	1.1102863602512e-05	0.000348368	REST corepressor 1 [Source:MGI Symbol;Acc:MGI:106340]	12	111005785	111082335	1	2	ensembl_havana
ENSMUSG00000071723	Gspt2	protein_coding	0.442753	1.3592	0.100955	698.167	9.4243	9.56858	9.78944	9.34772	4.38564	1.15647052988884e-05	0.00036216	G1 to S phase transition 2 [Source:MGI Symbol;Acc:MGI:1316727]	X	93679675	93686850	1	2	ensembl_havana
ENSMUSG00000036745	Ttll7	protein_coding	-0.610084	-1.52635	0.139141	1086.38	10.0258	9.92467	9.61511	10.2342	-4.38466	1.16166428071039e-05	0.000363087	tubulin tyrosine ligase-like family, member 7 [Source:MGI Symbol;Acc:MGI:1918142]	3	146558122	146689764	1	6	ensembl_havana
ENSMUSG00000000317	Bcl6b	protein_coding	-0.494178	-1.40852	0.112822	1916.09	10.8514	11.1664	10.9209	11.4118	-4.38016	1.18593882853613e-05	0.000369963	B cell CLL/lymphoma 6, member B [Source:MGI Symbol;Acc:MGI:1278332]	11	70114954	70120624	-1	3	ensembl_havana
ENSMUSG00000033882	Rbm46	protein_coding	1.27558	2.42097	0.291292	76.6375	6.06317	6.44985	7.14416	5.75554	4.37905	1.19197229167114e-05	0.000371133	RNA binding motif protein 46 [Source:MGI Symbol;Acc:MGI:3645057]	3	82744535	82783790	-1	3	ensembl_havana
ENSMUSG00000030737	Slco2b1	protein_coding	-0.965154	-1.95227	0.220464	7011.92	12.6424	12.4082	11.9277	12.8888	-4.37782	1.1987238069222e-05	0.000372521	solute carrier organic anion transporter family, member 2b1 [Source:MGI Symbol;Acc:MGI:1351872]	7	99307011	99360547	-1	9	ensembl_havana
ENSMUSG00000022768	Ccdc116	protein_coding	-0.968275	-1.9565	0.221219	70.2326	6.05502	6.38657	5.90904	6.86411	-4.377	1.20325461032022e-05	0.000373216	coiled-coil domain containing 116 [Source:MGI Symbol;Acc:MGI:1924122]	16	16956928	16965093	-1	5	ensembl_havana
ENSMUSG00000013584	Aldh1a2	protein_coding	-0.940888	-1.91971	0.215114	666.038	9.28084	9.24401	8.77616	9.71186	-4.3739	1.22047982906077e-05	0.000377837	aldehyde dehydrogenase family 1, subfamily A2 [Source:MGI Symbol;Acc:MGI:107928]	9	71123071	71203525	1	1	ensembl_havana
ENSMUSG00000023072	Cep89	protein_coding	0.358985	1.28252	0.0820977	6596.15	12.6734	12.7316	12.9117	12.5516	4.37266	1.22743119741491e-05	0.000379267	centrosomal protein 89 [Source:MGI Symbol;Acc:MGI:1919390]	7	35096460	35138114	1	11	ensembl_havana
ENSMUSG00000067158	Col4a4	protein_coding	0.509818	1.42387	0.116618	112787	16.756	16.756	17.0083	16.5038	4.37168	1.23295895846806e-05	0.000380252	collagen, type IV, alpha 4 [Source:MGI Symbol;Acc:MGI:104687]	1	82426144	82564570	-1	2	ensembl_havana
ENSMUSG00000052974	Cyp2f2	protein_coding	0.665163	1.58575	0.152233	519.193	8.92251	9.06438	9.40715	8.72161	4.36939	1.24595699159649e-05	0.000383533	cytochrome P450, family 2, subfamily f, polypeptide 2 [Source:MGI Symbol;Acc:MGI:88608]	7	26819334	26833085	1	3	ensembl_havana
ENSMUSG00000032265	Tent5a	protein_coding	-0.563071	-1.47741	0.128962	3037.77	11.5303	11.4699	11.1907	11.749	-4.36618	1.26436316885526e-05	0.000388463	terminal nucleotidyltransferase 5A [Source:MGI Symbol;Acc:MGI:2670964]	9	85202492	85209401	-1	2	ensembl_havana
ENSMUSG00000019232	Etnppl	protein_coding	-0.671659	-1.5929	0.153993	5664.78	12.4204	12.4748	12.1427	12.8069	-4.36161	1.2910833634329e-05	0.000395924	ethanolamine phosphate phospholyase [Source:MGI Symbol;Acc:MGI:1919010]	3	130411097	130431170	1	6	ensembl_havana
ENSMUSG00000061740	Cyp2d22	protein_coding	0.473331	1.38831	0.108591	5000.97	12.2609	12.1755	12.4105	11.9405	4.35884	1.30752302825832e-05	0.00040021	cytochrome P450, family 2, subfamily d, polypeptide 22 [Source:MGI Symbol;Acc:MGI:1929474]	15	82254728	82264461	-1	6	ensembl_havana
ENSMUSG00000029729	Zkscan1	protein_coding	0.548329	1.46239	0.126025	41045.4	15.2995	15.3676	15.6482	15.087	4.35097	1.35538619617433e-05	0.000414081	zinc finger with KRAB and SCAN domains 1 [Source:MGI Symbol;Acc:MGI:1921820]	5	138083346	138106084	1	4	ensembl_havana
ENSMUSG00000066687	Zbtb16	protein_coding	1.44236	2.71765	0.331919	2688.11	11.0483	10.149	10.9225	9.37545	4.34552	1.38943412727856e-05	0.000423686	zinc finger and BTB domain containing 16 [Source:MGI Symbol;Acc:MGI:103222]	9	48565597	48747522	-1	2	ensembl_havana
ENSMUSG00000025665	Rps6ka6	protein_coding	0.268621	1.20466	0.0618468	3523.84	11.775	11.8545	11.9883	11.7206	4.34333	1.40337747740244e-05	0.000427137	ribosomal protein S6 kinase polypeptide 6 [Source:MGI Symbol;Acc:MGI:1914321]	X	110297889	110447656	-1	11	ensembl_havana
ENSMUSG00000034981	Parm1	protein_coding	0.315651	1.24457	0.072714	3862.08	11.9084	11.9145	12.0723	11.7566	4.341	1.41838030890189e-05	0.000430896	prostate androgen-regulated mucin-like protein 1 [Source:MGI Symbol;Acc:MGI:2443349]	5	91665474	91774753	1	1	ensembl_havana
ENSMUSG00000056941	Commd7	protein_coding	0.245046	1.18513	0.0564632	5174.13	12.3308	12.2929	12.4152	12.1707	4.33993	1.42526750709834e-05	0.00043218	COMM domain containing 7 [Source:MGI Symbol;Acc:MGI:1914197]	2	153458853	153474701	-1	3	ensembl_havana
ENSMUSG00000022445	Cyp2d26	protein_coding	0.484248	1.39886	0.111737	25867.7	14.6047	14.5487	14.7971	14.3003	4.33381	1.46547349130586e-05	0.000443545	cytochrome P450, family 2, subfamily d, polypeptide 26 [Source:MGI Symbol;Acc:MGI:1923529]	15	82674302	82678495	-1	4	ensembl_havana
ENSMUSG00000018909	Arrb1	protein_coding	0.411188	1.32978	0.0950472	30608.7	14.8858	14.8663	15.073	14.6595	4.32614	1.51744161574067e-05	0.00045842	arrestin, beta 1 [Source:MGI Symbol;Acc:MGI:99473]	7	99184673	99255978	1	10	ensembl_havana
ENSMUSG00000021178	Psmc1	protein_coding	-0.194596	-1.1444	0.0449868	29759.9	14.8551	14.8248	14.7279	14.9216	-4.32561	1.52108140542106e-05	0.000458667	protease (prosome, macropain) 26S subunit, ATPase 1 [Source:MGI Symbol;Acc:MGI:106054]	12	100076413	100089664	1	4	ensembl_havana
ENSMUSG00000031778	Cx3cl1	protein_coding	-0.571308	-1.48587	0.132179	17347.5	14.0439	13.9402	13.658	14.2224	-4.32224	1.54454228135586e-05	0.000464879	chemokine (C-X3-C motif) ligand 1 [Source:MGI Symbol;Acc:MGI:1097153]	8	95498637	95509055	1	6	ensembl_havana
ENSMUSG00000038968	Klk1b16	protein_coding	-1.58049	-2.99071	0.365841	74.7688	6.00622	5.91474	5.19175	6.63774	-4.32015	1.5592397505662e-05	0.000468435	kallikrein 1-related peptidase b16 [Source:MGI Symbol;Acc:MGI:891982]	7	43786191	43791034	1	1	ensembl_havana
ENSMUSG00000076441	Ass1	protein_coding	-0.484945	-1.39953	0.112469	598372	19.1543	19.0684	18.8279	19.3089	-4.3118	1.61928935843757e-05	0.000485578	argininosuccinate synthetase 1 [Source:MGI Symbol;Acc:MGI:88090]	2	31360219	31410684	1	4	ensembl_havana
ENSMUSG00000023249	Parp3	protein_coding	-0.471694	-1.38674	0.109651	5803.44	12.4835	12.5002	12.2614	12.7389	-4.30178	1.69435000554086e-05	0.00050715	poly (ADP-ribose) polymerase family, member 3 [Source:MGI Symbol;Acc:MGI:1891258]	9	106347521	106354148	-1	9	ensembl_havana
ENSMUSG00000003518	Dusp3	protein_coding	-0.302385	-1.23318	0.0703309	16438.3	13.9943	13.9045	13.7534	14.0556	-4.29946	1.71217928841717e-05	0.000511545	dual specificity phosphatase 3 (vaccinia virus phosphatase VH1-related) [Source:MGI Symbol;Acc:MGI:1919599]	11	101861969	101877839	-1	7	ensembl_havana
ENSMUSG00000074575	Kcng1	protein_coding	-0.761005	-1.69467	0.177039	1226.96	10.2084	10.3024	9.91502	10.6897	-4.29851	1.71947226291985e-05	0.000512781	potassium voltage-gated channel, subfamily G, member 1 [Source:MGI Symbol;Acc:MGI:3616086]	2	168102037	168123656	-1	3	ensembl_havana
ENSMUSG00000024349	Sting1	protein_coding	-0.682283	-1.60468	0.158761	898.26	9.75597	9.81245	9.46813	10.1568	-4.29756	1.72692014058698e-05	0.000514059	stimulator of interferon response cGAMP interactor 1 [Source:MGI Symbol;Acc:MGI:1919762]	18	35866732	35873607	-1	10	ensembl_havana
ENSMUSG00000037458	Azin1	protein_coding	-0.370639	-1.29293	0.0863134	50647.6	15.6137	15.6098	15.4257	15.7939	-4.29411	1.75394930536865e-05	0.000521151	antizyme inhibitor 1 [Source:MGI Symbol;Acc:MGI:1859169]	15	38487671	38519510	-1	9	ensembl_havana
ENSMUSG00000027955	Gask1b	protein_coding	-0.580426	-1.49529	0.135311	1084.74	9.9944	10.3669	10.0768	10.657	-4.28956	1.79023643649342e-05	0.000530962	golgi associated kinase 1B [Source:MGI Symbol;Acc:MGI:1915909]	3	79791840	79853587	1	5	ensembl_havana
ENSMUSG00000004341	Gpx6	protein_coding	-0.536821	-1.45077	0.125213	9191.39	13.136	13.0786	12.8104	13.3468	-4.28726	1.80888748341735e-05	0.000535516	glutathione peroxidase 6 [Source:MGI Symbol;Acc:MGI:1922762]	13	21496295	21503794	1	2	ensembl_havana
ENSMUSG00000050315	Synpo2	protein_coding	-0.87584	-1.83508	0.204415	2781.76	11.341	11.5117	11.0704	11.9531	-4.28461	1.83062218016008e-05	0.000540965	synaptopodin 2 [Source:MGI Symbol;Acc:MGI:2153070]	3	122870168	123029798	-1	7	ensembl_havana
ENSMUSG00000075256	Cerkl	protein_coding	0.934229	1.91087	0.218121	307.122	8.10332	8.42378	8.86887	7.97869	4.28308	1.84320156234421e-05	0.000543694	ceramide kinase-like [Source:MGI Symbol;Acc:MGI:3037816]	2	79160887	79287129	-1	12	ensembl_havana
ENSMUSG00000028086	Fbxw7	protein_coding	0.237893	1.17927	0.0555775	4821.47	12.2317	12.2453	12.3645	12.126	4.28038	1.86571046677319e-05	0.000549337	F-box and WD-40 domain protein 7 [Source:MGI Symbol;Acc:MGI:1354695]	3	84722575	84886505	1	6	ensembl_havana
ENSMUSG00000022550	Adck5	protein_coding	0.576206	1.49092	0.134663	4942.81	12.2189	12.2211	12.5136	11.9286	4.27886	1.87852201452041e-05	0.000552109	aarF domain containing kinase 5 [Source:MGI Symbol;Acc:MGI:2679274]	15	76460558	76480016	1	15	ensembl_havana
ENSMUSG00000020190	Mknk2	protein_coding	-0.615581	-1.53218	0.14388	25025	14.5479	14.2741	13.971	14.5772	-4.27845	1.8820030843343e-05	0.000552134	MAP kinase-interacting serine/threonine kinase 2 [Source:MGI Symbol;Acc:MGI:894279]	10	80501161	80513946	-1	5	ensembl_havana
ENSMUSG00000037263	Aldh3b3	protein_coding	-0.449916	-1.36596	0.105196	1201.05	10.2073	10.2599	10.0337	10.486	-4.27692	1.89499717558357e-05	0.000554944	aldehyde dehydrogenase 3 family, member B3 [Source:MGI Symbol;Acc:MGI:1920708]	19	4008645	4022103	1	3	ensembl_havana
ENSMUSG00000027555	Car13	protein_coding	0.402536	1.32183	0.0941901	1224.16	10.2244	10.3715	10.5724	10.1707	4.27366	1.92293794288058e-05	0.000562113	carbonic anhydrase 13 [Source:MGI Symbol;Acc:MGI:1931322]	3	14706787	14728062	1	1	ensembl_havana
ENSMUSG00000028023	Pitx2	protein_coding	0.64926	1.56836	0.15196	1100.59	10.0383	9.87408	10.1987	9.54943	4.27258	1.9322601873632e-05	0.000563825	paired-like homeodomain transcription factor 2 [Source:MGI Symbol;Acc:MGI:109340]	3	128993527	129013240	1	8	ensembl_havana
ENSMUSG00000043333	Rhbdl2	protein_coding	0.487702	1.40221	0.114212	564.888	9.1125	9.09994	9.35044	8.84944	4.27013	1.95362328760858e-05	0.000568938	rhomboid like 2 [Source:MGI Symbol;Acc:MGI:3608413]	4	123681667	123723697	1	5	ensembl_havana
ENSMUSG00000030074	Gxylt2	protein_coding	-0.901059	-1.86744	0.211032	297.782	8.11874	7.87654	7.43497	8.3181	-4.26977	1.95678582679303e-05	0.000568938	glucoside xylosyltransferase 2 [Source:MGI Symbol;Acc:MGI:2682940]	6	100681695	100787874	1	2	ensembl_havana
ENSMUSG00000031383	Dusp9	protein_coding	-0.651594	-1.5709	0.152704	1402.15	10.4178	10.5268	10.2058	10.8477	-4.26703	1.98095859722425e-05	0.000574938	dual specificity phosphatase 9 [Source:MGI Symbol;Acc:MGI:2387107]	X	72683025	72687120	1	1	ensembl_havana
ENSMUSG00000028766	Alpl	protein_coding	-0.481276	-1.39598	0.112836	48328.5	15.5336	15.3859	15.1453	15.6265	-4.26527	1.99656325354484e-05	0.000578434	alkaline phosphatase, liver/bone/kidney [Source:MGI Symbol;Acc:MGI:87983]	4	137469044	137523695	-1	8	ensembl_havana
ENSMUSG00000037270	Bltp1	protein_coding	0.318253	1.24682	0.0746371	48833.2	15.5683	15.5755	15.7353	15.4157	4.264	2.00798428710267e-05	0.000580708	bridge-like lipid transfer protein family member 1 [Source:MGI Symbol;Acc:MGI:2444631]	3	36917253	37107182	1	23	ensembl_havana
ENSMUSG00000015755	Tab2	protein_coding	0.358681	1.28225	0.0841322	38076	15.207	15.1688	15.3479	14.9898	4.2633	2.0142685245633e-05	0.00058149	TGF-beta activated kinase 1/MAP3K7 binding protein 2 [Source:MGI Symbol;Acc:MGI:1915902]	10	7781417	7831994	-1	5	ensembl_havana
ENSMUSG00000011256	Adam19	protein_coding	-0.439208	-1.35586	0.103145	1388.73	10.4039	10.6316	10.412	10.8511	-4.25818	2.06099153490847e-05	0.000592514	a disintegrin and metallopeptidase domain 19 (meltrin beta) [Source:MGI Symbol;Acc:MGI:105377]	11	45946819	46038170	1	4	ensembl_havana
ENSMUSG00000040152	Thbs1	protein_coding	-0.456923	-1.37261	0.107309	18886.3	14.1891	14.228	14.0034	14.4526	-4.25802	2.06248772966184e-05	0.000592514	thrombospondin 1 [Source:MGI Symbol;Acc:MGI:98737]	2	117942357	117957614	1	2	ensembl_havana
ENSMUSG00000042942	Greb1l	protein_coding	0.869057	1.82647	0.204104	8381.9	12.9414	13.0996	13.5381	12.661	4.25792	2.06339047738678e-05	0.000592514	growth regulation by estrogen in breast cancer-like [Source:MGI Symbol;Acc:MGI:3576497]	18	10325177	10562940	1	7	ensembl_havana
ENSMUSG00000118664	Tusc3	protein_coding	0.329441	1.25653	0.0773876	16107.3	13.9648	14.0105	14.1755	13.8455	4.25702	2.0716556841694e-05	0.000593838	tumor suppressor candidate 3 [Source:MGI Symbol;Acc:MGI:1933134]	8	39472999	39619367	1	4	havana
ENSMUSG00000069601	Ank3	protein_coding	-0.361469	-1.28473	0.0849336	58914.2	15.8361	15.8362	15.6536	16.0188	-4.2559	2.08213843947149e-05	0.000595792	ankyrin 3, epithelial [Source:MGI Symbol;Acc:MGI:88026]	10	69234603	69863268	1	47	ensembl_havana
ENSMUSG00000024440	Pcdh12	protein_coding	-0.419911	-1.33784	0.0987857	4206.48	12.0142	12.1726	11.9609	12.3844	-4.25072	2.1308137663918e-05	0.000608649	protocadherin 12 [Source:MGI Symbol;Acc:MGI:1855700]	18	38400142	38417455	-1	4	ensembl_havana
ENSMUSG00000022982	Sod1	protein_coding	-0.227765	-1.17102	0.0536171	102562	16.6372	16.5847	16.4717	16.6978	-4.24799	2.15693267388679e-05	0.000615029	superoxide dismutase 1, soluble [Source:MGI Symbol;Acc:MGI:98351]	16	90017642	90023217	1	2	ensembl_havana
ENSMUSG00000027533	Fabp5	protein_coding	-0.466646	-1.38189	0.110035	1696.67	10.6951	10.7864	10.5524	11.0204	-4.24087	2.22653256398316e-05	0.000633762	fatty acid binding protein 5, epidermal [Source:MGI Symbol;Acc:MGI:101790]	3	10077608	10081667	1	2	ensembl_havana
ENSMUSG00000025764	Jade1	protein_coding	-0.419186	-1.33717	0.0988912	19527.8	14.2392	14.303	14.0937	14.5124	-4.23886	2.24662294596533e-05	0.000638363	jade family PHD finger 1 [Source:MGI Symbol;Acc:MGI:1925835]	3	41510166	41571299	1	14	ensembl_havana
ENSMUSG00000042694	Stn1	protein_coding	0.396763	1.31655	0.093688	1206.69	10.214	10.3823	10.5811	10.1835	4.23494	2.28617457263278e-05	0.000648468	STN1, CST complex subunit [Source:MGI Symbol;Acc:MGI:1915581]	19	47489472	47525946	-1	10	ensembl_havana
ENSMUSG00000005220	Corin	protein_coding	-0.577645	-1.49241	0.136475	1709.07	10.6952	10.4867	10.1974	10.776	-4.23259	2.31014483320743e-05	0.000654125	corin, serine peptidase [Source:MGI Symbol;Acc:MGI:1349451]	5	72457368	72661816	-1	7	ensembl_havana
ENSMUSG00000030800	Prss8	protein_coding	-0.450188	-1.36622	0.106409	71966.1	16.1144	16.0815	15.8543	16.3088	-4.23073	2.32929608833789e-05	0.000658401	protease, serine 8 (prostasin) [Source:MGI Symbol;Acc:MGI:1923810]	7	127524888	127529276	-1	3	ensembl_havana
ENSMUSG00000020444	Guk1	protein_coding	-0.305478	-1.23583	0.0722212	9959.45	13.2727	13.2215	13.0685	13.3745	-4.22975	2.3395170800819e-05	0.000659441	guanylate kinase 1 [Source:MGI Symbol;Acc:MGI:95871]	11	59074701	59083069	-1	7	ensembl_havana
ENSMUSG00000046442	Ppm1e	protein_coding	0.40545	1.3245	0.0958601	1870.15	10.8563	10.8055	11.0091	10.602	4.2296	2.3410903871553e-05	0.000659441	protein phosphatase 1E (PP2C domain containing) [Source:MGI Symbol;Acc:MGI:2444096]	11	87117732	87249849	-1	2	ensembl_havana
ENSMUSG00000071855	Ccdc112	protein_coding	0.440321	1.35691	0.104145	915.313	9.81896	9.87936	10.095	9.66367	4.22797	2.35812174143746e-05	0.000663089	coiled-coil domain containing 112 [Source:MGI Symbol;Acc:MGI:1918800]	18	46415218	46444995	-1	5	ensembl_havana
ENSMUSG00000021559	Dapk1	protein_coding	0.388324	1.30887	0.0919147	23848.9	14.5174	14.3349	14.5294	14.1404	4.22483	2.39123707672115e-05	0.00067124	death associated protein kinase 1 [Source:MGI Symbol;Acc:MGI:1916885]	13	60749761	60911005	1	7	ensembl_havana
ENSMUSG00000022894	Adamts5	protein_coding	-0.777298	-1.71392	0.184036	7094.54	12.7161	12.8008	12.4088	13.1929	-4.22362	2.4040996255146e-05	0.000673506	a disintegrin-like and metallopeptidase (reprolysin type) with thrombospondin type 1 motif, 5 (aggrecanase-2) [Source:MGI Symbol;Acc:MGI:1346321]	16	85653061	85698716	-1	1	ensembl_havana
ENSMUSG00000086587	Gm11837	protein_coding	0.613238	1.52969	0.145204	848.04	9.6859	9.78383	10.0859	9.48172	4.22329	2.40759812360872e-05	0.000673506	predicted gene 11837 [Source:MGI Symbol;Acc:MGI:3702175]	4	14929851	14953031	1	4	ensembl_havana
ENSMUSG00000037622	Wdtc1	protein_coding	0.531294	1.44522	0.12582	22133.9	14.403	14.471	14.735	14.2071	4.22264	2.4145518810992e-05	0.000674291	WD and tetratricopeptide repeats 1 [Source:MGI Symbol;Acc:MGI:2685541]	4	133019770	133080792	-1	5	ensembl_havana
ENSMUSG00000041245	Wnk3	protein_coding	1.24273	2.36645	0.294433	433.389	8.60979	8.69396	9.3155	8.07242	4.22074	2.43500276986614e-05	0.000678835	WNK lysine deficient protein kinase 3 [Source:MGI Symbol;Acc:MGI:2652875]	X	149981074	150103148	1	6	ensembl_havana
ENSMUSG00000040105	Plpp6	protein_coding	0.276653	1.21138	0.0656151	11216.5	13.4462	13.4678	13.6075	13.3281	4.21631	2.48335831552558e-05	0.000691131	phospholipid phosphatase 6 [Source:MGI Symbol;Acc:MGI:1921661]	19	28941353	28944211	1	1	ensembl_havana
ENSMUSG00000030732	Chrdl2	protein_coding	-1.56894	-2.96686	0.373128	49.5134	5.39763	4.85256	4.08567	5.61946	-4.20482	2.61290968535985e-05	0.000725942	chordin-like 2 [Source:MGI Symbol;Acc:MGI:1916371]	7	99655379	99683935	1	4	ensembl_havana
ENSMUSG00000013611	Snx31	protein_coding	-0.941742	-1.92085	0.224265	8592.4	12.9163	12.8408	12.4108	13.2708	-4.19923	2.67825976176919e-05	0.000742829	sorting nexin 31 [Source:MGI Symbol;Acc:MGI:1913946]	15	36504208	36555718	-1	4	ensembl_havana
ENSMUSG00000028179	Cth	protein_coding	0.338286	1.26425	0.0807193	62072.5	15.9112	15.9004	16.0712	15.7297	4.1909	2.77853440674514e-05	0.000769327	cystathionase (cystathionine gamma-lyase) [Source:MGI Symbol;Acc:MGI:1339968]	3	157599885	157630714	-1	4	ensembl_havana
ENSMUSG00000031762	Mt2	protein_coding	-0.788807	-1.72764	0.188333	1809.69	10.7487	10.9898	10.5932	11.3865	-4.18835	2.80986466122758e-05	0.000776283	metallothionein 2 [Source:MGI Symbol;Acc:MGI:97172]	8	94899292	94900196	1	2	ensembl_havana
ENSMUSG00000024041	Cryaa	protein_coding	-1.13091	-2.18998	0.270032	348.105	8.25275	8.22782	7.6259	8.82973	-4.18808	2.8132063998876e-05	0.000776283	crystallin, alpha A [Source:MGI Symbol;Acc:MGI:88515]	17	31896781	31900707	1	6	ensembl_havana
ENSMUSG00000030091	Nup210	protein_coding	0.450718	1.36672	0.107667	10246.4	13.3008	13.4198	13.6449	13.1946	4.18623	2.83625195755329e-05	0.000781315	nucleoporin 210 [Source:MGI Symbol;Acc:MGI:1859555]	6	90990050	91093811	-1	11	ensembl_havana
ENSMUSG00000038859	Baiap2l1	protein_coding	0.370598	1.29289	0.0885997	6655.05	12.6872	12.6084	12.7917	12.4251	4.18283	2.87901055685827e-05	0.000791752	BAI1-associated protein 2-like 1 [Source:MGI Symbol;Acc:MGI:1914148]	5	144201336	144294922	-1	2	ensembl_havana
ENSMUSG00000059401	Mamld1	protein_coding	-0.66307	-1.58345	0.158552	694.393	9.36813	9.4638	9.13102	9.79658	-4.18205	2.88893821541274e-05	0.00079314	mastermind-like domain containing 1 [Source:MGI Symbol;Acc:MGI:3045303]	X	70093846	70199662	1	3	ensembl_havana
ENSMUSG00000034648	Lrrn1	protein_coding	-0.893025	-1.85707	0.213633	1712.11	10.6547	10.6718	10.2205	11.1231	-4.18018	2.91283126356595e-05	0.000798352	leucine rich repeat protein 1, neuronal [Source:MGI Symbol;Acc:MGI:106038]	6	107506729	107547175	1	1	ensembl_havana
ENSMUSG00000072664	Ugt3a1	protein_coding	0.380977	1.30222	0.091157	146981	17.1472	17.2134	17.4062	17.0207	4.17935	2.92343527382829e-05	0.000799909	UDP glycosyltransferases 3 family, polypeptide A1 [Source:MGI Symbol;Acc:MGI:2146055]	15	9276974	9315118	1	5	ensembl_havana
ENSMUSG00000033533	Acsm1	protein_coding	0.476348	1.39122	0.11402	64383.5	15.947	15.9383	16.1797	15.697	4.17776	2.9439040450104e-05	0.000804156	acyl-CoA synthetase medium-chain family member 1 [Source:MGI Symbol;Acc:MGI:2152200]	7	119206249	119261738	1	3	ensembl_havana
ENSMUSG00000026170	Cyp27a1	protein_coding	-0.365225	-1.28808	0.0874328	10449.5	13.3306	13.3195	13.1356	13.5033	-4.1772	2.95117252406469e-05	0.000804789	cytochrome P450, family 27, subfamily a, polypeptide 1 [Source:MGI Symbol;Acc:MGI:88594]	1	74752733	74777051	1	3	ensembl_havana
ENSMUSG00000048126	Col6a3	protein_coding	-0.720337	-1.64757	0.172583	6143.87	12.5212	12.492	12.1242	12.8598	-4.17386	2.99484306810135e-05	0.00081533	collagen, type VI, alpha 3 [Source:MGI Symbol;Acc:MGI:88461]	1	90693645	90771693	-1	8	ensembl_havana
ENSMUSG00000004098	Col5a3	protein_coding	-0.704346	-1.62941	0.169061	946.979	9.8235	9.97186	9.62466	10.3191	-4.16622	3.09691778034482e-05	0.000841709	collagen, type V, alpha 3 [Source:MGI Symbol;Acc:MGI:1858212]	9	20681346	20726363	-1	2	ensembl_havana
ENSMUSG00000061906	Ugt2b38	protein_coding	-0.67788	-1.59979	0.162764	397062	18.5285	18.6052	18.2755	18.9348	-4.16481	3.11611459745352e-05	0.000845513	UDP glucuronosyltransferase 2 family, polypeptide B38 [Source:MGI Symbol;Acc:MGI:2140794]	5	87557801	87572062	-1	1	ensembl_havana
ENSMUSG00000005677	Nr1i3	protein_coding	-1.47282	-2.77563	0.353776	110.526	6.59458	6.49541	5.78205	7.20878	-4.16313	3.1391297353642e-05	0.000850338	nuclear receptor subfamily 1, group I, member 3 [Source:MGI Symbol;Acc:MGI:1346307]	1	171041539	171048270	1	8	ensembl_havana
ENSMUSG00000042712	Tceal9	protein_coding	0.307934	1.23793	0.0739991	9852.18	13.2501	13.2913	13.4452	13.1374	4.16132	3.16411192241683e-05	0.000853473	transcription elongation factor A like 9 [Source:MGI Symbol;Acc:MGI:109567]	X	135145828	135147888	1	2	ensembl_havana
ENSMUSG00000039234	Sec24d	protein_coding	-0.444318	-1.36067	0.106775	9029.25	13.0831	12.8031	12.5827	13.0235	-4.16124	3.16520326679929e-05	0.000853473	Sec24 related gene family, member D (S. cerevisiae) [Source:MGI Symbol;Acc:MGI:1916858]	3	123061104	123159290	1	8	ensembl_havana
ENSMUSG00000035142	Nubpl	protein_coding	0.335308	1.26165	0.0805804	7040.44	12.7709	12.8027	12.9706	12.6349	4.16115	3.16645830459396e-05	0.000853473	nucleotide binding protein-like [Source:MGI Symbol;Acc:MGI:1924076]	12	52144520	52359527	1	5	ensembl_havana
ENSMUSG00000060512	0610040J01Rik	protein_coding	-0.272899	-1.20823	0.0655885	9713.86	13.2396	13.2111	13.0754	13.3468	-4.16077	3.17176963580267e-05	0.00085349	RIKEN cDNA 0610040J01 gene [Source:MGI Symbol;Acc:MGI:1923511]	5	63969706	64056968	1	4	ensembl_havana
ENSMUSG00000022332	Khdrbs3	protein_coding	-0.499574	-1.4138	0.120188	7192.45	12.7513	12.6747	12.4178	12.9317	-4.15661	3.23008533828718e-05	0.000867374	KH domain containing, RNA binding, signal transduction associated 3 [Source:MGI Symbol;Acc:MGI:1313312]	15	68800269	68973060	1	6	ensembl_havana
ENSMUSG00000041605	Inava	protein_coding	0.758939	1.69225	0.182599	3474.06	11.6774	11.331	11.7111	10.9508	4.15633	3.2340412188401e-05	0.000867374	innate immunity activator [Source:MGI Symbol;Acc:MGI:1921579]	1	136141269	136162002	-1	6	ensembl_havana
ENSMUSG00000054582	Pabpc1l	protein_coding	1.68195	3.20862	0.405247	54.1893	5.40879	5.45389	6.36665	4.54112	4.15044	3.31834453956111e-05	0.000887223	poly(A) binding protein, cytoplasmic 1-like [Source:MGI Symbol;Acc:MGI:1922908]	2	163867370	163892458	1	5	ensembl_havana
ENSMUSG00000041193	Pla2g5	protein_coding	0.617997	1.53474	0.148901	1947.31	10.8432	10.9357	11.2605	10.611	4.1504	3.31896810881346e-05	0.000887223	phospholipase A2, group V [Source:MGI Symbol;Acc:MGI:101899]	4	138526555	138590793	-1	9	ensembl_havana
ENSMUSG00000020483	Dynll2	protein_coding	-0.346394	-1.27138	0.0834927	58896.2	15.8132	15.6242	15.4537	15.7947	-4.14879	3.34239298849502e-05	0.000892018	dynein light chain LC8-type 2 [Source:MGI Symbol;Acc:MGI:1915347]	11	87870351	87878359	-1	4	ensembl_havana
ENSMUSG00000028607	Cpt2	protein_coding	-0.420656	-1.33854	0.101487	42927.6	15.3437	15.3667	15.1565	15.5769	-4.1449	3.3995499984685e-05	0.000905785	carnitine palmitoyltransferase 2 [Source:MGI Symbol;Acc:MGI:109176]	4	107761178	107780807	-1	6	ensembl_havana
ENSMUSG00000058925	Ccdc192	protein_coding	-3.39945	-10.552	0.820462	13.2511	2.83529	3.0163	1.43198	4.60062	-4.14333	3.42295888653776e-05	0.000910529	coiled-coil domain containing 192 [Source:MGI Symbol;Acc:MGI:1922694]	18	57666852	57864137	1	4	ensembl_havana
ENSMUSG00000036395	Glb1l2	protein_coding	0.366062	1.28883	0.0883768	73511.4	16.1519	16.1424	16.3266	15.9583	4.14205	3.44209024852143e-05	0.000914122	galactosidase, beta 1-like 2 [Source:MGI Symbol;Acc:MGI:2388283]	9	26674340	26717764	-1	8	ensembl_havana
ENSMUSG00000025963	Mdh1b	protein_coding	0.96462	1.95155	0.232949	71.4123	6.09469	6.06699	6.53308	5.6009	4.14091	3.45934682265505e-05	0.000917207	malate dehydrogenase 1B, NAD (soluble) [Source:MGI Symbol;Acc:MGI:1923918]	1	63737978	63769477	-1	1	ensembl_havana
ENSMUSG00000004356	Utp20	protein_coding	-0.630503	-1.54811	0.152329	18621.7	14.1374	14.1292	13.8217	14.4368	-4.13908	3.48695986118061e-05	0.000923022	UTP20 small subunit processome component [Source:MGI Symbol;Acc:MGI:1917933]	10	88582469	88662666	-1	7	ensembl_havana
ENSMUSG00000027993	Trim2	protein_coding	0.36706	1.28972	0.0886997	24091.6	14.545	14.5721	14.7576	14.3867	4.13824	3.49982117295654e-05	0.00092492	tripartite motif-containing 2 [Source:MGI Symbol;Acc:MGI:1933163]	3	84067746	84214184	-1	19	ensembl_havana
ENSMUSG00000032300	1700017B05Rik	protein_coding	0.668831	1.58978	0.161693	3986.93	11.9143	11.7894	12.1231	11.4557	4.13642	3.52764201035911e-05	0.000930759	RIKEN cDNA 1700017B05 gene [Source:MGI Symbol;Acc:MGI:1921461]	9	57160400	57169895	-1	6	ensembl_havana
ENSMUSG00000058486	Wdr91	protein_coding	0.402974	1.32223	0.0975104	14281.1	13.7879	13.718	13.9238	13.5122	4.13263	3.58640054348692e-05	0.000944729	WD repeat domain 91 [Source:MGI Symbol;Acc:MGI:2141558]	6	34857361	34887811	-1	8	ensembl_havana
ENSMUSG00000062064	Slc2a7	protein_coding	-2.24441	-4.73845	0.543623	18.3368	3.94034	4.08042	2.98216	5.17867	-4.12862	3.64943854470102e-05	0.000959779	solute carrier family 2 (facilitated glucose transporter), member 7 [Source:MGI Symbol;Acc:MGI:3650865]	4	150233429	150252939	1	2	ensembl_havana
ENSMUSG00000037780	Mbl1	protein_coding	-0.681145	-1.60341	0.165099	807.613	9.55447	9.53064	9.20051	9.86078	-4.12567	3.69655067590915e-05	0.000970598	mannose-binding lectin (protein A) 1 [Source:MGI Symbol;Acc:MGI:96923]	14	40873415	40881558	1	2	ensembl_havana
ENSMUSG00000005413	Hmox1	protein_coding	-0.859898	-1.81491	0.208741	9434.1	13.0265	12.4757	12.0499	12.9016	-4.11946	3.79760470351468e-05	0.000995524	heme oxygenase 1 [Source:MGI Symbol;Acc:MGI:96163]	8	75820249	75827217	1	2	ensembl_havana
ENSMUSG00000039629	Strip2	protein_coding	0.606846	1.52293	0.147326	2657.56	11.3313	11.3635	11.6612	11.0659	4.11908	3.80396075706569e-05	0.000995584	striatin interacting protein 2 [Source:MGI Symbol;Acc:MGI:2444363]	6	29917011	29959680	1	5	ensembl_havana
ENSMUSG00000001156	Mxd1	protein_coding	-0.424037	-1.34168	0.102991	4357.21	12.0763	12.0937	11.8873	12.3002	-4.11723	3.8345245851438e-05	0.00100197	MAX dimerization protein 1 [Source:MGI Symbol;Acc:MGI:96908]	6	86624024	86646143	-1	4	ensembl_havana
ENSMUSG00000074215	Gm10643	protein_coding	0.426097	1.34359	0.10355	432.844	8.73942	8.85451	9.06712	8.6419	4.1149	3.87345303087927e-05	0.00101052	predicted gene 10643 [Source:MGI Symbol;Acc:MGI:3642507]	8	84790190	84791766	-1	1	ensembl
ENSMUSG00000089669	Tnfsf13	protein_coding	-0.659419	-1.57945	0.160459	346.012	8.40707	8.32976	8.00084	8.65867	-4.10957	3.96394890078662e-05	0.00103247	tumor necrosis factor (ligand) superfamily, member 13 [Source:MGI Symbol;Acc:MGI:1916833]	11	69573672	69576610	-1	2	ensembl_havana
ENSMUSG00000041506	Rrp9	protein_coding	-0.352792	-1.27703	0.0858814	1543.82	10.5802	10.4573	10.2804	10.6342	-4.10789	3.99282323904902e-05	0.00103833	ribosomal RNA processing 9, U3 small nucleolar RNA binding protein [Source:MGI Symbol;Acc:MGI:2384313]	9	106353162	106362623	1	8	ensembl_havana
ENSMUSG00000067297	Ifit1bl2	protein_coding	0.421201	1.33904	0.102567	461.417	8.8292	8.99865	9.20724	8.79007	4.10661	4.0151575547279e-05	0.00104247	interferon induced protein with tetratricopeptide repeats 1B like 2 [Source:MGI Symbol;Acc:MGI:2148249]	19	34594449	34618143	-1	1	ensembl_havana
ENSMUSG00000050640	Tmem150c	protein_coding	-0.298712	-1.23005	0.0727597	2994.77	11.5386	11.6251	11.4757	11.7745	-4.10545	4.03521345174274e-05	0.00104447	transmembrane protein 150C [Source:MGI Symbol;Acc:MGI:3041258]	5	100225731	100307667	-1	5	ensembl_havana
ENSMUSG00000062518	Zfp534	protein_coding	2.74528	6.70518	0.668695	9.48847	2.98041	3.04282	4.29246	1.79318	4.10542	4.03572980297554e-05	0.00104447	zinc finger protein 534 [Source:MGI Symbol;Acc:MGI:3650650]	4	147757959	147787010	-1	1	ensembl_havana
ENSMUSG00000015083	C8g	protein_coding	0.376049	1.29778	0.0916966	3505.69	11.7509	11.8159	12.0051	11.6268	4.10101	4.113505857557e-05	0.00106291	complement component 8, gamma polypeptide [Source:MGI Symbol;Acc:MGI:88237]	2	25388663	25391731	-1	7	ensembl_havana
ENSMUSG00000025867	Cplx2	protein_coding	-0.353914	-1.27802	0.0863124	5179.68	12.3268	12.392	12.216	12.5681	-4.10038	4.12468157913299e-05	0.0010641	complexin 2 [Source:MGI Symbol;Acc:MGI:104726]	13	54519162	54531730	1	1	ensembl_havana
ENSMUSG00000055430	Nap1l5	protein_coding	0.787537	1.72613	0.192092	1121.77	10.0568	10.254	10.6444	9.86346	4.09978	4.13539520575621e-05	0.00106518	nucleosome assembly protein 1-like 5 [Source:MGI Symbol;Acc:MGI:1923555]	6	58882218	58884061	-1	2	ensembl_havana
ENSMUSG00000054640	Slc8a1	protein_coding	0.652274	1.57164	0.159187	62023.5	15.8787	15.8044	16.13	15.4788	4.09753	4.17578100618423e-05	0.00107388	solute carrier family 8 (sodium/calcium exchanger), member 1 [Source:MGI Symbol;Acc:MGI:107956]	17	81680534	82045806	-1	7	ensembl_havana
ENSMUSG00000059475	Zfp426	protein_coding	0.265453	1.20201	0.0647901	9501.5	13.2081	13.1424	13.2762	13.0086	4.09712	4.18317782587935e-05	0.00107408	zinc finger protein 426 [Source:MGI Symbol;Acc:MGI:1920248]	9	20379845	20404042	-1	13	ensembl_havana
ENSMUSG00000030814	Bcl7c	protein_coding	0.461003	1.3765	0.112592	6027.22	12.5179	12.4336	12.6664	12.2008	4.09446	4.23159141930864e-05	0.0010848	B cell CLL/lymphoma 7C [Source:MGI Symbol;Acc:MGI:1332237]	7	127260628	127308105	-1	7	ensembl_havana
ENSMUSG00000024427	Spry4	protein_coding	-0.505715	-1.41983	0.123816	3945.42	11.9105	11.7747	11.5176	12.0318	-4.0844	4.41900548153761e-05	0.00113106	sprouty RTK signaling antagonist 4 [Source:MGI Symbol;Acc:MGI:1345144]	18	38719300	38734468	-1	1	ensembl_havana
ENSMUSG00000066516	Klk1b21	protein_coding	-1.96196	-3.89591	0.480433	34.0352	4.70162	4.21665	3.21374	5.21956	-4.08374	4.43167727412394e-05	0.00113252	kallikrein 1-related peptidase b21 [Source:MGI Symbol;Acc:MGI:892022]	7	43751752	43756007	1	1	ensembl_havana
ENSMUSG00000022297	Fzd6	protein_coding	0.339716	1.26551	0.0832464	8170.26	12.979	13.1381	13.3086	12.9676	4.08086	4.4870199414907e-05	0.00114486	frizzled class receptor 6 [Source:MGI Symbol;Acc:MGI:108474]	15	38869429	38901583	1	5	ensembl_havana
ENSMUSG00000005251	Ripk4	protein_coding	-0.345445	-1.27054	0.0847291	5776.56	12.475	12.3162	12.146	12.4863	-4.07706	4.56096041206155e-05	0.0011619	receptor-interacting serine-threonine kinase 4 [Source:MGI Symbol;Acc:MGI:1919638]	16	97543133	97564987	-1	1	ensembl_havana
ENSMUSG00000036151	Tm6sf2	protein_coding	-0.769953	-1.70521	0.188879	510.968	8.92644	8.79779	8.4142	9.18137	-4.07644	4.57305974848721e-05	0.00116316	transmembrane 6 superfamily member 2 [Source:MGI Symbol;Acc:MGI:1933210]	8	70525574	70532716	1	5	ensembl_havana
ENSMUSG00000035493	Tgfbi	protein_coding	-0.704383	-1.62945	0.172863	3219.14	11.5883	11.4502	11.1012	11.7991	-4.07481	4.60518537070582e-05	0.0011695	transforming growth factor, beta induced [Source:MGI Symbol;Acc:MGI:99959]	13	56757336	56787375	1	5	ensembl_havana
ENSMUSG00000034450	Gulo	protein_coding	1.89701	3.72441	0.465788	51.964	5.37446	5.2382	6.0698	4.4066	4.0727	4.64721002287396e-05	0.00117833	gulonolactone (L-) oxidase [Source:MGI Symbol;Acc:MGI:1353434]	14	66224235	66246656	-1	1	ensembl_havana
ENSMUSG00000026107	Nabp1	protein_coding	-0.366211	-1.28896	0.0900479	32087.4	14.9581	14.9143	14.7294	15.0992	-4.06685	4.76535227454447e-05	0.00120641	nucleic acid binding protein 1 [Source:MGI Symbol;Acc:MGI:1923258]	1	51505021	51517584	-1	10	ensembl_havana
ENSMUSG00000024644	Cndp2	protein_coding	-0.611778	-1.52814	0.150583	387670	18.485	18.3937	18.0957	18.6917	-4.06273	4.85027797189747e-05	0.00122494	CNDP dipeptidase 2 (metallopeptidase M20 family) [Source:MGI Symbol;Acc:MGI:1913304]	18	84685590	84703827	-1	9	ensembl_havana
ENSMUSG00000025925	Terf1	protein_coding	0.389669	1.31009	0.0959171	3392.66	11.7078	11.7187	11.9138	11.5235	4.06257	4.85362515885796e-05	0.00122494	telomeric repeat binding factor 1 [Source:MGI Symbol;Acc:MGI:109634]	1	15875870	15914276	1	4	ensembl_havana
ENSMUSG00000031691	Tnpo2	protein_coding	0.332765	1.25943	0.0819251	14609	13.8256	13.7832	13.9493	13.6171	4.06183	4.8690016224842e-05	0.00122691	transportin 2 (importin 3, karyopherin beta 2b) [Source:MGI Symbol;Acc:MGI:2384849]	8	85763544	85784212	1	7	ensembl_havana
ENSMUSG00000005397	Nid1	protein_coding	-0.651274	-1.57055	0.16039	17393.3	14.0302	14.0591	13.7297	14.3885	-4.06057	4.89534750612532e-05	0.00123164	nidogen 1 [Source:MGI Symbol;Acc:MGI:97342]	13	13612136	13686854	1	3	ensembl_havana
ENSMUSG00000039579	Grin3a	protein_coding	-0.935727	-1.91285	0.230464	270.501	7.90427	7.46325	6.98411	7.9424	-4.06018	4.9034017022535e-05	0.00123176	glutamate receptor ionotropic, NMDA3A [Source:MGI Symbol;Acc:MGI:1933206]	4	49661611	49845744	-1	4	ensembl_havana
ENSMUSG00000042961	Egflam	protein_coding	-0.755401	-1.6881	0.186334	2449.7	11.1812	10.9969	10.6202	11.3736	-4.05402	5.03452841259733e-05	0.00126275	EGF-like, fibronectin type III and laminin G domains [Source:MGI Symbol;Acc:MGI:2146149]	15	7235601	7427876	-1	7	ensembl_havana
ENSMUSG00000039646	Vasn	protein_coding	-0.814986	-1.75928	0.201108	4441.49	12.0503	11.8791	11.4702	12.288	-4.05247	5.06799003718753e-05	0.00126918	vasorin [Source:MGI Symbol;Acc:MGI:2177651]	16	4457805	4468666	1	2	ensembl_havana
ENSMUSG00000075044	Slc22a29	protein_coding	0.895943	1.86083	0.221182	1619.18	10.5525	10.6646	11.1271	10.202	4.05071	5.10621248393053e-05	0.00127519	solute carrier family 22. member 29 [Source:MGI Symbol;Acc:MGI:3605624]	19	8137529	8196264	-1	4	ensembl_havana
ENSMUSG00000024008	Cpne5	protein_coding	1.5216	2.87109	0.375643	73.5882	5.77002	6.14623	6.96942	5.32304	4.05065	5.10766070880208e-05	0.00127519	copine V [Source:MGI Symbol;Acc:MGI:2385908]	17	29374530	29457141	-1	7	ensembl_havana
ENSMUSG00000058174	Gm5148	protein_coding	0.473015	1.38801	0.116897	826.011	9.64042	9.86221	10.1004	9.62406	4.04644	5.20020733198935e-05	0.0012963	predicted gene 5148 [Source:MGI Symbol;Acc:MGI:3646006]	3	37768339	37778639	-1	4	ensembl_havana
ENSMUSG00000052595	A1cf	protein_coding	0.478238	1.39304	0.118298	30883.3	14.8957	14.8489	15.0888	14.609	4.04264	5.28522959678668e-05	0.00131548	APOBEC1 complementation factor [Source:MGI Symbol;Acc:MGI:1917115]	19	31846164	31926395	1	5	ensembl_havana
ENSMUSG00000010307	Tmem86a	protein_coding	-0.602617	-1.51847	0.149253	9643.95	13.1577	13.4997	13.2095	13.7898	-4.03756	5.40108210797739e-05	0.00134226	transmembrane protein 86A [Source:MGI Symbol;Acc:MGI:1915143]	7	46700349	46704525	1	2	ensembl_havana
ENSMUSG00000064356	mt-Atp8	protein_coding	-0.397315	-1.31705	0.0985255	348611	18.3948	18.3743	18.1736	18.5749	-4.03261	5.51609089587868e-05	0.00136699	mitochondrially encoded ATP synthase 8 [Source:MGI Symbol;Acc:MGI:99926]	MT	7766	7969	1	1	RefSeq
ENSMUSG00000087141	Plcxd2	protein_coding	0.879657	1.83994	0.218139	4613.17	12.1037	12.1594	12.5826	11.7363	4.03255	5.51740075802777e-05	0.00136699	phosphatidylinositol-specific phospholipase C, X domain containing 2 [Source:MGI Symbol;Acc:MGI:3647874]	16	45779626	45830581	-1	1	ensembl_havana
ENSMUSG00000030525	Chrna7	protein_coding	0.96295	1.94929	0.23889	429.581	8.61919	8.36339	8.8416	7.88519	4.03093	5.55562432026201e-05	0.00137436	cholinergic receptor, nicotinic, alpha polypeptide 7 [Source:MGI Symbol;Acc:MGI:99779]	7	62748440	62862317	-1	2	ensembl_havana
ENSMUSG00000028312	Smc2	protein_coding	0.442975	1.35941	0.109993	2435.57	11.2343	11.2879	11.51	11.0657	4.02731	5.641757553805e-05	0.00139355	structural maintenance of chromosomes 2 [Source:MGI Symbol;Acc:MGI:106067]	4	52439243	52488260	1	5	ensembl_havana
ENSMUSG00000009733	Tfcp2	protein_coding	-0.28847	-1.22134	0.0716701	9163.99	13.1545	13.2132	13.0698	13.3567	-4.02496	5.69839420377396e-05	0.0014054	transcription factor CP2 [Source:MGI Symbol;Acc:MGI:98509]	15	100395893	100449889	-1	9	ensembl_havana
ENSMUSG00000032006	Pdgfd	protein_coding	0.487421	1.40194	0.121112	7356.1	12.8093	12.9013	13.1444	12.6581	4.02455	5.70839431161145e-05	0.00140574	platelet-derived growth factor, D polypeptide [Source:MGI Symbol;Acc:MGI:1919035]	9	6168584	6378850	1	3	ensembl_havana
ENSMUSG00000039115	Itga9	protein_coding	-0.493607	-1.40796	0.12269	5443.29	12.3736	12.3622	12.1088	12.6155	-4.0232	5.74120887035631e-05	0.00141168	integrin alpha 9 [Source:MGI Symbol;Acc:MGI:104756]	9	118435758	118730071	1	6	ensembl_havana
ENSMUSG00000040466	Blvrb	protein_coding	-0.500136	-1.41435	0.124368	2005.33	10.9398	10.8254	10.5738	11.077	-4.02143	5.78448735581353e-05	0.00142017	biliverdin reductase B (flavin reductase (NADPH)) [Source:MGI Symbol;Acc:MGI:2385271]	7	27147403	27165569	1	6	ensembl_havana
ENSMUSG00000118559	A930007A09Rik	protein_coding	0.472428	1.38744	0.117514	1070.37	10.0352	10.2165	10.458	9.97506	4.02019	5.8150631479592e-05	0.00142552	RIKEN cDNA A930007A09 gene [Source:MGI Symbol;Acc:MGI:3045309]	16	13572430	13576401	1	1	havana
ENSMUSG00000040829	Zmynd15	protein_coding	-0.435088	-1.35199	0.108293	1773.66	10.7789	10.8226	10.6081	11.0371	-4.01771	5.87676735200764e-05	0.00143848	zinc finger, MYND-type containing 15 [Source:MGI Symbol;Acc:MGI:3603821]	11	70350259	70357028	1	6	ensembl_havana
ENSMUSG00000032044	Rpusd4	protein_coding	0.242777	1.18327	0.0604416	3956.93	11.9444	11.9622	12.0848	11.8395	4.01672	5.90132951923466e-05	0.00144232	RNA pseudouridylate synthase domain containing 4 [Source:MGI Symbol;Acc:MGI:1919239]	9	35179161	35189027	1	4	ensembl_havana
ENSMUSG00000042367	Gjb3	protein_coding	-1.23604	-2.35552	0.308139	63.4628	5.86743	5.96226	5.34798	6.57654	-4.01132	6.03813147735781e-05	0.00147154	gap junction protein, beta 3 [Source:MGI Symbol;Acc:MGI:95721]	4	127219028	127224637	-1	2	ensembl_havana
ENSMUSG00000032898	Fbxo21	protein_coding	-0.415176	-1.33346	0.103502	11683.7	13.4924	13.6301	13.4277	13.8326	-4.01128	6.03898823665199e-05	0.00147154	F-box protein 21 [Source:MGI Symbol;Acc:MGI:1924223]	5	118114795	118148266	1	6	ensembl_havana
ENSMUSG00000035472	Slc25a21	protein_coding	0.560751	1.47504	0.139873	6965.65	12.7164	12.9369	13.2244	12.6494	4.009	6.09751819748522e-05	0.00148358	solute carrier family 25 (mitochondrial oxodicarboxylate carrier), member 21 [Source:MGI Symbol;Acc:MGI:2445059]	12	56759419	57244257	-1	5	ensembl_havana
ENSMUSG00000046432	Bex3	protein_coding	0.289244	1.222	0.0721595	3670.7	11.8256	11.815	11.9606	11.6693	4.0084	6.11318508040587e-05	0.00148517	brain expressed X-linked 3 [Source:MGI Symbol;Acc:MGI:1338016]	X	135171002	135172727	1	4	ensembl_havana
ENSMUSG00000062590	Armc9	protein_coding	0.310134	1.23982	0.077379	4055.3	11.9737	12.0171	12.1727	11.8615	4.00798	6.12395658273374e-05	0.00148556	armadillo repeat containing 9 [Source:MGI Symbol;Acc:MGI:1926045]	1	86082502	86206006	1	13	ensembl_havana
ENSMUSG00000043144	Aqp6	protein_coding	-0.62984	-1.54739	0.157259	9781.35	13.1874	13.029	12.7126	13.3454	-4.00512	6.19855438351105e-05	0.00150137	aquaporin 6 [Source:MGI Symbol;Acc:MGI:1341204]	15	99499281	99503358	1	2	ensembl_havana
ENSMUSG00000033032	Afap1l1	protein_coding	0.49736	1.41163	0.124192	18740.2	14.163	14.3088	14.5625	14.0552	4.00478	6.20760239193889e-05	0.00150137	actin filament associated protein 1-like 1 [Source:MGI Symbol;Acc:MGI:2147199]	18	61863332	61919773	-1	3	ensembl_havana
ENSMUSG00000018339	Gpx3	protein_coding	-0.359626	-1.28309	0.0898589	4.06736e+06	21.944	21.8793	21.7013	22.0573	-4.00211	6.27790032777316e-05	0.00151612	glutathione peroxidase 3 [Source:MGI Symbol;Acc:MGI:105102]	11	54793279	54801203	1	3	ensembl_havana
ENSMUSG00000095930	Nim1k	protein_coding	-0.501363	-1.41555	0.12543	1117.78	10.0964	10.2774	10.0349	10.5199	-3.99715	6.41088271070928e-05	0.00154594	NIM1 serine/threonine protein kinase [Source:MGI Symbol;Acc:MGI:2442399]	13	120171630	120217418	-1	2	ensembl_havana
ENSMUSG00000032513	Gorasp1	protein_coding	-0.522814	-1.43675	0.130874	7588.57	12.8659	12.8699	12.6062	13.1336	-3.9948	6.47483698608044e-05	0.00155904	golgi reassembly stacking protein 1 [Source:MGI Symbol;Acc:MGI:1921748]	9	119754323	119766631	-1	3	ensembl_havana
ENSMUSG00000001986	Gria3	protein_coding	0.612899	1.52933	0.153673	6760.74	12.6719	12.8457	13.1539	12.5375	3.98833	6.65389671244187e-05	0.00159979	glutamate receptor, ionotropic, AMPA3 (alpha 3) [Source:MGI Symbol;Acc:MGI:95810]	X	40489731	40767478	1	9	ensembl_havana
ENSMUSG00000030555	Ttc23	protein_coding	0.279373	1.21367	0.0700784	4139.8	12.0088	12.0745	12.2122	11.9368	3.98658	6.70322121904843e-05	0.00160927	tetratricopeptide repeat domain 23 [Source:MGI Symbol;Acc:MGI:1914259]	7	67297158	67412660	1	14	ensembl_havana
ENSMUSG00000036854	Hspb6	protein_coding	-0.408223	-1.32705	0.102419	1576.62	10.5912	10.688	10.4876	10.8884	-3.9858	6.72528713694624e-05	0.00161218	heat shock protein, alpha-crystallin-related, B6 [Source:MGI Symbol;Acc:MGI:2685325]	7	30251603	30254868	1	4	ensembl_havana
ENSMUSG00000024292	Cyp4f14	protein_coding	-0.99933	-1.99907	0.250785	238.268	7.77995	7.76486	7.26892	8.2608	-3.98481	6.75350933541942e-05	0.00161657	cytochrome P450, family 4, subfamily f, polypeptide 14 [Source:MGI Symbol;Acc:MGI:1927669]	17	33124044	33136316	-1	6	ensembl_havana
ENSMUSG00000048234	Rnf149	protein_coding	0.199517	1.14831	0.050074	21749.4	14.4058	14.3916	14.4913	14.2919	3.98443	6.76408728035789e-05	0.00161672	ring finger protein 149 [Source:MGI Symbol;Acc:MGI:2677438]	1	39590377	39616486	-1	4	ensembl_havana
ENSMUSG00000039157	Eeig1	protein_coding	-0.472024	-1.38705	0.11869	22862.5	14.4383	14.2145	13.9807	14.4483	-3.97694	6.98065352918523e-05	0.00166603	estrogen-induced osteoclastogenesis regulator 1 [Source:MGI Symbol;Acc:MGI:2138935]	2	32425344	32459768	1	5	ensembl_havana
ENSMUSG00000034285	Nipsnap1	protein_coding	0.233582	1.17575	0.0587876	44906.7	15.4487	15.4353	15.5528	15.3178	3.97332	7.08778330055162e-05	0.00168838	nipsnap homolog 1 [Source:MGI Symbol;Acc:MGI:1278344]	11	4823951	4844200	1	6	ensembl_havana
ENSMUSG00000034947	Tmem106a	protein_coding	-0.39747	-1.3172	0.100041	31624.3	14.9264	15.0613	14.8662	15.2565	-3.97308	7.09506779977884e-05	0.00168838	transmembrane protein 106A [Source:MGI Symbol;Acc:MGI:1922056]	11	101473068	101482614	1	6	ensembl_havana
ENSMUSG00000043629	1700019D03Rik	protein_coding	0.895351	1.86006	0.225398	151.266	7.19324	7.17684	7.59929	6.75438	3.97231	7.11792882318524e-05	0.00169134	RIKEN cDNA 1700019D03 gene [Source:MGI Symbol;Acc:MGI:1914330]	1	52961483	53059338	-1	7	ensembl_havana
ENSMUSG00000019874	Fabp7	protein_coding	0.801715	1.74317	0.20188	2425.08	11.0285	11.3113	11.7075	10.915	3.97123	7.15011579209496e-05	0.00169651	fatty acid binding protein 7, brain [Source:MGI Symbol;Acc:MGI:101916]	10	57660977	57664546	1	2	ensembl_havana
ENSMUSG00000030747	Dgat2	protein_coding	-0.429656	-1.34691	0.10823	33538.9	15.016	14.9279	14.7093	15.1465	-3.96985	7.19172665803631e-05	0.00170389	diacylglycerol O-acyltransferase 2 [Source:MGI Symbol;Acc:MGI:1915050]	7	98802865	98831926	-1	6	ensembl_havana
ENSMUSG00000022477	Aco2	protein_coding	-0.284842	-1.21828	0.071793	282662	18.0935	18.0059	17.8632	18.1486	-3.96755	7.26151330699811e-05	0.00171792	aconitase 2, mitochondrial [Source:MGI Symbol;Acc:MGI:87880]	15	81756510	81799334	1	9	ensembl_havana
ENSMUSG00000052504	Epha3	protein_coding	-0.767653	-1.7025	0.193602	448.133	8.74621	8.70493	8.31902	9.09084	-3.96512	7.33599243838509e-05	0.00173302	Eph receptor A3 [Source:MGI Symbol;Acc:MGI:99612]	16	63363897	63684538	-1	6	ensembl_havana
ENSMUSG00000027253	Lrp4	protein_coding	-0.481512	-1.39621	0.121493	8477.45	13.0004	12.987	12.7495	13.2246	-3.9633	7.39203184336538e-05	0.00174373	low density lipoprotein receptor-related protein 4 [Source:MGI Symbol;Acc:MGI:2442252]	2	91287856	91344124	1	4	ensembl_havana
ENSMUSG00000029674	Limk1	protein_coding	-0.506475	-1.42058	0.127821	1305.76	10.324	10.2806	10.0281	10.5331	-3.96237	7.42097091625492e-05	0.00174802	LIM-domain containing, protein kinase [Source:MGI Symbol;Acc:MGI:104572]	5	134684893	134717452	-1	6	ensembl_havana
ENSMUSG00000036242	Armh4	protein_coding	0.332627	1.2593	0.0841272	7147.3	12.7884	12.9166	13.086	12.7472	3.95385	7.69025700320124e-05	0.00180882	armadillo-like helical domain containing 4 [Source:MGI Symbol;Acc:MGI:1914669]	14	49913409	50020840	-1	3	ensembl_havana
ENSMUSG00000022883	Robo1	protein_coding	-0.628007	-1.54543	0.158972	1066.38	10.0093	9.9289	9.61825	10.2396	-3.95043	7.8012111753256e-05	0.00183227	roundabout guidance receptor 1 [Source:MGI Symbol;Acc:MGI:1274781]	16	72105194	72842983	1	9	ensembl_havana
ENSMUSG00000029727	Cyp3a13	protein_coding	-0.983418	-1.97714	0.248987	127.143	6.78946	6.54703	6.07539	7.01867	-3.94967	7.82591796670593e-05	0.00183542	cytochrome P450, family 3, subfamily a, polypeptide 13 [Source:MGI Symbol;Acc:MGI:88610]	5	137891194	137919881	-1	1	ensembl_havana
ENSMUSG00000022875	Kng1	protein_coding	0.879051	1.83916	0.222774	209.299	7.54972	7.72508	8.17112	7.27904	3.94593	7.94910942284735e-05	0.00186163	kininogen 1 [Source:MGI Symbol;Acc:MGI:1097705]	16	22876615	22900828	1	4	ensembl_havana
ENSMUSG00000061825	Ces2c	protein_coding	-0.405751	-1.32478	0.102893	125168	16.8974	16.9389	16.7371	17.1406	-3.94342	8.03266117194408e-05	0.00187849	carboxylesterase 2C [Source:MGI Symbol;Acc:MGI:2385905]	8	105573700	105581115	1	2	ensembl_havana
ENSMUSG00000029490	Mfsd7a	protein_coding	0.469423	1.38456	0.119078	1860.82	10.8249	11.0409	11.2712	10.8106	3.94216	8.07516979367243e-05	0.00188498	major facilitator superfamily domain containing 7A [Source:MGI Symbol;Acc:MGI:2442629]	5	108588920	108596966	-1	4	ensembl_havana
ENSMUSG00000037071	Scd1	protein_coding	-1.17571	-2.25904	0.29826	39889.7	15.1215	15.2707	14.7163	15.8251	-3.94191	8.08362203501773e-05	0.00188498	stearoyl-Coenzyme A desaturase 1 [Source:MGI Symbol;Acc:MGI:98239]	19	44382894	44396318	-1	3	ensembl_havana
ENSMUSG00000020427	Igfbp3	protein_coding	-0.730364	-1.65906	0.185386	50703.6	15.5608	15.7226	15.3555	16.0897	-3.9397	8.15823272371089e-05	0.00189965	insulin-like growth factor binding protein 3 [Source:MGI Symbol;Acc:MGI:96438]	11	7156086	7163923	-1	2	ensembl_havana
ENSMUSG00000040127	Sdr9c7	protein_coding	1.67912	3.20233	0.426584	27.6256	4.61694	4.86368	5.69176	4.0356	3.9362	8.2780859380342e-05	0.0019248	4short chain dehydrogenase/reductase family 9C, member 7 [Source:MGI Symbol;Acc:MGI:1917311]	10	127734387	127747630	1	4	ensembl_havana
ENSMUSG00000025533	Asl	protein_coding	-0.495575	-1.40988	0.125935	39407.5	15.2427	15.1771	14.9315	15.4226	-3.93515	8.31449065539502e-05	0.00193051	argininosuccinate lyase [Source:MGI Symbol;Acc:MGI:88084]	5	130040099	130058088	-1	8	ensembl_havana
ENSMUSG00000022120	Obi1	protein_coding	0.273314	1.20858	0.0694831	1120.98	10.1222	10.1244	10.2592	9.98962	3.93354	8.37045436213394e-05	0.00194073	ORC ubiquitin ligase 1 [Source:MGI Symbol;Acc:MGI:1919736]	14	104714972	104760081	-1	4	ensembl_havana
ENSMUSG00000039543	Cfap70	protein_coding	0.976496	1.96768	0.248316	454.774	8.74813	8.83831	9.34338	8.33325	3.93247	8.40790032482041e-05	0.00194663	cilia and flagella associated protein 70 [Source:MGI Symbol;Acc:MGI:1923920]	14	20444261	20502294	-1	6	ensembl_havana
ENSMUSG00000026991	Pkp4	protein_coding	-0.280249	-1.2144	0.0713845	103648	16.6477	16.561	16.4217	16.7003	-3.92591	8.64039638707814e-05	0.00199762	plakophilin 4 [Source:MGI Symbol;Acc:MGI:109281]	2	58991194	59185552	1	14	ensembl_havana
ENSMUSG00000045211	Nudt18	protein_coding	0.360715	1.28406	0.0920533	2250.82	11.1228	11.1289	11.3076	10.9502	3.91855	8.90830234150528e-05	0.00205663	nudix hydrolase 18 [Source:MGI Symbol;Acc:MGI:2385853]	14	70815077	70820128	1	3	ensembl_havana
ENSMUSG00000026062	Slc9a2	protein_coding	-0.327338	-1.2547	0.0835932	15567.2	13.9074	13.882	13.7201	14.044	-3.91584	9.00894195560808e-05	0.00207691	solute carrier family 9 (sodium/hydrogen exchanger), member 2 [Source:MGI Symbol;Acc:MGI:105075]	1	40719734	40808433	1	3	ensembl_havana
ENSMUSG00000011179	Odc1	protein_coding	-0.687036	-1.60997	0.175587	540205	18.9387	18.9575	18.6114	19.3036	-3.9128	9.12305459493873e-05	0.00210024	ornithine decarboxylase, structural 1 [Source:MGI Symbol;Acc:MGI:97402]	12	17594795	17601506	1	8	ensembl_havana
ENSMUSG00000048387	Osr1	protein_coding	0.848544	1.80068	0.21702	433.771	8.6559	8.45684	8.88604	8.02763	3.90999	9.23012248897663e-05	0.00212188	odd-skipped related transcription factor 1 [Source:MGI Symbol;Acc:MGI:1344424]	12	9620116	9631500	1	2	ensembl_havana
ENSMUSG00000031516	Dctn6	protein_coding	-0.231915	-1.17439	0.0594351	7146.66	12.7973	12.8685	12.7524	12.9845	-3.90199	9.54058702529688e-05	0.00219016	dynactin 6 [Source:MGI Symbol;Acc:MGI:1343154]	8	34557574	34575950	-1	10	ensembl_havana
ENSMUSG00000030739	Myh14	protein_coding	-0.702452	-1.62727	0.180055	7901.64	12.8999	12.93	12.5717	13.2882	-3.90131	9.56720826486283e-05	0.00219317	myosin, heavy polypeptide 14 [Source:MGI Symbol;Acc:MGI:1919210]	7	44255227	44320267	-1	9	ensembl_havana
ENSMUSG00000040189	Odad1	protein_coding	-0.324947	-1.25262	0.0833221	1820.97	10.8143	10.9357	10.7731	11.0983	-3.8999	9.62343318980814e-05	0.00220295	outer dynein arm docking complex subunit 1 [Source:MGI Symbol;Acc:MGI:2446120]	7	45573496	45598387	1	7	ensembl_havana
ENSMUSG00000002565	Scin	protein_coding	0.360768	1.28411	0.092552	14188	13.7767	13.8559	14.0357	13.6761	3.898	9.69899505983334e-05	0.00221713	scinderin [Source:MGI Symbol;Acc:MGI:1306794]	12	40109768	40184227	-1	2	ensembl_havana
ENSMUSG00000004207	Psap	protein_coding	-0.405719	-1.32475	0.104144	455161	18.7757	18.7444	18.5445	18.9443	-3.89577	9.78868739089923e-05	0.00223449	prosaposin [Source:MGI Symbol;Acc:MGI:97783]	10	60113449	60138376	1	5	ensembl_havana
ENSMUSG00000018740	Slc25a35	protein_coding	-0.392239	-1.31243	0.100894	5698.17	12.4469	12.2228	12.0283	12.4173	-3.88765	0.000101221	0.00230736	solute carrier family 25, member 35 [Source:MGI Symbol;Acc:MGI:1919248]	11	68858957	68865191	1	3	ensembl_havana
ENSMUSG00000022019	Tdrd3	protein_coding	0.301247	1.23221	0.0775028	9531.6	13.2094	13.1712	13.3213	13.0211	3.88691	0.000101527	0.00231109	tudor domain containing 3 [Source:MGI Symbol;Acc:MGI:2444023]	14	87654075	87782940	1	6	ensembl_havana
ENSMUSG00000010554	Mettl16	protein_coding	0.238169	1.1795	0.0613215	10349.7	13.3308	13.2541	13.3734	13.1347	3.88395	0.000102774	0.00233621	methyltransferase like 16 [Source:MGI Symbol;Acc:MGI:1914743]	11	74661656	74719351	1	6	ensembl_havana
ENSMUSG00000044017	Adgrd1	protein_coding	-1.02248	-2.03141	0.263525	277.733	7.85658	8.29068	7.80015	8.78121	-3.88002	0.000104448	0.00236822	adhesion G protein-coupled receptor D1 [Source:MGI Symbol;Acc:MGI:3041203]	5	129173814	129281663	1	3	ensembl_havana
ENSMUSG00000028128	F3	protein_coding	-0.462426	-1.37786	0.119189	6588.21	12.6612	12.8027	12.5724	13.0331	-3.87976	0.00010456	0.00236822	coagulation factor III [Source:MGI Symbol;Acc:MGI:88381]	3	121517186	121528697	1	4	ensembl_havana
ENSMUSG00000022836	Mylk	protein_coding	-0.369405	-1.29182	0.0952167	46907.9	15.5017	15.3739	15.1903	15.5574	-3.87962	0.00010462	0.00236822	myosin, light polypeptide kinase [Source:MGI Symbol;Acc:MGI:894806]	16	34565580	34822790	1	8	ensembl_havana
ENSMUSG00000025790	Slco3a1	protein_coding	-0.50169	-1.41587	0.129378	62135	15.8743	15.7295	15.4724	15.9865	-3.87771	0.000105446	0.00237907	solute carrier organic anion transporter family, member 3a1 [Source:MGI Symbol;Acc:MGI:1351867]	7	73925167	74204528	-1	8	ensembl_havana
ENSMUSG00000035189	Ano4	protein_coding	-0.956564	-1.94068	0.246691	278.861	7.99767	7.98283	7.5151	8.45056	-3.87759	0.000105498	0.00237907	anoctamin 4 [Source:MGI Symbol;Acc:MGI:2443344]	10	88784856	89180624	-1	12	ensembl_havana
ENSMUSG00000073448	Gm10509	protein_coding	0.386031	1.30679	0.0995568	1294.71	10.3233	10.3292	10.5226	10.1358	3.87749	0.000105538	0.00237907	predicted gene 10509 [Source:MGI Symbol;Acc:MGI:3796835]	17	21898710	21911950	1	9	havana
ENSMUSG00000027204	Fbn1	protein_coding	-0.702215	-1.627	0.181304	3529.5	11.6912	11.9783	11.6309	12.3257	-3.87314	0.00010744	0.00241543	fibrillin 1 [Source:MGI Symbol;Acc:MGI:95489]	2	125142514	125349913	-1	3	ensembl_havana
ENSMUSG00000024246	Thumpd2	protein_coding	0.348503	1.27324	0.0899796	1069.68	10.053	10.1024	10.2789	9.92581	3.87313	0.000107448	0.00241543	THUMP domain containing 2 [Source:MGI Symbol;Acc:MGI:1919417]	17	81333761	81372511	-1	2	ensembl_havana
ENSMUSG00000063694	Cycs	protein_coding	-0.374959	-1.2968	0.0968778	129485	16.9687	16.9674	16.7811	17.1537	-3.87043	0.000108644	0.00243894	cytochrome c, somatic [Source:MGI Symbol;Acc:MGI:88578]	6	50539543	50543518	-1	2	ensembl_havana
ENSMUSG00000019647	Sema6a	protein_coding	0.461978	1.37743	0.119389	6082.7	12.5503	12.5129	12.7492	12.2765	3.86953	0.000109047	0.00244461	sema domain, transmembrane domain (TM), and cytoplasmic domain, (semaphorin) 6A [Source:MGI Symbol;Acc:MGI:1203727]	18	47368665	47501937	-1	10	ensembl_havana
ENSMUSG00000042115	Klhdc8a	protein_coding	0.45399	1.36982	0.117458	6293.85	12.5894	12.5296	12.7594	12.2999	3.86513	0.000111032	0.00248568	kelch domain containing 8A [Source:MGI Symbol;Acc:MGI:2442630]	1	132226364	132235095	1	1	ensembl_havana
ENSMUSG00000028599	Tnfrsf1b	protein_coding	-0.655276	-1.57492	0.169577	1598.75	10.5894	10.4647	10.1398	10.7895	-3.86419	0.000111459	0.0024918	tumor necrosis factor receptor superfamily, member 1b [Source:MGI Symbol;Acc:MGI:1314883]	4	144940033	144973440	-1	2	ensembl_havana
ENSMUSG00000043088	Il17re	protein_coding	0.364439	1.28738	0.0943863	3157.1	11.6029	11.5399	11.7227	11.3571	3.86114	0.000112859	0.00251642	interleukin 17 receptor E [Source:MGI Symbol;Acc:MGI:1889371]	6	113435445	113447719	1	9	ensembl_havana
ENSMUSG00000078453	Abracl	protein_coding	0.275288	1.21024	0.0712996	7997.78	12.9539	12.9778	13.114	12.8416	3.861	0.000112925	0.00251642	ABRA C-terminal like [Source:MGI Symbol;Acc:MGI:1920362]	10	17887008	17899036	-1	5	ensembl_havana
ENSMUSG00000044197	Gpr146	protein_coding	-0.409563	-1.32828	0.106083	12909	13.6421	13.6298	13.4253	13.8344	-3.86078	0.000113025	0.00251642	G protein-coupled receptor 146 [Source:MGI Symbol;Acc:MGI:1933113]	5	139363452	139382170	1	6	ensembl_havana
ENSMUSG00000034918	Cdhr2	protein_coding	0.583944	1.49894	0.151331	14346.9	13.7715	13.8208	14.1181	13.5234	3.85872	0.000113982	0.00253119	cadherin-related family member 2 [Source:MGI Symbol;Acc:MGI:2687323]	13	54849274	54884475	1	1	ensembl_havana
ENSMUSG00000063488	Zkscan7	protein_coding	0.434549	1.35149	0.112625	12313.7	13.5674	13.6464	13.8634	13.4295	3.85836	0.00011415	0.00253119	zinc finger with KRAB and SCAN domains 7 [Source:MGI Symbol;Acc:MGI:3040678]	9	122714750	122727683	1	3	ensembl_havana
ENSMUSG00000020300	Cpeb4	protein_coding	0.367967	1.29053	0.095369	66114.6	16.0012	16.0477	16.2338	15.8617	3.85835	0.000114155	0.00253119	cytoplasmic polyadenylation element binding protein 4 [Source:MGI Symbol;Acc:MGI:1914829]	11	31822211	31885634	1	3	ensembl_havana
ENSMUSG00000026971	Itgb6	protein_coding	0.576239	1.49096	0.149374	34319.1	15.0096	15.0529	15.3487	14.757	3.8577	0.000114461	0.00253317	integrin beta 6 [Source:MGI Symbol;Acc:MGI:96615]	2	60428636	60552987	-1	9	ensembl_havana
ENSMUSG00000045294	Insig1	protein_coding	-0.649971	-1.56914	0.168496	17251.3	13.9747	13.8785	13.5597	14.1972	-3.85749	0.000114556	0.00253317	insulin induced gene 1 [Source:MGI Symbol;Acc:MGI:1916289]	5	28276361	28283660	1	2	ensembl_havana
ENSMUSG00000028469	Npr2	protein_coding	-0.442754	-1.3592	0.114914	6560.72	12.6584	12.7251	12.4982	12.952	-3.85291	0.000116721	0.00257754	natriuretic peptide receptor 2 [Source:MGI Symbol;Acc:MGI:97372]	4	43631935	43651244	1	10	ensembl_havana
ENSMUSG00000028173	Wls	protein_coding	0.315132	1.24413	0.0818775	87842.1	16.4126	16.4445	16.6029	16.2862	3.84882	0.000118688	0.00261742	wntless WNT ligand secretion mediator [Source:MGI Symbol;Acc:MGI:1915401]	3	159545309	159644300	1	7	ensembl_havana
ENSMUSG00000021573	Tppp	protein_coding	-0.465187	-1.3805	0.120893	1290.65	10.3106	10.2633	10.0292	10.4973	-3.84794	0.000119117	0.00262331	tubulin polymerization promoting protein [Source:MGI Symbol;Acc:MGI:1920198]	13	74157526	74183872	1	2	ensembl_havana
ENSMUSG00000043008	Klhl6	protein_coding	-0.471837	-1.38687	0.122707	1858.47	10.714	10.4716	10.2357	10.7075	-3.84523	0.00012044	0.002646	kelch-like 6 [Source:MGI Symbol;Acc:MGI:2686922]	16	19765246	19801787	-1	4	ensembl_havana
ENSMUSG00000028081	Rps3a1	protein_coding	0.192974	1.14312	0.0501862	88387	16.4272	16.4014	16.4976	16.3051	3.84516	0.000120472	0.002646	ribosomal protein S3A1 [Source:MGI Symbol;Acc:MGI:1202063]	3	86045247	86050009	-1	1	ensembl_havana
ENSMUSG00000026149	Tm4sf20	protein_coding	0.923696	1.89697	0.240329	112.117	6.74253	6.79014	7.24525	6.33502	3.84346	0.000121311	0.00266083	transmembrane 4 L six family member 20 [Source:MGI Symbol;Acc:MGI:1913511]	1	82734370	82746182	-1	2	ensembl_havana
ENSMUSG00000058351	Uqcc5	protein_coding	-0.484021	-1.39864	0.125981	4006.92	11.9458	11.8672	11.6229	12.1114	-3.84203	0.000122023	0.00267283	ubiquinol-cytochrome c reductase complex assembly factor 5 [Source:MGI Symbol;Acc:MGI:1913737]	14	30810089	30850913	-1	4	ensembl_havana
ENSMUSG00000025477	Inpp5a	protein_coding	0.217512	1.16273	0.0566538	9376.75	13.1916	13.1623	13.2708	13.0539	3.83932	0.000123374	0.00269878	inositol polyphosphate-5-phosphatase A [Source:MGI Symbol;Acc:MGI:2686961]	7	138969025	139159568	1	7	ensembl_havana
ENSMUSG00000043885	Slc36a4	protein_coding	0.339523	1.26534	0.0884697	5574.63	12.4324	12.535	12.7028	12.3673	3.83774	0.000124174	0.00271264	solute carrier family 36 (proton/amino acid symporter), member 4 [Source:MGI Symbol;Acc:MGI:2442595]	9	15621034	15654657	1	3	ensembl_havana
ENSMUSG00000040112	Mrps35	protein_coding	0.263528	1.20041	0.0686817	15201.9	13.8774	13.935	14.0669	13.8031	3.83694	0.000124575	0.00271774	mitochondrial ribosomal protein S35 [Source:MGI Symbol;Acc:MGI:2385255]	6	146944262	146975489	1	5	ensembl_havana
ENSMUSG00000035885	Cox8a	protein_coding	-0.222124	-1.16645	0.0579076	50140.7	15.6101	15.5908	15.4799	15.7017	-3.83583	0.000125139	0.00272639	cytochrome c oxidase subunit 8A [Source:MGI Symbol;Acc:MGI:105959]	19	7192518	7194981	-1	2	ensembl_havana
ENSMUSG00000012123	Crybg2	protein_coding	-1.62204	-3.07811	0.423388	662.714	9.06488	9.15782	8.33706	9.97857	-3.8311	0.000127571	0.00277566	crystallin beta-gamma domain containing 2 [Source:MGI Symbol;Acc:MGI:1334463]	4	133788126	133819815	1	13	ensembl_havana
ENSMUSG00000074882	Cyp2c68	protein_coding	0.945749	1.92619	0.246901	206.243	7.45618	7.72477	8.21418	7.23536	3.83048	0.000127895	0.00277898	cytochrome P450, family 2, subfamily c, polypeptide 68 [Source:MGI Symbol;Acc:MGI:3612287]	19	39677278	39729498	-1	1	ensembl_havana
ENSMUSG00000042647	Acad12	protein_coding	0.228405	1.17154	0.0597512	17457.9	14.087	14.0953	14.2091	13.9816	3.8226	0.000132051	0.00286423	acyl-Coenzyme A dehydrogenase family, member 12 [Source:MGI Symbol;Acc:MGI:2443320]	5	121734838	121757001	-1	5	ensembl_havana
ENSMUSG00000029772	Ahcyl2	protein_coding	0.462951	1.37836	0.121116	159559	17.2514	17.3168	17.553	17.0806	3.82238	0.000132171	0.00286423	S-adenosylhomocysteine hydrolase-like 2 [Source:MGI Symbol;Acc:MGI:1921590]	6	29768010	29912309	1	23	ensembl_havana
ENSMUSG00000012187	Mogat1	protein_coding	-0.376857	-1.29851	0.0986182	29565.5	14.826	14.8579	14.6706	15.0451	-3.82138	0.000132708	0.00287205	monoacylglycerol O-acyltransferase 1 [Source:MGI Symbol;Acc:MGI:1915643]	1	78487628	78514810	1	6	ensembl_havana
ENSMUSG00000056025	Clca3a1	protein_coding	-0.912728	-1.8826	0.238872	2208.81	10.9964	10.904	10.4458	11.3622	-3.82099	0.000132918	0.00287276	chloride channel accessory 3A1 [Source:MGI Symbol;Acc:MGI:1316732]	3	144435438	144466738	-1	2	ensembl_havana
ENSMUSG00000078894	2210418O10Rik	protein_coding	0.988407	1.98399	0.258719	1164.89	10.0944	10.0807	10.5722	9.58925	3.82039	0.000133239	0.00287587	RIKEN cDNA 2210418O10 gene [Source:MGI Symbol;Acc:MGI:1924208]	2	175968362	175982121	1	4	ensembl_havana
ENSMUSG00000027353	Mcm8	protein_coding	0.440016	1.35662	0.115204	965.635	9.89955	9.94246	10.1649	9.72006	3.81945	0.000133748	0.00288102	minichromosome maintenance 8 homologous recombination repair factor [Source:MGI Symbol;Acc:MGI:1913884]	2	132658061	132686117	1	3	ensembl_havana
ENSMUSG00000072568	Lratd2	protein_coding	0.267213	1.20348	0.069964	24768.2	14.5889	14.5266	14.6622	14.3911	3.8193	0.000133832	0.00288102	LRAT domain containing 1 [Source:MGI Symbol;Acc:MGI:3026924]	15	60690843	60725627	-1	2	ensembl_havana
ENSMUSG00000078546	Zfp995	protein_coding	0.550162	1.46425	0.144143	694.182	9.40512	9.5457	9.81863	9.27277	3.81677	0.000135211	0.00290686	zinc finger protein 995 [Source:MGI Symbol;Acc:MGI:1917331]	17	22098551	22128907	-1	5	ensembl_havana
ENSMUSG00000028613	Lrp8	protein_coding	-0.847921	-1.79991	0.22221	630.009	9.21025	9.02391	8.6016	9.44623	-3.81586	0.000135711	0.00291376	low density lipoprotein receptor-related protein 8, apolipoprotein e receptor [Source:MGI Symbol;Acc:MGI:1340044]	4	107659066	107734037	1	23	ensembl_havana
ENSMUSG00000020709	Adap2	protein_coding	-0.301637	-1.23254	0.0791536	8985.74	13.1146	13.0105	12.8601	13.161	-3.81078	0.000138531	0.00296895	ArfGAP with dual PH domains 2 [Source:MGI Symbol;Acc:MGI:2663075]	11	80044931	80069784	1	2	ensembl_havana
ENSMUSG00000021613	Hapln1	protein_coding	-1.59825	-3.02777	0.419427	777.505	8.92259	8.82053	8.10074	9.54032	-3.81057	0.000138647	0.00296895	hyaluronan and proteoglycan link protein 1 [Source:MGI Symbol;Acc:MGI:1337006]	13	89687915	89759771	1	2	ensembl_havana
ENSMUSG00000036411	9530077C05Rik	protein_coding	0.548204	1.46226	0.143897	704.463	9.43187	9.45109	9.72218	9.18	3.8097	0.000139136	0.00297551	RIKEN cDNA 9530077C05 gene [Source:MGI Symbol;Acc:MGI:1915533]	9	22322809	22355977	1	4	ensembl_havana
ENSMUSG00000022853	Ehhadh	protein_coding	-0.468265	-1.38344	0.123089	235543	17.8091	17.815	17.5876	18.0425	-3.80428	0.000142218	0.00303742	enoyl-Coenzyme A, hydratase/3-hydroxyacyl Coenzyme A dehydrogenase [Source:MGI Symbol;Acc:MGI:1277964]	16	21580037	21606557	-1	1	ensembl_havana
ENSMUSG00000032601	Prkar2a	protein_coding	0.244177	1.18442	0.0642538	24971.2	14.6024	14.5341	14.6568	14.4114	3.8002	0.000144581	0.00308382	protein kinase, cAMP dependent regulatory, type II alpha [Source:MGI Symbol;Acc:MGI:108025]	9	108566513	108627635	1	6	ensembl_havana
ENSMUSG00000034227	Foxj1	protein_coding	-1.54834	-2.92481	0.407727	30.3087	4.80795	4.50027	3.79951	5.20103	-3.7975	0.00014616	0.00311204	forkhead box J1 [Source:MGI Symbol;Acc:MGI:1347474]	11	116221530	116226225	-1	1	ensembl_havana
ENSMUSG00000032243	Itga11	protein_coding	-1.39762	-2.63467	0.368058	67.0652	5.91287	5.86957	5.15365	6.5855	-3.79729	0.000146287	0.00311204	integrin alpha 11 [Source:MGI Symbol;Acc:MGI:2442114]	9	62585108	62691264	1	2	ensembl_havana
ENSMUSG00000032334	Loxl1	protein_coding	-1.09646	-2.13829	0.289016	1504.71	10.4222	10.323	9.78836	10.8577	-3.79377	0.000148374	0.00315233	lysyl oxidase-like 1 [Source:MGI Symbol;Acc:MGI:106096]	9	58195021	58220469	-1	1	ensembl_havana
ENSMUSG00000029816	Gpnmb	protein_coding	-1.5086	-2.84534	0.39785	71.0129	5.98304	5.95488	5.23803	6.67173	-3.79188	0.000149513	0.00316831	glycoprotein (transmembrane) nmb [Source:MGI Symbol;Acc:MGI:1934765]	6	49013480	49047863	1	5	ensembl_havana
ENSMUSG00000039835	Nhsl1	protein_coding	0.371856	1.29402	0.0980665	11085.6	13.415	13.5073	13.6929	13.3217	3.79187	0.000149516	0.00316831	NHS-like 1 [Source:MGI Symbol;Acc:MGI:106390]	10	18194733	18409640	1	9	ensembl_havana
ENSMUSG00000019715	Gle1	protein_coding	0.225551	1.16922	0.0595294	13118.5	13.6743	13.7292	13.8418	13.6165	3.78889	0.00015132	0.00320236	GLE1 RNA export mediator (yeast) [Source:MGI Symbol;Acc:MGI:1921662]	2	29825438	29850383	1	7	ensembl_havana
ENSMUSG00000018927	Ccl6	protein_coding	-0.902545	-1.86936	0.238354	665.955	9.28692	9.25208	8.80045	9.70371	-3.78657	0.000152741	0.00322821	chemokine (C-C motif) ligand 6 [Source:MGI Symbol;Acc:MGI:98263]	11	83478708	83483913	-1	3	ensembl_havana
ENSMUSG00000044548	Dact1	protein_coding	-0.725532	-1.65351	0.191638	1237.8	10.1983	10.1606	9.81134	10.5099	-3.78595	0.000153121	0.00323204	dishevelled-binding antagonist of beta-catenin 1 [Source:MGI Symbol;Acc:MGI:1891740]	12	71356658	71366881	1	2	ensembl_havana
ENSMUSG00000021981	Cab39l	protein_coding	0.292883	1.22509	0.0774252	24646.4	14.5827	14.5712	14.7168	14.4256	3.78279	0.00015508	0.00326916	calcium binding protein 39-like [Source:MGI Symbol;Acc:MGI:1914081]	14	59678421	59823213	1	6	ensembl_havana
ENSMUSG00000021879	Dnah12	protein_coding	0.714539	1.64096	0.188932	576.279	9.02104	9.45852	9.80185	9.11519	3.78199	0.000155582	0.00327364	dynein, axonemal, heavy chain 12 [Source:MGI Symbol;Acc:MGI:107720]	14	26414429	26613660	1	2	ensembl_havana
ENSMUSG00000055653	Gpc3	protein_coding	0.609811	1.52606	0.161249	4415.81	12.0587	12.0489	12.3677	11.73	3.7818	0.000155696	0.00327364	glypican 3 [Source:MGI Symbol;Acc:MGI:104903]	X	51361303	51702827	-1	2	ensembl_havana
ENSMUSG00000057113	Npm1	protein_coding	0.289021	1.22181	0.0765324	44790.4	15.4421	15.4983	15.6426	15.354	3.77645	0.000159079	0.00334045	nucleophosmin 1 [Source:MGI Symbol;Acc:MGI:106184]	11	33102287	33113206	-1	6	ensembl_havana
ENSMUSG00000038524	Fchsd1	protein_coding	-0.624616	-1.5418	0.16551	2546.28	11.2816	11.294	10.9861	11.602	-3.77388	0.000160729	0.00337074	FCH and double SH3 domains 1 [Source:MGI Symbol;Acc:MGI:2441771]	18	38090484	38102827	-1	10	ensembl_havana
ENSMUSG00000061718	Ppp1r1b	protein_coding	-0.385967	-1.30674	0.1023	10100.3	13.2705	13.0208	12.8289	13.2127	-3.7729	0.000161363	0.00337938	protein phosphatase 1, regulatory inhibitor subunit 1B [Source:MGI Symbol;Acc:MGI:94860]	11	98239230	98248622	1	7	ensembl_havana
ENSMUSG00000026692	Fmo4	protein_coding	0.453252	1.36912	0.120143	10055.8	13.2541	13.4795	13.7136	13.2454	3.7726	0.000161556	0.00337938	flavin containing monooxygenase 4 [Source:MGI Symbol;Acc:MGI:2429497]	1	162620757	162641541	-1	6	ensembl_havana
ENSMUSG00000063713	Klk1b24	protein_coding	-1.07298	-2.10377	0.284575	79.4252	6.20989	6.05241	5.48702	6.6178	-3.77046	0.000162946	0.00340407	kallikrein 1-related peptidase b24 [Source:MGI Symbol;Acc:MGI:892021]	7	43837660	43841879	1	1	ensembl_havana
ENSMUSG00000063296	Tmem117	protein_coding	0.337254	1.26335	0.0894736	4050.39	11.9705	11.9513	12.1221	11.7806	3.76931	0.000163697	0.00341386	transmembrane protein 117 [Source:MGI Symbol;Acc:MGI:2444580]	15	94527113	94993979	1	2	ensembl_havana
ENSMUSG00000020684	Rasl10b	protein_coding	-1.20228	-2.30103	0.318983	112.185	6.48731	5.96139	5.34117	6.5816	-3.7691	0.000163835	0.00341386	RAS-like, family 10, member B [Source:MGI Symbol;Acc:MGI:2685575]	11	83299963	83311865	1	4	ensembl_havana
ENSMUSG00000038387	Rras	protein_coding	-0.284153	-1.21769	0.0754216	2789.03	11.4313	11.3451	11.2036	11.4867	-3.76752	0.000164875	0.00343112	related RAS viral (r-ras) oncogene [Source:MGI Symbol;Acc:MGI:98179]	7	44667385	44671071	1	3	ensembl_havana
ENSMUSG00000044162	Tnip3	protein_coding	-1.16682	-2.24517	0.310097	68.7543	5.98131	6.07252	5.46283	6.68221	-3.76277	0.000168041	0.00349254	TNFAIP3 interacting protein 3 [Source:MGI Symbol;Acc:MGI:3041165]	6	65502297	65611024	1	8	ensembl_havana
ENSMUSG00000022471	Xrcc6	protein_coding	0.218891	1.16384	0.0581859	5661.32	12.4637	12.478	12.5878	12.3681	3.76193	0.000168605	0.00349979	X-ray repair complementing defective repair in Chinese hamster cells 6 [Source:MGI Symbol;Acc:MGI:95606]	15	81872036	81924286	1	12	ensembl_havana
ENSMUSG00000032388	Spg21	protein_coding	0.258811	1.19649	0.0689251	15473.2	13.9095	13.997	14.1275	13.8665	3.75496	0.000173366	0.00359403	SPG21, maspardin [Source:MGI Symbol;Acc:MGI:106403]	9	65368229	65395752	1	4	ensembl_havana
ENSMUSG00000026368	F13b	protein_coding	0.396574	1.31638	0.1058	46563.4	15.4871	15.4962	15.6948	15.2976	3.74832	0.000178021	0.00368583	coagulation factor XIII, beta subunit [Source:MGI Symbol;Acc:MGI:88379]	1	139429440	139451490	1	2	ensembl_havana
ENSMUSG00000020059	Sycp3	protein_coding	-1.29389	-2.45189	0.345514	42.5538	5.24612	5.10596	4.45525	5.75667	-3.74484	0.000180507	0.00373254	synaptonemal complex protein 3 [Source:MGI Symbol;Acc:MGI:109542]	10	88295431	88309098	1	3	ensembl_havana
ENSMUSG00000021219	Rgs6	protein_coding	0.321089	1.24927	0.0857552	2811.04	11.4411	11.5916	11.7528	11.4303	3.74424	0.000180937	0.00373669	regulator of G-protein signaling 6 [Source:MGI Symbol;Acc:MGI:1354730]	12	82635066	83208830	1	22	ensembl_havana
ENSMUSG00000016179	Camk1g	protein_coding	0.833183	1.78161	0.222595	708.255	9.33575	9.42849	9.84976	9.00721	3.74305	0.0001818	0.00374973	calcium/calmodulin-dependent protein kinase I gamma [Source:MGI Symbol;Acc:MGI:2388073]	1	193028654	193052606	-1	4	ensembl_havana
ENSMUSG00000024044	Epb41l3	protein_coding	-0.461485	-1.37696	0.123374	14310.8	13.7847	13.6792	13.4552	13.9033	-3.74053	0.000183635	0.00378278	erythrocyte membrane protein band 4.1 like 3 [Source:MGI Symbol;Acc:MGI:103008]	17	69382678	69596984	1	20	ensembl_havana
ENSMUSG00000014245	Pigl	protein_coding	0.410433	1.32908	0.10976	3277.32	11.6646	11.6673	11.8759	11.4587	3.73937	0.000184481	0.00379409	phosphatidylinositol glycan anchor biosynthesis, class L [Source:MGI Symbol;Acc:MGI:2681271]	11	62349286	62405243	1	2	ensembl_havana
ENSMUSG00000032121	Tmem218	protein_coding	0.358209	1.28183	0.0957998	1515.42	10.5375	10.6893	10.8719	10.5066	3.73914	0.00018465	0.00379409	transmembrane protein 218 [Source:MGI Symbol;Acc:MGI:1913529]	9	37119519	37135996	1	1	ensembl_havana
ENSMUSG00000035495	Tstd2	protein_coding	0.83198	1.78013	0.222553	17756	14.0409	14.0865	14.4996	13.6734	3.73835	0.000185235	0.00380129	thiosulfate sulfurtransferase (rhodanese)-like domain containing 2 [Source:MGI Symbol;Acc:MGI:3039624]	4	46114746	46138694	-1	8	ensembl_havana
ENSMUSG00000055489	Ano5	protein_coding	-0.887821	-1.85038	0.237617	1153.56	10.0604	10.0588	9.60578	10.5118	-3.73636	0.000186702	0.00382657	anoctamin 5 [Source:MGI Symbol;Acc:MGI:3576659]	7	51160777	51248457	1	3	ensembl_havana
ENSMUSG00000026638	Irf6	protein_coding	0.583398	1.49837	0.156156	30984	14.8806	14.9966	15.3034	14.6897	3.73599	0.000186979	0.00382741	interferon regulatory factor 6 [Source:MGI Symbol;Acc:MGI:1859211]	1	192835419	192854331	1	4	ensembl_havana
ENSMUSG00000068921	Dap3	protein_coding	0.197732	1.14689	0.0529637	17935	14.1268	14.1054	14.2045	14.0062	3.73335	0.000188952	0.00386294	death associated protein 3 [Source:MGI Symbol;Acc:MGI:1929538]	3	88828110	88858488	-1	13	ensembl_havana
ENSMUSG00000048960	Prex2	protein_coding	-0.567744	-1.4822	0.152239	11261.7	13.3777	13.2944	13.0044	13.5844	-3.72929	0.000192016	0.00392065	phosphatidylinositol-3,4,5-trisphosphate-dependent Rac exchange factor 2 [Source:MGI Symbol;Acc:MGI:1923385]	1	11063689	11373905	1	8	ensembl_havana
ENSMUSG00000025395	Prim1	protein_coding	0.361675	1.28492	0.0970747	1923.29	10.8966	10.9628	11.149	10.7766	3.72574	0.000194745	0.00397139	DNA primase, p49 subunit [Source:MGI Symbol;Acc:MGI:97757]	10	127851037	127865906	1	5	ensembl_havana
ENSMUSG00000031740	Mmp2	protein_coding	-0.84641	-1.79802	0.2273	980.449	9.84809	9.96939	9.54977	10.389	-3.72376	0.000196278	0.00399763	matrix metallopeptidase 2 [Source:MGI Symbol;Acc:MGI:97009]	8	93553919	93580048	1	4	ensembl_havana
ENSMUSG00000048373	Fgfbp1	protein_coding	0.509682	1.42374	0.136906	761.635	9.50669	9.76909	10.0279	9.51032	3.72286	0.000196979	0.00400689	fibroblast growth factor binding protein 1 [Source:MGI Symbol;Acc:MGI:1096350]	5	44136200	44139121	-1	3	ensembl_havana
ENSMUSG00000051483	Cbr1	protein_coding	0.447031	1.36323	0.1201	6532.74	12.6229	12.6151	12.843	12.3871	3.72216	0.000197528	0.00401304	carbonyl reductase 1 [Source:MGI Symbol;Acc:MGI:88284]	16	93402741	93407393	1	4	ensembl_havana
ENSMUSG00000027777	Schip1	protein_coding	0.302205	1.23303	0.0812703	2752.28	11.4065	11.3692	11.5215	11.2169	3.71851	0.000200397	0.00406624	schwannomin interacting protein 1 [Source:MGI Symbol;Acc:MGI:1353557]	3	67972135	68533814	1	8	ensembl_havana
ENSMUSG00000059857	Ntng1	protein_coding	-1.10611	-2.15264	0.297811	260.993	7.84792	7.81392	7.28797	8.33986	-3.71413	0.000203907	0.0041323	netrin G1 [Source:MGI Symbol;Acc:MGI:1934028]	3	109687356	110051327	-1	13	ensembl_havana
ENSMUSG00000004394	Tmed4	protein_coding	0.224679	1.16852	0.0605717	35620.9	15.1143	15.0786	15.1901	14.9671	3.70931	0.000207823	0.00420641	transmembrane p24 trafficking protein 4 [Source:MGI Symbol;Acc:MGI:1915070]	11	6220369	6224870	-1	3	ensembl_havana
ENSMUSG00000034416	Pkd1l2	protein_coding	-2.66762	-6.35379	0.719784	15.9387	3.50004	3.69895	2.5323	4.8656	-3.70614	0.000210444	0.00425416	polycystic kidney disease 1 like 2 [Source:MGI Symbol;Acc:MGI:2664668]	8	117722418	117809188	-1	4	ensembl_havana
ENSMUSG00000022124	Fbxl3	protein_coding	0.391722	1.31196	0.105957	36753.5	15.1435	15.2901	15.4883	15.0919	3.69698	0.000218177	0.004405	F-box and leucine-rich repeat protein 3 [Source:MGI Symbol;Acc:MGI:1354702]	14	103317675	103337002	-1	7	ensembl_havana
ENSMUSG00000030882	Dnhd1	protein_coding	0.375473	1.29727	0.1016	1990.35	10.9313	11.1175	11.3059	10.9291	3.6956	0.000219366	0.00442351	dynein heavy chain domain 1 [Source:MGI Symbol;Acc:MGI:1924755]	7	105300034	105371006	1	3	ensembl_havana
ENSMUSG00000024140	Epas1	protein_coding	-0.406672	-1.32562	0.110081	43091.5	15.3716	15.2697	15.0673	15.4722	-3.69429	0.000220504	0.00444095	endothelial PAS domain protein 1 [Source:MGI Symbol;Acc:MGI:109169]	17	87061128	87140838	1	2	ensembl_havana
ENSMUSG00000018474	Chd3	protein_coding	-0.496382	-1.41067	0.134432	138017	17.0401	16.9365	16.6861	17.1869	-3.69243	0.000222117	0.00446791	chromodomain helicase DNA binding protein 3 [Source:MGI Symbol;Acc:MGI:1344395]	11	69234099	69260232	-1	11	ensembl_havana
ENSMUSG00000002625	Akap8l	protein_coding	0.210402	1.15701	0.057061	14430.1	13.8125	13.875	13.9809	13.769	3.68732	0.00022663	0.00455305	A kinase (PRKA) anchor protein 8-like [Source:MGI Symbol;Acc:MGI:1860606]	17	32540398	32569581	-1	13	ensembl_havana
ENSMUSG00000037129	Tmprss13	protein_coding	1.04867	2.06862	0.284472	235.409	7.71453	7.74121	8.29157	7.19084	3.68637	0.00022748	0.00456448	transmembrane protease, serine 13 [Source:MGI Symbol;Acc:MGI:2682935]	9	45230398	45258879	1	1	ensembl_havana
ENSMUSG00000038729	Pakap	protein_coding	0.42215	1.33992	0.114567	50995.9	15.6144	15.5299	15.7439	15.3159	3.68476	0.000228919	0.00458236	paralemmin A kinase anchor protein [Source:MGI Symbol;Acc:MGI:5141924]	4	57717657	57896984	1	10	ensembl_havana
ENSMUSG00000070044	Fam149a	protein_coding	0.321889	1.24997	0.0873573	23390.2	14.5033	14.554	14.7158	14.3922	3.68474	0.000228935	0.00458236	family with sequence similarity 149, member A [Source:MGI Symbol;Acc:MGI:2387177]	8	45789754	45835328	-1	3	ensembl_havana
ENSMUSG00000032561	Acpp	protein_coding	0.373163	1.29519	0.101288	2590.41	11.3096	11.2818	11.4723	11.0913	3.68418	0.000229444	0.00458691	acid phosphatase, prostate [Source:MGI Symbol;Acc:MGI:1928480]	9	104165450	104214947	-1	6	ensembl_havana
ENSMUSG00000022376	Adcy8	protein_coding	-4.74624	-26.8387	1.28837	7.26095	1.92386	1.57486	0.23563	2.91409	-3.68392	0.00022967	NA	adenylate cyclase 8 [Source:MGI Symbol;Acc:MGI:1341110]	15	64568933	64794145	-1	3	ensembl_havana
ENSMUSG00000092008	Cyp2c69	protein_coding	0.628517	1.54598	0.170777	338.21	8.33838	8.51254	8.83116	8.19393	3.68034	0.000232921	0.00465069	cytochrome P450, family 2, subfamily c, polypeptide 69 [Source:MGI Symbol;Acc:MGI:3721049]	19	39831258	39875243	-1	2	ensembl_havana
ENSMUSG00000054659	Pm20d2	protein_coding	0.481977	1.39666	0.130971	464.901	8.84314	8.8574	9.10021	8.6146	3.68002	0.000233212	0.00465079	peptidase M20 domain containing 2 [Source:MGI Symbol;Acc:MGI:2685270]	4	33174230	33189737	-1	2	ensembl_havana
ENSMUSG00000058729	Lin9	protein_coding	0.347767	1.27259	0.0945189	1803.41	10.8006	10.941	11.116	10.766	3.67934	0.00023384	0.0046576	lin-9 DREAM MuvB core complex component [Source:MGI Symbol;Acc:MGI:1919818]	1	180468715	180518259	1	9	ensembl_havana
ENSMUSG00000022779	Top3b	protein_coding	0.209909	1.15662	0.0570662	18944.5	14.2039	14.1546	14.2598	14.0493	3.67835	0.00023475	0.00467	topoisomerase (DNA) III beta [Source:MGI Symbol;Acc:MGI:1333803]	16	16688600	16710854	1	20	ensembl_havana
ENSMUSG00000061759	Armt1	protein_coding	0.226159	1.16972	0.0614921	5766.76	12.4897	12.4784	12.5912	12.3656	3.67786	0.000235197	0.00467317	acidic residue methyltransferase 1 [Source:MGI Symbol;Acc:MGI:1920669]	10	4382467	4405141	1	7	ensembl_havana
ENSMUSG00000022048	Dpysl2	protein_coding	-0.397609	-1.31732	0.108126	2034.65	10.9764	10.9045	10.7053	11.1037	-3.67727	0.000235745	0.00467504	dihydropyrimidinase-like 2 [Source:MGI Symbol;Acc:MGI:1349763]	14	67040313	67106137	-1	1	ensembl_havana
ENSMUSG00000026433	Rab29	protein_coding	-0.35691	-1.28068	0.097062	3032.13	11.5465	11.5922	11.4171	11.7674	-3.67714	0.000235866	0.00467504	RAB29, member RAS oncogene family [Source:MGI Symbol;Acc:MGI:2385107]	1	131794962	131800625	1	4	ensembl_havana
ENSMUSG00000022351	Sqle	protein_coding	-0.459308	-1.37488	0.124926	17749.9	14.0959	14.1065	13.8811	14.3318	-3.67665	0.000236318	0.0046783	squalene epoxidase [Source:MGI Symbol;Acc:MGI:109296]	15	59186926	59203041	1	4	ensembl_havana
ENSMUSG00000031016	Wee1	protein_coding	-0.645969	-1.56479	0.175824	4903.41	12.1322	11.8627	11.5603	12.1651	-3.67395	0.000238826	0.00472121	WEE 1 homolog 1 (S. pombe) [Source:MGI Symbol;Acc:MGI:103075]	7	109721253	109742493	1	1	ensembl_havana
ENSMUSG00000017843	Ppp2r5c	protein_coding	0.182314	1.1347	0.0496269	22015.5	14.4238	14.4548	14.5462	14.3635	3.6737	0.000239067	0.00472121	protein phosphatase 2, regulatory subunit B', gamma [Source:MGI Symbol;Acc:MGI:1349475]	12	110413554	110549496	1	7	ensembl_havana
ENSMUSG00000022451	Twf1	protein_coding	0.239866	1.18088	0.0654155	50425.7	15.6164	15.651	15.7709	15.531	3.66681	0.000245596	0.00484293	twinfilin actin binding protein 1 [Source:MGI Symbol;Acc:MGI:1100520]	15	94475832	94487770	-1	4	ensembl_havana
ENSMUSG00000027109	Sp3	protein_coding	0.305757	1.23607	0.0833906	21004	14.3488	14.4282	14.5811	14.2753	3.66657	0.000245827	0.00484293	trans-acting transcription factor 3 [Source:MGI Symbol;Acc:MGI:1277166]	2	72766771	72810790	-1	5	ensembl_havana
ENSMUSG00000052419	Smim30	protein_coding	0.363793	1.2868	0.0992532	11533.2	13.4752	13.5781	13.7624	13.3938	3.6653	0.000247049	0.00486113	small integral membrane protein 30 [Source:MGI Symbol;Acc:MGI:1913770]	6	13867734	13871517	-1	4	havana
ENSMUSG00000031431	Tsc22d3	protein_coding	0.558544	1.47278	0.152503	18389.5	14.0572	13.5449	13.8394	13.2504	3.66252	0.000249744	0.00490822	TSC22 domain family, member 3 [Source:MGI Symbol;Acc:MGI:1196284]	X	139440277	139501408	-1	6	ensembl_havana
ENSMUSG00000070280	Slc22a14	protein_coding	-1.30293	-2.46729	0.355866	92.6038	6.36689	6.1481	5.47782	6.81839	-3.66128	0.000250954	0.00492603	solute carrier family 22 (organic cation transporter), member 14 [Source:MGI Symbol;Acc:MGI:2685974]	9	118998523	119194619	-1	4	ensembl_havana
ENSMUSG00000061894	Zscan20	protein_coding	0.379059	1.30049	0.103588	1521.63	10.5603	10.5264	10.7151	10.3377	3.65931	0.000252895	0.00495815	zinc finger and SCAN domains 20 [Source:MGI Symbol;Acc:MGI:2679268]	4	128477332	128503891	-1	6	ensembl_havana
ENSMUSG00000026207	Speg	protein_coding	-0.612443	-1.52885	0.167436	1762.82	10.7468	10.6324	10.3275	10.9372	-3.65777	0.000254415	0.00497908	SPEG complex locus [Source:MGI Symbol;Acc:MGI:109282]	1	75351941	75408964	1	15	ensembl_havana
ENSMUSG00000030004	Nat8	protein_coding	-0.412529	-1.33102	0.112786	49872.9	15.5521	15.3797	15.1714	15.5879	-3.65761	0.000254575	0.00497908	N-acetyltransferase 8 (GCN5-related) [Source:MGI Symbol;Acc:MGI:1915646]	6	85807370	85809064	-1	1	ensembl_havana
ENSMUSG00000031274	Col4a5	protein_coding	0.254937	1.19328	0.0697451	20477	14.3168	14.3421	14.4695	14.2147	3.65527	0.000256916	0.00501881	collagen, type IV, alpha 5 [Source:MGI Symbol;Acc:MGI:88456]	X	140258381	140472230	1	4	ensembl_havana
ENSMUSG00000027710	Acad9	protein_coding	0.309832	1.23956	0.0848119	41533.6	15.3344	15.3558	15.5109	15.2006	3.65317	0.000259025	0.00505394	acyl-Coenzyme A dehydrogenase family, member 9 [Source:MGI Symbol;Acc:MGI:1914272]	3	36120128	36147002	1	10	ensembl_havana
ENSMUSG00000021612	Slc6a18	protein_coding	0.451909	1.36785	0.12374	180324	17.4303	17.4061	17.6371	17.175	3.65209	0.000260119	0.00506551	solute carrier family 6 (neurotransmitter transporter), member 18 [Source:MGI Symbol;Acc:MGI:1336892]	13	73809871	73826142	-1	10	ensembl_havana
ENSMUSG00000109305	Smim38	protein_coding	-2.00719	-4.01999	0.549619	12.0889	3.40545	3.37002	2.52761	4.21244	-3.65197	0.000260241	0.00506551	small integral membrane protein 38 [Source:MGI Symbol;Acc:MGI:1916283]	7	144759562	144761856	-1	4	havana
ENSMUSG00000002428	Hltf	protein_coding	0.346586	1.27155	0.0950181	14977.2	13.8589	13.9098	14.0852	13.7344	3.64757	0.000264728	0.00514668	helicase-like transcription factor [Source:MGI Symbol;Acc:MGI:1196437]	3	20111975	20172654	1	6	ensembl_havana
ENSMUSG00000073177	Gm773	protein_coding	-2.41099	-5.31839	0.661143	19.4701	3.92886	3.67489	2.51371	4.83608	-3.6467	0.000265633	0.00515247	predicted gene 773 [Source:MGI Symbol;Acc:MGI:2685619]	X	55235187	55258241	-1	2	ensembl_havana
ENSMUSG00000014747	Ankrd53	protein_coding	2.14348	4.41827	0.587804	24.3235	4.05306	4.40881	5.56785	3.24978	3.64659	0.00026574	0.00515247	ankyrin repeat domain 53 [Source:MGI Symbol;Acc:MGI:1922555]	6	83739626	83745308	1	2	ensembl_havana
ENSMUSG00000041720	Pi4ka	protein_coding	0.30514	1.23554	0.0836834	106456	16.6862	16.7708	16.9199	16.6217	3.64636	0.000265977	0.00515247	phosphatidylinositol 4-kinase alpha [Source:MGI Symbol;Acc:MGI:2448506]	16	17098215	17224178	-1	11	ensembl_havana
ENSMUSG00000086784	Isoc2a	protein_coding	-0.416421	-1.33461	0.114239	34057	15.029	14.9203	14.7114	15.1291	-3.64519	0.000267194	0.00516989	isochorismatase domain containing 2a [Source:MGI Symbol;Acc:MGI:3609243]	7	4880152	4899972	1	1	ensembl_havana
ENSMUSG00000022843	Clcn2	protein_coding	-0.420253	-1.33816	0.115379	5505.53	12.4041	12.4384	12.2268	12.6499	-3.64237	0.000270135	0.00522057	chloride channel, voltage-sensitive 2 [Source:MGI Symbol;Acc:MGI:105061]	16	20521714	20536496	-1	11	ensembl_havana
ENSMUSG00000046567	4930430F08Rik	protein_coding	0.314962	1.24398	0.0864902	2789.67	11.4376	11.4872	11.6433	11.3311	3.64159	0.000270959	0.00522649	RIKEN cDNA 4930430F08 gene [Source:MGI Symbol;Acc:MGI:1921197]	10	100408127	100426285	-1	8	ensembl_havana
ENSMUSG00000073421	H2-Ab1	protein_coding	-0.501605	-1.41579	0.137758	11031.4	13.4003	13.3915	13.1432	13.6399	-3.64121	0.000271357	0.00522649	histocompatibility 2, class II antigen A, beta 1 [Source:MGI Symbol;Acc:MGI:103070]	17	34476663	34488393	1	8	ensembl_havana
ENSMUSG00000039809	Gabbr2	protein_coding	-1.41352	-2.66387	0.388206	84.3898	6.00841	6.0308	5.36808	6.69352	-3.64117	0.000271406	0.00522649	gamma-aminobutyric acid (GABA) B receptor, 2 [Source:MGI Symbol;Acc:MGI:2386030]	4	46662305	46991873	-1	4	ensembl_havana
ENSMUSG00000031613	Hpgd	protein_coding	-0.563961	-1.47832	0.154953	4365.88	12.0542	12.1237	11.8421	12.4054	-3.63957	0.000273098	0.00525285	hydroxyprostaglandin dehydrogenase 15 (NAD) [Source:MGI Symbol;Acc:MGI:108085]	8	56747620	56774078	1	1	ensembl_havana
ENSMUSG00000010048	Ifrd2	protein_coding	-0.433653	-1.35065	0.119359	11991.8	13.5234	13.4477	13.2373	13.6581	-3.63319	0.000279933	0.00537796	interferon-related developmental regulator 2 [Source:MGI Symbol;Acc:MGI:1316708]	9	107464841	107470584	1	7	ensembl_havana
ENSMUSG00000018796	Acsl1	protein_coding	0.4385	1.35519	0.120707	75507.4	16.185	16.1608	16.3839	15.9377	3.63275	0.000280412	0.00538079	acyl-CoA synthetase long-chain family member 1 [Source:MGI Symbol;Acc:MGI:102797]	8	46924074	46989088	1	11	ensembl_havana
ENSMUSG00000021565	Slc6a19	protein_coding	-0.470219	-1.38532	0.129488	99375.4	16.5051	16.9597	16.7342	17.1852	-3.63137	0.000281925	0.00540345	solute carrier family 6 (neurotransmitter transporter), member 19 [Source:MGI Symbol;Acc:MGI:1921588]	13	73827864	73852984	-1	7	ensembl_havana
ENSMUSG00000029913	Prdm5	protein_coding	0.506094	1.4202	0.139381	1583.82	10.5754	10.8259	11.0775	10.5742	3.63102	0.0002823	0.00540427	PR domain containing 5 [Source:MGI Symbol;Acc:MGI:1918029]	6	65755972	65913994	1	7	ensembl_havana
ENSMUSG00000018574	Acadvl	protein_coding	-0.174604	-1.12865	0.0481185	81774.1	16.3146	16.2795	16.1921	16.3669	-3.62862	0.000284942	0.00544843	acyl-Coenzyme A dehydrogenase, very long chain [Source:MGI Symbol;Acc:MGI:895149]	11	69901009	69906237	-1	7	ensembl_havana
ENSMUSG00000040158	Tax1bp3	protein_coding	-0.2514	-1.19036	0.0693472	11828.1	13.5233	13.4809	13.3555	13.6063	-3.62523	0.000288701	0.00551382	Tax1 (human T cell leukemia virus type I) binding protein 3 [Source:MGI Symbol;Acc:MGI:1923531]	11	73067909	73073988	1	4	ensembl_havana
ENSMUSG00000096968	Gm26620	protein_coding	0.638286	1.55648	0.176094	117.503	6.85618	6.84473	7.1643	6.52515	3.6247	0.000289302	0.00551881	predicted gene, 26620 [Source:MGI Symbol;Acc:MGI:5477114]	1	170712634	170713450	1	1	ensembl
ENSMUSG00000015247	Nipsnap3b	protein_coding	0.377637	1.29921	0.104199	7429.69	12.845	12.9163	13.1069	12.7256	3.62421	0.000289848	0.00552275	nipsnap homolog 3B [Source:MGI Symbol;Acc:MGI:1913786]	4	53011880	53022060	1	3	ensembl_havana
ENSMUSG00000069662	Marcks	protein_coding	-0.531345	-1.44528	0.146635	7262.1	12.7812	12.9587	12.6904	13.227	-3.6236	0.000290536	0.00552936	myristoylated alanine rich protein kinase C substrate [Source:MGI Symbol;Acc:MGI:96907]	10	37009371	37014916	-1	1	ensembl_havana
ENSMUSG00000026255	Efhd1	protein_coding	0.330362	1.25733	0.0912213	23170.4	14.4808	14.373	14.5377	14.2083	3.62154	0.00029285	0.00556688	EF hand domain containing 1 [Source:MGI Symbol;Acc:MGI:1921607]	1	87192085	87238561	1	3	ensembl_havana
ENSMUSG00000064351	mt-Co1	protein_coding	-0.258024	-1.19584	0.0712688	1.27909e+07	23.5983	23.5841	23.4559	23.7123	-3.62044	0.0002941	0.00558411	mitochondrially encoded cytochrome c oxidase I [Source:MGI Symbol;Acc:MGI:102504]	MT	5328	6872	1	1	RefSeq
ENSMUSG00000026295	Spp2	protein_coding	0.306863	1.23702	0.0847792	41269.6	15.3213	15.2945	15.4494	15.1395	3.61956	0.000295104	0.00559664	secreted phosphoprotein 2 [Source:MGI Symbol;Acc:MGI:1922646]	1	88334683	88354160	1	3	ensembl_havana
ENSMUSG00000029206	Nsun7	protein_coding	0.564904	1.47929	0.156126	391.635	8.5259	8.72806	9.0098	8.44632	3.61826	0.00029659	0.00561827	NOL1/NOP2/Sun domain family, member 7 [Source:MGI Symbol;Acc:MGI:1918168]	5	66417240	66455369	1	4	ensembl_havana
ENSMUSG00000021186	Fbln5	protein_coding	-0.888178	-1.85084	0.245513	30352.5	14.7721	14.7922	14.3463	15.238	-3.61764	0.000297301	0.00562211	fibulin 5 [Source:MGI Symbol;Acc:MGI:1346091]	12	101712824	101785314	-1	3	ensembl_havana
ENSMUSG00000048087	Ahcyl	protein_coding	-0.599039	-1.51471	0.165596	707.183	9.42288	9.42349	9.1237	9.72327	-3.61748	0.000297484	0.00562211	adenosylhomocysteinase like [Source:MGI Symbol;Acc:MGI:3643647]	16	45973348	45975440	-1	1	ensembl_havana
ENSMUSG00000027583	Zbtb46	protein_coding	-0.235677	-1.17746	0.0652038	3744.02	11.8643	11.7879	11.6698	11.9059	-3.61447	0.00030096	0.00568118	zinc finger and BTB domain containing 46 [Source:MGI Symbol;Acc:MGI:1919397]	2	181029555	181101219	-1	5	ensembl_havana
ENSMUSG00000021313	Ryr2	protein_coding	-0.672795	-1.59416	0.186214	796.291	9.57178	9.54208	9.215	9.86917	-3.61301	0.000302658	0.00570661	ryanodine receptor 2, cardiac [Source:MGI Symbol;Acc:MGI:99685]	13	11567988	12121831	-1	14	ensembl_havana
ENSMUSG00000021756	Il6st	protein_coding	-0.29063	-1.22317	0.0804709	78195.1	16.2363	16.1634	16.0191	16.3077	-3.61162	0.000304294	0.00573081	interleukin 6 signal transducer [Source:MGI Symbol;Acc:MGI:96560]	13	112600604	112646620	1	10	ensembl_havana
ENSMUSG00000040387	Klhl32	protein_coding	-0.523009	-1.43695	0.144864	1130.82	10.096	10.0726	9.81181	10.3334	-3.61035	0.000305782	0.00575216	kelch-like 32 [Source:MGI Symbol;Acc:MGI:3612790]	4	24612554	24851124	-1	7	ensembl_havana
ENSMUSG00000041523	Upk2	protein_coding	-1.09969	-2.14308	0.30498	216.24	7.64738	7.69332	7.21363	8.173	-3.60577	0.000311232	0.00584792	uroplakin 2 [Source:MGI Symbol;Acc:MGI:98913]	9	44364012	44366273	-1	1	ensembl_havana
ENSMUSG00000022971	Ifnar2	protein_coding	-0.223089	-1.16723	0.0618754	5562.92	12.4366	12.4449	12.3334	12.5563	-3.60546	0.000311596	0.005848	interferon (alpha and beta) receptor 2 [Source:MGI Symbol;Acc:MGI:1098243]	16	91169671	91202477	1	5	ensembl_havana
ENSMUSG00000047368	Abhd17b	protein_coding	0.334817	1.26122	0.0928992	10885	13.4007	13.3756	13.5445	13.2068	3.60409	0.000313245	0.00587217	abhydrolase domain containing 17B [Source:MGI Symbol;Acc:MGI:1917816]	19	21630549	21663001	1	3	ensembl_havana
ENSMUSG00000020224	Llph	protein_coding	-0.188063	-1.13923	0.0522121	5695.47	12.4708	12.3919	12.2979	12.4859	-3.60191	0.000315887	0.00591487	LLP homolog, long-term synaptic facilitation (Aplysia) [Source:MGI Symbol;Acc:MGI:1913475]	10	120062975	120068487	1	3	ensembl_havana
ENSMUSG00000021702	Thbs4	protein_coding	-1.66364	-3.16816	0.462089	127.98	5.23488	4.14475	3.18879	5.1007	-3.60027	0.000317889	0.00593893	thrombospondin 4 [Source:MGI Symbol;Acc:MGI:1101779]	13	92888098	92931326	-1	2	ensembl_havana
ENSMUSG00000038116	Phf20	protein_coding	0.208792	1.15572	0.0579938	10823.9	13.399	13.4106	13.5145	13.3067	3.60026	0.000317903	0.00593893	PHD finger protein 20 [Source:MGI Symbol;Acc:MGI:2444148]	2	156038386	156151872	1	11	ensembl_havana
ENSMUSG00000053931	Cnn3	protein_coding	-0.267183	-1.20346	0.0742865	39367.9	15.2561	15.1651	15.0335	15.2967	-3.59666	0.00032233	0.00601474	calponin 3, acidic [Source:MGI Symbol;Acc:MGI:1919244]	3	121220146	121251856	1	8	ensembl_havana
ENSMUSG00000023044	Csad	protein_coding	-0.336926	-1.26306	0.0938285	75004	16.18	16.2039	16.0346	16.3732	-3.59087	0.000329582	0.006143	cysteine sulfinic acid decarboxylase [Source:MGI Symbol;Acc:MGI:2180098]	15	102085434	102113159	-1	23	ensembl_havana
ENSMUSG00000061414	Cracr2a	protein_coding	-0.427572	-1.34497	0.119102	479.751	8.88838	8.9195	8.70816	9.13084	-3.58995	0.00033074	0.00615752	calcium release activated channel regulator 2A [Source:MGI Symbol;Acc:MGI:2685919]	6	127538301	127651211	1	3	ensembl_havana
ENSMUSG00000012117	Dhdds	protein_coding	-0.206146	-1.1536	0.0574449	16873	14.034	13.9731	13.8702	14.076	-3.5886	0.000332463	0.00618251	dehydrodolichyl diphosphate synthase [Source:MGI Symbol;Acc:MGI:1914672]	4	133696339	133728229	-1	11	ensembl_havana
ENSMUSG00000028979	Masp2	protein_coding	-0.997999	-1.99723	0.278314	140.943	6.99067	7.15928	6.70069	7.61787	-3.58588	0.000335942	0.00624008	mannan-binding lectin serine peptidase 2 [Source:MGI Symbol;Acc:MGI:1330832]	4	148687011	148699956	1	4	ensembl_havana
ENSMUSG00000033327	Tnxb	protein_coding	-0.717559	-1.6444	0.20016	4201.98	11.9445	11.59	11.2489	11.9312	-3.58492	0.000337177	0.00625587	tenascin XB [Source:MGI Symbol;Acc:MGI:1932137]	17	34879431	34938789	1	4	ensembl_havana
ENSMUSG00000036158	Prickle1	protein_coding	0.56835	1.48283	0.158603	2150.98	11.0382	11.0402	11.3288	10.7515	3.58349	0.000339037	0.0062832	prickle planar cell polarity protein 1 [Source:MGI Symbol;Acc:MGI:1916034]	15	93396995	93493772	-1	2	ensembl_havana
ENSMUSG00000028435	Aqp3	protein_coding	-0.433111	-1.35014	0.12088	19674.6	14.2478	14.2557	14.0402	14.4712	-3.58298	0.000339697	0.00628826	aquaporin 3 [Source:MGI Symbol;Acc:MGI:1333777]	4	41092722	41098183	-1	2	ensembl_havana
ENSMUSG00000042500	Ago4	protein_coding	0.295382	1.22721	0.0824574	2073.51	11.0097	11.0578	11.2068	10.9089	3.58224	0.000340662	0.00629895	argonaute RISC catalytic subunit 4 [Source:MGI Symbol;Acc:MGI:1924100]	4	126383334	126427265	-1	2	ensembl_havana
ENSMUSG00000022210	Dhrs4	protein_coding	-0.221968	-1.16632	0.0619732	46483.4	15.4979	15.4781	15.3671	15.5891	-3.58169	0.000341382	0.00630334	dehydrogenase/reductase (SDR family) member 4 [Source:MGI Symbol;Acc:MGI:90169]	14	55716215	55727797	1	8	ensembl_havana
ENSMUSG00000063760	Rnf217	protein_coding	0.302378	1.23318	0.0844287	4351.11	12.0763	12.1744	12.3264	12.0224	3.58146	0.000341675	0.00630334	ring finger protein 217 [Source:MGI Symbol;Acc:MGI:3610311]	10	31369189	31485180	-1	1	ensembl_havana
ENSMUSG00000030249	Abcc9	protein_coding	-0.448143	-1.36428	0.125157	6903.05	12.72	12.7575	12.5313	12.9837	-3.58064	0.000342749	0.00631598	ATP-binding cassette, sub-family C (CFTR/MRP), member 9 [Source:MGI Symbol;Acc:MGI:1352630]	6	142533588	142648041	-1	6	ensembl_havana
ENSMUSG00000033157	Abhd10	protein_coding	0.232457	1.17483	0.0649825	3503.94	11.7689	11.833	11.9493	11.7166	3.57723	0.000347259	0.00639185	abhydrolase domain containing 10 [Source:MGI Symbol;Acc:MGI:2442422]	16	45550088	45563318	-1	5	ensembl_havana
ENSMUSG00000039179	Tekt5	protein_coding	-1.26633	-2.40549	0.35428	51.743	5.57518	5.6783	5.10561	6.25099	-3.57438	0.000351055	0.00645441	tektin 5 [Source:MGI Symbol;Acc:MGI:1917676]	16	10175812	10213354	-1	2	ensembl_havana
ENSMUSG00000021905	Dph3	protein_coding	-0.236358	-1.17802	0.0661403	7905.85	12.9431	12.9142	12.797	13.0313	-3.57359	0.000352116	0.00646659	diphthamine biosynthesis 3 [Source:MGI Symbol;Acc:MGI:1922658]	14	31802523	31807686	-1	7	ensembl_havana
ENSMUSG00000047497	Adamts12	protein_coding	-0.526943	-1.44087	0.147579	449.553	8.6695	9.24212	8.98094	9.5033	-3.57057	0.000356201	0.00653424	a disintegrin-like and metallopeptidase (reprolysin type) with thrombospondin type 1 motif, 12 [Source:MGI Symbol;Acc:MGI:2146046]	15	11064876	11349317	1	3	ensembl_havana
ENSMUSG00000026494	Kif26b	protein_coding	-0.430246	-1.34746	0.120523	1613.6	10.6157	10.334	10.1265	10.5416	-3.56983	0.000357212	0.0065454	kinesin family member 26B [Source:MGI Symbol;Acc:MGI:2447076]	1	178356690	178766765	1	3	ensembl_havana
ENSMUSG00000023861	Mpc1	protein_coding	-0.363653	-1.28668	0.101938	87194.4	16.3945	16.3707	16.1896	16.5518	-3.56739	0.000360555	0.00659921	mitochondrial pyruvate carrier 1 [Source:MGI Symbol;Acc:MGI:1915240]	17	8501736	8516493	1	8	ensembl_havana
ENSMUSG00000058013	Septin11	protein_coding	-0.261988	-1.19913	0.0734513	24179	14.5494	14.4374	14.3046	14.5701	-3.56682	0.000361334	0.00660116	septin 11 [Source:MGI Symbol;Acc:MGI:1277214]	5	93241296	93324306	1	9	ensembl_havana
ENSMUSG00000056487	Mettl7a2	protein_coding	-0.389818	-1.31023	0.109293	31377.3	14.9195	14.8124	14.6219	15.0028	-3.56672	0.000361474	0.00660116	methyltransferase like 7A2 [Source:MGI Symbol;Acc:MGI:3026615]	15	100251081	100259721	1	2	ensembl_havana
ENSMUSG00000034472	Rasd2	protein_coding	-0.543781	-1.45779	0.152528	831.201	9.67008	9.5444	9.27786	9.81093	-3.56512	0.000363684	0.00663406	RASD family, member 2 [Source:MGI Symbol;Acc:MGI:1922391]	8	75940572	75950741	1	2	ensembl_havana
ENSMUSG00000020592	Sdc1	protein_coding	-0.417874	-1.33596	0.117222	3093.64	11.5771	11.5476	11.3404	11.7548	-3.56482	0.000364105	0.00663431	syndecan 1 [Source:MGI Symbol;Acc:MGI:1349162]	12	8821323	8843715	1	5	ensembl_havana
ENSMUSG00000021069	Pygl	protein_coding	0.36959	1.29199	0.103705	6672.67	12.6849	12.6927	12.8817	12.5036	3.56387	0.000365427	0.00665093	liver glycogen phosphorylase [Source:MGI Symbol;Acc:MGI:97829]	12	70237585	70278262	-1	6	ensembl_havana
ENSMUSG00000041757	Plekha6	protein_coding	-0.462179	-1.37762	0.12974	53233.5	15.6756	15.5487	15.3169	15.7805	-3.56234	0.000367561	0.0066823	pleckstrin homology domain containing, family A member 6 [Source:MGI Symbol;Acc:MGI:2388662]	1	133091948	133231173	1	13	ensembl_havana
ENSMUSG00000005124	Ccn4	protein_coding	-0.820441	-1.76595	0.230353	1051	9.93264	9.95337	9.55004	10.3567	-3.56166	0.000368512	0.0066921	cellular communication network factor 4 [Source:MGI Symbol;Acc:MGI:1197008]	15	66763169	66795050	1	6	ensembl_havana
ENSMUSG00000028706	Nsun4	protein_coding	0.255327	1.19361	0.0716971	7553.17	12.8782	12.8871	13.0148	12.7594	3.5612	0.00036917	0.00669548	NOL1/NOP2/Sun domain family, member 4 [Source:MGI Symbol;Acc:MGI:1919431]	4	115890039	115911073	-1	6	ensembl_havana
ENSMUSG00000024747	Aldh1a7	protein_coding	-0.960648	-1.94618	0.269788	2659.13	11.264	11.3575	10.9389	11.7761	-3.56075	0.000369798	0.00669548	aldehyde dehydrogenase family 1, subfamily A7 [Source:MGI Symbol;Acc:MGI:1347050]	19	20670317	20704926	-1	1	ensembl_havana
ENSMUSG00000034875	Nudt19	protein_coding	-0.588688	-1.50388	0.165332	288434	18.0324	17.8845	17.5886	18.1804	-3.56065	0.000369934	0.00669548	nudix hydrolase 19 [Source:MGI Symbol;Acc:MGI:94203]	7	35246610	35255729	-1	3	ensembl_havana
ENSMUSG00000037649	H2-DMa	protein_coding	-0.487289	-1.40181	0.136953	1490.34	10.5097	10.4776	10.2382	10.7169	-3.55807	0.000373595	0.00675421	histocompatibility 2, class II, locus DMa [Source:MGI Symbol;Acc:MGI:95921]	17	34338515	34358075	1	8	ensembl_havana
ENSMUSG00000061527	Krt5	protein_coding	-1.34257	-2.53603	0.377499	285.477	7.96208	7.63546	7.01151	8.25942	-3.5565	0.000375827	0.00678101	keratin 5 [Source:MGI Symbol;Acc:MGI:96702]	15	101615505	101621333	-1	1	ensembl_havana
ENSMUSG00000053898	Ech1	protein_coding	-0.227126	-1.1705	0.0638632	96353.1	16.5493	16.5188	16.4044	16.6332	-3.55644	0.000375912	0.00678101	enoyl coenzyme A hydratase 1, peroxisomal [Source:MGI Symbol;Acc:MGI:1858208]	7	28524642	28531672	1	7	ensembl_havana
ENSMUSG00000000184	Ccnd2	protein_coding	-0.308732	-1.23862	0.0868171	5146.69	12.315	12.3374	12.1818	12.4931	-3.55612	0.000376368	0.00678172	cyclin D2 [Source:MGI Symbol;Acc:MGI:88314]	6	127102125	127129156	-1	8	ensembl_havana
ENSMUSG00000047617	Paxx	protein_coding	0.331545	1.25836	0.0933097	2212.06	11.0972	11.0436	11.2111	10.8761	3.55317	0.000380622	0.00685078	non-homologous end joining factor [Source:MGI Symbol;Acc:MGI:2442831]	2	25345153	25351106	-1	13	ensembl_havana
ENSMUSG00000036040	Adamtsl2	protein_coding	-0.738558	-1.66851	0.207882	3585.4	11.6908	11.2814	10.9275	11.6353	-3.55277	0.000381198	0.00685355	ADAMTS-like 2 [Source:MGI Symbol;Acc:MGI:1925044]	2	26969391	26998993	1	5	ensembl_havana
ENSMUSG00000055301	Adh7	protein_coding	-1.10156	-2.14586	0.310169	133.509	6.93794	7.14933	6.65003	7.64863	-3.55147	0.000383086	0.00687989	alcohol dehydrogenase 7 (class IV), mu or sigma polypeptide [Source:MGI Symbol;Acc:MGI:87926]	3	137923521	137939143	1	3	ensembl_havana
ENSMUSG00000079168	Cd209g	protein_coding	-4.95867	-31.0963	1.39682	6.94864	2.23833	1.25186	0.169178	2.33454	-3.54997	0.00038527	NA	CD209g antigen [Source:MGI Symbol;Acc:MGI:1917442]	8	4184098	4187707	1	2	ensembl_havana
ENSMUSG00000020741	Cluh	protein_coding	0.398884	1.31849	0.112367	89060.7	16.425	16.3789	16.5801	16.1778	3.54983	0.000385479	0.00691522	clustered mitochondria (cluA/CLU1) homolog [Source:MGI Symbol;Acc:MGI:1921398]	11	74540321	74561673	1	6	ensembl_havana
ENSMUSG00000021731	Mrps30	protein_coding	0.232253	1.17467	0.0654334	7998.5	12.96	13.0032	13.1204	12.886	3.54946	0.000386027	0.00691742	mitochondrial ribosomal protein S30 [Source:MGI Symbol;Acc:MGI:1926237]	13	118514917	118523788	-1	2	ensembl_havana
ENSMUSG00000062867	Impdh2	protein_coding	0.240977	1.18179	0.067913	11384.9	13.468	13.4519	13.5736	13.3303	3.54832	0.000387693	0.00693131	inosine monophosphate dehydrogenase 2 [Source:MGI Symbol;Acc:MGI:109367]	9	108437485	108442783	1	8	ensembl_havana
ENSMUSG00000054555	Adam12	protein_coding	-0.819478	-1.76477	0.230954	1740.89	10.6436	10.6761	10.2607	11.0916	-3.54823	0.000387833	0.00693131	a disintegrin and metallopeptidase domain 12 (meltrin alpha) [Source:MGI Symbol;Acc:MGI:105378]	7	133484928	133833875	-1	7	ensembl_havana
ENSMUSG00000078451	Ppil6	protein_coding	0.405699	1.32473	0.114344	1841.59	10.8062	11.0242	11.2325	10.816	3.54806	0.000388082	0.00693131	peptidylprolyl isomerase (cyclophilin)-like 6 [Source:MGI Symbol;Acc:MGI:1920325]	10	41366435	41390282	1	3	ensembl_havana
ENSMUSG00000054662	Ano9	protein_coding	0.453465	1.36933	0.127924	1819.01	10.7952	10.7812	11.0064	10.5559	3.5448	0.000392904	0.00700974	anoctamin 9 [Source:MGI Symbol;Acc:MGI:1918595]	7	140681125	140697719	-1	6	ensembl_havana
ENSMUSG00000057400	Ces1c	protein_coding	1.54123	2.91042	0.435065	53.4872	5.5544	5.31934	6.08724	4.55143	3.54253	0.000396312	0.007052	carboxylesterase 1C [Source:MGI Symbol;Acc:MGI:95420]	8	93825643	93857911	-1	3	ensembl_havana
ENSMUSG00000022636	Alcam	protein_coding	0.348173	1.27295	0.0982854	11612.1	13.4914	13.4978	13.674	13.3215	3.54247	0.000396396	0.007052	activated leukocyte cell adhesion molecule [Source:MGI Symbol;Acc:MGI:1313266]	16	52069359	52274437	-1	7	ensembl_havana
ENSMUSG00000019478	Rab4a	protein_coding	0.19876	1.14771	0.0561096	8016.05	12.9624	12.9373	13.0373	12.8374	3.54235	0.000396574	0.007052	RAB4A, member RAS oncogene family [Source:MGI Symbol;Acc:MGI:105069]	8	124532724	124562026	1	3	ensembl_havana
ENSMUSG00000046999	1110032F04Rik	protein_coding	0.505894	1.42	0.142897	804.555	9.62309	9.48438	9.74675	9.22201	3.54026	0.000399727	0.00710028	RIKEN cDNA 1110032F04 gene [Source:MGI Symbol;Acc:MGI:1915975]	3	68776919	68779496	1	1	ensembl_havana
ENSMUSG00000019189	Rnf145	protein_coding	-0.253291	-1.19192	0.0715603	38727.1	15.227	15.0843	14.9582	15.2103	-3.53955	0.000400804	0.00711165	ring finger protein 145 [Source:MGI Symbol;Acc:MGI:1921565]	11	44409791	44456347	1	6	ensembl_havana
ENSMUSG00000031722	Hp	protein_coding	-1.3473	-2.54436	0.380894	197.484	7.36772	7.73772	7.2147	8.26075	-3.53722	0.000404367	0.00716704	haptoglobin [Source:MGI Symbol;Acc:MGI:96211]	8	110301760	110305804	-1	3	ensembl_havana
ENSMUSG00000092470	Gm20518	protein_coding	-0.613492	-1.52996	0.173472	2804.38	11.403	11.1628	10.8757	11.4498	-3.53655	0.000405384	0.00717725	predicted gene 20518 [Source:MGI Symbol;Acc:MGI:5141983]	16	17653141	17709535	-1	1	havana
ENSMUSG00000020639	Pfn4	protein_coding	0.460837	1.37634	0.130342	464.065	8.82473	9.02445	9.25534	8.79356	3.53559	0.000406863	0.00718981	profilin family, member 4 [Source:MGI Symbol;Acc:MGI:1920121]	12	4819022	4828813	1	4	ensembl_havana
ENSMUSG00000047409	Ctdspl	protein_coding	0.27965	1.2139	0.0790973	23222.3	14.4938	14.5558	14.6951	14.4166	3.53552	0.000406979	0.00718981	CTD (carboxy-terminal domain, RNA polymerase II, polypeptide A) small phosphatase-like [Source:MGI Symbol;Acc:MGI:1916524]	9	118755521	118873066	1	4	ensembl_havana
ENSMUSG00000046402	Rbp1	protein_coding	-0.651591	-1.5709	0.184365	1170.15	10.1457	10.1884	9.86673	10.5101	-3.53424	0.000408948	0.00721675	retinol binding protein 1, cellular [Source:MGI Symbol;Acc:MGI:97876]	9	98305014	98328628	1	1	ensembl_havana
ENSMUSG00000035314	Gdpd5	protein_coding	-0.454969	-1.37075	0.12885	843.108	9.69962	9.79049	9.56743	10.0136	-3.53101	0.000413983	0.00729768	glycerophosphodiester phosphodiesterase domain containing 5 [Source:MGI Symbol;Acc:MGI:2686926]	7	99030621	99111084	1	8	ensembl_havana
ENSMUSG00000040586	Ofd1	protein_coding	0.240983	1.1818	0.0683718	3122.29	11.602	11.6886	11.8096	11.5676	3.52459	0.000424139	0.00746861	OFD1, centriole and centriolar satellite protein [Source:MGI Symbol;Acc:MGI:1350328]	X	165173029	165223700	-1	1	ensembl_havana
ENSMUSG00000050335	Lgals3	protein_coding	0.277885	1.21242	0.0788521	5376.63	12.3688	12.3129	12.451	12.1749	3.52412	0.000424887	0.00747369	lectin, galactose binding, soluble 3 [Source:MGI Symbol;Acc:MGI:96778]	14	47605208	47623617	1	6	ensembl_havana
ENSMUSG00000090698	Apold1	protein_coding	-0.79777	-1.73841	0.226501	738.09	9.46116	9.57283	9.18284	9.96282	-3.52215	0.000428064	0.00752142	apolipoprotein L domain containing 1 [Source:MGI Symbol;Acc:MGI:2685921]	6	134958681	134963799	1	1	ensembl_havana
ENSMUSG00000016526	Dyrk3	protein_coding	0.494366	1.4087	0.140424	578.315	9.15449	9.23918	9.49072	8.98765	3.52052	0.000430702	0.0075591	dual-specificity tyrosine-(Y)-phosphorylation regulated kinase 3 [Source:MGI Symbol;Acc:MGI:1330300]	1	131055192	131066077	-1	2	ensembl_havana
ENSMUSG00000025422	Agap2	protein_coding	-0.803588	-1.74544	0.228276	285.354	8.05597	7.68051	7.29598	8.06505	-3.52025	0.000431138	0.0075591	ArfGAP with GTPase domain, ankyrin repeat and PH domain 2 [Source:MGI Symbol;Acc:MGI:3580016]	10	126911153	126929038	1	3	ensembl_havana
ENSMUSG00000042371	Slc5a10	protein_coding	0.503016	1.41717	0.14296	41398	15.3002	15.267	15.5238	15.0102	3.51858	0.000433871	0.00759881	solute carrier family 5 (sodium/glucose cotransporter), member 10 [Source:MGI Symbol;Acc:MGI:1926089]	11	61563607	61611652	-1	4	ensembl_havana
ENSMUSG00000036975	Tmem177	protein_coding	0.259975	1.19746	0.0738925	4427.02	12.105	12.1075	12.2378	11.9772	3.51828	0.00043435	0.00759901	transmembrane protein 177 [Source:MGI Symbol;Acc:MGI:1913593]	1	119835620	119840938	-1	1	ensembl_havana
ENSMUSG00000023022	Lima1	protein_coding	-0.243805	-1.18411	0.0693051	24713.7	14.5883	14.5736	14.4538	14.6933	-3.51785	0.000435053	0.00760314	LIM domain and actin binding 1 [Source:MGI Symbol;Acc:MGI:1920992]	15	99676351	99773337	-1	6	ensembl_havana
ENSMUSG00000030963	Umod	protein_coding	-0.419997	-1.33792	0.119413	753497	19.496	19.4056	19.2041	19.607	-3.51718	0.00043616	0.0076143	uromodulin [Source:MGI Symbol;Acc:MGI:102674]	7	119061934	119078505	-1	6	ensembl_havana
ENSMUSG00000028016	Ints12	protein_coding	0.194122	1.14403	0.0552547	4998.13	12.2847	12.2606	12.3579	12.1633	3.51323	0.000442702	0.00772022	integrator complex subunit 12 [Source:MGI Symbol;Acc:MGI:1919043]	3	132797601	132816749	1	3	ensembl_havana
ENSMUSG00000021055	Esr2	protein_coding	-0.898976	-1.86474	0.255951	80.1912	6.18829	6.65281	6.21578	7.08985	-3.5123	0.000444249	0.00773889	estrogen receptor 2 (beta) [Source:MGI Symbol;Acc:MGI:109392]	12	76167193	76224033	-1	5	ensembl_havana
ENSMUSG00000023905	Tnfrsf12a	protein_coding	-0.405767	-1.32479	0.115651	2927.49	11.4637	11.1866	10.9808	11.3925	-3.50855	0.000450558	0.0078388	tumor necrosis factor receptor superfamily, member 12a [Source:MGI Symbol;Acc:MGI:1351484]	17	23894419	23896442	-1	6	ensembl_havana
ENSMUSG00000040987	Mill2	protein_coding	-0.495926	-1.41023	0.141357	1562.63	10.5778	10.6735	10.424	10.923	-3.50832	0.000450949	0.0078388	MHC I like leukocyte 2 [Source:MGI Symbol;Acc:MGI:2179989]	7	18573891	18599327	1	6	ensembl_havana
ENSMUSG00000057280	Musk	protein_coding	1.01505	2.02098	0.289412	47.6599	5.48669	5.72657	6.21133	5.2418	3.5073	0.000452674	0.00786038	muscle, skeletal, receptor tyrosine kinase [Source:MGI Symbol;Acc:MGI:103581]	4	58285960	58374303	1	8	ensembl_havana
ENSMUSG00000026576	Atp1b1	protein_coding	-0.239057	-1.18022	0.068186	651864	19.3074	19.2772	19.1568	19.3976	-3.50596	0.00045497	0.00789056	ATPase, Na+/K+ transporting, beta 1 polypeptide [Source:MGI Symbol;Acc:MGI:88108]	1	164264678	164285924	-1	4	ensembl_havana
ENSMUSG00000033590	Myo5c	protein_coding	0.267514	1.20373	0.076308	4259.43	12.044	12.0017	12.1365	11.8668	3.50571	0.000455383	0.00789056	myosin VC [Source:MGI Symbol;Acc:MGI:2442485]	9	75139302	75212733	1	7	ensembl_havana
ENSMUSG00000022809	Nr1i2	protein_coding	0.477365	1.3922	0.136212	1362.95	10.3719	10.4694	10.723	10.2157	3.50457	0.000457348	0.00791616	nuclear receptor subfamily 1, group I, member 2 [Source:MGI Symbol;Acc:MGI:1337040]	16	38068685	38115186	-1	1	ensembl_havana
ENSMUSG00000028164	Manba	protein_coding	0.261556	1.19877	0.0746839	36115.9	15.1339	15.1297	15.2608	14.9986	3.50218	0.00046147	0.00796758	mannosidase, beta A, lysosomal [Source:MGI Symbol;Acc:MGI:88175]	3	135191372	135277165	1	11	ensembl_havana
ENSMUSG00000041577	Prelp	protein_coding	-0.862172	-1.81777	0.246182	7369.27	12.7266	12.6871	12.253	13.1213	-3.50217	0.000461484	0.00796758	proline arginine-rich end leucine-rich repeat [Source:MGI Symbol;Acc:MGI:2151110]	1	133838042	133849152	-1	2	ensembl_havana
ENSMUSG00000048782	Insc	protein_coding	0.896748	1.86186	0.256068	768.262	9.28903	8.61216	9.1172	8.10712	3.50199	0.000461789	0.00796758	INSC spindle orientation adaptor protein [Source:MGI Symbol;Acc:MGI:1917942]	7	114342929	114449618	1	8	ensembl_havana
ENSMUSG00000040102	Klhl42	protein_coding	0.240169	1.18113	0.06861	13653.3	13.7315	13.7193	13.8403	13.5983	3.50049	0.000464396	0.00800405	kelch-like 42 [Source:MGI Symbol;Acc:MGI:2444786]	6	146992877	147014276	1	3	ensembl_havana
ENSMUSG00000039865	Slc44a3	protein_coding	0.355242	1.2792	0.101552	3166.7	11.6173	11.6219	11.7978	11.446	3.49814	0.00046852	0.0080631	solute carrier family 44, member 3 [Source:MGI Symbol;Acc:MGI:2384860]	3	121253177	121326053	-1	3	ensembl_havana
ENSMUSG00000030246	Ldhb	protein_coding	-0.268501	-1.20456	0.076759	264768	18.0046	17.9533	17.8196	18.0869	-3.49797	0.000468814	0.0080631	lactate dehydrogenase B [Source:MGI Symbol;Acc:MGI:96763]	6	142435975	142453683	-1	6	ensembl_havana
ENSMUSG00000078813	Leng1	protein_coding	-0.253907	-1.19243	0.0725994	2899.85	11.4921	11.3632	11.2353	11.491	-3.49737	0.000469866	0.00807265	leukocyte receptor cluster (LRC) member 1 [Source:MGI Symbol;Acc:MGI:1917007]	7	3663097	3668839	-1	1	ensembl_havana
ENSMUSG00000021384	Susd3	protein_coding	-0.618985	-1.53579	0.177029	9230.48	13.1055	12.9288	12.6099	13.2476	-3.49653	0.000471359	0.00808975	sushi domain containing 3 [Source:MGI Symbol;Acc:MGI:1913579]	13	49384166	49402182	-1	6	ensembl_havana
ENSMUSG00000000594	Gm2a	protein_coding	-0.254467	-1.1929	0.0727885	63423.6	15.9418	15.9232	15.7971	16.0492	-3.49598	0.000472329	0.00809785	GM2 ganglioside activator protein [Source:MGI Symbol;Acc:MGI:95762]	11	54988941	55003855	1	1	ensembl_havana
ENSMUSG00000028639	Ybx1	protein_coding	0.343066	1.26845	0.0981769	191551	17.5313	17.4905	17.6579	17.3231	3.49436	0.000475191	0.00813834	Y box protein 1 [Source:MGI Symbol;Acc:MGI:99146]	4	119135178	119151801	-1	7	ensembl_havana
ENSMUSG00000090949	Vmn2r77	protein_coding	1.05655	2.07996	0.302404	44.4849	5.27946	5.61531	6.12634	5.10429	3.49385	0.000476108	0.00814546	vomeronasal 2, receptor 77 [Source:MGI Symbol;Acc:MGI:3643879]	7	86444235	86464348	1	4	ensembl_havana
ENSMUSG00000027160	Ccdc34	protein_coding	0.41185	1.33039	0.117977	1946.89	10.902	11.0147	11.2229	10.8065	3.49095	0.000481309	0.00822577	coiled-coil domain containing 34 [Source:MGI Symbol;Acc:MGI:1915451]	2	109848162	110003705	1	7	ensembl_havana
ENSMUSG00000042035	Igsf3	protein_coding	-0.408836	-1.32761	0.117145	2878.45	11.476	11.5268	11.3216	11.7321	-3.49001	0.000482993	0.00824154	immunoglobulin superfamily, member 3 [Source:MGI Symbol;Acc:MGI:1926158]	3	101284399	101370375	1	3	ensembl_havana
ENSMUSG00000029661	Col1a2	protein_coding	-0.764146	-1.69836	0.218961	11341.9	13.3913	13.3797	12.9993	13.76	-3.48988	0.000483246	0.00824154	collagen, type I, alpha 2 [Source:MGI Symbol;Acc:MGI:88468]	6	4504814	4541544	1	8	ensembl_havana
ENSMUSG00000020638	Cmpk2	protein_coding	0.283747	1.21735	0.0813351	5576.33	12.4342	12.3527	12.4941	12.2113	3.48861	0.00048554	0.00827199	cytidine monophosphate (UMP-CMP) kinase 2, mitochondrial [Source:MGI Symbol;Acc:MGI:99830]	12	26519203	26529836	1	4	ensembl_havana
ENSMUSG00000026473	Glul	protein_coding	-0.556136	-1.47033	0.159447	116848	16.7743	16.6249	16.3589	16.891	-3.4879	0.000486837	0.0082854	glutamate-ammonia ligase (glutamine synthetase) [Source:MGI Symbol;Acc:MGI:95739]	1	153775690	153785469	1	5	ensembl_havana
ENSMUSG00000032033	Barx2	protein_coding	-3.00953	-8.05301	0.863074	9.66001	2.76664	2.81242	1.51378	4.11107	-3.48699	0.000488496	0.00830494	BarH-like homeobox 2 [Source:MGI Symbol;Acc:MGI:109617]	9	31757340	31824758	-1	1	ensembl_havana
ENSMUSG00000072889	Nfxl1	protein_coding	0.382726	1.3038	0.109825	5989.89	12.5363	12.5296	12.7194	12.3399	3.48486	0.000492387	0.00836234	nuclear transcription factor, X-box binding-like 1 [Source:MGI Symbol;Acc:MGI:1923646]	5	72670644	72717027	-1	9	ensembl_havana
ENSMUSG00000047557	Lxn	protein_coding	0.446891	1.3631	0.12832	788.361	9.59773	9.65448	9.87834	9.43061	3.48262	0.000496537	0.00842403	latexin [Source:MGI Symbol;Acc:MGI:107633]	3	67365331	67371259	-1	3	ensembl_havana
ENSMUSG00000031825	Crispld2	protein_coding	-0.597393	-1.51298	0.171618	5087.34	12.2546	12.0379	11.7391	12.3367	-3.48095	0.000499643	0.00846788	cysteine-rich secretory protein LCCL domain containing 2 [Source:MGI Symbol;Acc:MGI:1926142]	8	120719177	120779532	1	5	ensembl_havana
ENSMUSG00000079471	Mymx	protein_coding	0.847702	1.79963	0.24362	265.287	7.85688	7.70195	8.10724	7.29667	3.47961	0.000502145	0.00850142	myomixer, myoblast fusion factor [Source:MGI Symbol;Acc:MGI:3649059]	17	45911897	45913028	-1	4	ensembl_havana
ENSMUSG00000037108	Zcwpw1	protein_coding	0.502134	1.41631	0.144364	1134.82	10.1161	10.1715	10.421	9.92191	3.47825	0.000504699	0.00852723	zinc finger, CW type with PWWP domain 1 [Source:MGI Symbol;Acc:MGI:2685899]	5	137786060	137820883	1	5	ensembl_havana
ENSMUSG00000061898	Rbak	protein_coding	0.224405	1.1683	0.0645168	3403	11.7255	11.8296	11.9415	11.7176	3.47824	0.000504719	0.00852723	RB-associated KRAB zinc finger [Source:MGI Symbol;Acc:MGI:1927369]	5	143157941	143166530	-1	4	ensembl_havana
ENSMUSG00000022964	Tmem50b	protein_coding	-0.265861	-1.20235	0.0764698	10728.4	13.3738	13.2021	13.0667	13.3375	-3.47667	0.000507678	0.00856832	transmembrane protein 50B [Source:MGI Symbol;Acc:MGI:1925225]	16	91371391	91394688	-1	3	ensembl_havana
ENSMUSG00000067430	Zfp763	protein_coding	0.341401	1.26699	0.0983074	2732.45	11.3969	11.5565	11.7304	11.3827	3.47279	0.000515075	0.00868415	zinc finger protein 763 [Source:MGI Symbol;Acc:MGI:1920701]	17	33235837	33252376	-1	2	ensembl_havana
ENSMUSG00000028356	Ambp	protein_coding	0.623772	1.5409	0.179646	285.075	8.08286	8.36671	8.6636	8.06982	3.47222	0.000516169	0.00869357	alpha 1 microglobulin/bikunin precursor [Source:MGI Symbol;Acc:MGI:88002]	4	63061512	63073036	-1	2	ensembl_havana
ENSMUSG00000041417	Pik3r1	protein_coding	-0.254361	-1.19281	0.0733865	24791.7	14.5883	14.4845	14.3581	14.611	-3.46605	0.000528166	0.00888511	phosphoinositide-3-kinase regulatory subunit 1 [Source:MGI Symbol;Acc:MGI:97583]	13	101817071	101904725	-1	7	ensembl_havana
ENSMUSG00000024867	Pip5k1b	protein_coding	0.282737	1.2165	0.0815789	1671.22	10.6905	10.8329	10.977	10.6888	3.46581	0.000528635	0.00888511	phosphatidylinositol-4-phosphate 5-kinase, type 1 beta [Source:MGI Symbol;Acc:MGI:107930]	19	24272158	24533236	-1	5	ensembl_havana
ENSMUSG00000036833	Pnpla7	protein_coding	-0.333833	-1.26036	0.0963332	4977.52	12.2489	12.5005	12.3375	12.6634	-3.4654	0.000529449	0.00888961	patatin-like phospholipase domain containing 7 [Source:MGI Symbol;Acc:MGI:2385325]	2	24866045	24944069	1	15	ensembl_havana
ENSMUSG00000017146	Brca1	protein_coding	0.869171	1.82661	0.250837	680.056	9.30069	9.24585	9.69687	8.79482	3.46508	0.000530076	0.00889095	breast cancer 1, early onset [Source:MGI Symbol;Acc:MGI:104537]	11	101379590	101442781	-1	7	ensembl_havana
ENSMUSG00000058070	Eml1	protein_coding	-0.305873	-1.23617	0.0883569	4287.37	12.0468	11.965	11.811	12.1191	-3.46179	0.000536588	0.0089909	echinoderm microtubule associated protein like 1 [Source:MGI Symbol;Acc:MGI:1915769]	12	108337216	108505876	1	8	ensembl_havana
ENSMUSG00000025184	R3hcc1l	protein_coding	0.303643	1.23426	0.0877279	7123.12	12.7892	12.7316	12.8833	12.5799	3.4612	0.000537781	0.0090016	R3H domain and coiled-coil containing 1 like [Source:MGI Symbol;Acc:MGI:1196316]	19	42507198	42580782	1	5	ensembl_havana
ENSMUSG00000020648	Dus4l	protein_coding	0.305194	1.23559	0.0881849	1177.23	10.1939	10.232	10.3867	10.0774	3.46085	0.000538478	0.009004	dihydrouridine synthase 4-like (S. cerevisiae) [Source:MGI Symbol;Acc:MGI:1919166]	12	31690049	31704825	-1	3	ensembl_havana
ENSMUSG00000038775	Vill	protein_coding	0.390801	1.31112	0.112932	35523.7	15.0904	15.1289	15.325	14.9328	3.46051	0.000539158	0.0090061	villin-like [Source:MGI Symbol;Acc:MGI:1201781]	9	118881846	118900593	1	10	ensembl_havana
ENSMUSG00000030048	Gkn3	protein_coding	-1.37137	-2.58716	0.396371	31.563	4.75034	3.97164	3.27983	4.66345	-3.45981	0.000540562	0.00902029	gastrokine 3 [Source:MGI Symbol;Acc:MGI:1916138]	6	87360238	87365917	-1	1	ensembl_havana
ENSMUSG00000028581	Laptm5	protein_coding	-0.370487	-1.29279	0.107123	3137.95	11.5962	11.5986	11.4161	11.7812	-3.45853	0.000543131	0.00905023	lysosomal-associated protein transmembrane 5 [Source:MGI Symbol;Acc:MGI:108046]	4	130640436	130663452	1	10	ensembl_havana
ENSMUSG00000033319	Fem1c	protein_coding	0.242452	1.183	0.070106	17318.9	14.0735	14.0608	14.1822	13.9395	3.45836	0.000543471	0.00905023	fem 1 homolog c [Source:MGI Symbol;Acc:MGI:2444737]	18	46634813	46659038	-1	1	ensembl_havana
ENSMUSG00000071226	Cecr2	protein_coding	0.496867	1.41115	0.143703	5402.28	12.3558	12.5504	12.8017	12.2991	3.4576	0.000545009	0.00906657	CECR2, histone acetyl-lysine reader [Source:MGI Symbol;Acc:MGI:1923799]	6	120643330	120748151	1	8	ensembl_havana
ENSMUSG00000027597	Ahcy	protein_coding	-0.321242	-1.24941	0.0929575	115938	16.8005	16.7491	16.5866	16.9117	-3.45579	0.000548678	0.00911827	S-adenosylhomocysteine hydrolase [Source:MGI Symbol;Acc:MGI:87968]	2	154901230	154916417	-1	3	ensembl_havana
ENSMUSG00000043681	Fam25c	protein_coding	-1.03146	-2.0441	0.298741	189.475	7.46695	7.39206	6.91227	7.87185	-3.4527	0.000555014	0.00921415	family with sequence similarity 25, member C [Source:MGI Symbol;Acc:MGI:1916384]	14	34073838	34077390	-1	1	ensembl_havana
ENSMUSG00000031103	Elf4	protein_coding	-0.297243	-1.22879	0.0861129	1936.38	10.9067	10.8707	10.7205	11.021	-3.45178	0.000556894	0.00923592	E74-like factor 4 (ets domain transcription factor) [Source:MGI Symbol;Acc:MGI:1928377]	X	47499923	47552009	-1	3	ensembl_havana
ENSMUSG00000048794	Cfap100	protein_coding	-1.71063	-3.27305	0.495675	39.9031	4.91005	4.65345	3.88787	5.41904	-3.45112	0.000558256	0.00924907	cilia and flagella associated protein 100 [Source:MGI Symbol;Acc:MGI:2141635]	6	90380461	90405779	-1	7	ensembl_havana
ENSMUSG00000020044	Timp3	protein_coding	-0.259944	-1.19743	0.0753371	838047	19.6632	19.5319	19.3991	19.6647	-3.45041	0.000559742	0.00926425	tissue inhibitor of metalloproteinase 3 [Source:MGI Symbol;Acc:MGI:98754]	10	86136236	86185370	1	4	ensembl_havana
ENSMUSG00000110277	Gm45871	protein_coding	-0.684312	-1.60694	0.198505	4509.82	12.0102	11.9073	11.5702	12.2444	-3.44734	0.000566145	0.00936069	predicted gene 45871 [Source:MGI Symbol;Acc:MGI:5804986]	18	90597901	90610652	1	4	havana
ENSMUSG00000043964	Orai3	protein_coding	0.246794	1.18657	0.0716114	6465.06	12.6524	12.6672	12.7905	12.544	3.44629	0.000568338	0.0093874	ORAI calcium release-activated calcium modulator 3 [Source:MGI Symbol;Acc:MGI:3039586]	7	127368987	127374322	1	3	ensembl_havana
ENSMUSG00000022206	Npr3	protein_coding	0.460576	1.37609	0.133728	8316.67	13.0022	13.0306	13.2684	12.7927	3.44412	0.000572918	0.00945033	natriuretic peptide receptor 3 [Source:MGI Symbol;Acc:MGI:97373]	15	11839982	11907373	-1	5	ensembl_havana
ENSMUSG00000020988	L2hgdh	protein_coding	0.24119	1.18197	0.0700333	35359.9	15.1053	15.1127	15.2343	14.991	3.44394	0.000573311	0.00945033	L-2-hydroxyglutarate dehydrogenase [Source:MGI Symbol;Acc:MGI:2384968]	12	69737207	69771647	-1	3	ensembl_havana
ENSMUSG00000028261	Ndufaf4	protein_coding	-0.359171	-1.28269	0.104411	17672.4	14.0871	13.9475	13.77	14.1251	-3.43998	0.000581764	0.00957994	NADH:ubiquinone oxidoreductase complex assembly factor 4 [Source:MGI Symbol;Acc:MGI:1915743]	4	24898083	24905001	1	3	ensembl_havana
ENSMUSG00000006219	Fblim1	protein_coding	-0.782046	-1.71957	0.227472	2409.72	11.1502	11.0226	10.6338	11.4113	-3.43798	0.000586061	0.00964094	filamin binding LIM protein 1 [Source:MGI Symbol;Acc:MGI:1921452]	4	141303373	141333407	-1	15	ensembl_havana
ENSMUSG00000053617	Sh3pxd2a	protein_coding	-0.441565	-1.35808	0.128506	7986.04	12.935	12.7965	12.5801	13.0128	-3.43614	0.000590073	0.00969712	SH3 and PX domains 2A [Source:MGI Symbol;Acc:MGI:1298393]	19	47248613	47452840	-1	4	ensembl_havana
ENSMUSG00000024953	Prdx5	protein_coding	-0.264947	-1.20159	0.0771447	255353	17.9565	17.9367	17.8037	18.0697	-3.43442	0.00059383	0.00974901	peroxiredoxin 5 [Source:MGI Symbol;Acc:MGI:1859821]	19	6884065	6887474	-1	5	ensembl_havana
ENSMUSG00000031483	Erlin2	protein_coding	0.215399	1.16103	0.0627413	57489.2	15.8063	15.861	15.9695	15.7525	3.43313	0.000596649	0.00978541	ER lipid raft associated 2 [Source:MGI Symbol;Acc:MGI:2387215]	8	27513289	27530356	1	9	ensembl_havana
ENSMUSG00000029136	Rbks	protein_coding	-0.288094	-1.22103	0.083924	2804.88	11.4479	11.4396	11.2982	11.5809	-3.4328	0.000597391	0.0097877	ribokinase [Source:MGI Symbol;Acc:MGI:1918586]	5	31781783	31854971	-1	3	ensembl_havana
ENSMUSG00000045064	Zc2hc1c	protein_coding	0.554724	1.46889	0.161658	4231.74	12.0044	11.9509	12.2288	11.6729	3.43147	0.000600321	0.00982579	zinc finger, C2HC-type containing 1C [Source:MGI Symbol;Acc:MGI:1919600]	12	85321060	85346132	1	3	ensembl_havana
ENSMUSG00000034292	Traf3ip1	protein_coding	-0.303678	-1.23429	0.088557	7047.08	12.7719	12.7009	12.55	12.8517	-3.42918	0.000605402	0.00989899	TRAF3 interacting protein 1 [Source:MGI Symbol;Acc:MGI:1921269]	1	91422369	91457029	1	3	ensembl_havana
ENSMUSG00000072582	Ptrh2	protein_coding	0.206788	1.15412	0.0603449	3873.56	11.9144	11.9412	12.044	11.8384	3.42677	0.000610817	0.00997749	peptidyl-tRNA hydrolase 2 [Source:MGI Symbol;Acc:MGI:2444848]	11	86574811	86583283	1	2	ensembl_havana
ENSMUSG00000051811	Cox6b2	protein_coding	-0.51882	-1.43278	0.151442	566.959	9.11994	9.10465	8.84476	9.36453	-3.42586	0.000612854	0.0100007	cytochrome c oxidase subunit 6B2 [Source:MGI Symbol;Acc:MGI:3044182]	7	4754791	4756093	-1	9	ensembl_havana
ENSMUSG00000030317	Timp4	protein_coding	-1.72387	-3.30321	0.503318	42.7578	5.18432	5.17061	4.44132	5.89991	-3.42501	0.000614782	0.0100221	tissue inhibitor of metalloproteinase 4 [Source:MGI Symbol;Acc:MGI:109125]	6	115218853	115229166	-1	2	ensembl_havana
ENSMUSG00000042529	Kcnj12	protein_coding	-0.51139	-1.42542	0.149326	329.519	8.3276	8.09781	7.84014	8.35549	-3.42466	0.000615573	0.010025	potassium inwardly-rectifying channel, subfamily J, member 12 [Source:MGI Symbol;Acc:MGI:108495]	11	60913390	60961957	1	3	ensembl_havana
ENSMUSG00000053604	Rpia	protein_coding	-0.300344	-1.23144	0.0877376	3708.35	11.8454	11.7355	11.5864	11.8845	-3.4232	0.000618883	0.0100688	ribose 5-phosphate isomerase A [Source:MGI Symbol;Acc:MGI:103254]	6	70742704	70769216	-1	3	ensembl_havana
ENSMUSG00000096458	Moap1	protein_coding	0.287941	1.2209	0.0841339	1247.81	10.2798	10.2695	10.4147	10.1243	3.42241	0.000620695	0.0100882	modulator of apoptosis 1 [Source:MGI Symbol;Acc:MGI:1915555]	12	102708489	102709920	-1	2	ensembl_havana
ENSMUSG00000029657	Hsph1	protein_coding	-0.659953	-1.58003	0.192944	54052.3	15.5895	15.09	14.7989	15.3811	-3.42044	0.000625193	0.010147	heat shock 105kDa/110kDa protein 1 [Source:MGI Symbol;Acc:MGI:105053]	5	149537752	149559841	-1	11	ensembl_havana
ENSMUSG00000048376	F2r	protein_coding	-0.59465	-1.51011	0.17386	12786.3	13.5836	13.7049	13.4065	14.0032	-3.42028	0.000625565	0.010147	coagulation factor II (thrombin) receptor [Source:MGI Symbol;Acc:MGI:101802]	13	95738311	95754995	-1	1	ensembl_havana
ENSMUSG00000068747	Sort1	protein_coding	0.21573	1.16129	0.0630829	19947.1	14.2792	14.2521	14.3609	14.1434	3.41978	0.000626709	0.0101554	sortilin 1 [Source:MGI Symbol;Acc:MGI:1338015]	3	108191398	108268827	1	3	ensembl_havana
ENSMUSG00000037824	Tspan14	protein_coding	0.195213	1.14489	0.0571133	25064.7	14.6078	14.5546	14.6518	14.4574	3.418	0.000630834	0.0102077	tetraspanin 14 [Source:MGI Symbol;Acc:MGI:1196325]	14	40628402	40688764	-1	3	ensembl_havana
ENSMUSG00000031644	Nek1	protein_coding	0.305226	1.23561	0.0893103	6262.31	12.5913	12.787	12.9408	12.6332	3.41759	0.000631778	0.0102077	NIMA (never in mitosis gene a)-related expressed kinase 1 [Source:MGI Symbol;Acc:MGI:97303]	8	61446229	61584380	1	9	ensembl_havana
ENSMUSG00000027424	Mgme1	protein_coding	0.217537	1.16275	0.0636523	4696.32	12.1866	12.058	12.1678	11.9482	3.41758	0.000631817	0.0102077	mitochondrial genome maintenance exonuclease 1 [Source:MGI Symbol;Acc:MGI:1921778]	2	144112583	144123147	1	3	ensembl_havana
ENSMUSG00000028439	Fam219a	protein_coding	-0.27025	-1.20602	0.0790854	4992.68	12.2753	12.2197	12.0848	12.3545	-3.4172	0.000632693	0.0102117	family with sequence similarity 219, member A [Source:MGI Symbol;Acc:MGI:1919151]	4	41517691	41569538	-1	5	ensembl_havana
ENSMUSG00000020836	Coro6	protein_coding	0.518085	1.43205	0.151717	1288.28	10.2786	10.5162	10.7847	10.2477	3.4148	0.000638288	0.0102918	coronin 6 [Source:MGI Symbol;Acc:MGI:2183448]	11	77353237	77361310	1	6	ensembl_havana
ENSMUSG00000058006	Mdn1	protein_coding	-0.517916	-1.43189	0.151785	11586.6	13.4751	13.4876	13.2291	13.7461	-3.41216	0.000644496	0.0103816	midasin AAA ATPase 1 [Source:MGI Symbol;Acc:MGI:1926159]	4	32657119	32775217	1	11	ensembl_havana
ENSMUSG00000091243	Vgll3	protein_coding	-0.759036	-1.69236	0.222505	1116.68	10.0268	10.2309	9.84988	10.6119	-3.41133	0.000646477	0.0104032	vestigial like family member 3 [Source:MGI Symbol;Acc:MGI:1920819]	16	65612143	65663254	1	3	ensembl_havana
ENSMUSG00000067424	Zfp563	protein_coding	0.304205	1.23474	0.0891938	3601.23	11.8041	11.8538	12.0064	11.7012	3.41061	0.000648177	0.0104202	zinc finger protein 563 [Source:MGI Symbol;Acc:MGI:2677168]	17	33308284	33329679	1	3	ensembl_havana
ENSMUSG00000009293	Ube2g2	protein_coding	0.265622	1.20215	0.0779343	8552.49	13.0438	12.8533	12.988	12.7187	3.40829	0.000653724	0.010476	ubiquitin-conjugating enzyme E2G 2 [Source:MGI Symbol;Acc:MGI:1343188]	10	77458109	77481827	1	5	ensembl_havana
ENSMUSG00000031375	Bgn	protein_coding	-0.68044	-1.60263	0.199657	46215.4	15.4134	15.3657	15.0255	15.7059	-3.40804	0.000654304	0.010476	biglycan [Source:MGI Symbol;Acc:MGI:88158]	X	72527208	72539539	1	8	ensembl_havana
ENSMUSG00000005611	Irag1	protein_coding	-0.465974	-1.38125	0.13673	2621.36	11.3258	11.2118	10.9707	11.4528	-3.40798	0.000654462	0.010476	inositol 1,4,5-triphosphate receptor associated 1 [Source:MGI Symbol;Acc:MGI:1338023]	7	110467473	110581668	-1	7	ensembl_havana
ENSMUSG00000022040	Ephx2	protein_coding	-0.355064	-1.27904	0.104188	141954	17.0806	17.0905	16.9124	17.2685	-3.4079	0.000654646	0.010476	epoxide hydrolase 2, cytoplasmic [Source:MGI Symbol;Acc:MGI:99500]	14	66321823	66361949	-1	3	ensembl_havana
ENSMUSG00000021607	Mrpl36	protein_coding	-0.211257	-1.1577	0.061992	5246.19	12.3533	12.3022	12.1968	12.4075	-3.40781	0.000654874	0.010476	mitochondrial ribosomal protein L36 [Source:MGI Symbol;Acc:MGI:2137228]	13	73476632	73480297	1	3	ensembl_havana
ENSMUSG00000025511	Tspan4	protein_coding	-0.521279	-1.43523	0.152997	8202.04	12.9472	12.7721	12.5112	13.033	-3.40713	0.000656504	0.0104918	tetraspanin 4 [Source:MGI Symbol;Acc:MGI:1928097]	7	141055153	141073340	1	7	ensembl_havana
ENSMUSG00000026730	Pter	protein_coding	0.347309	1.27219	0.101963	163098	17.3011	17.3381	17.5177	17.1585	3.40624	0.00065864	0.0105156	phosphotriesterase related [Source:MGI Symbol;Acc:MGI:107372]	2	12928852	13008266	1	7	ensembl_havana
ENSMUSG00000002831	Plin4	protein_coding	-0.736441	-1.66606	0.216278	930.709	9.76916	9.67871	9.32016	10.0373	-3.40507	0.000661464	0.0105503	perilipin 4 [Source:MGI Symbol;Acc:MGI:1929709]	17	56407591	56416803	-1	3	ensembl_havana
ENSMUSG00000075012	Fjx1	protein_coding	0.59403	1.50946	0.174472	951.414	9.84526	9.82561	10.1295	9.52175	3.40473	0.000662288	0.0105531	four jointed box 1 [Source:MGI Symbol;Acc:MGI:1341907]	2	102279711	102282844	-1	1	ensembl_havana
ENSMUSG00000019997	Ccn2	protein_coding	-0.811918	-1.75554	0.238488	22446.1	14.3513	14.1267	13.717	14.5363	-3.40444	0.000663002	0.0105541	cellular communication network factor 2 [Source:MGI Symbol;Acc:MGI:95537]	10	24471340	24474581	1	3	ensembl_havana
ENSMUSG00000031779	Ccl22	protein_coding	-1.11581	-2.16717	0.327968	69.1125	6.02269	6.02672	5.46874	6.58469	-3.4022	0.000668455	0.0106246	chemokine (C-C motif) ligand 22 [Source:MGI Symbol;Acc:MGI:1306779]	8	95472218	95478327	1	2	ensembl_havana
ENSMUSG00000069678	Pcgf1	protein_coding	0.207512	1.1547	0.0609956	1614.02	10.6527	10.709	10.8129	10.6051	3.40209	0.000668737	0.0106246	polycomb group ring finger 1 [Source:MGI Symbol;Acc:MGI:1917087]	6	83054850	83057836	1	8	ensembl_havana
ENSMUSG00000022898	Vps26c	protein_coding	0.184066	1.13608	0.0541253	9381.46	13.193	13.2234	13.3149	13.1319	3.40074	0.000672037	0.0106666	VPS26 endosomal protein sorting factor C [Source:MGI Symbol;Acc:MGI:1206040]	16	94298642	94327689	-1	6	ensembl_havana
ENSMUSG00000021094	Dhrs7	protein_coding	-0.327707	-1.25502	0.0963883	1915.9	10.8888	10.8186	10.6561	10.9811	-3.39986	0.000674201	0.0106892	dehydrogenase/reductase (SDR family) member 7 [Source:MGI Symbol;Acc:MGI:1913625]	12	72697127	72711683	-1	4	ensembl_havana
ENSMUSG00000016200	Syt14	protein_coding	0.48174	1.39643	0.141712	10213.6	13.2959	13.3221	13.5652	13.0789	3.39943	0.000675255	0.0106892	synaptotagmin XIV [Source:MGI Symbol;Acc:MGI:2444490]	1	192573541	192718083	-1	5	ensembl_havana
ENSMUSG00000063297	Luzp2	protein_coding	0.711163	1.63712	0.209205	95.254	6.45856	6.86207	7.19812	6.52602	3.39936	0.00067543	0.0106892	leucine zipper protein 2 [Source:MGI Symbol;Acc:MGI:1889615]	7	54485246	54918633	1	2	ensembl_havana
ENSMUSG00000050855	Zfp940	protein_coding	0.415879	1.33411	0.122431	712.128	9.46052	9.51831	9.7342	9.30242	3.39684	0.00068168	0.0107776	zinc finger protein 940 [Source:MGI Symbol;Acc:MGI:2446235]	7	29533045	29553094	-1	4	ensembl_havana
ENSMUSG00000026600	Soat1	protein_coding	0.342507	1.26796	0.100851	10647.6	13.3643	13.3789	13.5518	13.206	3.39616	0.000683379	0.0107939	sterol O-acyltransferase 1 [Source:MGI Symbol;Acc:MGI:104665]	1	156252095	156301901	-1	8	ensembl_havana
ENSMUSG00000038298	Pdzk1	protein_coding	-0.220567	-1.16519	0.0649678	334571	18.3395	18.2451	18.1339	18.3562	-3.39502	0.000686248	0.0108287	PDZ domain containing 1 [Source:MGI Symbol;Acc:MGI:1928901]	3	96736600	96778242	1	7	ensembl_havana
ENSMUSG00000040213	Kyat3	protein_coding	0.357226	1.28096	0.105286	17370	14.0704	14.0768	14.2551	13.8985	3.39292	0.000691522	0.0108989	kynurenine aminotransferase 3 [Source:MGI Symbol;Acc:MGI:2677849]	3	142406812	142452631	1	8	ensembl_havana
ENSMUSG00000049230	Myef2l	protein_coding	0.336771	1.26293	0.0992631	718.031	9.47182	9.41379	9.58055	9.24704	3.39271	0.000692038	0.0108989	myelin expression factor 2 like [Source:MGI Symbol;Acc:MGI:3641855]	3	10153170	10157625	1	1	ensembl_havana
ENSMUSG00000020155	Kcnmb1	protein_coding	-0.5342	-1.44814	0.157468	459.279	8.80655	8.86382	8.60011	9.12753	-3.39244	0.000692742	0.0108995	potassium large conductance calcium-activated channel, subfamily M, beta member 1 [Source:MGI Symbol;Acc:MGI:1334203]	11	33913013	33923641	1	1	ensembl_havana
ENSMUSG00000040151	Hs2st1	protein_coding	0.182623	1.13495	0.053842	9512.35	13.212	13.2654	13.3573	13.1736	3.39183	0.000694268	0.0109129	heparan sulfate 2-O-sulfotransferase 1 [Source:MGI Symbol;Acc:MGI:1346049]	3	144135467	144275942	-1	3	ensembl_havana
ENSMUSG00000005980	Dnase1	protein_coding	-0.694413	-1.61823	0.204783	182055	17.4019	17.3271	16.9801	17.6742	-3.39098	0.000696442	0.0109365	deoxyribonuclease I [Source:MGI Symbol;Acc:MGI:103157]	16	3854806	3857888	1	11	ensembl_havana
ENSMUSG00000020328	Nudcd2	protein_coding	0.209593	1.15636	0.0618693	6383.48	12.635	12.6669	12.7721	12.5618	3.38768	0.000704864	0.0110581	NudC domain containing 2 [Source:MGI Symbol;Acc:MGI:1277103]	11	40624494	40630873	1	5	ensembl_havana
ENSMUSG00000037892	Pcdh18	protein_coding	-0.653113	-1.57256	0.192914	2434.61	11.1823	11.3296	10.9964	11.6629	-3.38552	0.000710434	0.0111347	protocadherin 18 [Source:MGI Symbol;Acc:MGI:1920423]	3	49697745	49711774	-1	5	ensembl_havana
ENSMUSG00000039620	Trmt9b	protein_coding	0.417199	1.33533	0.123275	911.77	9.79472	9.89946	10.1128	9.68609	3.38429	0.000713614	0.0111639	tRNA methyltransferase 9B [Source:MGI Symbol;Acc:MGI:2442328]	8	36924702	36983724	1	5	ensembl_havana
ENSMUSG00000021228	Acot3	protein_coding	-0.541465	-1.45545	0.159995	3368.82	11.6812	11.6893	11.4425	11.9361	-3.38427	0.000713673	0.0111639	acyl-CoA thioesterase 3 [Source:MGI Symbol;Acc:MGI:2159619]	12	84098918	84107176	1	3	ensembl_havana
ENSMUSG00000064267	Hvcn1	protein_coding	-0.417473	-1.33559	0.123371	1029.4	9.98495	9.94154	9.73249	10.1506	-3.38389	0.000714664	0.0111687	hydrogen voltage-gated channel 1 [Source:MGI Symbol;Acc:MGI:1921346]	5	122344867	122380360	1	5	ensembl_havana
ENSMUSG00000030760	Acer3	protein_coding	-0.210707	-1.15726	0.0622869	7773.43	12.92	12.9615	12.856	13.0669	-3.38285	0.00071737	0.0112002	alkaline ceramidase 3 [Source:MGI Symbol;Acc:MGI:1913440]	7	97855596	97970415	-1	5	ensembl_havana
ENSMUSG00000023999	Kif6	protein_coding	-0.938835	-1.91698	0.27769	97.6084	6.54533	6.50897	6.06075	6.9572	-3.38087	0.000722573	0.0112706	kinesin family member 6 [Source:MGI Symbol;Acc:MGI:1098238]	17	49922164	50216875	1	7	ensembl_havana
ENSMUSG00000035200	Chrnb4	protein_coding	0.815231	1.75958	0.241158	129.877	6.9046	7.16181	7.55116	6.77245	3.38049	0.000723569	0.0112753	cholinergic receptor, nicotinic, beta polypeptide 4 [Source:MGI Symbol;Acc:MGI:87892]	9	54935438	54956063	-1	1	ensembl_havana
ENSMUSG00000019718	L3hypdh	protein_coding	0.281	1.21504	0.0831485	6598.12	12.6681	12.5556	12.696	12.4152	3.37949	0.000726203	0.0112953	L-3-hydroxyproline dehydratase (trans-) [Source:MGI Symbol;Acc:MGI:1914467]	12	72120202	72132213	-1	3	ensembl_havana
ENSMUSG00000030499	Kctd15	protein_coding	-0.557864	-1.47209	0.165074	2437.31	11.202	10.9614	10.6933	11.2296	-3.37948	0.000726241	0.0112953	potassium channel tetramerisation domain containing 15 [Source:MGI Symbol;Acc:MGI:2385276]	7	34338439	34356157	-1	8	ensembl_havana
ENSMUSG00000037206	Islr	protein_coding	-0.713664	-1.63996	0.211367	1098.41	10.0342	9.99796	9.64509	10.3508	-3.37642	0.000734347	0.0114105	immunoglobulin superfamily containing leucine-rich repeat [Source:MGI Symbol;Acc:MGI:1349645]	9	58063551	58111589	-1	3	ensembl_havana
ENSMUSG00000073418	C4b	protein_coding	-1.41111	-2.65941	0.417979	2276.41	10.9337	10.8426	10.2589	11.4262	-3.37602	0.000735431	0.0114164	complement component 4B (Chido blood group) [Source:MGI Symbol;Acc:MGI:88228]	17	34947354	34962856	-1	3	ensembl_havana
ENSMUSG00000046223	Plaur	protein_coding	-0.56848	-1.48296	0.168436	573.096	9.1354	9.1026	8.81721	9.38798	-3.37505	0.000738014	0.0114168	plasminogen activator, urokinase receptor [Source:MGI Symbol;Acc:MGI:97612]	7	24161909	24175393	1	6	ensembl_havana
ENSMUSG00000000295	Hddc2	protein_coding	0.278397	1.21285	0.0824903	1794.36	10.7971	10.8144	10.9541	10.6748	3.37491	0.000738408	0.0114168	HD domain containing 2 [Source:MGI Symbol;Acc:MGI:1916942]	10	31189379	31204200	1	5	ensembl_havana
ENSMUSG00000044296	Zfp879	protein_coding	0.449527	1.36559	0.133199	376.753	8.54458	8.56775	8.79394	8.34156	3.37487	0.000738514	0.0114168	zinc finger protein 879 [Source:MGI Symbol;Acc:MGI:3053099]	11	50722858	50732379	-1	3	ensembl_havana
ENSMUSG00000009614	Sardh	protein_coding	-0.518747	-1.43271	0.153715	99990.8	16.5672	16.4347	16.1678	16.7016	-3.37472	0.000738896	0.0114168	sarcosine dehydrogenase [Source:MGI Symbol;Acc:MGI:2183102]	2	27078405	27138349	-1	10	ensembl_havana
ENSMUSG00000038822	Hace1	protein_coding	0.330713	1.25763	0.0979977	2920.36	11.5008	11.5831	11.7436	11.4225	3.3747	0.000738967	0.0114168	HECT domain and ankyrin repeat containing, E3 ubiquitin protein ligase 1 [Source:MGI Symbol;Acc:MGI:2446110]	10	45453925	45588441	1	7	ensembl_havana
ENSMUSG00000063011	Msln	protein_coding	-0.972145	-1.96176	0.288097	189.336	7.46734	7.20866	6.74581	7.6715	-3.37436	0.000739866	0.0114198	mesothelin [Source:MGI Symbol;Acc:MGI:1888992]	17	25967587	25973352	-1	9	ensembl_havana
ENSMUSG00000036022	Fam122b	protein_coding	0.267578	1.20379	0.0793104	2262.75	11.1321	11.2469	11.3798	11.114	3.3738	0.000741369	0.0114321	family with sequence similarity 122, member B [Source:MGI Symbol;Acc:MGI:1926005]	X	52332292	52358682	-1	4	ensembl_havana
ENSMUSG00000013736	Trnt1	protein_coding	0.286504	1.21968	0.0849304	8955.01	13.1189	13.2094	13.3535	13.0654	3.3734	0.00074247	0.0114383	tRNA nucleotidyl transferase, CCA-adding, 1 [Source:MGI Symbol;Acc:MGI:1917297]	6	106746081	106759435	1	8	ensembl_havana
ENSMUSG00000032375	Aph1b	protein_coding	0.272149	1.20761	0.0807709	7575.88	12.881	12.8389	12.9752	12.7026	3.3694	0.000753329	0.0115946	aph1 homolog B, gamma secretase subunit [Source:MGI Symbol;Acc:MGI:3522097]	9	66682484	66702772	-1	3	ensembl_havana
ENSMUSG00000019779	Frk	protein_coding	0.264169	1.20094	0.0784592	6812.49	12.7239	12.6488	12.7818	12.5159	3.36695	0.000760037	0.0116867	fyn-related kinase [Source:MGI Symbol;Acc:MGI:103265]	10	34359395	34487274	1	4	ensembl_havana
ENSMUSG00000043300	B3galnt1	protein_coding	0.362781	1.2859	0.107792	4701.88	12.1774	12.28	12.4645	12.0956	3.36557	0.000763853	0.0117343	UDP-GalNAc:betaGlcNAc beta 1,3-galactosaminyltransferase, polypeptide 1 [Source:MGI Symbol;Acc:MGI:1349405]	3	69481491	69506293	-1	1	ensembl_havana
ENSMUSG00000030393	Zik1	protein_coding	0.339873	1.26565	0.101001	592.651	9.19817	9.29612	9.46503	9.12721	3.36505	0.000765311	0.0117456	zinc finger protein interacting with K protein 1 [Source:MGI Symbol;Acc:MGI:108070]	7	10221156	10229321	-1	1	ensembl_havana
ENSMUSG00000020787	P2rx1	protein_coding	-0.586142	-1.50123	0.174328	1058.34	10.0093	10.0704	9.78338	10.3575	-3.3623	0.000772956	0.0118518	purinergic receptor P2X, ligand-gated ion channel, 1 [Source:MGI Symbol;Acc:MGI:1098235]	11	72889929	72906026	1	3	ensembl_havana
ENSMUSG00000047407	Tgif1	protein_coding	0.449445	1.36551	0.133685	5204.23	12.3185	12.4722	12.703	12.2414	3.36197	0.000773893	0.0118549	TGFB-induced factor homeobox 1 [Source:MGI Symbol;Acc:MGI:1194497]	17	71151200	71160541	-1	12	ensembl_havana
ENSMUSG00000030051	Aplf	protein_coding	0.262958	1.19994	0.078254	1347.83	10.3818	10.5434	10.6775	10.4094	3.36031	0.000778549	0.0118968	aprataxin and PNKP like factor [Source:MGI Symbol;Acc:MGI:1919353]	6	87605406	87649175	-1	4	ensembl_havana
ENSMUSG00000019883	Echdc1	protein_coding	0.254666	1.19306	0.0757876	22676.6	14.4635	14.4866	14.6136	14.3595	3.36026	0.000778702	0.0118968	enoyl Coenzyme A hydratase domain containing 1 [Source:MGI Symbol;Acc:MGI:1277169]	10	29189162	29223465	1	4	ensembl_havana
ENSMUSG00000030801	Kat8	protein_coding	0.198836	1.14777	0.0591735	3089.44	11.5867	11.5185	11.6166	11.4204	3.36021	0.000778824	0.0118968	K(lysine) acetyltransferase 8 [Source:MGI Symbol;Acc:MGI:1915023]	7	127511688	127525009	1	4	ensembl_havana
ENSMUSG00000017453	Pipox	protein_coding	-0.269694	-1.20555	0.0803615	115142	16.8008	16.7842	16.6505	16.9179	-3.35601	0.000790751	0.0120544	pipecolic acid oxidase [Source:MGI Symbol;Acc:MGI:1197006]	11	77771441	77784922	-1	3	ensembl_havana
ENSMUSG00000024990	Rbp4	protein_coding	-0.684479	-1.60712	0.203957	158.951	7.26433	7.15345	6.80753	7.49938	-3.35599	0.000790807	0.0120544	retinol binding protein 4, plasma [Source:MGI Symbol;Acc:MGI:97879]	19	38105077	38113729	-1	4	ensembl_havana
ENSMUSG00000019899	Lama2	protein_coding	-0.653289	-1.57275	0.194675	7400.55	12.7862	12.741	12.4113	13.0706	-3.3558	0.000791362	0.0120544	laminin, alpha 2 [Source:MGI Symbol;Acc:MGI:99912]	10	26856032	27495754	-1	9	ensembl_havana
ENSMUSG00000074676	Foxs1	protein_coding	-0.918813	-1.89056	0.27385	188.08	7.40765	7.77505	7.31729	8.23282	-3.35517	0.000793149	0.0120703	forkhead box S1 [Source:MGI Symbol;Acc:MGI:95546]	2	152773818	152775128	-1	1	ensembl_havana
ENSMUSG00000034212	Ankmy1	protein_coding	0.820294	1.76577	0.244614	99.3494	6.58102	6.64306	7.04657	6.23954	3.35343	0.000798172	0.0121353	ankyrin repeat and MYND domain containing 1 [Source:MGI Symbol;Acc:MGI:3045261]	1	92787525	92830628	-1	3	ensembl_havana
ENSMUSG00000002885	Adgre5	protein_coding	-0.354925	-1.27892	0.105929	11698.9	13.4962	13.4337	13.2575	13.6098	-3.35059	0.000806408	0.0122491	adhesion G protein-coupled receptor E5 [Source:MGI Symbol;Acc:MGI:1347095]	8	84449880	84467955	-1	8	ensembl_havana
ENSMUSG00000037833	Sh2d4b	protein_coding	0.43673	1.35353	0.130414	535.845	9.02006	9.13052	9.35704	8.90401	3.3488	0.000811611	0.0123148	SH2 domain containing 4B [Source:MGI Symbol;Acc:MGI:1925182]	14	40535746	40615223	-1	3	ensembl_havana
ENSMUSG00000116069	Gm49510	protein_coding	6.2092	73.9869	1.85429	7.30086	1.50561	1.58599	3.17199	0	3.34855	0.000812349	0.0123148	predicted gene, 49510 [Source:MGI Symbol;Acc:MGI:6155200]	15	78783867	78803232	1	1	havana
ENSMUSG00000032014	Oaf	protein_coding	-0.327922	-1.2552	0.097936	7051.44	12.7654	12.6272	12.4638	12.7905	-3.34833	0.000813004	0.0123148	out at first homolog [Source:MGI Symbol;Acc:MGI:94852]	9	43132532	43151208	-1	3	ensembl_havana
ENSMUSG00000014599	Csf1	protein_coding	-0.371176	-1.29341	0.110955	2842.08	11.4533	11.4781	11.2855	11.6706	-3.34529	0.000821966	0.0124389	colony stimulating factor 1 (macrophage) [Source:MGI Symbol;Acc:MGI:1339753]	3	107648364	107667785	-1	7	ensembl_havana
ENSMUSG00000026773	Pfkfb3	protein_coding	-0.363695	-1.28672	0.108838	6812.4	12.7113	12.7253	12.5496	12.901	-3.34162	0.000832915	0.0125816	6-phosphofructo-2-kinase/fructose-2,6-biphosphatase 3 [Source:MGI Symbol;Acc:MGI:2181202]	2	11476244	11558888	-1	21	ensembl_havana
ENSMUSG00000028289	Epha7	protein_coding	0.524816	1.43875	0.157055	933.936	9.83725	9.96725	10.2306	9.7039	3.34161	0.000832942	0.0125816	Eph receptor A7 [Source:MGI Symbol;Acc:MGI:95276]	4	28813131	28967499	1	8	ensembl_havana
ENSMUSG00000037656	Slc20a2	protein_coding	0.334144	1.26063	0.100007	16031.9	13.9461	14.0455	14.216	13.875	3.34121	0.000834142	0.012588	solute carrier family 20, member 2 [Source:MGI Symbol;Acc:MGI:97851]	8	22966804	23059628	1	5	ensembl_havana
ENSMUSG00000026156	B3gat2	protein_coding	0.311037	1.2406	0.0930994	14640.9	13.8242	13.8377	13.9933	13.6822	3.34091	0.000835045	0.01259	beta-1,3-glucuronyltransferase 2 (glucuronosyltransferase S) [Source:MGI Symbol;Acc:MGI:2389490]	1	23800834	23888239	1	3	ensembl_havana
ENSMUSG00000025534	Gusb	protein_coding	-0.621047	-1.53799	0.186026	22183.7	14.3236	14.3036	14.0163	14.5909	-3.3385	0.000842328	0.012688	glucuronidase, beta [Source:MGI Symbol;Acc:MGI:95872]	5	130017852	130031890	-1	6	ensembl_havana
ENSMUSG00000020490	Btnl10	protein_coding	-0.797364	-1.73792	0.239167	168.388	7.26377	7.53519	7.1411	7.92929	-3.33392	0.000856303	0.0128866	butyrophilin-like 10 [Source:MGI Symbol;Acc:MGI:2182073]	11	58808734	58817984	1	4	ensembl_havana
ENSMUSG00000037001	Zfp39	protein_coding	0.363812	1.28682	0.109146	2749.81	11.4069	11.5226	11.7122	11.333	3.33327	0.000858326	0.0129051	zinc finger protein 39 [Source:MGI Symbol;Acc:MGI:99183]	11	58778979	58795051	-1	1	ensembl_havana
ENSMUSG00000034575	Tent4a	protein_coding	-0.467957	-1.38315	0.140489	7864.92	12.9121	12.7965	12.5672	13.0258	-3.33091	0.000865615	0.0129953	terminal nucleotidyltransferase 4A [Source:MGI Symbol;Acc:MGI:2682295]	13	69646078	69682736	-1	3	ensembl_havana
ENSMUSG00000001119	Col6a1	protein_coding	-0.752226	-1.68439	0.225839	4588.36	12.078	11.9044	11.5326	12.2761	-3.33081	0.000865925	0.0129953	collagen, type VI, alpha 1 [Source:MGI Symbol;Acc:MGI:88459]	10	76544626	76562002	-1	2	ensembl_havana
ENSMUSG00000022602	Arc	protein_coding	-1.06577	-2.09328	0.320267	568.926	8.98908	8.6379	8.13015	9.14566	-3.32774	0.00087553	0.0131173	activity regulated cytoskeletal-associated protein [Source:MGI Symbol;Acc:MGI:88067]	15	74540932	74544419	-1	2	ensembl_havana
ENSMUSG00000036545	Adamts2	protein_coding	-0.845133	-1.79643	0.253969	975.173	9.8238	9.75758	9.34926	10.1659	-3.3277	0.00087567	0.0131173	a disintegrin-like and metallopeptidase (reprolysin type) with thrombospondin type 1 motif, 2 [Source:MGI Symbol;Acc:MGI:1347356]	11	50492911	50698400	1	4	ensembl_havana
ENSMUSG00000039824	Myl6b	protein_coding	-0.590441	-1.50571	0.177513	1373.6	10.3581	10.3329	10.0292	10.6365	-3.32618	0.000880436	0.0131765	myosin, light polypeptide 6B [Source:MGI Symbol;Acc:MGI:1917789]	10	128330026	128334554	-1	2	ensembl_havana
ENSMUSG00000021786	Oxsm	protein_coding	0.235372	1.17721	0.0707699	15931.3	13.9539	14.0168	14.1362	13.8974	3.32588	0.000881401	0.0131789	3-oxoacyl-ACP synthase, mitochondrial [Source:MGI Symbol;Acc:MGI:1918397]	14	6219955	6231111	1	4	ensembl_havana
ENSMUSG00000005672	Kit	protein_coding	0.281702	1.21563	0.0847145	5395.12	12.3866	12.4768	12.6191	12.3344	3.32532	0.000883186	0.0131872	KIT proto-oncogene receptor tyrosine kinase [Source:MGI Symbol;Acc:MGI:96677]	5	75735576	75817382	1	8	ensembl_havana
ENSMUSG00000027201	Myef2	protein_coding	0.276353	1.21113	0.0831088	10224.6	13.309	13.2562	13.3939	13.1186	3.32519	0.000883585	0.0131872	myelin basic protein expression factor 2, repressor [Source:MGI Symbol;Acc:MGI:104592]	2	124926548	124965581	-1	9	ensembl_havana
ENSMUSG00000039497	Dse	protein_coding	-0.554598	-1.46876	0.166821	2238.78	11.0818	11.1493	10.8722	11.4264	-3.32452	0.000885717	0.0132069	dermatan sulfate epimerase [Source:MGI Symbol;Acc:MGI:2443455]	10	34027389	34083711	-1	5	ensembl_havana
ENSMUSG00000031378	Abcd1	protein_coding	-0.306393	-1.23661	0.0921695	4206.84	12.0299	12.0346	11.8824	12.1868	-3.32424	0.000886608	0.0132081	ATP-binding cassette, sub-family D (ALD), member 1 [Source:MGI Symbol;Acc:MGI:1349215]	X	72760203	72782140	1	2	ensembl_havana
ENSMUSG00000032085	Tagln	protein_coding	-0.854558	-1.8082	0.257177	7489.85	12.7826	12.7095	12.291	13.128	-3.32284	0.000891046	0.0132621	transgelin [Source:MGI Symbol;Acc:MGI:106012]	9	45840917	45847356	-1	3	ensembl_havana
ENSMUSG00000042788	Fam166b	protein_coding	0.800906	1.74219	0.241069	91.5506	6.36882	6.55681	6.95833	6.15529	3.3223	0.000892777	0.0132757	family with sequence similarity 166, member B [Source:MGI Symbol;Acc:MGI:2445194]	4	43427019	43429134	-1	6	ensembl_havana
ENSMUSG00000040726	Hesx1	protein_coding	-1.02144	-2.02994	0.307626	85.4433	6.31057	6.12746	5.6074	6.64752	-3.32038	0.000898946	0.0133552	homeobox gene expressed in ES cells [Source:MGI Symbol;Acc:MGI:96071]	14	26716373	26724286	1	2	ensembl_havana
ENSMUSG00000006574	Slc4a1	protein_coding	-0.495851	-1.41015	0.149374	9791.21	13.2285	13.0963	12.851	13.3416	-3.31953	0.000901681	0.0133836	solute carrier family 4 (anion exchanger), member 1 [Source:MGI Symbol;Acc:MGI:109393]	11	102239650	102257029	-1	5	ensembl_havana
ENSMUSG00000019102	Aldh3a1	protein_coding	-1.36983	-2.58439	0.412798	148.814	7.00641	6.87307	6.26507	7.48108	-3.31839	0.000905376	0.0134262	aldehyde dehydrogenase family 3, subfamily A1 [Source:MGI Symbol;Acc:MGI:1353451]	11	61098363	61109247	1	3	ensembl_havana
ENSMUSG00000027947	Il6ra	protein_coding	-0.518779	-1.43274	0.156392	1448.38	10.4672	10.3516	10.0941	10.6092	-3.31717	0.000909347	0.0134706	interleukin 6 receptor, alpha [Source:MGI Symbol;Acc:MGI:105304]	3	89771366	89820503	-1	2	ensembl_havana
ENSMUSG00000038227	Hoxa9	protein_coding	-0.211528	-1.15791	0.0637716	14308.4	13.8005	13.8351	13.7286	13.9416	-3.31696	0.000910032	0.0134706	homeobox A9 [Source:MGI Symbol;Acc:MGI:96180]	6	52200080	52208069	-1	5	ensembl_havana
ENSMUSG00000035133	Arhgap5	protein_coding	0.326024	1.25355	0.098324	52927.3	15.6788	15.5882	15.7529	15.4235	3.31581	0.000913773	0.0135137	Rho GTPase activating protein 5 [Source:MGI Symbol;Acc:MGI:1332637]	12	52550755	52618758	1	4	ensembl_havana
ENSMUSG00000037405	Icam1	protein_coding	-0.347816	-1.27263	0.104911	4517.62	12.1278	12.1051	11.9351	12.2752	-3.31534	0.000915302	0.0135187	intercellular adhesion molecule 1 [Source:MGI Symbol;Acc:MGI:96392]	9	20927281	20940113	1	2	ensembl_havana
ENSMUSG00000021765	Fst	protein_coding	-0.600068	-1.51579	0.181005	1008.85	9.93273	10.0841	9.77498	10.3931	-3.3152	0.000915775	0.0135187	follistatin [Source:MGI Symbol;Acc:MGI:95586]	13	114588826	114595487	-1	6	ensembl_havana
ENSMUSG00000005803	Sqor	protein_coding	0.240489	1.18139	0.0725612	39979.8	15.2815	15.3003	15.4208	15.1798	3.31429	0.00091877	0.0135506	sulfide quinone oxidoreductase [Source:MGI Symbol;Acc:MGI:1929899]	2	122607157	122651489	1	9	ensembl_havana
ENSMUSG00000030104	Edem1	protein_coding	-0.306443	-1.23666	0.0924816	50587.2	15.6004	15.4785	15.3284	15.6287	-3.31356	0.000921153	0.0135734	ER degradation enhancer, mannosidase alpha-like 1 [Source:MGI Symbol;Acc:MGI:2180139]	6	108805602	108836317	1	5	ensembl_havana
ENSMUSG00000078994	Zfp429	protein_coding	0.360216	1.28362	0.108752	931.619	9.84965	9.93874	10.1203	9.75715	3.31227	0.000925421	0.013624	zinc finger protein 429 [Source:MGI Symbol;Acc:MGI:1920057]	13	67536024	67547938	-1	4	ensembl_havana
ENSMUSG00000048442	Smim5	protein_coding	-0.291607	-1.224	0.0880517	3393.86	11.7199	11.6354	11.4917	11.7792	-3.31177	0.000927081	0.0136361	small integral membrane protein 5 [Source:MGI Symbol;Acc:MGI:1913778]	11	115790792	115797095	1	3	havana
ENSMUSG00000038217	Tlcd2	protein_coding	-0.483577	-1.39821	0.146064	1395.91	10.4013	10.4424	10.2118	10.6731	-3.31072	0.000930571	0.013675	TLC domain containing 2 [Source:MGI Symbol;Acc:MGI:1917141]	11	75352541	75361725	1	4	ensembl_havana
ENSMUSG00000001506	Col1a1	protein_coding	-1.14604	-2.21305	0.34625	3012.13	11.3972	11.576	11.0298	12.1221	-3.30985	0.000933443	0.0137048	collagen, type I, alpha 1 [Source:MGI Symbol;Acc:MGI:88467]	11	94827050	94843868	1	4	ensembl_havana
ENSMUSG00000055632	Hmcn2	protein_coding	-0.724875	-1.65276	0.219026	1678.34	10.6379	10.8093	10.454	11.1645	-3.30954	0.000934485	0.0137077	hemicentin 2 [Source:MGI Symbol;Acc:MGI:2677838]	2	31204427	31350750	1	6	ensembl_havana
ENSMUSG00000036023	Parp2	protein_coding	0.288952	1.22175	0.0873517	3612.9	11.81	11.8643	12.0102	11.7184	3.30791	0.000939945	0.0137754	poly (ADP-ribose) polymerase family, member 2 [Source:MGI Symbol;Acc:MGI:1341112]	14	51045298	51058758	1	8	ensembl_havana
ENSMUSG00000002602	Axl	protein_coding	-0.404076	-1.32324	0.122201	9081.08	13.1191	13.0623	12.8617	13.2629	-3.30665	0.000944193	0.0138252	AXL receptor tyrosine kinase [Source:MGI Symbol;Acc:MGI:1347244]	7	25456698	25488130	-1	8	ensembl_havana
ENSMUSG00000006567	Atp7b	protein_coding	-0.414063	-1.33243	0.125293	1656.38	10.6749	10.6834	10.476	10.8907	-3.30475	0.000950614	0.0139067	ATPase, Cu++ transporting, beta polypeptide [Source:MGI Symbol;Acc:MGI:103297]	8	22482801	22550321	-1	2	ensembl_havana
ENSMUSG00000030603	Psmc4	protein_coding	-0.204788	-1.15252	0.0619889	21933	14.4149	14.3595	14.2568	14.4621	-3.30363	0.000954426	0.0139332	proteasome (prosome, macropain) 26S subunit, ATPase, 4 [Source:MGI Symbol;Acc:MGI:1346093]	7	27741132	27749526	-1	6	ensembl_havana
ENSMUSG00000057378	Ryr3	protein_coding	-1.25122	-2.38043	0.378758	83.6276	6.20903	6.30846	5.73369	6.88323	-3.30348	0.000954917	0.0139332	ryanodine receptor 3 [Source:MGI Symbol;Acc:MGI:99684]	2	112461700	113047441	-1	12	ensembl_havana
ENSMUSG00000024981	Acsl5	protein_coding	0.304233	1.23476	0.0920952	26360.3	14.673	14.7428	14.8947	14.5909	3.30346	0.000954997	0.0139332	acyl-CoA synthetase long-chain family member 5 [Source:MGI Symbol;Acc:MGI:1919129]	19	55240370	55286152	1	6	ensembl_havana
ENSMUSG00000028681	Ptch2	protein_coding	-0.757129	-1.69012	0.229286	455.545	8.76033	8.538	8.16206	8.91394	-3.30212	0.000959559	0.0139872	patched 2 [Source:MGI Symbol;Acc:MGI:1095405]	4	116953272	116973298	1	6	ensembl_havana
ENSMUSG00000024803	Ankrd1	protein_coding	-0.952695	-1.93548	0.288671	321.721	8.22954	8.15968	7.68197	8.63739	-3.30027	0.000965903	0.014067	ankyrin repeat domain 1 (cardiac muscle) [Source:MGI Symbol;Acc:MGI:1097717]	19	36089361	36097499	-1	6	ensembl_havana
ENSMUSG00000049653	Spatc1	protein_coding	-2.02711	-4.07588	0.614927	15.9748	3.72922	3.76693	2.86127	4.67258	-3.29651	0.000978954	0.0142325	spermatogenesis and centriole associated 1 [Source:MGI Symbol;Acc:MGI:1921531]	15	76152289	76176772	1	2	ensembl_havana
ENSMUSG00000079554	Aox2	protein_coding	1.0215	2.03003	0.309903	51.883	5.60251	5.49185	5.95132	5.03237	3.2962	0.000980015	0.0142325	aldehyde oxidase 2 [Source:MGI Symbol;Acc:MGI:3529596]	1	58317485	58419418	1	1	ensembl_havana
ENSMUSG00000048096	Lmod1	protein_coding	-0.783831	-1.7217	0.237801	942.221	9.79928	9.60551	9.23485	9.97617	-3.29616	0.000980166	0.0142325	leiomodin 1 (smooth muscle) [Source:MGI Symbol;Acc:MGI:2135671]	1	135252545	135295803	1	1	ensembl_havana
ENSMUSG00000021794	Glud1	protein_coding	0.348673	1.27339	0.105787	183874	17.4748	17.4893	17.6607	17.3178	3.29599	0.000980767	0.0142325	glutamate dehydrogenase 1 [Source:MGI Symbol;Acc:MGI:95753]	14	34032684	34067222	1	5	ensembl_havana
ENSMUSG00000040413	Timd2	protein_coding	0.338623	1.26455	0.102771	27330.3	14.7189	14.8092	14.9853	14.6332	3.29492	0.000984483	0.0142737	T cell immunoglobulin and mucin domain containing 2 [Source:MGI Symbol;Acc:MGI:2159681]	11	46559787	46597888	-1	4	ensembl_havana
ENSMUSG00000005836	Gata6	protein_coding	-0.993472	-1.99097	0.301608	244.601	7.83498	7.70879	7.21814	8.19945	-3.29391	0.000988028	0.0143123	GATA binding protein 6 [Source:MGI Symbol;Acc:MGI:107516]	18	11052064	11085635	1	6	ensembl_havana
ENSMUSG00000024965	Fermt3	protein_coding	-0.506222	-1.42033	0.153731	632.177	9.28261	9.27765	9.02955	9.52575	-3.2929	0.000991585	0.0143502	fermitin family member 3 [Source:MGI Symbol;Acc:MGI:2147790]	19	6976326	6996837	-1	5	ensembl_havana
ENSMUSG00000017756	Slc12a7	protein_coding	-0.435005	-1.35192	0.132113	44048.2	15.4068	15.3595	15.1391	15.5798	-3.29267	0.000992412	0.0143502	solute carrier family 12, member 7 [Source:MGI Symbol;Acc:MGI:1342283]	13	73881213	73964873	1	11	ensembl_havana
ENSMUSG00000020974	Pole2	protein_coding	0.434064	1.35103	0.131911	594.831	9.18985	9.36996	9.58804	9.15188	3.29059	0.00099978	0.0144351	polymerase (DNA directed), epsilon 2 (p59 subunit) [Source:MGI Symbol;Acc:MGI:1197514]	12	69248547	69274969	-1	4	ensembl_havana
ENSMUSG00000059839	Zfp874b	protein_coding	0.305548	1.23589	0.0928573	3379	11.7144	11.7384	11.8907	11.5861	3.29051	0.00100006	0.0144351	zinc finger protein 874b [Source:MGI Symbol;Acc:MGI:3040702]	13	67619632	67632377	-1	5	ensembl_havana
ENSMUSG00000040891	Foxa3	protein_coding	-2.1268	-4.36746	0.646517	10.8097	3.27431	2.91537	1.97838	3.85236	-3.28962	0.00100323	0.014468	forkhead box A3 [Source:MGI Symbol;Acc:MGI:1347477]	7	18747209	18757463	-1	1	ensembl_havana
ENSMUSG00000036110	Slc17a2	protein_coding	1.00381	2.0053	0.305316	108.112	6.59767	6.90082	7.4636	6.33803	3.28779	0.00100978	0.0145495	solute carrier family 17 (sodium phosphate), member 2 [Source:MGI Symbol;Acc:MGI:2443098]	13	23990976	24009163	1	4	ensembl_havana
ENSMUSG00000026887	Mrrf	protein_coding	0.170311	1.1253	0.0518116	8030.82	12.9683	13.0077	13.0933	12.922	3.28712	0.00101217	0.0145711	mitochondrial ribosome recycling factor [Source:MGI Symbol;Acc:MGI:1915121]	2	36026401	36080659	1	4	ensembl_havana
ENSMUSG00000031320	Rps4x	protein_coding	0.22516	1.16891	0.0686021	82293	16.3234	16.306	16.4192	16.1927	3.28212	0.00103029	0.0147985	ribosomal protein S4, X-linked [Source:MGI Symbol;Acc:MGI:98158]	X	101228547	101233000	-1	3	ensembl_havana
ENSMUSG00000031271	Serpina7	protein_coding	1.29299	2.45035	0.393958	112.126	6.56839	6.61596	7.27805	5.95386	3.28204	0.00103059	0.0147985	serine (or cysteine) peptidase inhibitor, clade A (alpha-1 antiproteinase, antitrypsin), member 7 [Source:MGI Symbol;Acc:MGI:3041197]	X	137980006	137985985	-1	3	ensembl_havana
ENSMUSG00000016534	Lamp2	protein_coding	0.285758	1.21905	0.0870679	319476	18.2742	18.3158	18.4597	18.172	3.28201	0.0010307	0.0147985	lysosomal-associated membrane protein 2 [Source:MGI Symbol;Acc:MGI:96748]	X	37490234	37545331	-1	5	ensembl_havana
ENSMUSG00000045545	Krt14	protein_coding	-1.54535	-2.91875	0.470927	32.3671	4.86976	4.67957	4.06552	5.29363	-3.2815	0.00103255	0.014812	keratin 14 [Source:MGI Symbol;Acc:MGI:96688]	11	100093988	100098374	-1	2	ensembl_havana
ENSMUSG00000032083	Apoa1	protein_coding	0.837169	1.78654	0.255181	118.153	6.83224	6.74519	7.13004	6.36034	3.28069	0.00103554	0.0148418	apolipoprotein A-I [Source:MGI Symbol;Acc:MGI:88049]	9	46139878	46141764	1	2	ensembl_havana
ENSMUSG00000029228	Lnx1	protein_coding	-0.350458	-1.27497	0.106868	1576.65	10.6067	10.4674	10.2932	10.6417	-3.27936	0.00104044	0.0148989	ligand of numb-protein X 1 [Source:MGI Symbol;Acc:MGI:1278335]	5	74753108	74863573	-1	9	ensembl_havana
ENSMUSG00000031616	Ednra	protein_coding	-0.533309	-1.44725	0.162692	934.158	9.82423	9.76945	9.50342	10.0355	-3.27803	0.00104534	0.0149559	endothelin receptor type A [Source:MGI Symbol;Acc:MGI:105923]	8	78389660	78451093	-1	2	ensembl_havana
ENSMUSG00000029366	Dck	protein_coding	0.33883	1.26473	0.103375	2032.07	10.9737	11.0864	11.2546	10.9181	3.27767	0.00104668	0.0149619	deoxycytidine kinase [Source:MGI Symbol;Acc:MGI:102726]	5	88912855	88931140	1	2	ensembl_havana
ENSMUSG00000007097	Atp1a2	protein_coding	-0.70167	-1.62639	0.214103	1301.8	10.2792	10.1143	9.78651	10.4422	-3.27725	0.00104822	0.0149708	ATPase, Na+/K+ transporting, alpha 2 polypeptide [Source:MGI Symbol;Acc:MGI:88106]	1	172099276	172125631	-1	5	ensembl_havana
ENSMUSG00000032570	Atp2c1	protein_coding	0.213257	1.1593	0.0650822	33634.6	15.033	14.9708	15.0765	14.8651	3.27674	0.00105015	0.0149851	ATPase, Ca++-sequestering [Source:MGI Symbol;Acc:MGI:1889008]	9	105280738	105404518	-1	21	ensembl_havana
ENSMUSG00000026097	Ormdl1	protein_coding	0.306487	1.23669	0.0935594	7303.68	12.8222	12.9033	13.0565	12.7501	3.27585	0.00105343	0.0150188	ORM1-like 1 (S. cerevisiae) [Source:MGI Symbol;Acc:MGI:2181669]	1	53336254	53349468	1	2	ensembl_havana
ENSMUSG00000051851	Rtl8c	protein_coding	-0.394889	-1.31484	0.12057	316.326	8.29754	8.33992	8.143	8.53685	-3.27518	0.00105595	0.0150415	retrotransposon Gag like 8C [Source:MGI Symbol;Acc:MGI:1920115]	X	52609999	52610399	1	1	ensembl_havana
ENSMUSG00000025402	Nab2	protein_coding	-0.517392	-1.43137	0.158014	2819.5	11.4267	11.355	11.0969	11.6131	-3.27433	0.00105911	0.0150733	Ngfi-A binding protein 2 [Source:MGI Symbol;Acc:MGI:107563]	10	127496787	127504437	-1	4	ensembl_havana
ENSMUSG00000037447	Arid5a	protein_coding	-0.625876	-1.54315	0.191264	582.78	9.13947	8.94749	8.62939	9.2656	-3.27231	0.00106674	0.0151686	AT rich interactive domain 5A (MRF1-like) [Source:MGI Symbol;Acc:MGI:2443039]	1	36346814	36363110	1	15	ensembl_havana
ENSMUSG00000050777	Tmem37	protein_coding	-0.580614	-1.49549	0.177487	9870.05	13.2087	12.9634	12.6816	13.2452	-3.27131	0.00107052	0.0152079	transmembrane protein 37 [Source:MGI Symbol;Acc:MGI:2157899]	1	119995107	120001804	-1	1	ensembl_havana
ENSMUSG00000041974	Spidr	protein_coding	0.193195	1.14329	0.0590614	2858.29	11.4784	11.4899	11.5862	11.3935	3.27108	0.00107138	0.0152079	scaffolding protein involved in DNA repair [Source:MGI Symbol;Acc:MGI:1924834]	16	15707088	15964715	-1	2	ensembl_havana
ENSMUSG00000050359	Sprr1a	protein_coding	-1.08119	-2.11578	0.330609	633.512	9.17669	9.22515	8.74869	9.70161	-3.27029	0.00107436	0.0152369	small proline-rich protein 1A [Source:MGI Symbol;Acc:MGI:106660]	3	92391259	92393202	-1	1	ensembl_havana
ENSMUSG00000037095	Lrg1	protein_coding	-0.839082	-1.78891	0.256743	240.707	7.82822	7.68167	7.25348	8.10986	-3.26817	0.00108244	0.0153382	leucine-rich alpha-2-glycoprotein 1 [Source:MGI Symbol;Acc:MGI:1924155]	17	56426678	56429001	-1	1	ensembl_havana
ENSMUSG00000027954	Efna1	protein_coding	0.380623	1.3019	0.116531	7517.39	12.8618	12.8249	13.0227	12.6271	3.26627	0.00108974	0.0154282	ephrin A1 [Source:MGI Symbol;Acc:MGI:103236]	3	89179040	89188449	-1	3	ensembl_havana
ENSMUSG00000043085	Tmem82	protein_coding	-0.482885	-1.39754	0.147902	5632.9	12.4278	12.306	12.0568	12.5551	-3.26491	0.00109501	0.0154892	transmembrane protein 82 [Source:MGI Symbol;Acc:MGI:2384869]	4	141340687	141345944	-1	3	ensembl_havana
ENSMUSG00000039067	Psmd7	protein_coding	-0.150068	-1.10962	0.0459752	19420.4	14.2387	14.1624	14.0873	14.2375	-3.26411	0.00109808	0.0155192	proteasome (prosome, macropain) 26S subunit, non-ATPase, 7 [Source:MGI Symbol;Acc:MGI:1351511]	8	108307013	108315096	-1	2	ensembl_havana
ENSMUSG00000069520	Tmem19	protein_coding	0.294396	1.22637	0.0902	47122.3	15.5146	15.5578	15.7086	15.407	3.26382	0.00109922	0.0155219	transmembrane protein 19 [Source:MGI Symbol;Acc:MGI:1914476]	10	115175579	115198406	-1	10	ensembl_havana
ENSMUSG00000026043	Col3a1	protein_coding	-0.775032	-1.71123	0.237548	8719.07	12.9607	13.26	12.8747	13.6454	-3.26263	0.00110384	0.0155735	collagen, type III, alpha 1 [Source:MGI Symbol;Acc:MGI:88453]	1	45350698	45388866	1	7	ensembl_havana
ENSMUSG00000018593	Sparc	protein_coding	-0.439926	-1.35653	0.134871	29070.4	14.7999	14.8272	14.611	15.0434	-3.26184	0.00110693	0.0155943	secreted acidic cysteine rich glycoprotein [Source:MGI Symbol;Acc:MGI:98373]	11	55285326	55314009	-1	9	ensembl_havana
ENSMUSG00000063052	Lrrc40	protein_coding	0.269392	1.2053	0.0825909	9535.99	13.2116	13.2507	13.3849	13.1165	3.26176	0.00110723	0.0155943	leucine rich repeat containing 40 [Source:MGI Symbol;Acc:MGI:1914394]	3	157742299	157774124	1	8	ensembl_havana
ENSMUSG00000024087	Cyp1b1	protein_coding	-0.817442	-1.76228	0.250656	7101.96	12.6908	12.8228	12.4054	13.2401	-3.26121	0.00110936	0.015607	cytochrome P450, family 1, subfamily b, polypeptide 1 [Source:MGI Symbol;Acc:MGI:88590]	17	80008966	80022490	-1	3	ensembl_havana
ENSMUSG00000020777	Acox1	protein_coding	-0.364334	-1.28729	0.111723	452924	18.7614	18.7419	18.5575	18.9264	-3.26104	0.00111006	0.015607	acyl-Coenzyme A oxidase 1, palmitoyl [Source:MGI Symbol;Acc:MGI:1330812]	11	116062714	116089871	-1	7	ensembl_havana
ENSMUSG00000024127	Prepl	protein_coding	0.203145	1.15121	0.0623175	12551	13.6119	13.6443	13.7458	13.5427	3.25984	0.00111476	0.0156596	prolyl endopeptidase-like [Source:MGI Symbol;Acc:MGI:2441932]	17	85370898	85397669	-1	6	ensembl_havana
ENSMUSG00000015879	Fam184b	protein_coding	0.517418	1.43139	0.158797	135.682	7.01717	7.34633	7.60749	7.08518	3.25835	0.00112062	0.0157283	family with sequence similarity 184, member B [Source:MGI Symbol;Acc:MGI:2442958]	5	45687047	45796956	-1	2	ensembl_havana
ENSMUSG00000021615	Xrcc4	protein_coding	0.294167	1.22618	0.0903344	3058.04	11.5667	11.6551	11.8027	11.5076	3.25642	0.00112827	0.015822	X-ray repair complementing defective repair in Chinese hamster cells 4 [Source:MGI Symbol;Acc:MGI:1333799]	13	89922146	90237727	-1	4	ensembl_havana
ENSMUSG00000020303	Stc2	protein_coding	0.611235	1.52757	0.187721	913.229	9.75314	9.55612	9.87072	9.24152	3.25608	0.00112962	0.0158273	stanniocalcin 2 [Source:MGI Symbol;Acc:MGI:1316731]	11	31307307	31320074	-1	5	ensembl_havana
ENSMUSG00000109372	Gm19410	protein_coding	-1.39234	-2.62504	0.42766	16.5699	3.96841	4.18227	3.49442	4.87012	-3.25571	0.00113109	0.0158343	predicted gene, 19410 [Source:MGI Symbol;Acc:MGI:5011595]	8	36232944	36285201	1	1	havana
ENSMUSG00000019082	Slc25a22	protein_coding	0.758202	1.69138	0.232932	7779.72	12.8593	12.769	13.1267	12.4113	3.25503	0.00113379	0.0158507	solute carrier family 25 (mitochondrial carrier, glutamate), member 22 [Source:MGI Symbol;Acc:MGI:1915517]	7	141009657	141017805	-1	25	ensembl_havana
ENSMUSG00000038172	Ttc39b	protein_coding	-0.479973	-1.39472	0.14746	7566.75	12.8413	12.8806	12.6492	13.112	-3.25493	0.00113421	0.0158507	tetratricopeptide repeat domain 39B [Source:MGI Symbol;Acc:MGI:1917113]	4	83138537	83242492	-1	7	ensembl_havana
ENSMUSG00000042251	Pm20d1	protein_coding	-0.338016	-1.26402	0.103865	27660.5	14.7191	14.7388	14.5692	14.9084	-3.25437	0.00113643	0.015868	peptidase M20 domain containing 1 [Source:MGI Symbol;Acc:MGI:2442939]	1	131725119	131749211	1	4	ensembl_havana
ENSMUSG00000021136	Smoc1	protein_coding	-2.07779	-4.2216	0.638565	576.701	8.6656	8.61	7.6974	9.52261	-3.25385	0.00113854	0.0158838	SPARC related modular calcium binding 1 [Source:MGI Symbol;Acc:MGI:1929878]	12	81073582	81233188	1	3	ensembl_havana
ENSMUSG00000022000	Zc3h13	protein_coding	-0.29214	-1.22445	0.0898012	10246.8	13.3114	13.2847	13.1399	13.4296	-3.25318	0.0011412	0.0159073	zinc finger CCCH type containing 13 [Source:MGI Symbol;Acc:MGI:1914552]	14	75521813	75581866	1	4	ensembl_havana
ENSMUSG00000024900	Cpt1a	protein_coding	-0.311065	-1.24062	0.095632	132544	16.9845	17.1058	16.9509	17.2606	-3.25273	0.00114303	0.0159191	carnitine palmitoyltransferase 1a, liver [Source:MGI Symbol;Acc:MGI:1098296]	19	3372334	3435733	1	8	ensembl_havana
ENSMUSG00000029314	Gpat3	protein_coding	-0.470008	-1.38512	0.144571	3160.46	11.5968	11.7381	11.5087	11.9674	-3.25104	0.00114983	0.0160001	glycerol-3-phosphate acyltransferase 3 [Source:MGI Symbol;Acc:MGI:3603816]	5	100993579	101046968	1	5	ensembl_havana
ENSMUSG00000070498	Tmem132b	protein_coding	1.60015	3.03174	0.492341	60.0317	5.38528	6.19525	7.10086	5.28963	3.25008	0.00115374	0.0160408	transmembrane protein 132B [Source:MGI Symbol;Acc:MGI:3609245]	5	125608838	125869647	1	3	ensembl_havana
ENSMUSG00000028982	Slc25a33	protein_coding	-0.3293	-1.2564	0.101389	2403.83	11.2119	11.0702	10.9108	11.2295	-3.24788	0.0011627	0.0161516	solute carrier family 25, member 33 [Source:MGI Symbol;Acc:MGI:1917806]	4	149828493	149858734	-1	1	ensembl_havana
ENSMUSG00000114943	Gm8947	protein_coding	1.28186	2.43153	0.394891	1690.07	10.5359	10.682	11.3433	10.0207	3.24612	0.0011699	0.0162377	predicted gene 8947 [Source:MGI Symbol;Acc:MGI:3648958]	1	151068127	151069805	1	1	havana
ENSMUSG00000024395	Lims2	protein_coding	-0.511799	-1.42583	0.157718	7154.51	12.7629	12.5919	12.3377	12.846	-3.24503	0.0011744	0.0162732	LIM and senescent cell antigen like domains 2 [Source:MGI Symbol;Acc:MGI:2385067]	18	32055343	32091672	1	12	ensembl_havana
ENSMUSG00000052485	Tmem171	protein_coding	0.46289	1.3783	0.142647	1628.15	10.6333	10.6809	10.9148	10.4469	3.24501	0.00117446	0.0162732	transmembrane protein 171 [Source:MGI Symbol;Acc:MGI:2685751]	13	98822743	98831342	-1	2	ensembl_havana
ENSMUSG00000034612	Chst11	protein_coding	-0.340486	-1.26618	0.104998	31533.3	14.927	14.8242	14.6527	14.9956	-3.24278	0.00118368	0.0163759	carbohydrate sulfotransferase 11 [Source:MGI Symbol;Acc:MGI:1927166]	10	82821332	83031734	1	1	ensembl_havana
ENSMUSG00000059146	Ntrk3	protein_coding	-0.500523	-1.41473	0.154355	1135.97	10.1268	10.0883	9.82869	10.3479	-3.24267	0.00118417	0.0163759	neurotrophic tyrosine kinase, receptor, type 3 [Source:MGI Symbol;Acc:MGI:97385]	7	77825707	78387760	-1	20	ensembl_havana
ENSMUSG00000033520	Idi2	protein_coding	1.41835	2.67281	0.43745	28.1217	4.52757	4.95334	5.61873	4.28795	3.24232	0.00118559	0.0163759	isopentenyl-diphosphate delta isomerase 2 [Source:MGI Symbol;Acc:MGI:2444315]	13	9002899	9010981	1	1	ensembl_havana
ENSMUSG00000004665	Cnn2	protein_coding	-0.655281	-1.57492	0.202111	4750.89	12.1613	12.0575	11.7351	12.3799	-3.24219	0.00118616	0.0163759	calponin 2 [Source:MGI Symbol;Acc:MGI:105093]	10	79824418	79831896	1	2	ensembl_havana
ENSMUSG00000028394	Pole3	protein_coding	0.14448	1.10533	0.044565	9589.37	13.2252	13.2503	13.323	13.1775	3.24201	0.00118691	0.0163759	polymerase (DNA directed), epsilon 3 (p17 subunit) [Source:MGI Symbol;Acc:MGI:1933378]	4	62440886	62443305	-1	3	ensembl_havana
ENSMUSG00000025221	Kcnip2	protein_coding	0.919155	1.89101	0.283545	410.103	8.44617	8.21985	8.67238	7.76731	3.24165	0.0011884	0.0163826	Kv channel-interacting protein 2 [Source:MGI Symbol;Acc:MGI:2135916]	19	45780278	45804500	-1	11	ensembl_havana
ENSMUSG00000007877	Tcap	protein_coding	-1.86209	-3.63533	0.574474	11.6987	3.4707	3.14814	2.30129	3.995	-3.24138	0.00118954	0.0163844	titin-cap [Source:MGI Symbol;Acc:MGI:1330233]	11	98274637	98275779	1	1	ensembl_havana
ENSMUSG00000029260	Ugt2b34	protein_coding	0.355117	1.27909	0.109578	14197.2	13.7682	13.9099	14.0867	13.733	3.24077	0.00119206	0.0164052	UDP glucuronosyltransferase 2 family, polypeptide B34 [Source:MGI Symbol;Acc:MGI:2140962]	5	87037626	87054796	-1	2	ensembl_havana
ENSMUSG00000074227	Spint2	protein_coding	0.206678	1.15403	0.0637923	28756.9	14.804	14.7999	14.9032	14.6965	3.23986	0.00119587	0.0164437	serine protease inhibitor, Kunitz type 2 [Source:MGI Symbol;Acc:MGI:1338031]	7	28955748	28981337	-1	4	ensembl_havana
ENSMUSG00000053641	Dennd4a	protein_coding	0.269207	1.20515	0.083145	6422.5	12.6398	12.7324	12.8683	12.5965	3.2378	0.00120454	0.016549	DENN domain containing 4A [Source:MGI Symbol;Acc:MGI:2142979]	9	64718622	64826949	1	9	ensembl_havana
ENSMUSG00000025647	Shisa5	protein_coding	0.275679	1.21056	0.085171	32250	14.9682	15.0253	15.163	14.8876	3.23676	0.00120893	0.0165952	shisa family member 5 [Source:MGI Symbol;Acc:MGI:1915044]	9	108867633	108886845	1	19	ensembl_havana
ENSMUSG00000045555	Mettl24	protein_coding	-0.635301	-1.55326	0.196357	189.508	7.52659	7.67298	7.35372	7.99223	-3.23544	0.00121454	0.0166581	methyltransferase like 24 [Source:MGI Symbol;Acc:MGI:3045338]	10	40559278	40687079	1	1	ensembl_havana
ENSMUSG00000028018	Gstcd	protein_coding	0.197763	1.14692	0.061149	3258.54	11.6661	11.6214	11.7212	11.5216	3.23411	0.0012202	0.0167217	glutathione S-transferase, C-terminal domain containing [Source:MGI Symbol;Acc:MGI:1914803]	3	132687513	132797794	-1	6	ensembl_havana
ENSMUSG00000029669	Tspan12	protein_coding	0.215378	1.16101	0.0666101	10365.5	13.3295	13.303	13.4103	13.1958	3.23341	0.0012232	0.0167487	tetraspanin 12 [Source:MGI Symbol;Acc:MGI:1889818]	6	21771394	21852514	-1	6	ensembl_havana
ENSMUSG00000032267	Usp28	protein_coding	0.342282	1.26776	0.10587	2940.06	11.5098	11.5738	11.7445	11.4032	3.23305	0.00122476	0.0167559	ubiquitin specific peptidase 28 [Source:MGI Symbol;Acc:MGI:2442293]	9	48896675	48953817	1	10	ensembl_havana
ENSMUSG00000040055	Gjb6	protein_coding	-1.83798	-3.57509	0.568543	34.2778	4.81004	4.82989	4.06614	5.59364	-3.23279	0.00122586	0.0167569	gap junction protein, beta 6 [Source:MGI Symbol;Acc:MGI:107588]	14	57360760	57371068	-1	4	ensembl_havana
ENSMUSG00000038240	Pdss2	protein_coding	0.265002	1.20164	0.0819832	5789.91	12.493	12.5116	12.6446	12.3787	3.23239	0.00122758	0.0167662	prenyl (solanesyl) diphosphate synthase, subunit 2 [Source:MGI Symbol;Acc:MGI:1918615]	10	43097482	43340878	1	6	ensembl_havana
ENSMUSG00000030785	Cox6a2	protein_coding	-1.16919	-2.24885	0.361743	94.8628	6.41892	6.2231	5.65312	6.79308	-3.2321	0.00122884	0.0167694	cytochrome c oxidase subunit 6A2 [Source:MGI Symbol;Acc:MGI:104649]	7	127804607	127805559	-1	1	ensembl_havana
ENSMUSG00000042282	Gucy2f	protein_coding	1.01436	2.02	0.313876	218.506	7.62139	7.89303	8.42247	7.36358	3.23171	0.0012305	0.016778	guanylate cyclase 2f [Source:MGI Symbol;Acc:MGI:105119]	X	140864156	140979927	-1	1	ensembl_havana
ENSMUSG00000031328	Flna	protein_coding	-0.465389	-1.38069	0.144069	36067	15.1097	15.0225	14.7901	15.255	-3.23033	0.00123647	0.0168452	filamin, alpha [Source:MGI Symbol;Acc:MGI:95556]	X	73267067	73293426	-1	16	ensembl_havana
ENSMUSG00000031673	Cdh11	protein_coding	-0.80835	-1.75121	0.250384	3110.32	11.4757	11.719	11.3077	12.1302	-3.22845	0.00124464	0.0169423	cadherin 11 [Source:MGI Symbol;Acc:MGI:99217]	8	103358727	103512274	-1	3	ensembl_havana
ENSMUSG00000009291	Pttg1ip	protein_coding	0.162489	1.11922	0.050339	87296.3	16.4103	16.4013	16.4829	16.3198	3.2279	0.00124704	0.0169586	pituitary tumor-transforming 1 interacting protein [Source:MGI Symbol;Acc:MGI:2652132]	10	77417554	77434566	1	10	ensembl_havana
ENSMUSG00000055725	Paqr3	protein_coding	0.455568	1.37132	0.141143	817.59	9.65166	9.51769	9.73894	9.29643	3.22769	0.00124792	0.0169586	progestin and adipoQ receptor family member III [Source:MGI Symbol;Acc:MGI:2679683]	5	97230188	97259455	-1	6	ensembl_havana
ENSMUSG00000053897	Slc39a8	protein_coding	0.278296	1.21276	0.0863199	23597.9	14.5144	14.592	14.7306	14.4534	3.22401	0.0012641	0.0171641	solute carrier family 39 (metal ion transporter), member 8 [Source:MGI Symbol;Acc:MGI:1914797]	3	135531040	135594333	1	6	ensembl_havana
ENSMUSG00000051615	Rap2a	protein_coding	-0.148157	-1.10815	0.0459638	5657.12	12.4629	12.4249	12.3502	12.4996	-3.22333	0.00126708	0.0171902	RAS related protein 2a [Source:MGI Symbol;Acc:MGI:97855]	14	120715856	120744606	1	1	ensembl_havana
ENSMUSG00000050721	Plekho2	protein_coding	-0.339824	-1.2656	0.105439	1953.72	10.9125	10.9973	10.8243	11.1702	-3.22293	0.00126885	0.0171947	pleckstrin homology domain containing, family O member 2 [Source:MGI Symbol;Acc:MGI:2143132]	9	65459980	65487322	-1	4	ensembl_havana
ENSMUSG00000072115	Ang	protein_coding	0.72473	1.65259	0.224877	275.644	8.04426	8.16756	8.51298	7.82214	3.22278	0.00126953	0.0171947	angiogenin, ribonuclease, RNase A family, 5 [Source:MGI Symbol;Acc:MGI:88022]	14	51328607	51339466	1	2	ensembl_havana
ENSMUSG00000055737	Ghr	protein_coding	-0.271066	-1.2067	0.0841168	248817	17.9041	17.8808	17.7449	18.0166	-3.2225	0.00127079	0.0171975	growth hormone receptor [Source:MGI Symbol;Acc:MGI:95708]	15	3347242	3612974	-1	10	ensembl_havana
ENSMUSG00000022012	Enox1	protein_coding	-0.512215	-1.42624	0.159041	471.793	8.76206	8.21443	7.96266	8.4662	-3.22064	0.00127904	0.0172947	ecto-NOX disulfide-thiol exchanger 1 [Source:MGI Symbol;Acc:MGI:2444896]	14	77394203	77959200	1	7	ensembl_havana
ENSMUSG00000073771	Btbd19	protein_coding	-0.466952	-1.38219	0.145082	381.74	8.56012	8.5542	8.31248	8.79592	-3.21854	0.00128844	0.0174074	BTB (POZ) domain containing 19 [Source:MGI Symbol;Acc:MGI:1925861]	4	116976416	116982922	-1	9	ensembl_havana
ENSMUSG00000039954	Stk32a	protein_coding	-0.495608	-1.40991	0.154028	2202.19	11.0553	11.0454	10.8045	11.2863	-3.21766	0.00129243	0.0174467	serine/threonine kinase 32A [Source:MGI Symbol;Acc:MGI:2442403]	18	43340648	43451747	1	4	ensembl_havana
ENSMUSG00000028172	Tacr3	protein_coding	2.01684	4.04696	0.626976	12.9222	3.5125	3.56056	4.45942	2.6617	3.21677	0.00129643	0.0174862	tachykinin receptor 3 [Source:MGI Symbol;Acc:MGI:892968]	3	134534768	134640340	1	1	ensembl_havana
ENSMUSG00000093987	Gm21704	protein_coding	-5.87424	-58.6574	1.82688	10.586	2.12193	1.66304	0	3.32608	-3.21545	0.00130242	0.0175524	predicted gene, 21704 [Source:MGI Symbol;Acc:MGI:5435059]	Y	3367147	3410167	-1	2	ensembl_havana
ENSMUSG00000028132	Tlcd4	protein_coding	-0.392606	-1.31276	0.122123	14349.9	13.7806	13.8134	13.623	14.0038	-3.21485	0.00130514	0.0175746	TLC domain containing 4 [Source:MGI Symbol;Acc:MGI:1923195]	3	120995410	121076747	-1	8	ensembl_havana
ENSMUSG00000102918	Pcdhgc3	protein_coding	-0.604987	-1.52097	0.188226	3985.51	11.9077	11.868	11.5682	12.1677	-3.21414	0.00130834	0.017603	protocadherin gamma subfamily C, 3 [Source:MGI Symbol;Acc:MGI:1935201]	18	37939417	37974926	1	3	ensembl_havana
ENSMUSG00000024038	Ndufv3	protein_coding	0.310416	1.24007	0.0966016	37443.6	15.1801	15.2245	15.3827	15.0664	3.21336	0.0013119	0.0176364	NADH:ubiquinone oxidoreductase core subunit V3 [Source:MGI Symbol;Acc:MGI:1890894]	17	31739089	31750305	1	5	ensembl_havana
ENSMUSG00000025220	Oga	protein_coding	0.254366	1.19281	0.0791962	54597.7	15.7298	15.6669	15.7947	15.5392	3.21185	0.00131884	0.0177149	O-GlcNAcase [Source:MGI Symbol;Acc:MGI:1932139]	19	45738698	45772276	-1	6	ensembl_havana
ENSMUSG00000009013	Dynll1	protein_coding	0.395789	1.31566	0.123347	17478.1	14.0307	13.7529	13.9611	13.5448	3.20875	0.00133312	0.017892	dynein light chain LC8-type 1 [Source:MGI Symbol;Acc:MGI:1861457]	5	115435169	115439058	-1	6	ensembl_havana
ENSMUSG00000017428	Psmd11	protein_coding	0.224984	1.16876	0.0701604	28569.5	14.7975	14.754	14.8673	14.6407	3.20671	0.00134264	0.0180049	proteasome (prosome, macropain) 26S subunit, non-ATPase, 11 [Source:MGI Symbol;Acc:MGI:1916327]	11	80319441	80364074	1	15	ensembl_havana
ENSMUSG00000059474	Mbtd1	protein_coding	0.238747	1.17997	0.0744666	11678.1	13.4955	13.6751	13.7947	13.5554	3.20609	0.00134552	0.0180223	mbt domain containing 1 [Source:MGI Symbol;Acc:MGI:2143977]	11	93776678	93837811	1	14	ensembl_havana
ENSMUSG00000028544	Slc5a9	protein_coding	0.325451	1.25306	0.101515	14753.2	13.8241	13.8336	13.9978	13.6693	3.20595	0.00134616	0.0180223	solute carrier family 5 (sodium/glucose cotransporter), member 9 [Source:MGI Symbol;Acc:MGI:2140201]	4	111732572	111760115	-1	8	ensembl_havana
ENSMUSG00000030877	Mfsd13b	protein_coding	0.547122	1.46117	0.170721	271.69	8.05178	8.05218	8.31541	7.78894	3.20477	0.00135168	0.0180814	major facilitator superfamily domain containing 13B [Source:MGI Symbol;Acc:MGI:1921716]	7	120581732	120614010	1	5	ensembl_havana
ENSMUSG00000039304	Tnfsf10	protein_coding	-0.429065	-1.34636	0.133894	31061.3	14.8914	15.0292	14.8129	15.2456	-3.2045	0.00135297	0.0180837	tumor necrosis factor (ligand) superfamily, member 10 [Source:MGI Symbol;Acc:MGI:107414]	3	27371177	27396576	1	2	ensembl_havana
ENSMUSG00000026674	Ddr2	protein_coding	-0.608724	-1.52491	0.190002	5848.08	12.4458	12.3698	12.058	12.6816	-3.20378	0.00135637	0.0181143	discoidin domain receptor family, member 2 [Source:MGI Symbol;Acc:MGI:1345277]	1	169799876	169938331	-1	6	ensembl_havana
ENSMUSG00000056050	Mia3	protein_coding	-0.191044	-1.14159	0.0596426	35900.3	15.1228	15.0546	14.9594	15.1497	-3.20315	0.00135932	0.0181388	MIA SH3 domain ER export factor 3 [Source:MGI Symbol;Acc:MGI:2443183]	1	183107682	183150894	-1	3	ensembl_havana
ENSMUSG00000032606	Nicn1	protein_coding	0.24106	1.18186	0.0752691	8625.52	13.0657	13.0702	13.1908	12.9496	3.20265	0.00136171	0.0181558	nicolin 1 [Source:MGI Symbol;Acc:MGI:1913507]	9	108167628	108173697	1	4	ensembl_havana
ENSMUSG00000022010	Tsc22d1	protein_coding	-0.331991	-1.25875	0.103678	66356.3	15.9684	15.6534	15.4888	15.818	-3.20214	0.00136411	0.0181729	TSC22 domain family, member 1 [Source:MGI Symbol;Acc:MGI:109127]	14	76652401	76745205	1	16	ensembl_havana
ENSMUSG00000028345	Tex10	protein_coding	0.294209	1.22621	0.0919005	3585.91	11.7981	11.8422	11.9899	11.6946	3.20139	0.00136767	0.0182053	testis expressed gene 10 [Source:MGI Symbol;Acc:MGI:1344413]	4	48430858	48473459	-1	6	ensembl_havana
ENSMUSG00000020072	Pbld2	protein_coding	-0.30557	-1.23591	0.0955	8550.59	13.0333	13.022	12.8742	13.1698	-3.19969	0.00137576	0.0182914	phenazine biosynthesis-like protein domain containing 2 [Source:MGI Symbol;Acc:MGI:1914557]	10	62860094	62894592	1	3	ensembl_havana
ENSMUSG00000020743	Mif4gd	protein_coding	0.246949	1.1867	0.0771824	9189.56	13.1484	13.0469	13.1686	12.9253	3.19956	0.00137639	0.0182914	MIF4G domain containing [Source:MGI Symbol;Acc:MGI:1916924]	11	115498744	115503795	-1	10	ensembl_havana
ENSMUSG00000041669	Prima1	protein_coding	-1.37294	-2.58999	0.429355	494.163	8.7658	8.54726	7.83758	9.25695	-3.19769	0.00138531	0.018395	proline rich membrane anchor 1 [Source:MGI Symbol;Acc:MGI:1926097]	12	103163167	103208409	-1	5	ensembl_havana
ENSMUSG00000003484	Cyp4f18	protein_coding	-0.808838	-1.7518	0.253071	111.83	6.74825	6.53003	6.11823	6.94182	-3.19609	0.00139305	0.0184827	cytochrome P450, family 4, subfamily f, polypeptide 18 [Source:MGI Symbol;Acc:MGI:1919304]	8	72742326	72763470	-1	3	ensembl_havana
ENSMUSG00000056153	Socs6	protein_coding	0.225911	1.16952	0.070693	9647.61	13.2309	13.2044	13.3158	13.0929	3.19567	0.00139509	0.0184946	suppressor of cytokine signaling 6 [Source:MGI Symbol;Acc:MGI:1924885]	18	88683348	88945605	-1	9	ensembl_havana
ENSMUSG00000068373	D430041D05Rik	protein_coding	-1.09283	-2.13292	0.342013	72.8202	6.00971	5.53233	5.0451	6.01955	-3.1953	0.00139687	0.0185031	RIKEN cDNA D430041D05 gene [Source:MGI Symbol;Acc:MGI:2181743]	2	103973418	104241358	-1	7	ensembl_havana
ENSMUSG00000024758	Rtn3	protein_coding	0.235175	1.17705	0.0736117	107387	16.7076	16.7252	16.8431	16.6073	3.19481	0.00139925	0.0185196	reticulon 3 [Source:MGI Symbol;Acc:MGI:1339970]	19	7403266	7460646	-1	5	ensembl_havana
ENSMUSG00000015839	Nfe2l2	protein_coding	0.242427	1.18298	0.0758965	27454	14.7393	14.7066	14.8275	14.5856	3.19418	0.00140227	0.0185444	nuclear factor, erythroid derived 2, like 2 [Source:MGI Symbol;Acc:MGI:108420]	2	75505857	75534985	-1	2	ensembl_havana
ENSMUSG00000040751	Lat2	protein_coding	-0.463862	-1.37923	0.145245	462.602	8.83678	8.80937	8.57355	9.0452	-3.19365	0.00140487	0.0185638	linker for activation of T cells family, member 2 [Source:MGI Symbol;Acc:MGI:1926479]	5	134628876	134643879	-1	10	ensembl_havana
ENSMUSG00000056121	Fez2	protein_coding	-0.18065	-1.13339	0.0565734	12453.9	13.6001	13.5835	13.4922	13.6748	-3.1932	0.00140704	0.0185722	fasciculation and elongation protein zeta 2 (zygin II) [Source:MGI Symbol;Acc:MGI:2675856]	17	78676641	78725581	-1	8	ensembl_havana
ENSMUSG00000025082	Vwa2	protein_coding	0.397261	1.31701	0.124414	5664.77	12.4234	12.4165	12.6195	12.2135	3.19305	0.0014078	0.0185722	von Willebrand factor A domain containing 2 [Source:MGI Symbol;Acc:MGI:2684334]	19	56862681	56900510	1	1	ensembl_havana
ENSMUSG00000042498	Radx	protein_coding	0.789038	1.72792	0.24713	572.981	9.06834	9.14517	9.56482	8.72551	3.19281	0.00140896	0.0185725	RPA1 related single stranded DNA binding protein, X-linked [Source:MGI Symbol;Acc:MGI:2147848]	X	138381116	138455331	1	3	ensembl_havana
ENSMUSG00000031845	Bco1	protein_coding	-0.719763	-1.64691	0.225492	572.96	9.06641	9.1356	8.78619	9.485	-3.19197	0.00141308	0.0186005	beta-carotene oxygenase 1 [Source:MGI Symbol;Acc:MGI:1926923]	8	117822593	117860459	1	2	ensembl_havana
ENSMUSG00000043003	Rasef	protein_coding	0.454819	1.37061	0.142491	901.184	9.79424	9.78523	10.0033	9.56711	3.19191	0.00141337	0.0186005	RAS and EF hand domain containing [Source:MGI Symbol;Acc:MGI:2448565]	4	73632816	73709231	-1	3	ensembl_havana
ENSMUSG00000032380	Dapk2	protein_coding	-0.774503	-1.7106	0.242762	1192.65	10.1448	10.195	9.80966	10.5803	-3.19037	0.00142089	0.0186842	death-associated protein kinase 2 [Source:MGI Symbol;Acc:MGI:1341297]	9	66065505	66179524	1	5	ensembl_havana
ENSMUSG00000041440	Gk5	protein_coding	0.457152	1.37283	0.143302	12969.2	13.6396	13.5509	13.7846	13.3171	3.19012	0.00142213	0.0186855	glycerol kinase 5 (putative) [Source:MGI Symbol;Acc:MGI:2443336]	9	96001415	96066661	1	5	ensembl_havana
ENSMUSG00000028832	Stmn1	protein_coding	0.287638	1.22064	0.090176	7942.29	12.9462	12.9721	13.1179	12.8263	3.18974	0.00142401	0.0186926	stathmin 1 [Source:MGI Symbol;Acc:MGI:96739]	4	134195631	134201154	1	5	ensembl_havana
ENSMUSG00000027848	Olfml3	protein_coding	-0.826428	-1.77329	0.259105	6336.28	12.5205	12.5149	12.0989	12.9308	-3.18954	0.00142498	0.0186926	olfactomedin-like 3 [Source:MGI Symbol;Acc:MGI:1914877]	3	103629538	103645317	-1	3	ensembl_havana
ENSMUSG00000009687	Fxyd5	protein_coding	-0.350255	-1.27479	0.109835	1984.68	10.9381	10.9013	10.7249	11.0777	-3.18893	0.00142799	0.0187171	FXYD domain-containing ion transport regulator 5 [Source:MGI Symbol;Acc:MGI:1201785]	7	30732147	30741906	-1	14	ensembl_havana
ENSMUSG00000033610	Pank1	protein_coding	-0.354361	-1.27842	0.111212	138316	17.031	17.1729	16.9977	17.348	-3.18635	0.00144079	0.0188696	pantothenate kinase 1 [Source:MGI Symbol;Acc:MGI:1922985]	19	34784340	34856855	-1	4	ensembl_havana
ENSMUSG00000026743	Mllt10	protein_coding	0.257955	1.19578	0.0809954	17399.4	14.0809	14.0736	14.2061	13.9411	3.18481	0.0014485	0.0189553	myeloid/lymphoid or mixed-lineage leukemia; translocated to, 10 [Source:MGI Symbol;Acc:MGI:1329038]	2	18060048	18217199	1	11	ensembl_havana
ENSMUSG00000057228	Aadat	protein_coding	0.414672	1.333	0.130224	128323	16.9485	16.8961	17.1159	16.6763	3.18431	0.00145099	0.0189726	aminoadipate aminotransferase [Source:MGI Symbol;Acc:MGI:1345167]	8	60958966	60998711	1	3	ensembl_havana
ENSMUSG00000050840	Cdh20	protein_coding	1.77505	3.42249	0.557559	35.5985	4.81107	5.1341	6.01201	4.25619	3.1836	0.00145455	0.0190038	cadherin 20 [Source:MGI Symbol;Acc:MGI:1346069]	1	104696254	104923206	1	1	ensembl_havana
ENSMUSG00000036533	Cdc42ep3	protein_coding	-0.692489	-1.61607	0.217631	2898.71	11.4352	11.4474	11.0988	11.796	-3.18194	0.00146293	0.0190951	CDC42 effector protein (Rho GTPase binding) 3 [Source:MGI Symbol;Acc:MGI:2384718]	17	79641156	79662520	-1	2	ensembl_havana
ENSMUSG00000035235	Trim13	protein_coding	0.334575	1.26101	0.105154	3774.58	11.8666	11.8662	12.0378	11.6945	3.18175	0.00146388	0.0190951	tripartite motif-containing 13 [Source:MGI Symbol;Acc:MGI:1913847]	14	61835696	61843395	1	2	ensembl_havana
ENSMUSG00000031467	Agpat5	protein_coding	0.180187	1.13303	0.0566474	7073.37	12.7838	12.8029	12.8929	12.713	3.18086	0.0014684	0.0191387	1-acylglycerol-3-phosphate O-acyltransferase 5 (lysophosphatidic acid acyltransferase, epsilon) [Source:MGI Symbol;Acc:MGI:1196345]	8	18896293	18941377	1	2	ensembl_havana
ENSMUSG00000041351	Rap1gap	protein_coding	-0.401767	-1.32113	0.126406	17927.2	14.1141	14.079	13.8786	14.2795	-3.1784	0.00148093	0.0192864	Rap1 GTPase-activating protein [Source:MGI Symbol;Acc:MGI:109338]	4	137392037	137457172	1	14	ensembl_havana
ENSMUSG00000022494	Shisa9	protein_coding	0.776302	1.71273	0.244401	84.3478	6.36681	6.30805	6.68334	5.93277	3.17634	0.00149146	0.0194081	shisa family member 9 [Source:MGI Symbol;Acc:MGI:1919805]	16	11801977	12088766	1	6	ensembl_havana
ENSMUSG00000058454	Dhcr7	protein_coding	-0.355895	-1.27978	0.112114	6180.08	12.5694	12.6232	12.4527	12.7937	-3.17442	0.00150137	0.0195214	7-dehydrocholesterol reductase [Source:MGI Symbol;Acc:MGI:1298378]	7	143376882	143402147	1	13	ensembl_havana
ENSMUSG00000026249	Serpine2	protein_coding	-0.465259	-1.38057	0.146592	4742.12	12.1752	12.1257	11.894	12.3575	-3.17384	0.00150435	0.0195445	serine (or cysteine) peptidase inhibitor, clade E, member 2 [Source:MGI Symbol;Acc:MGI:101780]	1	79771914	79838897	-1	6	ensembl_havana
ENSMUSG00000036751	Cox6b1	protein_coding	-0.157018	-1.11498	0.0494905	69804.4	16.0892	16.0813	16.0029	16.1598	-3.17269	0.00151034	0.0196052	cytochrome c oxidase, subunit 6B1 [Source:MGI Symbol;Acc:MGI:107460]	7	30316286	30325576	-1	4	ensembl_havana
ENSMUSG00000074622	Mafb	protein_coding	-0.642769	-1.56132	0.202612	3482.82	11.6721	11.4957	11.1768	11.8145	-3.17241	0.00151179	0.0196052	v-maf musculoaponeurotic fibrosarcoma oncogene family, protein B (avian) [Source:MGI Symbol;Acc:MGI:104555]	2	160205623	160208985	-1	1	ensembl_havana
ENSMUSG00000025971	Maip1	protein_coding	0.160892	1.11798	0.0507185	6039.96	12.5561	12.638	12.7195	12.5564	3.17225	0.00151264	0.0196052	matrix AAA peptidase interacting protein 1 [Source:MGI Symbol;Acc:MGI:1915365]	1	57445487	57457112	1	2	ensembl_havana
ENSMUSG00000004105	Angptl2	protein_coding	-0.439512	-1.35615	0.138614	11462	13.4418	13.249	13.0314	13.4665	-3.17077	0.00152036	0.0196879	angiopoietin-like 2 [Source:MGI Symbol;Acc:MGI:1347002]	2	33106081	33137729	1	4	ensembl_havana
ENSMUSG00000027952	Pmvk	protein_coding	0.340612	1.26629	0.10743	3459.42	11.7401	11.6209	11.7922	11.4495	3.17056	0.00152144	0.0196879	phosphomevalonate kinase [Source:MGI Symbol;Acc:MGI:1915853]	3	89361848	89376320	1	4	ensembl_havana
ENSMUSG00000049176	Frmpd4	protein_coding	0.429155	1.34644	0.135452	482.374	8.89953	8.95249	9.16744	8.73753	3.16832	0.00153323	0.0198247	FERM and PDZ domain containing 4 [Source:MGI Symbol;Acc:MGI:3042378]	X	166254305	167360227	-1	7	ensembl_havana
ENSMUSG00000034412	Tbc1d10a	protein_coding	-0.420149	-1.33807	0.132662	7880.65	12.9264	12.8834	12.6723	13.0946	-3.16708	0.00153981	0.0198818	TBC1 domain family, member 10a [Source:MGI Symbol;Acc:MGI:2144164]	11	4136789	4165505	1	6	ensembl_havana
ENSMUSG00000070985	Acnat1	protein_coding	0.635933	1.55394	0.200799	5179.05	12.2834	12.2359	12.5495	11.9223	3.16702	0.00154009	0.0198818	acyl-coenzyme A amino acid N-acyltransferase 1 [Source:MGI Symbol;Acc:MGI:2140197]	4	49447105	49473912	-1	4	ensembl_havana
ENSMUSG00000026832	Cytip	protein_coding	0.238158	1.17949	0.0752799	6120.44	12.5679	12.4612	12.5793	12.3431	3.16364	0.00155812	0.0200932	cytohesin 1 interacting protein [Source:MGI Symbol;Acc:MGI:2183535]	2	58019149	58085544	-1	8	ensembl_havana
ENSMUSG00000054619	Mettl7a1	protein_coding	-0.168355	-1.12378	0.0532181	115401	16.8093	16.821	16.7373	16.9047	-3.16348	0.00155894	0.0200932	methyltransferase like 7A1 [Source:MGI Symbol;Acc:MGI:1916523]	15	100202021	100226543	1	8	ensembl_havana
ENSMUSG00000029063	Nadk	protein_coding	-0.207339	-1.15456	0.0655574	59912.2	15.8611	15.7924	15.6891	15.8958	-3.16271	0.00156309	0.0201306	NAD kinase [Source:MGI Symbol;Acc:MGI:2183149]	4	155646835	155675458	1	8	ensembl_havana
ENSMUSG00000063089	Klk1b8	protein_coding	-0.757308	-1.69033	0.239497	63.2107	5.94917	5.86495	5.49575	6.23416	-3.16208	0.00156648	0.0201584	kallikrein 1-related peptidase b8 [Source:MGI Symbol;Acc:MGI:892018]	7	43600088	43604365	1	1	ensembl_havana
ENSMUSG00000071856	Mcc	protein_coding	0.308264	1.23822	0.0975345	4248.79	12.0447	12.0382	12.1931	11.8833	3.16056	0.00157465	0.0202426	mutated in colorectal cancers [Source:MGI Symbol;Acc:MGI:96930]	18	44558127	44945249	-1	5	ensembl_havana
ENSMUSG00000026737	Pip4k2a	protein_coding	-0.328194	-1.25544	0.103846	3779.37	11.8687	11.8518	11.6879	12.0156	-3.1604	0.00157552	0.0202426	phosphatidylinositol-5-phosphate 4-kinase, type II, alpha [Source:MGI Symbol;Acc:MGI:1298206]	2	18847066	19002937	-1	3	ensembl_havana
ENSMUSG00000031283	Chrdl1	protein_coding	0.580676	1.49555	0.183757	4946.01	12.2198	12.3463	12.65	12.0425	3.16002	0.00157758	0.0202531	chordin-like 1 [Source:MGI Symbol;Acc:MGI:1933172]	X	142068670	142177258	-1	5	ensembl_havana
ENSMUSG00000040430	Pitpnc1	protein_coding	-0.308498	-1.23842	0.0976566	21491.3	14.376	14.3664	14.2117	14.5211	-3.15901	0.00158308	0.0203077	phosphatidylinositol transfer protein, cytoplasmic 1 [Source:MGI Symbol;Acc:MGI:1919045]	11	107098718	107361525	-1	4	ensembl_havana
ENSMUSG00000029363	Rfc5	protein_coding	0.283284	1.21696	0.089685	3396.68	11.7147	11.8597	12.0006	11.7188	3.15865	0.00158499	0.0203119	replication factor C (activator 1) 5 [Source:MGI Symbol;Acc:MGI:1919401]	5	117516168	117527112	-1	6	ensembl_havana
ENSMUSG00000024232	Bambi	protein_coding	-0.42726	-1.34468	0.135274	989.849	9.93344	9.85802	9.64526	10.0708	-3.15849	0.00158591	0.0203119	BMP and activin membrane-bound inhibitor [Source:MGI Symbol;Acc:MGI:1915260]	18	3507923	3516404	1	1	ensembl_havana
ENSMUSG00000022895	Ets2	protein_coding	-0.207517	-1.1547	0.0657149	14771.4	13.8431	13.8395	13.7357	13.9434	-3.15783	0.00158947	0.0203415	E26 avian leukemia oncogene 2, 3' domain [Source:MGI Symbol;Acc:MGI:95456]	16	95502942	95522095	1	6	ensembl_havana
ENSMUSG00000032452	Clstn2	protein_coding	-0.567207	-1.48165	0.179674	676.381	9.32913	9.39275	9.10123	9.68427	-3.15687	0.0015947	0.0203924	calsyntenin 2 [Source:MGI Symbol;Acc:MGI:1929897]	9	97326448	97915234	-1	2	ensembl_havana
ENSMUSG00000030793	Pycard	protein_coding	0.318869	1.24735	0.101155	2550.05	11.2896	11.2765	11.4386	11.1143	3.15228	0.00162	0.0206996	PYD and CARD domain containing [Source:MGI Symbol;Acc:MGI:1931465]	7	127588880	127593039	-1	2	ensembl_havana
ENSMUSG00000030763	Lcmt1	protein_coding	0.202614	1.15078	0.0642943	6473.52	12.655	12.6995	12.8013	12.5978	3.15135	0.00162518	0.0207494	leucine carboxyl methyltransferase 1 [Source:MGI Symbol;Acc:MGI:1353593]	7	122969007	123029581	1	6	ensembl_havana
ENSMUSG00000032363	Adamts7	protein_coding	-0.559118	-1.47337	0.177459	762.543	9.53068	9.68961	9.40628	9.97294	-3.15068	0.00162891	0.0207808	a disintegrin-like and metallopeptidase (reprolysin type) with thrombospondin type 1 motif, 7 [Source:MGI Symbol;Acc:MGI:1347346]	9	90045122	90090124	1	8	ensembl_havana
ENSMUSG00000024863	Mbl2	protein_coding	1.01269	2.01767	0.321858	77.4447	6.18572	6.1325	6.63022	5.63478	3.1464	0.00165296	0.021071	mannose-binding lectin (protein C) 2 [Source:MGI Symbol;Acc:MGI:96924]	19	30210342	30217087	1	1	ensembl_havana
ENSMUSG00000051985	Igfn1	protein_coding	1.10387	2.14931	0.351009	348.341	8.08026	8.00323	8.5689	7.43756	3.14486	0.00166169	0.0211657	immunoglobulin-like and fibronectin type III domain containing 1 [Source:MGI Symbol;Acc:MGI:3045352]	1	135881316	135934080	-1	3	ensembl_havana
ENSMUSG00000027359	Slc27a2	protein_coding	-0.275088	-1.21007	0.0875024	959842	19.8549	19.8319	19.6968	19.9671	-3.14378	0.00166783	0.0212272	solute carrier family 27 (fatty acid transporter), member 2 [Source:MGI Symbol;Acc:MGI:1347099]	2	126394327	126430163	1	4	ensembl_havana
ENSMUSG00000029843	Slc13a4	protein_coding	-0.486992	-1.40152	0.155013	2287.94	11.1046	11.1003	10.8582	11.3423	-3.14162	0.00168015	0.0213674	solute carrier family 13 (sodium/sulfate symporters), member 4 [Source:MGI Symbol;Acc:MGI:2442367]	6	35244892	35285066	-1	3	ensembl_havana
ENSMUSG00000032076	Cadm1	protein_coding	-0.192697	-1.1429	0.0613511	8510.06	13.0437	13.0995	13.0031	13.1959	-3.14089	0.00168434	0.0214039	cell adhesion molecule 1 [Source:MGI Symbol;Acc:MGI:1889272]	9	47441471	47769413	1	11	ensembl_havana
ENSMUSG00000047910	Pcdhb16	protein_coding	-0.573893	-1.48853	0.182737	301.094	8.20305	8.2585	7.97091	8.54609	-3.14054	0.00168637	0.021413	protocadherin beta 16 [Source:MGI Symbol;Acc:MGI:2136752]	18	37610867	37616091	1	1	ensembl_havana
ENSMUSG00000042524	Sun2	protein_coding	-0.289893	-1.22255	0.0923153	8771.61	13.0909	13.0687	12.9215	13.2158	-3.14025	0.00168806	0.0214177	Sad1 and UNC84 domain containing 2 [Source:MGI Symbol;Acc:MGI:2443011]	15	79608271	79626737	-1	10	ensembl_havana
ENSMUSG00000036611	Eepd1	protein_coding	-0.576238	-1.49096	0.183562	682.571	9.3715	9.36248	9.0722	9.65277	-3.1392	0.00169407	0.0214684	endonuclease/exonuclease/phosphatase family domain containing 1 [Source:MGI Symbol;Acc:MGI:1914734]	9	25392843	25515406	1	2	ensembl_havana
ENSMUSG00000034424	Gcsh	protein_coding	0.37633	1.29804	0.119885	32534.9	14.9692	15.0446	15.2364	14.8528	3.1391	0.0016947	0.0214684	glycine cleavage system protein H (aminomethyl carrier) [Source:MGI Symbol;Acc:MGI:1915383]	8	117708549	117720276	-1	2	ensembl_havana
ENSMUSG00000022408	Fam83f	protein_coding	0.46681	1.38205	0.148726	603.255	9.19657	9.11269	9.3455	8.87987	3.13872	0.00169686	0.0214791	family with sequence similarity 83, member F [Source:MGI Symbol;Acc:MGI:2146227]	15	80556048	80584626	1	1	ensembl_havana
ENSMUSG00000032434	Cmtm6	protein_coding	0.32955	1.25662	0.105055	124744	16.9153	16.9516	17.1155	16.7877	3.13692	0.00170731	0.021581	CKLF-like MARVEL transmembrane domain containing 6 [Source:MGI Symbol;Acc:MGI:2447165]	9	114560184	114578412	1	2	ensembl_havana
ENSMUSG00000021876	Rnase4	protein_coding	0.571651	1.48622	0.182236	2841.42	11.4304	11.4936	11.7557	11.2314	3.13688	0.00170757	0.021581	ribonuclease, RNase A family 4 [Source:MGI Symbol;Acc:MGI:1926217]	14	51328534	51343608	1	2	ensembl_havana
ENSMUSG00000030431	Tmem238	protein_coding	-0.474832	-1.38976	0.151394	572.523	9.14182	9.10723	8.87267	9.34179	-3.1364	0.00171038	0.0215997	transmembrane protein 238 [Source:MGI Symbol;Acc:MGI:1922935]	7	4787556	4792655	-1	2	ensembl_havana
ENSMUSG00000021763	Cspg4b	protein_coding	-0.460612	-1.37613	0.146904	9891.76	13.2331	13.3601	13.1332	13.5869	-3.13547	0.00171578	0.021651	chondroitin sulfate proteoglycan 4B [Source:MGI Symbol;Acc:MGI:3040697]	13	113429693	113516245	1	3	ensembl_havana
ENSMUSG00000007891	Ctsd	protein_coding	-0.235414	-1.17724	0.0751108	150165	17.1884	17.1643	17.0486	17.2801	-3.13422	0.0017231	0.0217266	cathepsin D [Source:MGI Symbol;Acc:MGI:88562]	7	141929648	141941775	-1	3	ensembl_havana
ENSMUSG00000036961	Wnt8b	protein_coding	-1.29657	-2.45645	0.413841	32.9864	4.84852	5.21626	4.58709	5.84543	-3.13302	0.00173016	0.0217987	wingless-type MMTV integration site family, member 8B [Source:MGI Symbol;Acc:MGI:109485]	19	44481911	44502712	1	2	ensembl_havana
ENSMUSG00000008658	Rbfox1	protein_coding	-0.647453	-1.5664	0.206723	352.92	8.41616	8.40178	8.09297	8.71058	-3.13199	0.00173626	0.0218333	RNA binding protein, fox-1 homolog (C. elegans) 1 [Source:MGI Symbol;Acc:MGI:1926224]	16	5703219	7229390	1	8	ensembl_havana
ENSMUSG00000025702	Marchf8	protein_coding	0.187053	1.13844	0.0597281	81611.8	16.3138	16.3104	16.4041	16.2167	3.13174	0.00173775	0.0218333	membrane associated ring-CH-type finger 8 [Source:MGI Symbol;Acc:MGI:1919029]	6	116314985	116386501	1	16	ensembl_havana
ENSMUSG00000062070	Pgk1	protein_coding	-0.229356	-1.17231	0.0732369	160765	17.2803	17.2596	17.1461	17.3731	-3.1317	0.00173796	0.0218333	phosphoglycerate kinase 1 [Source:MGI Symbol;Acc:MGI:97555]	X	105230706	105247305	1	3	ensembl_havana
ENSMUSG00000041975	Mettl8	protein_coding	0.214315	1.16015	0.0684352	6592.89	12.6827	12.7036	12.8113	12.5959	3.13165	0.00173828	0.0218333	methyltransferase like 8 [Source:MGI Symbol;Acc:MGI:2385142]	2	70794905	70885927	-1	11	ensembl_havana
ENSMUSG00000021871	Gm49342	protein_coding	0.33843	1.26438	0.108125	7907.05	12.9358	12.9957	13.1701	12.8214	3.12999	0.00174811	0.0219398	predicted gene, 49342 [Source:MGI Symbol;Acc:MGI:6121535]	14	51181974	51200593	1	1	havana
ENSMUSG00000030342	Cd9	protein_coding	0.289211	1.22197	0.0924143	15827.1	13.9359	13.9703	14.1174	13.8232	3.12951	0.00175099	0.021959	CD9 antigen [Source:MGI Symbol;Acc:MGI:88348]	6	125437229	125471754	-1	3	ensembl_havana
ENSMUSG00000020973	Dnaaf2	protein_coding	0.329358	1.25645	0.105288	839.355	9.69918	9.80727	9.9789	9.63565	3.12815	0.0017591	0.0220437	dynein, axonemal assembly factor 2 [Source:MGI Symbol;Acc:MGI:1923566]	12	69235861	69245203	-1	1	ensembl_havana
ENSMUSG00000061353	Cxcl12	protein_coding	-0.740244	-1.67046	0.236683	46090.3	15.388	15.1563	14.7824	15.5302	-3.12758	0.00176255	0.0220695	chemokine (C-X-C motif) ligand 12 [Source:MGI Symbol;Acc:MGI:103556]	6	117145496	117158328	1	4	ensembl_havana
ENSMUSG00000056313	Tcim	protein_coding	0.320139	1.24845	0.102369	12227	13.5517	13.3477	13.5065	13.1888	3.12731	0.00176416	0.0220695	transcriptional and immune response regulator [Source:MGI Symbol;Acc:MGI:1916318]	8	24927196	24929000	-1	1	ensembl_havana
ENSMUSG00000050332	Amer1	protein_coding	0.236851	1.17842	0.0757407	5002.33	12.2827	12.3446	12.4632	12.226	3.12713	0.00176524	0.0220695	APC membrane recruitment 1 [Source:MGI Symbol;Acc:MGI:1919595]	X	94463924	94488478	-1	1	ensembl_havana
ENSMUSG00000031594	Fgl1	protein_coding	-0.593942	-1.50937	0.190011	303.591	8.20214	8.27387	7.97804	8.56971	-3.12582	0.00177308	0.0221506	fibrinogen-like protein 1 [Source:MGI Symbol;Acc:MGI:102795]	8	41644471	41668193	-1	2	ensembl_havana
ENSMUSG00000060935	Tmem263	protein_coding	0.283539	1.21718	0.0907237	3214.08	11.6421	11.6672	11.8096	11.5249	3.1253	0.00177624	0.022155	transmembrane protein 263 [Source:MGI Symbol;Acc:MGI:2143652]	10	84938491	84956482	1	2	ensembl_havana
ENSMUSG00000037542	Aldh8a1	protein_coding	0.185529	1.13723	0.0593672	130722	16.9928	16.9485	17.0419	16.8552	3.12511	0.00177738	0.022155	aldehyde dehydrogenase 8 family, member A1 [Source:MGI Symbol;Acc:MGI:2653900]	10	21253190	21272484	1	3	ensembl_havana
ENSMUSG00000037172	Dennd11	protein_coding	0.262037	1.19917	0.0838531	8225.87	12.9965	13.0975	13.2274	12.9677	3.12495	0.00177837	0.022155	DENN domain containing 11 [Source:MGI Symbol;Acc:MGI:2444256]	6	40378309	40413069	-1	4	ensembl_havana
ENSMUSG00000038286	Bphl	protein_coding	0.21941	1.16426	0.0702144	77665.6	16.24	16.28	16.3899	16.1701	3.12486	0.00177889	0.022155	biphenyl hydrolase-like (serine hydrolase, breast epithelial mucin-associated antigen) [Source:MGI Symbol;Acc:MGI:1915271]	13	34221580	34258057	1	6	ensembl_havana
ENSMUSG00000029238	Clock	protein_coding	0.473859	1.38882	0.151671	32393.9	14.9554	14.8798	15.1185	14.6411	3.12425	0.00178259	0.0221841	circadian locomotor output cycles kaput [Source:MGI Symbol;Acc:MGI:99698]	5	76357715	76452639	-1	6	ensembl_havana
ENSMUSG00000039193	Nlrc4	protein_coding	-0.535719	-1.44966	0.171539	2637.16	11.2838	11.32	11.0644	11.5756	-3.12302	0.00179003	0.0222597	NLR family, CARD domain containing 4 [Source:MGI Symbol;Acc:MGI:3036243]	17	74732433	74766137	-1	3	ensembl_havana
ENSMUSG00000037533	Rapgef6	protein_coding	0.251722	1.19063	0.0806635	11748.1	13.5143	13.5469	13.6727	13.4211	3.12064	0.00180457	0.0224233	Rap guanine nucleotide exchange factor (GEF) 6 [Source:MGI Symbol;Acc:MGI:2384761]	11	54413673	54590111	1	13	ensembl_havana
ENSMUSG00000034071	Zfp551	protein_coding	0.418722	1.33674	0.134206	798.836	9.61924	9.75936	9.97142	9.5473	3.11999	0.00180855	0.0224556	zinc finger protein 551 [Source:MGI Symbol;Acc:MGI:3588205]	7	12149080	12156678	-1	3	ensembl_havana
ENSMUSG00000059325	Hopx	protein_coding	-0.437841	-1.35458	0.140349	1051.5	10.0203	9.96297	9.74954	10.1764	-3.11967	0.00181055	0.0224633	HOP homeobox [Source:MGI Symbol;Acc:MGI:1916782]	5	77234835	77262968	-1	3	ensembl_havana
ENSMUSG00000025466	Fuom	protein_coding	-0.256125	-1.19427	0.0821662	4203.52	12.0312	11.9835	11.8554	12.1116	-3.11715	0.00182606	0.0226384	fucose mutarotase [Source:MGI Symbol;Acc:MGI:1916314]	7	139676683	139682354	-1	14	ensembl_havana
ENSMUSG00000054679	Srsf12	protein_coding	1.29207	2.4488	0.414581	30.0399	4.60372	5.04243	5.69929	4.38557	3.11658	0.00182961	0.0226652	serine and arginine-rich splicing factor 12 [Source:MGI Symbol;Acc:MGI:2661424]	4	33208991	33233340	1	2	ensembl_havana
ENSMUSG00000069324	Bhmt1b	protein_coding	2.84526	7.18635	0.913363	14.6988	2.96375	3.14178	4.70255	1.58101	3.11515	0.00183853	0.0227583	betaine--homocysteine S-methyltransferase 1B [Source:MGI Symbol;Acc:MGI:3643681]	18	87774410	87776275	1	1	ensembl_havana
ENSMUSG00000020654	Adcy3	protein_coding	-0.570156	-1.48468	0.183067	717.5	9.44237	9.5269	9.24515	9.80865	-3.11447	0.00184276	0.0227933	adenylate cyclase 3 [Source:MGI Symbol;Acc:MGI:99675]	12	4183103	4263525	1	8	ensembl_havana
ENSMUSG00000075284	Wipf1	protein_coding	0.252134	1.19097	0.0809866	3277.87	11.6722	11.609	11.7328	11.4852	3.11328	0.00185019	0.0228677	WAS/WASL interacting protein family, member 1 [Source:MGI Symbol;Acc:MGI:2178801]	2	73259954	73360078	-1	7	ensembl_havana
ENSMUSG00000028457	Atp8b5	protein_coding	0.460996	1.37649	0.148117	333.199	8.34234	8.57323	8.80691	8.33955	3.11237	0.00185592	0.0229212	ATPase, class I, type 8B, member 5 [Source:MGI Symbol;Acc:MGI:2444287]	4	43267159	43373833	1	5	ensembl_havana
ENSMUSG00000032366	Tpm1	protein_coding	-0.303676	-1.23429	0.0975899	23395.7	14.5042	14.4736	14.323	14.6243	-3.11175	0.00185981	0.0229517	tropomyosin 1, alpha [Source:MGI Symbol;Acc:MGI:98809]	9	66929872	66956688	-1	21	ensembl_havana
ENSMUSG00000000296	Tpd52l1	protein_coding	0.283528	1.21717	0.0911474	4383.33	12.0891	12.1317	12.2724	11.9911	3.11066	0.00186672	0.0230195	tumor protein D52-like 1 [Source:MGI Symbol;Acc:MGI:1298386]	10	31208372	31321954	-1	5	ensembl_havana
ENSMUSG00000029436	Mmp17	protein_coding	-0.516141	-1.43012	0.165975	561.733	9.09467	8.91483	8.65132	9.17835	-3.10976	0.00187239	0.0230691	matrix metallopeptidase 17 [Source:MGI Symbol;Acc:MGI:1346076]	5	129661233	129688163	1	2	ensembl_havana
ENSMUSG00000020572	Nampt	protein_coding	-0.297972	-1.22942	0.0958241	54735.3	15.7003	15.6389	15.4908	15.787	-3.10957	0.00187358	0.0230691	nicotinamide phosphoribosyltransferase [Source:MGI Symbol;Acc:MGI:1929865]	12	32869544	32903348	1	3	ensembl_havana
ENSMUSG00000055567	Unc80	protein_coding	3.19763	9.17451	1.0286	9.80918	2.75094	2.68568	4.00772	1.36364	3.10871	0.00187908	0.0231194	unc-80, NALCN activator [Source:MGI Symbol;Acc:MGI:2652882]	1	66507526	66738307	1	6	ensembl_havana
ENSMUSG00000074261	Erich4	protein_coding	0.329378	1.25647	0.105989	17642.3	14.0884	14.098	14.2656	13.9305	3.10765	0.00188579	0.0231844	glutamate rich 4 [Source:MGI Symbol;Acc:MGI:3646269]	7	25314045	25315317	-1	2	ensembl_havana
ENSMUSG00000021396	Nxnl2	protein_coding	0.76453	1.69882	0.246042	53.1441	5.62606	6.0151	6.39462	5.63558	3.10731	0.00188795	0.0231934	nucleoredoxin-like 2 [Source:MGI Symbol;Acc:MGI:1922374]	13	51325058	51329224	1	2	ensembl_havana
ENSMUSG00000055471	Alk	protein_coding	-0.810317	-1.7536	0.260927	157.846	7.12236	6.58044	6.15108	7.0098	-3.10553	0.00189941	0.0233165	anaplastic lymphoma kinase [Source:MGI Symbol;Acc:MGI:103305]	17	72175967	72911622	-1	3	ensembl_havana
ENSMUSG00000079277	Hoxd3	protein_coding	0.298809	1.23013	0.096234	917.474	9.82525	9.95199	10.1015	9.80247	3.10503	0.00190263	0.0233384	homeobox D3 [Source:MGI Symbol;Acc:MGI:96207]	2	74542271	74578786	1	6	ensembl_havana
ENSMUSG00000048865	Arhgap30	protein_coding	-0.419654	-1.33761	0.135176	1202.98	10.2102	10.1924	9.97855	10.4063	-3.1045	0.00190601	0.0233623	Rho GTPase activating protein 30 [Source:MGI Symbol;Acc:MGI:2684948]	1	171216522	171237866	1	4	ensembl_havana
ENSMUSG00000025246	Tbl1x	protein_coding	0.201733	1.15008	0.0650094	30352	14.8861	14.9035	15.0055	14.8014	3.10314	0.0019148	0.0234524	transducin (beta)-like 1 X-linked [Source:MGI Symbol;Acc:MGI:1336172]	X	76554619	76706589	1	2	ensembl_havana
ENSMUSG00000034634	Ly6d	protein_coding	-1.04571	-2.06438	0.337065	206.519	7.57173	7.49823	7.02438	7.97208	-3.10239	0.00191963	0.0234937	lymphocyte antigen 6 complex, locus D [Source:MGI Symbol;Acc:MGI:96881]	15	74633905	74635469	-1	1	ensembl_havana
ENSMUSG00000087230	Mroh3	protein_coding	1.11995	2.1734	0.361046	84.794	6.29497	6.10446	6.62615	5.58277	3.10197	0.00192236	0.0235094	maestro heat-like repeat family member 3 [Source:MGI Symbol;Acc:MGI:1923672]	1	136109390	136140566	-1	5	havana
ENSMUSG00000078627	Marchf10	protein_coding	-0.905897	-1.87371	0.292144	300.039	8.13814	7.98516	7.58832	8.382	-3.10086	0.00192957	0.02358	membrane associated ring-CH-type finger 10 [Source:MGI Symbol;Acc:MGI:2443469]	11	105251624	105347561	-1	5	ensembl_havana
ENSMUSG00000044768	Macir	protein_coding	-0.213619	-1.15959	0.0688996	10006.7	13.2794	13.167	13.0605	13.2735	-3.10043	0.00193238	0.0235965	macrophage immunometabolism regulator [Source:MGI Symbol;Acc:MGI:1277184]	1	97534043	97589799	-1	4	ensembl_havana
ENSMUSG00000002289	Angptl4	protein_coding	-1.37545	-2.59449	0.443675	6012.8	12.0308	12.2619	11.5857	12.9381	-3.10013	0.00193437	0.023603	angiopoietin-like 4 [Source:MGI Symbol;Acc:MGI:1888999]	17	33992724	34000804	-1	4	ensembl_havana
ENSMUSG00000054484	Tmem62	protein_coding	0.264114	1.2009	0.0852197	7580.33	12.8817	12.9122	13.045	12.7794	3.09922	0.00194032	0.0236465	transmembrane protein 62 [Source:MGI Symbol;Acc:MGI:2139461]	2	120807498	120838333	1	7	ensembl_havana
ENSMUSG00000060002	Chpt1	protein_coding	-0.261122	-1.19841	0.0842563	742312	19.4816	19.4663	19.3364	19.5963	-3.09914	0.00194084	0.0236465	choline phosphotransferase 1 [Source:MGI Symbol;Acc:MGI:2384841]	10	88288607	88339935	-1	9	ensembl_havana
ENSMUSG00000032058	Ppp2r1b	protein_coding	0.249264	1.1886	0.0804568	13648.8	13.7295	13.6601	13.785	13.5353	3.09811	0.00194757	0.0237108	protein phosphatase 2, regulatory subunit A, beta [Source:MGI Symbol;Acc:MGI:1920949]	9	50756601	50805529	1	12	ensembl_havana
ENSMUSG00000069255	Dusp22	protein_coding	-0.216203	-1.16167	0.0699122	9297.88	13.1739	13.2035	13.0953	13.3117	-3.09249	0.00198485	0.0241465	dual specificity phosphatase 22 [Source:MGI Symbol;Acc:MGI:1915926]	13	30843982	30895214	1	5	ensembl_havana
ENSMUSG00000036655	Colec11	protein_coding	-0.921091	-1.89355	0.297882	285.313	8.05013	7.98389	7.53668	8.43111	-3.09213	0.00198726	0.0241513	collectin sub-family member 11 [Source:MGI Symbol;Acc:MGI:1918943]	12	28644172	28673376	-1	3	ensembl_havana
ENSMUSG00000057666	Gapdh	protein_coding	-0.329704	-1.25676	0.106632	497844	18.9073	18.8523	18.687	19.0176	-3.09199	0.00198822	0.0241513	glyceraldehyde-3-phosphate dehydrogenase [Source:MGI Symbol;Acc:MGI:95640]	6	125138678	125143430	-1	13	ensembl_havana
ENSMUSG00000051212	Gpr183	protein_coding	-0.605221	-1.52121	0.195967	123.661	6.92888	6.98882	6.70214	7.27549	-3.08838	0.00201249	0.0244279	G protein-coupled receptor 183 [Source:MGI Symbol;Acc:MGI:2442034]	14	122189963	122202607	-1	2	ensembl_havana
ENSMUSG00000070639	Lrrc8b	protein_coding	0.283827	1.21742	0.0919107	29608.6	14.8403	14.971	15.1146	14.8273	3.08807	0.00201461	0.0244354	leucine rich repeat containing 8 family, member B [Source:MGI Symbol;Acc:MGI:2141353]	5	105563641	105637940	1	1	ensembl_havana
ENSMUSG00000021263	Degs2	protein_coding	-0.525278	-1.43921	0.17019	10174.1	13.2574	13.3581	13.0979	13.6183	-3.08642	0.00202585	0.0245535	delta(4)-desaturase, sphingolipid 2 [Source:MGI Symbol;Acc:MGI:1917309]	12	108644970	108668570	-1	3	ensembl_havana
ENSMUSG00000031511	Arhgef7	protein_coding	0.254826	1.19319	0.0825722	24708.7	14.5839	14.6163	14.7431	14.4894	3.0861	0.00202801	0.0245613	Rho guanine nucleotide exchange factor (GEF7) [Source:MGI Symbol;Acc:MGI:1860493]	8	11777721	11885219	1	14	ensembl_havana
ENSMUSG00000015850	Adamtsl4	protein_coding	-0.778069	-1.71483	0.252161	783.239	9.43096	8.87854	8.50824	9.24884	-3.0856	0.00203139	0.0245839	ADAMTS-like 4 [Source:MGI Symbol;Acc:MGI:2389008]	3	95583511	95595228	-1	5	ensembl_havana
ENSMUSG00000022472	Desi1	protein_coding	0.163415	1.11994	0.0529726	9284.04	13.178	13.1343	13.2162	13.0524	3.0849	0.00203618	0.0246107	desumoylating isopeptidase 1 [Source:MGI Symbol;Acc:MGI:106313]	15	81876724	81918063	-1	6	ensembl_havana
ENSMUSG00000021193	Pitrm1	protein_coding	0.298227	1.22963	0.0966819	24510.4	14.5707	14.5794	14.7311	14.4276	3.08462	0.0020381	0.0246107	pitrilysin metallepetidase 1 [Source:MGI Symbol;Acc:MGI:1916867]	13	6598185	6630551	1	8	ensembl_havana
ENSMUSG00000030605	Mfge8	protein_coding	-0.552795	-1.46692	0.17921	13419.8	13.665	13.5426	13.2681	13.8171	-3.08462	0.00203815	0.0246107	milk fat globule EGF and factor V/VIII domain containing [Source:MGI Symbol;Acc:MGI:102768]	7	78783516	78798808	-1	10	ensembl_havana
ENSMUSG00000054146	Krt15	protein_coding	-0.959577	-1.94474	0.311194	317.688	8.20717	8.04777	7.6434	8.45213	-3.08353	0.00204559	0.0246677	keratin 15 [Source:MGI Symbol;Acc:MGI:96689]	11	100022584	100026754	-1	2	ensembl_havana
ENSMUSG00000036913	Trim67	protein_coding	0.811291	1.75478	0.263108	153.972	7.01461	6.42258	6.85122	5.99394	3.08349	0.0020459	0.0246677	tripartite motif-containing 67 [Source:MGI Symbol;Acc:MGI:3045323]	8	125519831	125561452	1	3	ensembl_havana
ENSMUSG00000049038	Mterf2	protein_coding	-0.417156	-1.33529	0.1353	1479.79	10.4958	10.7226	10.5174	10.9278	-3.08318	0.00204798	0.0246744	mitochondrial transcription termination factor 2 [Source:MGI Symbol;Acc:MGI:1921488]	10	84955297	84963891	-1	4	ensembl_havana
ENSMUSG00000022841	Ap2m1	protein_coding	-0.193214	-1.14331	0.0626881	75720.2	16.2037	16.2	16.1033	16.2967	-3.08215	0.0020551	0.0247158	adaptor-related protein complex 2, mu 1 subunit [Source:MGI Symbol;Acc:MGI:1298405]	16	20354228	20363659	1	11	ensembl_havana
ENSMUSG00000027861	Casq2	protein_coding	-0.950439	-1.93246	0.308382	51.9134	5.64802	5.65933	5.20105	6.1176	-3.08202	0.00205601	0.0247158	calsequestrin 2 [Source:MGI Symbol;Acc:MGI:1309469]	3	101993731	102053830	1	5	ensembl_havana
ENSMUSG00000023984	Gm20517	protein_coding	-0.661314	-1.58152	0.214579	142.606	7.12519	7.15655	6.81766	7.49545	-3.08192	0.00205672	0.0247158	predicted gene 20517 [Source:MGI Symbol;Acc:MGI:5141982]	17	47922514	47994786	1	3	havana
ENSMUSG00000015143	Actn1	protein_coding	-0.354107	-1.27819	0.114906	8344.77	12.9981	12.8195	12.6454	12.9936	-3.08171	0.00205814	0.0247158	actinin, alpha 1 [Source:MGI Symbol;Acc:MGI:2137706]	12	80214321	80307145	-1	7	ensembl_havana
ENSMUSG00000071317	Bves	protein_coding	1.41427	2.66525	0.458943	23.0482	4.42995	4.28044	4.93452	3.62635	3.08158	0.00205902	0.0247158	blood vessel epicardial substance [Source:MGI Symbol;Acc:MGI:1346013]	10	45211868	45248575	1	2	ensembl_havana
ENSMUSG00000015165	Hnrnpl	protein_coding	0.192841	1.14301	0.0625843	35183.2	15.0915	15.242	15.3394	15.1445	3.0813	0.00206097	0.024721	heterogeneous nuclear ribonucleoprotein L [Source:MGI Symbol;Acc:MGI:104816]	7	28507966	28521691	1	13	ensembl_havana
ENSMUSG00000020635	Fkbp1b	protein_coding	0.772644	1.7084	0.250842	255.403	7.88098	7.73247	8.11496	7.34998	3.08021	0.00206856	0.024793	FK506 binding protein 1b [Source:MGI Symbol;Acc:MGI:1336205]	12	4883174	4891591	-1	2	ensembl_havana
ENSMUSG00000035873	Pawr	protein_coding	-0.351311	-1.27572	0.114062	7912.23	12.9216	13.0161	12.84	13.1922	-3.08	0.00207002	0.024793	PRKC, apoptosis, WT1, regulator [Source:MGI Symbol;Acc:MGI:2149961]	10	108167982	108250101	1	2	ensembl_havana
ENSMUSG00000032322	Pstpip1	protein_coding	-0.587327	-1.50246	0.190726	252.085	7.94957	7.87499	7.57993	8.17004	-3.07942	0.00207401	0.0247958	proline-serine-threonine phosphatase-interacting protein 1 [Source:MGI Symbol;Acc:MGI:1321396]	9	55997246	56036172	1	7	ensembl_havana
ENSMUSG00000018821	Avpi1	protein_coding	-0.504143	-1.41828	0.163716	1658.42	10.6667	10.5706	10.3135	10.8277	-3.07937	0.00207436	0.0247958	arginine vasopressin-induced 1 [Source:MGI Symbol;Acc:MGI:1916784]	19	42111712	42117498	-1	2	ensembl_havana
ENSMUSG00000034731	Dgkh	protein_coding	-0.546505	-1.46054	0.177477	20136.6	14.2244	14.2175	13.946	14.4891	-3.07931	0.00207484	0.0247958	diacylglycerol kinase, eta [Source:MGI Symbol;Acc:MGI:2444188]	14	78796190	78970216	-1	6	ensembl_havana
ENSMUSG00000047797	Gjb1	protein_coding	-0.408665	-1.32746	0.132817	7909.76	12.929	12.988	12.787	13.1889	-3.0769	0.00209167	0.0249611	gap junction protein, beta 1 [Source:MGI Symbol;Acc:MGI:95719]	X	100419984	100429235	1	3	ensembl_havana
ENSMUSG00000039461	Tcta	protein_coding	0.156384	1.11449	0.0508255	11145.3	13.4413	13.3957	13.4742	13.3172	3.07689	0.00209174	0.0249611	T cell leukemia translocation altered gene [Source:MGI Symbol;Acc:MGI:1918829]	9	108180157	108183359	-1	3	ensembl_havana
ENSMUSG00000038351	Sgsm2	protein_coding	0.349961	1.27453	0.113766	11669.5	13.4946	13.4956	13.6703	13.3208	3.07614	0.00209698	0.0250052	small G protein signaling modulator 2 [Source:MGI Symbol;Acc:MGI:2144695]	11	74740087	74787886	-1	5	ensembl_havana
ENSMUSG00000014195	Dnajc7	protein_coding	0.179402	1.13241	0.0583338	29044.7	14.8222	14.7918	14.8814	14.7022	3.07544	0.0021019	0.0250456	DnaJ heat shock protein family (Hsp40) member C7 [Source:MGI Symbol;Acc:MGI:1928373]	11	100473644	100511014	-1	22	ensembl_havana
ENSMUSG00000025408	Ddit3	protein_coding	-0.52143	-1.43538	0.1696	2809.17	11.3474	10.8664	10.6146	11.1183	-3.07446	0.00210882	0.0251096	DNA-damage inducible transcript 3 [Source:MGI Symbol;Acc:MGI:109247]	10	127126643	127132157	1	3	ensembl_havana
ENSMUSG00000052026	Slc6a7	protein_coding	0.805239	1.74743	0.261964	125.746	6.9008	6.8287	7.22822	6.42918	3.07385	0.00211317	0.025143	solute carrier family 6 (neurotransmitter transporter, L-proline), member 7 [Source:MGI Symbol;Acc:MGI:2147363]	18	61128452	61147294	-1	2	ensembl_havana
ENSMUSG00000047037	Nipa1	protein_coding	0.260907	1.19823	0.0848964	2773.19	11.4254	11.5283	11.6584	11.3982	3.07324	0.00211746	0.0251756	non imprinted in Prader-Willi/Angelman syndrome 1 homolog (human) [Source:MGI Symbol;Acc:MGI:2442058]	7	55627315	55669702	-1	1	ensembl_havana
ENSMUSG00000060036	Rpl3	protein_coding	0.181991	1.13445	0.0592797	95281.1	16.5352	16.5304	16.6221	16.4387	3.07004	0.00214032	0.0254288	ribosomal protein L3 [Source:MGI Symbol;Acc:MGI:1351605]	15	79961992	79976069	-1	7	ensembl_havana
ENSMUSG00000055254	Ntrk2	protein_coding	-0.56512	-1.47951	0.184153	360.846	8.44012	8.62521	8.34683	8.90359	-3.06875	0.00214955	0.0255199	neurotrophic tyrosine kinase, receptor, type 2 [Source:MGI Symbol;Acc:MGI:97384]	13	58954383	59281784	1	10	ensembl_havana
ENSMUSG00000036596	Cpz	protein_coding	-0.907951	-1.87638	0.295986	69.0024	6.01618	6.0571	5.59128	6.52293	-3.06755	0.00215822	0.0256041	carboxypeptidase Z [Source:MGI Symbol;Acc:MGI:88487]	5	35659562	35683042	-1	2	ensembl_havana
ENSMUSG00000041559	Fmod	protein_coding	-0.472182	-1.38721	0.153957	2325.7	11.1452	11.1346	10.8917	11.3775	-3.06697	0.0021624	0.0256349	fibromodulin [Source:MGI Symbol;Acc:MGI:1328364]	1	133964992	133976015	1	2	ensembl_havana
ENSMUSG00000021974	Fgf9	protein_coding	0.307124	1.23724	0.100147	3988.48	11.9348	12.1183	12.2758	11.9608	3.06673	0.00216415	0.025637	fibroblast growth factor 9 [Source:MGI Symbol;Acc:MGI:104723]	14	58308004	58350177	1	4	ensembl_havana
ENSMUSG00000022504	Ciita	protein_coding	-0.653527	-1.57301	0.213123	1296.41	10.284	10.246	9.92461	10.5673	-3.06643	0.00216632	0.025644	class II transactivator [Source:MGI Symbol;Acc:MGI:108445]	16	10297923	10346282	1	8	ensembl_havana
ENSMUSG00000017466	Timp2	protein_coding	-0.510438	-1.42448	0.166486	14628	13.7887	13.7029	13.4473	13.9585	-3.06595	0.00216981	0.0256666	tissue inhibitor of metalloproteinase 2 [Source:MGI Symbol;Acc:MGI:98753]	11	118191887	118246566	-1	4	ensembl_havana
ENSMUSG00000039804	Ncoa5	protein_coding	0.277477	1.21207	0.0905384	10324.7	13.3052	13.0604	13.1966	12.9243	3.06474	0.00217857	0.0257515	nuclear receptor coactivator 5 [Source:MGI Symbol;Acc:MGI:2385165]	2	164842277	164876787	-1	8	ensembl_havana
ENSMUSG00000040183	Ankrd6	protein_coding	-0.504182	-1.41832	0.164544	1479.75	10.4884	10.5062	10.265	10.7474	-3.06412	0.00218311	0.0257864	ankyrin repeat domain 6 [Source:MGI Symbol;Acc:MGI:2154278]	4	32804035	32950841	-1	8	ensembl_havana
ENSMUSG00000071506	Tmem139	protein_coding	0.240713	1.18158	0.0785718	4460.33	12.1126	12.1939	12.3157	12.0722	3.06361	0.00218687	0.025812	transmembrane protein 139 [Source:MGI Symbol;Acc:MGI:1924444]	6	42238893	42241489	1	2	ensembl_havana
ENSMUSG00000031202	Rab39b	protein_coding	0.382917	1.30398	0.125043	457.745	8.81201	8.68302	8.87396	8.49208	3.06228	0.00219655	0.0258946	RAB39B, member RAS oncogene family [Source:MGI Symbol;Acc:MGI:1915040]	X	74615652	74621837	-1	1	ensembl_havana
ENSMUSG00000050592	Fam78a	protein_coding	-0.33325	-1.25985	0.108826	1087.62	10.0762	10.0288	9.86164	10.1959	-3.06222	0.00219705	0.0258946	family with sequence similarity 78, member A [Source:MGI Symbol;Acc:MGI:2443569]	2	31940067	31974869	-1	4	ensembl_havana
ENSMUSG00000030505	Prmt3	protein_coding	0.171553	1.12627	0.0560273	5800.61	12.4947	12.3875	12.4729	12.3021	3.06195	0.00219899	0.0258951	protein arginine N-methyltransferase 3 [Source:MGI Symbol;Acc:MGI:1919224]	7	49428094	49508013	1	9	ensembl_havana
ENSMUSG00000055200	Sertad3	protein_coding	-0.337127	-1.26324	0.110108	1644.87	10.6701	10.59	10.4209	10.7591	-3.06178	0.00220028	0.0258951	SERTA domain containing 3 [Source:MGI Symbol;Acc:MGI:2180697]	7	27173193	27176789	1	1	ensembl_havana
ENSMUSG00000059363	Fxn	protein_coding	0.224981	1.16876	0.0734888	2875.35	11.4829	11.4871	11.601	11.3731	3.06144	0.00220276	0.0259055	frataxin [Source:MGI Symbol;Acc:MGI:1096879]	19	24238817	24257969	-1	3	ensembl_havana
ENSMUSG00000032271	Nnmt	protein_coding	-0.897351	-1.86264	0.293137	143.99	7.07843	7.17413	6.73027	7.61799	-3.0612	0.00220453	0.0259076	nicotinamide N-methyltransferase [Source:MGI Symbol;Acc:MGI:1099443]	9	48503177	48516453	-1	5	ensembl_havana
ENSMUSG00000042340	Ctf1	protein_coding	0.288537	1.2214	0.0942659	1071.56	10.0572	10.03	10.1736	9.88637	3.06089	0.00220681	0.0259156	cardiotrophin 1 [Source:MGI Symbol;Acc:MGI:105115]	7	127311908	127317364	1	5	ensembl_havana
ENSMUSG00000070327	Rnf213	protein_coding	-0.333725	-1.26026	0.109051	24280.1	14.5477	14.5534	14.3846	14.7221	-3.06026	0.00221144	0.0259513	ring finger protein 213 [Source:MGI Symbol;Acc:MGI:1289196]	11	119283926	119378244	1	3	ensembl_havana
ENSMUSG00000024378	Stard4	protein_coding	-0.332361	-1.25907	0.108644	30825.5	14.8967	14.9683	14.8022	15.1345	-3.05917	0.00221948	0.0260269	StAR-related lipid transfer (START) domain containing 4 [Source:MGI Symbol;Acc:MGI:2156764]	18	33332408	33346915	-1	4	ensembl_havana
ENSMUSG00000001802	Lrp3	protein_coding	-0.37251	-1.2946	0.121789	3079.09	11.5543	11.3323	11.1468	11.5177	-3.05865	0.00222338	0.0260538	low density lipoprotein receptor-related protein 3 [Source:MGI Symbol;Acc:MGI:3584516]	7	34899452	34914923	-1	4	ensembl_havana
ENSMUSG00000038569	Rad9b	protein_coding	0.278893	1.21326	0.0912266	1572.23	10.6018	10.6192	10.7582	10.4802	3.05714	0.00223457	0.0261661	RAD9 checkpoint clamp component B [Source:MGI Symbol;Acc:MGI:2385231]	5	122461286	122492296	-1	5	ensembl_havana
ENSMUSG00000003032	Klf4	protein_coding	-0.461965	-1.37742	0.151163	1835.53	10.7948	10.544	10.3134	10.7746	-3.05608	0.00224252	0.0262402	Kruppel-like factor 4 (gut) [Source:MGI Symbol;Acc:MGI:1342287]	4	55527143	55532466	-1	3	ensembl_havana
ENSMUSG00000039168	Dap	protein_coding	-0.313131	-1.2424	0.10248	7972.25	12.9484	12.9462	12.7939	13.0985	-3.05555	0.00224651	0.0262679	death-associated protein [Source:MGI Symbol;Acc:MGI:1918190]	15	31224460	31274487	1	5	ensembl_havana
ENSMUSG00000019301	Hsd17b1	protein_coding	-0.747458	-1.67883	0.244909	61.0243	5.90742	5.74182	5.36939	6.11425	-3.05198	0.00227338	0.026547	hydroxysteroid (17-beta) dehydrogenase 1 [Source:MGI Symbol;Acc:MGI:105077]	11	100969237	100971353	1	1	ensembl_havana
ENSMUSG00000004233	Wars2	protein_coding	0.247952	1.18752	0.0812453	5394.68	12.3897	12.4184	12.5438	12.2931	3.0519	0.002274	0.026547	tryptophanyl tRNA synthetase 2 (mitochondrial) [Source:MGI Symbol;Acc:MGI:1917810]	3	99048384	99146502	1	5	ensembl_havana
ENSMUSG00000053024	Cntn2	protein_coding	0.804384	1.7464	0.263583	57.1894	5.78089	6.02077	6.41374	5.62781	3.05173	0.00227527	0.026547	contactin 2 [Source:MGI Symbol;Acc:MGI:104518]	1	132437165	132470994	-1	8	ensembl_havana
ENSMUSG00000044350	Lacc1	protein_coding	-0.326578	-1.25404	0.10703	2700.2	11.3833	11.4346	11.2723	11.5968	-3.05127	0.00227879	0.0265498	laccase domain containing 1 [Source:MGI Symbol;Acc:MGI:2445077]	14	77261640	77274344	-1	3	ensembl_havana
ENSMUSG00000030772	Dkk3	protein_coding	-0.449615	-1.36568	0.147357	5595.4	12.4248	12.3387	12.116	12.5614	-3.0512	0.00227932	0.0265498	dickkopf WNT signaling pathway inhibitor 3 [Source:MGI Symbol;Acc:MGI:1354952]	7	111715224	111758264	-1	1	ensembl_havana
ENSMUSG00000063683	Glyat	protein_coding	-0.306502	-1.23671	0.100458	165371	17.3148	17.338	17.1862	17.4898	-3.05104	0.00228052	0.0265498	glycine-N-acyltransferase [Source:MGI Symbol;Acc:MGI:2147502]	19	12610672	12631275	1	5	ensembl_havana
ENSMUSG00000037548	H2-DMb2	protein_coding	-0.767616	-1.70245	0.251608	222.264	7.73356	7.6853	7.32293	8.04767	-3.05084	0.00228205	0.0265498	histocompatibility 2, class II, locus Mb2 [Source:MGI Symbol;Acc:MGI:95923]	17	34362281	34370529	1	3	ensembl_havana
ENSMUSG00000022505	Emp2	protein_coding	-0.474485	-1.38942	0.155844	4118.7	11.9717	12.0423	11.8041	12.2806	-3.04462	0.00232975	0.0270854	epithelial membrane protein 2 [Source:MGI Symbol;Acc:MGI:1098726]	16	10099613	10131832	-1	2	ensembl_havana
ENSMUSG00000039059	Hrh3	protein_coding	-2.10866	-4.31291	0.692857	18.6315	3.76941	3.26962	2.36056	4.17868	-3.04343	0.002339	0.0271641	histamine receptor H3 [Source:MGI Symbol;Acc:MGI:2139279]	2	179741258	179746281	-1	8	ensembl_havana
ENSMUSG00000033161	Atp1a1	protein_coding	-0.284953	-1.21837	0.0936324	962858	19.8623	19.7579	19.6127	19.9031	-3.04332	0.00233986	0.0271641	ATPase, Na+/K+ transporting, alpha 1 polypeptide [Source:MGI Symbol;Acc:MGI:88105]	3	101483535	101512000	-1	3	ensembl_havana
ENSMUSG00000031517	Gpm6a	protein_coding	0.346928	1.27185	0.114047	55245.9	15.7413	15.7684	15.9458	15.5911	3.04198	0.00235029	0.0272657	glycoprotein m6a [Source:MGI Symbol;Acc:MGI:107671]	8	55407878	55513906	1	1	ensembl_havana
ENSMUSG00000036896	C1qc	protein_coding	-0.49043	-1.40486	0.161395	1825.07	10.8072	10.7536	10.5157	10.9915	-3.03869	0.00237607	0.0275381	complement component 1, q subcomponent, C chain [Source:MGI Symbol;Acc:MGI:88225]	4	136617115	136620376	-1	2	ensembl_havana
ENSMUSG00000027805	Pfn2	protein_coding	-0.288319	-1.22122	0.094887	15073.8	13.8696	13.8241	13.6799	13.9684	-3.03856	0.00237716	0.0275381	profilin 2 [Source:MGI Symbol;Acc:MGI:97550]	3	57749316	57755500	-1	4	ensembl_havana
ENSMUSG00000026574	Dpt	protein_coding	-0.825111	-1.77167	0.271641	678.346	9.30471	9.29801	8.8955	9.70053	-3.0375	0.00238549	0.0276038	dermatopontin [Source:MGI Symbol;Acc:MGI:1928392]	1	164624213	164651835	1	1	ensembl_havana
ENSMUSG00000090150	Acad11	protein_coding	-0.199687	-1.14845	0.0657425	81847.3	16.313	16.2765	16.1775	16.3755	-3.03741	0.00238623	0.0276038	acyl-Coenzyme A dehydrogenase family, member 11 [Source:MGI Symbol;Acc:MGI:2143169]	9	103940576	104004924	1	8	ensembl_havana
ENSMUSG00000027358	Bmp2	protein_coding	-0.565801	-1.48021	0.186303	424.635	8.69359	8.65271	8.37077	8.93466	-3.037	0.00238947	0.0276217	bone morphogenetic protein 2 [Source:MGI Symbol;Acc:MGI:88177]	2	133394079	133404805	1	1	ensembl_havana
ENSMUSG00000031343	Gabra3	protein_coding	-0.813149	-1.75704	0.268121	1787.77	10.6794	10.5098	10.1029	10.9167	-3.03277	0.00242319	0.0279916	gamma-aminobutyric acid (GABA) A receptor, subunit alpha 3 [Source:MGI Symbol;Acc:MGI:95615]	X	71476287	71700454	-1	3	ensembl_havana
ENSMUSG00000078851	H2ac25	protein_coding	-0.378591	-1.30007	0.124869	3856.51	11.8734	11.595	11.4052	11.7849	-3.03191	0.00243008	0.028038	H2A clustered histone 25 [Source:MGI Symbol;Acc:MGI:2448458]	11	58845511	58847656	1	1	ensembl_havana
ENSMUSG00000038497	Tmco3	protein_coding	-0.236524	-1.17815	0.0780131	29994.2	14.8636	14.8541	14.734	14.9741	-3.03184	0.00243066	0.028038	transmembrane and coiled-coil domains 3 [Source:MGI Symbol;Acc:MGI:2444946]	8	13338190	13372924	1	9	ensembl_havana
ENSMUSG00000018581	Dnah11	protein_coding	0.419342	1.33732	0.138425	825.788	9.65679	9.82958	10.037	9.62213	3.02938	0.00245054	0.0282472	dynein, axonemal, heavy chain 11 [Source:MGI Symbol;Acc:MGI:1100864]	12	117841717	118162778	-1	4	ensembl_havana
ENSMUSG00000120166	Zfp33b	protein_coding	0.235197	1.17707	0.0776671	2702.43	11.3922	11.4794	11.5981	11.3607	3.02827	0.00245958	0.0283314	zinc finger protein 33B [Source:MGI Symbol;Acc:MGI:1916873]	5	104719508	104732487	1	3	havana_tagene
ENSMUSG00000040675	Mthfd1l	protein_coding	0.373199	1.29522	0.12326	638.851	9.30575	9.20569	9.39469	9.01669	3.02775	0.00246385	0.0283605	methylenetetrahydrofolate dehydrogenase (NADP+ dependent) 1-like [Source:MGI Symbol;Acc:MGI:1924836]	10	3923118	4117081	1	4	ensembl_havana
ENSMUSG00000019302	Atp6v0a1	protein_coding	-0.205986	-1.15347	0.0680381	14953.2	13.8595	13.8462	13.7437	13.9487	-3.02751	0.00246577	0.0283624	ATPase, H+ transporting, lysosomal V0 subunit A1 [Source:MGI Symbol;Acc:MGI:103286]	11	100900278	100954545	1	10	ensembl_havana
ENSMUSG00000020527	Myo19	protein_coding	-0.286389	-1.21958	0.0946032	14029.6	13.764	13.6549	13.5147	13.795	-3.02727	0.00246777	0.0283654	myosin XIX [Source:MGI Symbol;Acc:MGI:1913446]	11	84770974	84802052	1	7	ensembl_havana
ENSMUSG00000020695	Mrc2	protein_coding	-0.706691	-1.63206	0.233619	4367.79	12.0149	11.9193	11.5785	12.2601	-3.02497	0.0024866	0.0285616	mannose receptor, C type 2 [Source:MGI Symbol;Acc:MGI:107818]	11	105183469	105241965	1	5	ensembl_havana
ENSMUSG00000050666	Vstm4	protein_coding	-0.741846	-1.67231	0.245261	1698.36	10.6392	10.8318	10.4573	11.2063	-3.02472	0.00248861	0.0285645	V-set and transmembrane domain containing 4 [Source:MGI Symbol;Acc:MGI:2444633]	14	32578713	32661448	1	1	ensembl_havana
ENSMUSG00000030055	Rab43	protein_coding	-0.436518	-1.35333	0.14438	9108.02	13.1122	13.175	12.9565	13.3936	-3.0234	0.0024995	0.0286693	RAB43, member RAS oncogene family [Source:MGI Symbol;Acc:MGI:1917084]	6	87765835	87789146	-1	7	ensembl_havana
ENSMUSG00000060586	H2-Eb1	protein_coding	-0.427999	-1.34537	0.14162	13536.2	13.7003	13.687	13.4753	13.8988	-3.02216	0.00250978	0.0287669	histocompatibility 2, class II antigen E beta [Source:MGI Symbol;Acc:MGI:95901]	17	34524841	34535648	1	5	ensembl_havana
ENSMUSG00000027962	Vcam1	protein_coding	-0.545379	-1.4594	0.180503	2799.6	11.3912	11.1942	10.9211	11.4673	-3.02144	0.00251572	0.0288147	vascular cell adhesion molecule 1 [Source:MGI Symbol;Acc:MGI:98926]	3	115903598	115923337	-1	4	ensembl_havana
ENSMUSG00000072720	Myo18b	protein_coding	-1.26301	-2.39995	0.418059	32.232	4.77418	5.09554	4.47365	5.71742	-3.02112	0.00251843	0.0288253	myosin XVIIIb [Source:MGI Symbol;Acc:MGI:1921626]	5	112836742	113044228	-1	4	ensembl_havana
ENSMUSG00000005947	Itgae	protein_coding	-0.570224	-1.48475	0.18878	249.696	7.93907	7.93453	7.64611	8.22296	-3.02058	0.0025229	0.0288456	integrin alpha E, epithelial-associated [Source:MGI Symbol;Acc:MGI:1298377]	11	72981409	73038272	1	2	ensembl_havana
ENSMUSG00000045100	Slc25a26	protein_coding	-0.217393	-1.16263	0.071973	3317.11	11.6897	11.7519	11.6426	11.8612	-3.02048	0.00252375	0.0288456	solute carrier family 25 (mitochondrial carrier, phosphate carrier), member 26 [Source:MGI Symbol;Acc:MGI:1914832]	6	94477312	94581653	1	7	ensembl_havana
ENSMUSG00000025969	Nrp2	protein_coding	-0.474306	-1.38925	0.157147	8613.75	13.0361	13.0298	12.7899	13.2696	-3.01823	0.00254257	0.0290403	neuropilin 2 [Source:MGI Symbol;Acc:MGI:1100492]	1	62742444	62857854	1	7	ensembl_havana
ENSMUSG00000061013	Mkx	protein_coding	-0.836686	-1.78594	0.277265	101.328	6.60543	6.50609	6.1082	6.90398	-3.01764	0.00254753	0.0290725	mohawk homeobox [Source:MGI Symbol;Acc:MGI:2687286]	18	6934518	7004780	-1	4	ensembl_havana
ENSMUSG00000038521	C1s1	protein_coding	-0.554687	-1.46885	0.183825	7877.33	12.8886	12.8435	12.5632	13.1237	-3.01747	0.00254896	0.0290725	complement component 1, s subcomponent 1 [Source:MGI Symbol;Acc:MGI:1355312]	6	124507304	124519318	-1	5	ensembl_havana
ENSMUSG00000028274	Rngtt	protein_coding	0.251911	1.19078	0.0835147	6610.48	12.6836	12.6754	12.8003	12.5505	3.01636	0.00255827	0.0291582	RNA guanylyltransferase and 5'-phosphatase [Source:MGI Symbol;Acc:MGI:1329041]	4	33310311	33502614	1	5	ensembl_havana
ENSMUSG00000040690	Col16a1	protein_coding	-0.50806	-1.42214	0.168558	2971.28	11.507	11.476	11.2279	11.7241	-3.01416	0.00257693	0.0293469	collagen, type XVI, alpha 1 [Source:MGI Symbol;Acc:MGI:1095396]	4	129941633	129993076	1	13	ensembl_havana
ENSMUSG00000026103	Gls	protein_coding	0.381845	1.30301	0.126694	120054	16.856	16.8773	17.0684	16.6861	3.0139	0.00257911	0.0293469	glutaminase [Source:MGI Symbol;Acc:MGI:95752]	1	52202607	52272391	-1	17	ensembl_havana
ENSMUSG00000029445	Hpd	protein_coding	-0.572363	-1.48696	0.189916	6852.47	12.7053	12.7123	12.4176	13.007	-3.01377	0.00258025	0.0293469	4-hydroxyphenylpyruvic acid dioxygenase [Source:MGI Symbol;Acc:MGI:96213]	5	123309870	123320790	-1	6	ensembl_havana
ENSMUSG00000109482	Gm4756	protein_coding	-0.897507	-1.86284	0.29783	241.083	7.81294	7.93265	7.49981	8.36548	-3.01349	0.00258262	0.0293517	predicted gene 4756 [Source:MGI Symbol;Acc:MGI:3644906]	12	72622776	72696435	-1	7	havana
ENSMUSG00000034584	Exph5	protein_coding	0.449176	1.36526	0.149065	3872.84	11.8898	11.9195	12.1389	11.7001	3.01329	0.00258428	0.0293517	exophilin 5 [Source:MGI Symbol;Acc:MGI:2443248]	9	53212970	53288814	1	3	ensembl_havana
ENSMUSG00000036099	Vezt	protein_coding	-0.283378	-1.21704	0.0941195	6757.08	12.712	12.6996	12.5557	12.8435	-3.01084	0.0026053	0.0295698	vezatin, adherens junctions transmembrane protein [Source:MGI Symbol;Acc:MGI:2143698]	10	93775027	93871679	-1	11	ensembl_havana
ENSMUSG00000041660	Bbox1	protein_coding	0.665279	1.58587	0.221034	431.947	8.68728	8.71323	9.02636	8.40009	3.00985	0.0026138	0.0296456	butyrobetaine (gamma), 2-oxoglutarate dioxygenase 1 (gamma-butyrobetaine hydroxylase) [Source:MGI Symbol;Acc:MGI:1891372]	2	110093042	110144905	-1	2	ensembl_havana
ENSMUSG00000026894	Morn5	protein_coding	0.884129	1.84565	0.293842	49.623	5.57201	5.69937	6.1144	5.28434	3.00886	0.00262228	0.0297211	MORN repeat containing 5 [Source:MGI Symbol;Acc:MGI:1922745]	2	35939470	35969730	1	1	ensembl_havana
ENSMUSG00000043448	Gjc2	protein_coding	-0.974733	-1.96528	0.324088	74.9584	6.14573	5.99099	5.52364	6.45834	-3.00762	0.00263304	0.0298222	gap junction protein, gamma 2 [Source:MGI Symbol;Acc:MGI:2153060]	11	59066394	59074039	-1	2	ensembl_havana
ENSMUSG00000045034	Ankrd34b	protein_coding	0.533708	1.44764	0.177474	597.813	9.17455	9.32675	9.59068	9.06282	3.00724	0.00263631	0.0298384	ankyrin repeat domain 34B [Source:MGI Symbol;Acc:MGI:2443245]	13	92562404	92578166	1	3	ensembl_havana
ENSMUSG00000022142	Nup155	protein_coding	0.260972	1.19829	0.0867883	6967.88	12.7594	12.8002	12.9291	12.6713	3.00699	0.00263849	0.0298387	nucleoporin 155 [Source:MGI Symbol;Acc:MGI:2181182]	15	8138757	8190731	1	7	ensembl_havana
ENSMUSG00000040282	Cdin1	protein_coding	0.33919	1.26505	0.112807	1096.92	10.0811	10.214	10.3838	10.0443	3.00681	0.00264001	0.0298387	CDAN1 interacting nuclease 1 [Source:MGI Symbol;Acc:MGI:3026886]	2	115412197	115609249	1	3	ensembl_havana
ENSMUSG00000037907	Ankrd13b	protein_coding	0.555473	1.46965	0.184794	3033.81	11.5225	11.5523	11.8348	11.2697	3.00591	0.0026479	0.029903	ankyrin repeat domain 13b [Source:MGI Symbol;Acc:MGI:2144501]	11	77361311	77380504	-1	6	ensembl_havana
ENSMUSG00000002393	Nr2f6	protein_coding	0.375548	1.29733	0.124944	8446.02	13.013	12.8617	13.0489	12.6746	3.00574	0.00264937	0.029903	nuclear receptor subfamily 2, group F, member 6 [Source:MGI Symbol;Acc:MGI:1352453]	8	71826767	71834604	-1	8	ensembl_havana
ENSMUSG00000024610	Cd74	protein_coding	-0.360624	-1.28398	0.120008	37708.4	15.1795	15.1832	15.0019	15.3644	-3.005	0.00265581	0.0299548	CD74 antigen (invariant polypeptide of major histocompatibility complex, class II antigen-associated) [Source:MGI Symbol;Acc:MGI:96534]	18	60936920	60945724	1	5	ensembl_havana
ENSMUSG00000027408	Cpxm1	protein_coding	-0.688121	-1.61118	0.229021	1170.04	10.0972	9.91824	9.57351	10.263	-3.00462	0.00265912	0.0299646	carboxypeptidase X 1 (M14 family) [Source:MGI Symbol;Acc:MGI:1934569]	2	130232695	130239494	-1	2	ensembl_havana
ENSMUSG00000058571	Gpc6	protein_coding	-0.529705	-1.44363	0.176313	902.002	9.75296	9.71792	9.44492	9.99092	-3.00435	0.00266148	0.0299646	glypican 6 [Source:MGI Symbol;Acc:MGI:1346322]	14	117162727	118213956	1	4	ensembl_havana
ENSMUSG00000014773	Dll1	protein_coding	-0.427377	-1.34479	0.142257	2077.39	10.9961	10.8609	10.6466	11.0751	-3.00427	0.00266221	0.0299646	delta like canonical Notch ligand 1 [Source:MGI Symbol;Acc:MGI:104659]	17	15587616	15597134	-1	6	ensembl_havana
ENSMUSG00000033910	Gucy1a1	protein_coding	-0.656677	-1.57645	0.218649	7755.63	12.8382	13.0068	12.674	13.3396	-3.00334	0.00267035	0.0300319	guanylate cyclase 1, soluble, alpha 1 [Source:MGI Symbol;Acc:MGI:1926562]	3	81999734	82053096	-1	5	ensembl_havana
ENSMUSG00000029621	Arpc1a	protein_coding	0.185751	1.13741	0.0618519	19414.9	14.2396	14.1989	14.2913	14.1066	3.00316	0.00267189	0.0300319	actin related protein 2/3 complex, subunit 1A [Source:MGI Symbol;Acc:MGI:1928896]	5	145020640	145045571	1	6	ensembl_havana
ENSMUSG00000036334	Igsf10	protein_coding	-0.773227	-1.70909	0.257597	406.684	8.56281	8.74971	8.34989	9.14952	-3.0017	0.00268479	0.0301561	immunoglobulin superfamily, member 10 [Source:MGI Symbol;Acc:MGI:1923481]	3	59224156	59251815	-1	4	ensembl_havana
ENSMUSG00000020432	Tcn2	protein_coding	-0.337397	-1.26348	0.11242	375955	18.4995	18.4823	18.3181	18.6465	-3.00121	0.00268905	0.0301646	transcobalamin 2 [Source:MGI Symbol;Acc:MGI:98534]	11	3867192	3882159	-1	7	ensembl_havana
ENSMUSG00000056899	Immp2l	protein_coding	0.434685	1.35162	0.144837	1011.92	9.95962	9.96017	10.1833	9.73704	3.00119	0.00268926	0.0301646	IMP2 inner mitochondrial membrane peptidase-like (S. cerevisiae) [Source:MGI Symbol;Acc:MGI:2135611]	12	41074089	42002371	1	5	ensembl_havana
ENSMUSG00000022235	Cmbl	protein_coding	-0.264685	-1.20137	0.0882084	43027.5	15.378	15.4706	15.3395	15.6018	-3.00068	0.00269376	0.0301942	carboxymethylenebutenolidase-like (Pseudomonas) [Source:MGI Symbol;Acc:MGI:1916824]	15	31565535	31590265	1	4	ensembl_havana
ENSMUSG00000062101	Zfp119b	protein_coding	0.284579	1.21805	0.0948488	1275.08	10.3095	10.3268	10.4697	10.184	3.00034	0.00269678	0.0302072	zinc finger protein 119b [Source:MGI Symbol;Acc:MGI:2385323]	17	56245381	56256500	-1	2	ensembl_havana
ENSMUSG00000038145	Snrk	protein_coding	-0.252957	-1.19165	0.0843573	14897.4	13.8509	13.8007	13.675	13.9263	-2.99864	0.00271188	0.0303555	SNF related kinase [Source:MGI Symbol;Acc:MGI:108104]	9	121946332	121998768	1	12	ensembl_havana
ENSMUSG00000042359	Osbpl6	protein_coding	-0.293196	-1.22535	0.0978134	55966.2	15.7623	15.7834	15.6383	15.9284	-2.99751	0.00272199	0.03044	oxysterol binding protein-like 6 [Source:MGI Symbol;Acc:MGI:2139014]	2	76236852	76430991	1	8	ensembl_havana
ENSMUSG00000024411	Aqp4	protein_coding	-0.796715	-1.73714	0.265805	11471.2	13.3632	13.3565	12.9828	13.7303	-2.99737	0.00272318	0.03044	aquaporin 4 [Source:MGI Symbol;Acc:MGI:107387]	18	15522553	15544039	-1	12	ensembl_havana
ENSMUSG00000035835	Plppr3	protein_coding	-0.854076	-1.8076	0.284998	106.829	6.68027	6.59991	6.15491	7.04491	-2.99678	0.00272848	0.0304784	phospholipid phosphatase related 3 [Source:MGI Symbol;Acc:MGI:2388640]	10	79696309	79710468	-1	10	ensembl_havana
ENSMUSG00000021130	Galnt16	protein_coding	-0.691606	-1.61508	0.230925	137.801	7.06657	7.1314	6.78236	7.48043	-2.99494	0.00274498	0.0306416	polypeptide N-acetylgalactosaminyltransferase 16 [Source:MGI Symbol;Acc:MGI:1917754]	12	80565051	80677746	1	6	ensembl_havana
ENSMUSG00000051242	Pcdhb9	protein_coding	-0.824593	-1.77104	0.275454	91.2154	6.44027	6.42025	5.99459	6.84592	-2.99358	0.00275727	0.0307577	protocadherin beta 9 [Source:MGI Symbol;Acc:MGI:2136744]	18	37533908	37536962	1	1	ensembl_havana
ENSMUSG00000026594	Ralgps2	protein_coding	0.246968	1.18671	0.0825085	12387.9	13.5896	13.5209	13.6457	13.396	2.99324	0.00276034	0.0307708	Ral GEF with PH domain and SH3 binding motif 2 [Source:MGI Symbol;Acc:MGI:1925505]	1	156631736	156767196	-1	15	ensembl_havana
ENSMUSG00000022770	Dlg1	protein_coding	0.198275	1.14733	0.0662681	30945.1	14.9132	14.8702	14.9696	14.7707	2.99201	0.00277143	0.0308732	discs large MAGUK scaffold protein 1 [Source:MGI Symbol;Acc:MGI:107231]	16	31482261	31693947	1	15	ensembl_havana
ENSMUSG00000022838	Eaf2	protein_coding	0.355617	1.27953	0.118887	1856.27	10.8336	10.8987	11.0794	10.7179	2.99121	0.00277872	0.0309332	ELL associated factor 2 [Source:MGI Symbol;Acc:MGI:2146616]	16	36613246	36695365	-1	9	ensembl_havana
ENSMUSG00000026028	Trak2	protein_coding	-0.207569	-1.15474	0.0694145	67944.7	16.045	16.0429	15.9401	16.1458	-2.99028	0.00278719	0.0310063	trafficking protein, kinesin binding 2 [Source:MGI Symbol;Acc:MGI:1918077]	1	58939608	59012589	-1	6	ensembl_havana
ENSMUSG00000033987	Dnah17	protein_coding	-0.528336	-1.44226	0.176755	183.236	7.46592	7.70931	7.4455	7.97312	-2.9891	0.00279805	0.0311058	dynein, axonemal, heavy chain 17 [Source:MGI Symbol;Acc:MGI:1917176]	11	117912549	118021460	-1	5	ensembl_havana
ENSMUSG00000038496	Slc19a3	protein_coding	0.516546	1.43053	0.172826	8804.8	13.0725	13.1211	13.3842	12.858	2.98882	0.00280057	0.0311126	solute carrier family 19, member 3 [Source:MGI Symbol;Acc:MGI:1931307]	1	82990244	83016169	-1	3	ensembl_havana
ENSMUSG00000048440	Cyp4f16	protein_coding	0.372406	1.29451	0.124629	1613.87	10.6391	10.7031	10.8964	10.5098	2.98812	0.00280699	0.0311626	cytochrome P450, family 4, subfamily f, polypeptide 16 [Source:MGI Symbol;Acc:MGI:1917351]	17	32755532	32770772	1	10	ensembl_havana
ENSMUSG00000032528	Vipr1	protein_coding	-0.770663	-1.70605	0.257947	568.847	9.02903	8.79439	8.41319	9.17559	-2.98769	0.00281099	0.0311857	vasoactive intestinal peptide receptor 1 [Source:MGI Symbol;Acc:MGI:109272]	9	121471782	121502020	1	5	ensembl_havana
ENSMUSG00000068011	Mkrn2os	protein_coding	-0.285583	-1.2189	0.0956408	2574.84	11.3165	11.3502	11.2055	11.4948	-2.986	0.00282653	0.0313367	makorin, ring finger protein 2, opposite strand [Source:MGI Symbol;Acc:MGI:1917541]	6	115560505	115569537	-1	2	ensembl_havana
ENSMUSG00000022218	Tgm1	protein_coding	-0.50778	-1.42186	0.170076	12501.1	13.5663	13.5101	13.2533	13.7668	-2.98561	0.00283016	0.0313556	transglutaminase 1, K polypeptide [Source:MGI Symbol;Acc:MGI:98730]	14	55937466	55951383	-1	6	ensembl_havana
ENSMUSG00000013418	B4galnt2	protein_coding	-1.43433	-2.70257	0.480616	22.131	4.21409	4.13794	3.48442	4.79147	-2.98436	0.00284176	0.0314626	beta-1,4-N-acetyl-galactosaminyl transferase 2 [Source:MGI Symbol;Acc:MGI:1342058]	11	95756769	95805717	-1	1	ensembl_havana
ENSMUSG00000030446	Zfp273	protein_coding	0.312075	1.24149	0.104615	1567.26	10.6051	10.6148	10.7715	10.4582	2.98307	0.00285372	0.0315736	zinc finger protein 273 [Source:MGI Symbol;Acc:MGI:3036278]	13	67961859	67975121	1	3	ensembl_havana
ENSMUSG00000027386	Fbln7	protein_coding	-0.548372	-1.46243	0.183897	2261.8	11.0957	11.0574	10.7879	11.327	-2.98195	0.00286421	0.031668	fibulin 7 [Source:MGI Symbol;Acc:MGI:1917620]	2	128704901	128738954	1	2	ensembl_havana
ENSMUSG00000038576	Susd4	protein_coding	-0.345027	-1.27017	0.115726	1414.02	10.4485	10.403	10.2356	10.5705	-2.98141	0.00286926	0.0316809	sushi domain containing 4 [Source:MGI Symbol;Acc:MGI:2138351]	1	182591425	182724156	1	5	ensembl_havana
ENSMUSG00000030838	Ush1c	protein_coding	-0.312862	-1.24217	0.104938	23820.4	14.5291	14.4726	14.3135	14.6317	-2.98141	0.00286927	0.0316809	USH1 protein network component harmonin [Source:MGI Symbol;Acc:MGI:1919338]	7	45844774	45887927	-1	9	ensembl_havana
ENSMUSG00000073573	Spink11	protein_coding	1.30538	2.47148	0.437876	23.4693	4.41556	4.17668	4.77838	3.57499	2.98115	0.00287167	0.0316842	serine peptidase inhibitor, Kazal type 11 [Source:MGI Symbol;Acc:MGI:3588289]	18	44323112	44329244	-1	3	ensembl_havana
ENSMUSG00000021996	Esd	protein_coding	0.216114	1.1616	0.0724981	98816.5	16.5868	16.635	16.745	16.5251	2.98096	0.00287347	0.0316842	esterase D/formylglutathione hydrolase [Source:MGI Symbol;Acc:MGI:95421]	14	74969737	74988205	1	11	ensembl_havana
ENSMUSG00000042436	Mfap4	protein_coding	-0.840063	-1.79013	0.281853	325.839	8.23564	8.31048	7.89238	8.72859	-2.9805	0.0028778	0.0316913	microfibrillar-associated protein 4 [Source:MGI Symbol;Acc:MGI:1342276]	11	61376257	61379726	1	4	ensembl_havana
ENSMUSG00000070284	Gmppb	protein_coding	-0.517162	-1.43114	0.173517	3588.22	11.7702	11.6009	11.3604	11.8414	-2.98048	0.00287801	0.0316913	GDP-mannose pyrophosphorylase B [Source:MGI Symbol;Acc:MGI:2660880]	9	107926441	107930000	1	5	ensembl_havana
ENSMUSG00000032946	Rasgrp2	protein_coding	-0.476668	-1.39153	0.159989	4038.74	11.9295	11.6707	11.4329	11.9086	-2.97937	0.00288837	0.0317838	RAS, guanyl releasing protein 2 [Source:MGI Symbol;Acc:MGI:1333849]	19	6449370	6465246	1	24	ensembl_havana
ENSMUSG00000020911	Krt19	protein_coding	-0.737166	-1.6669	0.247539	608.359	9.17838	8.98564	8.63413	9.33715	-2.97798	0.00290153	0.031907	keratin 19 [Source:MGI Symbol;Acc:MGI:96693]	11	100031636	100039491	-1	3	ensembl_havana
ENSMUSG00000036103	Colec12	protein_coding	-0.599746	-1.51545	0.201432	6471.42	12.5981	12.5318	12.2228	12.8408	-2.97741	0.00290694	0.0319449	collectin sub-family member 12 [Source:MGI Symbol;Acc:MGI:2152907]	18	9707595	9882644	1	4	ensembl_havana
ENSMUSG00000090171	Ugt1a2	protein_coding	-0.781236	-1.7186	0.262429	696.834	9.36524	9.48874	9.0975	9.87998	-2.97694	0.00291142	0.0319515	UDP glucuronosyltransferase 1 family, polypeptide A2 [Source:MGI Symbol;Acc:MGI:3576049]	1	88128323	88146719	1	1	ensembl_havana
ENSMUSG00000067780	Pi15	protein_coding	-0.625043	-1.54226	0.209976	893.893	9.72712	9.656	9.32868	9.98332	-2.97674	0.00291332	0.0319515	peptidase inhibitor 15 [Source:MGI Symbol;Acc:MGI:1934659]	1	17672125	17701163	1	1	ensembl_havana
ENSMUSG00000020357	Flt4	protein_coding	-0.272222	-1.20767	0.0914524	3367.84	11.7089	11.68	11.5455	11.8146	-2.97666	0.0029141	0.0319515	FMS-like tyrosine kinase 4 [Source:MGI Symbol;Acc:MGI:95561]	11	49500090	49543566	1	2	ensembl_havana
ENSMUSG00000079523	Tmsb10	protein_coding	-0.607497	-1.52361	0.204097	1790.73	10.7601	10.8591	10.5623	11.1559	-2.97652	0.00291541	0.0319515	thymosin beta 10 [Source:MGI Symbol;Acc:MGI:109146]	6	72934330	72935731	-1	4	ensembl_havana
ENSMUSG00000028223	Decr1	protein_coding	-0.25123	-1.19022	0.0844295	74850.3	16.1767	16.1809	16.0569	16.3048	-2.97562	0.00292392	0.0320232	2,4-dienoyl CoA reductase 1, mitochondrial [Source:MGI Symbol;Acc:MGI:1914710]	4	15917240	15945507	-1	3	ensembl_havana
ENSMUSG00000029916	Agk	protein_coding	0.261512	1.19873	0.0879127	6718.78	12.7032	12.7898	12.9209	12.6588	2.97467	0.00293301	0.0321012	acylglycerol kinase [Source:MGI Symbol;Acc:MGI:1917173]	6	40302106	40373696	1	8	ensembl_havana
ENSMUSG00000032921	Odf4	protein_coding	-0.816188	-1.76075	0.274473	64.9115	5.84682	5.18718	4.75694	5.61742	-2.97366	0.00294275	0.0321736	outer dense fiber of sperm tails 4 [Source:MGI Symbol;Acc:MGI:2182079]	11	68812661	68817907	-1	4	ensembl_havana
ENSMUSG00000058076	Sdhc	protein_coding	-0.20128	-1.14972	0.0676897	74356.9	16.1786	16.1902	16.0904	16.2899	-2.97357	0.00294359	0.0321736	succinate dehydrogenase complex, subunit C, integral membrane protein [Source:MGI Symbol;Acc:MGI:1913302]	1	170954734	170978172	-1	3	ensembl_havana
ENSMUSG00000026662	Sephs1	protein_coding	0.163987	1.12038	0.0551595	17694.2	14.1079	14.1592	14.2421	14.0764	2.97296	0.00294945	0.032216	selenophosphate synthetase 1 [Source:MGI Symbol;Acc:MGI:1923580]	2	4886375	4915368	1	4	ensembl_havana
ENSMUSG00000041797	Abca9	protein_coding	-0.525819	-1.43975	0.176919	4150.28	11.9441	11.6864	11.4199	11.953	-2.97209	0.00295778	0.0322853	ATP-binding cassette, sub-family A (ABC1), member 9 [Source:MGI Symbol;Acc:MGI:2386796]	11	109991575	110059022	-1	2	ensembl_havana
ENSMUSG00000071291	Zfp58	protein_coding	0.279428	1.21371	0.0940654	2186.05	11.0848	11.1551	11.2917	11.0185	2.97057	0.00297249	0.0324189	zinc finger protein 58 [Source:MGI Symbol;Acc:MGI:99205]	13	67638286	67648674	-1	4	ensembl_havana
ENSMUSG00000020810	Cygb	protein_coding	-0.811663	-1.75523	0.273262	1290.08	10.2195	10.0104	9.6173	10.4035	-2.97027	0.00297534	0.0324189	cytoglobin [Source:MGI Symbol;Acc:MGI:2149481]	11	116536421	116545139	-1	1	ensembl_havana
ENSMUSG00000026380	Tfcp2l1	protein_coding	0.31982	1.24818	0.107676	155055	17.2303	17.1524	17.313	16.9919	2.97021	0.00297601	0.0324189	transcription factor CP2-like 1 [Source:MGI Symbol;Acc:MGI:2444691]	1	118555675	118612898	1	2	ensembl_havana
ENSMUSG00000038668	Lpar1	protein_coding	-0.571487	-1.48605	0.192487	1360.19	10.3571	10.3989	10.1133	10.6846	-2.96896	0.00298806	0.0325285	lysophosphatidic acid receptor 1 [Source:MGI Symbol;Acc:MGI:108429]	4	58435255	58553898	-1	8	ensembl_havana
ENSMUSG00000024885	Aldh3b1	protein_coding	0.29131	1.22375	0.098244	2412.23	11.2242	11.2191	11.363	11.0752	2.96517	0.00302519	0.0329106	aldehyde dehydrogenase 3 family, member B1 [Source:MGI Symbol;Acc:MGI:1914939]	19	3963491	3979808	-1	2	ensembl_havana
ENSMUSG00000038374	Rbm8a	protein_coding	-0.183099	-1.13532	0.0617872	8151.21	12.9901	12.9808	12.8901	13.0714	-2.96338	0.00304278	0.0330637	RNA binding motif protein 8a [Source:MGI Symbol;Acc:MGI:1913129]	3	96537249	96541107	1	6	ensembl_havana
ENSMUSG00000003541	Ier3	protein_coding	-0.538795	-1.45276	0.181821	5093.62	12.2197	11.8194	11.5559	12.0829	-2.96333	0.00304333	0.0330637	immediate early response 3 [Source:MGI Symbol;Acc:MGI:104814]	17	36132576	36133815	1	1	ensembl_havana
ENSMUSG00000034258	Flvcr2	protein_coding	-0.378921	-1.30037	0.127881	4129.13	11.9949	11.922	11.7369	12.1071	-2.96308	0.00304575	0.0330646	feline leukemia virus subgroup C cellular receptor 2 [Source:MGI Symbol;Acc:MGI:2384974]	12	85793313	85860359	1	2	ensembl_havana
ENSMUSG00000079355	Ackr4	protein_coding	0.812834	1.75666	0.274337	65.7876	5.95481	6.01612	6.42641	5.60582	2.96291	0.00304749	0.0330646	atypical chemokine receptor 4 [Source:MGI Symbol;Acc:MGI:2181676]	9	103961356	104004132	-1	4	ensembl_havana
ENSMUSG00000025885	Myo5b	protein_coding	0.263853	1.20068	0.0890983	62263.1	15.918	15.9068	16.0393	15.7743	2.96137	0.00306272	0.0332022	myosin VB [Source:MGI Symbol;Acc:MGI:106598]	18	74574007	74904564	1	11	ensembl_havana
ENSMUSG00000022780	Meltf	protein_coding	-1.87092	-3.65766	0.631827	11.7484	3.3304	3.44592	2.60233	4.2895	-2.96113	0.00306516	0.0332022	melanotransferrin [Source:MGI Symbol;Acc:MGI:1353421]	16	31697628	31717838	1	1	ensembl_havana
ENSMUSG00000025036	Sfxn2	protein_coding	0.215251	1.16091	0.0726949	17267.6	14.066	14.0483	14.1564	13.9402	2.96101	0.0030663	0.0332022	sideroflexin 2 [Source:MGI Symbol;Acc:MGI:2137678]	19	46561804	46586505	1	5	ensembl_havana
ENSMUSG00000045838	Ccdc9b	protein_coding	-0.312874	-1.24218	0.105686	2665.28	11.3656	11.3153	11.1626	11.4681	-2.9604	0.00307241	0.0332463	coiled-coil domain containing 9B [Source:MGI Symbol;Acc:MGI:2685199]	2	118584639	118593142	-1	2	ensembl_havana
ENSMUSG00000044249	Defb29	protein_coding	0.33884	1.26474	0.114473	12407.3	13.5826	13.6431	13.8188	13.4674	2.96	0.00307635	0.0332668	defensin beta 29 [Source:MGI Symbol;Acc:MGI:1922650]	2	152380634	152382018	-1	1	ensembl_havana
ENSMUSG00000059852	Kcng2	protein_coding	-0.828641	-1.77601	0.28002	44.4969	5.45586	5.47446	5.05354	5.89539	-2.95922	0.00308417	0.0333291	potassium voltage-gated channel, subfamily G, member 2 [Source:MGI Symbol;Acc:MGI:3694646]	18	80337761	80407469	-1	3	ensembl_havana
ENSMUSG00000071669	Snx29	protein_coding	0.3293	1.2564	0.111428	20211.4	14.2799	14.2608	14.4255	14.096	2.95528	0.00312385	0.0337186	sorting nexin 29 [Source:MGI Symbol;Acc:MGI:1921728]	16	11140772	11573336	1	7	ensembl_havana
ENSMUSG00000061544	Zfp229	protein_coding	0.354526	1.27857	0.119966	3131.87	11.599	11.6217	11.7983	11.4451	2.95523	0.00312436	0.0337186	zinc finger protein 229 [Source:MGI Symbol;Acc:MGI:2679295]	17	21949776	21988323	1	6	ensembl_havana
ENSMUSG00000056481	Cd248	protein_coding	-0.749029	-1.68066	0.253597	1379.89	10.3263	10.1445	9.77724	10.5117	-2.95362	0.00314075	0.0338729	CD248 antigen, endosialin [Source:MGI Symbol;Acc:MGI:1917695]	19	5118106	5120710	1	1	ensembl_havana
ENSMUSG00000057551	Zfp317	protein_coding	0.231319	1.17391	0.0783232	9776.06	13.2502	13.2346	13.3488	13.1203	2.95339	0.00314305	0.0338754	zinc finger protein 317 [Source:MGI Symbol;Acc:MGI:107775]	9	19533398	19561027	1	5	ensembl_havana
ENSMUSG00000090084	Srpx	protein_coding	-0.765194	-1.6996	0.259249	477.075	8.79232	8.67967	8.28424	9.0751	-2.95158	0.00316149	0.0340515	sushi-repeat-containing protein [Source:MGI Symbol;Acc:MGI:1858306]	X	9904216	9983948	-1	4	ensembl_havana
ENSMUSG00000036139	Hoxc9	protein_coding	-0.416877	-1.33503	0.141251	753.8	9.53644	9.44086	9.23318	9.64854	-2.95132	0.00316416	0.0340577	homeobox C9 [Source:MGI Symbol;Acc:MGI:96199]	15	102884874	102893531	1	2	ensembl_havana
ENSMUSG00000019761	Krt10	protein_coding	-0.266271	-1.2027	0.0902606	1147.26	10.1587	10.1225	9.99072	10.2543	-2.95003	0.00317743	0.0341779	keratin 10 [Source:MGI Symbol;Acc:MGI:96685]	11	99276080	99280190	-1	2	ensembl_havana
ENSMUSG00000026405	C4bp	protein_coding	1.48707	2.80319	0.504245	44.7214	5.26454	5.3254	5.98722	4.66358	2.9491	0.00318696	0.0342577	complement component 4 binding protein [Source:MGI Symbol;Acc:MGI:88229]	1	130562510	130589369	-1	4	ensembl_havana
ENSMUSG00000052387	Trpm3	protein_coding	0.456327	1.37204	0.154751	1085.39	10.0523	10.1955	10.4195	9.97159	2.94879	0.00319017	0.0342695	transient receptor potential cation channel, subfamily M, member 3 [Source:MGI Symbol;Acc:MGI:2443101]	19	22116410	22972774	1	24	ensembl_havana
ENSMUSG00000040964	Arhgef10l	protein_coding	0.449392	1.36546	0.152484	17816.7	14.0649	13.9045	14.1333	13.6757	2.94713	0.00320736	0.0344314	Rho guanine nucleotide exchange factor (GEF) 10-like [Source:MGI Symbol;Acc:MGI:1920004]	4	140241796	140393323	-1	12	ensembl_havana
ENSMUSG00000026994	Galnt3	protein_coding	-0.358288	-1.2819	0.121584	23747.7	14.5088	14.3846	14.2094	14.5597	-2.94684	0.00321044	0.0344418	polypeptide N-acetylgalactosaminyltransferase 3 [Source:MGI Symbol;Acc:MGI:894695]	2	65913110	65955338	-1	4	ensembl_havana
ENSMUSG00000039911	Spsb1	protein_coding	-0.459109	-1.37469	0.155826	705.217	9.44055	9.38755	9.15548	9.61962	-2.94629	0.0032161	0.0344797	splA/ryanodine receptor domain and SOCS box containing 1 [Source:MGI Symbol;Acc:MGI:1921896]	4	149980740	150039500	-1	10	ensembl_havana
ENSMUSG00000029414	Kntc1	protein_coding	-0.655378	-1.57503	0.222565	332.141	8.30953	8.3461	8.0273	8.6649	-2.94466	0.00323305	0.0346386	kinetochore associated 1 [Source:MGI Symbol;Acc:MGI:2673709]	5	123887779	123959656	1	7	ensembl_havana
ENSMUSG00000031075	Ano1	protein_coding	-0.376178	-1.2979	0.12779	1974.48	10.9206	10.9893	10.7988	11.1797	-2.94372	0.00324292	0.0347053	anoctamin 1, calcium activated chloride channel [Source:MGI Symbol;Acc:MGI:2142149]	7	144142286	144305711	-1	11	ensembl_havana
ENSMUSG00000024503	Spink1	protein_coding	-0.298282	-1.22968	0.10133	92131.1	16.4809	16.4819	16.3315	16.6323	-2.94366	0.00324354	0.0347053	serine peptidase inhibitor, Kazal type 1 [Source:MGI Symbol;Acc:MGI:106202]	18	43861147	43870622	-1	1	ensembl_havana
ENSMUSG00000068566	Myadm	protein_coding	-0.415194	-1.33348	0.141057	7926.21	12.9189	12.8554	12.647	13.0639	-2.94345	0.00324578	0.0347063	myeloid-associated differentiation marker [Source:MGI Symbol;Acc:MGI:1355332]	7	3337605	3348958	1	5	ensembl_havana
ENSMUSG00000049625	Tifab	protein_coding	-0.307711	-1.23774	0.104585	723.17	9.48716	9.51898	9.36361	9.67435	-2.94221	0.00325879	0.0348225	TRAF-interacting protein with forkhead-associated domain, family member B [Source:MGI Symbol;Acc:MGI:2385852]	13	56321517	56326698	-1	2	ensembl_havana
ENSMUSG00000043290	Zfp784	protein_coding	0.236947	1.1785	0.0805597	1579.18	10.6181	10.6077	10.728	10.4874	2.94126	0.00326876	0.034893	zinc finger protein 784 [Source:MGI Symbol;Acc:MGI:3606042]	7	5037438	5041445	-1	1	ensembl_havana
ENSMUSG00000063972	Nr6a1	protein_coding	0.337994	1.264	0.114919	2973.55	11.5222	11.6182	11.7854	11.4509	2.94114	0.00327004	0.034893	nuclear receptor subfamily 6, group A, member 1 [Source:MGI Symbol;Acc:MGI:1352459]	2	38613382	38817700	-1	11	ensembl_havana
ENSMUSG00000042594	Sh2b3	protein_coding	-0.24595	-1.18587	0.0836287	7519.42	12.8649	12.8277	12.7048	12.9505	-2.94097	0.00327183	0.034893	SH2B adaptor protein 3 [Source:MGI Symbol;Acc:MGI:893598]	5	121953551	121975709	-1	8	ensembl_havana
ENSMUSG00000031490	Eif4ebp1	protein_coding	-0.335826	-1.2621	0.114229	1425.97	10.4641	10.4878	10.3188	10.6568	-2.93993	0.00328286	0.0349877	eukaryotic translation initiation factor 4E binding protein 1 [Source:MGI Symbol;Acc:MGI:103267]	8	27750357	27766702	1	2	ensembl_havana
ENSMUSG00000037143	Cfap61	protein_coding	0.947073	1.92796	0.322264	123.781	6.85997	6.85603	7.2521	6.45996	2.93881	0.00329476	0.0350799	cilia and flagella associated protein 61 [Source:MGI Symbol;Acc:MGI:1926024]	2	145776704	146056959	1	14	ensembl_havana
ENSMUSG00000065979	Cpped1	protein_coding	-0.155463	-1.11378	0.0529059	27062	14.7156	14.6813	14.6027	14.7598	-2.93847	0.00329831	0.0350799	calcineurin-like phosphoesterase domain containing 1 [Source:MGI Symbol;Acc:MGI:2443300]	16	11621585	11727309	-1	5	ensembl_havana
ENSMUSG00000056536	Pign	protein_coding	0.331083	1.25796	0.112678	10390.7	13.3301	13.3829	13.5493	13.2165	2.93832	0.00330001	0.0350799	phosphatidylinositol glycan anchor biosynthesis, class N [Source:MGI Symbol;Acc:MGI:1351629]	1	105446147	105591402	-1	12	ensembl_havana
ENSMUSG00000071550	Cfap44	protein_coding	0.605896	1.52192	0.206206	546.044	9.03374	9.26431	9.55024	8.97839	2.9383	0.00330014	0.0350799	cilia and flagella associated protein 44 [Source:MGI Symbol;Acc:MGI:1277238]	16	44215159	44302791	1	7	ensembl_havana
ENSMUSG00000021241	Isca2	protein_coding	-0.181298	-1.1339	0.0617233	8674.7	13.0797	13.0904	12.9997	13.181	-2.93727	0.00331118	0.0351742	iron-sulfur cluster assembly 2 [Source:MGI Symbol;Acc:MGI:1921566]	12	84820025	84821862	1	9	ensembl_havana
ENSMUSG00000017009	Sdc4	protein_coding	0.212458	1.15866	0.0723637	80804	16.293	16.2947	16.401	16.1883	2.93598	0.00332501	0.035286	syndecan 4 [Source:MGI Symbol;Acc:MGI:1349164]	2	164266167	164285807	-1	2	ensembl_havana
ENSMUSG00000031844	Hsd17b2	protein_coding	0.476961	1.39181	0.162459	4388.96	12.0456	12.2093	12.4612	11.9575	2.93588	0.00332604	0.035286	hydroxysteroid (17-beta) dehydrogenase 2 [Source:MGI Symbol;Acc:MGI:1096386]	8	118428643	118485766	1	3	ensembl_havana
ENSMUSG00000042207	Kdm5b	protein_coding	0.202224	1.15047	0.0689302	10055.1	13.2918	13.3288	13.4291	13.2285	2.93375	0.00334898	0.0355062	lysine (K)-specific demethylase 5B [Source:MGI Symbol;Acc:MGI:1922855]	1	134487909	134563023	1	6	ensembl_havana
ENSMUSG00000034109	Golim4	protein_coding	0.228413	1.17155	0.07789	10048	13.2878	13.3669	13.4812	13.2527	2.93251	0.00336239	0.0356251	golgi integral membrane protein 4 [Source:MGI Symbol;Acc:MGI:1920374]	3	75782391	75864256	-1	9	ensembl_havana
ENSMUSG00000044646	Zbtb7c	protein_coding	0.436805	1.3536	0.149089	1001.69	9.94241	10.0483	10.2703	9.82641	2.92982	0.00339155	0.0359107	zinc finger and BTB domain containing 7C [Source:MGI Symbol;Acc:MGI:2443302]	18	75953249	76281635	1	3	ensembl_havana
ENSMUSG00000073591	Pcdhb22	protein_coding	-0.51165	-1.42568	0.174658	364.019	8.47791	8.58819	8.33871	8.83768	-2.92944	0.0033957	0.0359312	protocadherin beta 22 [Source:MGI Symbol;Acc:MGI:2136760]	18	37650924	37657532	1	2	ensembl_havana
ENSMUSG00000090523	Gypc	protein_coding	-0.567301	-1.48175	0.193709	483.667	8.83531	9.04844	8.76256	9.33431	-2.92863	0.00340456	0.0360015	glycophorin C [Source:MGI Symbol;Acc:MGI:1098566]	18	32661375	32693087	-1	3	ensembl_havana
ENSMUSG00000025197	Cyp2c23	protein_coding	0.374513	1.2964	0.127899	5540.46	12.4067	12.4078	12.5966	12.2189	2.92819	0.00340942	0.0360295	cytochrome P450, family 2, subfamily c, polypeptide 23 [Source:MGI Symbol;Acc:MGI:1888897]	19	43993461	44017647	-1	2	ensembl_havana
ENSMUSG00000020720	Psmd12	protein_coding	-0.181512	-1.13407	0.0620125	20206.7	14.2963	14.2712	14.1801	14.3624	-2.92703	0.00342218	0.0361408	proteasome (prosome, macropain) 26S subunit, non-ATPase, 12 [Source:MGI Symbol;Acc:MGI:1914247]	11	107370310	107395188	1	3	ensembl_havana
ENSMUSG00000032089	Il10ra	protein_coding	-0.400432	-1.3199	0.136837	1466.63	10.4912	10.4852	10.2882	10.6821	-2.92635	0.0034297	0.0361967	interleukin 10 receptor, alpha [Source:MGI Symbol;Acc:MGI:96538]	9	45165135	45180447	-1	3	ensembl_havana
ENSMUSG00000020900	Myh10	protein_coding	-0.255817	-1.19401	0.0874353	18954.3	14.1977	14.1757	14.0471	14.3043	-2.92578	0.00343592	0.0362388	myosin, heavy polypeptide 10, non-muscle [Source:MGI Symbol;Acc:MGI:1930780]	11	68582385	68707458	1	10	ensembl_havana
ENSMUSG00000034263	Ints14	protein_coding	0.166685	1.12248	0.0569756	7967.15	12.9575	12.939	13.0235	12.8546	2.92555	0.00343851	0.0362426	integrator complex subunit 14 [Source:MGI Symbol;Acc:MGI:1917132]	9	64868187	64894260	1	3	ensembl_havana
ENSMUSG00000035824	Tk2	protein_coding	0.164374	1.12068	0.0562224	5288.59	12.362	12.4789	12.5618	12.3959	2.92364	0.0034596	0.0364413	thymidine kinase 2, mitochondrial [Source:MGI Symbol;Acc:MGI:1913266]	8	104953317	104975190	-1	8	ensembl_havana
ENSMUSG00000096606	Tpbgl	protein_coding	-0.615824	-1.53243	0.210691	499.533	8.9066	8.94067	8.62441	9.25694	-2.92288	0.00346814	0.0365076	trophoblast glycoprotein-like [Source:MGI Symbol;Acc:MGI:3646425]	7	99273289	99276310	-1	1	ensembl_havana
[truncated: 14,871 more rows]

## Sheet: 2. KO.ZT16-CTRL.ZT16
Gene_ID	Gene_Name	Gene_type	log2FoldChange	FoldChange	lfcSE	baseMean_nolog	mean_normdata_allsamples	mean_2groups_CTRL.ZT16_KO.ZT16	mean_CTRL.ZT16	mean_KO.ZT16	stat	pvalue	padj_BH_customfilter	Description	Chromosome_Name	Gene_Start	Gene_End	Strand	Transcript_count	Source_gene
[truncated: 16,418 more rows]

[truncated: 4 more sheets: 3. CTRL.ZT16-CTRL.ZT04, 4. KO.ZT16-KO.ZT04, Normalized data (DESeq2) mRNA, Count data mRNA]
