# Supplementary material for: Expression Landscape and Circadian Regulation of lncRNAs in the Kidney
Source: Acta Physiol (Oxf). 2026 Jul 3;242(8):e70273. doi: 10.1111/apha.70273 (PMC13332011; doi:10.1111/apha.70273)
Supplement: Supplementary file 10 — Table S10: Circadian data stat results lncRNA. [file APHA-242-e70273-s003.xlsx]

## Sheet: Sheet1
ENSEMBL_ID	Gene_Name	Gene_Type	Description_MGI	MGI_ID	Mean_CTRL	Mean_KO	logFC_KOvsCTRL	Foldchange_KOvsCTRL	pval_KOvsCTRL_limma	adjp_KOvsCTRL_limma	dryR_chosen_model_0.65BICW_threshold	dryR_chosen_model_description	maxBICW	Amplitude_CTRL	Amplitude_KO	Amplitude_log2FC	Acrophase_CTRL	Acrophase_KO	Phase_shift	BICW_rhythm1	BICW_rhythm2	BICW_rhythm3	BICW_rhythm4	BICW_rhythm5	ZT0_C1	ZT0_C2	ZT0_C3	ZT0_C4	ZT0_C5	ZT04_C2	ZT04_C3	ZT04_C4	ZT04_C5	ZT04_C6	ZT08_C1	ZT08_C2	ZT08_C4	ZT08_C5	ZT08_C6	ZT12_C1	ZT12_C2	ZT12_C3	ZT12_C5	ZT12_C6	ZT16_C1	ZT16_C3	ZT16_C4	ZT16_C5	ZT16_C6
ENSMUSG00000121004	Gm57302	lncRNA	predicted gene, 57302	MGI:7338517	-2.32085	-1.70457	0.636104	1.55413	0.000515361	0.00452352	1	Unaltered Non-Rhythmic	0.950596							0.950596	0.0169018	0.0160628	0.0161542	0.000285608	-1.24279	-2.78615	-1.74638	-2.27925	-3.29003	-2.19212	-1.49003	-2.57893	-1.9626	-2.28617	-2.30865	-3.40311	-1.30221	-2.27838	-3.30921	-2.70698	-1.91465	-2.28782	-2.95187	-2.33109	-3.01133	-2.7022	-1.69412	-1.29705	-1.74429
ENSMUSG00000086909	Gm4926	lncRNA	predicted gene 4926	MGI:3646427	-3.17712	-2.36827	0.810676	1.75403	1.09397e-07	2.32831e-06	1	Unaltered Non-Rhythmic	0.950185							0.950185	0.0163241	0.0170738	0.0161233	0.00029335	-3.21738	-3.34576	-3.25608	-3.33346	-3.30435	-3.21475	-3.3322	-3.30952	-2.235	-3.26782	-3.26441	-3.32606	-3.34548	-3.36162	-2.61588	-3.24231	-3.33026	-3.24991	-3.34638	-2.74365	-2.58548	-3.30383	-3.28951	-3.27063	-3.34472
ENSMUSG00000092412	Gm20507	lncRNA	predicted gene 20507	MGI:5141972	-1.89713	-1.89713	0.456859	1.37255	0.175317	0.365687	1	Unaltered Non-Rhythmic	0.949582							0.949582	0.0175026	0.0158789	0.0167441	0.000292682	-3.04525	-3.23451	-2.23226	-0.783999	-1.28495	-2.97756	-3.22435	0.024215	-0.982382	-3.07831	-3.2366	-1.49125	-3.14793	-1.26897	-0.989564	-1.1362	-0.911991	-3.17057	-1.40105	-3.25874	-2.67612	-2.63143	-0.170166	-3.26993	-2.51558
ENSMUSG00000006462	A530013C23Rik	lncRNA	RIKEN cDNA A530013C23 gene	MGI:3041178	-2.35912	-2.79841	-0.41726	-1.33539	0.0076331	0.0386476	1	Unaltered Non-Rhythmic	0.949046							0.949046	0.0173131	0.0164297	0.0169112	0.000299755	-2.18683	-3.49584	-3.63439	-1.83432	-1.81005	-2.45059	-1.45326	-2.30517	-1.51727	-3.47274	-2.21353	-1.75582	-2.11094	-2.38671	-2.52933	-1.92635	-2.39136	-3.5704	-2.3756	-2.47105	-2.28597	-1.26648	-2.50326	-1.53269	-3.42717
ENSMUSG00000098447	Gm27184	lncRNA	predicted gene 27184	MGI:5521027	-2.24916	-2.24916	-0.0741991	-1.05278	0.515247	0.708097	1	Unaltered Non-Rhythmic	0.948743							0.948743	0.0184416	0.0159595	0.0165459	0.000310233	-1.9674	-2.45442	-2.47666	-2.33174	-1.8745	-1.41417	-2.14721	-1.67782	-2.3596	-1.40801	-1.79188	-1.7243	-2.04845	-3.51567	-2.67832	-2.99536	-1.59877	-2.3826	-2.53003	-2.71301	-2.08779	-1.94509	-1.85211	-2.17818	-1.2123
ENSMUSG00000109118	Gm32031	lncRNA	predicted gene, 32031	MGI:5591190	-0.740658	-0.740658	-0.111796	-1.08057	0.393954	0.604044	1	Unaltered Non-Rhythmic	0.948691							0.948691	0.0176571	0.0161543	0.0171967	0.00030069	-0.420977	-0.922873	-1.11155	-1.20722	-0.384801	-0.284579	0.178311	-1.25519	-0.938219	-1.00426	-0.40623	-0.670042	-1.11223	-0.527383	-0.326526	-0.294739	-2.06714	-0.711463	-0.846358	-0.36019	-0.740339	-0.753561	-0.113598	0.00722998	-0.566366
ENSMUSG00000092353	Gm3363	lncRNA	predicted gene 3363	MGI:3781541	-1.99576	-1.66748	0.35826	1.28188	0.018396	0.07628	1	Unaltered Non-Rhythmic	0.948491							0.948491	0.017334	0.016393	0.017482	0.00029962	-1.21127	-2.65705	-2.62663	-2.12071	-1.72972	-2.36422	-0.344228	-2.94801	-2.10423	-0.930342	-2.15789	-2.27973	-1.55974	-2.52555	-1.74461	-1.76488	-1.74766	-2.53946	-2.49633	-2.2115	-2.07417	-2.53962	-1.8146	-1.35538	-1.3674
ENSMUSG00000106251	Gm42658	lncRNA	predicted gene 42658	MGI:5662795	-0.306184	-0.306184	0.0779781	1.05554	0.58071	0.754108	1	Unaltered Non-Rhythmic	0.948429							0.948429	0.0177295	0.0160518	0.0174891	0.000300084	-0.322633	0.159071	-0.168746	-0.397664	-0.662451	-0.253814	-0.347846	-0.949538	-1.04526	-0.415122	-0.104352	0.20033	-0.0998523	-0.130546	-0.400057	-0.481957	-0.541652	-0.248252	-0.506487	-0.113532	-0.08503	-0.511751	-0.285538	-0.343378	-0.55185
ENSMUSG00000086763	Plxna4os1	lncRNA	plexin A4, opposite strand 1	MGI:2442851	-2.02502	-2.46353	-0.426732	-1.34418	0.00430238	0.0247718	1	Unaltered Non-Rhythmic	0.94809							0.94809	0.0165863	0.0173995	0.0176203	0.000304441	-2.20695	-2.36514	-1.24647	-1.95476	-1.89299	-2.17354	-1.69465	-1.38956	-3.26094	-1.11394	-1.90922	-2.01698	-2.72306	-1.7285	-2.20674	-1.01469	-3.29073	-2.23259	-2.39953	-1.98314	-2.05912	-1.43059	-2.68386	-1.64936	-1.02429
ENSMUSG00000113891	Gm47683	lncRNA	predicted gene, 47683	MGI:6096785	-1.49096	-1.49096	-0.147734	-1.10783	0.301098	0.517279	1	Unaltered Non-Rhythmic	0.94783							0.94783	0.0179306	0.0180981	0.015799	0.000342569	-1.7514	-2.24815	-0.923726	-1.69401	-1.88183	-0.0768991	-1.02274	-1.49206	-1.21035	-1.58498	-2.17645	-1.72691	-1.53248	-1.94402	-1.50428	-0.670293	-1.14353	-1.705	-0.892952	-0.89146	-0.45945	-1.90767	-2.16897	-1.67533	-1.39602
ENSMUSG00000087535	Zmiz1os1	lncRNA	Zmiz1 opposite strand 1	MGI:3041228	-1.99861	-1.99861	0.23187	1.17436	0.113886	0.27335	1	Unaltered Non-Rhythmic	0.947768							0.947768	0.0177435	0.0177842	0.0163715	0.000333099	-1.95767	-2.23558	-2.98122	-2.90479	-1.63144	-1.70287	-2.16435	-2.11298	-1.94639	-1.75195	-1.9174	-1.54235	-2.49863	-2.48116	-1.92723	-2.18648	-2.45769	-1.70633	-1.74499	-2.49039	-3.45701	-2.91731	-1.14844	-2.52486	-1.72404
ENSMUSG00000108297	Gm44167	lncRNA	predicted gene, 44167	MGI:5690559	-2.90219	-2.90219	-0.184236	-1.13622	0.189912	0.386739	1	Unaltered Non-Rhythmic	0.94775							0.94775	0.0179577	0.0163908	0.017591	0.000310618	-2.17013	-3.28791	-2.05642	-2.18789	-3.2796	-1.91005	-3.29195	-2.0427	-4.14539	-3.42562	-2.13274	-2.43659	-2.74535	-2.63016	-3.20144	-3.17923	-3.78223	-2.33546	-3.24117	-2.22376	-3.90888	-2.58095	-2.42677	-3.17397	-2.19288
ENSMUSG00000086746	Gm15222	lncRNA	predicted gene 15222	MGI:3705297	-0.380507	-0.625249	-0.286023	-1.21927	0.0246427	0.0950012	1	Unaltered Non-Rhythmic	0.947596							0.947596	0.0160444	0.0193574	0.0166745	0.000327788	-0.134552	-1.01609	-0.602752	-0.612281	-0.61507	-0.668996	0.0709162	-0.251052	-0.084374	-0.0413277	-0.881493	-0.437909	-0.364999	-0.40379	-0.536864	0.196289	-1.55652	0.0236249	-0.11795	0.0538494	-0.716534	-0.539482	-0.461082	-0.672169	-0.306905
ENSMUSG00000084968	Gm12743	lncRNA	predicted gene 12743	MGI:3651449	-0.998525	-0.680959	0.339484	1.2653	0.0270087	0.100086	1	Unaltered Non-Rhythmic	0.947313							0.947313	0.015914	0.0194827	0.016963	0.000327311	-0.572689	-2.59401	-0.697541	-0.151047	-0.966914	-1.51728	-1.77468	-1.33316	-0.803245	-1.01242	-1.41357	-0.358736	-1.11015	-0.207659	-0.0948298	-0.757288	-1.70412	-1.97904	-0.701323	-0.538768	-1.2878	-1.43417	-0.299325	-1.43787	-1.55131
ENSMUSG00000097476	Gm26583	lncRNA	predicted gene, 26583	MGI:5477077	-3.23695	-3.23695	0.0393482	1.02765	0.769513	0.87507	1	Unaltered Non-Rhythmic	0.947105							0.947105	0.018952	0.0159643	0.017659	0.000319474	-3.48306	-3.25391	-2.10694	-3.8534	-3.28536	-4.08512	-3.84437	-2.90861	-2.65061	-3.00313	-2.56842	-3.84205	-3.25186	-3.23395	-2.65853	-2.35111	-3.2511	-3.99454	-3.76551	-3.19548	-3.63152	-3.29196	-3.29773	-3.94339	-3.26724
ENSMUSG00000113035	5830428M24Rik	lncRNA	RIKEN cDNA 5830428M24 gene	MGI:1923312	-2.0527	-2.0527	-0.216974	-1.16229	0.219911	0.426177	1	Unaltered Non-Rhythmic	0.94693							0.94693	0.0180774	0.0163511	0.0183292	0.000312201	-2.26012	-2.09956	-3.15103	-1.40494	-2.33212	-2.31004	-2.00017	-1.73171	-1.9115	-1.06906	-2.56936	-1.67021	-2.88594	-1.23697	-1.55902	-1.81484	-1.58633	-2.61144	-2.00751	-1.15423	-2.499	-1.98561	-2.21504	-1.28265	-2.17584
ENSMUSG00000109006	B230209E15Rik	lncRNA	RIKEN cDNA B230209E15 gene	MGI:2442668	-2.28597	-2.28597	-0.27596	-1.2108	0.068627	0.195092	1	Unaltered Non-Rhythmic	0.946591							0.946591	0.0173807	0.019212	0.0164631	0.000352985	-3.10334	-1.9863	-0.865292	-1.87233	-2.57137	-1.04517	-2.65263	-2.07495	-2.15934	-2.17033	-1.57747	-2.29626	-3.22091	-1.63562	-2.55264	-2.13737	-2.16292	-2.15564	-1.81436	-1.92605	-2.85977	-2.60266	-1.85276	-2.63576	-1.45049
ENSMUSG00000097448	Platr22	lncRNA	pluripotency associated transcript 22	MGI:4439804	-1.66745	-1.66745	-0.119252	-1.08617	0.480129	0.678443	1	Unaltered Non-Rhythmic	0.946578							0.946578	0.0170572	0.0198919	0.0161144	0.000358667	-1.47775	-0.717822	-1.74402	-1.11575	-2.00124	-2.8445	-1.23019	-2.18787	-2.26282	-1.4109	-1.44045	-0.984832	-1.61483	-1.70982	-1.13468	-2.17736	-0.628245	-0.967765	-1.81766	-1.77065	-1.31904	-1.99018	-1.54973	-2.20319	-1.90019
ENSMUSG00000097814	Panct2	lncRNA	pluripotency-associated noncoding transcript 2	MGI:3643517	1.88868	2.54536	0.674045	1.59554	9.48561e-08	2.06677e-06	1	Unaltered Non-Rhythmic	0.946425							0.946425	0.0196526	0.0173795	0.0161813	0.000361145	2.40631	1.76147	1.61549	2.1943	1.20219	1.67409	3.09817	1.90412	1.56821	1.38955	2.89848	1.73895	2.16405	1.92662	1.71569	1.39949	2.34072	1.96596	1.32136	1.45773	1.84102	1.00765	2.6806	2.25283	1.95098
ENSMUSG00000109524	Gm44691	lncRNA	predicted gene 44691	MGI:5753267	-2.62039	-2.62039	-0.174928	-1.12891	0.310849	0.525528	1	Unaltered Non-Rhythmic	0.94623							0.94623	0.0171689	0.0188365	0.0174224	0.000341952	-3.07573	-2.71436	-3.01583	-1.47353	-2.62506	-3.1206	-2.21575	-3.39361	-1.07095	-2.61942	-3.05675	-3.17024	-3.34566	-2.42968	-1.99263	-1.99161	-1.68154	-3.068	-3.02031	-1.42151	-2.64148	-2.60846	-2.51771	-1.98722	-3.34406
ENSMUSG00000113771	Gm36529	lncRNA	predicted gene, 36529	MGI:5595688	-2.43635	-2.96136	-0.516933	-1.43091	0.00255261	0.0164585	1	Unaltered Non-Rhythmic	0.946014							0.946014	0.0174765	0.0175876	0.018597	0.000325032	-2.15011	-1.5043	-3.14967	-1.78078	-1.99228	-1.89626	-2.60855	-2.24062	-2.70643	-2.38954	-3.11748	-2.66898	-3.01716	-2.98599	-2.71131	-1.20316	-1.22796	-3.12822	-2.687	-1.99563	-3.67923	-2.29447	-2.31408	-2.07868	-2.62573
ENSMUSG00000121495	NA(1)	lncRNA	novel transcript		-2.35955	-2.35955	0.21685	1.16219	0.481239	0.678815	1	Unaltered Non-Rhythmic	0.945941							0.945941	0.016693	0.0199279	0.0170867	0.000351824	-2.29084	-1.60491	-4.40586	-2.93628	-2.61689	-2.13829	-1.77907	-4.29907	-1.60814	-2.61123	-4.38344	-1.43634	-0.969745	-4.08494	-1.99215	-1.82267	-1.56949	-4.44886	-1.22329	-2.02675	-2.5354	-4.26736	-1.51233	-2.94766	-4.13316
ENSMUSG00000062470	Fbxl12os	lncRNA	F-box and leucine-rich repeat protein 12, opposite strand	MGI:1913912	-0.131131	-0.131131	0.213483	1.15948	0.0791831	0.213015	1	Unaltered Non-Rhythmic	0.945883							0.945883	0.0200657	0.0158402	0.0178752	0.000336041	-0.109443	-0.329946	-1.0388	-0.0973729	-0.297934	0.120266	0.11675	-0.736057	-0.252191	-0.0266404	-0.068178	-0.842076	-0.322769	0.302306	-0.200784	-0.0263186	0.0364317	-0.56131	-1.41696	-0.0639295	-0.691686	-0.153936	-0.158456	0.220682	-0.097104
ENSMUSG00000097276	4930525G20Rik	lncRNA	RIKEN cDNA 4930525G20 gene	MGI:2443505	-0.292826	-0.292826	0.0975818	1.06998	0.421997	0.629538	1	Unaltered Non-Rhythmic	0.945755							0.945755	0.0177787	0.0171058	0.0190385	0.000321667	-0.365334	-0.444165	-0.807526	-0.445575	-0.575184	-0.0487606	-0.960566	-0.648983	-0.343248	-0.704541	-0.110757	0.194315	-0.244955	0.0749755	-0.20973	-0.784709	0.114265	0.363021	-0.55653	-1.62218	-0.223934	-0.500638	-0.468087	-0.775236	-0.360497
ENSMUSG00000112593	Gm48882	lncRNA	predicted gene, 48882	MGI:6098637	-2.65246	-2.65246	-0.075349	-1.05362	0.623902	0.785804	1	Unaltered Non-Rhythmic	0.945719							0.945719	0.0162308	0.0201578	0.0175461	0.000346038	-2.16922	-3.64995	-2.63444	-2.06969	-3.07732	-2.77057	-2.2943	-2.73766	-3.7136	-2.17793	-1.78938	-2.0321	-2.68372	-3.10763	-2.67804	-3.08626	-2.05278	-2.33893	-2.47876	-3.03085	-3.31569	-3.68778	-2.62146	-2.27061	-1.90927
ENSMUSG00000078349	AW011738	lncRNA	expressed sequence AW011738	MGI:2140540	1.59928	1.59928	0.026345	1.01843	0.621096	0.784937	1	Unaltered Non-Rhythmic	0.945523							0.945523	0.0200943	0.0170719	0.0169474	0.000363049	1.73545	1.37098	1.53154	1.9186	1.40566	1.7386	1.48935	1.45826	1.46808	1.54144	1.92149	1.91434	1.50364	1.52723	1.64892	1.29269	1.32865	1.45419	1.16878	1.46078	1.82249	1.7445	1.6863	1.38385	1.99579
ENSMUSG00000113622	Gm49749	lncRNA	predicted gene, 49749	MGI:6215244	-0.613607	-0.613607	0.128888	1.09345	0.561722	0.742683	1	Unaltered Non-Rhythmic	0.945493							0.945493	0.0209238	0.0166537	0.016561	0.000368741	0.277045	-1.25445	-1.58519	-1.71058	0.553027	-0.490146	-0.460873	-1.32198	-0.270766	0.12683	-0.48818	-3.16284	-0.226546	0.266683	0.629762	-3.06526	0.530089	0.484269	-0.136287	-2.22644	-0.684387	-0.698923	-2.64366	-0.0746396	-0.881799
ENSMUSG00000115725	4930572G02Rik	lncRNA	RIKEN cDNA 4930572G02 gene	MGI:1923193	-2.13463	-2.58898	-0.451139	-1.36712	0.00533996	0.0290556	1	Unaltered Non-Rhythmic	0.94515							0.94515	0.0185583	0.0167576	0.0192046	0.000329153	-2.1901	-1.47007	-1.75992	-1.86356	-1.71689	-2.36049	-1.69309	-2.3014	-2.28788	-3.49186	-2.14478	-1.51463	-0.960211	-1.70981	-2.97622	-2.27567	-2.25849	-1.92568	-2.31058	-2.46979	-2.62953	-2.61405	-2.65096	-1.87479	-1.59044
ENSMUSG00000120877	5033425G24Rik	lncRNA	RIKEN cDNA 5033425G24 gene	MGI:1923248	-1.07189	-0.76311	0.336884	1.26303	0.0315333	0.111199	1	Unaltered Non-Rhythmic	0.945145							0.945145	0.0194122	0.018375	0.0166899	0.000377809	-0.239409	-1.48279	-1.52186	-1.53632	-1.50403	-1.52746	-0.929694	-0.180356	-0.851805	-0.725152	-1.8844	-1.34857	-0.776012	-0.506146	-1.2574	-0.512019	-1.12133	-1.63815	-1.22347	-0.586651	-1.79299	-0.775479	-1.41549	-0.560358	-2.37895
ENSMUSG00000087382	Ctcflos	lncRNA	CCCTC-binding factor (zinc finger protein)-like, opposite strand	MGI:1921411	-0.765637	-0.765637	-0.0450314	-1.03171	0.759694	0.868789	1	Unaltered Non-Rhythmic	0.945116							0.945116	0.0180658	0.0193878	0.0170595	0.000370949	-1.42653	-0.949307	-0.394067	-1.81866	0.0534748	-1.38814	-0.805962	-1.09166	-0.0870785	-0.321477	-0.557981	-0.524423	-0.714188	-0.23465	-0.859401	-0.0054152	-0.589472	-1.20892	-2.3935	-0.881544	-1.15272	-0.226168	-0.17221	0.127377	-0.111335
ENSMUSG00000114253	Gm47798	lncRNA	predicted gene, 47798	MGI:6096974	1.77967	1.94009	0.193695	1.14369	0.060393	0.179049	1	Unaltered Non-Rhythmic	0.945077							0.945077	0.0177109	0.0208006	0.0160213	0.000390234	1.56256	1.79161	1.89311	2.26099	1.87151	1.85307	1.30046	2.08131	1.41984	2.02536	2.14158	1.67943	1.60792	1.76681	1.92484	1.77841	1.01647	1.98546	1.62106	2.17927	2.00874	1.40483	1.81008	1.94539	1.68727
ENSMUSG00000121216	Gm57476	lncRNA	predicted gene, 57476	MGI:7338865	-2.55026	-2.55026	-0.0411566	-1.02894	0.666532	0.808376	1	Unaltered Non-Rhythmic	0.945048							0.945048	0.0190996	0.0189823	0.0164856	0.000384098	-1.91171	-1.93974	-1.60224	-1.39037	-3.44642	-2.42375	-3.4974	-2.24158	-2.2	-2.88355	-2.23133	-2.25767	-2.8144	-2.02197	-2.96573	-2.53901	-2.78931	-2.96758	-2.77927	-1.64196	-2.20361	-1.84721	-3.56217	-2.25198	-2.10616
ENSMUSG00000120978	Gm56588	lncRNA	predicted gene, 56588	MGI:7337090	-0.306594	-0.0510763	0.279084	1.21342	0.0304445	0.108312	1	Unaltered Non-Rhythmic	0.944982							0.944982	0.0187713	0.0166933	0.0192219	0.000331711	0.72209	-0.123728	-0.272634	0.0207859	-0.632517	-0.473728	0.116872	-0.785709	-0.763612	-0.466519	-0.460656	-0.526544	0.244523	0.340293	-0.862886	-0.634263	-0.0730949	-0.75852	-0.647507	-0.60761	-0.208134	0.00715169	0.282799	0.113617	0.0851136
ENSMUSG00000114024	Gm46336	lncRNA	predicted gene, 46336	MGI:5825973	-2.83839	-2.83839	0.133269	1.09678	0.49209	0.68652	1	Unaltered Non-Rhythmic	0.944681							0.944681	0.0202653	0.0185456	0.0161101	0.000398393	-3.73842	-2.65202	-2.77112	-2.99222	-3.63147	-3.69767	-3.03321	-2.90896	-2.71899	-3.09681	-2.72082	-3.70937	-1.40294	-2.20057	-1.71403	-3.77756	-3.58053	-2.7242	-3.22665	-2.59101	-2.58822	-3.65549	-1.83516	-3.16341	-2.9983
ENSMUSG00000121192	Gm57399	lncRNA	predicted gene, 57399	MGI:7338711	-2.2366	-2.2366	-0.136258	-1.09905	0.43258	0.637348	1	Unaltered Non-Rhythmic	0.9445							0.9445	0.0172656	0.019327	0.0185543	0.000353526	-1.3556	-2.71395	-1.66284	-2.70107	-2.08677	-2.83534	-2.06391	-2.19821	-2.15753	-1.65138	-2.06431	-2.33174	-2.72181	-1.41831	-1.71272	-3.7603	-1.86789	-2.39091	-1.47179	-3.06366	-2.18028	-1.67484	-1.6393	-2.31561	-1.9475
ENSMUSG00000097326	A330048O09Rik	lncRNA	RIKEN cDNA A330048O09 gene	MGI:2443792	-2.06937	-2.06937	-0.0151789	-1.01058	0.943617	0.964806	1	Unaltered Non-Rhythmic	0.944398							0.944398	0.0173374	0.0194088	0.018499	0.000356552	-1.84615	-2.75768	-2.15228	-1.97319	-1.39675	-1.35621	-1.94174	-2.30083	-2.60935	-1.94632	-1.31816	-2.69028	-2.7555	-1.06233	-3.17418	-1.80008	-1.45488	-2.58758	-1.87573	-1.96421	-1.58242	-1.90743	-2.62474	-1.31709	-2.04565
ENSMUSG00000120529	Gm57080	lncRNA	predicted gene, 57080	MGI:7338073	-2.43983	-2.02747	0.44526	1.36156	0.00913387	0.0442882	1	Unaltered Non-Rhythmic	0.944263							0.944263	0.0175361	0.0179143	0.0199541	0.000332846	-1.68663	-1.59415	-1.84472	-2.6799	-1.89702	-2.60873	-2.75351	-3.08083	-2.33236	-1.71002	-2.82232	-2.45127	-2.67927	-2.62389	-2.75857	-1.74014	-2.64274	-2.77558	-2.68868	-2.34485	-2.32308	-2.28551	-1.74334	-1.2142	-3.26089
ENSMUSG00000120802	Gm57028	lncRNA	predicted gene, 57028	MGI:7337969	-3.12065	-3.12065	-0.0212157	-1.01481	0.93288	0.96167	1	Unaltered Non-Rhythmic	0.94394							0.94394	0.0177881	0.0202538	0.0176364	0.000382071	-3.95857	-2.47207	-1.80554	-3.79191	-3.21098	-3.97656	-3.77778	-2.5224	-2.87582	-2.11775	-3.85881	-2.75528	-3.77804	-3.18883	-2.87781	-1.64731	-3.80107	-3.8911	-3.05936	-2.70983	-3.10513	-3.82568	-2.77786	-2.78304	-3.7791
ENSMUSG00000085112	A530072M11Rik	lncRNA	RIKEN cDNA gene A530072M11	MGI:4440477	0.680518	0.680518	0.171411	1.12616	0.0991043	0.248704	1	Unaltered Non-Rhythmic	0.943934							0.943934	0.021538	0.0177557	0.0163662	0.000405654	0.575915	0.595086	-0.271479	0.324126	0.212608	1.20855	0.738411	0.743995	0.857867	0.882775	0.765521	0.862477	0.262948	0.895528	0.376269	0.639912	-0.43897	0.323591	0.0481116	1.13699	0.421295	0.587456	0.61355	0.505209	0.876078
ENSMUSG00000086279	Gm15634	lncRNA	predicted gene 15634	MGI:3783078	-1.99214	-1.52241	0.487993	1.40249	0.00943459	0.0453804	1	Unaltered Non-Rhythmic	0.943856							0.943856	0.0170156	0.0188267	0.0199625	0.000339563	-1.88949	-2.36412	-1.70858	-2.26508	-2.21649	-0.835179	-1.27586	-3.16792	-1.93169	-2.26262	-1.07318	-3.37736	-1.70509	-1.95332	-2.22962	-2.23911	-3.27074	-2.25447	-1.27709	-1.71754	-1.19112	-1.06252	-1.6662	-3.35208	-1.73288
ENSMUSG00000037982	Gm9725	lncRNA	predicted gene 9725	MGI:3646552	1.05376	1.05376	0.162078	1.1189	0.156797	0.339728	1	Unaltered Non-Rhythmic	0.943849							0.943849	0.0191909	0.0170182	0.0195957	0.000346206	0.9854	0.412163	0.682638	0.797194	0.4313	0.998209	0.989208	1.06151	1.24896	1.44309	1.45563	1.18251	1.42529	0.858759	1.03018	1.0945	0.428374	0.69356	0.564689	0.882185	0.911165	0.837154	0.958108	1.11525	1.85679
ENSMUSG00000105655	Gm42659	lncRNA	predicted gene 42659	MGI:5662796	-1.17941	-1.17941	0.167885	1.12341	0.480905	0.678815	1	Unaltered Non-Rhythmic	0.943638							0.943638	0.0195125	0.0204557	0.0159699	0.000423789	-1.37442	-0.790314	-2.72223	-0.121485	-1.50563	-0.871465	-0.713917	-0.251004	-1.60711	-2.5332	-1.12722	-0.971287	-1.83314	-2.9519	-0.87359	0.0201329	-1.79985	-0.179569	-2.26416	-0.595248	-1.23626	-1.57448	-1.13	-0.0324546	-1.67459
ENSMUSG00000118249	Gm36608	lncRNA	predicted gene, 36608	MGI:5595767	-1.92369	-1.92369	-0.0961467	-1.06891	0.598938	0.768069	1	Unaltered Non-Rhythmic	0.943637							0.943637	0.0215124	0.0162218	0.0182586	0.000369934	-2.08081	-1.00815	-1.99705	-2.70912	-2.62609	-3.12328	-1.03122	-2.0373	-1.4996	-1.05959	-2.45002	-3.183	-1.7632	-1.61682	-1.67651	-2.00673	-1.94621	-1.44728	-1.6604	-2.24792	-1.89125	-1.58748	-1.49364	-2.00603	-1.56999
ENSMUSG00000086130	Gm16211	lncRNA	predicted gene 16211	MGI:3802078	-2.79596	-2.79596	-0.0118177	-1.00823	0.838766	0.912296	1	Unaltered Non-Rhythmic	0.943574							0.943574	0.020057	0.0200157	0.0159268	0.000426303	-3.58009	-3.53467	-2.63992	-3.49337	-3.51913	-2.52458	-2.93807	-3.38845	-1.76682	-2.96452	-3.65049	-2.60235	-2.15759	-2.43526	-2.58709	-3.01532	-1.84321	-3.01391	-2.71721	-2.93388	-2.39145	-2.50607	-3.60251	-3.66553	-2.90642
ENSMUSG00000107427	Gm43948	lncRNA	predicted gene, 43948	MGI:5690340	-2.94779	-1.73167	1.24243	2.36596	1.13249e-11	5.23777e-10	1	Unaltered Non-Rhythmic	0.943433							0.943433	0.0197064	0.0166013	0.0199127	0.00034691	-3.65373	-3.00534	-2.74626	-2.16933	-2.16857	-2.99988	-3.58936	-2.77734	-2.06668	-2.60533	-3.12072	-3.09169	-3.48559	-3.41448	-3.10811	-2.67436	-2.88686	-2.34302	-2.24348	-2.54537	-2.39736	-3.59053	-3.05273	-3.76434	-3.4866
ENSMUSG00000071181	3830408C21Rik	lncRNA	RIKEN cDNA 3830408C21 gene	MGI:1917940	0.0885771	0.414565	0.326196	1.2537	0.000117638	0.00121424	1	Unaltered Non-Rhythmic	0.943167							0.943167	0.0212629	0.0172676	0.0179133	0.000389653	0.337634	-0.312136	0.332048	0.699745	-0.066934	-0.0272281	-0.112927	-0.301743	0.403429	0.14507	0.107089	0.0633466	-0.0486379	0.625354	0.165452	0.419891	0.106511	0.0768071	0.0757386	-0.121561	0.0323861	0.0507212	-0.402245	-0.0352957	0.220433
ENSMUSG00000112843	Gm46224	lncRNA	predicted gene, 46224	MGI:5825861	-2.36839	-2.36839	0.0290783	1.02036	0.780767	0.877451	1	Unaltered Non-Rhythmic	0.943117							0.943117	0.0225349	0.017641	0.0162846	0.000422105	-2.36077	-2.23321	-1.91562	-3.20784	-2.51862	-2.37864	-2.13752	-1.8893	-2.40171	-2.0919	-1.92976	-3.11938	-1.44172	-3.30107	-2.93893	-1.57091	-2.59844	-2.97833	-3.0546	-2.17527	-2.97943	-2.0855	-3.06187	-1.59448	-2.67241
ENSMUSG00000120059	Gm46732	lncRNA	predicted gene, 46732	MGI:5826369	-0.27474	-0.0265879	0.246172	1.18606	0.03333	0.115989	1	Unaltered Non-Rhythmic	0.942951							0.942951	0.0228076	0.0168126	0.0170222	0.000406998	-1.00216	-1.07354	-0.585427	-0.54667	-0.063809	-0.129878	0.0404212	-0.469388	0.149454	-0.13056	-0.0392868	-0.546158	0.306016	0.18054	-0.298206	-0.672615	-1.25815	-0.229585	0.35023	-0.516637	-0.403918	-0.0896322	-0.0539518	-0.66041	0.587854
ENSMUSG00000109016	Gm44647	lncRNA	predicted gene 44647	MGI:5753223	-2.21169	-2.21169	0.26143	1.19867	0.1352	0.30733	1	Unaltered Non-Rhythmic	0.942893							0.942893	0.0170895	0.0202068	0.0194442	0.000366499	-1.67385	-3.47433	-2.6354	-2.05147	-2.03937	-2.0731	-2.12362	-1.59947	-1.70439	-2.86262	-2.57237	-2.26385	-2.05372	-1.72364	-3.57902	-2.97344	-1.31531	-2.96709	-1.47175	-3.49132	-2.13464	-2.43081	-1.67741	-1.9934	-2.80261
ENSMUSG00000044694	2010007H06Rik	lncRNA	RIKEN cDNA 2010007H06 gene	MGI:1917099	1.35778	1.50578	0.158724	1.1163	0.0424512	0.138905	1	Unaltered Non-Rhythmic	0.942882							0.942882	0.0160404	0.0212982	0.0194166	0.000362402	1.60201	1.12095	1.22159	0.719016	1.43099	1.18283	1.42705	1.36601	1.77809	1.46982	1.49544	1.33848	1.44254	1.41876	1.17842	1.25201	1.30162	1.39527	1.05014	1.22852	1.37989	1.60558	1.45894	1.8259	1.00764
ENSMUSG00000120923	Gm56736	lncRNA	predicted gene, 56736	MGI:7337385	-3.00691	-2.68203	0.316003	1.24488	0.0263195	0.0982895	1	Unaltered Non-Rhythmic	0.942761							0.942761	0.0157621	0.0226928	0.0184051	0.000379419	-2.50285	-3.12189	-2.70765	-3.71677	-3.74339	-3.84714	-2.66485	-2.44102	-2.16974	-2.80838	-3.12293	-3.09087	-3.12753	-3.70646	-2.42074	-2.39239	-3.72503	-3.16372	-3.60282	-2.64102	-2.63993	-2.09976	-3.11151	-3.10798	-3.14222
ENSMUSG00000087475	4933406I18Rik	lncRNA	RIKEN cDNA 4933406I18 gene	MGI:1918295	-2.61016	-2.61016	0.187756	1.13899	0.218418	0.424652	1	Unaltered Non-Rhythmic	0.942699							0.942699	0.0209324	0.0196452	0.0162861	0.000437157	-3.53974	-1.98329	-2.87402	-2.53082	-1.66173	-2.96842	-3.52705	-2.58828	-3.52223	-2.98071	-1.83487	-2.16135	-2.24141	-2.58697	-1.87032	-2.45437	-2.94588	-2.90206	-3.41898	-2.48836	-2.32329	-3.53501	-2.4581	-2.86206	-3.55701
ENSMUSG00000115750	Gm49282	lncRNA	predicted gene, 49282	MGI:6118767	-0.303223	-0.563955	-0.24416	-1.1844	0.0368717	0.124769	1	Unaltered Non-Rhythmic	0.942669							0.942669	0.0196765	0.0214305	0.015776	0.000448376	0.179617	-0.402371	-0.424049	-1.80671	-0.427121	-0.518652	-0.309852	0.109735	-0.0806154	-0.259924	0.503241	-0.936204	-0.0990594	0.234068	0.0244866	-0.5938	-0.476807	-0.68686	-0.47361	-0.28772	0.392859	-0.744422	-0.164214	-0.292748	-0.413773
ENSMUSG00000120686	Gm6297	lncRNA	predicted gene 6297	MGI:3779584	0.979248	1.15291	0.201004	1.1495	0.0293359	0.106094	1	Unaltered Non-Rhythmic	0.942617							0.942617	0.0204292	0.0181917	0.0183675	0.000394776	1.44439	0.618351	0.897603	0.816217	1.01355	1.09884	0.55532	0.603893	0.864333	1.6513	1.12562	0.992881	1.26317	1.42092	1.05306	1.20949	0.507826	0.716505	0.607686	1.18231	0.699567	0.8364	1.07675	0.843243	1.50838
ENSMUSG00000109258	5330413D20Rik	lncRNA	RIKEN cDNA 5330413D20 gene	MGI:3588224	-3.0754	-2.59766	0.479877	1.39462	0.0163782	0.0703543	1	Unaltered Non-Rhythmic	0.94246							0.94246	0.0217356	0.0195615	0.0157911	0.000452224	-4.11479	-2.86734	-3.45489	-3.85054	-3.29655	-2.09008	-2.01233	-2.85098	-2.70497	-3.02212	-4.04023	-3.30997	-2.82494	-3.77153	-3.48982	-2.69496	-1.79413	-2.42733	-3.2866	-2.79143	-4.15748	-2.8887	-2.92025	-2.9713	-3.25398
ENSMUSG00000118086	Gm52981	lncRNA	predicted gene, 52981	MGI:6388863	-0.260442	-0.260442	0.189839	1.14064	0.275478	0.491867	1	Unaltered Non-Rhythmic	0.942316							0.942316	0.0179308	0.022919	0.0163976	0.000436847	-1.58026	-1.17249	-1.05671	-0.416781	-0.338631	-0.0343537	-0.991544	-0.113459	0.060165	0.983798	-0.104015	-1.19805	-0.975934	-0.942008	0.288499	1.02473	-1.40675	-0.678986	-0.192088	-0.630667	0.882123	-1.14244	0.0813229	-0.719991	-0.7785
ENSMUSG00000120967	Gm56855	lncRNA	predicted gene, 56855	MGI:7337623	-2.66497	-2.66497	-0.130243	-1.09448	0.446118	0.649463	1	Unaltered Non-Rhythmic	0.942111							0.942111	0.017261	0.0195621	0.020707	0.00035866	-2.7495	-2.67518	-2.03995	-2.32775	-2.03484	-2.76139	-3.65448	-2.72116	-2.36749	-1.9507	-1.59425	-2.62225	-3.08836	-1.88215	-3.10619	-2.65308	-2.04408	-2.33781	-3.5521	-3.63644	-3.29341	-2.04724	-2.62032	-2.27348	-1.90062
ENSMUSG00000120632	Gm57460	lncRNA	predicted gene, 57460	MGI:7338833	-1.65286	-1.65286	-0.0172369	-1.01202	0.869609	0.931585	1	Unaltered Non-Rhythmic	0.942089							0.942089	0.0203217	0.0165762	0.0206556	0.000357731	-1.1172	-2.39188	-1.73747	-1.84979	-1.17321	-1.99619	-1.83775	-1.08415	-2.44442	-1.1042	-1.36962	-1.88694	-1.219	-1.07938	-1.57895	-1.72454	-2.04975	-1.14795	-1.03117	-2.30822	-1.68515	-1.66815	-2.36253	-2.38366	-1.71038
ENSMUSG00000120219	Gm56637	lncRNA	predicted gene, 56637	MGI:7337188	0.0817906	0.0817906	0.123704	1.08953	0.215808	0.420939	1	Unaltered Non-Rhythmic	0.941954							0.941954	0.022485	0.0160756	0.0191021	0.000383843	0.675644	0.462239	-0.815723	-0.311449	-0.0676546	0.272186	-0.0352037	0.0133917	-0.296091	0.203532	0.0489716	0.425501	-0.0663124	0.162861	0.364606	-0.345944	-0.0148624	-0.0276353	0.0331156	-0.0576269	-0.228832	-0.0682246	-0.302201	-0.207887	0.292291
ENSMUSG00000041878	8430432A02Rik	lncRNA	RIKEN cDNA 8430432A02 gene	MGI:1918774	-0.846485	-0.846485	0.0298296	1.02089	0.929851	0.96167	1	Unaltered Non-Rhythmic	0.941695							0.941695	0.0181658	0.0194159	0.0203488	0.000374936	-0.546641	-0.881071	-0.924306	-1.18173	-0.587955	-0.50351	-1.36302	-1.10584	-1.19771	-0.945358	-0.429539	-0.432769	-1.21641	0.0806361	-1.53018	-0.51303	-1.14161	-1.35306	-0.886735	-1.37342	-0.405002	-0.328717	-0.328778	-2.05395	-0.722405
ENSMUSG00000104328	Gm37323	lncRNA	predicted gene, 37323	MGI:5610551	-2.79011	-2.79011	0.262155	1.19927	0.107556	0.262611	1	Unaltered Non-Rhythmic	0.941585							0.941585	0.0174329	0.0218055	0.0187727	0.000404187	-2.9291	-3.51214	-3.50206	-2.91934	-3.51687	-1.69845	-2.90335	-3.5314	-3.51137	-1.96654	-3.50473	-1.48651	-3.51916	-3.52364	-1.86626	-3.50793	-2.47972	-3.50881	-2.85991	-2.90202	-2.95973	-3.51404	-2.88733	-3.50257	-2.95161
ENSMUSG00000115009	G930009F23Rik	lncRNA	RIKEN cDNA G930009F23 gene	MGI:3642701	-1.99826	-1.99826	-0.0904248	-1.06468	0.695859	0.828076	1	Unaltered Non-Rhythmic	0.941352							0.941352	0.0220499	0.0160368	0.0201853	0.000375733	-1.32046	-2.75393	-1.61644	-2.36379	-1.42898	-1.611	-1.92318	-1.72307	-2.52927	-2.28405	-1.98609	-0.971019	-1.85189	-2.22392	-2.00715	-1.16776	-3.4039	-1.71363	-2.884	-1.45272	-2.85777	-1.90036	-2.09708	-1.96089	-2.13778
ENSMUSG00000120914	Gm56767	lncRNA	predicted gene, 56767	MGI:7337447	-1.79923	-1.79923	0.300482	1.23156	0.0489635	0.15597	1	Unaltered Non-Rhythmic	0.941302							0.941302	0.0195413	0.017415	0.0213799	0.000361812	-1.61415	-1.46213	-3.35292	-2.11054	-2.39306	-1.43373	-3.15536	-2.33376	-1.17823	-2.06738	-2.27025	-1.9984	-1.89131	-1.64984	-0.980104	-1.6976	-1.65796	-2.89355	-2.25433	-2.36969	-2.54554	-0.927509	-1.18873	-2.04117	-2.14286
ENSMUSG00000097537	2610020C07Rik	lncRNA	RIKEN cDNA 2610020C07 gene	MGI:1917168	-1.93299	-1.46842	0.485076	1.39966	0.025829	0.0979793	1	Unaltered Non-Rhythmic	0.941257							0.941257	0.0199759	0.0217251	0.0165797	0.000462285	-1.36889	-1.83195	-1.73254	-2.5361	-1.71108	-0.928447	-3.61549	-2.10755	-1.21556	-2.07307	-3.75611	-1.21397	-1.07851	-1.48574	-2.10412	-2.36255	-1.6798	-3.73195	-1.18262	-2.2392	-1.92152	-1.10229	-1.61352	-1.08546	-2.96292
ENSMUSG00000110702	Gm45767	lncRNA	predicted gene 45767	MGI:5804882	-0.0283486	-0.0283486	0.0853122	1.06092	0.501638	0.696157	1	Unaltered Non-Rhythmic	0.941064							0.941064	0.0209636	0.0168709	0.0207256	0.000376091	-0.00452479	-0.022582	-0.502502	0.194777	-0.533715	-0.346715	-0.394686	0.382369	-0.083144	0.505412	0.671715	-0.945568	-0.0653117	0.522471	-0.066125	-0.23832	-0.199666	-0.327078	-0.176204	-0.156598	-0.059205	-0.404454	-0.890583	0.24358	0.0150317
ENSMUSG00000085307	Gm11525	lncRNA	predicted gene 11525	MGI:3651809	1.05206	1.05206	0.44622	1.36247	0.0604736	0.179049	1	Unaltered Non-Rhythmic	0.940683							0.940683	0.0227038	0.0162805	0.0199394	0.000393122	0.177768	0.446399	1.71984	0.86729	-0.168148	0.456643	1.30577	1.32716	1.3228	0.184442	1.15362	-0.392743	1.35285	1.10329	2.0081	2.52665	-0.406522	1.88821	0.119391	1.22876	-1.49027	0.92224	0.771341	1.06654	0.567141
ENSMUSG00000085596	Gm11476	lncRNA	predicted gene 11476	MGI:3705135	-1.6994	-2.05308	-0.360505	-1.28388	0.0367542	0.124694	1	Unaltered Non-Rhythmic	0.940531							0.940531	0.0181756	0.0244159	0.016405	0.000472877	-2.04747	-1.30339	-1.1945	-1.06087	-2.15246	-0.881984	-2.62536	-0.931482	-2.49542	-1.18503	-1.69296	-0.586289	-1.71128	-2.0289	-2.42961	-2.00511	-1.03236	-1.70961	-1.74772	-2.22944	-0.911055	-1.5582	-1.75773	-1.41985	-2.72039
ENSMUSG00000097145	9230114K14Rik	lncRNA	RIKEN cDNA 9230114K14 gene	MGI:3041212	1.89195	1.89195	-0.0408751	-1.02874	0.41065	0.619582	1	Unaltered Non-Rhythmic	0.940521							0.940521	0.0179785	0.0244561	0.0165755	0.00046845	1.60307	1.90458	2.11911	2.01143	1.72086	1.67742	2.04489	2.00579	2.06944	1.5614	2.2732	1.83021	1.57996	2.06632	1.88324	2.45654	1.64602	1.93746	2.08242	2.16485	2.12006	1.51158	1.88311	2.19462	1.38691
ENSMUSG00000120367	Gm57294	lncRNA	predicted gene, 57294	MGI:7338501	-2.26169	-2.26169	-0.0258187	-1.01806	0.955753	0.972329	1	Unaltered Non-Rhythmic	0.94							0.94	0.0158485	0.0251852	0.0185411	0.000424705	-1.88436	-2.13513	-1.67856	-1.75144	-2.35829	-2.05284	-2.29843	-2.45906	-2.76656	-2.14131	-1.96935	-2.08834	-2.93629	-2.34344	-2.28356	-1.71231	-1.90781	-3.06843	-1.69352	-2.51498	-1.27273	-1.94776	-2.95947	-2.13808	-2.38287
ENSMUSG00000112805	Gm34574	lncRNA	predicted gene, 34574	MGI:5593733	-0.492004	-0.492004	-0.14063	-1.10239	0.188093	0.384337	1	Unaltered Non-Rhythmic	0.93979							0.93979	0.0186364	0.02197	0.0191671	0.000436537	-0.335061	-0.547544	-0.0696582	-0.0723201	-1.10194	0.181266	-0.643819	-0.755789	-0.656307	-0.135838	-0.537387	-0.631631	0.0353418	-0.335867	-0.515131	-0.738123	0.188695	-1.02534	-0.823414	-0.548185	-0.325594	-0.856702	-1.01201	0.508394	0.0638166
ENSMUSG00000098055	Gm26947	lncRNA	predicted gene, 26947	MGI:5504062	-1.15886	-1.15886	0.245895	1.18583	0.0704362	0.197435	1	Unaltered Non-Rhythmic	0.939753							0.939753	0.0243016	0.0168001	0.0187106	0.000434894	-1.08029	-2.39447	-2.2621	-1.31932	-1.4416	-1.23111	-0.387314	-0.703745	-1.09159	-1.16423	-1.2198	-1.33879	-1.55789	-0.800587	-1.20717	-1.62782	-0.821238	-0.769528	-2.00124	-1.51426	-0.87296	-1.69304	-2.26863	-0.62783	-0.816263
ENSMUSG00000111329	A830035O19Rik	lncRNA	RIKEN cDNA A830035O19 gene	MGI:3704334	-0.458049	-0.458049	-0.0103546	-1.0072	0.933839	0.962247	1	Unaltered Non-Rhythmic	0.939725							0.939725	0.0232463	0.0160379	0.020594	0.000396859	-0.303007	-0.252509	-1.32016	-0.530821	-0.553538	-0.279767	-0.0391006	-0.382196	0.324029	-0.136417	-0.932151	-0.443735	-0.828097	-0.144919	-0.483234	-0.905494	-0.608432	-0.520518	-0.640149	-0.654586	-0.44194	-0.709646	-0.428665	0.15349	-0.23724
ENSMUSG00000086061	Gm13075	lncRNA	predicted gene 13075	MGI:3651958	1.47523	1.47523	-0.0517764	-1.03654	0.776341	0.875824	1	Unaltered Non-Rhythmic	0.939686							0.939686	0.0181334	0.0252071	0.0164856	0.000487575	1.44309	1.75512	1.26554	1.82075	1.56233	1.00325	1.57719	1.21686	1.31573	1.36372	1.86934	1.82536	1.49388	1.64138	1.89458	1.30816	1.23747	1.55492	1.56415	1.11864	1.2952	1.23575	1.69865	2.10287	1.58287
ENSMUSG00000060143	Gm10076	lncRNA	predicted gene 10076	MGI:3704451	1.86464	1.86464	-0.124363	-1.09003	0.272715	0.489098	1	Unaltered Non-Rhythmic	0.939604							0.939604	0.0160051	0.0255081	0.0184484	0.000434656	1.55749	1.79486	1.99803	1.29764	2.75894	1.71203	2.49295	2.22675	1.79249	1.99477	2.07203	2.05391	1.39108	1.88986	1.96015	2.3499	1.62206	1.84781	1.59034	1.88289	2.51953	1.73492	2.0097	2.2591	1.71545
ENSMUSG00000118057	B020010K11Rik	lncRNA	RIKEN cDNA B020010K11 gene	MGI:3612155	-1.81208	-1.81208	-0.0127358	-1.00887	0.916408	0.956776	1	Unaltered Non-Rhythmic	0.939456							0.939456	0.0203285	0.0228887	0.0168301	0.000496936	-0.897098	-2.50096	-0.936754	-3.03905	-2.95563	-1.69742	-1.99264	-1.15884	-2.8028	-1.87889	-1.43598	-1.66443	-1.27495	-1.81806	-2.12201	-1.71487	-1.92026	-1.75402	-1.63948	-1.71899	-1.60579	-1.08899	-2.90261	-1.17606	-2.50521
ENSMUSG00000119987	Gm56807	lncRNA	predicted gene, 56807	MGI:7337527	-2.28103	-2.28103	-0.124739	-1.09031	0.334845	0.549694	1	Unaltered Non-Rhythmic	0.939124							0.939124	0.0167416	0.0257453	0.0179296	0.000459475	-2.77241	-3.07815	-2.46951	-1.12258	-3.03721	-2.40172	-1.61175	-3.53612	-2.15956	-1.73473	-1.91737	-1.90562	-1.59579	-1.96185	-1.42126	-2.15296	-2.56592	-2.75513	-2.47061	-2.6107	-2.63937	-2.04632	-2.08874	-2.75489	-1.8194
ENSMUSG00000120231	Gm56783	lncRNA	predicted gene, 56783	MGI:7337479	-0.468748	-0.468748	0.0915192	1.06549	0.532787	0.721482	1	Unaltered Non-Rhythmic	0.939069							0.939069	0.0259735	0.0177824	0.0166824	0.000492912	-0.014747	-0.946338	-1.17996	-0.955949	-1.05091	-0.842835	-0.177133	-0.0125563	-0.30273	-0.11234	-0.445752	-0.427202	-0.358306	-0.8385	-0.747213	0.377063	-0.462945	-0.758491	-0.388226	-0.340397	-1.52155	-0.162029	0.281639	-0.647992	-0.895908
ENSMUSG00000111583	Gm47962	lncRNA	predicted gene, 47962	MGI:6097239	-2.50101	-2.50101	0.223266	1.16737	0.12216	0.287204	1	Unaltered Non-Rhythmic	0.938903							0.938903	0.0230305	0.0201174	0.017454	0.000495079	-2.62009	-2.29919	-2.41639	-2.63275	-2.58537	-2.67615	-2.54513	-2.80086	-2.55066	-1.87808	-3.48878	-2.15449	-3.08979	-3.14975	-3.5426	-1.8696	-1.80906	-3.53717	-2.19115	-2.20528	-2.93459	-1.96992	-3.53576	-3.46307	-2.69723
ENSMUSG00000109161	Gm39033	lncRNA	predicted gene, 39033	MGI:5621918	1.08558	1.08558	-0.00361528	-1.00251	0.739184	0.855614	1	Unaltered Non-Rhythmic	0.938833							0.938833	0.0247936	0.0195618	0.0162929	0.0005184	0.562148	0.984346	1.37056	0.954996	1.51717	0.908788	1.07474	1.23859	1.24377	1.33686	0.853329	0.513574	1.32034	1.28339	1.11839	1.15146	1.32372	1.43443	1.27697	1.80855	0.402555	1.25084	0.739492	0.511821	1.36533
ENSMUSG00000120885	Gm57243	lncRNA	predicted gene, 57243	MGI:7338399	0.171717	0.171717	0.0169433	1.01181	0.789603	0.882843	1	Unaltered Non-Rhythmic	0.938806							0.938806	0.0181297	0.0198895	0.0227905	0.00038455	0.411766	0.509536	-0.0487579	0.021234	-0.129288	-0.313943	0.15708	-0.104572	-0.21745	0.50677	-0.00587884	0.637235	-0.229653	0.440966	0.522772	0.181199	0.241743	0.366604	0.121971	-0.321915	0.230734	0.290817	0.217348	-0.15004	0.231308
ENSMUSG00000084997	Gm15471	lncRNA	predicted gene 15471	MGI:3705197	-1.01322	-0.118777	0.903445	1.87053	2.43145e-09	7.13126e-08	1	Unaltered Non-Rhythmic	0.938454							0.938454	0.0157664	0.0262232	0.0191154	0.000440621	-0.858335	-0.829137	-0.480261	-1.86057	-0.489643	-0.828015	-0.353744	-1.52672	-0.749731	-1.14336	-1.04992	-0.751784	-2.63965	-0.55266	-1.42758	-0.546884	-1.33353	0.132954	-0.899918	-1.02944	-1.08708	-0.942262	-1.50786	-1.48538	-0.679078
ENSMUSG00000120997	Gm57385	lncRNA	predicted gene, 57385	MGI:7338683	0.600174	0.849282	0.254624	1.19302	0.00824139	0.0411215	1	Unaltered Non-Rhythmic	0.938345							0.938345	0.0217136	0.0184792	0.021034	0.000428402	1.25551	0.568865	0.634496	0.667071	0.452593	0.194091	0.030325	0.479224	0.656282	0.712472	1.00292	0.443349	1.23492	0.928437	0.565271	0.592432	0.506814	0.843429	0.402706	0.496183	0.581156	0.0676539	0.315962	0.140037	0.63304
ENSMUSG00000086693	A730081D07Rik	lncRNA	RIKEN cDNA A730081D07 gene	MGI:2441825	-1.93992	-1.93992	-0.0874723	-1.06251	0.530241	0.720061	1	Unaltered Non-Rhythmic	0.938244							0.938244	0.0202019	0.0248519	0.0161654	0.000537249	-2.7825	-2.53892	-1.85031	-1.72355	-1.11337	-2.77189	-1.70721	-1.65813	-2.27735	-1.61466	-1.51727	-2.04949	-2.51679	-1.82659	-2.20527	-1.79707	-1.00122	-1.50251	-1.23633	-2.08648	-1.64315	-2.38835	-2.34653	-1.86441	-2.52892
ENSMUSG00000053957	Gm12474	lncRNA	predicted gene 12474	MGI:3649378	-1.61629	-1.61629	0.145044	1.10576	0.312914	0.526741	1	Unaltered Non-Rhythmic	0.938044							0.938044	0.0263804	0.0173575	0.0177295	0.000489041	-1.00972	-1.24146	-1.97528	-1.14526	-1.42174	-1.79663	-1.16518	-1.3693	-2.36641	-1.76743	-1.73901	-1.68349	-2.15059	-1.09774	-1.37834	-1.94119	-2.12093	-1.47924	-2.07877	-1.39492	-1.24596	-2.21516	-0.82694	-1.5819	-2.43994
ENSMUSG00000052673	Gm9887	lncRNA	predicted gene 9887	MGI:3642578	0.277217	0.0686179	-0.200051	-1.14874	0.0531459	0.163447	1	Unaltered Non-Rhythmic	0.937847							0.937847	0.0223271	0.0176518	0.0217536	0.000420844	0.61231	0.19569	0.747952	0.18554	-0.307237	-0.0572991	0.198	0.313731	1.05018	0.321655	-0.180682	0.611904	0.320426	0.714211	-0.354695	1.12128	-0.165593	-0.285606	-0.665809	0.478927	-0.160381	0.556493	0.278799	0.665543	0.554664
ENSMUSG00000112121	C230072F16Rik	lncRNA	RIKEN cDNA C230072F16 gene	MGI:2444727	-2.06882	-2.06882	-0.255136	-1.19345	0.148334	0.326997	1	Unaltered Non-Rhythmic	0.937646							0.937646	0.0222089	0.0169032	0.0228416	0.000400738	-1.59516	-2.60827	-2.03688	-1.08751	-1.41387	-1.06075	-1.78814	-2.39506	-3.01309	-2.43128	-2.01683	-3.18596	-1.55209	-1.82302	-2.3706	-0.469226	-3.10165	-1.9864	-1.45356	-1.56197	-1.67906	-2.04933	-1.21287	-1.43332	-3.12892
ENSMUSG00000086481	Gm11707	lncRNA	predicted gene 11707	MGI:3651836	-1.24824	-1.24824	-0.300562	-1.23162	0.0783159	0.211867	1	Unaltered Non-Rhythmic	0.937481							0.937481	0.018314	0.0202364	0.0235729	0.000395872	-1.39713	-0.595753	-0.310423	-0.339609	-3.44578	-0.30956	-0.801031	-0.879807	-0.674111	-1.3007	-1.50126	-1.40118	-1.02145	-1.9237	-0.730525	-1.30943	-0.815289	-1.16818	-1.70611	-0.933505	-2.13771	-0.565011	-0.414404	-0.968781	-1.34307
ENSMUSG00000112278	Gm30025	lncRNA	predicted gene, 30025	MGI:5589184	-2.27526	-2.27526	-0.118404	-1.08553	0.664506	0.807925	1	Unaltered Non-Rhythmic	0.937463							0.937463	0.0220102	0.019759	0.0203023	0.000465167	-2.41366	-2.38113	-2.01834	-3.80862	-1.37136	-1.85788	-2.61984	-2.32401	-3.0288	-1.83547	-2.40017	-2.1293	-2.5326	-1.98439	-2.52582	-1.28206	-2.48112	-2.94946	-2.95821	-1.25564	-2.22239	-2.33926	-2.9375	-2.0092	-1.88717
ENSMUSG00000105561	Gm43462	lncRNA	predicted gene 43462	MGI:5663599	-2.908	-2.908	-0.148637	-1.10852	0.313422	0.526741	1	Unaltered Non-Rhythmic	0.937383							0.937383	0.0198173	0.0204695	0.0218965	0.000433683	-3.74915	-2.6602	-2.75903	-1.57792	-3.02488	-3.71736	-3.04029	-2.52855	-3.74057	-2.70568	-2.38039	-3.11075	-2.59019	-2.54866	-2.40456	-2.38894	-3.60063	-3.15081	-3.81213	-2.26812	-2.64119	-2.298	-3.71876	-1.68817	-3.58599
ENSMUSG00000121301	Nlrp5-ps	lncRNA	NLR family, pyrin domain containing 5, pseudogene [Source:NCBI gene (formerly Entrezgene);Acc:100417675]		-1.13243	-1.13243	0.0561065	1.03966	0.832668	0.909844	1	Unaltered Non-Rhythmic	0.937171							0.937171	0.0218583	0.0214954	0.0189718	0.00050317	-0.517111	-0.197174	-2.81423	-1.50398	-0.698704	-1.97775	-3.38589	-1.15622	-1.16641	-0.505442	-0.316878	-2.05889	-0.96945	-1.00735	-0.247526	-1.78079	-0.765184	-0.757947	0.218634	-1.59928	-1.55206	-1.0884	-2.16174	-0.360053	-1.10691
ENSMUSG00000118132	4833408A19Rik	lncRNA	RIKEN cDNA 4833408A19 gene	MGI:1921038	0.874347	0.874347	0.114204	1.08238	0.103652	0.255675	1	Unaltered Non-Rhythmic	0.937161							0.937161	0.0207411	0.0207172	0.0209205	0.000459749	0.61277	1.25876	0.701735	0.312963	0.535174	0.924765	0.799858	0.682906	0.449264	1.23019	0.890162	0.610512	0.997363	0.769187	1.12901	0.618852	0.420438	0.693481	0.975054	0.770552	0.669114	0.84565	0.469709	0.998254	0.607898
ENSMUSG00000114835	Gm48194	lncRNA	predicted gene, 48194	MGI:6097578	-0.136728	-0.136728	-0.0969547	-1.06951	0.311773	0.526381	1	Unaltered Non-Rhythmic	0.937158							0.937158	0.0225466	0.0194144	0.0204121	0.000468338	0.0656446	-0.770434	0.200251	0.312268	0.481323	0.448915	0.292461	-0.0311468	-0.547715	-0.464658	-0.556365	-0.103361	0.325791	0.25758	-1.64088	-0.25679	0.365812	0.406758	0.158228	-0.56004	0.511574	0.139262	-0.121091	-0.579004	-0.262021
ENSMUSG00000117698	BC037704	lncRNA	cDNA sequence BC037704	MGI:2652856	-0.328768	-0.0961255	0.250135	1.18932	0.0346249	0.119817	1	Unaltered Non-Rhythmic	0.936704							0.936704	0.0219912	0.0211324	0.0196741	0.000497867	0.143434	-0.343725	-1.03013	-0.84466	-0.826798	0.199593	-0.175593	-0.00108724	0.11893	0.431947	-0.34045	0.277485	-0.755173	-0.517946	-0.515828	-0.971776	-0.693764	-0.593638	-0.492788	-0.555295	-0.245443	-0.114617	-0.150005	-0.143172	0.20362
ENSMUSG00000093424	6330562C20Rik	lncRNA	RIKEN cDNA 6330562C20 gene	MGI:1923443	-2.43476	-2.43476	-0.0450798	-1.03174	0.910572	0.954106	1	Unaltered Non-Rhythmic	0.936468							0.936468	0.0156426	0.0264588	0.0209882	0.000441979	-2.67392	-3.09237	-2.33316	-2.33329	-1.56822	-2.3729	-1.72009	-3.06976	-2.29631	-2.59068	-3.14801	-2.68708	-2.3525	-2.17912	-2.49412	-2.23027	-2.56187	-1.65279	-2.32065	-2.16861	-2.26039	-4.20876	-2.09929	-2.4949	-2.02549
ENSMUSG00000097403	9230116N13Rik	lncRNA	RIKEN cDNA 9230116N13 gene	MGI:2443255	-1.00878	-1.00878	0.205605	1.15317	0.160931	0.346498	1	Unaltered Non-Rhythmic	0.936346							0.936346	0.0248182	0.0161005	0.0223081	0.000426958	-0.635171	-1.05595	-1.87421	-1.24097	-1.19173	-1.4078	-0.601843	0.0410396	-1.63676	-0.897527	-2.44168	-0.673502	-0.859452	-0.528707	-1.24045	-1.07786	-2.06516	-1.09991	-0.317427	-0.505541	-1.16968	-1.22936	-0.390224	-1.41877	-0.673761
ENSMUSG00000120133	Gm56945	lncRNA	predicted gene, 56945	MGI:7337803	-0.680737	-0.680737	-0.234471	-1.17648	0.139989	0.314355	1	Unaltered Non-Rhythmic	0.936302							0.936302	0.0189625	0.023351	0.0209108	0.000474168	-0.244139	-1.25159	-0.87513	-0.0980951	0.0327262	-0.0566673	-0.307541	0.0837369	-0.379707	-1.30425	-0.291814	-0.766296	-0.944505	-1.02314	-1.88556	-0.27225	-0.351105	-0.449288	-0.919436	-0.0626542	-0.0331012	-1.07096	-0.508097	-0.551698	-0.494223
ENSMUSG00000097559	D430018E03Rik	lncRNA	RIKEN cDNA D430018E03 gene	MGI:3045245	-1.02843	-1.02843	0.057229	1.04047	0.683655	0.820223	1	Unaltered Non-Rhythmic	0.936229							0.936229	0.0171095	0.0277814	0.0183714	0.000508612	-0.569008	-1.21812	-1.40004	-0.991933	-0.464289	-1.89375	-1.00327	-0.62187	-1.24531	-0.477077	-0.488841	-1.50651	-1.78906	-1.10485	-0.787411	-0.866804	-1.54497	-1.10528	-0.598402	-1.1131	-0.657758	-1.28098	-0.71245	-1.20788	-1.46103
ENSMUSG00000121134	Gm57446	lncRNA	predicted gene, 57446	MGI:7338805	0.705586	0.705586	0.191796	1.14218	0.0839214	0.222771	1	Unaltered Non-Rhythmic	0.936204							0.936204	0.0170365	0.0257889	0.0205003	0.00046999	0.753409	0.965051	0.328339	0.385328	0.122577	0.914895	0.725398	0.267694	0.606242	0.62889	0.968773	0.416809	1.25007	0.170827	0.845941	0.793795	0.713522	0.269667	0.343849	0.268197	0.646454	0.72863	0.560819	0.634962	0.243842
ENSMUSG00000106464	C130083M11Rik	lncRNA	RIKEN cDNA C130083M11 gene	MGI:3041216	-2.57304	-2.57304	-0.137385	-1.09991	0.309405	0.524869	1	Unaltered Non-Rhythmic	0.936204							0.936204	0.028405	0.0179783	0.016866	0.000547037	-3.30276	-2.09514	-2.39564	-3.33048	-1.94033	-1.92241	-2.77186	-2.61106	-2.75848	-2.01384	-1.52626	-2.10325	-2.74119	-1.72089	-2.32002	-2.75959	-3.31537	-2.76594	-2.98985	-2.78713	-3.0696	-2.31283	-2.33939	-3.4357	-2.03221
ENSMUSG00000097404	Gm10814	lncRNA	predicted gene 10814	MGI:3642580	-2.19587	-2.19587	-0.0403428	-1.02836	0.781786	0.877775	1	Unaltered Non-Rhythmic	0.9361							0.9361	0.0277476	0.0169501	0.0186995	0.000503239	-2.25902	-2.08018	-1.26996	-2.74446	-2.26936	-2.23503	-2.32299	-1.26415	-3.30089	-1.52289	-1.66591	-1.77228	-2.03209	-2.03922	-1.42003	-2.24876	-2.7245	-3.30563	-1.77858	-2.76677	-2.161	-2.72058	-1.94943	-1.44415	-2.0569
ENSMUSG00000120300	Gm56828	lncRNA	predicted gene, 56828	MGI:7337569	-0.648768	-0.648768	0.0137219	1.00956	0.88383	0.939704	1	Unaltered Non-Rhythmic	0.935977							0.935977	0.0240698	0.0164366	0.0230938	0.000423009	-1.97744	-1.8551	-0.381961	-0.299871	-0.98178	-0.854756	-0.418752	-0.130495	-0.370651	-0.158889	-0.482959	-0.615776	-0.36422	-0.504404	-1.20988	-0.604436	-1.04459	0.0978919	-0.229023	-0.75529	-0.416289	-0.60822	-0.918288	-0.85463	-1.89182
ENSMUSG00000116262	Gm49544	lncRNA	predicted gene, 49544	MGI:6155250	-2.37024	-1.76783	0.59193	1.50726	0.00093008	0.00735804	1	Unaltered Non-Rhythmic	0.93597							0.93597	0.0261329	0.0214447	0.0158504	0.000602084	-1.82723	-2.03853	-1.50883	-2.00029	-3.61679	-1.64606	-2.97828	-2.66154	-3.01133	-2.34023	-2.51861	-2.22078	-3.03311	-1.64617	-1.96321	-1.71301	-3.00852	-1.21709	-1.80225	-2.96774	-2.18463	-2.56669	-2.19848	-2.93938	-1.48585
ENSMUSG00000078444	Gm10941	lncRNA	predicted gene 10941	MGI:3779151	-2.00454	-2.00454	-0.0134184	-1.00934	0.98592	0.991262	1	Unaltered Non-Rhythmic	0.93582							0.93582	0.0207563	0.026898	0.0159261	0.000599742	-1.54847	-1.89966	-2.18246	-2.04985	-2.06438	-1.32145	-1.83273	-1.75131	-2.22547	-1.48654	-1.77021	-2.88198	-1.86819	-2.03669	-3.06257	-1.67221	-1.50894	-1.30021	-2.44495	-1.98237	-2.68419	-2.31278	-2.31993	-1.21205	-2.57166
ENSMUSG00000119941	Gm57119	lncRNA	predicted gene, 57119	MGI:7338151	-3.06601	-3.06601	0.196267	1.14573	0.122219	0.287204	1	Unaltered Non-Rhythmic	0.935674							0.935674	0.0212373	0.0247765	0.0177472	0.000565082	-3.09443	-2.87735	-3.25419	-2.91546	-3.97059	-2.56647	-3.86468	-3.54412	-2.96625	-3.06564	-3.88495	-2.18422	-3.93422	-2.97496	-3.99542	-2.5724	-3.34929	-2.92028	-3.51017	-2.78534	-3.90603	-2.07545	-3.26956	-3.84888	-2.9614
ENSMUSG00000120760	Gm56845	lncRNA	predicted gene, 56845	MGI:7337603	-2.26028	-1.89441	0.373691	1.29566	0.0089779	0.0436199	1	Unaltered Non-Rhythmic	0.935609							0.935609	0.026681	0.0164145	0.0208266	0.000468532	-2.87167	-1.74712	-2.84236	-1.66571	-2.68825	-2.84368	-2.36093	-2.32747	-2.82615	-1.82981	-1.968	-1.94269	-2.0934	-1.3234	-1.82106	-2.8215	-2.65326	-2.82272	-1.4125	-2.33503	-1.25454	-1.89483	-2.14685	-1.9642	-3.67266
ENSMUSG00000097610	A930012L18Rik	lncRNA	RIKEN cDNA A930012L18 gene	MGI:2442887	-0.900998	-0.900998	0.0129023	1.00898	0.976254	0.985267	1	Unaltered Non-Rhythmic	0.935291							0.935291	0.0218978	0.0206211	0.0217058	0.000484347	-0.486112	-0.197908	0.120203	-0.771977	-1.11943	-0.719305	-0.90374	-0.700318	-1.98297	-1.76876	-0.624137	-1.2574	-1.03937	-1.14813	-0.634729	-0.721924	-1.11206	-0.545712	-0.222543	-1.91034	-0.536414	-0.231141	-0.248766	-1.08292	-0.367896
ENSMUSG00000044471	Lncpint	lncRNA	long non-protein coding RNA, Trp53 induced transcript	MGI:2673128	-1.42545	-1.42545	-0.181849	-1.13434	0.197625	0.397183	1	Unaltered Non-Rhythmic	0.935194							0.935194	0.0193872	0.0281449	0.0166874	0.000586011	-2.93109	-1.88427	-0.642407	-1.05238	-1.39308	-1.52572	-1.29863	-1.26812	-1.70007	-0.325347	-0.730977	-0.897658	-2.50063	-1.2584	-1.66034	-1.1877	-3.05677	-0.551422	-1.62879	-0.554541	-0.733825	-1.44946	-1.05476	-1.51498	-0.952361
ENSMUSG00000097216	4932441J04Rik	lncRNA	RIKEN cDNA 4932441J04 gene	MGI:2441691	-1.9458	-1.9458	0.281062	1.21509	0.0553675	0.168769	1	Unaltered Non-Rhythmic	0.935125							0.935125	0.0295332	0.0168116	0.0179988	0.000531813	-1.61332	-1.9044	-1.38537	-2.5656	-1.72076	-2.33854	-2.12995	-2.51372	-1.99285	-2.06122	-1.37569	-1.82092	-1.19434	-2.63798	-2.96781	-0.912367	-2.54527	-2.39661	-3.20824	-2.59613	-1.83152	-2.49795	-2.4627	-1.98955	-1.89471
ENSMUSG00000086643	Gm15687	lncRNA	predicted gene 15687	MGI:3783129	-2.22319	-2.22319	0.0572325	1.04047	0.706786	0.838176	1	Unaltered Non-Rhythmic	0.934974							0.934974	0.0220409	0.0265873	0.0157668	0.000630703	-1.90797	-2.20706	-1.60967	-3.1575	-1.70818	-2.91082	-1.2917	-2.52498	-1.9632	-2.45098	-2.37511	-3.12854	-2.18947	-2.23416	-2.31704	-2.95538	-1.78301	-2.36244	-2.09224	-1.82597	-2.24954	-3.09131	-2.43434	-2.38391	-1.6328
ENSMUSG00000105137	Gm42869	lncRNA	predicted gene 42869	MGI:5663006	-2.67987	-2.67987	-0.00915917	-1.00637	0.849967	0.917862	1	Unaltered Non-Rhythmic	0.934971							0.934971	0.0237525	0.0236058	0.0170676	0.000603255	-3.14483	-3.05776	-2.39637	-1.77095	-3.0191	-3.11513	-3.63886	-2.21931	-2.37736	-2.12055	-2.08175	-2.08164	-3.58749	-2.55957	-2.11032	-1.66908	-3.60162	-2.37025	-3.13992	-1.99157	-3.06852	-2.28808	-3.07787	-3.74795	-2.61458
ENSMUSG00000086794	Gm11642	lncRNA	predicted gene 11642	MGI:3651889	-2.33008	-2.33008	0.150323	1.10982	0.371212	0.585419	1	Unaltered Non-Rhythmic	0.934884							0.934884	0.0158584	0.02641	0.0223993	0.000448133	-2.24472	-2.40854	-2.66539	-1.39003	-3.14189	-2.86101	-2.66945	-2.5164	-1.42037	-3.23396	-1.82645	-3.66013	-1.16696	-2.45141	-2.13381	-2.10031	-1.69895	-1.89567	-3.50696	-3.07139	-3.46925	-2.70653	-2.06246	-2.63459	-1.97407
ENSMUSG00000120310	Gm56728	lncRNA	predicted gene, 56728	MGI:7337369	-0.776661	-0.776661	0.063921	1.0453	0.649477	0.799625	1	Unaltered Non-Rhythmic	0.934362							0.934362	0.0293759	0.0163636	0.0193832	0.000515009	-0.289374	-0.728956	-1.2706	-1.00732	-1.4011	-1.23654	-1.27938	0.000483122	-1.02555	-0.599299	-0.808754	-0.762842	-0.465753	-0.330889	-0.424225	-1.34124	-1.6748	-0.464893	-0.503746	-0.53008	-0.798381	-0.680562	-0.171393	-0.991497	-0.583172
ENSMUSG00000121445	NA(2)	lncRNA	novel transcript		2.64243	2.64243	-0.0812254	-1.05792	0.177789	0.369882	1	Unaltered Non-Rhythmic	0.934237							0.934237	0.030266	0.0164471	0.018516	0.000533483	2.5706	3.04229	3.15718	2.33789	2.74484	2.41802	2.51008	2.33609	2.35597	2.9227	2.52392	2.42164	3.15032	2.6452	2.7179	2.90897	2.24432	2.61552	3.06541	2.73837	2.31159	2.72354	2.5149	2.51633	3.05137
ENSMUSG00000078956	Gm14221	lncRNA	predicted gene 14221	MGI:3650696	-2.15113	-2.15113	-0.053579	-1.03784	0.719941	0.846264	1	Unaltered Non-Rhythmic	0.934137							0.934137	0.0292008	0.0160596	0.0201002	0.000502349	-2.71636	-3.06325	-1.50754	-1.39585	-2.31499	-1.67594	-1.66621	-1.28051	-2.23102	-1.86328	-1.8286	-3.0458	-2.03742	-2.0657	-0.908734	-2.81572	-2.38064	-2.22155	-2.12485	-3.08626	-1.89574	-1.90923	-1.54853	-2.28575	-1.74
ENSMUSG00000120043	Gm19497	lncRNA	predicted gene, 19497	MGI:5011682	-2.08448	-2.08448	-0.132091	-1.09588	0.334808	0.549694	1	Unaltered Non-Rhythmic	0.933878							0.933878	0.0250728	0.0242131	0.0161811	0.000654729	-1.78786	-1.51412	-1.88127	-2.20843	-2.58125	-1.4756	-2.65895	-1.27998	-2.58704	-1.38475	-1.8503	-1.70896	-2.2371	-2.23058	-2.5583	-1.80955	-2.60235	-1.33775	-1.57505	-1.43816	-2.88697	-2.18308	-1.3599	-1.86782	-1.4615
ENSMUSG00000120063	Gm56692	lncRNA	predicted gene, 56692	MGI:7337298	-2.73429	-2.73429	0.12614	1.09137	0.511381	0.703643	1	Unaltered Non-Rhythmic	0.933788							0.933788	0.0289805	0.0161323	0.0205986	0.000501051	-3.00186	-2.97848	-1.5858	-2.50032	-3.54003	-3.56199	-2.518	-3.45952	-2.99918	-2.57837	-2.56793	-3.00233	-3.50655	-2.89682	-2.57438	-2.99891	-1.87557	-1.97688	-2.29897	-2.51245	-3.47755	-2.51729	-3.59295	-2.57313	-1.95717
ENSMUSG00000090386	Mir99ahg	lncRNA	Mir99a and Mirlet7c-1 host gene (non-protein coding)	MGI:1919929	2.50825	2.50825	-0.0715983	-1.05088	0.0972013	0.244784	1	Unaltered Non-Rhythmic	0.933674							0.933674	0.0306444	0.017913	0.0171793	0.000589825	2.2746	2.65155	2.59938	2.48987	2.83751	2.564	2.60991	2.80967	2.66288	2.51053	2.5048	2.4852	2.69623	2.48552	2.64128	2.78824	2.68864	2.56925	2.39757	2.4419	2.47026	2.2584	2.31292	2.66295	2.57328
ENSMUSG00000105834	4930592C13Rik	lncRNA	RIKEN cDNA 4930592C13 gene	MGI:2686503	-1.05425	-1.05425	-0.153755	-1.11246	0.264005	0.481361	1	Unaltered Non-Rhythmic	0.933393							0.933393	0.0212735	0.0200549	0.0248203	0.000458307	-0.928884	0.0232271	-1.73837	-0.962971	-1.35748	-0.928724	-1.06117	-0.867526	-0.279589	-1.46095	-1.12788	-2.08008	-1.66493	-0.597514	-0.608072	-1.30423	-0.807463	-0.627331	-0.818864	-0.802409	-0.743446	-2.06317	-0.510263	-0.965853	-1.33555
ENSMUSG00000101009	1700108F19Rik	lncRNA	RIKEN cDNA 1700108F19 gene	MGI:1920814	-2.43638	-2.43638	0.0229035	1.016	0.799697	0.887957	1	Unaltered Non-Rhythmic	0.933375							0.933375	0.0204194	0.0282444	0.0173395	0.000621301	-1.71396	-2.68524	-2.46009	-1.89746	-2.56969	-3.04815	-1.86262	-1.40573	-3.08881	-3.1309	-3.09229	-1.59684	-3.26772	-2.31796	-3.04502	-2.44118	-3.24208	-2.46759	-1.52004	-2.65003	-1.4382	-2.14519	-2.0908	-2.47182	-2.69885
ENSMUSG00000087018	2900072N19Rik	lncRNA	RIKEN cDNA 2900072N19 gene	MGI:1920283	-2.53412	-2.53412	0.24146	1.18219	0.103618	0.255675	1	Unaltered Non-Rhythmic	0.933357							0.933357	0.0285077	0.0172687	0.0203378	0.000528568	-1.55734	-2.58545	-3.06163	-2.48727	-3.0383	-2.83796	-2.52036	-2.93723	-2.3879	-2.39443	-1.99906	-1.83669	-3.09702	-2.51539	-2.95789	-2.3705	-2.45557	-2.9988	-2.73767	-3.17378	-2.01371	-3.05884	-3.07517	-3.08468	-3.09577
ENSMUSG00000112713	Gm48281	lncRNA	predicted gene, 48281	MGI:6097713	1.27422	0.706188	-0.525752	-1.43968	0.00151708	0.0107628	1	Unaltered Non-Rhythmic	0.933176							0.933176	0.0313037	0.0170876	0.0178582	0.000574485	1.78205	0.574503	1.91869	0.22401	-0.458898	1.99735	1.10602	1.9738	2.01811	1.36845	1.52682	1.77815	1.64354	2.22522	-0.0444338	0.686523	0.66203	1.85274	1.32186	1.58873	1.62259	1.88339	1.69236	-0.294902	0.985795
ENSMUSG00000121066	Gm57402	lncRNA	predicted gene, 57402	MGI:7338717	0.888004	0.888004	-0.129401	-1.09384	0.12761	0.296341	1	Unaltered Non-Rhythmic	0.932876							0.932876	0.0280422	0.0157427	0.022866	0.000473344	1.2958	1.11384	0.778911	0.414851	1.07782	1.16632	1.03131	1.21524	0.985761	0.854271	1.28781	1.41673	0.581173	0.911979	0.760178	0.822649	1.24792	0.897997	0.636946	1.03899	1.1434	0.748589	1.16035	0.781127	0.540936
ENSMUSG00000121430	NA(3)	lncRNA	novel transcript		-2.24496	-2.24496	-0.226654	-1.17012	0.225756	0.435051	1	Unaltered Non-Rhythmic	0.932688							0.932688	0.0287904	0.0214925	0.0163609	0.000667938	-3.01389	-1.45615	-3.37292	-2.3261	-3.02486	-1.86795	-1.19113	-1.87477	-1.92355	-1.87944	-2.03124	-2.42844	-2.70648	-2.79592	-2.446	-1.38913	-2.33014	-1.6269	-2.04526	-1.70115	-2.44471	-2.55939	-1.41499	-2.32635	-1.57177
ENSMUSG00000037735	2810032G03Rik	lncRNA	RIKEN cDNA 2810032G03 gene	MGI:1919919	-1.64955	-1.64955	0.0737547	1.05245	0.575694	0.751652	1	Unaltered Non-Rhythmic	0.932621							0.932621	0.0214217	0.0194034	0.026107	0.00044675	-1.1109	-1.65393	-2.22983	-2.22	-2.10014	-0.380544	-0.782661	-1.52406	-1.1195	-2.09981	-2.27298	-2.45776	-1.12734	-1.59685	-2.86923	-1.82748	-0.86834	-1.87482	-1.78768	-1.14604	-2.54175	-2.07894	-1.35179	-2.25901	-1.32656
ENSMUSG00000105852	Gm42890	lncRNA	predicted gene 42890	MGI:5663027	-0.869549	-0.869549	0.189518	1.14038	0.209586	0.415056	1	Unaltered Non-Rhythmic	0.932615							0.932615	0.0241662	0.0182371	0.0245076	0.000473688	-1.67573	-1.97108	-0.948489	-0.653382	-1.53506	-0.624885	-0.823901	-0.846996	-1.26085	0.434616	-0.886365	-0.673027	-1.27865	-2.38024	-1.34001	-0.389367	-0.689278	0.327003	-1.34601	-1.09602	-0.96287	-1.21261	-0.999213	-1.36062	-0.0473106
ENSMUSG00000106783	Chaer1	lncRNA	cardiac hypertrophy associated epigenetic regulator 1	MGI:5624990	-2.15489	-2.15489	-0.00426462	-1.00296	0.972297	0.983336	1	Unaltered Non-Rhythmic	0.932567							0.932567	0.0286605	0.0176748	0.0205526	0.000544642	-2.32317	-1.90011	-2.88735	-3.20338	-2.50457	-1.34792	-3.15104	-2.24243	-2.35953	-1.75493	-2.30584	-1.25144	-3.24419	-1.75027	-2.88567	-2.28164	-1.57176	-2.31841	-1.29703	-2.15594	-2.4193	-1.73397	-1.96661	-2.92666	-2.26844
ENSMUSG00000120407	Gm56516	lncRNA	predicted gene, 56516	MGI:7336946	-2.41375	-2.41375	0.168744	1.12408	0.26254	0.479519	1	Unaltered Non-Rhythmic	0.93242							0.93242	0.0178263	0.0269189	0.0223192	0.000515952	-1.88238	-1.94366	-2.40494	-2.15501	-2.10538	-2.89204	-2.45052	-2.1892	-3.46712	-3.48709	-2.3951	-2.87263	-2.92579	-2.21391	-1.39187	-2.06993	-2.89301	-2.42279	-2.02677	-2.12297	-2.94368	-3.48514	-3.46766	-2.82283	-1.9572
ENSMUSG00000075184	F930017D23Rik	lncRNA	RIKEN cDNA F930017D23 gene	MGI:3822538	-2.89648	-2.89648	0.104716	1.07528	0.612636	0.777104	1	Unaltered Non-Rhythmic	0.932108							0.932108	0.0265722	0.0243955	0.0162232	0.000701192	-3.44492	-2.80649	-3.52625	-2.11611	-1.92601	-2.62849	-2.18399	-3.5919	-2.67011	-2.59248	-2.68854	-3.34094	-3.67838	-2.26742	-3.05219	-2.70153	-3.71203	-3.01947	-2.77461	-2.41626	-2.79453	-2.21625	-2.91252	-4.09495	-3.11296
ENSMUSG00000086216	Gm13610	lncRNA	predicted gene 13610	MGI:3651297	-2.22718	-2.22718	0.244212	1.18445	0.0819429	0.218651	1	Unaltered Non-Rhythmic	0.932099							0.932099	0.0290995	0.0173071	0.0209524	0.000541554	-2.82499	-2.88104	-2.11955	-2.07052	-1.7606	-2.37373	-2.08316	-2.32749	-2.09699	-2.84007	-2.41793	-1.29528	-2.41569	-2.40063	-2.07349	-2.40308	-2.368	-2.41587	-1.92505	-2.84563	-1.95865	-1.57066	-3.45947	-2.09274	-2.12014
ENSMUSG00000111094	Gm34425	lncRNA	predicted gene, 34425	MGI:5593584	-3.04524	-3.04524	-0.0802691	-1.05722	0.617873	0.781368	1	Unaltered Non-Rhythmic	0.931949							0.931949	0.0186243	0.0261624	0.0227398	0.000524509	-2.65573	-4.04142	-2.65402	-2.75569	-3.13726	-2.67266	-3.47501	-3.63367	-2.99291	-2.76126	-3.65062	-3.48283	-2.75284	-2.0506	-2.53163	-3.30333	-3.50663	-2.96955	-2.87715	-2.97947	-2.92211	-2.81528	-3.15382	-4.24631	-3.09713
ENSMUSG00000097690	4930505N22Rik	lncRNA	RIKEN cDNA 4930505N22 gene	MGI:1922306	-2.9524	-2.9524	0.0680611	1.04831	0.754033	0.864783	1	Unaltered Non-Rhythmic	0.931829							0.931829	0.0181997	0.0296409	0.0197496	0.000580931	-3.14089	-3.04751	-2.20148	-2.54514	-3.61119	-3.67162	-2.27033	-2.09921	-2.39414	-2.35309	-3.79794	-3.72431	-2.95259	-3.46343	-3.78776	-2.73567	-2.51081	-3.76989	-2.26078	-2.58483	-2.91906	-2.27614	-2.67126	-3.81458	-2.96774
ENSMUSG00000113800	2210039B01Rik	lncRNA	RIKEN cDNA 2210039B01 gene	MGI:1920894	-1.69687	-1.69687	-0.218785	-1.16375	0.161342	0.346979	1	Unaltered Non-Rhythmic	0.931703							0.931703	0.0229073	0.0272943	0.0174194	0.000676072	-0.919208	-1.00341	-1.73978	-1.36991	-2.34049	-2.04972	-1.20486	-1.22192	-1.55766	-1.18723	-1.98697	-2.22397	-1.18675	-1.04721	-1.43679	-1.04994	-2.81157	-2.35312	-1.04489	-1.18701	-1.30503	-2.86242	-0.982125	-1.39041	-1.71456
ENSMUSG00000086213	A330040F15Rik	lncRNA	RIKEN cDNA A330040F15 gene	MGI:3698434	-1.47719	-1.85319	-0.385502	-1.30631	0.00277214	0.017362	1	Unaltered Non-Rhythmic	0.93151							0.93151	0.0200506	0.021955	0.0260105	0.000473989	-1.06519	-2.27483	-1.73101	-0.429807	-1.82937	-1.48621	-0.784191	-2.10839	-1.79442	-1.32354	-1.53979	-1.3582	-1.38868	-1.8383	-2.15936	-1.45626	-1.34483	-1.4709	-0.556754	-1.9468	-1.23885	-1.38257	-1.12537	-2.27013	-1.71207
ENSMUSG00000113775	Gm48027	lncRNA	predicted gene, 48027	MGI:6097341	-1.56433	-1.56433	0.163903	1.12031	0.337136	0.552324	1	Unaltered Non-Rhythmic	0.931369							0.931369	0.0190122	0.0241267	0.0249981	0.00049399	-3.00853	-2.24588	-1.14739	-1.5305	-1.45632	-0.763062	-1.15079	-2.37226	-2.08638	-1.09298	-1.79779	-1.93517	-1.56475	-2.12818	-1.22588	-1.47044	-2.08101	-1.49279	-1.84307	-1.18671	-0.682739	-0.759879	-2.12881	-1.12899	-2.5745
ENSMUSG00000100164	2610306M01Rik	lncRNA	RIKEN cDNA 2610306M01 gene	MGI:1914420	1.65146	1.65146	-0.0304102	-1.0213	0.843525	0.91423	1	Unaltered Non-Rhythmic	0.931302							0.931302	0.0271042	0.0186929	0.0223552	0.000545938	1.26739	1.92364	1.53335	1.50537	1.94374	1.8359	1.38128	1.66056	1.37664	1.75015	1.59492	1.34422	1.56665	1.71647	2.01287	1.92288	1.50714	1.89375	1.63722	1.85141	1.80266	1.43697	1.43292	1.81617	1.73176
ENSMUSG00000113165	Gm47863	lncRNA	predicted gene, 47863	MGI:6097080	-1.30544	-1.30544	-0.160746	-1.11786	0.377414	0.591709	1	Unaltered Non-Rhythmic	0.931163							0.931163	0.0272672	0.0168433	0.0242325	0.000493988	-1.00231	-1.67539	-1.68024	-1.66593	-3.07244	-0.354673	-1.11427	-1.12489	-0.527807	-1.9435	-1.48487	-1.07273	-1.39502	-0.604109	-0.856823	-1.53157	-2.07745	-1.09941	-1.06629	-1.75655	-0.923038	-0.135005	-1.52464	-0.534409	-1.16767
ENSMUSG00000121367	NA(4)	lncRNA	novel transcript		-1.10837	-1.10837	-0.152485	-1.11148	0.387949	0.598856	1	Unaltered Non-Rhythmic	0.931024							0.931024	0.022992	0.0194734	0.0260286	0.000482353	-0.550331	-1.46188	-1.55593	-1.37151	-1.11215	-1.17074	-0.57996	-0.603095	-0.611084	-0.682647	-0.886069	-1.19515	-0.958528	-1.09202	-0.431273	-0.635868	-0.982789	-1.09179	-1.53402	-1.35338	-1.39722	-1.91175	-0.321671	-0.749568	-1.72036
ENSMUSG00000105881	4932422M17Rik	lncRNA	RIKEN cDNA 4932422M17 gene	MGI:1921616	-1.44182	-1.44182	-0.0867532	-1.06198	0.663783	0.807925	1	Unaltered Non-Rhythmic	0.930958							0.930958	0.0252003	0.027523	0.0155665	0.000752086	-1.43313	-1.96285	-1.33919	-1.66252	-1.81989	-0.724444	-2.18344	-1.74051	-0.854887	-1.59012	-0.931369	-1.53989	-1.99587	-1.81469	-0.751081	-0.92044	-2.24278	-0.796351	-1.34165	-1.19793	-1.83149	-1.31925	-1.44492	-1.11703	-0.76889
ENSMUSG00000120105	Gm57117	lncRNA	predicted gene, 57117	MGI:7338147	-0.917047	-0.917047	0.0359961	1.02526	0.850311	0.917862	1	Unaltered Non-Rhythmic	0.930931							0.930931	0.0170985	0.0259544	0.0255388	0.000477509	-0.860208	-1.05146	-1.18498	-0.796611	-1.34693	-0.800443	-1.09099	-0.0199847	-0.75594	-0.767425	-1.65465	-1.19397	-1.08629	-0.569021	-0.734212	-0.972818	-0.425668	-0.746962	-1.29435	-1.09551	-0.91551	-1.59172	-1.25337	-0.132259	-1.27133
ENSMUSG00000112000	Gm47956	lncRNA	predicted gene, 47956	MGI:6097228	-0.649448	-0.649448	0.147401	1.10757	0.341824	0.556592	1	Unaltered Non-Rhythmic	0.930623							0.930623	0.0269173	0.0195507	0.0223409	0.000567927	0.106663	-1.96486	-1.011	-0.985401	-0.752999	-0.678131	-0.272541	-0.0991636	-0.21498	-0.154103	-1.14087	-0.0300912	-0.610768	-1.59469	-0.614315	-0.919476	-0.292932	-1.53831	-0.705745	-0.122239	-0.784425	-0.214009	-1.83518	-0.835301	0.0879579
ENSMUSG00000120796	Gm57049	lncRNA	predicted gene, 57049	MGI:7338011	-2.36396	-2.36396	-0.265282	-1.20187	0.0543165	0.165776	1	Unaltered Non-Rhythmic	0.930598							0.930598	0.0208472	0.0285119	0.0194007	0.000642626	-2.50568	-1.16225	-2.62324	-2.41702	-2.38852	-1.54664	-3.09578	-2.31079	-2.74015	-1.85046	-2.29225	-2.29923	-2.4529	-3.2243	-2.11158	-1.84771	-2.14435	-2.10019	-1.53022	-2.31503	-2.32291	-2.70958	-3.08066	-1.99145	-1.8085
ENSMUSG00000085457	1110046J04Rik	lncRNA	RIKEN cDNA 1110046J04 gene	MGI:1916058	-0.920393	-0.920393	-0.0175072	-1.01221	0.865656	0.929328	1	Unaltered Non-Rhythmic	0.930546							0.930546	0.0235876	0.0250938	0.0201325	0.00064044	-1.07437	-1.20627	-1.93552	-0.641363	-1.41453	-0.0522615	-0.617038	-0.881551	-0.937212	-1.22184	-0.905738	-1.29884	-0.996761	-1.40009	-0.67882	-1.88913	-0.602211	-1.09851	-0.620157	-0.952119	-0.775429	-0.842974	-1.15982	-0.203657	-0.501253
ENSMUSG00000105283	Gm33370	lncRNA	predicted gene, 33370	MGI:5592529	-1.36115	-0.656243	0.711057	1.637	2.03616e-06	3.40066e-05	1	Unaltered Non-Rhythmic	0.930521							0.930521	0.0214632	0.0210291	0.0264998	0.000486672	-1.42292	-0.404305	-1.06523	-2.73272	-1.42327	-1.39905	-0.964264	-0.93571	-1.66581	-0.992882	-1.90669	-1.16247	-1.17673	-1.77374	-1.02141	-1.88614	-0.0853717	-0.89605	-1.14702	-1.99669	-1.56224	-1.94542	-1.65549	-1.64164	-1.20907
ENSMUSG00000120092	Gm57162	lncRNA	predicted gene, 57162	MGI:7338237	-1.12977	-1.12977	0.175966	1.12972	0.270966	0.48705	1	Unaltered Non-Rhythmic	0.93051							0.93051	0.0195256	0.0309168	0.018395	0.000652248	-1.1102	-0.797903	-1.75933	-1.37794	-0.854874	-1.90625	-0.0977828	-2.04372	-1.21982	-0.280476	-1.02364	-0.994442	-1.73261	-1.12211	-1.02739	-1.01469	-1.03222	-1.23743	-1.12314	-1.44085	-1.66129	-1.3137	-1.93582	-1.04459	-0.673139
ENSMUSG00000091475	Cerox1	lncRNA	cytoplasmic endogenous regulator of oxidative phosphorylation 1	MGI:1920084	-1.61286	-1.61286	-0.225966	-1.16956	0.140567	0.315357	1	Unaltered Non-Rhythmic	0.930484							0.930484	0.0225908	0.0206515	0.0257706	0.000503213	-0.918579	-2.20388	-2.47176	-0.915451	-1.41388	-1.8732	-1.29616	-1.96891	-2.4196	-1.03788	-1.6893	-1.36578	-0.230368	-1.81902	-1.12004	-1.36436	-1.73065	-0.381606	-1.46503	-1.56317	-2.66831	-1.22705	-1.44386	-2.04435	-0.998161
ENSMUSG00000087519	AV039307	lncRNA	expressed sequence AV039307	MGI:2139243	-0.971854	-1.24645	-0.259959	-1.19745	0.026668	0.0992825	1	Unaltered Non-Rhythmic	0.930423							0.930423	0.0203061	0.0227017	0.0260722	0.000497174	-0.957421	-1.14479	-0.921734	-1.04331	-1.30217	-0.469995	-0.768017	-0.692019	-1.27905	-0.325611	-0.61324	-1.07384	-1.57724	-0.985457	-1.09394	-1.06219	-0.378743	-1.16619	-1.33555	-0.823777	-0.503335	-0.558266	-0.952401	-1.62289	-0.540303
ENSMUSG00000097706	E030037K01Rik	lncRNA	RIKEN cDNA E030037K01 gene	MGI:3704310	-2.25273	-2.25273	0.091695	1.06562	0.519072	0.711726	1	Unaltered Non-Rhythmic	0.93027							0.93027	0.0167545	0.0333413	0.0190325	0.000601697	-1.63131	-2.29748	-2.93855	-2.59768	-2.99831	-2.33046	-3.58531	-2.09185	-1.57495	-1.5034	-2.17162	-2.21034	-1.82289	-3.06625	-1.95293	-2.53147	-1.99002	-3.58827	-2.37344	-1.52215	-2.79252	-2.56633	-1.69319	-3.54919	-1.85317
ENSMUSG00000103998	Gm38025	lncRNA	predicted gene, 38025	MGI:5611253	-2.96975	-3.47134	-0.487166	-1.40169	0.0132791	0.0592531	1	Unaltered Non-Rhythmic	0.930237							0.930237	0.0268786	0.0172092	0.0251766	0.000498213	-1.40501	-3.73354	-3.97475	-2.05599	-3.77285	-2.88352	-3.76121	-3.6517	-1.69242	-3.83149	-1.85151	-2.70127	-2.6925	-3.61622	-1.80813	-3.95483	-2.67392	-3.93413	-2.95457	-2.69649	-2.0005	-1.75519	-2.8073	-2.89472	-2.79922
ENSMUSG00000091514	Gm17484	lncRNA	predicted gene, 17484	MGI:4937118	-1.2051	-0.910319	0.321075	1.24926	0.0416173	0.136548	1	Unaltered Non-Rhythmic	0.930027							0.930027	0.0294977	0.015823	0.0241502	0.000502082	-0.711668	-0.955051	-1.31938	-2.53184	-1.71444	-2.32011	-0.984403	-0.926919	-1.3811	-0.67598	-0.699504	-0.616691	-1.94115	-1.29135	-1.25351	-1.53451	-1.47632	-1.12022	-1.53078	-1.75655	-1.14839	-0.244689	-0.540871	-1.39981	-1.55991
ENSMUSG00000117654	Gm50050	lncRNA	predicted gene, 50050	MGI:6275362	-2.7597	-2.7597	0.0157557	1.01098	0.809938	0.894043	1	Unaltered Non-Rhythmic	0.93001							0.93001	0.0199189	0.0217801	0.0278227	0.000467827	-2.84307	-1.94169	-2.62903	-2.16379	-3.78837	-2.89299	-3.1049	-2.33167	-2.75129	-3.25878	-2.6325	-3.04772	-2.78672	-2.24688	-3.15104	-3.11969	-2.42606	-2.37787	-2.02201	-2.65193	-2.57563	-2.39136	-3.08909	-2.6018	-3.78191
ENSMUSG00000084981	Gm15962	lncRNA	predicted gene 15962	MGI:3802141	-1.63851	-1.99046	-0.331711	-1.25851	0.020578	0.083037	1	Unaltered Non-Rhythmic	0.929854							0.929854	0.0214256	0.0248457	0.0232997	0.000575457	-0.468802	-2.08336	-1.55325	-1.97182	-1.23159	-2.6437	-2.33244	-1.36204	-2.3188	-1.00649	-1.73605	-2.83328	-1.51101	-1.48908	-1.10587	-1.47756	-0.778707	-1.49664	-1.3417	-2.02012	-3.04473	-1.27925	-1.99093	-1.32792	-1.54106
ENSMUSG00000111656	Gm47232	lncRNA	predicted gene, 47232	MGI:6096048	-1.37371	-1.37371	0.223238	1.16735	0.142352	0.31788	1	Unaltered Non-Rhythmic	0.929778							0.929778	0.0300329	0.023331	0.016098	0.000760575	-1.06725	-1.0416	-1.68646	-1.33886	-0.898704	-1.59755	-1.07653	-2.42632	-1.05244	-1.31526	-1.16162	-1.47318	-0.825122	-1.31124	-2.06106	-1.82275	-1.46927	-0.82121	-2.15331	-0.93984	-1.67875	-2.56017	-2.00361	-0.622621	-1.38872
ENSMUSG00000099923	1700105P06Rik	lncRNA	RIKEN cDNA 1700105P06 gene	MGI:1915479	-2.75032	-2.75032	0.269168	1.20511	0.116051	0.277163	1	Unaltered Non-Rhythmic	0.929774							0.929774	0.029007	0.0179982	0.0226574	0.000563288	-1.8147	-2.2811	-2.01041	-3.55783	-2.9549	-3.61205	-2.54141	-3.5299	-3.02437	-2.3016	-2.57712	-2.58976	-2.96541	-3.5246	-3.63956	-1.75388	-3.5546	-3.63051	-3.65042	-2.9596	-1.58376	-3.58516	-1.72627	-3.63787	-2.257
ENSMUSG00000121307	NA(5)	lncRNA	novel transcript		-0.408826	-0.408826	-0.298893	-1.2302	0.0612654	0.180126	1	Unaltered Non-Rhythmic	0.929658							0.929658	0.030263	0.0165812	0.0229576	0.000540593	-0.635196	0.0634958	0.390135	-1.20768	-0.110912	0.0314496	0.611651	-1.32257	0.116823	0.966856	-0.299027	-0.802742	0.267155	-0.683017	-0.905027	-1.08374	-0.252104	-1.11402	-0.113594	0.0216458	-1.23841	0.855054	0.122554	-1.29963	0.611458
ENSMUSG00000108736	Gm45151	lncRNA	predicted gene 45151	MGI:5753727	-1.94874	-1.94874	-0.134152	-1.09745	0.335524	0.55023	1	Unaltered Non-Rhythmic	0.929645							0.929645	0.023316	0.0235062	0.0229396	0.00059295	-1.17498	-1.95264	-1.90759	-0.746781	-1.60328	-2.89197	-2.89314	-2.09629	-1.68059	-2.51419	-1.12126	-1.92628	-1.89656	-2.46856	-1.87987	-2.90545	-1.24467	-1.29504	-1.50459	-1.44933	-2.10476	-1.86194	-0.728131	-2.91512	-2.18438
ENSMUSG00000112388	AI463170	lncRNA	expressed sequence AI463170	MGI:2144839	-2.33876	-2.33876	0.138153	1.1005	0.273912	0.49046	1	Unaltered Non-Rhythmic	0.929627							0.929627	0.0247222	0.0180797	0.0270891	0.000481976	-3.18257	-3.3368	-2.08923	-2.34268	-1.92696	-2.6278	-1.45712	-2.09388	-2.17874	-1.97774	-2.53769	-3.24822	-2.80983	-3.44971	-2.1047	-1.27099	-2.75962	-1.80593	-2.49699	-1.97113	-2.31529	-2.25307	-1.5701	-2.52763	-2.41633
ENSMUSG00000101191	Gm28809	lncRNA	predicted gene 28809	MGI:5579515	-2.01783	-2.01783	0.12573	1.09106	0.440162	0.645482	1	Unaltered Non-Rhythmic	0.929615							0.929615	0.0192253	0.0274301	0.0231601	0.000569648	-1.88758	-3.33895	-2.68395	-1.27902	-2.66508	-1.59333	-1.96455	-2.22506	-2.24261	-1.69972	-1.63193	-2.33609	-1.32243	-1.52224	-1.6043	-3.26304	-2.26091	-1.90019	-2.375	-2.74074	-2.49993	-1.92826	-1.64627	-1.6406	-1.76418
ENSMUSG00000114907	Gm47794	lncRNA	predicted gene, 47794	MGI:6096966	-1.31383	-1.31383	0.0195818	1.01367	0.895472	0.945395	1	Unaltered Non-Rhythmic	0.929278							0.929278	0.0296367	0.016543	0.0240139	0.000528355	-0.718274	-1.24416	-1.21376	-1.41664	-1.3917	-1.59799	-1.0013	-1.36178	-2.05874	-1.29881	-1.8786	-0.929333	-0.769199	-1.13956	-1.80464	-1.22402	-1.35449	-2.41929	-1.53576	-1.34325	-0.784072	-0.26987	-2.07119	-0.782442	-1.09178
ENSMUSG00000087347	1700047K16Rik	lncRNA	RIKEN cDNA 1700047K16 gene	MGI:1920585	-2.44923	-2.44923	0.174323	1.12843	0.318988	0.533124	1	Unaltered Non-Rhythmic	0.928914							0.928914	0.0264296	0.0171863	0.0269805	0.000489909	-1.65321	-3.35374	-2.72121	-2.30006	-3.30264	-1.88213	-2.73708	-3.24249	-2.69224	-3.27129	-2.70311	-2.36112	-1.74461	-2.32609	-2.23737	-3.29654	-3.31052	-2.26101	-1.81239	-1.31171	-2.5112	-2.70419	-2.2751	-3.34082	-2.0318
ENSMUSG00000120748	Gm56658	lncRNA	predicted gene, 56658	MGI:7337230	-2.37518	-2.37518	-0.0279488	-1.01956	0.842581	0.91423	1	Unaltered Non-Rhythmic	0.928881							0.928881	0.0175098	0.0257865	0.027336	0.000487118	-1.4841	-2.09788	-2.32738	-2.33822	-1.68707	-3.27628	-2.76958	-2.28131	-3.33285	-1.18858	-2.73866	-2.06306	-2.36564	-1.37161	-2.712	-1.25864	-1.98137	-2.73001	-3.47939	-1.7611	-2.1836	-2.74308	-2.74334	-2.74754	-2.06969
ENSMUSG00000120018	6720470G18Rik	lncRNA	RIKEN cDNA 6720470G18 gene	MGI:1925149	-3.32421	-3.32421	-0.221319	-1.1658	0.191983	0.389637	1	Unaltered Non-Rhythmic	0.928591							0.928591	0.0181049	0.0270159	0.0257601	0.000528288	-3.04864	-2.53476	-2.79883	-3.90202	-3.93443	-4.11471	-2.20537	-3.4943	-2.11443	-2.44761	-3.85595	-3.76376	-2.90589	-3.92765	-3.95777	-2.04029	-2.8856	-3.31287	-3.51076	-2.7609	-2.41788	-3.29302	-3.86102	-2.7619	-2.92782
ENSMUSG00000100199	Gm20324	lncRNA	predicted gene, 20324	MGI:5012509	-0.850534	-0.850534	0.200078	1.14876	0.0911534	0.235303	1	Unaltered Non-Rhythmic	0.928589							0.928589	0.0224233	0.028097	0.0202073	0.00068358	-0.906473	-1.43455	-1.58818	-0.259663	-0.770948	-1.11553	-0.700607	-1.30736	-0.580688	-0.714851	-0.626154	-1.41098	-0.370554	-1.0641	-1.39405	-1.08463	-0.563582	-0.976914	-0.659099	-0.69284	-0.458812	-0.601437	-1.19647	-0.443588	-1.98186
ENSMUSG00000085203	Gm12927	lncRNA	predicted gene 12927	MGI:3651776	-0.914796	-0.398475	0.494244	1.40858	0.00175269	0.0121476	1	Unaltered Non-Rhythmic	0.928498							0.928498	0.0245126	0.0290786	0.0171355	0.000775281	-0.850655	-1.32967	-0.758338	-1.04087	-0.981263	-0.445956	-0.736295	-2.77569	-0.188258	-0.325291	-1.8869	-1.71098	-0.978989	-0.271369	-0.433935	-0.317969	-1.29045	-0.436646	-0.789533	-0.440831	-1.01348	-0.657084	-0.680305	-1.26341	-0.259223
ENSMUSG00000114638	Gm31834	lncRNA	predicted gene, 31834	MGI:5590993	-1.79191	-1.46703	0.305515	1.23586	0.0340959	0.118156	1	Unaltered Non-Rhythmic	0.928445							0.928445	0.0177079	0.0257297	0.0276253	0.000491868	-1.99244	-2.01221	-2.8547	-1.25029	-1.34089	-1.80287	-1.92229	-1.23189	-1.71145	-1.05779	-1.82774	-1.66719	-2.03921	-2.34801	-1.65622	-1.26172	-1.55889	-2.48523	-2.26598	-1.32209	-0.993944	-1.70932	-2.46832	-1.80585	-0.961279
ENSMUSG00000085271	E130006D01Rik	lncRNA	RIKEN cDNA E130006D01 gene	MGI:2685527	-2.8377	-2.55932	0.252144	1.19098	0.0487842	0.155605	1	Unaltered Non-Rhythmic	0.92839							0.92839	0.0190624	0.0311514	0.0207535	0.00064279	-2.90308	-1.96607	-2.73416	-2.97269	-2.92389	-2.53982	-3.50019	-2.70299	-2.43531	-2.96994	-3.38125	-2.81799	-3.01284	-2.34735	-2.37407	-2.35334	-3.5889	-2.81167	-2.56274	-2.89046	-2.44804	-3.51192	-3.438	-1.96453	-2.04384
ENSMUSG00000112674	Gm47459	lncRNA	predicted gene, 47459	MGI:6096421	-2.28191	-2.28191	0.152676	1.11163	0.305962	0.521872	1	Unaltered Non-Rhythmic	0.928222							0.928222	0.0339655	0.0192443	0.0178601	0.000708297	-2.99527	-2.664	-3.0022	-2.63449	-3.17102	-1.68117	-2.16581	-2.23703	-2.44499	-3.10396	-2.40825	-2.14052	-1.27152	-2.74044	-2.37307	-1.95032	-2.1951	-3.02345	-2.03493	-2.62709	-2.02776	-1.09923	-3.0998	-2.40771	-2.69463
ENSMUSG00000085260	Med9os	lncRNA	mediator complex subunit 9, opposite strand	MGI:1916628	-0.629031	-0.629031	0.172141	1.12673	0.251223	0.468729	1	Unaltered Non-Rhythmic	0.92811							0.92811	0.020186	0.0324641	0.0185288	0.000710819	-1.62696	-0.159801	-1.76205	-0.222103	-0.795545	-0.122681	-0.219083	-0.48137	-0.0216407	-0.636502	0.191683	-0.973973	-1.98995	-0.859672	-0.304192	-0.656825	-0.416315	-1.71747	-0.87464	-1.40843	-0.798276	-0.239156	-0.0796281	-1.44621	-0.121572
ENSMUSG00000062704	9430002A10Rik	lncRNA	RIKEN cDNA 9430002A10 gene	MGI:1924515	-2.43778	-2.43778	0.0608536	1.04308	0.772121	0.875824	1	Unaltered Non-Rhythmic	0.928107							0.928107	0.035637	0.0168866	0.0187191	0.000650012	-1.76087	-2.67316	-2.7358	-2.02517	-1.78621	-3.74933	-2.62459	-2.27172	-1.13048	-3.70565	-3.13292	-3.09936	-2.62419	-1.28207	-2.73215	-2.38238	-2.59463	-2.72009	-2.34979	-2.27738	-3.14448	-3.07095	-2.66296	-2.09223	-2.64611
ENSMUSG00000117959	D330050I16Rik	lncRNA	RIKEN cDNA D330050I16 gene	MGI:3041222	-1.10479	-1.10479	-0.0140503	-1.00979	0.93584	0.963391	1	Unaltered Non-Rhythmic	0.928096							0.928096	0.0232943	0.0204272	0.0276678	0.000514674	-0.395367	-1.49649	-1.03878	-0.760382	-0.842827	-0.514587	-1.56941	-1.81974	-0.983733	-0.627478	-1.34807	-1.07805	-1.46284	-0.865594	-1.89499	-0.675291	-1.27798	-1.87194	-0.841522	-0.445498	-0.918767	-1.32054	-0.768773	-1.47093	-1.0105
ENSMUSG00000099521	Gm28309	lncRNA	predicted gene 28309	MGI:5579015	-1.2946	-1.2946	-0.0525745	-1.03711	0.838934	0.912296	1	Unaltered Non-Rhythmic	0.927949							0.927949	0.022118	0.0319453	0.01722	0.000768164	-0.199921	-1.13124	-1.17363	-0.866324	-1.43524	-0.940499	-0.0577618	-0.618152	-1.24771	-1.2839	-1.36401	-2.20788	-1.14332	-1.67741	-1.19537	-1.35185	-1.26085	-1.14643	-2.15933	-1.24822	-0.130894	-0.542396	-0.493014	-0.892111	-1.64159
ENSMUSG00000120882	Gm57477	lncRNA	predicted gene, 57477	MGI:7338867	-2.62159	-2.62159	0.0683028	1.04848	0.65174	0.799712	1	Unaltered Non-Rhythmic	0.927881							0.927881	0.0185698	0.0302444	0.022697	0.000607803	-3.41941	-1.64939	-2.97742	-3.16491	-2.44008	-2.96779	-2.43928	-3.13005	-2.35628	-1.35106	-2.09413	-2.52482	-2.7354	-2.68112	-2.97877	-2.12412	-2.71969	-3.37691	-2.88581	-2.73332	-2.63011	-3.23532	-1.82973	-2.31868	-2.44146
ENSMUSG00000052248	Zeb2os	lncRNA	zinc finger E-box binding homeobox 2, opposite strand	MGI:3652108	2.70011	2.70011	-0.041861	-1.02944	0.379636	0.592873	1	Unaltered Non-Rhythmic	0.927858							0.927858	0.0234627	0.0234203	0.0246637	0.000595703	3.10798	2.96296	2.47878	2.37581	2.75536	2.60004	2.79086	2.57162	2.66002	2.78756	2.95909	2.93808	2.69001	2.58261	3.01539	3.21663	2.74929	2.40423	2.55174	2.59333	2.90952	2.6043	2.61283	2.92105	2.68863
ENSMUSG00000087400	Gm15270	lncRNA	predicted gene 15270	MGI:3705149	-1.46006	-1.08123	0.355288	1.27924	0.00108986	0.00829463	1	Unaltered Non-Rhythmic	0.927841							0.927841	0.0256446	0.0178819	0.0281368	0.000495465	-1.10766	-1.44095	-1.69099	-1.72189	-1.71282	-0.97471	-2.01558	-1.47334	-2.17618	-0.626649	-1.5171	-0.798422	-2.11443	-1.03813	-0.631486	-0.816283	-1.41939	-1.76425	-2.5494	-1.06833	-1.97373	-1.88591	-1.24482	-1.34263	-1.49929
ENSMUSG00000117727	Gm3587	lncRNA	predicted gene 3587	MGI:3781764	-2.42309	-2.42309	0.209226	1.15607	0.110261	0.266778	1	Unaltered Non-Rhythmic	0.927721							0.927721	0.0195094	0.0326104	0.0194694	0.000689821	-2.87293	-2.93708	-3.24934	-1.97733	-2.92721	-1.72638	-2.12035	-3.21008	-2.81138	-1.98374	-2.67934	-2.75895	-1.82442	-2.40795	-2.31054	-2.2856	-2.57542	-2.75147	-1.96422	-3.4844	-2.54477	-2.13167	-3.38888	-3.2709	-2.33299
ENSMUSG00000110101	Gm6249	lncRNA	predicted gene 6249	MGI:3644248	-2.80951	-2.80951	-0.0259963	-1.01818	0.800135	0.888013	1	Unaltered Non-Rhythmic	0.927615							0.927615	0.0159142	0.0343459	0.0215348	0.000589697	-3.22871	-3.67025	-3.22073	-3.06147	-2.31404	-3.79444	-2.32549	-2.28517	-2.44933	-3.1746	-3.80881	-1.71336	-3.0563	-2.28792	-1.59311	-2.76844	-2.2868	-2.77108	-3.79843	-3.05947	-3.75996	-2.67681	-2.37323	-2.75012	-3.63887
ENSMUSG00000098008	A930001A20Rik	lncRNA	RIKEN cDNA A930001A20 gene	MGI:1924377	-3.14001	-3.14001	0.14861	1.1085	0.237344	0.450472	1	Unaltered Non-Rhythmic	0.927546							0.927546	0.0172367	0.0353115	0.0192477	0.000658201	-2.50335	-3.84109	-3.28969	-2.30036	-3.33167	-2.80928	-3.86043	-4.07538	-2.64686	-2.73219	-2.85327	-3.21201	-2.90995	-3.91801	-4.01037	-3.35584	-3.32085	-2.93486	-3.59147	-3.20877	-3.41117	-2.06713	-3.2809	-2.82023	-2.35598
ENSMUSG00000097378	B230208H11Rik	lncRNA	RIKEN cDNA B230208H11 gene	MGI:2443719	-2.3387	-2.67225	-0.346993	-1.27191	0.0099894	0.0476677	1	Unaltered Non-Rhythmic	0.927544							0.927544	0.0287642	0.0187181	0.024391	0.000582804	-2.50485	-2.518	-2.47179	-1.92179	-2.83133	-2.5185	-1.59207	-2.90512	-2.76629	-2.21424	-2.42601	-2.28174	-2.09457	-1.48033	-2.20748	-2.31985	-2.27517	-2.14943	-2.08409	-2.67264	-2.30611	-1.4469	-2.16191	-3.22648	-2.79889
ENSMUSG00000097494	4933406C10Rik	lncRNA	RIKEN cDNA 4933406C10 gene	MGI:1921326	0.591412	0.820659	0.25471	1.1931	0.0115466	0.053403	1	Unaltered Non-Rhythmic	0.927383							0.927383	0.0244957	0.0260716	0.0213558	0.000694291	0.704439	0.672449	0.366259	0.00232256	0.558422	0.359988	0.191959	0.797343	1.1278	0.458853	0.742389	0.860343	1.14773	0.333365	0.210133	0.0475903	0.473815	0.66105	0.306597	0.230677	1.05116	0.664794	0.88736	0.720011	0.395786
ENSMUSG00000052125	F730043M19Rik	lncRNA	RIKEN cDNA F730043M19 gene	MGI:2443237	-0.347023	-0.347023	-0.187831	-1.13905	0.164507	0.351056	1	Unaltered Non-Rhythmic	0.927356							0.927356	0.0249866	0.0184153	0.0287445	0.000497589	0.346913	-0.0542105	0.167379	-0.45574	-1.10569	0.585314	-0.291469	-0.705185	-0.214166	-0.234516	-0.580175	0.181844	-0.0339058	-0.0222546	0.40462	-1.13191	-0.0956933	-1.17777	-0.911775	0.207383	0.000508467	-0.750644	0.172082	-0.0470055	-0.156279
ENSMUSG00000104891	2510017J16Rik	lncRNA	RIKEN cDNA 2510017J16 gene	MGI:1913824	-2.13871	-2.13871	0.22471	1.16854	0.148132	0.326997	1	Unaltered Non-Rhythmic	0.927004							0.927004	0.035199	0.0155665	0.0216398	0.000591195	-1.9726	-2.3555	-1.84763	-3.58924	-2.58955	-1.89789	-1.81035	-2.10885	-2.77403	-2.71064	-2.80166	-2.43386	-2.55803	-1.90142	-1.32048	-2.19556	-1.51372	-1.9687	-2.33133	-2.01779	-1.73101	-2.64278	-2.11816	-2.48298	-2.26384
ENSMUSG00000097150	Gm26513	lncRNA	predicted gene, 26513	MGI:5477007	-0.0029718	-0.0029718	0.181111	1.13376	0.114016	0.273389	1	Unaltered Non-Rhythmic	0.9269							0.9269	0.0262677	0.0194486	0.0268301	0.000553438	0.340121	0.0310645	-0.508285	-0.237337	0.235058	0.248517	0.193186	-0.386878	0.235673	0.155834	0.275534	0.20661	0.363347	-0.456926	-0.669144	0.326911	-0.151586	-0.878269	-0.424704	0.156315	-0.0139301	-0.304285	0.464812	0.0179361	-0.0268373
ENSMUSG00000104607	Gm31651	lncRNA	predicted gene, 31651	MGI:5590810	0.541524	0.541524	-0.0230626	-1.01611	0.788543	0.882068	1	Unaltered Non-Rhythmic	0.926888							0.926888	0.0188627	0.0361656	0.0173435	0.000740247	0.573899	0.256041	-0.202165	0.184237	-0.369806	1.13462	0.56164	0.941766	0.99882	0.969779	0.435474	0.696495	0.061995	1.19462	0.888185	0.638097	0.510177	0.244269	-0.497703	0.931957	1.02819	0.977369	0.334144	0.868623	-0.0937326
ENSMUSG00000112229	Gm48086	lncRNA	predicted gene, 48086	MGI:6097426	-1.88345	-1.88345	0.0522409	1.03687	0.877696	0.934836	1	Unaltered Non-Rhythmic	0.926804							0.926804	0.0353317	0.016349	0.0208914	0.000624249	-2.13109	-2.30946	-2.00109	-1.84254	-1.52459	-2.04282	-0.760392	-1.62705	-1.88566	-1.17928	-1.94487	-1.78055	-2.59381	-2.13074	-1.59987	-1.19334	-2.12197	-1.40486	-2.63324	-1.44743	-2.71877	-1.5879	-1.64143	-1.28181	-2.20133
ENSMUSG00000087159	Gm15246	lncRNA	predicted gene 15246	MGI:3708120	-1.88541	-1.88541	-0.0329827	-1.02313	0.799716	0.887957	1	Unaltered Non-Rhythmic	0.926791							0.926791	0.0186764	0.027609	0.0263649	0.000558442	-2.0543	-0.755927	-1.68704	-3.0066	-2.91383	-1.63554	-1.62376	-1.62527	-1.39633	-1.51109	-2.75892	-2.3571	-2.46611	-2.12048	-1.0212	-1.31208	-0.941731	-1.35765	-1.90389	-2.01241	-1.96862	-2.29463	-2.84631	-1.10729	-2.07145
ENSMUSG00000120634	Gm56611	lncRNA	predicted gene, 56611	MGI:7337136	-2.05316	-2.05316	0.0420055	1.02954	0.774899	0.875824	1	Unaltered Non-Rhythmic	0.926722							0.926722	0.0354074	0.0182794	0.0188891	0.000701719	-2.56609	-2.4205	-1.652	-2.348	-2.85096	-1.96584	-2.33319	-1.52818	-1.07294	-1.75659	-1.66113	-1.31973	-1.99109	-3.03928	-1.56355	-2.64679	-1.5667	-1.63459	-2.3603	-2.39887	-2.40551	-2.84896	-2.8014	-2.11311	-1.2137
ENSMUSG00000086077	Gm14396	lncRNA	predicted gene 14396	MGI:3649369	-2.51305	-2.51305	0.13451	1.09772	0.355621	0.572086	1	Unaltered Non-Rhythmic	0.926534							0.926534	0.0248591	0.031333	0.0164235	0.000850355	-3.1056	-1.48797	-1.99436	-3.03645	-1.99087	-3.11695	-3.00993	-2.08051	-2.3166	-2.69579	-2.57688	-1.25955	-3.63249	-2.32837	-2.29199	-3.65564	-2.27193	-2.28766	-2.90771	-1.97245	-2.79762	-3.02968	-2.57782	-1.7315	-3.63284
ENSMUSG00000086929	Gm11788	lncRNA	predicted gene 11788	MGI:3649943	-2.63909	-2.63909	0.0703185	1.04995	0.577302	0.752119	1	Unaltered Non-Rhythmic	0.926489							0.926489	0.0221768	0.0326014	0.0179451	0.000787563	-2.22425	-2.1326	-3.12837	-3.10636	-3.73081	-3.23718	-2.65559	-1.73891	-1.56912	-1.99763	-2.68068	-2.07686	-3.11525	-3.11519	-2.73971	-1.68822	-3.10061	-3.15308	-3.60678	-2.63291	-2.12673	-3.11356	-3.72346	-2.66592	-1.56854
ENSMUSG00000117992	Gm41760	lncRNA	predicted gene, 41760	MGI:5624645	-1.55215	-1.55215	0.0617981	1.04377	0.568295	0.746901	1	Unaltered Non-Rhythmic	0.926431							0.926431	0.0313495	0.0181471	0.0234558	0.000616462	-1.54524	-1.48479	-1.14963	-1.66724	-1.80321	-1.60269	-1.56388	-1.46775	-1.98733	-1.30474	-0.994469	-1.49104	-0.959168	-0.726262	-1.90537	-1.38927	-2.4826	-1.43271	-2.44271	-2.06465	-2.07125	-1.78601	-1.2499	-1.83592	-1.57395
ENSMUSG00000085633	Bloc1s6os	lncRNA	biogenesis of lysosomal organelles complex-1, subunit 6, pallidin, opposite strand	MGI:1923165	-0.819097	-0.819097	0.24892	1.18832	0.0948796	0.241466	1	Unaltered Non-Rhythmic	0.926313							0.926313	0.0200317	0.0254704	0.0276315	0.000553232	-0.728792	-1.52179	-1.30215	-0.374763	-1.04712	-0.667809	-0.661282	-0.994637	-1.02275	-0.875121	-0.678253	-0.605065	-1.69391	-1.44113	-0.580883	-1.47276	-1.33437	-0.814069	0.132079	-1.04152	-0.244123	-0.724728	-1.08215	-0.878846	-0.352242
ENSMUSG00000111079	Gm47112	lncRNA	predicted gene, 47112	MGI:6095853	-2.29681	-2.29681	-0.118631	-1.0857	0.366098	0.581999	1	Unaltered Non-Rhythmic	0.92629							0.92629	0.0244436	0.0242898	0.0243315	0.000645511	-2.1837	-1.99501	-2.21148	-2.7021	-1.12142	-1.92336	-1.7423	-3.61522	-1.35859	-3.29565	-2.13604	-1.70461	-1.22821	-2.60286	-2.40246	-1.36292	-2.34047	-1.48949	-2.41767	-2.39747	-2.48998	-1.96858	-3.92714	-2.37112	-1.9113
ENSMUSG00000121232	Gm35993	lncRNA	predicted gene, 35993	MGI:5595152	-0.754724	-0.445083	0.339437	1.26526	0.00864686	0.0427017	1	Unaltered Non-Rhythmic	0.926289							0.926289	0.0353068	0.0157052	0.0221006	0.000598914	-0.527812	-1.47182	-0.781554	-0.411182	-1.0352	-0.914398	-0.751512	-0.345978	-0.605558	-0.956726	-0.796385	-0.800005	-0.338119	-0.266436	-1.54267	-0.297354	-1.65123	-0.611014	-0.413497	-0.457166	-0.0970868	-0.858199	-0.928482	-0.323352	-0.225686
ENSMUSG00000087017	4930417H01Rik	lncRNA	RIKEN cDNA 4930417H01 gene	MGI:3041209	-2.43154	-2.43154	0.0328773	1.02305	0.765291	0.872073	1	Unaltered Non-Rhythmic	0.926265							0.926265	0.0169027	0.0320588	0.0241869	0.000586326	-2.05019	-3.0279	-2.44361	-1.81962	-2.59195	-2.68687	-2.55438	-2.7914	-1.23575	-3.09026	-2.88865	-2.49647	-2.67649	-3.14337	-2.52072	-1.66459	-2.03643	-2.52061	-2.22805	-1.94589	-1.93059	-3.61513	-2.93177	-2.09366	-3.67111
ENSMUSG00000106978	N4bp2os	lncRNA	NEDD4 binding protein 2, opposite strand	MGI:1921484	1.50847	1.71031	0.21309	1.15917	0.00162913	0.0114229	1	Unaltered Non-Rhythmic	0.926061							0.926061	0.0250641	0.0187685	0.0295967	0.0005096	1.75384	1.27188	1.19605	1.68017	1.51003	1.45737	1.36843	1.45556	1.39353	1.70275	1.55943	1.92797	1.96333	1.60154	1.35573	1.54539	1.51721	1.41825	1.48141	1.16209	1.42442	1.58739	1.51951	1.5062	1.4841
ENSMUSG00000120084	Gm57127	lncRNA	predicted gene, 57127	MGI:7338167	-0.163813	0.290785	0.476544	1.39141	2.14661e-05	0.000271715	1	Unaltered Non-Rhythmic	0.925964							0.925964	0.0226403	0.0206979	0.0301897	0.000507998	0.115705	-0.0674244	0.285025	-0.146655	-0.261682	0.179727	-0.0234549	-0.285396	-0.280516	-0.476224	0.163967	0.24719	-0.442652	-0.413861	-0.250257	0.12573	-0.56913	0.168017	0.0264218	-0.270742	0.061671	-0.509959	-0.534124	-0.208049	-0.479504
ENSMUSG00000085636	Gm11769	lncRNA	predicted gene 11769	MGI:3702101	-2.21876	-1.63852	0.577743	1.49251	0.000200883	0.00202144	1	Unaltered Non-Rhythmic	0.925827							0.925827	0.0274714	0.0178205	0.0283511	0.00053026	-2.95902	-1.66068	-1.63043	-2.59831	-2.51437	-2.37558	-2.14321	-2.16889	-3.01759	-1.77351	-3.02316	-1.54545	-1.90898	-2.28044	-1.09731	-1.93356	-2.15504	-1.63847	-2.50938	-2.18064	-2.92701	-2.51682	-3.08346	-2.40409	-1.26266
ENSMUSG00000109314	Gm44699	lncRNA	predicted gene 44699	MGI:5753275	-3.03938	-3.03938	-0.0923988	-1.06614	0.554378	0.736778	1	Unaltered Non-Rhythmic	0.925749							0.925749	0.0265623	0.018127	0.0290398	0.000521653	-3.0904	-3.59987	-2.61565	-3.60697	-2.23762	-2.66774	-2.57308	-3.62061	-3.05936	-2.67185	-3.02596	-3.01932	-3.5996	-3.58954	-2.29566	-2.60912	-3.60881	-2.62097	-2.97661	-3.59594	-2.71054	-3.62515	-3.01311	-3.646	-3.03253
ENSMUSG00000096959	4930509G22Rik	lncRNA	RIKEN cDNA 4930509G22 gene	MGI:1914984	-1.93162	-1.93162	0.0545687	1.03855	0.65685	0.803522	1	Unaltered Non-Rhythmic	0.925749							0.925749	0.0313287	0.0161788	0.0261953	0.000548136	-1.41021	-1.37258	-1.65114	-0.884679	-3.24648	-2.20338	-3.19496	-1.43448	-1.8987	-2.63749	-1.99065	-1.30356	-2.2354	-1.82396	-3.33802	-2.04395	-1.97442	-1.39947	-1.5803	-1.90991	-1.86975	-1.47461	-1.97227	-2.46642	-2.52416
ENSMUSG00000117823	Gm35610	lncRNA	predicted gene, 35610	MGI:5594769	-2.56704	-2.07553	0.452763	1.36866	0.00231901	0.0152383	1	Unaltered Non-Rhythmic	0.925722							0.925722	0.0188573	0.0304941	0.0243021	0.000624056	-2.08736	-2.77297	-3.64405	-2.82285	-2.46258	-2.65135	-2.1157	-1.5955	-2.18839	-1.76182	-2.29052	-2.62126	-3.85761	-3.34129	-1.91163	-3.7488	-2.23448	-1.3768	-2.67154	-3.10792	-2.35574	-2.43674	-2.06693	-3.64202	-1.89736
ENSMUSG00000116569	Gm49620	lncRNA	predicted gene, 49620	MGI:6215041	-2.80052	-2.80052	0.254535	1.19295	0.0889526	0.23294	1	Unaltered Non-Rhythmic	0.925607							0.925607	0.0299935	0.0184532	0.0253457	0.000600372	-3.51386	-1.89206	-3.88735	-2.3161	-1.71253	-4.16149	-2.50227	-2.28258	-3.99205	-3.0625	-2.24084	-3.79821	-2.34532	-2.95607	-3.39375	-3.35157	-2.31315	-3.3597	-3.55215	-3.21359	-2.87703	-2.56948	-2.51409	-3.24315	-2.95064
ENSMUSG00000106734	Gm20559	lncRNA	predicted gene, 20559	MGI:5295666	3.33331	3.33331	0.00578507	1.00402	0.826551	0.907106	1	Unaltered Non-Rhythmic	0.925576							0.925576	0.0291221	0.0217417	0.0228712	0.000689149	3.50781	3.06526	3.42896	3.49863	3.19928	3.42737	3.50164	3.42459	3.18902	3.5463	3.3751	3.39564	3.20399	3.46897	3.24925	3.37501	3.17059	3.41281	3.23762	3.41122	3.49533	3.29652	3.20894	3.17481	3.28116
ENSMUSG00000091709	Gm17189	lncRNA	predicted gene 17189	MGI:4938016	-2.57322	-2.57322	0.0552706	1.03905	0.715744	0.843393	1	Unaltered Non-Rhythmic	0.925564							0.925564	0.0167639	0.0327058	0.0243728	0.000593622	-2.17193	-3.50853	-1.78583	-2.9407	-2.13885	-2.93658	-1.27847	-3.01974	-1.86974	-3.52226	-2.81764	-1.85559	-3.55107	-2.01282	-3.46029	-2.40096	-2.50862	-2.09567	-2.71651	-2.13752	-3.05726	-2.47051	-3.47053	-2.8041	-2.26035
ENSMUSG00000097863	1010001B22Rik	lncRNA	RIKEN cDNA 1010001B22 gene	MGI:1922653	-1.87415	-1.87415	0.0623309	1.04415	0.580483	0.754108	1	Unaltered Non-Rhythmic	0.925541							0.925541	0.0172189	0.0366162	0.01994	0.000683412	-1.55693	-2.16179	-1.60049	-1.77362	-2.16098	-1.9454	-2.59637	-1.7276	-1.67071	-1.48304	-1.69726	-2.12969	-2.37055	-1.35509	-2.34076	-2.09573	-1.92856	-1.93163	-1.75632	-0.938433	-2.66309	-1.80971	-1.80515	-2.42282	-2.18072
ENSMUSG00000120175	Gm56912	lncRNA	predicted gene, 56912	MGI:7337737	1.29027	1.29027	0.10129	1.07273	0.117305	0.27988	1	Unaltered Non-Rhythmic	0.92554							0.92554	0.0346761	0.0164683	0.022697	0.000618105	1.63642	0.926361	0.896382	1.197	1.19703	1.15989	1.092	1.03763	1.63852	1.49502	1.22769	1.57226	1.0729	1.61109	1.08476	1.47142	0.405921	0.802197	0.803337	1.43111	0.874115	1.43749	0.970293	1.30998	1.56704
ENSMUSG00000085912	Trp53cor1	lncRNA	tumor protein p53 pathway corepressor 1	MGI:3801771	-2.39579	-1.92887	0.451437	1.3674	0.00162907	0.0114229	1	Unaltered Non-Rhythmic	0.925537							0.925537	0.0274489	0.0290673	0.017074	0.00087283	-2.94797	-3.20806	-2.91695	-2.62906	-3.15347	-2.39458	-2.13877	-1.68246	-2.39183	-2.10388	-2.3351	-3.09758	-2.68564	-1.77238	-2.92023	-2.31436	-2.62272	-2.9603	-2.34993	-2.17599	-2.46947	-2.09017	-3.04757	-1.89379	-1.97487
ENSMUSG00000087397	Rapgef3os2	lncRNA	Rap guanine nucleotide exchange factor (GEF) 3, opposite strand 2	MGI:3826581	-2.22734	-2.22734	0.0837476	1.05977	0.44453	0.648329	1	Unaltered Non-Rhythmic	0.925442							0.925442	0.0236478	0.0331207	0.0169333	0.000855786	-2.44434	-2.35987	-2.19098	-2.58063	-2.64047	-2.17159	-2.12213	-2.50298	-3.12557	-2.66644	-2.73912	-1.44887	-2.35298	-1.54369	-1.77178	-2.83889	-1.82567	-2.41461	-2.95907	-2.7308	-2.45027	-2.65325	-1.32188	-1.95103	-1.73942
ENSMUSG00000086308	G630016G05Rik	lncRNA	RIKEN cDNA G630016G05 gene	MGI:3603178	-0.544823	-0.544823	-0.119075	-1.08604	0.292045	0.51098	1	Unaltered Non-Rhythmic	0.925387							0.925387	0.0232369	0.0211542	0.0296882	0.000533518	0.161389	-1.04873	-1.40782	-0.504249	-0.442585	-0.591347	-0.699226	-0.383875	-0.244124	-0.0875103	-0.0377615	0.0722362	-1.28292	-0.136421	-0.46385	-1.04428	-0.917878	-0.687757	-0.329465	-0.402494	-0.787911	-1.39182	-0.0408399	-0.782652	-0.490919
ENSMUSG00000084998	Gm16279	lncRNA	predicted gene 16279	MGI:3826576	0.545125	0.545125	0.120126	1.08683	0.0919998	0.236638	1	Unaltered Non-Rhythmic	0.924813							0.924813	0.0234757	0.0219794	0.0291708	0.000560752	0.680528	0.504465	0.533773	0.347021	0.456041	0.67055	1.01999	0.365707	-0.228535	0.0981387	0.0775204	0.572681	0.246736	1.03126	0.257667	0.388001	0.555854	0.784039	0.755089	0.592039	0.423619	0.391722	0.491222	0.703347	0.477776
ENSMUSG00000057359	Gm17494	lncRNA	predicted gene, 17494	MGI:4937128	0.0771147	0.0771147	-0.074404	-1.05293	0.342349	0.55707	1	Unaltered Non-Rhythmic	0.924593							0.924593	0.0350573	0.0215991	0.0179239	0.000826726	1.25362	0.52593	0.050472	-0.0733231	-0.293505	0.325606	-0.230838	0.736731	0.104882	0.137301	0.306442	0.103964	-0.6782	0.607494	0.414901	0.296206	0.406084	0.222511	0.480149	-0.0853991	-1.07421	0.251238	-0.0189064	0.275687	0.0896432
ENSMUSG00000116898	Gm49785	lncRNA	predicted gene, 49785	MGI:6215307	-1.63581	-1.63581	0.203465	1.15146	0.193801	0.391364	1	Unaltered Non-Rhythmic	0.924577							0.924577	0.016383	0.0367704	0.0216165	0.000652727	-2.48919	-1.52504	-1.00283	-2.81734	-2.81924	-1.82688	-1.44009	-0.905359	-1.92696	-1.6737	-1.52885	-1.98733	-1.81365	-1.34389	-1.92844	-2.19838	-1.75853	-1.9352	-1.2772	-1.86317	-1.19728	-1.61541	-1.89919	-1.7455	-2.41854
ENSMUSG00000121184	Gm57395	lncRNA	predicted gene, 57395	MGI:7338703	1.14473	1.14473	-0.0566082	-1.04002	0.409269	0.618836	1	Unaltered Non-Rhythmic	0.924388							0.924388	0.0231064	0.0208522	0.03113	0.000523393	0.767791	1.06856	1.35319	1.53886	1.35389	1.18005	1.55476	0.964797	0.794172	1.20499	1.55862	1.03676	0.729727	1.33698	1.03023	1.62285	0.489428	1.28521	0.767598	1.50264	1.57006	0.620942	1.32084	1.18715	1.08283
ENSMUSG00000121382	NA(6)	lncRNA	novel transcript		0.685488	0.685488	0.105645	1.07598	0.262723	0.479519	1	Unaltered Non-Rhythmic	0.924179							0.924179	0.0304422	0.0240992	0.0204775	0.000802089	0.55502	0.528629	0.915259	0.589504	0.452248	0.0194332	0.733765	0.603839	0.093591	0.904151	0.717326	0.542157	0.523258	0.425514	1.14375	0.85252	0.245623	0.862795	0.930747	0.898069	1.19934	0.49108	0.575994	0.827866	0.242659
ENSMUSG00000087381	Gm16008	lncRNA	predicted gene 16008	MGI:3802048	-0.336368	-0.0480143	0.277602	1.21218	0.00149613	0.0106771	1	Unaltered Non-Rhythmic	0.924114							0.924114	0.023448	0.0241025	0.0277201	0.00061547	0.328173	-0.254985	-0.694698	0.0761477	-0.641155	-0.136089	-0.342351	-0.532252	-0.262891	0.00426668	-0.424751	-0.33424	-0.0838012	0.0891964	-0.93703	0.021611	-1.09558	-0.431326	-0.479542	0.254295	-0.728705	-0.173628	0.0861402	-0.520601	-0.305133
ENSMUSG00000092373	Gm20535	lncRNA	predicted gene 20535	MGI:5142000	-2.49224	-2.49224	0.0514285	1.03629	0.510647	0.703643	1	Unaltered Non-Rhythmic	0.924059							0.924059	0.0207335	0.0233506	0.0313308	0.000526119	-3.22955	-3.70549	-3.50244	-2.80971	-2.15936	-1.91581	-1.84263	-1.93774	-2.0975	-2.07493	-2.93548	-2.52952	-2.54307	-2.16235	-2.62367	-2.24694	-2.49723	-2.01666	-3.10277	-3.67411	-2.39138	-2.38746	-2.58096	-3.51085	-2.08877
ENSMUSG00000039545	Flicr	lncRNA	Foxp3 regulating long intergenic noncoding RNA	MGI:1925435	-2.685	-2.29806	0.394796	1.31476	0.012803	0.0578722	1	Unaltered Non-Rhythmic	0.923675							0.923675	0.030852	0.0170169	0.0278864	0.000569725	-3.36469	-2.45232	-2.38314	-2.80286	-2.33903	-2.75506	-2.05553	-1.51959	-3.39218	-2.50127	-2.02613	-2.42795	-3.4011	-2.8155	-3.39021	-2.77815	-2.02554	-3.39909	-2.45019	-3.42974	-3.26708	-3.40211	-2.36067	-2.80015	-2.42712
ENSMUSG00000119957	Gm57374	lncRNA	predicted gene, 57374	MGI:7338661	-1.8329	-1.8329	0.0650786	1.04614	0.802016	0.888528	1	Unaltered Non-Rhythmic	0.923443							0.923443	0.0354124	0.0203044	0.0200556	0.000784767	-2.28336	-1.41458	-1.95406	-1.42257	-1.84284	-1.91832	-1.70327	-1.21077	-1.62806	-1.3908	-1.87124	-2.3611	-2.41904	-1.33324	-1.47706	-1.64782	-2.05713	-3.09359	-1.76953	-2.9473	-2.21199	-1.02957	-2.0107	-0.990024	-1.86515
ENSMUSG00000100426	Gm4208	lncRNA	predicted gene 4208	MGI:3782384	3.97449	1.41784	-2.53259	-5.78609	5.4289e-32	6.52826e-29	1	Unaltered Non-Rhythmic	0.923352							0.923352	0.0237657	0.0303798	0.0217128	0.000789819	4.1266	4.0223	3.35012	3.69288	4.29852	3.57635	2.98024	4.08884	4.11547	4.42821	3.83057	3.69973	4.13661	4.10914	3.94985	4.16742	4.28505	3.96838	3.53613	4.50328	3.76614	3.79835	3.94501	3.58486	4.33845
ENSMUSG00000099338	2810030D12Rik	lncRNA	RIKEN cDNA 2810030D12 gene	MGI:1925585	1.17602	1.17602	0.20496	1.15265	0.0607463	0.179049	1	Unaltered Non-Rhythmic	0.923318							0.923318	0.0381538	0.015551	0.0223346	0.000642812	1.88201	1.03409	0.887371	0.396402	0.981325	0.151729	1.35298	1.42958	1.59347	1.47582	1.3743	0.788638	1.07904	1.63156	1.28498	1.20255	1.26598	0.624776	0.735199	1.31392	0.980595	0.596958	1.16878	1.03406	0.914762
ENSMUSG00000097194	9330175E14Rik	lncRNA	RIKEN cDNA 9330175E14 gene	MGI:2443913	0.212422	0.212422	0.0266191	1.01862	0.839085	0.912296	1	Unaltered Non-Rhythmic	0.923304							0.923304	0.023079	0.0214664	0.0316113	0.000539026	1.17907	0.439633	-0.582772	1.0601	0.792133	-1.5145	0.72988	0.685128	0.710748	0.642196	-0.260706	-0.166363	-0.0772394	0.401371	0.420041	0.0715853	0.145983	-0.248402	-0.247037	1.12322	-0.0756203	0.0484708	0.232981	0.318453	0.564
ENSMUSG00000054598	9130230L23Rik	lncRNA	RIKEN cDNA 9130230L23 gene	MGI:3041166	-0.999503	-0.569124	0.431979	1.34908	0.00125826	0.00922599	1	Unaltered Non-Rhythmic	0.923251							0.923251	0.0203067	0.0308518	0.0249071	0.00068303	-0.745758	-0.603396	-1.21252	-0.284292	-1.78561	-0.820285	-0.503112	-0.709851	-1.52777	-1.04457	-0.536364	-0.0609733	-1.17817	-1.45564	-1.68359	-1.48726	-0.875834	-0.861088	-1.26212	-1.40987	-1.30859	-1.0267	-0.797338	-1.03648	-0.676058
ENSMUSG00000097261	4930532G15Rik	lncRNA	RIKEN cDNA 4930532G15 gene	MGI:1922432	-2.95157	-2.95157	0.221503	1.16595	0.154282	0.335486	1	Unaltered Non-Rhythmic	0.923242							0.923242	0.0249294	0.0308835	0.020102	0.000843501	-3.44766	-2.82438	-3.98438	-3.80921	-3.24503	-2.20779	-3.21338	-2.8156	-3.97476	-3.36656	-2.57297	-2.83402	-2.46799	-3.7451	-3.40713	-3.37982	-2.44312	-3.37484	-2.78188	-3.176	-3.50489	-2.83421	-2.02573	-3.32979	-3.78518
ENSMUSG00000066060	Gm12866	lncRNA	predicted gene 12866	MGI:3649462	-2.39346	-2.39346	0.298963	1.23026	0.0664385	0.19113	1	Unaltered Non-Rhythmic	0.92289							0.92289	0.0227914	0.0340334	0.0194359	0.000849449	-2.38165	-2.88336	-2.26044	-2.46494	-3.45617	-2.41466	-2.82721	-2.23674	-2.35496	-2.86897	-2.70393	-2.77872	-2.92418	-2.24587	-3.33983	-2.71595	-2.45644	-1.48966	-3.22513	-2.07821	-1.97611	-2.39475	-2.32252	-2.68892	-2.93744
ENSMUSG00000112639	A730063M14Rik	lncRNA	RIKEN cDNA A730063M14 gene	MGI:2443898	-0.117004	-0.372207	-0.25498	-1.19332	0.00229593	0.015128	1	Unaltered Non-Rhythmic	0.922846							0.922846	0.0274217	0.0289518	0.0199095	0.000871052	-0.19278	0.160105	-0.0655966	-0.690807	-0.228443	0.175032	-0.112739	0.197177	-0.446394	-0.437472	-0.11684	-0.00371901	-0.192703	-0.068725	0.291882	-0.0352797	0.171179	0.00631609	0.440698	-0.564559	0.164059	-0.437289	-0.502556	-0.197003	-0.477202
ENSMUSG00000101298	Gm28308	lncRNA	predicted gene 28308	MGI:5579014	-3.01573	-3.01573	0.0385912	1.02711	0.702519	0.833937	1	Unaltered Non-Rhythmic	0.922803							0.922803	0.0182184	0.0389354	0.01927	0.000772799	-2.40081	-3.59428	-3.51726	-3.64514	-3.01484	-2.63561	-3.59272	-2.77833	-2.12026	-2.28615	-3.53969	-3.52917	-3.65618	-2.61469	-2.75746	-3.12671	-3.66019	-3.57757	-2.84237	-3.35076	-1.92337	-3.61658	-3.56885	-2.04692	-3.19064
ENSMUSG00000114117	Gm48795	lncRNA	predicted gene, 48795	MGI:6098498	-1.77164	-2.14416	-0.341721	-1.26727	0.0353481	0.12137	1	Unaltered Non-Rhythmic	0.922521							0.922521	0.0366721	0.0154417	0.0247511	0.000613919	-0.631044	-1.97512	-1.44466	-2.16021	-2.11033	-0.6873	-1.89052	-0.791189	-1.57879	-2.14365	-1.89072	-2.32888	-1.3732	-2.14263	-2.57745	-2.16761	-2.54497	-1.58266	-1.71931	-1.42744	-2.72776	-1.56433	-1.87158	-1.91979	-1.40297
ENSMUSG00000120926	Gm57038	lncRNA	predicted gene, 57038	MGI:7337989	-0.341699	-0.341699	-0.135265	-1.09829	0.184016	0.377609	1	Unaltered Non-Rhythmic	0.922483							0.922483	0.0382651	0.0161365	0.0224445	0.000670353	-0.054634	-0.719727	-0.276439	-0.60585	0.372885	-0.703973	-0.477673	0.0425383	-0.00416235	-0.00369897	-0.359168	-0.318225	0.000588478	-0.569265	-0.321127	-1.23263	-0.240497	0.586624	-0.222005	-0.890227	-0.762331	0.463841	-0.00207556	-1.50465	-0.283237
ENSMUSG00000114419	5430414B19Rik	lncRNA	RIKEN cDNA 5430414B19 gene	MGI:1921096	-1.75295	-1.45619	0.312112	1.24152	0.0320627	0.112735	1	Unaltered Non-Rhythmic	0.922465							0.922465	0.0356913	0.0155512	0.0256908	0.000601891	-1.77046	-2.25129	-1.27588	-1.89367	-1.87074	-1.52995	-1.32432	-2.08054	-1.56925	-1.57888	-1.37773	-1.58565	-1.68849	-2.13926	-1.55729	-1.97009	-1.43631	-1.23465	-2.67428	-1.31927	-2.11241	-1.9126	-2.20984	-3.0224	-1.93913
ENSMUSG00000055015	Gm9961	lncRNA	predicted gene 9961	MGI:3642444	-2.46836	-1.4511	0.997769	1.99691	7.17712e-09	1.93944e-07	1	Unaltered Non-Rhythmic	0.922405							0.922405	0.0226166	0.0219959	0.0324402	0.000541846	-2.55714	-2.02517	-1.93139	-1.66732	-2.2722	-2.60744	-2.94046	-3.0792	-2.63659	-2.76791	-1.98086	-2.24095	-2.08019	-2.60961	-2.5289	-2.55764	-1.65081	-2.59644	-2.68307	-3.0052	-2.66103	-2.85956	-2.74123	-2.60332	-3.07194
ENSMUSG00000103676	Gm38204	lncRNA	predicted gene, 38204	MGI:5611432	-0.993213	-0.993213	0.250046	1.18925	0.0780894	0.211731	1	Unaltered Non-Rhythmic	0.92231							0.92231	0.0155006	0.0369794	0.0245886	0.000621641	-2.14088	-0.619349	-1.49165	-1.60556	-0.903157	-1.41728	-0.512198	-0.159852	-1.0034	-0.905895	-0.979531	-1.18497	-1.63104	-0.834686	-1.86401	-0.968595	-1.04662	-0.745497	-0.546982	-2.11854	-1.99523	-0.820567	-0.959256	-1.1269	-0.308256
ENSMUSG00000029360	Gm9754	lncRNA	predicted gene 9754	MGI:3704256	-2.42532	-2.42532	0.106021	1.07626	0.585594	0.756983	1	Unaltered Non-Rhythmic	0.922259							0.922259	0.0182409	0.0316912	0.0271793	0.000629436	-3.51404	-2.21739	-1.50686	-2.13713	-2.43835	-2.15732	-2.47353	-2.83466	-2.18341	-3.49599	-1.66321	-1.9397	-2.8931	-2.46369	-3.53969	-2.92241	-2.10741	-3.53807	-2.22784	-1.87645	-1.83755	-2.89433	-2.14522	-2.93428	-2.18446
ENSMUSG00000086806	Gm13054	lncRNA	predicted gene 13054	MGI:3702728	-2.63919	-2.63919	-0.117747	-1.08504	0.488627	0.684021	1	Unaltered Non-Rhythmic	0.922204							0.922204	0.0287764	0.017844	0.0306166	0.000558567	-2.2768	-2.81896	-2.23114	-2.79271	-2.74024	-2.70207	-2.76248	-2.07153	-3.29709	-3.33172	-2.66282	-2.32996	-3.40665	-2.12738	-2.65582	-3.27649	-2.78195	-3.28627	-1.90431	-1.33318	-1.99948	-3.35226	-1.93488	-2.22443	-2.43213
ENSMUSG00000120045	Gm46280	lncRNA	predicted gene, 46280	MGI:5825917	-2.52437	-2.52437	0.0184902	1.0129	0.918585	0.956776	1	Unaltered Non-Rhythmic	0.922175							0.922175	0.0239054	0.0211623	0.0322064	0.00055121	-1.68708	-2.80543	-2.40052	-2.14869	-1.94281	-2.15739	-1.95007	-1.87842	-3.97534	-1.93347	-2.33902	-3.28112	-2.40905	-2.6693	-2.66256	-2.36659	-2.38536	-2.96313	-2.58683	-3.16384	-2.61174	-3.23884	-2.86701	-1.44574	-1.59756
ENSMUSG00000085956	4930481B07Rik	lncRNA	RIKEN cDNA 4930481B07 gene	MGI:1922187	-1.07633	-1.07633	0.0107039	1.00745	0.941149	0.963396	1	Unaltered Non-Rhythmic	0.922122							0.922122	0.0184922	0.0406854	0.0178798	0.000820917	-1.05436	-1.51887	-2.11285	-1.15191	-0.882596	-1.03339	-0.272569	-0.912845	-1.24636	-0.168916	-0.939799	-1.85271	-1.05328	-0.625044	-1.36917	-0.409124	-2.60428	-0.979826	-1.28095	-0.771545	-1.59565	-0.707718	-1.03134	-0.824576	-1.35065
ENSMUSG00000121380	Alms1-ps2	lncRNA	ALMS1, centrosome and basal body associated, pseudogene 2 [Source:NCBI gene (formerly Entrezgene);Acc:623273]		-2.55733	-2.55733	0.0624794	1.04426	0.771297	0.875824	1	Unaltered Non-Rhythmic	0.922026							0.922026	0.0192451	0.0403824	0.0174976	0.000849144	-2.67412	-3.03466	-2.6581	-2.08285	-1.18177	-2.62359	-2.21755	-2.78212	-2.80401	-2.78785	-2.2251	-1.36968	-2.9756	-2.97955	-2.76271	-1.80152	-2.93488	-2.81779	-3.26569	-3.06307	-2.33405	-2.91188	-2.92212	-2.92252	-1.77741
ENSMUSG00000120601	Gm30307	lncRNA	predicted gene, 30307	MGI:5589466	-1.73205	-1.73205	-0.11501	-1.08298	0.441467	0.646607	1	Unaltered Non-Rhythmic	0.92197							0.92197	0.0225926	0.0368149	0.0177096	0.000912543	-2.26182	-1.85864	-0.84766	-1.78399	-2.00387	-1.52072	-2.50367	-0.75925	-1.90375	-1.0116	-2.30898	-1.47823	-1.00042	-1.90369	-1.81886	-1.50173	-1.4889	-1.04803	-2.01874	-1.79334	-2.21167	-1.68252	-1.94793	-0.524011	-1.3907
ENSMUSG00000095334	Gm21984	lncRNA	predicted gene 21984	MGI:5439453	-3.0098	-3.0098	-0.217859	-1.16301	0.127031	0.295749	1	Unaltered Non-Rhythmic	0.92188							0.92188	0.0276087	0.0313487	0.0182106	0.000952305	-2.67274	-2.67571	-2.71848	-2.05377	-3.14721	-3.91231	-2.08117	-2.99591	-3.93266	-3.84079	-2.84935	-3.23698	-3.09437	-3.60145	-1.74058	-3.0903	-1.58554	-2.505	-2.89291	-2.69561	-3.2112	-3.17637	-2.80134	-2.64748	-2.6897
ENSMUSG00000120826	Gm57409	lncRNA	predicted gene, 57409	MGI:7338731	-0.552604	-0.552604	0.201439	1.14985	0.11477	0.274921	1	Unaltered Non-Rhythmic	0.921872							0.921872	0.0400056	0.0157202	0.0217199	0.000682703	-0.557766	-0.192059	-1.65455	-0.422472	-0.77861	-0.161329	-0.300541	-0.259395	-0.24775	-0.858344	-0.285584	-0.49202	-0.436557	-0.552309	-0.778765	-0.433559	-1.38607	-1.60415	-0.725857	-1.14776	-0.333221	-0.389504	-0.434862	-0.105273	-1.46963
ENSMUSG00000120224	2810001A02Rik	lncRNA	RIKEN cDNA 2810001A02 gene	MGI:1919396	0.195015	0.195015	0.00838765	1.00583	0.473452	0.673758	1	Unaltered Non-Rhythmic	0.921849							0.921849	0.0352284	0.0176757	0.0245685	0.000678144	0.0902151	0.161252	-0.386403	0.204231	0.158516	0.259581	0.102295	-0.120736	0.380373	0.430712	0.624879	-0.479258	0.229451	0.0859436	-0.0555853	0.197656	-0.295647	0.738907	-0.35095	0.0697071	-0.121083	0.338181	0.0262606	0.0938256	0.464557
ENSMUSG00000120104	4122401K19Rik	lncRNA	RIKEN cDNA 4122401K19 gene	MGI:1921583	3.87441	3.62414	-0.233372	-1.17558	0.0036183	0.0214696	1	Unaltered Non-Rhythmic	0.921848							0.921848	0.0191592	0.0367737	0.0214502	0.0007693	3.82186	3.7786	3.4205	3.95407	4.28785	4.19832	3.93866	4.03138	3.41932	3.83413	3.9365	4.01154	4.14302	4.06356	3.90317	3.2906	3.65394	3.71789	4.06671	3.21773	3.82279	4.39345	3.81353	3.84533	4.14851
ENSMUSG00000097587	4930578M01Rik	lncRNA	RIKEN cDNA 4930578M01 gene	MGI:1923201	-1.63234	-1.63234	0.143792	1.10481	0.346094	0.561425	1	Unaltered Non-Rhythmic	0.921572							0.921572	0.0167752	0.0344994	0.0265243	0.000629504	-1.91616	-1.75021	-2.03389	-1.94569	-2.1535	-0.828789	-2.47291	-1.46661	-1.86941	-1.25538	-1.01433	-1.25734	-2.57835	-1.82422	-1.58476	-1.19369	-2.53027	-1.22876	-2.22992	-1.45352	-2.70323	-2.47908	-1.3861	-0.854122	-1.1565
ENSMUSG00000072844	G530011O06Rik	lncRNA	RIKEN cDNA G530011O06 gene	MGI:3603513	-1.27617	-0.885771	0.394112	1.31413	0.0357133	0.122004	1	Unaltered Non-Rhythmic	0.921532							0.921532	0.0247929	0.0204428	0.0326797	0.00055254	-0.561405	-0.500982	-0.342376	-0.401068	-1.66377	-2.54694	-1.02478	-0.395662	-1.28305	-2.25694	-0.685815	-1.36778	-1.64753	-2.57293	-1.1839	-1.60928	-1.38511	-0.0857375	-0.813962	-2.10644	-0.734762	-0.68459	-0.900824	-2.45995	-2.04205
ENSMUSG00000086859	Snhg20	lncRNA	small nucleolar RNA host gene 20	MGI:1924222	1.92048	1.92048	-0.0581954	-1.04116	0.374949	0.5902	1	Unaltered Non-Rhythmic	0.921525							0.921525	0.0262265	0.0265136	0.0249727	0.000762095	1.9521	1.72101	2.01553	1.79314	1.82786	2.00907	2.02893	1.86981	1.77439	2.10893	1.86047	2.15321	1.78668	1.97652	1.80085	2.12649	1.77432	1.61523	1.86307	2.19167	2.09232	2.18438	1.69044	2.34939	1.89456
ENSMUSG00000086742	Gm16201	lncRNA	predicted gene 16201	MGI:3802153	-2.23519	-2.23519	0.0615196	1.04356	0.655144	0.802941	1	Unaltered Non-Rhythmic	0.921479							0.921479	0.0355148	0.0243764	0.0176774	0.000951971	-1.53476	-1.87535	-1.96037	-2.41005	-2.35329	-2.02603	-2.37579	-2.86047	-1.74714	-1.83488	-1.68176	-2.04774	-2.86121	-1.89768	-2.29057	-1.45457	-2.82159	-3.34594	-1.94356	-2.81266	-2.0754	-2.78819	-0.964387	-3.34065	-2.46838
ENSMUSG00000115109	Gm49032	lncRNA	predicted gene, 49032	MGI:6118403	-3.09638	-3.09638	-0.209807	-1.15653	0.204345	0.407821	1	Unaltered Non-Rhythmic	0.92146							0.92146	0.0324266	0.0185047	0.0269548	0.000654269	-2.58298	-3.16223	-3.85354	-2.3993	-2.39919	-1.72564	-2.38296	-3.77958	-2.84069	-3.26942	-2.78425	-3.16218	-3.72845	-2.71725	-2.51584	-2.21704	-3.13836	-3.25264	-3.10107	-3.10961	-3.97996	-3.78684	-1.72673	-3.83308	-3.16199
ENSMUSG00000060149	BC002059	lncRNA	cDNA sequence BC002059	MGI:2384864	2.71772	2.82727	0.130338	1.09455	0.0355617	0.121659	1	Unaltered Non-Rhythmic	0.921283							0.921283	0.0282241	0.0239995	0.0257511	0.000742055	2.77905	2.96018	2.27717	2.98925	2.55451	3.00082	2.65855	2.5993	2.8462	2.9619	2.51662	2.51212	2.75632	2.56758	2.6952	2.68212	2.85482	2.87958	2.41697	2.72375	2.55837	2.82279	2.63395	2.61368	2.82895
ENSMUSG00000055494	Gm14168	lncRNA	predicted gene 14168	MGI:3651463	-1.22348	-1.22348	0.0467133	1.03291	0.599488	0.768124	1	Unaltered Non-Rhythmic	0.921088							0.921088	0.0332971	0.0166094	0.0284034	0.000601663	-1.46052	-1.21636	-0.515452	-1.16862	-1.84805	-1.89886	-0.724014	-1.25402	-0.610799	-0.839554	-0.505244	-2.09695	-1.08579	-1.58941	-1.7835	-0.523723	-2.16266	-1.79645	-1.64866	-1.43194	-0.918566	-1.25784	-1.36418	-0.840885	-1.12005
ENSMUSG00000121020	Gm56859	lncRNA	predicted gene, 56859	MGI:7337631	-3.0552	-3.0552	0.14661	1.10696	0.340809	0.556105	1	Unaltered Non-Rhythmic	0.92091							0.92091	0.0156572	0.0359412	0.0268798	0.000611417	-1.87391	-2.74652	-3.73585	-4.06932	-1.49413	-3.45668	-3.47115	-3.54086	-3.33092	-2.74002	-3.69249	-2.77137	-3.03237	-3.39061	-2.78409	-2.50433	-3.03883	-3.32398	-3.43422	-2.97665	-3.29087	-2.80578	-2.14745	-3.23644	-3.46224
ENSMUSG00000108436	Gm44851	lncRNA	predicted gene 44851	MGI:5753427	-1.13254	-1.13254	0.143532	1.10461	0.386745	0.598148	1	Unaltered Non-Rhythmic	0.92087							0.92087	0.0201401	0.0393419	0.0187797	0.000867957	-1.14407	-1.49581	-1.16114	-1.23196	-0.627005	-1.0885	-1.12262	-0.660359	-0.703149	-1.88892	-1.365	-1.36809	-1.10868	-1.06137	-1.12002	-0.985922	-1.05149	-1.89944	-1.30291	-1.1071	-0.877947	-1.00408	-0.926835	-2.39496	-1.28094
ENSMUSG00000091370	5730435O14Rik	lncRNA	RIKEN cDNA 5730435O14 gene	MGI:1917788	-3.29183	-2.93667	0.376488	1.29818	0.0182832	0.0759432	1	Unaltered Non-Rhythmic	0.920849							0.920849	0.032634	0.0167464	0.0291757	0.000594799	-3.24691	-3.33551	-2.92592	-3.87373	-3.97343	-3.18565	-3.3388	-3.78795	-2.85295	-4.07369	-3.18027	-3.45832	-2.02007	-2.40974	-2.22348	-3.21505	-3.25271	-3.62513	-4.22108	-3.28794	-4.10526	-4.00791	-3.49662	-2.57846	-3.25504
ENSMUSG00000120844	B930046K06Rik	lncRNA	RIKEN cDNA B930046K06 gene	MGI:3697818	0.894775	0.894775	0.163712	1.12017	0.109505	0.265752	1	Unaltered Non-Rhythmic	0.920718							0.920718	0.0379489	0.0154159	0.0252819	0.000635479	1.20176	0.395821	0.221996	0.554335	1.09855	0.903837	1.03203	1.18656	0.610266	1.36083	0.947675	0.873785	0.569459	1.35749	1.06128	1.02185	0.802989	0.10205	0.352575	1.04985	0.731169	0.208428	1.24842	0.888531	1.06315
ENSMUSG00000120677	Gm51903	lncRNA	predicted gene, 51903	MGI:6365798	-2.26512	-2.26512	0.28199	1.21587	0.06815	0.194426	1	Unaltered Non-Rhythmic	0.920673							0.920673	0.0156155	0.0366749	0.026414	0.000622364	-1.95128	-2.23934	-2.47846	-3.53491	-2.48115	-2.95581	-1.66932	-2.21469	-3.53119	-2.24782	-2.46325	-2.18011	-2.22044	-1.97164	-1.4646	-2.14084	-2.49783	-2.91786	-2.42746	-3.52368	-2.26375	-2.92113	-2.13821	-1.4271	-3.53618
ENSMUSG00000101797	Gm29266	lncRNA	predicted gene 29266	MGI:5579972	-2.40954	-2.40954	0.0159201	1.0111	0.88511	0.940649	1	Unaltered Non-Rhythmic	0.920543							0.920543	0.0199264	0.0413914	0.0172356	0.000903921	-1.7381	-1.14468	-3.04732	-3.28087	-3.22363	-3.09112	-3.24232	-1.49085	-3.09813	-1.61339	-2.02078	-2.59394	-1.99534	-2.78972	-1.17621	-2.00472	-2.24559	-2.0402	-2.47734	-3.2723	-3.13027	-3.20555	-2.52461	-3.07642	-2.74206
ENSMUSG00000084821	Gm15880	lncRNA	predicted gene 15880	MGI:3802014	-2.77103	-2.77103	0.166362	1.12223	0.230392	0.441157	1	Unaltered Non-Rhythmic	0.92042							0.92042	0.0216227	0.0298607	0.0273895	0.000706951	-3.31366	-2.82738	-2.02802	-2.7629	-3.35146	-2.69584	-2.3532	-3.28685	-3.35239	-2.35442	-2.33082	-2.0827	-3.36039	-3.34738	-2.7364	-3.36327	-2.74059	-2.75292	-3.52055	-2.79368	-2.58995	-2.75374	-2.76232	-3.4014	-3.36012
ENSMUSG00000100967	Gm29666	lncRNA	predicted gene 29666	MGI:5580372	0.376663	0.376663	0.139082	1.1012	0.177753	0.369882	1	Unaltered Non-Rhythmic	0.920253							0.920253	0.0190629	0.032033	0.0279842	0.000667167	0.41654	0.496557	0.147866	-0.179745	0.756139	-0.199534	1.0608	0.22322	0.37538	0.335126	0.0766106	0.126235	0.537336	0.361807	0.720394	0.515981	0.0760102	0.292453	0.267675	0.373855	0.0219262	0.580483	-0.260461	0.456983	0.744613
ENSMUSG00000120163	Gm56799	lncRNA	predicted gene, 56799	MGI:7337511	-2.51464	-2.51464	3.22074e-05	1.00002	0.973994	0.984225	1	Unaltered Non-Rhythmic	0.92009							0.92009	0.0190466	0.0275173	0.0327739	0.000572074	-1.60519	-2.47965	-2.44293	-2.40478	-1.7677	-2.80175	-3.45029	-2.7674	-2.09854	-3.41568	-2.41408	-2.46882	-2.83877	-2.09481	-2.07298	-1.79911	-2.37769	-2.84254	-2.94418	-1.82503	-2.30536	-1.57537	-2.83809	-2.42096	-2.85274
ENSMUSG00000105895	Gm42829	lncRNA	predicted gene 42829	MGI:5662966	-0.553639	-0.553639	0.190033	1.14079	0.132503	0.302344	1	Unaltered Non-Rhythmic	0.91978							0.91978	0.0235742	0.0285448	0.0273625	0.000738281	-0.58324	-1.16114	-0.724136	-1.78709	-0.400944	-0.436018	-0.205243	-1.2842	-0.228871	-0.187441	-0.921503	-0.878044	-0.699321	-0.923276	-0.458278	0.10446	-0.0696342	-1.21898	-0.115309	-0.577843	-1.06334	-0.352937	-1.04627	-1.07061	-0.268069
ENSMUSG00000112466	Gm29674	lncRNA	predicted gene, 29674	MGI:5588833	0.339421	0.339421	0.176086	1.12981	0.197804	0.397183	1	Unaltered Non-Rhythmic	0.919543							0.919543	0.0226883	0.0403919	0.0163672	0.00100962	0.664533	0.468262	-0.46328	-0.127168	0.503322	0.602882	0.0233513	-0.0249774	0.163128	1.08429	0.126792	0.232197	-0.179597	0.663032	1.19334	0.669649	-0.291457	-0.372245	0.0325798	0.55576	-1.00128	0.876868	0.109245	0.342919	0.559863
ENSMUSG00000092071	A230065N10Rik	lncRNA	RIKEN cDNA A230065N10 gene	MGI:3642744	-1.18867	-1.18867	0.115676	1.08348	0.341166	0.556105	1	Unaltered Non-Rhythmic	0.919408							0.919408	0.0421998	0.0177361	0.0198375	0.000818176	-0.344391	-0.990171	-1.52943	-0.736144	-1.30485	-2.23681	-1.66021	-1.35879	-0.870265	-1.13792	-1.33663	-0.721069	-1.79654	-1.85617	-1.81377	-0.35375	-1.06952	-1.82376	-1.5856	-0.754509	-1.44427	-1.6686	-0.921826	-0.984767	-2.30564
ENSMUSG00000101304	Plet1os	lncRNA	placenta expressed transcript 1, opposite strand	MGI:1916881	-2.1028	-2.1028	0.0543898	1.03842	0.74691	0.859894	1	Unaltered Non-Rhythmic	0.919326							0.919326	0.0421089	0.0179359	0.0198028	0.000825998	-1.55441	-1.61343	-1.10207	-3.13214	-2.44744	-1.86302	-2.52142	-2.48336	-2.36051	-1.69777	-2.35935	-2.52403	-1.5801	-1.62306	-0.843131	-2.93477	-1.06597	-2.34136	-2.53793	-1.80933	-2.76974	-3.06803	-1.98345	-1.93584	-2.58899
ENSMUSG00000097416	Gm26670	lncRNA	predicted gene, 26670	MGI:5477164	-1.19285	-1.19285	0.201785	1.15012	0.262585	0.479519	1	Unaltered Non-Rhythmic	0.919269							0.919269	0.0232982	0.0272496	0.0294871	0.000696295	-1.3384	-1.53919	-0.577752	-2.42083	-1.21014	-1.4414	-2.47054	-1.47498	-1.52068	-0.344999	-1.52739	-0.659241	-1.42765	-0.576266	-1.51384	-0.691005	-0.90084	-1.52067	-1.53024	-1.1284	-2.26655	-0.622364	-0.562676	-1.73979	-1.14071
ENSMUSG00000068601	Gm10244	lncRNA	predicted gene 10244	MGI:3642504	-2.73403	-2.73403	-0.149446	-1.10914	0.358341	0.574742	1	Unaltered Non-Rhythmic	0.919113							0.919113	0.0204949	0.03075	0.0289521	0.00069041	-2.53219	-2.87336	-2.6797	-3.26789	-3.93061	-2.1062	-3.87404	-2.07658	-2.02116	-2.45816	-2.36672	-3.30064	-2.84399	-1.64749	-2.72445	-3.4527	-1.81277	-2.68988	-2.80688	-1.97291	-2.62984	-2.56655	-3.34906	-2.62168	-2.8667
ENSMUSG00000086644	Gm13470	lncRNA	predicted gene 13470	MGI:3649387	-0.738243	-0.738243	-0.105052	-1.07553	0.528126	0.718813	1	Unaltered Non-Rhythmic	0.918961							0.918961	0.0256039	0.0238129	0.0309538	0.000668585	0.0548246	-0.569469	-0.690188	-0.492979	0.0313267	0.145756	-0.167224	-1.67772	-1.01654	-0.969354	-0.947274	-0.00950277	-1.05095	-0.991954	0.134643	-0.898527	-0.113455	-0.956841	-1.34075	-0.940169	-0.41663	-0.61195	0.262914	-1.98661	-0.623915
ENSMUSG00000054418	2900041M22Rik	lncRNA	RIKEN cDNA 2900041M22 gene	MGI:1925653	-3.04917	-3.04917	0.0860512	1.06146	0.562957	0.743601	1	Unaltered Non-Rhythmic	0.918921							0.918921	0.0253687	0.0294302	0.0254582	0.000821637	-3.15747	-3.86781	-4.06356	-3.89941	-2.91012	-2.57056	-2.86315	-2.94656	-2.73395	-2.75608	-3.42288	-2.57077	-3.87323	-3.26238	-4.12695	-2.21519	-2.8681	-2.44774	-3.8476	-3.24313	-3.29527	-2.92571	-2.60605	-3.40523	-2.58453
ENSMUSG00000120221	Gm34917	lncRNA	predicted gene, 34917	MGI:5594076	-1.96519	-1.96519	-0.0967792	-1.06938	0.581264	0.75442	1	Unaltered Non-Rhythmic	0.918862							0.918862	0.0334695	0.017603	0.029422	0.000643555	-2.04873	-2.46784	-1.96524	-1.25552	-3.43384	-0.919858	-1.79662	-2.48837	-2.03186	-1.8638	-1.09316	-2.05396	-2.15525	-1.93229	-1.70834	-1.46895	-1.40312	-1.50123	-1.91838	-2.40093	-1.88194	-2.80994	-1.5014	-1.95119	-1.92051
ENSMUSG00000121418	NA(7)	lncRNA	novel transcript		0.468782	0.468782	-0.233441	-1.17564	0.306707	0.522032	1	Unaltered Non-Rhythmic	0.918859							0.918859	0.03145	0.0184642	0.0305919	0.000634865	0.906583	1.40383	1.64633	1.35841	0.384465	0.678267	0.552554	0.201776	1.09043	1.4794	1.48415	-1.4721	0.587696	0.698317	0.925996	1.60153	-0.410848	-0.556439	0.63075	1.21743	1.25798	-0.337139	-0.802941	0.711548	1.45058
ENSMUSG00000117818	Gm50105	lncRNA	predicted gene, 50105	MGI:6302837	-0.0219104	-0.0219104	0.140831	1.10254	0.349493	0.565626	1	Unaltered Non-Rhythmic	0.91885							0.91885	0.0255881	0.0273288	0.0274642	0.000768775	0.17238	-0.0628622	-0.910517	-0.895444	-0.323238	0.209238	-0.0977418	-0.990791	-0.107792	0.531556	0.175082	-0.256877	-0.0458713	0.159661	-0.104896	-0.0364716	-0.123592	0.13762	-0.337123	-0.618949	-0.302812	-0.224882	-0.294011	-0.027801	0.678497
ENSMUSG00000120265	Gm26698	lncRNA	predicted gene, 26698	MGI:5477192	-2.39179	-1.84955	0.546191	1.46023	0.000396434	0.00362518	1	Unaltered Non-Rhythmic	0.918771							0.918771	0.0212747	0.0274012	0.0319149	0.000638613	-1.2494	-2.89245	-2.41486	-3.44674	-2.82026	-1.22857	-2.4206	-1.07276	-2.09578	-3.43226	-2.39409	-2.12921	-2.86563	-2.13542	-2.06281	-2.82109	-2.83197	-2.40517	-2.10793	-3.46153	-1.79507	-2.07844	-2.83045	-2.06179	-2.47324
ENSMUSG00000084941	Gm11944	lncRNA	predicted gene 11944	MGI:3702312	-2.3349	-2.3349	-0.225359	-1.16907	0.0961502	0.243156	1	Unaltered Non-Rhythmic	0.918523							0.918523	0.0270873	0.036359	0.01694	0.00109046	-1.59315	-1.87698	-1.94116	-1.59431	-3.03643	-1.91754	-2.29636	-2.55692	-2.14559	-1.92783	-1.89009	-2.37314	-3.02068	-2.56901	-1.13442	-3.16529	-2.24908	-1.39138	-2.40831	-1.12553	-2.36144	-2.04428	-2.67504	-2.38978	-3.03565
ENSMUSG00000120081	Gm57354	lncRNA	predicted gene, 57354	MGI:7338621	1.80872	2.07998	0.251295	1.19027	0.00510266	0.028018	1	Unaltered Non-Rhythmic	0.918517							0.918517	0.0416463	0.0156949	0.0234292	0.000712222	1.79916	1.95222	1.89263	2.13481	1.56832	2.06727	2.2208	1.8907	1.74547	2.09096	2.19049	1.37308	1.25395	1.52508	1.44161	2.13546	0.787782	2.15533	1.38633	1.90758	2.33307	1.37494	2.0319	2.14509	1.83827
ENSMUSG00000120226	Gm35287	lncRNA	predicted gene, 35287	MGI:5594446	-3.16229	-2.37154	0.786602	1.72501	2.679e-07	5.19596e-06	1	Unaltered Non-Rhythmic	0.918459							0.918459	0.0166033	0.0345153	0.029797	0.000625341	-2.81046	-2.88258	-3.38502	-3.45448	-3.4392	-3.40764	-3.44103	-2.87713	-3.40358	-2.13288	-3.39462	-3.42246	-3.46311	-2.90278	-3.38892	-3.39131	-3.45658	-3.39673	-3.38887	-2.41266	-3.42963	-3.43288	-2.79305	-1.9982	-3.46272
ENSMUSG00000020992	4930512B01Rik	lncRNA	RIKEN cDNA 4930512B01 gene	MGI:1921974	-0.542426	-0.542426	0.142022	1.10345	0.406073	0.618146	1	Unaltered Non-Rhythmic	0.918435							0.918435	0.0431239	0.0202269	0.0172552	0.000959114	-0.754062	-1.0411	-0.821881	-0.858112	-0.952842	-1.24124	-0.510216	-0.612786	-0.70223	-0.310186	-1.08879	-0.920765	-0.738785	-0.321148	-0.171933	-0.686622	-0.6434	0.29865	-0.600525	-0.679185	-1.13505	-0.557019	-0.25076	0.0589547	-0.771986
ENSMUSG00000098183	Gm27010	lncRNA	predicted gene, 27010	MGI:5504125	-0.883537	-0.883537	0.287604	1.22061	0.057331	0.173435	1	Unaltered Non-Rhythmic	0.918431							0.918431	0.0167625	0.0395937	0.0244884	0.000724756	-1.49473	-1.38473	-1.20308	-1.10333	-1.11166	-0.91951	-1.83175	-0.399748	-1.80601	0.104287	-0.418918	-1.09049	-0.31411	-0.668385	-0.826056	-0.486308	-1.712	-2.83955	-0.32961	-1.44431	-0.717456	-0.466192	-1.14049	-1.5181	-0.693248
ENSMUSG00000097154	Gm26510	lncRNA	predicted gene, 26510	MGI:5477004	-0.868699	-0.868699	0.0772444	1.055	0.554005	0.736778	1	Unaltered Non-Rhythmic	0.918376							0.918376	0.0408775	0.0162235	0.0237994	0.000723522	-0.608521	-0.909807	-2.52355	-1.7353	-1.07164	-0.868995	-0.333199	-0.385509	-1.05917	-1.54332	0.304687	0.0978113	-0.837442	-1.71797	-1.50503	-0.0236862	-0.865915	-0.97945	-1.17905	-0.39227	-0.861002	-0.258814	-2.13645	-1.19282	-1.01897
ENSMUSG00000086306	Gm11754	lncRNA	predicted gene 11754	MGI:3651697	-1.81989	-1.81989	0.24004	1.18103	0.108758	0.264472	1	Unaltered Non-Rhythmic	0.918325							0.918325	0.0161604	0.0412853	0.0235013	0.000727854	-1.47841	-2.22036	-3.34754	-1.72664	-2.48311	-1.35329	-1.27164	-1.35391	-1.61638	-1.75846	-1.72026	-2.07504	-2.26919	-2.65453	-1.35	-2.35164	-2.96781	-2.80937	-0.940115	-2.45979	-1.57768	-1.44918	-1.18301	-1.46746	-1.81455
ENSMUSG00000103827	Gm32950	lncRNA	predicted gene, 32950	MGI:5592109	-2.07524	-2.07524	0.107656	1.07748	0.503745	0.697872	1	Unaltered Non-Rhythmic	0.918312							0.918312	0.0269826	0.0206463	0.033449	0.000610138	-2.42125	-2.6565	-1.78404	-3.16907	-2.07712	-1.37201	-2.16941	-1.442	-2.49319	-2.50304	-1.48713	-2.22896	-1.59978	-1.60381	-2.45472	-3.09603	-2.54248	-2.0645	-1.50404	-1.87595	-2.19322	-2.53795	-1.27878	-2.5453	-1.88645
ENSMUSG00000054589	Gm9949	lncRNA	predicted gene 9949	MGI:3647947	-0.551046	-0.989916	-0.444054	-1.36042	0.00258477	0.016577	1	Unaltered Non-Rhythmic	0.918295							0.918295	0.0421707	0.015481	0.0233425	0.000711212	-1.06971	-0.330708	-0.22244	-0.334196	-1.55604	-0.690253	-1.38843	0.00754363	-0.199772	-0.0791361	-0.484555	-0.590664	-0.66804	-1.3338	-0.309254	-0.123064	-0.220036	-0.00491904	0.431687	-0.580069	-0.639962	-0.460605	-0.31827	-0.829062	-0.925117
ENSMUSG00000114602	Gm49223	lncRNA	predicted gene, 49223	MGI:6118679	-3.24552	-3.24552	-0.117208	-1.08463	0.463388	0.664934	1	Unaltered Non-Rhythmic	0.918178							0.918178	0.0249578	0.0266945	0.0294375	0.000732338	-3.49915	-2.53766	-2.65221	-2.82382	-3.90516	-3.4937	-1.99577	-3.87886	-2.99999	-3.00484	-4.00091	-3.87346	-3.23596	-3.2018	-3.02289	-2.15982	-2.8091	-2.9894	-3.8527	-2.77661	-4.16221	-3.90924	-3.94496	-2.92951	-3.81906
ENSMUSG00000118243	Gm50203	lncRNA	predicted gene, 50203	MGI:6302985	-3.16427	-3.16427	0.0547323	1.03867	0.610089	0.775537	1	Unaltered Non-Rhythmic	0.918024							0.918024	0.0235445	0.0343721	0.0231669	0.000892069	-3.52153	-3.28847	-3.87695	-2.92102	-2.32045	-3.58404	-3.26284	-2.31389	-3.99427	-3.48074	-3.27203	-2.45685	-2.62329	-2.65865	-2.63257	-3.34878	-3.35473	-3.35835	-3.52044	-3.82668	-3.50169	-3.33395	-3.27858	-2.79884	-2.96622
ENSMUSG00000121111	Gm41608	lncRNA	predicted gene, 41608	MGI:5624493	-2.79644	-2.14793	0.651047	1.57031	8.4221e-05	0.000907133	1	Unaltered Non-Rhythmic	0.917974							0.917974	0.0190342	0.034909	0.0273544	0.000728276	-2.95772	-2.95948	-2.94365	-3.52038	-2.90556	-3.53865	-2.16423	-3.50789	-1.71111	-2.96452	-3.54992	-2.2021	-2.20057	-3.50757	-3.55066	-1.66671	-1.65523	-2.93774	-2.5003	-2.91671	-2.94038	-3.53069	-2.9194	-2.92562	-3.51645
ENSMUSG00000086728	Man2c1os	lncRNA	mannosidase, alpha, class 2C, member 1, opposite strand	MGI:1924044	-1.27132	-0.957585	0.314109	1.24324	0.0179811	0.0748175	1	Unaltered Non-Rhythmic	0.917837							0.917837	0.0163848	0.0379414	0.0271581	0.000678746	-0.874987	-1.52894	-0.842301	-1.32625	-2.49034	-0.27141	-1.45363	-1.81781	-1.25812	-0.671293	-2.08811	-1.02807	-0.409287	-2.18277	-1.64514	-1.46901	-0.947177	-0.846293	-1.76241	-0.643474	-1.79007	-1.50082	-1.24764	-0.863779	-0.670788
ENSMUSG00000117757	Gm50169	lncRNA	predicted gene, 50169	MGI:6302936	-1.96245	-1.96245	0.0688477	1.04888	0.725037	0.848814	1	Unaltered Non-Rhythmic	0.917824							0.917824	0.0168757	0.0443971	0.0200843	0.000819224	-2.15946	-3.30664	-2.25311	-1.64617	-1.84998	-1.30179	-1.93293	-2.12792	-1.3941	-1.90486	-1.62064	-1.73929	-1.4593	-1.67408	-3.21939	-2.61935	-1.60618	-1.60698	-2.43349	-2.28646	-2.94503	-1.88796	-1.89391	-1.63666	-1.96829
ENSMUSG00000051844	B230319C09Rik	lncRNA	RIKEN cDNA B230319C09 gene	MGI:2444713	-1.86537	-1.86537	0.262231	1.19933	0.0693079	0.195777	1	Unaltered Non-Rhythmic	0.917732							0.917732	0.0314921	0.020023	0.0300617	0.000691638	-1.77134	-2.1299	-1.50732	-3.06801	-2.9945	-2.17411	-1.43493	-1.98752	-1.84763	-1.35033	-1.5057	-1.71649	-1.10584	-1.82943	-1.76489	-1.78604	-3.05946	-1.82156	-3.10955	-2.50909	-2.05919	-1.35839	-1.57285	-1.51825	-1.80577
ENSMUSG00000120194	Gm57153	lncRNA	predicted gene, 57153	MGI:7338219	-2.4588	-2.4588	0.0750197	1.05338	0.486603	0.683676	1	Unaltered Non-Rhythmic	0.91772							0.91772	0.0336661	0.0248338	0.0228575	0.000922958	-1.91094	-2.45605	-2.71398	-1.96805	-2.77361	-2.6286	-2.12271	-1.5994	-2.22785	-3.87651	-2.70941	-2.09723	-3.22182	-2.83565	-3.22971	-2.43223	-3.2102	-2.18343	-1.61422	-2.68827	-2.19579	-2.76631	-2.71774	-2.68101	-2.83022
ENSMUSG00000119988	5430427G11Rik	lncRNA	RIKEN cDNA 5430427G11 gene	MGI:1918664	-1.72491	-1.72491	0.0754725	1.05371	0.678736	0.815772	1	Unaltered Non-Rhythmic	0.917596							0.917596	0.0205693	0.0392415	0.0217052	0.000888059	-1.47864	-2.28694	-1.69795	-1.17593	-1.90822	-1.26431	-2.22614	-1.06914	-2.05876	-2.03748	-1.63658	-2.06691	-2.50978	-1.14162	-1.8382	-2.32504	-1.65276	-2.06101	-1.75808	-1.72333	-1.45352	-2.22616	-1.58257	-1.31974	-1.73576
ENSMUSG00000115354	Gm49083	lncRNA	predicted gene, 49083	MGI:6118469	-2.256	-2.256	-0.0619744	-1.04389	0.799402	0.887957	1	Unaltered Non-Rhythmic	0.917595							0.917595	0.0297983	0.0197933	0.0321669	0.000646531	-1.89787	-3.04709	-1.17092	-2.72239	-1.81651	-2.08866	-3.59644	-2.37948	-1.76528	-2.13895	-1.22132	-3.5637	-1.98817	-2.90399	-2.42676	-0.565989	-1.98601	-1.64059	-1.24105	-1.4147	-3.79316	-1.37655	-3.59456	-2.4824	-1.94167
ENSMUSG00000120663	Gm57279	lncRNA	predicted gene, 57279	MGI:7338471	-3.46926	-3.46926	0.111894	1.08065	0.491933	0.68652	1	Unaltered Non-Rhythmic	0.917511							0.917511	0.0241353	0.0289715	0.028613	0.000769684	-3.11079	-3.45442	-2.93625	-4.0622	-4.15584	-2.62434	-4.06356	-4.14568	-3.30196	-1.99277	-4.27936	-3.48713	-2.70831	-3.9739	-3.77754	-3.2985	-3.46176	-3.29085	-4.00547	-2.96235	-4.60924	-4.15622	-4.19996	-2.36481	-3.45892
ENSMUSG00000102302	Gm38190	lncRNA	predicted gene, 38190	MGI:5611418	0.880312	1.14136	0.297549	1.22905	0.00777599	0.039124	1	Unaltered Non-Rhythmic	0.917499							0.917499	0.0325817	0.0251052	0.0239115	0.000902976	0.967795	0.58805	0.91431	1.40277	0.679612	0.442712	1.64432	0.942906	0.126239	0.947957	1.08443	0.385715	0.678176	0.606029	0.688367	0.911255	1.05489	1.31739	0.856464	1.14191	1.33291	0.817637	1.4511	0.795227	0.748585
ENSMUSG00000120970	Gm56877	lncRNA	predicted gene, 56877	MGI:7337667	-0.0929483	-0.0929483	-0.046865	-1.03302	0.665647	0.807925	1	Unaltered Non-Rhythmic	0.91748							0.91748	0.0159732	0.0378958	0.0279906	0.000660644	0.0129647	0.248093	-0.740492	-0.164165	-0.720064	0.0996478	-0.231786	-0.00749645	0.395475	0.214305	0.107364	-0.234751	0.0568471	0.0166963	0.0723572	-0.215683	-0.432247	-0.306022	0.0435167	-0.0801186	0.39865	-0.0382048	0.342323	-0.345848	-0.455198
ENSMUSG00000086392	Mccc1os	lncRNA	methylcrotonoyl-Coenzyme A carboxylase 1 (alpha), opposite strand	MGI:3590669	0.294435	0.294435	0.195438	1.14507	0.0889019	0.23294	1	Unaltered Non-Rhythmic	0.917411							0.917411	0.0295203	0.019092	0.0333594	0.000617383	0.432069	0.754623	0.38699	-0.375169	-0.534023	-0.148289	0.43716	0.990616	0.151823	0.42341	0.548243	0.572389	0.732465	-0.642765	-0.23357	0.656667	0.382065	-0.244049	0.682935	0.276202	-0.102406	-0.00849313	0.0747046	0.183828	-0.113244
ENSMUSG00000097021	4933433G15Rik	lncRNA	RIKEN cDNA 4933433G15 gene	MGI:1918524	-2.82599	-2.82599	0.304915	1.23535	0.0728006	0.201944	1	Unaltered Non-Rhythmic	0.917184							0.917184	0.0206565	0.0437721	0.0173908	0.000996528	-1.75699	-3.64507	-3.12906	-3.05226	-2.6245	-2.7475	-3.65823	-3.65851	-3.13648	-3.14395	-1.8405	-1.84739	-2.32209	-3.61781	-3.75672	-3.12595	-3.04036	-3.73883	-3.67409	-3.6403	-1.78789	-3.07199	-3.702	-2.66519	-2.66477
ENSMUSG00000116537	Gm49698	lncRNA	predicted gene, 49698	MGI:6215155	-2.86988	-2.86988	0.0016121	1.00112	0.939447	0.963396	1	Unaltered Non-Rhythmic	0.917137							0.917137	0.0287665	0.027051	0.0261866	0.00085895	-2.35643	-2.78065	-1.99155	-3.78312	-3.20119	-2.95163	-2.1384	-3.85191	-3.28583	-2.90282	-3.84936	-2.15934	-3.18798	-2.18779	-2.86629	-2.62368	-3.79189	-3.88044	-2.62182	-2.37394	-3.49963	-3.20583	-2.43635	-3.2092	-2.22065
ENSMUSG00000118631	Gm53019	lncRNA	predicted gene, 53019	MGI:6388910	-0.164455	0.239409	0.412696	1.33117	0.00100553	0.00780095	1	Unaltered Non-Rhythmic	0.917089							0.917089	0.0156357	0.0404896	0.026095	0.000690835	0.748592	-0.210921	-0.785438	-0.670374	0.470661	-0.877514	-0.164202	-0.325142	0.382115	-0.0843385	0.633436	-0.685994	-0.740422	0.282124	-0.231705	-0.54443	-0.628056	-0.296076	-0.20803	0.436552	0.0380862	-0.568861	-0.248897	0.394455	0.148576
ENSMUSG00000120975	Gm56589	lncRNA	predicted gene, 56589	MGI:7337092	-2.85442	-2.85442	-0.0407663	-1.02866	0.937416	0.963396	1	Unaltered Non-Rhythmic	0.91678							0.91678	0.0453083	0.0163932	0.0207058	0.000812279	-2.53716	-1.95857	-2.57041	-2.80275	-3.20384	-2.94003	-3.11707	-2.45476	-2.7466	-2.57173	-3.64873	-2.27264	-3.25799	-2.91521	-1.87543	-3.71389	-3.24043	-3.72412	-3.26983	-3.69747	-2.14907	-2.74115	-2.64106	-2.54885	-2.06988
ENSMUSG00000085438	Oip5os1	lncRNA	Opa interacting protein 5, opposite strand 1	MGI:1913852	7.70242	7.70242	0.0883543	1.06316	0.138471	0.312111	1	Unaltered Non-Rhythmic	0.916713							0.916713	0.0159965	0.0382438	0.0283782	0.000668303	7.51361	7.7099	7.65871	7.80437	7.50362	7.7174	7.82715	7.61805	7.56473	7.8061	7.74306	7.70461	7.64944	7.57026	7.70484	7.81178	7.45123	7.79168	7.43097	7.78963	7.73981	7.63103	7.75877	7.71413	7.57176
ENSMUSG00000120747	Gm56847	lncRNA	predicted gene, 56847	MGI:7337607	-2.94375	-2.94375	0.0608658	1.04309	0.676143	0.814692	1	Unaltered Non-Rhythmic	0.916517							0.916517	0.0347998	0.022998	0.024802	0.000883296	-3.86209	-1.94003	-3.17025	-2.71385	-3.14339	-2.86785	-2.68485	-2.45538	-3.80934	-3.24099	-3.15523	-2.3716	-3.14245	-3.13977	-2.78614	-3.19141	-3.74191	-1.57866	-3.63298	-3.69426	-2.18456	-3.14767	-3.75986	-3.7662	-3.72478
ENSMUSG00000120718	Gm56656	lncRNA	predicted gene, 56656	MGI:7337226	1.24991	1.24991	-0.00899691	-1.00626	0.924086	0.958769	1	Unaltered Non-Rhythmic	0.91625							0.91625	0.0309416	0.0185229	0.033657	0.000628408	1.12836	1.08528	0.76664	1.12076	0.920039	1.58881	1.52069	1.08583	1.35123	1.41486	1.60979	1.6941	1.21625	1.00697	1.32789	1.3094	0.875115	1.33361	1.27244	1.0434	1.28131	1.10966	1.24927	1.53658	1.36466
ENSMUSG00000121071	Gm57170	lncRNA	predicted gene, 57170	MGI:7338253	-3.28966	-3.28966	0.20788	1.15499	0.131457	0.301099	1	Unaltered Non-Rhythmic	0.91594							0.91594	0.0300016	0.0199678	0.0334321	0.000658077	-3.64763	-3.56864	-4.53025	-2.55769	-3.66985	-3.63611	-2.82704	-3.21401	-3.50028	-3.46366	-3.43101	-2.2182	-4.11608	-4.03748	-4.00199	-2.49093	-3.56646	-3.49989	-2.31622	-3.07514	-3.46915	-2.66562	-4.37548	-3.40823	-3.5517
ENSMUSG00000104399	Gm37963	lncRNA	predicted gene, 37963	MGI:5611191	-0.239305	-0.239305	-0.0410676	-1.02887	0.6283	0.787832	1	Unaltered Non-Rhythmic	0.915876							0.915876	0.0377659	0.0159224	0.0297784	0.000657405	0.405971	0.305933	-0.48375	-0.143376	-0.329429	-0.464796	-0.577971	-0.445646	-0.398013	0.00097908	-1.19295	-0.637802	0.423016	-0.627309	-0.183192	0.118403	-0.103203	-0.122343	-0.178275	0.135575	-0.519307	0.16055	0.174577	-0.0298325	-0.302249
ENSMUSG00000114934	Gm48342	lncRNA	predicted gene, 48342	MGI:6097804	-1.70005	-1.70005	-0.132537	-1.09622	0.32907	0.545227	1	Unaltered Non-Rhythmic	0.915807							0.915807	0.0335448	0.018224	0.031753	0.000670686	-0.589583	-0.881073	-1.85055	-1.4278	-1.96237	-2.22608	-1.09274	-1.4213	-1.70481	-1.39884	-1.52101	-3.26802	-0.867672	-0.5294	-1.67942	-0.0973534	-1.3679	-1.03468	-1.39142	-2.58063	-2.39168	-1.43125	-2.52804	-0.544287	-3.02889
ENSMUSG00000120177	Gm30143	lncRNA	predicted gene, 30143	MGI:5589302	-2.07652	-2.07652	-0.223358	-1.16745	0.0832294	0.221423	1	Unaltered Non-Rhythmic	0.915775							0.915775	0.0321315	0.0178917	0.0335711	0.000630278	-2.20954	-2.34408	-2.12297	-2.28297	-1.42958	-1.85518	-2.29671	-1.54197	-1.41261	-1.93911	-1.24067	-2.64525	-2.05524	-1.00137	-2.57049	-1.39849	-2.03117	-1.93643	-1.12048	-2.51461	-1.64131	-2.13123	-3.00576	-2.24626	-3.85732
ENSMUSG00000112860	Gm47439	lncRNA	predicted gene, 47439	MGI:6096392	-1.70181	-1.70181	0.0495514	1.03494	0.771707	0.875824	1	Unaltered Non-Rhythmic	0.915592							0.915592	0.0384012	0.0278415	0.0169755	0.00119008	-1.15367	-1.79421	-1.50052	-2.44017	-2.34374	-1.71492	-2.43838	-2.35487	-1.49984	-1.09784	-2.8857	-1.70869	-1.48871	-0.947458	-2.17436	-2.82265	-1.98747	-1.20618	-1.24451	-1.73626	-2.56503	-1.33378	-1.55695	-1.01235	-1.51498
ENSMUSG00000086188	Gm15169	lncRNA	predicted gene 15169	MGI:3705215	-2.45122	-2.45122	0.0152355	1.01062	0.945899	0.964806	1	Unaltered Non-Rhythmic	0.91539							0.91539	0.0430367	0.0172756	0.0234818	0.00081577	-2.38646	-1.24617	-2.51857	-3.14476	-3.10491	-2.34124	-2.57495	-3.01421	-1.71812	-2.06556	-2.06704	-3.22337	-1.57584	-2.1601	-1.99546	-3.06829	-1.49084	-3.07419	-2.7661	-1.58973	-2.13913	-3.12329	-3.13907	-2.52335	-1.38311
ENSMUSG00000097324	Carmn	lncRNA	cardiac mesoderm enhancer-associated non-coding RNA	MGI:4439832	2.11007	2.11007	-0.424003	-1.34164	0.0963472	0.243398	1	Unaltered Non-Rhythmic	0.91531							0.91531	0.0396998	0.0216744	0.0223652	0.00095091	0.425151	1.77223	3.22906	2.7084	1.51665	2.8054	2.16072	2.38663	2.96405	2.73499	2.722	3.21359	1.26045	1.6956	3.19005	2.89006	1.6276	3.15709	2.24359	1.82096	2.84254	2.37608	2.81378	2.72073	1.76715
ENSMUSG00000087179	5730471H19Rik	lncRNA	RIKEN cDNA 5730471H19 gene	MGI:3642639	1.5054	1.5054	0.0997023	1.07155	0.177784	0.369882	1	Unaltered Non-Rhythmic	0.915013							0.915013	0.0344402	0.0170755	0.0328266	0.000644711	0.883094	1.35174	2.11853	1.23423	1.2969	1.66944	1.81614	1.58923	1.80081	1.50544	1.10859	1.64468	1.95178	1.66821	1.28809	0.950733	1.29246	1.68328	0.825295	1.26654	1.79784	2.27321	1.39225	0.815246	1.37892
ENSMUSG00000110235	Gm5086	lncRNA	predicted gene 5086	MGI:3644417	-1.99756	-2.36106	-0.333361	-1.25995	0.0297676	0.106852	1	Unaltered Non-Rhythmic	0.914996							0.914996	0.02197	0.0451591	0.0167754	0.0010991	-1.67998	-2.24218	-1.35996	-2.11023	-1.0236	-1.92788	-3.20067	-0.588034	-3.10684	-1.75485	-2.57751	-1.94473	-1.54995	-1.52423	-1.45934	-2.51425	-2.49483	-2.52412	-0.747228	-1.87334	-2.05331	-3.13791	-2.56688	-2.17406	-0.847572
ENSMUSG00000097418	Mir155hg	lncRNA	Mir155 host gene (non-protein coding)	MGI:5477161	-0.235108	-0.235108	-0.154987	-1.11341	0.151903	0.332418	1	Unaltered Non-Rhythmic	0.914972							0.914972	0.0157278	0.0393677	0.029255	0.000677377	-1.07918	0.415635	-0.373877	-0.222431	-0.801119	0.183226	-0.422543	-0.272341	-0.466956	0.672706	0.24452	0.00856186	0.186982	0.161736	0.0130695	-0.0441596	-0.903501	-0.459005	-0.639833	-0.524011	0.0430118	-0.109381	-0.419771	0.614544	0.432462
ENSMUSG00000085887	Arhgap27os3	lncRNA	Rho GTPase activating protein 27, opposite strand 3	MGI:3650159	-2.75744	-2.75744	-0.123178	-1.08913	0.369882	0.584981	1	Unaltered Non-Rhythmic	0.914654							0.914654	0.0258858	0.0397888	0.0185252	0.00114579	-2.202	-3.08787	-3.23007	-2.60935	-2.0161	-3.16459	-2.63861	-2.54662	-2.76129	-3.14474	-2.42059	-3.14071	-3.02217	-2.56217	-1.58479	-2.16113	-3.01022	-2.7639	-3.22489	-2.2902	-3.09112	-2.65591	-3.13164	-1.72849	-1.18854
ENSMUSG00000097772	5430416N02Rik	lncRNA	RIKEN cDNA 5430416N02 gene	MGI:1918676	1.08672	1.08672	0.130186	1.09443	0.0944499	0.240882	1	Unaltered Non-Rhythmic	0.914634							0.914634	0.0228492	0.0295583	0.0322134	0.000745166	1.06462	0.991886	1.1679	1.36513	1.17242	0.980551	0.71096	1.10695	1.06527	0.709559	1.00115	0.950797	1.06485	1.21453	0.649396	1.33143	0.911562	1.21198	1.30493	0.963828	1.03417	1.08011	1.22808	1.19074	0.933511
ENSMUSG00000117028	Gm49874	lncRNA	predicted gene, 49874	MGI:6270552	-2.74494	-2.38608	0.344884	1.27005	0.0333741	0.115989	1	Unaltered Non-Rhythmic	0.914513							0.914513	0.0447396	0.0231448	0.0164524	0.00114983	-1.33261	-2.54341	-2.38995	-2.94761	-2.91195	-2.94733	-3.50845	-1.43035	-3.48642	-2.96271	-2.057	-3.46136	-2.97639	-2.60115	-2.42472	-2.40866	-3.55557	-3.46977	-3.34203	-2.89844	-3.65473	-2.90523	-2.09074	-2.37509	-2.58383
ENSMUSG00000121067	Gm56901	lncRNA	predicted gene, 56901	MGI:7337715	-1.35361	-1.35361	-0.0830309	-1.05924	0.533883	0.721852	1	Unaltered Non-Rhythmic	0.914479							0.914479	0.0154116	0.0456201	0.0237205	0.000769145	-1.12362	-0.859785	-2.34878	-1.58245	-1.23093	-1.36293	-0.986061	-0.985305	-1.49877	-1.00922	-2.64608	-0.825068	-1.43688	-1.00764	-1.32883	-1.04062	-1.37972	-1.64992	-1.27198	-0.970938	-0.0538445	-3.03628	-1.42043	-1.28606	-0.837335
ENSMUSG00000066175	2510046G10Rik	lncRNA	RIKEN cDNA 2510046G10 gene	MGI:3698051	-1.08229	-0.82023	0.245646	1.18562	0.0392132	0.130259	1	Unaltered Non-Rhythmic	0.914362							0.914362	0.0352806	0.0240874	0.0253288	0.000941662	-1.35944	-0.35201	-1.04403	-1.14062	-2.53293	-0.324802	-1.98568	-0.505697	-1.48845	-1.03299	-1.50581	-0.702895	-1.064	-0.126582	-0.8405	-1.07703	-1.23944	-0.996526	-0.310175	-1.28525	-1.21821	-1.03257	-1.22334	-1.33819	-1.58393
ENSMUSG00000120630	Gm56815	lncRNA	predicted gene, 56815	MGI:7337543	0.445032	0.445032	-0.0637032	-1.04515	0.509233	0.70345	1	Unaltered Non-Rhythmic	0.914258							0.914258	0.0260922	0.0296831	0.0291092	0.00085753	0.682247	0.800986	-0.144662	1.16018	0.210591	0.692272	0.860853	0.792095	0.0160432	0.507157	0.626727	0.940737	-0.358486	0.681531	0.211813	0.962992	0.409474	0.0611497	0.183077	0.299291	0.119783	0.267468	1.09659	0.408674	0.256253
ENSMUSG00000121479	NA(8)	lncRNA	zinc finger and SCAN domain containing 30 [Source:NCBI gene (formerly Entrezgene);Acc:328918]		0.629092	0.961635	0.349824	1.27441	0.00319232	0.0194368	1	Unaltered Non-Rhythmic	0.91421							0.91421	0.0266725	0.0249895	0.0333924	0.000735966	1.17681	0.539262	0.935277	0.919881	0.0322164	1.1442	1.32186	1.06796	0.164178	0.871995	0.74179	0.712552	1.13648	-1.24351	0.702257	0.586628	0.662466	0.598151	0.447971	1.23869	0.957479	0.709483	0.897892	-0.0214422	0.369828
ENSMUSG00000073538	E330020D12Rik	lncRNA	Riken cDNA E330020D12 gene	MGI:3761270	-2.38176	-2.38176	-0.166436	-1.12228	0.335629	0.55023	1	Unaltered Non-Rhythmic	0.913834							0.913834	0.0257782	0.0432543	0.0158897	0.00124331	-2.19622	-2.95671	-3.4412	-1.52488	-2.92225	-1.73152	-3.51718	-1.28828	-2.48119	-2.97484	-1.57056	-3.47008	-1.76633	-1.80646	-2.86785	-1.59185	-2.95318	-2.11595	-1.95638	-2.47936	-2.67724	-3.52592	-1.8314	-1.35696	-1.79628
ENSMUSG00000085154	C130046K22Rik	lncRNA	RIKEN cDNA C130046K22 gene	MGI:3026935	2.12574	2.12574	0.142688	1.10396	0.693881	0.827225	1	Unaltered Non-Rhythmic	0.913704							0.913704	0.0353733	0.0217614	0.0283102	0.000851143	2.82637	3.19685	3.97526	3.30001	-0.141686	-0.843193	2.37371	2.57906	2.50575	-1.04499	2.89738	-0.405801	2.19429	1.4782	2.54975	3.37097	2.3131	3.48624	0.0425585	2.17845	-0.711086	2.54536	2.71578	2.85312	2.49543
ENSMUSG00000110834	Gm39469	lncRNA	predicted gene, 39469	MGI:5622354	-0.523354	-0.82584	-0.292572	-1.22482	0.00508875	0.028018	1	Unaltered Non-Rhythmic	0.913698							0.913698	0.0281988	0.0229453	0.0344431	0.000714237	-0.562042	-0.415622	-0.460462	-1.02022	-0.528264	0.119721	-0.773404	-0.260469	-0.373341	-0.774423	-0.105608	-0.649031	-0.924535	-1.1698	-0.706223	-0.804808	-1.12117	-0.273954	0.0313068	-0.669038	-0.0856686	-0.777161	-1.02685	-0.107474	-0.640141
ENSMUSG00000117278	Gm36684	lncRNA	predicted gene, 36684	MGI:5595843	-2.38028	-2.38028	0.172419	1.12695	0.398765	0.609563	1	Unaltered Non-Rhythmic	0.91365							0.91365	0.0472136	0.0167028	0.0215675	0.000866211	-3.15299	-3.31071	-3.19533	-3.2977	-3.26122	-1.35187	-3.29373	-1.97049	-2.46297	-3.21632	-3.20675	-1.67981	-2.62116	-2.20015	-0.990018	-2.42944	-3.2944	-2.01573	-3.30032	-3.31839	-1.92688	-2.03092	-0.592782	-1.59578	-2.64941
ENSMUSG00000097471	5830432E09Rik	lncRNA	RIKEN cDNA 5830432E09 gene	MGI:1915015	-2.04413	-2.45963	-0.428321	-1.34567	0.00295675	0.0181867	1	Unaltered Non-Rhythmic	0.913619							0.913619	0.0331326	0.0364087	0.015488	0.0013514	-1.94734	-2.10582	-2.29356	-1.85201	-1.81898	-1.7709	-2.02752	-2.75648	-1.68451	-1.07601	-2.00871	-2.02573	-2.37124	-1.90719	-2.67288	-1.81766	-2.06086	-2.33393	-2.45406	-2.00808	-1.46906	-2.65165	-2.01506	-2.5942	-2.39698
ENSMUSG00000097683	Gm26644	lncRNA	predicted gene, 26644	MGI:5477138	-2.51826	-2.51826	0.141757	1.10325	0.241453	0.455803	1	Unaltered Non-Rhythmic	0.913599							0.913599	0.0161076	0.0398277	0.0297626	0.000703489	-2.87099	-2.44099	-3.03142	-3.81764	-2.77066	-2.35321	-2.36769	-2.692	-1.94771	-1.90339	-2.61812	-3.03639	-3.24871	-2.31453	-2.72351	-2.08144	-2.47463	-3.1354	-2.26596	-2.33861	-2.96482	-3.17389	-3.09111	-2.57922	-2.8567
ENSMUSG00000113585	Gm19605	lncRNA	predicted gene, 19605	MGI:5011790	1.72115	1.91466	0.202957	1.15106	0.00351513	0.021082	1	Unaltered Non-Rhythmic	0.913569							0.913569	0.01731	0.0482954	0.0199057	0.000919711	1.85016	1.57851	1.9331	1.32495	1.93694	1.80955	1.74515	1.50126	1.85742	1.89475	1.45385	1.86423	1.98134	1.54445	1.71092	1.93088	1.52914	1.79898	1.5183	1.97982	1.44567	1.95606	1.7617	1.59876	1.82856
ENSMUSG00000114828	AI463229	lncRNA	expressed sequence AI463229	MGI:2145255	-1.45221	-1.45221	-0.0642871	-1.04557	0.587643	0.759013	1	Unaltered Non-Rhythmic	0.913225							0.913225	0.0427807	0.0220414	0.0209071	0.00104612	-2.22159	-1.2519	-1.03051	-2.50354	-1.64544	-1.52623	-2.92127	-0.579973	-1.71236	-1.40524	-2.1585	-0.933049	-1.3581	-1.52956	-1.0208	-1.14354	-1.46353	-0.901718	-1.29262	-1.66898	-1.95284	-1.67133	-1.28818	-1.88476	-0.56635
ENSMUSG00000086495	Gm13778	lncRNA	predicted gene 13778	MGI:3649233	-1.54532	-1.54532	0.0689738	1.04897	0.600948	0.769585	1	Unaltered Non-Rhythmic	0.913222							0.913222	0.0402416	0.0158264	0.0300116	0.000698295	-1.56422	-1.71221	-2.57577	-1.66087	-1.23516	-1.59667	-1.58196	-1.4422	-2.05506	-0.997366	-1.57383	-1.51797	-1.26441	-1.5959	-1.93637	-1.95995	-0.779708	-1.25067	-1.3475	-0.785365	-2.62692	-1.22818	-1.70425	-1.23917	-1.51154
ENSMUSG00000114118	Gm48829	lncRNA	predicted gene, 48829	MGI:6098551	-3.42513	-3.42513	0.179108	1.13218	0.131631	0.301176	1	Unaltered Non-Rhythmic	0.91272							0.91272	0.0183348	0.0381733	0.0300007	0.000771315	-3.33595	-3.41124	-2.75096	-3.03595	-3.5016	-3.79862	-3.39977	-4.23429	-3.61088	-4.22545	-2.73047	-3.96137	-3.45606	-3.04596	-3.63435	-3.58421	-3.03877	-2.55901	-3.11426	-3.94798	-4.10375	-4.10027	-4.0887	-3.46116	-4.03934
ENSMUSG00000075020	Mir670hg	lncRNA	MIR670 host gene (non-protein coding)	MGI:3041234	-0.235181	0.0763439	0.328221	1.25546	0.0064414	0.0337804	1	Unaltered Non-Rhythmic	0.912535							0.912535	0.0335619	0.0246576	0.0283267	0.000918767	0.501472	0.208064	-0.460537	0.53615	0.697645	-0.450758	0.20664	-0.0893319	-0.561344	-0.754146	0.0796199	0.618648	-0.579393	-1.0034	-0.493884	-0.262763	-0.154423	-1.19996	0.32934	-0.0672194	-0.567203	0.272163	-0.453867	-0.446118	0.0460538
ENSMUSG00000091661	Gm17021	lncRNA	predicted gene 17021	MGI:4937848	-1.26519	-1.26519	-0.0655508	-1.04648	0.541744	0.729606	1	Unaltered Non-Rhythmic	0.912129							0.912129	0.016627	0.0450727	0.0253471	0.000824343	-2.01794	-0.919588	-1.14409	-1.15998	-1.07504	-0.869019	-1.88518	-0.950655	-2.17398	-0.0921332	-0.746861	-1.2949	-2.28424	-1.81985	-0.636241	-1.08983	-1.11209	-1.71411	-0.803239	-0.540863	-0.554185	-0.957672	-1.80908	-0.951706	-1.50974
ENSMUSG00000084923	Gm15611	lncRNA	predicted gene 15611	MGI:3783057	0.00486811	-0.524103	-0.524456	-1.43839	0.00113416	0.00852395	1	Unaltered Non-Rhythmic	0.912125							0.912125	0.0484985	0.0190647	0.0192889	0.00102281	0.0642633	1.0502	0.941869	-0.530183	0.330567	-0.0838407	-0.301063	0.667749	0.0388149	-1.21462	0.0868823	-0.787487	-0.480747	0.00476297	0.700794	0.265488	-0.384012	-0.190282	-0.209536	-0.778845	-0.706913	-0.255933	-0.215215	1.37918	0.480028
ENSMUSG00000109420	Gm44702	lncRNA	predicted gene 44702	MGI:5753278	-2.80135	-2.80135	0.138057	1.10042	0.252276	0.468938	1	Unaltered Non-Rhythmic	0.912112							0.912112	0.0156166	0.0438692	0.0276509	0.000751828	-2.43743	-2.10777	-3.66813	-3.09077	-3.70549	-2.45527	-3.0529	-3.77187	-2.69742	-2.76135	-3.05146	-3.03748	-2.37189	-2.38949	-2.67781	-2.65237	-2.65974	-3.70499	-2.89556	-3.03354	-3.33946	-2.32471	-3.67522	-2.26573	-2.71427
ENSMUSG00000085012	Gm15492	lncRNA	predicted gene 15492	MGI:3782938	-1.54499	-1.11014	0.423807	1.34146	0.00409023	0.0237533	1	Unaltered Non-Rhythmic	0.912096							0.912096	0.0257968	0.0231733	0.0382735	0.00066038	-1.54021	-1.1808	-3.10501	-0.585114	-1.18802	-1.14051	-1.22938	-1.53384	-0.5413	-1.66711	-2.51034	-1.21025	-1.54673	-1.41569	-2.06506	-0.445456	-1.4607	-1.50164	-1.47689	-1.67485	-1.40443	-1.88368	-1.80883	-1.04038	-2.37162
ENSMUSG00000100150	Gm19585	lncRNA	predicted gene, 19585	MGI:5011770	-2.77927	-2.77927	-0.0362898	-1.02547	0.77451	0.875824	1	Unaltered Non-Rhythmic	0.91202							0.91202	0.016575	0.0465912	0.0239644	0.000849545	-3.08687	-2.62526	-3.05875	-2.99716	-3.61589	-3.07532	-3.60545	-1.98384	-2.31465	-3.06991	-3.03679	-2.01964	-3.58552	-2.57947	-2.30131	-2.61635	-2.55545	-2.29728	-2.24503	-3.59377	-3.6676	-3.62052	-1.98213	-3.03387	-3.58604
ENSMUSG00000113527	Gm48079	lncRNA	predicted gene, 48079	MGI:6097416	-1.29053	-0.966151	0.33855	1.26448	0.00870758	0.0428129	1	Unaltered Non-Rhythmic	0.91197							0.91197	0.0238092	0.0381251	0.0250867	0.00100946	-1.50524	-1.05651	-1.35732	-2.54507	-1.71252	-1.45935	-0.0201972	-0.881139	-0.401075	-1.4919	-1.45708	-1.32146	-1.38277	-1.70841	-1.6491	-1.30676	-1.1718	-1.05438	-1.22568	-0.446305	-1.55633	-1.09554	-2.61429	-1.46147	-1.7757
ENSMUSG00000100747	1700084E18Rik	lncRNA	RIKEN cDNA 1700084E18 gene	MGI:1914600	-2.59815	-2.59815	-0.0900911	-1.06444	0.683803	0.820223	1	Unaltered Non-Rhythmic	0.911938							0.911938	0.0171607	0.0364611	0.0337513	0.000688594	-2.56102	-2.55898	-1.90493	-3.60632	-1.6157	-2.44377	-2.28777	-2.82256	-3.38148	-2.28988	-3.23283	-2.26226	-2.18865	-2.6064	-2.80873	-2.14411	-3.62138	-2.52126	-3.18256	-1.84358	-2.55024	-2.89425	-1.99534	-1.82906	-2.63325
ENSMUSG00000120690	Gm56654	lncRNA	predicted gene, 56654	MGI:7337222	-1.85856	-1.85856	0.243547	1.1839	0.155759	0.337781	1	Unaltered Non-Rhythmic	0.911779							0.911779	0.0200956	0.0400513	0.0271831	0.000890907	-2.82474	-2.88906	-3.41072	-0.837834	-1.78737	-1.22963	-2.08534	-0.976288	-1.06928	-3.43223	-1.33101	-1.61457	-1.88405	-2.48421	-1.76605	-2.79104	-2.41709	-2.80592	-1.16403	-0.811834	-2.42569	-2.07371	-2.80881	-1.3263	-2.17141
ENSMUSG00000086432	B430119L08Rik	lncRNA	RIKEN cDNA B430119L08 gene	MGI:2441857	-1.81023	-1.81023	-0.043797	-1.03082	0.90353	0.95098	1	Unaltered Non-Rhythmic	0.911659							0.911659	0.0260639	0.0227338	0.0388883	0.000654753	-0.915061	-1.41614	-1.50182	-1.93895	-1.45431	-2.53559	-1.54347	-1.95917	-1.25852	-0.939106	-1.97011	-2.8265	-2.43459	-2.12414	-1.4564	-1.91371	-2.9599	-0.343255	-2.74724	-1.94088	-0.714237	-0.955718	-1.66451	-1.53964	-2.0393
ENSMUSG00000121251	D030016M11Rik	lncRNA	RIKEN cDNA D030016M11 gene	MGI:2443169	-1.1367	-1.1367	0.0573282	1.04054	0.543626	0.729606	1	Unaltered Non-Rhythmic	0.911418							0.911418	0.0410297	0.0245408	0.021889	0.00112291	-1.06226	-1.1732	-1.10401	-0.530177	-1.19464	-0.814019	-1.38509	-0.921675	-0.770261	-1.30053	-0.941641	-1.37434	-1.17377	-0.956811	-1.12184	-0.685386	-0.955258	-2.00213	-1.40188	-1.06612	-1.50837	-1.04977	-0.717797	-1.08307	-1.52634
ENSMUSG00000105353	Gm42428	lncRNA	predicted gene 42428	MGI:5662565	-2.34955	-2.34955	-0.188192	-1.13933	0.102422	0.253943	1	Unaltered Non-Rhythmic	0.911393							0.911393	0.0188907	0.0498541	0.0188195	0.00104252	-2.02853	-2.12019	-2.47183	-2.7464	-1.9651	-2.70389	-2.04628	-1.85177	-2.8119	-1.78668	-2.42467	-1.66531	-1.1681	-3.282	-3.42871	-2.82475	-1.95697	-2.39936	-2.04643	-1.79041	-2.48803	-1.32625	-2.38991	-2.44562	-2.03972
ENSMUSG00000104266	Gm37748	lncRNA	predicted gene, 37748	MGI:5610976	-2.15359	-2.15359	0.20719	1.15444	0.22638	0.435825	1	Unaltered Non-Rhythmic	0.911361							0.911361	0.0188322	0.0325198	0.0366109	0.00067572	-2.08443	-1.98026	-2.17087	-1.87607	-1.80372	-2.46394	-2.6439	-2.52395	-2.55964	-2.16526	-2.58247	-1.94732	-2.23446	-1.91701	-2.52477	-2.54088	-1.34561	-2.12932	-2.02221	-3.28255	-2.88967	-3.20516	-1.13744	-2.59949	-1.93806
ENSMUSG00000087067	Gm11532	lncRNA	predicted gene 11532	MGI:3713523	-2.33192	-1.84323	0.480969	1.39568	0.00132751	0.00961827	1	Unaltered Non-Rhythmic	0.911285							0.911285	0.024087	0.0291413	0.0347087	0.000778162	-2.31892	-1.82041	-2.21879	-2.58721	-3.61525	-3.66157	-2.55453	-2.64147	-2.27389	-1.50104	-2.96907	-2.97655	-1.80735	-1.82394	-1.97625	-1.72704	-1.97591	-3.00059	-1.83815	-2.54365	-3.15875	-2.56871	-2.54101	-1.91838	-2.05764
ENSMUSG00000084803	5830444B04Rik	lncRNA	RIKEN cDNA 5830444B04 gene	MGI:3603170	0.366569	0.366569	-0.0953603	-1.06833	0.547761	0.732197	1	Unaltered Non-Rhythmic	0.911245							0.911245	0.0374215	0.0339241	0.0159817	0.00142821	0.156584	0.226824	0.249324	0.278043	0.382895	-0.709863	0.579103	0.247165	1.41212	0.846943	0.444933	-0.624324	-0.708237	-0.340423	1.62816	-0.222439	1.54294	-1.04082	-0.103107	1.64905	1.08295	1.26855	0.131167	0.397269	0.0882556
ENSMUSG00000097970	Gm27028	lncRNA	predicted gene, 27028	MGI:5504143	-1.81037	-2.1505	-0.341533	-1.2671	0.0271243	0.100206	1	Unaltered Non-Rhythmic	0.911183							0.911183	0.0405965	0.0163767	0.0311125	0.000731481	-1.23624	-2.38979	-1.62222	-2.75786	-1.07289	-3.24557	-1.48966	-1.15667	-1.92558	-1.52118	-1.38196	-2.31876	-1.56999	-1.822	-0.362398	-0.846964	-1.29632	-2.22532	-1.65987	-2.32959	-1.64848	-2.71181	-2.24672	-1.60858	-2.39541
ENSMUSG00000113184	Gm49654	lncRNA	predicted gene, 49654	MGI:6215088	0.639108	0.955914	0.314169	1.24329	0.000345867	0.00323662	1	Unaltered Non-Rhythmic	0.911126							0.911126	0.0273162	0.0430024	0.0172389	0.00131652	0.263315	0.622809	0.900687	0.821799	0.846541	-0.143561	1.08898	0.76086	0.35031	0.897634	0.860559	0.783072	0.539509	0.24523	0.539932	-0.121094	0.743417	0.660295	0.893805	1.09329	0.694499	0.487088	0.610597	-0.0997483	0.621158
ENSMUSG00000121056	Gm56977	lncRNA	predicted gene, 56977	MGI:7337867	-1.80147	-1.80147	-0.161799	-1.11868	0.298678	0.516097	1	Unaltered Non-Rhythmic	0.911112							0.911112	0.0327941	0.0357773	0.0189994	0.0013172	-1.20222	-1.64186	-2.5702	-3.02076	-1.54882	-0.963958	-1.97128	-1.47364	-2.61946	-2.09777	-1.95187	-1.24371	-1.62559	-2.05344	-1.57656	-0.842056	-1.10151	-1.77114	-1.43131	-2.55533	-2.18281	-2.25444	-0.822006	-2.54347	-0.577256
ENSMUSG00000120482	Gm36440	lncRNA	predicted gene, 36440	MGI:5595599	-2.06834	-2.47356	-0.390489	-1.31084	0.00768272	0.0387358	1	Unaltered Non-Rhythmic	0.910901							0.910901	0.0203258	0.0297086	0.0383968	0.00066733	-3.10574	-2.30617	-1.36435	-2.21206	-2.14847	-1.0576	-2.65479	-1.52321	-2.57603	-1.86296	-1.83167	-1.95953	-2.24353	-2.24407	-2.54295	-2.1257	-1.58177	-1.32321	-1.76481	-2.25665	-1.59164	-3.21771	-1.84539	-1.84691	-2.26381
ENSMUSG00000114936	Gm47061	lncRNA	predicted gene, 47061	MGI:6095771	-2.3713	-2.3713	0.0592424	1.04192	0.73441	0.854864	1	Unaltered Non-Rhythmic	0.910891							0.910891	0.0166587	0.0508415	0.0206756	0.000933369	-2.40652	-2.64612	-1.79255	-3.14939	-2.05946	-2.94783	-2.58655	-2.41019	-2.06493	-1.76081	-2.52862	-2.23206	-2.57397	-2.15467	-1.69115	-2.47382	-3.13155	-2.48894	-2.80719	-1.8678	-2.71772	-2.52511	-1.50318	-2.55267	-1.86414
ENSMUSG00000084799	Ino80dos	lncRNA	INO80 complex subunit D, opposite strand	MGI:3651861	1.43824	1.43824	0.00369236	1.00256	0.993282	0.994522	1	Unaltered Non-Rhythmic	0.910772							0.910772	0.0318895	0.035198	0.0208816	0.00125904	1.33986	1.28845	1.01866	1.74548	1.52521	1.1798	1.78086	1.66168	1.0905	1.88089	1.85535	1.62104	1.13589	1.39869	1.4055	1.49569	1.40861	1.55944	1.065	1.82087	1.34544	1.17195	1.43133	1.45407	1.35758
ENSMUSG00000092500	Gm20400	lncRNA	predicted gene 20400	MGI:5141865	1.71282	1.71282	-0.0219991	-1.01537	0.643795	0.796874	1	Unaltered Non-Rhythmic	0.910712							0.910712	0.0341351	0.0183051	0.0361583	0.000689647	1.75004	1.54204	1.84964	1.96608	0.979078	1.90723	1.74732	1.78632	2.19602	2.27623	1.6816	2.00046	1.69377	1.95786	1.99614	1.34978	1.22779	0.729822	1.2954	1.87749	1.90345	1.87387	1.35907	1.68368	2.41452
ENSMUSG00000108551	Gm20274	lncRNA	predicted gene, 20274	MGI:5012459	-1.35872	-1.35872	0.149808	1.10942	0.364209	0.580081	1	Unaltered Non-Rhythmic	0.910533							0.910533	0.0243902	0.0454602	0.0183766	0.00123962	-1.18066	-2.44845	-1.53902	-0.667684	-2.33679	-1.74346	-0.547278	-1.33818	-2.0375	-1.09175	-1.73859	-0.948112	-1.41187	-1.4185	-2.7609	-1.30378	-1.53335	-0.622151	-2.41931	-0.781316	-1.70024	-1.16827	-1.15006	-0.722257	-0.987555
ENSMUSG00000114569	Gm35215	lncRNA	predicted gene, 35215	MGI:5594374	-3.06235	-3.06235	0.171568	1.12628	0.282115	0.499622	1	Unaltered Non-Rhythmic	0.910363							0.910363	0.0419672	0.018572	0.0282357	0.000862168	-3.2127	-2.59887	-2.59497	-2.85031	-3.33963	-2.84078	-2.89266	-3.81557	-2.54881	-3.48755	-3.1265	-3.41794	-2.0233	-3.15951	-2.86521	-3.16473	-2.49519	-2.82233	-3.50764	-3.87912	-2.54884	-3.3775	-4.07949	-3.12504	-2.2757
ENSMUSG00000120568	Gm56524	lncRNA	predicted gene, 56524	MGI:7336962	-2.57981	-2.57981	-0.112045	-1.08076	0.458837	0.66078	1	Unaltered Non-Rhythmic	0.910299							0.910299	0.0251411	0.0471187	0.0161145	0.00132713	-3.58051	-1.99701	-2.99294	-2.51218	-2.49114	-2.97489	-2.94058	-2.90829	-1.55339	-2.98829	-2.20286	-2.97822	-1.72388	-2.92812	-2.21955	-2.20725	-3.52896	-1.7279	-1.95451	-2.17963	-2.94774	-1.69198	-2.52038	-2.20263	-3.52417
ENSMUSG00000120012	Gm36220	lncRNA	predicted gene, 36220	MGI:5595379	-1.2241	-1.2241	0.122806	1.08885	0.160098	0.345013	1	Unaltered Non-Rhythmic	0.910239							0.910239	0.0503579	0.020818	0.017418	0.00116678	-1.04681	-1.84115	-1.72319	-0.879564	-0.897029	-1.39516	-1.09192	-0.900914	-1.36365	-0.967835	-0.764831	-0.649342	-1.1429	-1.93362	-1.36014	-1.28369	-0.953973	-1.49531	-2.3111	-1.31468	-1.66108	-1.75394	-1.82912	-0.290003	-1.94356
ENSMUSG00000111531	Gm32688	lncRNA	predicted gene, 32688	MGI:5591847	-1.9982	-1.9982	-0.123379	-1.08928	0.506075	0.699891	1	Unaltered Non-Rhythmic	0.910225							0.910225	0.047893	0.0167362	0.024262	0.000883994	-1.21745	-1.40847	-1.73922	-1.80258	-1.70335	-2.69026	-2.73117	-2.94977	-1.8735	-0.900883	-2.09536	-1.6404	-2.1339	-2.53959	-1.78481	-1.77304	-2.81824	-1.12586	-1.96931	-1.99294	-1.88119	-2.71481	-2.61421	-1.7413	-2.47449
ENSMUSG00000075027	4631405J19Rik	lncRNA	RIKEN cDNA 4631405J19 gene	MGI:3045383	-1.09884	-1.09884	0.0483472	1.03408	0.646094	0.797667	1	Unaltered Non-Rhythmic	0.910221							0.910221	0.0286922	0.0280002	0.0321925	0.000894445	-1.5845	-0.794527	-0.926052	-1.7198	-0.381829	-1.76774	-0.688339	-0.837004	-1.08965	-1.03194	-0.893916	-0.728036	-0.976201	-0.760644	-1.1929	-1.17373	-2.5173	-1.94424	-1.45919	-0.789176	-1.15541	-0.79942	-1.02054	-1.48131	-0.598962
ENSMUSG00000116858	Gm49797	lncRNA	predicted gene, 49797	MGI:6215329	2.41827	2.24434	-0.162151	-1.11895	0.00436032	0.0250276	1	Unaltered Non-Rhythmic	0.910176							0.910176	0.0450297	0.0196952	0.0241147	0.000983877	2.14151	2.24778	2.32278	2.19757	2.59697	2.56754	2.25755	2.44995	2.81757	2.6265	2.23813	2.63039	2.3791	2.52236	2.31967	2.20538	2.36725	2.66984	2.58578	2.63421	2.39757	2.57415	2.29291	2.33471	2.36339
ENSMUSG00000116618	Gm49719	lncRNA	predicted gene, 49719	MGI:6215192	-1.60044	-1.60044	-0.114228	-1.0824	0.525645	0.716653	1	Unaltered Non-Rhythmic	0.909953							0.909953	0.0303093	0.0229845	0.03598	0.000773106	-1.01847	-1.79075	-0.998099	-0.592035	-2.39249	-2.50524	-1.94685	-1.97977	-2.39432	-0.873845	-1.41728	-1.13068	-1.24045	-2.17558	-1.97736	-1.21829	-1.14671	-2.2771	-0.692893	-0.876848	-1.5649	-1.60525	-1.24	-1.10474	-1.46159
ENSMUSG00000090358	Gm2822	lncRNA	predicted gene 2822	MGI:3780992	-2.19291	-1.74569	0.447314	1.3635	0.00211339	0.0141975	1	Unaltered Non-Rhythmic	0.909878							0.909878	0.0233724	0.0485659	0.0169143	0.00126923	-2.80509	-1.39618	-1.72009	-3.08104	-1.82758	-2.47123	-1.82909	-2.67704	-2.75579	-2.4595	-2.37606	-2.68759	-1.67273	-2.07334	-2.15704	-1.24198	-1.29655	-1.91893	-2.63628	-3.05624	-2.03876	-1.65845	-2.34976	-2.36744	-2.37541
ENSMUSG00000089671	Gm16537	lncRNA	predicted gene 16537	MGI:4414957	-2.41774	-2.73602	-0.308668	-1.23856	0.0414295	0.136117	1	Unaltered Non-Rhythmic	0.909698							0.909698	0.0342029	0.0186333	0.0367612	0.000704574	-2.19196	-1.96012	-2.95861	-2.13847	-3.49477	-1.67237	-2.14678	-2.41434	-1.92153	-2.93017	-2.4987	-2.20739	-3.47557	-2.87509	-1.90068	-1.89137	-1.61431	-2.17549	-1.96228	-2.14598	-3.41784	-3.50712	-1.87843	-1.47401	-2.50206
ENSMUSG00000118202	C030017B01Rik	lncRNA	RIKEN cDNA C030017B01 gene	MGI:1924774	-2.72585	-3.33943	-0.626571	-1.54389	5.23533e-05	0.000582915	1	Unaltered Non-Rhythmic	0.909593							0.909593	0.0272637	0.0288775	0.0333895	0.000876772	-3.27378	-2.42081	-2.71385	-3.14879	-3.77348	-2.28927	-3.11151	-2.82144	-1.45066	-2.84179	-2.09576	-2.09044	-1.74924	-3.16862	-3.20086	-3.17454	-2.12086	-3.79182	-2.95011	-2.65849	-2.23458	-2.12495	-2.36222	-3.11448	-3.17464
ENSMUSG00000111929	Gm48780	lncRNA	predicted gene, 48780	MGI:6098477	-2.06365	-2.06365	0.292602	1.22485	0.053223	0.163475	1	Unaltered Non-Rhythmic	0.90958							0.90958	0.0342557	0.0217339	0.0336041	0.000826735	-2.03925	-2.68106	-2.51659	-3.21733	-2.55279	-2.43623	-1.59503	-2.55939	-2.50864	-1.15418	-2.07795	-3.23067	-2.65159	-1.94119	-2.03067	-2.4748	-2.16967	-2.0686	-3.29889	-1.89488	-2.33619	-3.17875	-2.11341	-1.25567	-1.27151
ENSMUSG00000110424	Zbed5-ps	lncRNA	zinc finger, BED type containing 5, pseudogene	MGI:1922729	0.985398	1.27472	0.331737	1.25853	0.00122792	0.00903102	1	Unaltered Non-Rhythmic	0.9095							0.9095	0.0437604	0.0193057	0.0264968	0.000937038	1.53131	0.892529	0.560425	1.21024	0.205323	1.08921	1.47166	1.06388	1.43132	1.32337	0.749808	0.722153	0.782929	1.15387	1.72453	1.11815	0.201559	0.526161	0.902556	1.40159	0.960724	1.08414	1.45441	1.15236	1.36419
ENSMUSG00000052291	5330438D12Rik	lncRNA	RIKEN cDNA 5330438D12 gene	MGI:3026931	0.577825	0.577825	0.0527124	1.03721	0.774039	0.875824	1	Unaltered Non-Rhythmic	0.909493							0.909493	0.0223563	0.0277148	0.0397493	0.000686697	0.716197	0.478892	-0.0477721	0.629812	0.429958	0.689761	0.599735	0.664089	0.32845	0.569953	0.210716	0.669321	1.07778	1.23504	0.628443	0.85116	0.946818	0.45122	0.42173	-0.00335909	0.138207	0.588367	0.166418	0.76032	0.645838
ENSMUSG00000109805	Gm45886	lncRNA	predicted gene 45886	MGI:5805001	-3.12637	-3.12637	0.0595603	1.04215	0.769916	0.87507	1	Unaltered Non-Rhythmic	0.909361							0.909361	0.0504674	0.0191507	0.0199475	0.00107308	-2.37708	-1.90661	-3.80272	-3.65619	-3.69333	-1.97572	-2.26031	-3.63533	-3.77327	-3.73233	-3.78343	-3.71227	-3.63702	-3.60212	-2.43827	-3.79787	-3.65401	-3.78581	-3.75969	-3.65893	-3.76474	-3.70402	-2.4308	-2.32227	-1.02703
ENSMUSG00000097743	Gm16973	lncRNA	predicted gene, 16973	MGI:4439897	2.88925	2.88925	0.0157823	1.011	0.99883	0.999246	1	Unaltered Non-Rhythmic	0.90929							0.90929	0.0306876	0.0234918	0.0357294	0.0008012	2.79702	2.81801	2.86026	2.98305	2.67722	2.59066	2.89299	3.19246	2.95178	2.97711	2.99426	2.83282	2.92342	2.63072	3.00701	2.94976	3.09671	2.8869	3.04668	2.95266	2.91046	2.76083	2.87889	2.68363	3.01755
ENSMUSG00000090397	Gm17096	lncRNA	predicted gene 17096	MGI:4937923	-1.23352	-1.23352	-0.231966	-1.17443	0.13492	0.307209	1	Unaltered Non-Rhythmic	0.909269							0.909269	0.0354588	0.0383011	0.015436	0.00153462	-1.54647	-1.43138	-0.615472	-1.59208	-0.165843	-0.943139	-1.89674	-1.03247	-0.315983	-0.437253	-1.04132	-0.429641	-1.17882	-1.24316	-0.946959	-1.57625	-1.55858	-1.02133	-1.07841	-1.63445	-1.07526	-1.79965	-2.16679	-1.05717	-0.435265
ENSMUSG00000099760	Gm28800	lncRNA	predicted gene 28800	MGI:5579506	-2.49386	-2.49386	0.0259598	1.01816	0.779174	0.876532	1	Unaltered Non-Rhythmic	0.909257							0.909257	0.0273465	0.0249961	0.0376405	0.000759352	-2.32276	-2.44708	-3.23469	-2.11115	-1.76286	-2.77971	-2.79231	-2.9638	-1.48472	-2.82479	-3.26774	-1.30909	-1.6825	-1.97021	-2.66228	-2.22142	-2.85777	-3.29094	-3.1632	-1.77959	-1.71147	-2.35528	-3.32697	-3.25401	-2.19112
ENSMUSG00000090207	4930524O07Rik	lncRNA	RIKEN cDNA 4930524O07 gene	MGI:1915514	-0.272557	-0.272557	0.0119135	1.00829	0.842331	0.91423	1	Unaltered Non-Rhythmic	0.909106							0.909106	0.0246805	0.0455092	0.0194456	0.0012584	-0.237598	0.134092	-0.102538	-0.803027	-0.0360778	0.25214	-0.563809	-0.677129	-0.729017	-0.203899	-0.0745618	-0.493924	-0.193062	0.187003	-0.508219	-0.317786	-0.677228	-0.423967	-1.10659	0.155345	-0.434949	-0.411051	-0.293377	-0.271227	0.26131
ENSMUSG00000097649	Gm10561	lncRNA	predicted gene 10561	MGI:3648163	-1.51057	-1.51057	0.0321895	1.02256	0.742924	0.857357	1	Unaltered Non-Rhythmic	0.909018							0.909018	0.0332525	0.0192641	0.0377558	0.000709223	-0.392787	-1.10587	-1.55281	-1.06026	-1.30211	-1.6976	-2.58709	-2.0104	-3.01256	-0.697363	-0.882944	-0.49968	-1.14164	-1.59599	-0.875624	-1.89886	-1.40794	-1.3447	-1.54746	-1.37258	-1.14733	-1.78818	-1.4077	-2.95983	-1.17269
ENSMUSG00000089810	Gm16536	lncRNA	predicted gene 16536	MGI:4414956	3.42885	3.42885	-0.0260668	-1.01823	0.468067	0.668528	1	Unaltered Non-Rhythmic	0.908934							0.908934	0.035006	0.034691	0.0200012	0.00136823	3.55207	3.22265	3.46149	3.6994	3.65259	3.33391	3.40015	3.3379	3.4377	3.1723	3.102	3.36006	3.61927	3.58425	3.21057	3.29499	3.88436	3.48199	3.63009	3.50278	3.40068	3.47245	3.4891	3.36699	3.51109
ENSMUSG00000097858	9530052C20Rik	lncRNA	RIKEN cDNA 9530052C20 gene	MGI:2443632	-2.46424	-2.16656	0.269188	1.20513	0.0491813	0.156456	1	Unaltered Non-Rhythmic	0.908846							0.908846	0.0521705	0.0162693	0.0217779	0.000936723	-2.04854	-1.4937	-2.61713	-2.16462	-2.84891	-1.61774	-2.39612	-3.07033	-2.75024	-2.47297	-3.27163	-2.31731	-2.95983	-2.62743	-2.25502	-2.23786	-2.91768	-3.31074	-1.42506	-3.4381	-2.34352	-3.43291	-2.29101	-2.6237	-1.26062
ENSMUSG00000118206	Gm50358	lncRNA	predicted gene, 50358	MGI:6303244	-1.89785	-1.89785	-0.073568	-1.05232	0.627771	0.787832	1	Unaltered Non-Rhythmic	0.908844							0.908844	0.0486287	0.0157959	0.025885	0.000846587	-3.01888	-2.9855	-1.2974	-0.900643	-1.88689	-2.23476	-1.18498	-1.60595	-3.02006	-1.7889	-1.99562	-1.01401	-2.91936	-2.46959	-1.77611	-0.750206	-2.46946	-0.766589	-1.48772	-1.69876	-1.46157	-1.92903	-2.22796	-1.25035	-1.37259
ENSMUSG00000107937	Gm44200	lncRNA	predicted gene, 44200	MGI:5690592	-2.31613	-2.00225	0.344277	1.26951	0.0493828	0.156683	1	Unaltered Non-Rhythmic	0.908795							0.908795	0.0333793	0.0190309	0.0380912	0.000703277	-3.3781	-1.6152	-2.22572	-2.33735	-2.70637	-1.55295	-2.14364	-2.19123	-3.36036	-2.27494	-2.14137	-1.87969	-2.05727	-3.5327	-2.66234	-1.77926	-1.80203	-1.94633	-2.757	-2.38074	-1.70116	-1.94253	-1.66695	-1.95849	-2.66352
ENSMUSG00000097591	A330032B11Rik	lncRNA	RIKEN cDNA A330032B11 gene	MGI:2443002	-1.96044	-1.96044	-0.141949	-1.1034	0.478349	0.67752	1	Unaltered Non-Rhythmic	0.908661							0.908661	0.0388965	0.0355107	0.0153693	0.00156266	-2.56085	-1.76819	-1.7638	-3.32455	-1.89086	-1.57133	-1.06836	-2.01789	-2.57832	-2.25534	-2.53463	-2.23441	-1.54931	-1.09168	-2.51805	-0.469067	-1.26923	-2.54812	-2.55006	-1.4588	-2.20989	-1.03405	-2.15959	-1.26286	-1.79819
ENSMUSG00000097004	4731419I09Rik	lncRNA	RIKEN cDNA 4731419I09 gene	MGI:3704222	-2.53491	-2.53491	0.187849	1.13906	0.24254	0.457497	1	Unaltered Non-Rhythmic	0.908465							0.908465	0.052903	0.0182467	0.0193146	0.00107107	-2.43615	-2.48542	-2.95238	-3.40624	-1.5342	-3.39072	-3.4618	-2.26688	-2.88091	-3.41472	-2.14666	-2.5185	-2.80959	-2.0387	-2.88519	-2.45763	-2.02195	-2.89205	-1.82109	-2.10348	-2.62763	-3.44501	-3.49946	-2.16195	-1.62166
ENSMUSG00000086712	Mexis	lncRNA	macrophage expressed LXRa(NR1H3)-dependent amplifier of Abca1 transcription lncRNA	MGI:2140270	-1.73214	-1.27812	0.45886	1.37446	0.00444198	0.0253752	1	Unaltered Non-Rhythmic	0.908356							0.908356	0.0340007	0.0287705	0.0277767	0.00109619	-1.33687	-1.63305	-2.30607	-1.38139	-1.52308	-1.82869	-1.08263	-1.36737	-1.4551	-1.85419	-2.00101	-1.79772	-1.25708	-1.75709	-1.28135	-1.7852	-3.58022	-1.43392	-2.2684	-0.277266	-1.82879	-1.55497	-1.08953	-2.60307	-1.80153
ENSMUSG00000092384	Gm4189	lncRNA	predicted gene 4189	MGI:3782365	-1.53034	-1.53034	0.0187298	1.01307	0.992921	0.994522	1	Unaltered Non-Rhythmic	0.908245							0.908245	0.0478895	0.0246218	0.0179203	0.00132341	-1.33134	-1.38391	-1.43533	-1.29161	-1.27743	-1.75602	-1.16094	-1.41066	-1.16188	-2.1736	-1.7101	-1.70373	-1.04729	-1.42893	-1.57645	-1.26039	-1.11731	-1.41191	-1.11534	-1.43277	-2.14863	-1.47165	-1.49359	-1.90557	-1.8549
ENSMUSG00000097585	E230029C05Rik	lncRNA	RIKEN cDNA E230029C05 gene	MGI:2442580	-1.08022	-1.08022	-0.105069	-1.07555	0.552134	0.735669	1	Unaltered Non-Rhythmic	0.908079							0.908079	0.0249454	0.0257403	0.0405217	0.000713492	-1.06727	-0.654729	-0.851556	-1.04664	-0.983434	-1.69855	-0.215801	-0.699656	-0.872222	-1.25448	-1.86822	-0.252004	-2.10142	-1.28592	-0.925932	-0.567465	-0.916309	-1.05539	-0.295173	-1.95543	-1.14018	-1.76594	-1.31463	-0.947889	-1.02356
ENSMUSG00000120839	Gm56994	lncRNA	predicted gene, 56994	MGI:7337901	-2.35078	-2.35078	0.190251	1.14096	0.235871	0.44879	1	Unaltered Non-Rhythmic	0.907949							0.907949	0.0265189	0.0272756	0.0374504	0.000805652	-1.92197	-3.52046	-2.78084	-3.5689	-2.163	-2.54911	-1.88041	-2.67346	-3.47903	-1.77524	-3.42041	-2.10413	-3.58687	-2.64656	-2.07772	-1.18996	-1.71975	-2.41658	-2.63448	-2.14536	-3.73521	-1.88757	-3.46452	-2.77643	-2.03653
ENSMUSG00000086813	Gm13657	lncRNA	predicted gene 13657	MGI:3650031	-1.73155	-1.73155	0.155145	1.11353	0.439673	0.645158	1	Unaltered Non-Rhythmic	0.90791							0.90791	0.0332595	0.0380044	0.0193988	0.0014273	-1.30523	-0.613305	-1.511	-1.21714	-1.36243	-2.81765	-1.50178	-2.82767	-1.99708	-0.666689	-2.06658	-2.21217	-1.47411	-2.02703	-1.63234	-1.65971	-2.41377	-2.00829	-1.63888	-1.32067	-2.46437	-3.05759	-1.72641	-1.27015	-1.28152
ENSMUSG00000120540	Gm57422	lncRNA	predicted gene, 57422	MGI:7338757	-2.77511	-2.77511	-0.0899416	-1.06433	0.488028	0.683676	1	Unaltered Non-Rhythmic	0.907868							0.907868	0.0428758	0.0161616	0.0323299	0.000765044	-3.00277	-2.56681	-2.34212	-3.48711	-2.13068	-2.20053	-2.18773	-2.76331	-2.59643	-2.24175	-2.61871	-2.62189	-2.8815	-3.40341	-3.0375	-3.65864	-3.47179	-2.6064	-2.77199	-3.54736	-1.77506	-2.51003	-3.61867	-2.30016	-1.69404
ENSMUSG00000106501	Gm42711	lncRNA	predicted gene 42711	MGI:5662848	-2.33404	-2.33404	-0.203731	-1.15167	0.147086	0.325131	1	Unaltered Non-Rhythmic	0.907394							0.907394	0.0163424	0.0412135	0.0343055	0.000744225	-2.18086	-2.04485	-2.14686	-2.73624	-2.67383	-2.18711	-1.6819	-2.00836	-1.86938	-3.25304	-2.14763	-2.68864	-1.77635	-2.40071	-2.13403	-2.56717	-2.72456	-1.83416	-2.18227	-1.47753	-3.20579	-2.24727	-2.19503	-1.31247	-2.37962
ENSMUSG00000120196	Gm57367	lncRNA	predicted gene, 57367	MGI:7338647	-1.64464	-1.64464	-0.0217799	-1.01521	0.778303	0.876532	1	Unaltered Non-Rhythmic	0.907381							0.907381	0.0418549	0.0337494	0.0154138	0.00160112	-1.73996	-2.17492	-2.09419	-0.756873	-0.574005	-2.05491	-2.11602	-1.80249	-1.40134	-1.39398	-1.24178	-1.99119	-1.86614	-3.02517	-1.41439	-1.52838	-1.8273	-1.85955	-1.25436	-1.34158	-1.48647	-1.25802	-1.59583	-2.03418	-2.37717
ENSMUSG00000086855	Gm13844	lncRNA	predicted gene 13844	MGI:3651305	-1.82131	-1.82131	0.206597	1.15396	0.12885	0.297965	1	Unaltered Non-Rhythmic	0.907289							0.907289	0.0189316	0.0349746	0.0380703	0.000734465	-0.81994	-2.33251	-2.56661	-2.24866	-2.11605	-1.80263	-1.81201	-2.1498	-1.95005	-1.30675	-1.97237	-1.8176	-2.30989	-1.96026	-1.41911	-1.88887	-2.22209	-1.92805	-2.92231	-1.88874	-2.19973	-1.10229	-0.608064	-1.99548	-0.928093
ENSMUSG00000120087	Gm57282	lncRNA	predicted gene, 57282	MGI:7338477	-3.29898	-3.29898	0.112924	1.08142	0.504284	0.698218	1	Unaltered Non-Rhythmic	0.907271							0.907271	0.0211015	0.0309411	0.0399605	0.000725483	-3.59798	-2.58514	-3.13503	-3.86802	-2.89602	-2.8226	-2.54629	-2.82606	-3.52543	-4.04012	-3.07718	-3.97386	-3.82698	-3.1778	-3.58041	-3.11874	-3.86568	-4.1466	-3.42515	-3.25459	-3.15488	-3.97019	-2.65833	-2.23898	-3.8291
ENSMUSG00000100954	Gm10138	lncRNA	predicted gene 10138	MGI:3708522	0.444097	0.444097	-0.0206008	-1.01438	0.923947	0.958769	1	Unaltered Non-Rhythmic	0.907256							0.907256	0.0269012	0.0249147	0.0401818	0.000745997	0.378342	-0.357729	0.414661	-0.0831533	0.329383	0.222173	0.512649	0.780983	0.724161	0.614614	0.278478	0.256797	0.45036	0.463143	0.853648	0.0127571	0.293567	0.222185	0.724084	0.805933	0.845693	0.63536	0.257304	0.549492	0.575148
ENSMUSG00000120525	Gm56755	lncRNA	predicted gene, 56755	MGI:7337423	-1.05388	-1.05388	0.21821	1.16329	0.102346	0.253943	1	Unaltered Non-Rhythmic	0.907239							0.907239	0.0443395	0.022689	0.0246067	0.00112555	-0.688954	-2.4823	-1.24648	-1.88446	-0.800982	-0.470142	-1.4287	-1.56268	-0.644982	-0.459129	-1.05822	-0.652848	-0.681305	-0.890747	-1.19768	-1.17318	-1.32006	-0.805763	-1.73558	-1.54775	-1.46398	-1.19347	-0.954377	-0.885839	-1.39455
ENSMUSG00000097397	Gm16861	lncRNA	predicted gene, 16861	MGI:4439785	-0.231906	-0.231906	-0.00893368	-1.00621	0.761658	0.870208	1	Unaltered Non-Rhythmic	0.90719							0.90719	0.03589	0.0182727	0.0379206	0.000726924	-0.346859	-0.210087	-0.126981	-0.210273	-0.491232	-0.264831	-0.403008	-0.328687	0.0726611	-0.556004	-0.00772129	0.101104	-0.467526	-0.269971	0.203497	-0.357703	-0.00752119	-0.621776	0.159934	0.0410098	-0.0498604	-0.257224	-0.369175	-0.835872	-0.00683801
ENSMUSG00000112157	4930545H06Rik	lncRNA	RIKEN cDNA 4930545H06 gene	MGI:1922398	-2.74141	-2.74141	0.0769233	1.05477	0.685485	0.82107	1	Unaltered Non-Rhythmic	0.90714							0.90714	0.0274012	0.0244731	0.0402396	0.000746459	-2.00785	-3.1085	-1.43562	-3.07175	-1.82464	-3.8048	-3.08373	-3.65298	-3.79192	-1.97956	-2.40941	-3.72477	-3.65033	-2.30664	-1.95708	-3.81674	-2.62876	-3.19442	-2.70872	-2.03838	-1.99293	-2.08393	-2.70269	-1.70964	-3.65133
ENSMUSG00000100182	1810006J02Rik	lncRNA	RIKEN cDNA 1810006J02 gene	MGI:1916280	-1.41354	-1.41354	-0.113846	-1.08211	0.422554	0.629538	1	Unaltered Non-Rhythmic	0.907084							0.907084	0.0390256	0.0196266	0.0334118	0.000851537	-1.1123	-0.936409	-0.751818	-2.00582	-1.89007	-1.35876	-1.3912	-1.12788	-0.967959	-0.560827	-1.77574	-0.987888	-1.74376	-0.952128	-1.09446	-2.15047	-1.97722	-0.565299	-1.67101	-1.22136	-0.567332	-2.94324	-1.24711	-0.957393	-2.08359
ENSMUSG00000093908	Gm5784	lncRNA	predicted gene 5784	MGI:3647969	-2.22417	-2.22417	0.175199	1.12912	0.277998	0.494516	1	Unaltered Non-Rhythmic	0.906925							0.906925	0.0331632	0.0328713	0.0258134	0.00122737	-2.75945	-1.40941	-2.05125	-2.64874	-3.89401	-2.47296	-3.24295	-3.23658	-2.19199	-2.41815	-2.08593	-1.70146	-1.99697	-2.17656	-2.43739	-1.96321	-1.77002	-2.20077	-2.25182	-2.4466	-1.80281	-2.86679	-2.29916	-4.01666	-1.5189
ENSMUSG00000087626	Gm15050	lncRNA	predicted gene 15050	MGI:3705180	-2.07176	-2.07176	0.0444412	1.03128	0.872505	0.932197	1	Unaltered Non-Rhythmic	0.906907							0.906907	0.0359322	0.0182405	0.0381932	0.000726701	-1.90497	-2.77727	-3.36493	-1.67964	-2.65817	-2.17677	-0.959626	-1.82791	-1.09256	-1.69703	-1.46026	-1.78949	-2.29291	-2.68548	-1.64808	-2.68939	-2.66481	-2.27105	-1.29819	-2.74904	-2.00345	-2.69092	-1.4527	-2.74432	-1.73753
ENSMUSG00000120792	Gm57362	lncRNA	predicted gene, 57362	MGI:7338637	-1.38407	-1.38407	-0.048888	-1.03447	0.710671	0.838942	1	Unaltered Non-Rhythmic	0.90634							0.90634	0.0264142	0.0304063	0.0359416	0.000898031	-1.36431	-0.926057	-1.20163	-1.16348	-1.53621	-1.06686	-1.65081	-1.06147	-2.20392	-0.690357	-2.22921	-1.19635	-2.44606	-1.07436	-1.70184	-1.39689	-1.12192	-0.940657	-1.47476	-1.44038	-1.47933	-1.29511	-0.502258	-1.81562	-0.48461
ENSMUSG00000087357	Gm12498	lncRNA	predicted gene 12498	MGI:3650533	-2.92133	-2.53015	0.348516	1.27325	0.017135	0.0721711	1	Unaltered Non-Rhythmic	0.906131							0.906131	0.0244861	0.0264198	0.042243	0.000720511	-3.78574	-2.71304	-3.5201	-2.76861	-3.1581	-3.29043	-3.67995	-3.44822	-2.34758	-2.51534	-2.94332	-2.95494	-2.81729	-3.31285	-2.61624	-2.57671	-1.76065	-3.64488	-3.17925	-3.04832	-2.94819	-2.36062	-3.00748	-2.90032	-3.81194
ENSMUSG00000084885	3010001F23Rik	lncRNA	RIKEN cDNA 3010001F23 gene	MGI:1922943	-2.25959	-2.25959	-0.0755911	-1.05379	0.786589	0.881112	1	Unaltered Non-Rhythmic	0.906034							0.906034	0.0335723	0.0198376	0.0398152	0.000740524	-1.8551	-2.92519	-1.40266	-1.95254	-2.14022	-1.04369	-1.6167	-1.72494	-2.80547	-2.94451	-2.25489	-3.35941	-3.5956	-2.68733	-2.31036	-1.68601	-1.94882	-1.72736	-3.07788	-1.84341	-2.46956	-2.11706	-2.76737	-1.61985	-2.04481
ENSMUSG00000101013	A630072M18Rik	lncRNA	RIKEN cDNA A630072M18 gene	MGI:2444702	2.14968	2.14968	0.0782151	1.05571	0.3512	0.56725	1	Unaltered Non-Rhythmic	0.906007							0.906007	0.0437698	0.019527	0.0297436	0.000952202	2.55434	2.05914	2.00459	2.29257	2.22083	1.93273	2.14394	2.51396	1.93383	2.58704	2.09713	1.87944	2.01624	1.97148	1.87051	1.93404	1.97935	2.20799	2.03773	2.30172	2.40585	1.89618	2.13778	1.96825	2.22087
ENSMUSG00000097827	5330439K02Rik	lncRNA	RIKEN cDNA 5330439K02 gene	MGI:1925532	-1.79294	-1.79294	0.257166	1.19513	0.0524324	0.16271	1	Unaltered Non-Rhythmic	0.905927							0.905927	0.0458183	0.0238835	0.0231423	0.00122917	-1.52902	-2.96538	-1.79397	-1.73644	-1.30528	-2.23979	-2.91645	-2.06882	-2.16066	-2.5843	-1.36832	-2.87266	-1.7865	-1.47327	-1.61371	-2.42064	-1.72115	-1.2557	-1.64913	-1.00434	-2.40864	-2.16906	-2.43494	-1.17479	-1.62566
ENSMUSG00000100147	1700047M11Rik	lncRNA	RIKEN cDNA 1700047M11 gene	MGI:1914580	-2.20319	-2.20319	0.210258	1.15689	0.2131	0.418731	1	Unaltered Non-Rhythmic	0.905791							0.905791	0.0286933	0.0224445	0.0423544	0.000717157	-1.51988	-2.43256	-2.0391	-2.77589	-3.36553	-1.70856	-1.02157	-1.4754	-2.77009	-2.37061	-2.77646	-1.82666	-3.37332	-2.05281	-2.75134	-1.99098	-1.72824	-2.33938	-1.85779	-2.37648	-3.20145	-2.3392	-3.39516	-2.01733	-2.80555
ENSMUSG00000110419	AW046200	lncRNA	expressed sequence AW046200	MGI:2142745	1.03039	1.03039	0.052298	1.03692	0.727276	0.849527	1	Unaltered Non-Rhythmic	0.905727							0.905727	0.033483	0.0322085	0.0273663	0.00121555	0.689537	0.619273	0.4623	1.41483	1.11877	1.4485	0.793135	1.12038	1.14945	1.63548	1.06717	1.32133	1.17893	1.01869	0.873641	1.15154	0.692547	0.791812	0.958039	0.719484	0.648591	1.43502	0.916788	0.795061	1.03216
ENSMUSG00000120347	Gm56597	lncRNA	predicted gene, 56597	MGI:7337108	-2.16892	-2.16892	-0.0756309	-1.05382	0.768624	0.874841	1	Unaltered Non-Rhythmic	0.905538							0.905538	0.0402478	0.0302253	0.0226139	0.00137515	-2.40493	-1.34392	-1.20126	-1.91805	-2.10624	-2.46307	-2.84298	-2.66976	-2.78044	-3.47511	-1.41242	-1.33355	-2.5639	-3.05331	-1.68908	-1.9375	-2.50878	-2.30453	-2.48659	-1.07763	-2.11698	-2.4182	-2.74989	-1.61341	-1.27809
ENSMUSG00000114715	Gm34471	lncRNA	predicted gene, 34471	MGI:5593630	-0.592717	-0.592717	0.110472	1.07958	0.524743	0.716653	1	Unaltered Non-Rhythmic	0.905439							0.905439	0.0265777	0.0284538	0.0386839	0.000845474	-1.18102	-0.406972	-0.679476	-0.368475	-1.11827	-0.270545	-0.036097	-0.848473	0.0750641	-0.689801	0.261963	-1.11581	-0.573855	-1.11254	0.0580031	-1.5952	-0.606494	-1.29957	-0.359947	-0.457401	-1.15491	-0.413247	-0.247611	-0.516373	-0.229492
ENSMUSG00000097699	5430400D12Rik	lncRNA	RIKEN cDNA 5430400D12 gene	MGI:1918589	-1.26876	-1.26876	-0.0553239	-1.03909	0.603878	0.772103	1	Unaltered Non-Rhythmic	0.905364							0.905364	0.0169828	0.043071	0.0337705	0.000811339	-1.45221	-1.7974	-1.31425	-2.18614	-1.47819	-0.402266	-1.52297	-0.966865	-2.02632	-0.535148	-0.876808	-0.610275	-1.19977	-0.490039	-1.27366	-1.58704	-1.65904	-2.02079	-1.49647	-1.70992	-1.48878	-0.60711	-1.22236	-1.26625	-1.74435
ENSMUSG00000109394	A230057D06Rik	lncRNA	RIKEN cDNA A230057D06 gene	MGI:2442922	-2.43924	-2.43924	0.269108	1.20506	0.098099	0.246787	1	Unaltered Non-Rhythmic	0.905039							0.905039	0.0177358	0.0386159	0.037849	0.000760666	-1.85747	-1.56035	-1.86783	-3.30778	-2.65538	-2.58364	-2.70292	-3.27054	-2.62861	-3.23637	-2.61985	-3.31067	-1.74159	-2.3448	-2.58822	-3.21689	-3.30294	-1.59007	-3.34913	-1.70194	-1.79129	-2.24053	-2.21388	-2.62624	-2.34508
ENSMUSG00000097547	B230110C06Rik	lncRNA	RIKEN cDNA B230110C06 gene	MGI:1925231	-3.39576	-3.39576	0.164574	1.12083	0.253451	0.470331	1	Unaltered Non-Rhythmic	0.905029							0.905029	0.0230416	0.0533046	0.0172424	0.00138223	-2.51094	-2.85689	-4.07497	-3.83062	-3.90021	-4.08253	-3.25154	-3.22819	-3.44414	-3.40981	-3.42062	-3.31327	-3.2156	-3.74077	-3.48645	-3.45906	-3.83049	-2.69249	-3.94876	-2.45431	-4.0992	-2.87577	-3.35016	-3.41402	-3.7989
ENSMUSG00000025644	Gm7628	lncRNA	predicted gene 7628	MGI:3643956	-2.04899	-2.04899	0.0455782	1.0321	0.646719	0.79803	1	Unaltered Non-Rhythmic	0.905027							0.905027	0.054451	0.0159378	0.0236234	0.000961216	-2.61678	-1.80694	-1.49661	-2.00937	-1.9794	-1.99483	-1.54773	-2.01675	-1.49669	-1.05092	-3.75212	-1.66844	-2.2731	-2.32117	-1.45374	-2.15839	-2.0057	-1.76252	-1.52495	-1.88098	-1.86171	-1.3078	-1.69292	-3.09296	-3.28415
ENSMUSG00000110547	Gm29773	lncRNA	predicted gene, 29773	MGI:5588932	-2.49476	-2.49476	-0.0907827	-1.06495	0.559241	0.741415	1	Unaltered Non-Rhythmic	0.90497							0.90497	0.0212276	0.0472632	0.0254161	0.00112353	-1.97133	-1.91703	-1.25618	-2.13106	-3.10952	-2.93916	-3.18426	-2.43647	-2.46236	-2.06988	-1.726	-2.2054	-3.16202	-2.17287	-3.03455	-2.44162	-2.09659	-1.01414	-3.36725	-1.59041	-2.16173	-2.51482	-2.51437	-2.51374	-2.59339
ENSMUSG00000117171	C230013L11Rik	lncRNA	RIKEN cDNA C230013L11 gene	MGI:2442581	-0.44743	-0.229019	0.20476	1.15249	0.0476963	0.153458	1	Unaltered Non-Rhythmic	0.904751							0.904751	0.0262928	0.0348936	0.0330324	0.00103031	-0.586067	-0.00747875	-0.197395	-0.56901	-0.524536	0.0360364	-1.43651	-0.228263	-0.432364	-0.973034	-0.763727	-0.797644	-0.613006	-0.0815092	-0.178535	-0.436612	-0.634102	-0.464896	-0.402928	-0.409062	-0.0829611	-0.625919	-0.11553	-1.09511	-0.21643
ENSMUSG00000120939	Gm57044	lncRNA	predicted gene, 57044	MGI:7338001	-0.936136	-0.936136	0.132951	1.09653	0.369612	0.584981	1	Unaltered Non-Rhythmic	0.904686							0.904686	0.0451021	0.0158353	0.0335861	0.000790893	-0.407675	-1.93427	-1.8426	-0.842006	-0.942467	-1.01771	-0.963698	-1.14907	-0.230305	-0.920605	-0.376387	-0.669543	-0.417501	-0.716013	-0.730956	-1.33923	-1.29331	-2.5018	-0.76957	-1.64508	-1.33745	-0.159941	-1.92601	-1.31767	-1.11646
ENSMUSG00000072809	9330160F10Rik	lncRNA	RIKEN cDNA 9330160F10 gene	MGI:3693095	-0.548256	-0.548256	0.0149673	1.01043	0.829255	0.908177	1	Unaltered Non-Rhythmic	0.904427							0.904427	0.0560071	0.0159208	0.0226571	0.000988318	-0.0172397	-0.469376	-0.584156	-0.799133	-0.216368	-0.424061	-0.441976	-0.392037	-0.629746	-0.613686	-0.259335	-0.0525482	0.148876	-0.876077	-0.0184726	-0.35069	-0.767123	-1.12781	-0.967567	-1.3671	-0.654155	-0.0792567	-1.29875	-0.25499	-0.151733
ENSMUSG00000112082	Gm35035	lncRNA	predicted gene, 35035	MGI:5594194	-2.67969	-2.67969	0.0996413	1.07151	0.570621	0.747871	1	Unaltered Non-Rhythmic	0.904421							0.904421	0.0352554	0.0378994	0.0209071	0.00151766	-3.17957	-2.34891	-2.66158	-3.28558	-2.63931	-3.15611	-2.69963	-3.20816	-2.21491	-2.2464	-3.27027	-2.73809	-3.29154	-1.13713	-1.34906	-3.2362	-1.9065	-3.24004	-2.80514	-3.33156	-3.02971	-3.27151	-1.89366	-1.39136	-2.72336
ENSMUSG00000117123	Gm49890	lncRNA	predicted gene, 49890	MGI:6270578	-1.08084	-1.08084	0.0260998	1.01826	0.85723	0.922846	1	Unaltered Non-Rhythmic	0.904404							0.904404	0.0485059	0.0172919	0.0288658	0.0009325	-0.100841	-0.299439	-1.41834	-0.825827	-1.05759	-1.35403	-0.96461	-0.360818	-1.17918	-1.54637	-0.728391	-1.16682	-0.901182	-0.227139	-0.483102	-1.36774	-2.40794	-1.41027	-0.940525	-1.70945	-0.773858	-1.30206	-0.343768	-1.435	-1.51097
ENSMUSG00000099757	BE692007	lncRNA	expressed sequence BE692007	MGI:3035348	-2.98722	-2.98722	-0.120646	-1.08722	0.469775	0.669715	1	Unaltered Non-Rhythmic	0.904378							0.904378	0.0357423	0.0203171	0.0387527	0.000810027	-2.907	-3.34072	-3.09993	-2.91544	-3.38872	-2.22097	-2.90599	-3.99148	-2.80061	-3.12822	-3.05915	-2.94748	-3.32278	-3.28394	-2.55922	-1.76516	-3.94308	-2.51797	-3.29051	-1.66499	-3.76845	-3.40211	-1.97129	-3.04093	-1.77732
ENSMUSG00000096988	A930029G22Rik	lncRNA	RIKEN cDNA A930029G22 gene	MGI:3605039	-2.22531	-2.22531	0.0088213	1.00613	0.873747	0.932644	1	Unaltered Non-Rhythmic	0.904225							0.904225	0.055127	0.0206923	0.0186759	0.00127942	-1.50405	-1.86624	-1.59096	-2.85179	-2.02527	-1.76151	-2.35961	-1.52551	-3.30918	-1.61283	-3.26082	-2.30993	-1.89753	-1.74179	-2.65366	-1.18725	-2.85043	-2.67311	-3.16179	-2.04192	-1.69599	-2.77566	-3.32019	-2.18678	-2.50087
ENSMUSG00000104002	Gm38336	lncRNA	predicted gene, 38336	MGI:5611564	-1.89579	-1.53659	0.348204	1.27297	0.0406632	0.133966	1	Unaltered Non-Rhythmic	0.904026							0.904026	0.026246	0.031478	0.0373231	0.000926702	-1.91105	-1.38429	-2.82806	-1.33225	-2.90123	-1.92601	-1.87215	-1.24768	-1.87574	-1.96857	-1.79288	-1.44836	-2.54816	-1.41629	-3.46981	-1.80905	-2.50113	-1.61101	-3.37256	-1.12474	-1.16328	-1.45192	-1.59418	-1.18147	-1.263
ENSMUSG00000121452	NA(9)	lncRNA	novel transcript		-2.41088	-2.41088	-0.00422179	-1.00293	0.917598	0.956776	1	Unaltered Non-Rhythmic	0.903828							0.903828	0.0382754	0.0222095	0.0347352	0.000952207	-3.56385	-2.23888	-1.60736	-1.64737	-1.85043	-2.1838	-2.50169	-3.37637	-2.51747	-1.67622	-1.97608	-1.26359	-1.5917	-2.83769	-2.24138	-3.0009	-2.85901	-2.17991	-2.37627	-2.49849	-2.05005	-2.92227	-2.96953	-2.19419	-1.18473
ENSMUSG00000121483	Gm20257	lncRNA	caspase 8 pseudogene [Source:NCBI gene (formerly Entrezgene);Acc:100504501]		0.50316	0.50316	0.0311953	1.02186	0.892151	0.943131	1	Unaltered Non-Rhythmic	0.903731							0.903731	0.0389963	0.0203717	0.0360136	0.000887686	-0.140511	-0.396986	0.514368	0.822166	0.597077	0.714819	0.1519	0.459368	0.884139	1.02994	0.525153	0.6971	0.61617	0.926261	0.882686	0.392999	0.159194	0.612991	0.733828	0.205276	-0.486451	0.51734	0.0321941	0.647969	0.907484
ENSMUSG00000117775	Gm50462	lncRNA	predicted gene, 50462	MGI:6324728	-1.12738	-1.12738	0.0795264	1.05667	0.534991	0.722433	1	Unaltered Non-Rhythmic	0.90359							0.90359	0.0375437	0.0185015	0.0395914	0.000773651	-0.410028	-0.339364	-1.18095	-1.42954	-0.656468	-0.702349	-1.07389	-1.63798	-0.807621	-1.66468	-1.33218	-0.834966	-1.15215	-1.68623	-1.34616	-2.0278	-0.936769	-0.655	-1.75841	-0.940387	-1.26724	-1.21532	-1.17884	-1.15384	-1.50501
ENSMUSG00000056687	Gm11696	lncRNA	predicted gene 11696	MGI:3701776	1.4017	1.4017	0.0804167	1.05732	0.319703	0.533949	1	Unaltered Non-Rhythmic	0.903429							0.903429	0.0163469	0.0451678	0.0342364	0.00081979	1.4014	1.31183	1.6244	1.75623	0.679722	0.994656	1.27719	1.22616	1.21766	1.37821	1.98828	1.2344	1.33453	1.41838	1.5736	1.28837	1.28843	1.57727	1.12507	1.14922	1.05781	1.60586	1.20814	1.45939	1.6206
ENSMUSG00000085628	Appbp2os	lncRNA	amyloid beta precursor protein (cytoplasmic tail) binding protein 2, opposite strand	MGI:3603817	-1.61741	-1.61741	-0.110248	-1.07941	0.54553	0.731251	1	Unaltered Non-Rhythmic	0.903216							0.903216	0.0410509	0.0386744	0.0152426	0.00181601	-1.81631	-1.04897	-1.45517	-2.15097	-0.922791	-1.6232	-1.59085	-2.99528	-2.04777	-1.90266	-1.95451	-1.19638	-1.93861	-1.25995	-1.12232	-1.10357	-0.98441	-2.3313	-2.61332	-1.07523	-1.41509	-1.5857	-2.771	-1.24185	-0.654881
ENSMUSG00000115801	Gm55330	lncRNA	predicted gene, 55330	MGI:6847131	-1.16247	-1.16247	-0.0251735	-1.0176	0.77363	0.875824	1	Unaltered Non-Rhythmic	0.902892							0.902892	0.0368792	0.0325934	0.0262723	0.0013633	-0.577954	-2.1082	-0.292916	-0.813978	-1.89543	-2.71463	-0.829684	-0.665979	-0.519423	-1.30563	-1.88807	-0.484325	-0.717825	-0.733842	-2.83404	-0.318049	-1.356	-1.02351	-1.61312	-2.07195	-1.14405	-1.33655	-1.08612	-0.710069	-0.613728
ENSMUSG00000086682	Gm16023	lncRNA	predicted gene 16023	MGI:3802146	0.056983	0.056983	0.050943	1.03594	0.579945	0.753929	1	Unaltered Non-Rhythmic	0.902783							0.902783	0.0485635	0.0288856	0.0181731	0.00159521	0.234299	-0.589475	0.218188	0.0528046	-0.978307	-0.0570869	0.285953	0.100425	0.460141	0.12914	0.103568	0.580943	0.129241	0.773758	0.487131	-0.716967	-0.388597	-0.472886	-0.030451	-0.0978333	-0.15696	-0.341582	0.176935	0.270004	-0.08019
ENSMUSG00000121487	NA(10)	lncRNA	novel transcript		-1.01654	-1.01654	0.144733	1.10553	0.35523	0.571839	1	Unaltered Non-Rhythmic	0.902609							0.902609	0.0563865	0.0153877	0.0246548	0.000962259	-0.862058	-0.571695	-0.643492	-1.53906	-0.793317	-0.740743	-1.24805	-1.44493	-0.986563	-1.50929	-0.666067	-1.51136	-0.464263	-0.917288	-1.10287	-0.76172	-1.03352	-0.730166	-0.434898	-0.380049	-1.36816	-2.26833	-0.913326	-0.868477	-2.87636
ENSMUSG00000097748	Gm26533	lncRNA	predicted gene, 26533	MGI:5477027	-2.00462	-2.00462	-0.0709253	-1.05039	0.482741	0.680535	1	Unaltered Non-Rhythmic	0.902431							0.902431	0.0561294	0.0157088	0.0247517	0.000978968	-1.11875	-2.1269	-1.47728	-2.30774	-1.61854	-1.60721	-1.83675	-1.76831	-3.20916	-2.19181	-1.94367	-2.14844	-1.63572	-2.00698	-2.20674	-2.45656	-2.00988	-1.18005	-2.79042	-2.30799	-2.73315	-2.35081	-1.52153	-1.28034	-2.65534
ENSMUSG00000120286	Gm57335	lncRNA	predicted gene, 57335	MGI:7338583	0.190113	-0.382039	-0.573801	-1.48844	9.05996e-08	1.99901e-06	1	Unaltered Non-Rhythmic	0.90241							0.90241	0.0395606	0.0177107	0.0395378	0.000780595	-0.0330382	0.545186	0.394482	-0.530058	0.324373	0.407712	0.535471	-0.148798	0.137835	0.295845	-0.208848	-0.0283537	0.731196	0.328778	0.522582	0.79032	0.240767	0.0211361	0.423103	-0.1242	0.24495	-0.0078816	0.344049	0.607132	-0.067753
ENSMUSG00000099098	1110035H17Rik	lncRNA	RIKEN cDNA 1110035H17 gene	MGI:1915936	-1.98204	-1.98204	-0.0139424	-1.00971	0.960502	0.975921	1	Unaltered Non-Rhythmic	0.902404							0.902404	0.0223511	0.0404322	0.033798	0.00101492	-1.48946	-1.80032	-2.22337	-2.44291	-3.82909	-1.49442	-2.1435	-1.37406	-1.86304	-1.22745	-1.76959	-2.42833	-2.45946	-0.391696	-2.04785	-2.23981	-1.93427	-1.83176	-2.01913	-3.13414	-2.77782	-1.43994	-1.03797	-1.75017	-1.49649
ENSMUSG00000026736	4930426L09Rik	lncRNA	RIKEN cDNA 4930426L09 gene	MGI:1921879	-1.69331	-1.69331	0.0442727	1.03116	0.673155	0.813128	1	Unaltered Non-Rhythmic	0.902345							0.902345	0.03079	0.0472214	0.0179866	0.00165739	-1.69651	-1.96454	-1.32268	-2.68422	-1.55547	-0.351678	-1.58744	-1.0244	-1.21529	-2.17167	-1.94683	-1.79499	-1.52257	-2.09395	-2.36608	-1.93704	-1.0617	-1.38145	-2.34555	-2.64239	-2.1835	-1.12586	-1.21127	-1.93465	-2.75321
ENSMUSG00000108190	Gm44731	lncRNA	predicted gene 44731	MGI:5753307	-2.64026	-2.64026	0.179999	1.13288	0.205626	0.409041	1	Unaltered Non-Rhythmic	0.902273							0.902273	0.0557676	0.0151935	0.0258267	0.00093951	-2.76094	-3.0892	-2.62415	-2.67253	-3.70812	-3.20135	-2.29819	-1.95066	-2.69678	-3.17051	-2.614	-2.2915	-2.11384	-2.39605	-2.07666	-3.70371	-2.33417	-3.09329	-2.1163	-2.60736	-3.35123	-2.05805	-2.2875	-3.65602	-3.69232
ENSMUSG00000111334	Gm30015	lncRNA	predicted gene, 30015	MGI:5589174	-1.20718	-0.774549	0.452049	1.36798	0.000662702	0.00559227	1	Unaltered Non-Rhythmic	0.902104							0.902104	0.0324853	0.0222897	0.04231	0.000810987	-1.40722	-1.08313	-1.95642	-1.74542	-1.07644	-2.67701	-0.77173	-0.754269	-0.898631	-0.999806	-0.879775	-1.2351	-0.755314	-1.34053	-1.3901	-1.89753	-1.5106	-1.53633	-1.19392	-1.76618	-0.861442	-2.01535	-0.721496	-0.521054	-0.792766
ENSMUSG00000105708	Gm36070	lncRNA	predicted gene, 36070	MGI:5595229	-2.5855	-2.07102	0.54178	1.45577	0.00489857	0.027271	1	Unaltered Non-Rhythmic	0.902003							0.902003	0.0155631	0.0514091	0.0301369	0.000888297	-2.39498	-2.63625	-3.23997	-1.52109	-2.54502	-3.65637	-2.59421	-2.39027	-3.73605	-2.08152	-2.4154	-2.39443	-2.93585	-2.13091	-2.1471	-2.40751	-2.49429	-3.77252	-1.87234	-2.25172	-2.46103	-3.63632	-2.67302	-1.93247	-2.54481
ENSMUSG00000097414	B130046B21Rik	lncRNA	RIKEN cDNA B130046B21 gene	MGI:3704458	-2.65473	-2.65473	0.234565	1.17655	0.125909	0.293422	1	Unaltered Non-Rhythmic	0.901998							0.901998	0.042284	0.0359791	0.0179987	0.00173986	-3.08135	-2.63294	-2.95211	-3.04615	-2.593	-3.70424	-3.6052	-2.72644	-3.02934	-1.70316	-2.18774	-2.96546	-2.33478	-2.36716	-1.55457	-2.55275	-3.04501	-2.5729	-3.4198	-1.96039	-3.27156	-3.62885	-3.59565	-2.50155	-2.36019
ENSMUSG00000086404	Gm6787	lncRNA	predicted gene 6787	MGI:3646481	-2.06726	-2.06726	-0.03307	-1.02319	0.85277	0.920104	1	Unaltered Non-Rhythmic	0.90191							0.90191	0.0273219	0.0313605	0.0384427	0.000964355	-2.55184	-2.46835	-1.78675	-3.46064	-1.2653	-2.26654	-3.45554	-1.63332	-0.941547	-1.66861	-3.42848	-3.44784	-1.23955	-2.8968	-1.01677	-3.42398	-1.59723	-1.5669	-1.77538	-1.08281	-2.27795	-2.83785	-1.27205	-1.16527	-2.49155
ENSMUSG00000054910	4931415C17Rik	lncRNA	RIKEN cDNA 4931415C17 gene	MGI:1918216	-1.6658	-1.6658	0.116283	1.08394	0.563374	0.743641	1	Unaltered Non-Rhythmic	0.90162							0.90162	0.036954	0.0263321	0.0339956	0.00109803	-1.45112	-1.06092	-0.862869	-2.42948	-2.3985	-2.84219	-2.43863	-2.37809	-1.27746	-1.89726	-0.821983	-1.48517	-1.64388	-2.11747	-2.43903	-2.10274	-1.80526	-1.25794	-1.49583	-1.61992	-1.18938	-2.42624	-1.60336	-2.88475	-1.315
ENSMUSG00000120422	Gm38537	lncRNA	predicted gene, 38537	MGI:5621422	-2.28877	-2.28877	-0.248248	-1.18776	0.192871	0.390449	1	Unaltered Non-Rhythmic	0.901424							0.901424	0.0166793	0.056008	0.0248473	0.00104121	-1.41426	-1.92237	-2.2858	-2.90913	-2.09437	-0.85866	-2.4212	-2.59149	-1.79293	-2.17495	-3.35297	-2.05419	-2.21168	-3.57571	-1.50077	-1.48224	-2.15009	-1.32269	-1.84254	-2.42529	-3.02111	-1.40042	-3.40034	-3.33873	-1.39783
ENSMUSG00000097055	Gm4419	lncRNA	predicted gene 4419	MGI:3782604	0.398718	0.398718	0.0960176	1.06882	0.466823	0.667882	1	Unaltered Non-Rhythmic	0.901416							0.901416	0.059036	0.0169343	0.0214983	0.0011153	0.703582	0.386959	0.805039	-0.166298	0.539446	0.395703	0.652102	0.650096	1.00998	0.679294	-0.166327	0.239909	0.874442	0.815756	0.135071	0.294388	0.0819843	-0.840627	0.490253	-0.14135	0.806625	0.619743	0.104788	0.0155292	1.09873
ENSMUSG00000108801	Gm39090	lncRNA	predicted gene, 39090	MGI:5621975	-2.2683	-2.2683	-0.150991	-1.11033	0.421692	0.629538	1	Unaltered Non-Rhythmic	0.901398							0.901398	0.0266102	0.053886	0.0164749	0.00163123	-2.07362	-2.44838	-2.60232	-1.79992	-1.583	-2.36912	-2.10718	-2.45116	-2.76967	-2.1069	-2.28613	-2.61812	-2.52804	-2.59343	-2.12961	-2.3555	-1.7987	-2.71288	-1.91577	-1.48441	-2.00045	-2.75546	-1.16999	-3.01355	-3.27645
ENSMUSG00000097636	Mirt1	lncRNA	myocardial infarction associated transcript 1	MGI:1922001	-0.465759	-0.72184	-0.26233	-1.19941	0.0384197	0.128511	1	Unaltered Non-Rhythmic	0.901394							0.901394	0.0352188	0.0355259	0.0264384	0.00142342	-0.00636611	0.0438404	-1.14924	-0.79173	-0.0834814	-0.161909	-0.575636	-0.587332	-0.700366	-0.856796	-0.104594	0.00353793	-0.64301	0.554107	-0.517396	-1.03559	-0.347469	-0.227403	-0.860595	0.225138	-0.812963	-0.9981	-0.979427	-0.0877291	-0.447835
ENSMUSG00000098912	1500004A13Rik	lncRNA	RIKEN cDNA 1500004A13 gene	MGI:2442808	-0.377234	-0.377234	0.0696623	1.04947	0.566606	0.746269	1	Unaltered Non-Rhythmic	0.901357							0.901357	0.0255076	0.0500633	0.0216243	0.00144808	-0.454	-0.36728	-0.176408	-0.0967807	-0.261024	-0.976959	0.0106996	0.471976	-0.803703	-0.298559	-0.679621	-0.155726	-0.26524	-0.152295	-0.350872	-0.497574	-0.735778	-0.902296	-0.441017	-0.336313	-0.069971	-0.701948	-0.294633	-0.196452	-0.463794
ENSMUSG00000115289	Gm49164	lncRNA	predicted gene, 49164	MGI:6118590	-2.01985	-2.01985	0.20488	1.15259	0.245182	0.459955	1	Unaltered Non-Rhythmic	0.901323							0.901323	0.0160265	0.0576653	0.0239563	0.00102841	-0.951169	-1.65207	-1.83859	-3.26332	-2.1755	-2.09884	-3.2764	-0.882151	-2.16286	-1.41158	-2.15336	-2.69384	-2.69294	-1.97481	-2.54363	-2.1226	-1.19626	-1.54904	-1.96778	-2.63155	-3.00241	-2.62577	-1.95095	-2.16306	-1.50385
ENSMUSG00000097564	C430014B12Rik	lncRNA	RIKEN cDNA C430014B12 gene	MGI:2444820	-1.26906	-1.26906	0.240978	1.18179	0.128126	0.296863	1	Unaltered Non-Rhythmic	0.901037							0.901037	0.0173067	0.0599577	0.0205393	0.0011594	-1.38318	-1.64053	-1.04094	-1.04079	-1.99998	-1.5381	-0.662023	-2.1991	-1.07135	-1.44369	-1.57049	-0.825829	-0.366292	-0.553155	-2.49463	-1.26571	-1.66762	-1.28118	-2.29822	-1.36102	-1.45471	-1.73782	-0.939468	-1.88346	-1.28774
ENSMUSG00000118030	Gm50163	lncRNA	predicted gene, 50163	MGI:6302925	-1.92926	-1.92926	-0.0747586	-1.05318	0.636415	0.79276	1	Unaltered Non-Rhythmic	0.901008							0.901008	0.0187643	0.0430293	0.0362949	0.000903309	-1.4167	-2.51367	-2.88364	-1.19483	-1.57282	-1.70844	-2.43769	-1.5866	-2.84663	-1.57256	-2.27279	-2.46021	-2.47526	-2.09504	-0.925988	-1.44456	-1.15389	-0.986963	-1.50296	-3.10026	-2.53691	-2.35682	-1.89466	-1.85801	-1.76453
ENSMUSG00000120803	A130023E24Rik	lncRNA	RIKEN cDNA A130023E24 gene	MGI:3045272	-2.10157	-2.10157	-0.0469598	-1.03309	0.691663	0.825445	1	Unaltered Non-Rhythmic	0.900926							0.900926	0.0325516	0.0445922	0.0202716	0.00165854	-1.58219	-3.15853	-2.53063	-1.45863	-1.37806	-1.50367	-2.10688	-1.84795	-3.02204	-1.99003	-1.73116	-2.6293	-1.49352	-2.4643	-2.39643	-0.0491879	-2.00518	-1.41459	-2.44065	-2.15044	-1.93199	-2.45869	-2.49498	-0.600707	-2.50309
ENSMUSG00000066938	Gm10190	lncRNA	predicted gene 10190	MGI:3642237	-2.16566	-1.80461	0.368279	1.29081	0.014844	0.0650272	1	Unaltered Non-Rhythmic	0.900898							0.900898	0.0164319	0.0587919	0.0228009	0.00107685	-2.38839	-3.20979	-3.0682	-2.15826	-1.47111	-1.13873	-1.55494	-2.51657	-1.70312	-1.76997	-3.07838	-2.17613	-2.61568	-1.64824	-3.00975	-1.37757	-1.80043	-2.00845	-2.19936	-2.61519	-1.84731	-2.09409	-3.11651	-1.69848	-3.19589
ENSMUSG00000102014	2900009J06Rik	lncRNA	RIKEN cDNA 2900009J06 gene	MGI:1920137	-2.45458	-2.45458	0.201804	1.15014	0.152903	0.333887	1	Unaltered Non-Rhythmic	0.900603							0.900603	0.0249122	0.0393835	0.0339935	0.00110776	-3.01543	-2.98605	-2.28639	-2.50876	-2.92823	-2.56505	-2.19732	-1.122	-3.60775	-2.27292	-3.01274	-1.77887	-3.51454	-2.90433	-3.01649	-3.01089	-2.48219	-2.25646	-2.30494	-2.94642	-2.49931	-1.50817	-2.98175	-2.58353	-1.96518
ENSMUSG00000120129	Gm56848	lncRNA	predicted gene, 56848	MGI:7337609	-2.04724	-2.04724	0.163689	1.12015	0.26013	0.477203	1	Unaltered Non-Rhythmic	0.900388							0.900388	0.0337108	0.0282031	0.036624	0.00107451	-2.9234	-2.44701	-1.84738	-2.39107	-1.70496	-2.09238	-2.39258	-2.71917	-1.85724	-2.06965	-2.49389	-1.59892	-1.55193	-1.69209	-2.55118	-2.85694	-1.21357	-1.84052	-1.92201	-2.36276	-1.47943	-1.93343	-2.17779	-1.46307	-2.74128
ENSMUSG00000085875	Gm12905	lncRNA	predicted gene 12905	MGI:3702581	-0.122939	0.0663958	0.221119	1.16564	0.0227854	0.0895994	1	Unaltered Non-Rhythmic	0.900067							0.900067	0.0586432	0.0224942	0.017302	0.00149366	0.47935	-0.142216	-0.258687	0.535367	-0.00717035	-0.397629	0.297493	-0.0915669	-0.456664	-0.336529	-0.462986	0.0823909	-0.240713	0.414229	-0.0408545	-0.171983	-0.496879	-0.225937	-0.407288	0.0814576	-0.504296	-0.14046	-0.23112	0.0666615	-0.424962
ENSMUSG00000087050	Dhrs13os	lncRNA	dehydrogenase/reductase (SDR family) member 13, opposite strand	MGI:1924478	-1.16813	-1.16813	0.29949	1.23071	0.0576736	0.174252	1	Unaltered Non-Rhythmic	0.900056							0.900056	0.0251507	0.0552185	0.0179954	0.00157913	-0.780103	-1.13909	-1.31234	-0.852998	-1.10332	-1.96989	-0.77634	-1.34616	-1.81887	-1.38355	-0.829468	-0.682187	-1.16503	-2.69323	-1.38763	-0.377961	-0.557788	-1.82499	-2.09295	-1.20593	-3.05505	-1.00968	-2.07625	-0.978119	-1.19826
ENSMUSG00000097032	4930539J05Rik	lncRNA	RIKEN cDNA 4930539J05 gene	MGI:1922477	0.0746627	0.377314	0.340174	1.26591	0.00272624	0.0171639	1	Unaltered Non-Rhythmic	0.899559							0.899559	0.0331262	0.0433329	0.0223392	0.00164259	0.0388103	0.266263	-0.135096	0.562046	0.821176	-0.203813	0.0598025	0.670286	0.37361	0.449991	-0.141865	-0.0954499	-0.519577	0.156	-0.250386	0.498768	-0.0454978	-0.1901	0.043906	-0.286045	0.203271	0.182436	0.490189	-0.0197488	0.133212
ENSMUSG00000106737	Gm42962	lncRNA	predicted gene 42962	MGI:5663099	-2.22305	-2.22305	0.160408	1.1176	0.312309	0.52672	1	Unaltered Non-Rhythmic	0.89951							0.89951	0.025499	0.0564943	0.0168557	0.00164077	-1.9487	-2.81964	-2.19071	-2.06005	-2.74875	-3.30348	-3.36862	-2.44745	-2.68595	-2.04648	-3.25483	-1.49351	-0.97641	-2.89401	-1.87277	-2.19724	-2.37308	-2.65444	-2.15963	-2.01933	-2.38125	-2.74215	-2.68242	-2.18746	-1.87657
ENSMUSG00000100706	Gm19744	lncRNA	predicted gene, 19744	MGI:5011929	-1.78443	-2.8406	-1.0515	-2.07268	2.88535e-11	1.17615e-09	1	Unaltered Non-Rhythmic	0.899469							0.899469	0.0440909	0.0392296	0.0152174	0.00199311	-1.3284	-1.89274	-0.943328	-1.31627	-2.03908	-2.31771	-0.928106	-1.75669	-2.39444	-2.45077	-1.35618	-0.663703	-1.59799	-1.41578	-1.57189	-2.97139	-0.913906	-2.98645	-1.79955	-2.15801	-2.2237	-2.05556	-2.01308	-1.36551	-1.88412
ENSMUSG00000115545	Gm48908	lncRNA	predicted gene 48908	MGI:6117474	-1.52045	-1.52045	0.312519	1.24187	0.0594313	0.1775	1	Unaltered Non-Rhythmic	0.899296							0.899296	0.0223364	0.059415	0.0174487	0.00150385	-1.91825	-1.5847	-2.76571	-1.68729	-0.614123	-2.18998	-1.98129	-1.83617	-0.813414	-1.48786	-2.73714	-2.06265	-2.29994	-1.69913	-1.43456	-0.915881	-1.22498	-1.46006	-1.67633	-1.31184	-2.01811	-0.662691	-1.46283	-1.98677	-2.72694
ENSMUSG00000117465	Gm49980	lncRNA	predicted gene, 49980	MGI:6275257	2.98914	2.98914	-0.276664	-1.21139	0.227789	0.437565	1	Unaltered Non-Rhythmic	0.89916							0.89916	0.0227598	0.0594103	0.0171363	0.00153385	3.70377	3.03825	3.81291	3.46535	2.30266	4.17106	3.94092	1.89139	2.96232	1.43656	3.18736	3.56773	3.85492	3.20236	0.434372	3.60637	2.73367	3.54313	4.48388	3.1397	3.49876	3.6208	2.61848	3.89851	2.94184
ENSMUSG00000078122	F630028O10Rik	lncRNA	RIKEN cDNA F630028O10 gene	MGI:3641813	0.935419	0.695194	-0.255496	-1.19375	0.0225836	0.0891522	1	Unaltered Non-Rhythmic	0.899045							0.899045	0.0170209	0.0439867	0.039111	0.000836663	1.39314	1.72634	1.26081	0.729796	0.92762	0.932457	0.322538	1.10548	0.139806	0.990937	0.0940361	1.65456	0.732031	1.07385	0.890972	1.02315	0.821517	1.33211	1.01578	1.16141	1.16998	0.341038	1.40026	0.729084	0.639879
ENSMUSG00000085982	9530051G07Rik	lncRNA	RIKEN cDNA 9530051G07 gene	MGI:2442715	-2.11567	-2.11567	0.277472	1.21207	0.0896184	0.233639	1	Unaltered Non-Rhythmic	0.899027							0.899027	0.0426732	0.0304344	0.026384	0.00148186	-3.38053	-2.15576	-1.69753	-1.85108	-3.43985	-2.81314	-2.39692	-1.68582	-2.36145	-2.13006	-2.29561	-2.37929	-2.16194	-1.94065	-1.98055	-1.96911	-1.60539	-1.73022	-2.24491	-2.07536	-2.48191	-1.78976	-2.334	-2.28555	-2.90955
ENSMUSG00000117916	9630028I04Rik	lncRNA	RIKEN cDNA 9630028I04 gene	MGI:2442601	-2.41477	-2.87048	-0.447508	-1.36368	0.00188382	0.0128345	1	Unaltered Non-Rhythmic	0.898987							0.898987	0.0169735	0.044028	0.0391769	0.000835088	-2.36717	-2.63219	-2.35091	-2.99127	-2.56298	-2.33778	-2.58076	-1.52778	-2.66551	-2.09199	-2.64393	-3.05861	-1.77371	-2.96401	-3.09601	-1.82306	-2.97382	-2.33004	-2.05522	-1.74538	-2.31014	-2.26218	-3.04421	-1.44203	-3.00685
ENSMUSG00000075389	Reno1	lncRNA	regulator of early neurogenesis 1	MGI:1923627	2.67367	2.84267	0.16643	1.12228	0.0164393	0.0703543	1	Unaltered Non-Rhythmic	0.898929							0.898929	0.0304715	0.0484641	0.0204453	0.00169062	3.19109	2.47651	2.66921	2.77303	2.58198	2.91813	2.56757	2.53963	2.90172	2.69362	2.83916	2.44989	2.41931	3.0332	2.6848	2.5504	2.42055	2.21164	2.48128	2.66923	2.45258	2.56405	2.7788	3.10125	2.98817
ENSMUSG00000115008	4933429O19Rik	lncRNA	RIKEN cDNA 4933429O19 gene	MGI:1914020	-2.57275	-2.99605	-0.429789	-1.34704	0.0139835	0.0619342	1	Unaltered Non-Rhythmic	0.898853							0.898853	0.0540492	0.0150824	0.031108	0.000907192	-1.56194	-2.8239	-3.93843	-2.21249	-1.9897	-2.43894	-3.20958	-2.27905	-2.93945	-2.64834	-2.53664	-2.48221	-2.00507	-2.79422	-3.99431	-2.58482	-2.46276	-3.34894	-2.69556	-2.41655	-4.15041	-3.2607	-1.80845	-1.65003	-2.25645
ENSMUSG00000087171	Gm12962	lncRNA	predicted gene 12962	MGI:3650901	-0.881962	-0.881962	-0.0892905	-1.06385	0.45053	0.654269	1	Unaltered Non-Rhythmic	0.898834							0.898834	0.0483402	0.0188977	0.0329022	0.00102582	-0.811279	-0.690462	-1.1237	-0.849243	-0.347037	-1.25771	-0.614734	-0.748125	-0.718139	-0.0213231	-0.463385	-0.572894	-1.26639	-1.61878	-0.180903	-0.572316	-1.65143	-1.01387	-1.04779	-0.72661	-0.54986	-1.9307	-1.16292	-0.58074	-1.08279
ENSMUSG00000085241	Snhg3	lncRNA	small nucleolar RNA host gene 3	MGI:2684817	2.74232	2.6066	-0.112007	-1.08073	0.029525	0.106618	1	Unaltered Non-Rhythmic	0.898707							0.898707	0.0254209	0.0438309	0.0307766	0.00126416	2.88697	2.61032	2.73111	2.71762	2.39494	2.60814	2.89749	2.85634	2.68993	3.13911	2.69306	2.85867	2.66699	2.55895	2.86867	3.08109	2.60345	3.0323	2.68071	2.84057	2.35469	2.13297	2.88397	2.77934	2.55163
ENSMUSG00000102336	Gm37233	lncRNA	predicted gene, 37233	MGI:5610461	-0.948499	-0.948499	-0.0606625	-1.04294	0.776696	0.875824	1	Unaltered Non-Rhythmic	0.898697							0.898697	0.018317	0.0516038	0.0303218	0.00106075	-1.02107	-0.727589	-0.347434	-0.777686	-1.1702	-0.129732	-0.042382	-1.10523	-2.30493	-0.0115801	-1.01371	-1.23222	-1.58989	-1.07529	-0.0627294	-0.608129	-1.07153	-1.24929	-0.935411	-0.771323	-0.501195	-1.67393	-0.435007	-0.645751	-1.03705
ENSMUSG00000098720	Gm27239	lncRNA	predicted gene 27239	MGI:5521082	-2.20339	-2.20339	0.200971	1.14947	0.265257	0.48256	1	Unaltered Non-Rhythmic	0.898512							0.898512	0.0251224	0.0580716	0.0166302	0.00166333	-2.38758	-2.62873	-2.17153	-1.75838	-1.69083	-1.56646	-2.57322	-2.8925	-2.06569	-2.04161	-1.52493	-3.27016	-1.10889	-2.4855	-3.08009	-2.49431	-3.07829	-1.47912	-2.9353	-1.589	-1.9894	-2.50402	-2.54919	-2.59711	-3.10039
ENSMUSG00000045746	B230317F23Rik	lncRNA	RIKEN cDNA B230317F23 gene	MGI:2443920	-0.460501	-0.460501	0.182817	1.1351	0.269884	0.485832	1	Unaltered Non-Rhythmic	0.898468							0.898468	0.0310216	0.0503882	0.0183286	0.00179355	0.458673	-0.100073	-1.36679	-0.803927	-0.195851	-0.74172	0.183995	-1.18808	-0.866666	-0.349409	-0.69355	-0.308246	-0.309713	-0.231655	-0.249327	-0.108242	0.31901	-0.578069	-0.696332	-1.00637	-0.5812	-1.64762	-0.198448	-0.229476	-0.435208
ENSMUSG00000121172	Gm57324	lncRNA	predicted gene, 57324	MGI:7338561	-1.69889	-1.69889	0.148841	1.10868	0.385591	0.597475	1	Unaltered Non-Rhythmic	0.898356							0.898356	0.0429798	0.0175788	0.0402397	0.000845873	-2.06388	-1.47529	-1.63389	-1.18771	-0.98421	-2.33942	-2.06882	-1.4551	-2.41013	-1.09956	-1.58896	-1.46802	-1.38714	-1.36488	-2.0659	-2.06619	-2.7647	-1.39107	-1.97168	-1.80987	-2.20039	-2.04555	-1.20042	-2.43371	-2.08905
ENSMUSG00000097174	Gm4890	lncRNA	predicted gene 4890	MGI:3779445	0.505659	0.663673	0.150625	1.11005	0.0597344	0.178019	1	Unaltered Non-Rhythmic	0.898266							0.898266	0.0173847	0.0501342	0.0332391	0.000976275	0.365047	0.200491	0.791138	0.1701	1.18082	0.58168	0.106441	0.60496	0.362835	0.24143	0.583674	0.407387	0.829611	0.556355	0.935128	0.970315	0.2476	0.225819	0.281373	0.933952	0.274491	0.275267	0.391645	0.306262	0.693092
ENSMUSG00000111535	Gm35154	lncRNA	predicted gene, 35154	MGI:5594313	-2.35921	-2.35921	0.0205854	1.01437	0.776893	0.875824	1	Unaltered Non-Rhythmic	0.898108							0.898108	0.0266093	0.0496311	0.0241456	0.00150572	-3.23763	-3.36531	-3.1942	-2.36617	-2.72457	-2.25718	-1.71526	-1.42059	-2.23179	-1.75784	-2.59748	-2.69992	-2.8282	-2.46881	-2.59581	-2.59418	-1.75541	-3.22987	-3.19015	-1.50659	-2.02466	-2.28937	-2.65345	-0.796725	-1.44822
ENSMUSG00000113780	Gm33195	lncRNA	predicted gene, 33195	MGI:5592354	-0.253324	-0.253324	-0.0194827	-1.0136	0.776698	0.875824	1	Unaltered Non-Rhythmic	0.898106							0.898106	0.0169593	0.0593894	0.0244176	0.00112809	-0.46855	0.088043	-0.802433	0.07956	0.736799	-0.307562	-0.475722	-1.0736	0.222252	-0.351866	-0.278258	-0.661653	0.478552	-0.229248	0.134708	-0.346176	-0.66706	0.449148	-0.30012	0.118022	-0.690048	0.205018	-0.789275	-0.64544	0.325086
ENSMUSG00000120861	Gm56798	lncRNA	predicted gene, 56798	MGI:7337509	-2.79173	-2.79173	0.121385	1.08778	0.486244	0.683676	1	Unaltered Non-Rhythmic	0.897981							0.897981	0.0357063	0.0203823	0.0451129	0.000817893	-2.6636	-2.30119	-3.09131	-3.57136	-1.34359	-2.63331	-2.2361	-2.93031	-3.66186	-3.05191	-3.06017	-2.62646	-2.97412	-2.53397	-2.64423	-3.68577	-2.95457	-3.6759	-2.05216	-3.58931	-2.59038	-3.61085	-2.59393	-2.6283	-2.98876
ENSMUSG00000085763	Smc2os	lncRNA	structural maintenance of chromosomes 2, opposite strand	MGI:1919898	-2.62478	-2.62478	0.129663	1.09404	0.429858	0.635799	1	Unaltered Non-Rhythmic	0.897844							0.897844	0.0184502	0.0500211	0.0326483	0.00103681	-3.10875	-3.03821	-2.36148	-2.56723	-2.99523	-3.08024	-1.5651	-2.52559	-3.09118	-2.35159	-3.71016	-2.05711	-2.98846	-2.22594	-2.07403	-3.09286	-2.54239	-3.09309	-2.34439	-2.56914	-3.03309	-3.63085	-2.61671	-2.0497	-2.59695
ENSMUSG00000121227	Gm56918	lncRNA	predicted gene, 56918	MGI:7337749	-2.0202	-2.44486	-0.44579	-1.36206	0.010389	0.0490874	1	Unaltered Non-Rhythmic	0.897819							0.897819	0.0344596	0.0214963	0.0453912	0.000833582	-2.04419	-2.30071	-2.13394	-2.61902	-2.24644	-3.68131	-1.53282	-1.93454	-1.56082	-1.36423	-2.13552	-3.51923	-1.85124	-2.38229	-1.70174	-1.67358	-2.0168	-1.70433	-1.94433	-1.34963	-2.06835	-1.74643	-1.90159	-2.44548	-1.37135
ENSMUSG00000120906	Gm57036	lncRNA	predicted gene, 57036	MGI:7337985	0.154814	0.154814	-0.170093	-1.12513	0.0674775	0.193194	1	Unaltered Non-Rhythmic	0.897807							0.897807	0.0464677	0.0369529	0.0167914	0.00198139	-0.168589	0.279869	-0.176572	0.017824	0.167655	-0.0541004	0.461592	0.392735	-0.0219135	0.518589	0.582394	0.601033	0.231125	0.221954	0.543711	0.436586	0.49483	0.00649522	0.46391	0.148274	0.092938	0.740594	0.00586034	-0.236565	0.307787
ENSMUSG00000085395	Gm13056	lncRNA	predicted gene 13056	MGI:3650725	-1.94461	-1.94461	-0.0526559	-1.03717	0.999467	0.999467	1	Unaltered Non-Rhythmic	0.897551							0.897551	0.0589133	0.0159667	0.026518	0.00105122	-1.94835	-1.27292	-1.70186	-2.30121	-1.83104	-2.05355	-3.18125	-1.95877	-1.33583	-1.36592	-1.16467	-2.99663	-1.3963	-1.23349	-0.965113	-1.44954	-2.73854	-1.84057	-1.97473	-1.35847	-2.07684	-3.15211	-2.36117	-1.73366	-2.41215
ENSMUSG00000054622	D730045B01Rik	lncRNA	RIKEN cDNA D730045B01 gene	MGI:1925117	-1.30357	-0.986233	0.301268	1.23223	0.0188117	0.0770408	1	Unaltered Non-Rhythmic	0.89714							0.89714	0.0507543	0.0275663	0.022939	0.00160013	-0.987718	-1.85211	-1.94809	-0.925068	-1.58389	-2.1299	-1.76305	-1.56433	-1.4506	-0.730122	-0.919762	-1.23297	-1.86428	-0.899876	-1.40622	-0.839172	-0.796909	-1.99797	-1.77061	-1.2274	-0.720694	-2.01073	-1.06788	-0.153215	-1.24814
ENSMUSG00000100084	2310068J16Rik	lncRNA	RIKEN cDNA 2310068J16 gene	MGI:1917531	-2.02621	-2.02621	-0.14185	-1.10332	0.30217	0.517605	1	Unaltered Non-Rhythmic	0.896542							0.896542	0.0230075	0.0488987	0.0302745	0.00127705	-1.7618	-2.44783	-2.01162	-1.79668	-2.00723	-1.74626	-2.37697	-1.55602	-2.02888	-1.8237	-3.38277	-1.39617	-1.42119	-2.4297	-1.98777	-2.31562	-2.03617	-1.51232	-2.04606	-2.05847	-1.72838	-2.02848	-2.00651	-1.29713	-2.84553
ENSMUSG00000112143	Gm35721	lncRNA	predicted gene, 35721	MGI:5594880	-0.533388	-0.186946	0.340735	1.2664	0.00283133	0.0176408	1	Unaltered Non-Rhythmic	0.896458							0.896458	0.0173689	0.0493193	0.0358921	0.00096144	-0.746627	-0.0928252	-0.717907	-0.723414	-0.316246	-1.11418	-0.406276	-0.0102018	-0.0448226	-0.886685	-0.285512	-1.01229	-0.661614	-1.18196	-0.638501	-0.14083	-0.697869	-0.305267	-0.689502	0.0445505	-0.89598	-1.47801	-0.349126	-0.105071	-0.426801
ENSMUSG00000103965	Gm30173	lncRNA	predicted gene, 30173	MGI:5589332	-1.26543	-1.62348	-0.349601	-1.27421	0.0100562	0.0478915	1	Unaltered Non-Rhythmic	0.896443							0.896443	0.0590327	0.0212937	0.0218045	0.00142586	-1.26539	-1.50821	-2.45434	-1.24203	-0.89646	-1.08158	-1.83297	-1.36785	-1.10951	-1.66612	-0.385108	-1.30169	-1.8608	-1.63282	-1.39992	-1.06451	-1.37779	-2.10236	-0.656141	-0.709511	-0.352216	-1.39728	-1.06609	-0.807825	-1.30996
ENSMUSG00000120785	Gm56741	lncRNA	predicted gene, 56741	MGI:7337395	-2.29353	-2.29353	0.167127	1.12282	0.192603	0.390275	1	Unaltered Non-Rhythmic	0.895783							0.895783	0.0274354	0.0314338	0.0443698	0.000977722	-2.52876	-1.53226	-1.72311	-1.96606	-3.26005	-1.54431	-2.23852	-2.34105	-3.14365	-2.23291	-2.064	-2.20703	-2.34531	-2.81603	-2.48098	-3.10572	-2.70555	-2.51349	-2.50516	-1.66773	-1.8756	-2.63148	-2.56343	-3.11845	-2.36504
ENSMUSG00000109097	Gm29683	lncRNA	predicted gene, 29683	MGI:5588842	0.578556	0.578556	-0.0599148	-1.0424	0.71127	0.838942	1	Unaltered Non-Rhythmic	0.895707							0.895707	0.0197784	0.0637426	0.0193444	0.00142739	0.616775	0.887657	0.256089	0.681069	0.371769	1.41774	0.119529	0.750821	0.83934	0.840189	0.61219	0.390266	0.726818	-0.0259844	1.01327	0.244656	0.552475	1.2343	0.591977	0.297527	0.590187	0.376925	1.04743	0.871104	0.773564
ENSMUSG00000116716	Gm49643	lncRNA	predicted gene, 49643	MGI:6215074	-1.68104	-1.68104	-0.119494	-1.08635	0.41245	0.620257	1	Unaltered Non-Rhythmic	0.895253							0.895253	0.0252611	0.0490987	0.0289716	0.00141554	-0.0669278	-2.52529	-2.95825	-1.67796	-1.57706	-2.72982	-2.02776	-0.52653	-2.88593	-1.32278	-1.29711	-1.76358	-0.464848	-2.05774	-1.80468	-1.50002	-1.14144	-0.841724	-0.869593	-2.50673	-2.48094	-1.94453	-1.10586	-1.59297	-1.26986
ENSMUSG00000086549	Gm13648	lncRNA	predicted gene 13648	MGI:3652033	1.48846	1.7084	0.233794	1.17592	0.00675192	0.0352242	1	Unaltered Non-Rhythmic	0.895206							0.895206	0.021066	0.0546566	0.0277652	0.00130607	2.05683	1.53958	0.954393	1.70445	1.33652	1.63616	1.9469	1.48761	1.56818	1.61538	0.915813	1.18944	1.45984	1.36783	1.37146	1.0711	1.88284	1.68509	1.77407	1.53291	0.978173	1.81051	1.19009	1.68307	1.34775
ENSMUSG00000106120	Gm42697	lncRNA	predicted gene 42697	MGI:5662834	-0.67357	-0.67357	0.126983	1.09201	0.578858	0.75333	1	Unaltered Non-Rhythmic	0.895078							0.895078	0.0433894	0.0435045	0.0158345	0.00219388	0.398859	-0.48047	-1.28687	-1.46027	-0.826767	-1.02943	0.301375	0.216367	-1.23024	-1.6011	-1.00309	-0.276635	-0.845072	0.120651	0.264182	-1.50935	-0.723385	-0.355431	-0.843234	0.0425429	-2.04482	0.241314	-1.0676	-0.439079	-2.83481
ENSMUSG00000120787	Gm56659	lncRNA	predicted gene, 56659	MGI:7337232	-2.73613	-2.73613	0.06109	1.04325	0.870109	0.931706	1	Unaltered Non-Rhythmic	0.895067							0.895067	0.0549673	0.0196608	0.0290827	0.00122237	-2.20434	-2.10294	-2.49156	-3.202	-3.91168	-2.29271	-2.06259	-3.0183	-3.16762	-1.72869	-2.88505	-1.73968	-2.73883	-3.01723	-2.65376	-3.23238	-3.16722	-2.18879	-3.77483	-2.50893	-3.29507	-3.96784	-3.06932	-2.03391	-2.76271
ENSMUSG00000085705	Gm16046	lncRNA	predicted gene 16046	MGI:3802093	-2.9265	-2.9265	-0.148546	-1.10845	0.459405	0.661138	1	Unaltered Non-Rhythmic	0.894999							0.894999	0.0557148	0.020173	0.0278403	0.00127303	-2.55884	-2.23784	-3.45033	-2.08871	-2.2903	-1.85507	-3.42128	-3.04537	-2.86954	-3.70981	-1.66973	-2.91968	-3.11735	-2.35164	-4.23636	-2.52871	-2.78258	-2.81395	-3.5759	-3.35737	-3.3054	-4.13255	-2.42353	-2.9739	-3.54615
ENSMUSG00000121193	Gm33934	lncRNA	predicted gene, 33934	MGI:5593093	-1.27019	-1.27019	0.0568626	1.0402	0.69153	0.825445	1	Unaltered Non-Rhythmic	0.894979							0.894979	0.0298362	0.0408868	0.0329019	0.00139614	-1.51166	-1.6658	-1.65602	-1.27926	-0.544538	-1.47527	-1.27786	-1.15397	-0.299057	-0.543424	-0.626922	-1.58037	-2.34363	-1.39155	-0.344823	-1.24161	-1.83449	-1.28298	-1.99967	-1.12179	-1.25824	-0.750486	-1.39504	-1.07569	-1.153
ENSMUSG00000086358	Gm13270	lncRNA	predicted gene 13270	MGI:3651704	-0.905989	-0.65002	0.288055	1.22099	0.0303021	0.108126	1	Unaltered Non-Rhythmic	0.894956							0.894956	0.0210788	0.0642477	0.0181779	0.00153971	-0.266016	-0.754107	-1.12113	-1.34237	-1.34355	-1.3163	-0.667611	-1.02429	-1.40201	-0.677311	-1.57685	-0.56166	-0.706585	-0.113671	-1.28315	-1.14536	-1.28866	-0.730265	-0.749575	-1.39644	-1.61669	-0.768275	-0.0627651	-0.290933	-0.965429
ENSMUSG00000098248	Gm27222	lncRNA	predicted gene 27222	MGI:5521065	-2.88233	-2.88233	-0.0349154	-1.0245	0.876903	0.934405	1	Unaltered Non-Rhythmic	0.894829							0.894829	0.015489	0.0623998	0.0261997	0.00108211	-3.5668	-3.02892	-2.67405	-2.49822	-1.54	-2.33697	-3.60099	-2.02782	-2.29806	-3.64088	-2.61607	-3.59607	-3.35305	-3.20937	-3.65078	-2.58925	-2.71889	-2.08353	-2.26322	-3.11059	-3.71879	-1.84277	-3.61923	-1.95694	-2.75852
ENSMUSG00000098097	6530403H02Rik	lncRNA	RIKEN cDNA 6530403H02 gene	MGI:2444638	-1.8609	-1.8609	-0.214087	-1.15997	0.22652	0.435825	1	Unaltered Non-Rhythmic	0.894716							0.894716	0.0502163	0.0176268	0.0364444	0.000996187	-1.50335	-1.7454	-2.39888	-2.3097	-2.6437	-1.54629	-1.20917	-1.24073	-0.37643	-1.43638	-1.99773	-1.15103	-1.79031	-1.87861	-1.39927	-1.66282	-3.3421	-0.845769	-2.98697	-1.65638	-1.28789	-1.17622	-2.08978	-1.98244	-2.39296
ENSMUSG00000112294	Gm4129	lncRNA	predicted gene 4129	MGI:3782305	-1.48604	-1.48604	0.0315676	1.02212	0.876624	0.934405	1	Unaltered Non-Rhythmic	0.894673							0.894673	0.0578278	0.0295586	0.015968	0.00197267	-1.42675	-1.22073	-1.95258	-1.40261	-0.745273	-1.89331	-0.502247	-1.50282	-1.55049	-2.12865	-1.69957	-1.37322	-2.58362	-1.95509	-1.92032	-1.7071	-1.20985	-1.00827	-1.42774	-1.58174	-0.81673	-2.03148	-1.47439	-1.23675	-0.71837
ENSMUSG00000091575	2010016I18Rik	lncRNA	RIKEN cDNA 2010016I18 gene	MGI:1916456	-1.12665	-1.12665	-0.268478	-1.20454	0.0870564	0.22882	1	Unaltered Non-Rhythmic	0.894444							0.894444	0.0232796	0.0324895	0.0489314	0.000855653	-0.735961	-1.23627	-1.80067	-0.105503	-0.595538	-0.628401	-0.928719	-0.497272	-1.92636	-0.297934	-1.00454	-1.44766	-1.96072	-1.06834	-0.797062	0.217173	-1.87071	-0.85035	-0.968503	-0.548818	-1.51333	-2.4971	-1.11896	-0.619942	-1.14535
ENSMUSG00000120424	Gm56782	lncRNA	predicted gene, 56782	MGI:7337477	0.157293	0.157293	0.0115644	1.00805	0.925946	0.959044	1	Unaltered Non-Rhythmic	0.894237							0.894237	0.0509255	0.0243147	0.0291089	0.00141356	0.689685	-0.143713	0.15954	-0.0751429	0.258001	0.0306996	0.172362	0.193456	0.872477	-0.224536	0.387472	0.627785	0.103173	0.530053	0.177833	0.358051	-0.274219	0.0937679	0.079836	0.282328	-0.216138	-0.152865	-0.441915	0.475896	0.0644546
ENSMUSG00000097177	9330159M07Rik	lncRNA	RIKEN cDNA 9330159M07 gene	MGI:2442519	1.83534	1.83534	0.110098	1.0793	0.218322	0.424652	1	Unaltered Non-Rhythmic	0.894193							0.894193	0.017174	0.0641904	0.0232007	0.00124162	1.99891	1.81063	1.52774	2.03309	1.57571	2.01664	1.77713	1.88883	1.31407	1.45243	2.36681	2.37899	1.60985	1.76	1.36155	2.02317	1.70113	1.5434	1.69114	2.11061	1.99002	1.77138	1.66937	1.7574	1.52881
ENSMUSG00000097893	1700034P13Rik	lncRNA	RIKEN cDNA 1700034P13 gene	MGI:1920581	0.386899	0.602844	0.235811	1.17757	0.00920242	0.0445308	1	Unaltered Non-Rhythmic	0.894172							0.894172	0.0523437	0.0200809	0.0322126	0.00119067	0.031605	-0.253072	0.101766	0.287171	0.162724	-0.0050956	0.12669	0.273269	0.428127	0.558802	0.78236	0.438203	0.747872	0.966578	0.559546	0.344551	-0.149166	0.574582	0.456672	0.0889826	0.371435	1.07769	0.122319	0.273809	0.388188
ENSMUSG00000111941	Gm33263	lncRNA	predicted gene, 33263	MGI:5592422	-2.843	-1.62642	1.23861	2.35971	8.35402e-12	4.01828e-10	1	Unaltered Non-Rhythmic	0.89416							0.89416	0.0655698	0.016052	0.023037	0.00118156	-2.23409	-3.10083	-2.87509	-2.01364	-3.05836	-2.75955	-2.32766	-3.51535	-2.80135	-3.15711	-2.81491	-2.44337	-3.59124	-1.94807	-3.87548	-2.81886	-3.61245	-2.21685	-3.33791	-3.06215	-3.62531	-3.10055	-2.13759	-2.82531	-3.59262
ENSMUSG00000115317	Gm32618	lncRNA	predicted gene, 32618	MGI:5591777	-1.09258	-1.09258	0.00656847	1.00456	0.973174	0.983809	1	Unaltered Non-Rhythmic	0.894023							0.894023	0.0286608	0.0434589	0.0324297	0.0014271	-1.92409	-1.08992	-1.34537	-0.858512	-1.83113	-0.66074	-1.28364	-0.57747	-0.497873	-0.628671	-0.880268	-0.718751	-1.88852	-1.13594	-0.380496	-1.29485	-0.945301	-1.68251	-1.38293	-1.28312	-0.940735	-0.53052	-0.636697	-0.658498	-1.18713
ENSMUSG00000089902	Gm13625	lncRNA	predicted gene 13625	MGI:3709621	-2.20997	-2.20997	-0.127419	-1.09234	0.330398	0.546498	1	Unaltered Non-Rhythmic	0.894017							0.894017	0.0592354	0.028919	0.0158513	0.00197759	-1.57676	-1.26228	-2.02673	-2.48251	-2.13871	-1.7207	-2.51271	-2.39836	-2.99946	-1.57682	-2.58137	-1.12663	-2.90352	-2.13407	-1.75437	-2.24186	-1.85448	-1.75681	-2.34966	-3.54357	-2.10309	-2.50894	-2.54335	-2.25691	-2.91808
ENSMUSG00000114863	Gm48824	lncRNA	predicted gene, 48824	MGI:6098544	-2.04992	-2.04992	0.223616	1.16766	0.145855	0.323301	1	Unaltered Non-Rhythmic	0.893826							0.893826	0.0403871	0.0237669	0.0409292	0.00109113	-1.11762	-2.10646	-2.68471	-2.07575	-2.99349	-2.16082	-3.02978	-2.56541	-2.17415	-0.756541	-2.73922	-1.92216	-2.15446	-2.67021	-2.67808	-2.70152	-1.23913	-1.69794	-2.79223	-3.08417	-1.81704	-1.59497	-2.85802	-2.11091	-2.1729
ENSMUSG00000105471	A430073D23Rik	lncRNA	RIKEN cDNA A430073D23 gene	MGI:4361019	-2.56362	-2.56362	-0.0343779	-1.02412	0.942403	0.964049	1	Unaltered Non-Rhythmic	0.893599							0.893599	0.0594345	0.0286625	0.0163374	0.00196693	-3.38433	-2.88627	-2.06938	-1.71049	-3.46621	-3.43749	-2.51254	-3.62332	-1.26196	-3.44614	-3.30475	-3.35433	-3.5253	-2.43513	-0.96572	-1.28065	-1.20007	-1.12258	-2.09575	-2.63506	-3.02872	-2.64352	-2.55921	-2.08702	-3.52445
ENSMUSG00000107792	Gm43914	lncRNA	predicted gene, 43914	MGI:5690306	-1.61148	-1.61148	-0.0607499	-1.04301	0.73497	0.854864	1	Unaltered Non-Rhythmic	0.893589							0.893589	0.0302583	0.0254389	0.0498408	0.0008726	-0.741307	-0.324643	-1.99518	-1.26208	-2.17808	-0.915664	-1.614	-1.00222	-1.7543	-2.60537	-2.44577	-1.35554	-1.33248	-2.39879	-1.66732	-2.43184	-1.23951	-1.43895	-1.67649	-0.757809	-1.58819	-3.21065	-1.48632	-2.43895	-0.906932
ENSMUSG00000085604	Dhx58os	lncRNA	DEAH (Asp-Glu-Ala-His) box polypeptide 58, opposite strand	MGI:3705104	-1.91352	-1.91352	-0.124304	-1.08998	0.570272	0.747871	1	Unaltered Non-Rhythmic	0.893573							0.893573	0.0592594	0.0267916	0.0185491	0.00182711	-0.639878	-1.85156	-2.15282	-1.5556	-3.07357	0.0579874	-1.04269	-1.91457	-1.84407	-1.68877	-1.76112	-1.98111	-3.21839	-1.74661	-2.77418	-1.40585	-2.13753	-2.21422	-2.19741	-2.53278	-1.1648	-1.40402	-2.31239	-1.75098	-2.64846
ENSMUSG00000106099	Gm42664	lncRNA	predicted gene 42664	MGI:5662801	0.231694	0.231694	0.220112	1.16482	0.382046	0.594706	1	Unaltered Non-Rhythmic	0.893529							0.893529	0.0663375	0.0163863	0.0225244	0.00122251	-0.784157	0.000672509	-0.412224	0.913855	-1.24253	0.884255	0.776141	0.179777	-0.179104	1.27879	-0.242613	0.536983	0.431718	0.404741	0.702059	1.1211	-1.62294	1.3126	-0.171663	0.7644	0.378043	-0.410079	0.115047	0.64818	-0.980127
ENSMUSG00000087176	D230022J07Rik	lncRNA	RIKEN cDNA D230022J07 gene	MGI:2444095	-2.56412	-2.56412	0.199396	1.14822	0.274087	0.49046	1	Unaltered Non-Rhythmic	0.893382							0.893382	0.0168021	0.0499011	0.0389718	0.000943189	-1.92257	-2.5295	-2.97635	-3.4692	-2.86116	-1.65688	-1.87491	-2.79569	-3.53103	-2.91815	-2.94508	-1.95226	-2.14129	-3.42483	-2.93515	-2.93423	-3.45985	-1.91326	-3.04584	-2.89817	-2.37214	-3.50022	-2.48514	-2.95452	-1.6876
ENSMUSG00000102840	Gm38037	lncRNA	predicted gene, 38037	MGI:5611265	-2.26149	-2.02478	0.218388	1.16343	0.0476253	0.153458	1	Unaltered Non-Rhythmic	0.893336							0.893336	0.0223968	0.037762	0.0455464	0.000959077	-1.85743	-2.9178	-2.73896	-2.92491	-1.84308	-1.66618	-2.43773	-3.0287	-2.40832	-2.51416	-2.75336	-2.07208	-2.22611	-1.43578	-1.52779	-2.77068	-2.92389	-2.03678	-2.1939	-1.61757	-2.63757	-2.10882	-1.76518	-2.73658	-1.99137
ENSMUSG00000086539	Gm16759	lncRNA	predicted gene, 16759	MGI:4439683	-2.15033	-2.15033	0.049307	1.03477	0.742638	0.857357	1	Unaltered Non-Rhythmic	0.892738							0.892738	0.0471236	0.0203969	0.0386516	0.00109012	-2.39844	-2.16558	-2.33032	-2.44654	-2.06157	-2.82734	-1.3918	-1.15696	-1.79343	-2.86559	-1.49453	-2.82105	-1.89998	-2.51407	-2.00896	-0.485863	-2.43145	-3.39122	-1.68781	-1.5928	-2.8883	-2.82749	-1.32991	-1.48531	-2.18719
ENSMUSG00000121116	Gm57229	lncRNA	predicted gene, 57229	MGI:7338371	-1.15111	-1.15111	0.180999	1.13367	0.135692	0.307597	1	Unaltered Non-Rhythmic	0.892563							0.892563	0.0222611	0.0435993	0.0404726	0.00110362	-0.758247	-2.50765	-1.11918	-0.970634	-1.0562	-2.43851	-0.418292	-1.59435	-0.640079	-1.1789	-0.816432	-1.31025	-1.00829	-1.29521	-0.500503	-1.08003	-1.39909	-1.25736	-1.13833	-1.85021	-1.59176	-0.950714	-0.588478	-2.10771	-1.04302
ENSMUSG00000120681	2610029K11Rik	lncRNA	RIKEN cDNA 2610029K11 gene	MGI:1916500	1.4633	1.6501	0.173673	1.12793	0.00108318	0.00829463	1	Unaltered Non-Rhythmic	0.892219							0.892219	0.0243056	0.0446212	0.0376159	0.00123824	1.51607	1.51777	1.46589	1.26376	1.19374	1.98971	1.58602	1.21797	1.36123	1.39803	1.52201	1.47143	1.48229	1.78336	1.55182	1.46195	1.20069	1.18752	1.71931	1.33496	1.74507	1.40331	1.66297	1.512	1.30928
ENSMUSG00000121399	NA(11)	lncRNA	novel transcript		-0.964331	-0.964331	-0.160257	-1.11749	0.427746	0.633844	1	Unaltered Non-Rhythmic	0.892168							0.892168	0.0199436	0.047506	0.0393082	0.0010744	-2.15195	-1.77409	0.053083	-0.904539	-2.57941	0.174275	-1.39285	-0.673807	-0.345524	-0.632481	-2.28493	-0.846688	0.319649	-0.975221	-0.477354	-1.41011	-0.699244	-0.493107	-0.272249	0.132428	-2.13757	-1.75904	-2.4475	-1.11663	-0.159764
ENSMUSG00000109021	Gm44812	lncRNA	predicted gene 44812	MGI:5753388	-0.872776	-0.872776	0.093392	1.06688	0.460185	0.661138	1	Unaltered Non-Rhythmic	0.892146							0.892146	0.0614089	0.0150041	0.0304081	0.00103323	-0.411837	-1.17018	-0.74958	-0.257425	-1.59008	-0.651567	-2.23834	-0.568927	-1.12913	-0.778563	-0.24879	-0.415448	0.0687641	-0.784716	-1.24737	-1.24697	-0.642018	-1.08871	-0.660749	-0.540046	-0.9551	-1.60277	-1.81478	-1.06622	-0.896752
ENSMUSG00000097828	6430562O15Rik	lncRNA	RIKEN cDNA 6430562O15 gene	MGI:2444982	-0.620871	-0.620871	0.00942063	1.00655	0.805584	0.890363	1	Unaltered Non-Rhythmic	0.89202							0.89202	0.0394068	0.0424654	0.0241649	0.00194339	-1.15869	-0.976964	-0.845626	-2.10615	-0.0261059	-0.196206	-1.42328	-0.720949	0.227088	-1.15332	-0.679096	-0.232315	-0.603437	-1.12831	0.0623275	-0.652542	-0.368162	-0.710561	-0.235489	-0.238371	-0.430589	-1.1311	-0.477223	-0.866107	-1.04829
ENSMUSG00000121342	NA(12)	lncRNA	novel transcript		-2.7836	-3.19228	-0.409677	-1.32839	0.0102071	0.0484181	1	Unaltered Non-Rhythmic	0.89201							0.89201	0.0312749	0.0458319	0.0292298	0.00165389	-3.53268	-2.94561	-1.46042	-2.90086	-3.52566	-1.16822	-3.52146	-2.47829	-2.51015	-2.37455	-2.88579	-3.5193	-2.932	-2.17262	-2.89	-2.90158	-2.90295	-2.50123	-2.6915	-2.14615	-2.9033	-2.90427	-3.52382	-2.45867	-3.52311
ENSMUSG00000112489	9230116L04Rik	lncRNA	RIKEN cDNA 9230116L04 gene	MGI:2447826	-2.66835	-2.0529	0.603229	1.51911	4.35324e-05	0.00049566	1	Unaltered Non-Rhythmic	0.891661							0.891661	0.0380343	0.0235675	0.0457167	0.00102026	-2.80064	-2.88193	-2.29192	-2.12592	-2.06109	-1.81703	-3.43651	-2.51955	-2.78612	-3.43064	-3.35198	-2.3782	-2.17227	-2.21605	-2.74265	-2.73526	-1.61579	-3.3663	-2.66313	-3.44374	-2.9171	-2.0639	-3.38955	-3.34348	-3.48739
ENSMUSG00000120881	Gm56664	lncRNA	predicted gene, 56664	MGI:7337242	-0.967726	-0.967726	0.290314	1.22291	0.0607112	0.179049	1	Unaltered Non-Rhythmic	0.891623							0.891623	0.0186619	0.0628374	0.0255478	0.0013301	-0.352375	-1.00981	-0.876016	-0.913828	-0.847166	-1.74798	-1.55862	-1.02405	-2.03825	-0.958727	-0.392655	-1.82474	-1.24695	-0.620271	-0.601122	-1.72674	-3.40173	-0.41391	-0.786863	-0.55863	-0.29948	-0.634973	-1.32273	-1.14107	-0.867537
ENSMUSG00000098066	Gm26944	lncRNA	predicted gene, 26944	MGI:5504059	-0.681235	-0.681235	-0.0229569	-1.01604	0.766864	0.873251	1	Unaltered Non-Rhythmic	0.891512							0.891512	0.0189167	0.065857	0.022299	0.00141475	0.0281897	-0.0256764	-1.04586	-0.733432	-0.8039	-0.754118	-0.533212	-1.05095	-0.681429	-1.34993	-0.203109	-0.520198	-0.29672	-0.280025	-0.458743	-0.0519828	-0.935627	-1.4782	-0.845587	-0.533508	-1.05829	-0.104089	-1.8711	-0.552272	-0.416845
ENSMUSG00000097793	Gm17259	lncRNA	predicted gene, 17259	MGI:4936893	0.407226	0.64217	0.251109	1.19012	0.0189147	0.0772322	1	Unaltered Non-Rhythmic	0.891466							0.891466	0.0350608	0.0547058	0.0165311	0.00223645	-0.0338889	0.740713	0.498025	0.794109	-0.371525	0.934357	0.130136	0.491394	0.350742	1.00096	0.645631	0.513344	-0.0492208	0.87685	0.137928	0.67577	-0.0350603	0.875895	0.181885	0.625718	0.507662	0.0267808	0.692188	0.581874	0.521332
ENSMUSG00000116551	Gm41517	lncRNA	predicted gene, 41517	MGI:5624402	-1.11284	-1.11284	-0.0497592	-1.03509	0.569838	0.747871	1	Unaltered Non-Rhythmic	0.891456							0.891456	0.0642669	0.0171949	0.0258331	0.00124873	-0.981234	-2.17526	-1.1635	-1.06721	-0.756124	-0.803057	-0.95001	-0.972698	-1.12742	-1.29609	-0.521158	-1.69764	-1.83101	-0.932679	-1.62542	-1.25223	-1.54528	-1.863	-0.568395	-0.711663	-0.805826	-0.930818	-0.822503	-0.984538	-1.63956
ENSMUSG00000108617	Gm31749	lncRNA	predicted gene, 31749	MGI:5590908	-1.98105	-1.98105	0.0757746	1.05393	0.678063	0.81551	1	Unaltered Non-Rhythmic	0.891281							0.891281	0.0154009	0.056113	0.0362339	0.000971197	-0.948003	-1.319	-2.32978	-0.665552	-1.90285	-2.71944	-2.44688	-2.27928	-2.2762	-2.29724	-2.31941	-2.07637	-2.04337	-2.05803	-1.45883	-2.8709	-1.96162	-1.5164	-1.60165	-1.74433	-1.16101	-1.60688	-1.32128	-2.34574	-2.46903
ENSMUSG00000120342	Gm57287	lncRNA	predicted gene, 57287	MGI:7338487	-2.53847	-2.53847	0.069302	1.04921	0.675909	0.814692	1	Unaltered Non-Rhythmic	0.89125							0.89125	0.0668725	0.0158547	0.0248293	0.00119361	-2.73275	-2.33141	-2.4694	-2.5535	-2.56471	-2.67163	-2.2753	-1.62634	-1.71585	-2.67868	-2.40833	-1.7072	-2.54841	-2.48635	-2.74797	-2.73884	-2.94827	-3.77353	-3.91343	-2.26021	-1.94476	-2.61196	-3.72835	-1.72426	-1.9945
ENSMUSG00000086342	Gm12932	lncRNA	predicted gene 12932	MGI:3651151	-2.90765	-2.57121	0.307458	1.23753	0.0395772	0.130926	1	Unaltered Non-Rhythmic	0.890885							0.890885	0.0220664	0.0523442	0.0333858	0.0013189	-2.96969	-3.21288	-2.12777	-2.24586	-2.22399	-2.21414	-3.78964	-3.02787	-3.27979	-2.96057	-3.16251	-3.11888	-3.86032	-3.89375	-3.26554	-2.19269	-1.82143	-2.48391	-2.83222	-2.12257	-3.01128	-3.84893	-2.74618	-3.75391	-2.8872
ENSMUSG00000109244	Gm44751	lncRNA	predicted gene 44751	MGI:5753327	-0.105158	-0.105158	0.201224	1.14967	0.0987536	0.248174	1	Unaltered Non-Rhythmic	0.890863							0.890863	0.0157898	0.054034	0.0383528	0.000960306	-0.783763	0.265259	0.140311	-0.45346	-0.87585	0.381232	0.132616	0.117865	0.470119	-0.516701	-0.482816	0.187703	-0.899523	-1.68081	0.00733234	0.267617	-0.114957	0.578294	-0.0672898	0.01689	-0.579861	0.264917	-0.190966	-0.781286	-0.449564
ENSMUSG00000086533	Mypopos	lncRNA	Myb-related transcription factor, partner of profilin, opposite strand	MGI:3826523	-0.748913	-0.748913	-0.0556756	-1.03935	0.607156	0.774237	1	Unaltered Non-Rhythmic	0.890748							0.890748	0.0478559	0.0349444	0.0245082	0.00194345	-0.451631	-0.7122	-0.493547	-0.615812	-2.18921	-0.19995	-0.192361	-0.800077	-1.00761	-0.179883	-0.286919	-0.494462	0.199099	-0.73528	-1.11039	-0.546085	-1.16906	-1.4044	-1.09916	-0.112652	-0.495187	-0.613046	-1.06445	-0.0715699	-2.25627
ENSMUSG00000109478	Gm39078	lncRNA	predicted gene, 39078	MGI:5621963	-1.14576	-1.49003	-0.351833	-1.27618	0.00053135	0.00463006	1	Unaltered Non-Rhythmic	0.890724							0.890724	0.0218641	0.0513456	0.0347854	0.00128127	-1.30129	-1.45254	-1.05069	-1.10522	-0.929083	-1.30554	-0.712822	-1.03422	-0.665237	-1.65594	-1.16611	-0.731641	-1.2844	-1.04059	-0.621794	-0.922316	-1.7397	-1.21506	-1.40518	-1.51752	-0.481054	-1.36655	-0.909066	-1.15272	-1.4693
ENSMUSG00000085196	Gm14963	lncRNA	predicted gene 14963	MGI:3705162	-1.63155	-1.27312	0.354857	1.27886	0.0162951	0.0702324	1	Unaltered Non-Rhythmic	0.890717							0.890717	0.0520338	0.0198555	0.0362189	0.00117448	-1.28037	-1.52349	-1.80302	-1.87443	-1.8204	-1.64069	-1.61829	-1.47984	-0.840885	-2.17875	-1.78533	-2.86825	-1.0406	-1.1995	-1.20894	-1.19427	-2.87671	-3.45028	-1.01611	-1.84646	-1.49425	-1.83694	-1.37918	-2.04982	-1.2116
ENSMUSG00000092534	Pagr1b	lncRNA	PAXIP1 associated glutamate rich protein 1B	MGI:5141883	-2.07658	-2.07658	0.0355496	1.02495	0.908354	0.953229	1	Unaltered Non-Rhythmic	0.890679							0.890679	0.0331725	0.0237849	0.0514667	0.000897358	-3.21224	-3.34986	-3.18574	-3.3642	-1.61571	-3.23688	-0.888046	-0.674681	-1.67659	-0.275446	-0.676256	-3.2849	-1.17444	-1.69558	-1.38948	-0.543494	-3.36902	-3.21382	-3.20467	-1.5013	-3.28585	-0.699515	-3.26065	-3.20643	-3.38559
ENSMUSG00000073067	9130019P16Rik	lncRNA	RIKEN cDNA 9130019P16 gene	MGI:1918824	-2.46838	-2.46838	0.16459	1.12085	0.330842	0.546856	1	Unaltered Non-Rhythmic	0.890671							0.890671	0.019137	0.0524547	0.0365974	0.00113947	-2.38476	-2.46464	-2.40763	-2.06674	-2.78658	-2.77658	-3.43314	-2.76316	-2.07036	-2.10312	-2.81607	-2.12059	-2.09522	-3.39962	-2.8002	-2.80185	-1.76853	-2.38456	-2.47234	-1.38896	-3.28583	-2.0502	-2.81246	-2.38803	-2.84327
ENSMUSG00000087026	A230103J11Rik	lncRNA	RIKEN cDNA A230103J11 gene	MGI:2444082	-1.48853	-1.48853	0.0362853	1.02547	0.792939	0.884106	1	Unaltered Non-Rhythmic	0.890564							0.890564	0.0309327	0.030626	0.0467937	0.00108327	-0.799778	-1.4108	-1.97489	-0.983241	-1.43607	-0.765251	-0.716019	-1.66263	-1.69766	-0.527769	-1.08064	-1.7814	-1.34773	-2.34534	-3.29838	-1.92605	-1.09757	-1.67966	-2.07893	-1.74429	-0.970566	-1.10215	-1.68615	-1.68618	-0.478404
ENSMUSG00000120199	Gm57202	lncRNA	predicted gene, 57202	MGI:7338317	-1.44241	-1.15092	0.298253	1.22965	0.0473321	0.152797	1	Unaltered Non-Rhythmic	0.890466							0.890466	0.0261771	0.0501079	0.0317407	0.00150839	-2.174	-0.641957	-2.4986	-1.28118	-1.23419	-1.00675	-1.64323	-1.61314	-1.67736	-0.724742	-2.13799	-2.18673	-1.67669	-0.673505	-0.536402	-0.731434	-1.09271	-1.29074	-1.16551	-1.27639	-1.26497	-1.43974	-2.4612	-2.14005	-1.51631
ENSMUSG00000103200	Gm37328	lncRNA	predicted gene, 37328	MGI:5610556	-2.76763	-2.76763	-0.0454643	-1.03202	0.711113	0.838942	1	Unaltered Non-Rhythmic	0.890311							0.890311	0.0637153	0.0148407	0.0300709	0.00106208	-2.06348	-2.61481	-2.26991	-3.58939	-1.94831	-3.05908	-2.558	-2.25406	-3.63587	-2.33282	-2.24208	-2.58797	-2.26651	-2.99389	-2.60514	-3.02225	-3.59028	-2.60151	-3.59896	-2.54716	-3.08466	-2.56902	-3.61763	-3.63068	-2.29224
ENSMUSG00000097994	Gm26982	lncRNA	predicted gene, 26982	MGI:5504097	0.939285	0.939285	0.00718316	1.00499	0.873205	0.93253	1	Unaltered Non-Rhythmic	0.890202							0.890202	0.0543391	0.0370836	0.0160166	0.00235875	0.663635	0.816884	1.60843	1.18471	0.698958	1.18126	0.927105	0.774776	0.723972	0.552054	0.874277	1.05448	0.588156	0.735968	0.784913	0.90967	0.579968	1.39843	0.706334	1.28166	1.1327	0.668108	1.23265	1.14958	1.2754
ENSMUSG00000097777	Gm16794	lncRNA	predicted gene, 16794	MGI:4439718	0.0314941	0.0314941	0.0808668	1.05765	0.520266	0.712542	1	Unaltered Non-Rhythmic	0.889913							0.889913	0.0485012	0.0402993	0.0189987	0.00228822	0.0383871	0.466404	-0.678828	0.064053	-0.868697	0.361929	0.0558142	-0.46607	0.517281	0.797084	0.10521	0.11362	0.0181461	0.284173	-0.101011	-0.102076	-1.22239	-0.312719	-1.24127	-0.200353	0.360141	0.299131	0.366164	0.529032	-0.171032
ENSMUSG00000117450	4933424G05Rik	lncRNA	RIKEN cDNA 4933424G05 gene	MGI:1921706	-2.65373	-2.65373	0.226132	1.1697	0.132409	0.302344	1	Unaltered Non-Rhythmic	0.889754							0.889754	0.0211415	0.0387137	0.0494601	0.000930607	-3.48799	-2.51592	-2.96083	-3.4526	-3.46448	-3.45392	-1.43983	-2.77209	-2.49379	-2.89714	-3.55272	-2.20504	-2.4458	-2.83033	-1.46408	-2.48276	-2.83085	-2.49181	-3.66785	-3.49431	-2.01405	-2.87263	-2.90208	-2.17094	-2.87338
ENSMUSG00000113427	Gm46378	lncRNA	predicted gene, 46378	MGI:5826015	-1.97959	-1.97959	-0.0688243	-1.04886	0.524909	0.716653	1	Unaltered Non-Rhythmic	0.889625							0.889625	0.0589461	0.015638	0.0347518	0.00103877	-2.16716	-1.71958	-1.55914	-2.41413	-1.79629	-2.10658	-1.26964	-1.47732	-2.50891	-1.49433	-2.96441	-1.96723	-2.09994	-2.37676	-1.68488	-2.94363	-2.04959	-1.69285	-2.09445	-2.13171	-1.94155	-1.42471	-1.46241	-2.5463	-1.45565
ENSMUSG00000119984	Gm35612	lncRNA	predicted gene, 35612	MGI:5594771	-1.41311	-1.41311	0.163351	1.11989	0.334418	0.549694	1	Unaltered Non-Rhythmic	0.889618							0.889618	0.0432425	0.036098	0.0292287	0.0018132	-1.34556	-0.224908	-0.978027	-2.81865	-0.991829	-1.7529	-2.04826	-0.801226	-1.16934	-1.82863	-1.2831	-1.38554	-0.973908	-1.13338	-1.48311	-0.265813	-0.765919	-1.997	-2.34184	-1.36988	-2.34446	-1.34087	-2.33174	-0.813079	-1.65468
ENSMUSG00000085665	Gm12059	lncRNA	predicted gene 12059	MGI:3649372	-0.585679	-0.585679	0.215704	1.16127	0.103578	0.255675	1	Unaltered Non-Rhythmic	0.889611							0.889611	0.0314806	0.0365964	0.040986	0.00132559	-0.793803	-0.0370811	-0.701892	-1.42747	-0.762627	-2.39198	-0.790659	-0.145864	-0.897473	-0.295191	-0.1791	-0.68086	-0.479126	-0.516727	-0.483459	-0.367723	-0.81163	0.084609	-0.536655	-0.573624	-0.375072	-0.778037	-1.3157	-1.9674	-0.195177
ENSMUSG00000085125	Gm16070	lncRNA	predicted gene 16070	MGI:3801761	-2.13564	-2.13564	-0.00184418	-1.00128	0.971848	0.983296	1	Unaltered Non-Rhythmic	0.889563							0.889563	0.0208545	0.0390384	0.0496182	0.000925557	-3.29718	-2.82686	-2.26184	-1.55735	-1.48378	-1.70576	-2.77239	-3.40057	-2.29859	-1.78971	-1.05421	-2.02546	-2.41091	-1.85747	-1.65137	-3.30134	-2.78244	-1.08177	-2.28046	-2.03059	-1.99008	-1.13368	-2.28626	-1.91906	-2.43132
ENSMUSG00000087530	Gm15533	lncRNA	predicted gene 15533	MGI:3782982	-2.58264	-2.15982	0.412018	1.33055	0.00405872	0.0237499	1	Unaltered Non-Rhythmic	0.889105							0.889105	0.0599652	0.0163481	0.0334737	0.00110777	-2.39789	-2.48319	-2.31183	-2.87716	-2.40004	-3.42651	-2.83584	-1.92542	-2.37905	-1.88763	-1.70812	-2.81033	-2.90825	-1.53896	-2.75954	-2.75224	-2.11283	-2.77225	-3.31276	-1.81851	-3.50365	-2.82926	-2.34885	-2.73616	-2.9217
ENSMUSG00000093629	Prox2os	lncRNA	prospero homeobox 2 opposite strand	MGI:5011542	-0.957842	-0.688761	0.247985	1.18755	0.03676	0.124694	1	Unaltered Non-Rhythmic	0.889017							0.889017	0.0171309	0.0710336	0.021439	0.00137951	-1.33832	-0.985595	-1.5316	-0.446907	-0.132606	-1.22233	-1.28901	-1.20384	-1.45435	-0.27156	-1.0096	-0.421247	-1.27377	-0.263535	-1.8113	-1.36507	-0.709411	-0.936147	-1.59877	-0.361282	-1.28387	-0.458366	-1.05919	-0.49451	-1.1707
ENSMUSG00000109408	A930037H05Rik	lncRNA	RIKEN cDNA A930037H05 gene	MGI:1925689	0.420958	0.631332	0.214808	1.16055	0.0158452	0.06858	1	Unaltered Non-Rhythmic	0.88881							0.88881	0.0578148	0.0306005	0.0207146	0.00205957	0.701693	0.905936	0.596909	0.579617	0.262681	0.0859575	0.884409	0.0556974	0.570431	0.862695	0.240233	-0.438537	0.234451	1.00302	0.336426	0.468487	0.568365	0.550517	0.186913	0.769811	0.669375	-0.0744254	0.128693	-0.0892148	0.132726
ENSMUSG00000108456	4732496C06Rik	lncRNA	RIKEN cDNA 4732496C06 gene	MGI:2442534	-0.221328	-0.221328	-0.182375	-1.13475	0.16878	0.357635	1	Unaltered Non-Rhythmic	0.888759							0.888759	0.0659422	0.015116	0.0290603	0.0011227	0.671484	0.168799	0.11649	0.667202	-0.474633	0.313743	-0.349969	0.482109	0.0539545	-0.359869	0.043645	0.16355	-0.81457	0.161621	-0.345844	-0.700047	-0.283745	-1.75674	-0.119521	-0.186007	0.233967	0.414287	-0.495225	0.383447	0.226091
ENSMUSG00000108267	Gm44190	lncRNA	predicted gene, 44190	MGI:5690582	-3.13307	-3.13307	0.321472	1.2496	0.0789933	0.212921	1	Unaltered Non-Rhythmic	0.888645							0.888645	0.0503978	0.0179193	0.042013	0.00102439	-4.12432	-3.83686	-2.49905	-1.79452	-3.90324	-4.09048	-2.01619	-3.7792	-3.47603	-2.43429	-4.09497	-2.60811	-3.20233	-2.72092	-2.76951	-2.46914	-3.81979	-2.7332	-3.4219	-3.22223	-3.05664	-3.92609	-4.00465	-3.47029	-3.78586
ENSMUSG00000120458	Gm33667	lncRNA	predicted gene, 33667	MGI:5592826	-1.84792	-2.17489	-0.325179	-1.25282	0.0104821	0.0494285	1	Unaltered Non-Rhythmic	0.888579							0.888579	0.0353765	0.0528298	0.0210293	0.00218537	-1.57719	-2.09331	-1.67889	-2.29608	-2.28327	-2.73545	-2.02077	-2.30223	-1.37593	-2.15115	-2.66788	-1.84448	-2.05076	-1.30335	-1.21963	-1.66137	-0.57383	-2.69562	-1.41933	-2.27062	-1.76625	-2.3075	-2.31048	-1.63273	-1.50063
ENSMUSG00000107143	Gm6598	lncRNA	predicted gene 6598	MGI:3646314	0.109778	0.109778	0.190952	1.14152	0.123452	0.289096	1	Unaltered Non-Rhythmic	0.888526							0.888526	0.0466961	0.0417791	0.0207105	0.00228806	0.8117	-0.351717	0.124916	0.303954	0.112357	0.151673	-0.0569981	-0.0385716	0.21355	0.0874946	-0.254657	-0.215222	-0.0214544	0.120763	0.688537	-0.12704	-0.476532	-0.702573	-0.105023	-0.253025	-0.500979	-0.181039	0.588536	-0.002216	0.598081
ENSMUSG00000120069	A330032P22Rik	lncRNA	RIKEN cDNA A330032P22 gene	MGI:3045270	-0.847827	-0.847827	0.0550425	1.03889	0.71058	0.838942	1	Unaltered Non-Rhythmic	0.888082							0.888082	0.0703809	0.0185011	0.0215517	0.00148385	-1.08475	-0.2491	-1.08488	-0.14133	-1.66858	-1.91272	-0.979185	-0.0262538	-1.68706	-0.637724	-0.764273	-1.02431	-0.902564	-0.569957	-1.0442	-1.04125	-0.366288	-0.327391	-0.227536	-0.406375	-1.01077	-0.809212	-0.656059	-0.907635	-0.936706
ENSMUSG00000103436	Gm36995	lncRNA	predicted gene, 36995	MGI:5610223	1.36264	1.53559	0.166808	1.12257	0.0273873	0.100546	1	Unaltered Non-Rhythmic	0.888075							0.888075	0.0614293	0.0151678	0.034277	0.00105043	1.73257	1.60377	1.3116	1.88002	1.70355	0.715049	1.43652	1.68805	1.14056	1.1581	1.80443	1.48696	0.972	1.39483	1.06275	1.25432	1.11932	1.43637	1.00225	1.39248	1.61079	1.50284	0.903272	1.23943	1.61274
ENSMUSG00000085415	Selenok-ps1	lncRNA	selenoprotein K, pseudogene 1	MGI:3649370	-3.15444	-3.15444	-0.0193104	-1.01347	0.874087	0.932644	1	Unaltered Non-Rhythmic	0.887752							0.887752	0.0298133	0.0612055	0.0191015	0.00212735	-3.84106	-3.12565	-3.7881	-3.70868	-3.1201	-3.25501	-3.70652	-3.14865	-1.96472	-3.21593	-3.15648	-3.70915	-3.69574	-3.10248	-3.82224	-3.80747	-1.84967	-2.76208	-2.61466	-2.31825	-3.33192	-3.74049	-3.13246	-3.7717	-2.72283
ENSMUSG00000100454	Gm28901	lncRNA	predicted gene 28901	MGI:5579607	-1.71818	-1.71818	0.147052	1.1073	0.431395	0.636897	1	Unaltered Non-Rhythmic	0.887666							0.887666	0.0228747	0.0361127	0.0524037	0.000943024	-0.509768	-2.47654	-1.21356	-1.64638	-2.00054	-1.87217	-2.31406	-1.35053	-2.30134	-2.06417	-1.53752	-2.47174	-3.27179	-1.5474	-2.01793	-1.33129	-1.76586	-1.82444	-0.233667	-1.92922	-1.34164	-1.43591	-2.31397	-2.57219	-2.0593
ENSMUSG00000101450	Gm28941	lncRNA	predicted gene 28941	MGI:5579647	-1.75799	-1.75799	-0.0392581	-1.02759	0.672424	0.812814	1	Unaltered Non-Rhythmic	0.887324							0.887324	0.0391969	0.0345761	0.0373314	0.00157147	-2.10604	-2.03532	-1.55668	-1.27756	-1.88574	-1.98482	-1.38654	-2.20191	-1.91044	-1.2956	-2.81195	-2.17835	-2.43384	-1.99753	-1.29083	-0.491917	-2.40782	-1.04053	-2.78896	-1.37601	-0.90091	-1.37635	-2.09386	-1.105	-1.46979
ENSMUSG00000086105	Gm11636	lncRNA	predicted gene 11636	MGI:3649522	-2.55726	-2.55726	0.0350295	1.02458	0.909852	0.954082	1	Unaltered Non-Rhythmic	0.88715							0.88715	0.0334303	0.0381485	0.0397951	0.00147623	-3.16126	-2.3335	-1.44425	-2.22877	-3.23055	-2.10585	-2.68714	-2.52287	-1.88668	-2.21566	-2.23544	-2.75572	-2.25299	-3.22593	-2.61181	-3.24841	-3.23281	-3.24789	-2.90114	-1.4632	-2.91318	-3.2527	-2.66428	-1.92115	-2.27354
ENSMUSG00000086889	Phf2os1	lncRNA	PHD finger protein 2, opposite strand 1	MGI:3645592	-2.2976	-2.03646	0.268022	1.20416	0.0493481	0.156683	1	Unaltered Non-Rhythmic	0.886975							0.886975	0.0558822	0.0390319	0.0155392	0.0025717	-1.92184	-1.63396	-2.15476	-1.42208	-3.37901	-2.40568	-1.89662	-2.56892	-1.82352	-2.32631	-2.78498	-1.98616	-3.29153	-2.23453	-1.85611	-2.33784	-2.277	-2.82889	-1.7899	-2.53287	-3.26022	-2.64909	-2.20251	-2.5041	-2.32538
ENSMUSG00000102590	Mannr	lncRNA	Mecom adjacent non-protein coding RNA	MGI:5564803	-2.19423	-2.19423	0.159632	1.117	0.407387	0.618146	1	Unaltered Non-Rhythmic	0.886954							0.886954	0.0227579	0.035937	0.0534173	0.000934215	-2.01948	-2.84532	-2.80744	-2.03678	-2.32078	-2.31113	-3.40725	-1.12138	-1.54577	-1.22623	-1.74932	-2.84245	-1.58145	-2.79143	-2.33424	-2.33517	-2.33496	-2.35088	-2.90183	-2.81041	-2.22353	-3.38684	-2.78381	-1.75656	-1.42072
ENSMUSG00000119961	B430105G09Rik	lncRNA	RIKEN cDNA B430105G09 gene	MGI:2445016	-1.42677	-1.12517	0.278315	1.21278	0.0173225	0.0725794	1	Unaltered Non-Rhythmic	0.886936							0.886936	0.0682908	0.0198033	0.023422	0.00154842	-2.26998	-1.15682	-2.08794	-1.26963	-1.35813	-1.17161	-0.919989	-0.409008	-1.71818	-1.65674	-1.59566	-1.0091	-1.18836	-1.38263	-1.6591	-0.616725	-1.40894	-1.29734	-0.872511	-1.69689	-1.5357	-2.54511	-1.27179	-2.83762	-0.685266
ENSMUSG00000085786	Gm15987	lncRNA	predicted gene 15987	MGI:3801849	-2.17284	-2.44067	-0.261523	-1.19874	0.0376842	0.126701	1	Unaltered Non-Rhythmic	0.886896							0.886896	0.0323017	0.052445	0.0263809	0.0019765	-2.35694	-1.87559	-2.37026	-2.38292	-2.77183	-1.52334	-2.80845	-2.01907	-3.38576	-2.8078	-2.34872	-1.83102	-1.24256	-2.82274	-1.73823	-2.33609	-1.76012	-2.02428	-2.09552	-2.39189	-2.2828	-2.36179	-2.78659	-1.74858	-2.11377
ENSMUSG00000086448	9330162012Rik	lncRNA	cDNA RIKEN 9330162012 gene	MGI:3604449	0.646434	0.646434	0.10056	1.07219	0.204504	0.407821	1	Unaltered Non-Rhythmic	0.886828							0.886828	0.0550985	0.0164916	0.0405522	0.00102968	0.877866	0.659611	1.12754	0.667566	0.567849	0.472786	0.989086	0.685217	0.556331	0.997621	0.483483	0.34325	0.178755	0.733296	0.653054	0.445373	0.654231	0.469887	1.00946	0.769138	0.75726	0.280478	-0.171323	0.733398	0.747826
ENSMUSG00000089998	Phtf1os	lncRNA	putative homeodomain transcription factor 1, opposite strand	MGI:3698050	-0.76072	-0.76072	-0.0291267	-1.02039	0.633221	0.791115	1	Unaltered Non-Rhythmic	0.886707							0.886707	0.0175266	0.0672101	0.0272162	0.00134029	-0.278887	-1.00813	-0.972278	-0.610143	-0.295352	-0.144158	-1.26789	-0.00508682	-0.955526	-1.35369	-0.952592	-0.211613	-1.06565	-0.851995	-0.475091	-0.824287	-0.643139	-0.969497	-0.719548	-0.0996169	-1.49872	-1.44033	-1.68403	-0.604956	0.234817
ENSMUSG00000096977	Gm10827	lncRNA	predicted gene 10827	MGI:3642321	-2.94076	-2.94076	0.16715	1.12284	0.332774	0.548541	1	Unaltered Non-Rhythmic	0.886693							0.886693	0.0467651	0.0182595	0.0473111	0.00097106	-3.39169	-2.78878	-2.61155	-3.1547	-2.75761	-2.94491	-3.17847	-2.70957	-2.59415	-3.30661	-2.28936	-3.24388	-3.72306	-1.8781	-2.34693	-3.97523	-2.71066	-2.91915	-3.27919	-2.38992	-2.94174	-3.8279	-3.26329	-3.32467	-3.15704
ENSMUSG00000087165	2010001A14Rik	lncRNA	RIKEN cDNA 2010001A14 gene	MGI:1923766	2.23753	2.23753	-0.0073004	-1.00507	0.805472	0.890363	1	Unaltered Non-Rhythmic	0.886492							0.886492	0.0481712	0.0197991	0.0444492	0.00108866	2.34877	2.48227	2.20668	2.32271	2.16875	2.42403	2.25594	2.07715	2.36706	2.1689	2.03425	2.33022	1.87134	2.52373	2.32928	2.41037	2.50938	2.45479	2.25993	2.54345	1.99201	2.34813	2.04722	2.30811	2.01979
ENSMUSG00000097797	Gm26901	lncRNA	predicted gene, 26901	MGI:5477395	-0.884176	-0.884176	0.195951	1.14548	0.214314	0.419775	1	Unaltered Non-Rhythmic	0.886402							0.886402	0.0548631	0.0177968	0.0398269	0.00111075	-1.5896	-0.242765	-0.340658	-0.338479	-0.981246	-1.5696	-0.579654	-1.53	-0.357376	-0.468563	-1.0877	-0.925331	-0.679916	-0.888769	-2.63805	-1.02103	-1.90582	-1.06608	-1.13084	-0.796699	-0.615779	-0.637479	-0.941651	-0.876717	-1.44131
ENSMUSG00000086291	Gm15513	lncRNA	predicted gene 15513	MGI:3782961	-2.19512	-2.19512	0.214206	1.16007	0.225402	0.434717	1	Unaltered Non-Rhythmic	0.886339							0.886339	0.0408296	0.0235631	0.0481649	0.0011032	-2.05656	-2.4555	-2.88777	-3.3801	-1.49975	-2.32855	-2.81963	-2.67194	-1.3971	-2.80417	-2.0874	-1.1452	-3.36971	-2.02682	-2.82312	-2.82948	-2.32677	-2.40684	-1.98535	-1.21317	-2.17593	-0.759032	-2.82988	-1.83071	-2.0794
ENSMUSG00000120660	Gm57096	lncRNA	predicted gene, 57096	MGI:7338105	-1.63515	-1.03603	0.607218	1.52332	0.000324975	0.00306496	1	Unaltered Non-Rhythmic	0.885883							0.885883	0.0659382	0.0300429	0.0158157	0.00231996	-1.41614	-1.80202	-0.650745	-2.30151	-1.64226	-0.871362	-1.48031	-1.43213	-1.66267	-1.30335	-1.04128	-1.52847	-1.16587	-3.32871	-3.25779	-1.01958	-1.67659	-3.27611	-1.76332	-1.30441	-1.79661	-1.44545	-1.92446	-1.9167	-1.04742
ENSMUSG00000109877	Gm45609	lncRNA	predicted gene 45609	MGI:5791445	-1.96524	-2.7118	-0.714102	-1.64046	4.84377e-06	7.41992e-05	1	Unaltered Non-Rhythmic	0.885847							0.885847	0.0210362	0.0457299	0.046286	0.00110091	-2.23258	-2.54409	-2.09669	-2.84423	-1.39736	-2.47202	-1.30709	-2.66522	-1.24945	-1.52972	-1.27479	-2.63112	-1.61216	-1.35064	-1.77693	-1.25166	-1.18965	-3.63954	-2.25597	-1.89768	-1.90589	-2.90961	-1.9577	-1.62433	-1.86311
ENSMUSG00000114608	Gm36161	lncRNA	predicted gene, 36161	MGI:5595320	-1.71056	-1.71056	-0.216061	-1.16156	0.230258	0.441157	1	Unaltered Non-Rhythmic	0.885765							0.885765	0.0288474	0.0285929	0.055849	0.000945375	-0.284098	-1.00676	-0.297387	-2.43649	-1.65374	-1.70443	-1.34527	-2.07853	-1.94675	-2.95946	-0.540944	-0.983025	-1.82348	-1.68848	-1.82745	-1.5129	-1.75542	-2.91673	-2.07722	-2.20604	-1.08387	-2.43169	-1.03683	-1.17066	-1.05704
ENSMUSG00000117662	Gm4013	lncRNA	predicted gene 4013	MGI:3782187	1.18881	0.843117	-0.365593	-1.28841	1.15252e-05	0.000156599	1	Unaltered Non-Rhythmic	0.885744							0.885744	0.0668859	0.0211893	0.0245505	0.00163043	1.31798	1.61995	0.970613	1.05777	1.33625	0.962477	1.18184	0.866466	1.01821	0.950613	1.39464	1.39655	0.931339	1.2179	1.20613	1.58063	0.998959	0.907899	0.680242	1.21177	0.542988	0.896386	1.55059	1.56962	1.37072
ENSMUSG00000079261	Gm15217	lncRNA	predicted gene 15217	MGI:3705233	3.28678	3.03942	-0.242795	-1.18328	2.80764e-05	0.000337619	1	Unaltered Non-Rhythmic	0.885709							0.885709	0.0154379	0.0617662	0.0360083	0.00107895	3.15919	3.30328	3.36117	3.30704	3.52677	3.44476	3.02077	3.16772	3.18014	3.42677	3.36868	3.0683	3.40181	3.19134	3.38666	3.58335	3.21582	3.27642	3.10155	3.54573	2.88028	3.09488	3.27463	3.37556	3.30796
ENSMUSG00000114396	Gm31227	lncRNA	predicted gene, 31227	MGI:5590386	-2.44254	-2.81355	-0.36985	-1.29222	0.00733807	0.0374073	1	Unaltered Non-Rhythmic	0.885628							0.885628	0.0725399	0.0156719	0.0248728	0.00128785	-2.86906	-1.93133	-2.85611	-2.87476	-2.84754	-1.85415	-2.4402	-2.86849	-3.46328	-2.48819	-2.4099	-1.65262	-1.67448	-2.16686	-2.0862	-1.57952	-2.10263	-1.60361	-3.48775	-1.84655	-3.43872	-2.85955	-2.84891	-2.40851	-3.47433
ENSMUSG00000097322	A530083I20Rik	lncRNA	RIKEN cDNA A530083I20 gene	MGI:3040711	-2.16002	-2.16002	-0.0492104	-1.0347	0.727308	0.849527	1	Unaltered Non-Rhythmic	0.885608							0.885608	0.0624248	0.0165623	0.0342306	0.0011741	-1.84912	-1.70215	-2.8381	-3.4638	-2.40298	-2.84441	-3.46458	-1.10822	-2.42911	-1.31846	-1.78934	-2.45251	-2.4714	-1.89918	-2.8279	-2.05907	-1.5991	-1.81239	-1.80934	-1.24444	-1.84354	-3.45784	-1.79932	-1.78694	-1.69633
ENSMUSG00000097635	Gm26826	lncRNA	predicted gene, 26826	MGI:5477320	-0.979681	-0.979681	0.0971057	1.06963	0.446715	0.649939	1	Unaltered Non-Rhythmic	0.885153							0.885153	0.022821	0.0551578	0.0354177	0.00145045	-0.973091	-1.43414	-0.817244	-0.757763	-0.682806	-0.689651	-1.32911	-0.998203	-1.30191	-1.36974	-0.546387	-0.779819	-1.06902	-1.40589	-2.27158	-0.651658	-1.73461	-0.682793	-0.410907	-0.752201	-1.24701	-0.977551	-0.357175	-1.08601	-0.7264
ENSMUSG00000120538	Gm57118	lncRNA	predicted gene, 57118	MGI:7338149	-2.47148	-2.47148	0.201936	1.15024	0.201554	0.403611	1	Unaltered Non-Rhythmic	0.885146							0.885146	0.0304131	0.0402849	0.0427372	0.00141913	-3.47217	-2.19296	-3.54139	-2.10587	-1.5748	-1.62205	-2.44805	-2.78733	-2.47545	-1.49548	-2.13576	-2.50975	-3.44319	-3.41822	-1.44054	-2.45856	-3.44357	-3.50686	-3.62339	-2.12176	-2.34854	-2.86361	-2.8838	-2.1426	-1.4829
ENSMUSG00000114441	Gm33472	lncRNA	predicted gene, 33472	MGI:5592631	0.387074	1.07926	0.71548	1.64203	5.72725e-11	2.29567e-09	1	Unaltered Non-Rhythmic	0.885115							0.885115	0.0404566	0.0209895	0.0524683	0.000971094	-0.00632626	0.454747	0.291474	0.505171	0.511744	0.131085	1.19154	0.289741	0.288964	0.485572	0.171655	-0.278515	0.186797	0.599884	0.927053	1.0732	0.141102	0.701169	0.0795116	0.043992	0.728564	0.744828	1.03471	0.957276	0.267869
ENSMUSG00000093565	Rab26os	lncRNA	RAB26, member RAS oncogene family, opposite strand	MGI:1922864	0.0163166	0.0163166	-0.0574957	-1.04066	0.457634	0.660603	1	Unaltered Non-Rhythmic	0.885111							0.885111	0.0674366	0.0148687	0.0314509	0.00113331	0.555259	-0.377877	0.356406	0.475392	-0.275531	-0.128161	-0.352624	0.468219	0.155854	0.406097	-0.181094	-0.53905	-1.19897	0.292286	0.128035	0.196526	0.524159	-0.35409	0.242881	0.0984124	-0.356403	-0.153506	0.0586973	0.44897	0.114477
ENSMUSG00000103400	Gm15853	lncRNA	predicted gene 15853	MGI:3801970	-1.53211	-1.53211	-0.134589	-1.09778	0.300603	0.517279	1	Unaltered Non-Rhythmic	0.884851							0.884851	0.0246792	0.0701361	0.018323	0.00201114	-1.7432	-0.619085	-1.9607	-1.62709	-1.48163	-1.23868	-1.32656	-1.01447	-1.27638	-1.19868	-1.31669	-2.0459	-2.48482	-1.19219	-1.66584	-2.64934	-1.06442	-1.37161	-1.07004	-1.94556	-1.04109	-2.03504	-1.14703	-1.1862	-1.04004
ENSMUSG00000114442	F630042J09Rik	lncRNA	RIKEN cDNA F630042J09 gene	MGI:3642133	-0.798499	-0.798499	0.192647	1.14286	0.208699	0.413786	1	Unaltered Non-Rhythmic	0.884078							0.884078	0.072631	0.0237906	0.0174932	0.00200676	-1.45905	-0.824928	-0.122391	-1.94874	-0.394274	-0.0224056	-0.0500958	-1.30484	-0.30488	-1.30695	-0.616537	-1.83753	-0.484812	-0.352462	-0.467765	-1.11748	-0.624814	-1.50284	-0.100351	-1.00005	-0.977351	-1.68916	-1.72535	-0.881624	-0.52113
ENSMUSG00000043794	D830025C05Rik	lncRNA	RIKEN cDNA D830025C05 gene	MGI:3698180	-1.80109	-1.80109	0.0414786	1.02917	0.818409	0.900399	1	Unaltered Non-Rhythmic	0.883861							0.883861	0.0481593	0.0211492	0.0456609	0.00116938	-1.22551	-2.63025	-2.35214	-2.56601	-0.939574	-1.19118	-1.56176	-2.20314	-1.3315	-1.35838	-1.81298	-1.04705	-2.25395	-1.2323	-1.8399	-1.62625	-2.2119	-2.65855	-1.83358	-1.37686	-1.45351	-1.76582	-2.27827	-1.02159	-2.27998
ENSMUSG00000085829	Gm4285	lncRNA	predicted gene 4285	MGI:3782463	2.48495	2.3452	-0.124562	-1.09018	0.0146642	0.0643568	1	Unaltered Non-Rhythmic	0.883801							0.883801	0.0446494	0.0538134	0.0148786	0.00285774	2.67714	2.47783	2.76601	2.42963	2.46584	2.49567	2.65887	2.72984	2.45348	2.48307	2.70494	2.36654	2.50111	2.68679	2.07699	2.48826	2.57886	2.39778	2.62252	2.53715	2.6384	2.60253	2.39745	2.47731	2.12239
ENSMUSG00000091172	Gm17120	lncRNA	predicted gene 17120	MGI:4937947	-2.6495	-2.6495	0.103799	1.0746	0.585642	0.756983	1	Unaltered Non-Rhythmic	0.883532							0.883532	0.0717739	0.022526	0.0202955	0.00187289	-3.11191	-3.25785	-1.97659	-3.18005	-3.24774	-3.45603	-2.5015	-3.65179	-3.06777	-2.18204	-3.08944	-1.96623	-1.73366	-2.63085	-2.10896	-2.08237	-3.76387	-1.74822	-2.8155	-2.7892	-2.89636	-2.872	-2.64137	-2.49499	-1.76773
ENSMUSG00000097419	Gm26666	lncRNA	predicted gene, 26666	MGI:5477160	-2.64486	-2.64486	-0.0358074	-1.02513	0.783321	0.87868	1	Unaltered Non-Rhythmic	0.883255							0.883255	0.0201821	0.0489865	0.0464429	0.00113394	-3.03523	-2.9971	-2.30249	-2.19517	-1.48294	-3.00413	-1.94161	-3.48484	-2.60701	-2.28956	-3.02852	-3.61502	-1.72624	-1.92287	-2.0061	-2.26323	-3.53453	-2.60278	-1.44538	-3.56567	-2.52452	-3.57893	-2.99618	-1.99403	-2.553
ENSMUSG00000100287	Gm28068	lncRNA	predicted gene 28068	MGI:5578774	-2.21158	-2.21158	-0.143775	-1.10479	0.390076	0.600597	1	Unaltered Non-Rhythmic	0.883131							0.883131	0.0183382	0.0484889	0.0490262	0.00101592	-2.13383	-1.93846	-1.1898	-2.48072	-3.48879	-1.46145	-3.47876	-2.52693	-2.10976	-2.50653	-2.80883	-1.10929	-1.05875	-2.54222	-1.37371	-2.05121	-2.89434	-1.80854	-2.32512	-1.62346	-2.22059	-2.44027	-2.3997	-1.33624	-2.94187
ENSMUSG00000091154	Proscos	lncRNA	proline synthetase co-transcribed, opposite strand	MGI:3704307	-3.53321	-3.53321	-0.100069	-1.07182	0.651719	0.799712	1	Unaltered Non-Rhythmic	0.88285							0.88285	0.0335001	0.0625215	0.0186563	0.00247228	-3.88781	-4.05438	-3.17363	-4.14945	-3.60474	-3.52712	-3.05534	-3.34769	-2.97703	-2.57364	-3.59267	-4.03164	-4.12907	-3.13991	-2.72313	-4.31514	-4.17635	-4.30205	-3.76209	-3.41154	-3.57479	-4.19807	-3.56	-2.28179	-3.56356
ENSMUSG00000110663	Gm39157	lncRNA	predicted gene, 39157	MGI:5622042	0.147198	-0.468327	-0.594866	-1.51033	7.90584e-06	0.000111844	1	Unaltered Non-Rhythmic	0.882829							0.882829	0.0233717	0.0588497	0.0333572	0.00159271	0.184554	0.448061	0.338232	-0.199671	-0.262665	-0.0511782	0.328464	-0.690821	0.803504	0.395921	0.371099	0.418481	0.349163	0.360368	0.165405	0.090087	-0.96571	0.616593	0.0701696	0.483634	-0.00208127	-0.118178	-0.525213	-0.182907	-0.185297
ENSMUSG00000092595	Gm20427	lncRNA	predicted gene 20427	MGI:5141892	-1.96275	-1.96275	-0.275346	-1.21028	0.595013	0.764614	1	Unaltered Non-Rhythmic	0.882758							0.882758	0.0509566	0.0239181	0.0409577	0.00140956	-3.17779	-0.784429	-0.716466	0.81394	-5.40038	-2.34124	-0.114295	-0.695002	-1.12699	-5.74794	-1.05259	-0.505289	-0.219626	-1.04557	-2.04521	-1.39841	-5.15065	-1.61204	0.574626	0.0781863	-3.12902	0.529428	-0.99164	0.34998	-5.01282
ENSMUSG00000121211	Gm57458	lncRNA	predicted gene, 57458	MGI:7338829	-1.96726	-1.96726	-0.124549	-1.09017	0.466055	0.667179	1	Unaltered Non-Rhythmic	0.882201							0.882201	0.0243826	0.0372547	0.0551155	0.00104633	-1.78366	-1.1394	-1.17117	-1.99536	-1.27433	-2.71094	-1.19638	-0.967446	-2.83563	-1.57325	-1.10614	-1.69312	-1.32917	-2.68332	-2.08608	-2.42522	-1.68209	-2.85666	-2.38681	-2.39639	-1.04525	-1.53115	-1.21553	-1.45697	-2.75419
ENSMUSG00000091329	1700112D23Rik	lncRNA	RIKEN cDNA 1700112D23 gene	MGI:1920861	-1.15596	-1.15596	0.0365196	1.02564	0.77712	0.875824	1	Unaltered Non-Rhythmic	0.882134							0.882134	0.0486896	0.0309059	0.036512	0.00175895	-1.88149	-0.692893	-0.984549	-0.609581	-1.92134	-1.3948	-1.27479	-0.516793	-1.62665	-1.30722	-0.972744	-0.822127	-0.910345	-1.08753	-1.5613	-1.33096	-2.30483	-1.85895	-1.3818	-1.29453	-0.416568	-1.66495	-1.88329	-0.675248	-0.944126
ENSMUSG00000113599	9530014B07Rik	lncRNA	RIKEN cDNA 9530014B07 gene	MGI:1924648	-2.25814	-2.25814	-0.130155	-1.09441	0.532335	0.721277	1	Unaltered Non-Rhythmic	0.881939							0.881939	0.0171162	0.0536316	0.0462656	0.00104788	-3.04499	-1.98074	-1.57678	-1.47761	-2.6188	-1.77263	-2.19862	-1.41527	-3.05914	-2.60765	-0.584839	-2.53303	-3.35777	-2.46153	-1.34232	-2.99216	-1.69063	-1.98268	-1.85234	-3.2638	-1.95322	-3.20269	-2.04537	-1.92245	-2.38215
ENSMUSG00000120893	Gm56543	lncRNA	predicted gene, 56543	MGI:7337000	-1.68251	-1.68251	0.0603095	1.04269	0.648209	0.799458	1	Unaltered Non-Rhythmic	0.88183							0.88183	0.014934	0.0681667	0.0339142	0.00115539	-1.96939	-1.58176	-1.41981	-2.26755	-0.946065	-1.95822	-1.24483	-2.09021	-2.45948	-1.26395	-1.36826	-2.89651	-2.53492	-0.829672	-0.583073	-1.84263	-2.24734	-1.01269	-1.46577	-2.21069	-1.78125	-1.72113	-2.33139	-1.94571	-0.991251
ENSMUSG00000075591	Gm10874	lncRNA	predicted gene 10874	MGI:3704261	-2.09125	-2.09125	0.198403	1.14743	0.292709	0.511231	1	Unaltered Non-Rhythmic	0.881766							0.881766	0.0200571	0.0750159	0.0214248	0.00173641	-1.45217	-2.01626	-1.47434	-2.93044	-2.93538	-1.76592	-1.71785	-3.44289	-3.0398	-2.28422	-1.59272	-2.29857	-1.93104	-2.15487	-1.43071	-1.41791	-2.47895	-1.4308	-2.10762	-2.53211	-3.46984	-2.54053	-1.97559	-1.27208	-2.94227
ENSMUSG00000053925	Gm9929	lncRNA	predicted gene 9929	MGI:3708526	-2.18137	-2.18137	-0.114199	-1.08237	0.389845	0.600597	1	Unaltered Non-Rhythmic	0.881451							0.881451	0.0304899	0.0330138	0.0538799	0.0011653	-1.53238	-2.84677	-1.76192	-1.36186	-1.724	-0.989539	-1.55009	-2.74895	-3.37268	-2.38708	-2.33787	-2.08762	-1.40125	-1.59763	-1.99339	-2.32342	-1.52235	-1.74383	-1.59504	-3.41895	-1.93705	-2.77794	-2.34314	-1.73856	-2.82567
ENSMUSG00000118370	Gm41750	lncRNA	predicted gene, 41750	MGI:5624635	-2.92268	-3.32659	-0.369196	-1.29163	0.011412	0.0529844	1	Unaltered Non-Rhythmic	0.881326							0.881326	0.0172499	0.0599822	0.0402588	0.00118314	-3.18572	-3.29407	-3.27507	-2.78003	-2.24846	-2.50528	-2.8733	-3.63547	-2.55306	-1.7192	-3.18404	-4.05503	-3.73778	-2.30103	-2.201	-1.84761	-3.16954	-3.17821	-2.94756	-2.82756	-2.9011	-3.34601	-3.04555	-1.99665	-3.17293
ENSMUSG00000120981	Gm56590	lncRNA	predicted gene, 56590	MGI:7337094	-1.85514	-1.85514	0.120007	1.08674	0.431937	0.637137	1	Unaltered Non-Rhythmic	0.881319							0.881319	0.0257221	0.0395831	0.0521986	0.00117744	-2.31496	-1.61714	-1.42707	-1.75816	-1.39929	-2.2707	-2.53218	-1.36503	-1.65444	-1.69099	-2.00433	-2.58376	-1.80119	-2.12873	-2.35475	-0.92097	-2.04787	-3.00895	-1.45217	-2.14855	-2.06249	-2.03568	-1.69777	-1.1939	-2.14188
ENSMUSG00000086154	Gm16196	lncRNA	predicted gene 16196	MGI:3801772	-2.26535	-2.26535	0.224582	1.16844	0.154007	0.335312	1	Unaltered Non-Rhythmic	0.880723							0.880723	0.0225606	0.0683682	0.0265565	0.00179169	-2.22451	-1.75253	-2.0181	-2.87617	-2.11054	-2.91222	-2.92004	-3.3652	-1.74106	-1.54534	-1.73782	-1.9959	-2.13974	-2.09865	-1.96012	-3.61004	-2.42178	-2.56092	-3.76381	-1.66888	-2.35268	-2.15547	-2.52695	-2.24822	-2.48225
ENSMUSG00000097305	Gm17276	lncRNA	predicted gene, 17276	MGI:4936910	0.831526	0.831526	-0.17871	-1.13187	0.12203	0.287204	1	Unaltered Non-Rhythmic	0.880587							0.880587	0.0604367	0.04052	0.0155331	0.0029234	1.13601	0.407358	-0.0127986	1.59543	0.460755	1.45008	1.33354	0.943414	0.638525	1.44552	1.45421	1.07824	1.07319	1.05591	1.37464	0.439106	0.633497	0.586894	0.970608	0.877753	1.29192	1.11365	0.898755	1.07121	0.518172
ENSMUSG00000087528	9830144P21Rik	lncRNA	RIKEN cDNA 9830144P21 gene	MGI:3041171	-1.70771	-1.70771	-0.154994	-1.11342	0.34111	0.556105	1	Unaltered Non-Rhythmic	0.880154							0.880154	0.0153129	0.075478	0.0277392	0.00131634	-1.52057	-1.74138	-1.7455	-2.45243	-1.83175	-1.66673	-1.6571	-1.77998	-2.20206	-0.837044	-1.32841	-1.3784	-0.380019	-1.63043	-1.50174	-1.91677	-1.59851	-2.52685	-1.60965	-2.47841	-1.37285	-1.87302	-1.89632	-0.797842	-1.04248
ENSMUSG00000108288	Gm44202	lncRNA	predicted gene, 44202	MGI:5690594	-0.906454	-1.61547	-0.672005	-1.59329	8.21808e-07	1.50874e-05	1	Unaltered Non-Rhythmic	0.880106							0.880106	0.0251965	0.0345882	0.0591033	0.00100603	-0.773555	-0.770682	-0.810083	-0.410771	-0.941124	-2.16522	-1.4949	-0.627738	-0.793496	0.146976	-0.460384	-1.19668	-2.09428	-0.637823	-0.610461	-0.51836	-1.03615	-0.612491	-1.43526	-1.49123	-1.21223	-0.299489	-0.854553	-0.568303	-1.28214
ENSMUSG00000096992	Gm26788	lncRNA	predicted gene, 26788	MGI:5477282	-1.76459	-1.76459	-0.0576792	-1.04079	0.73278	0.854259	1	Unaltered Non-Rhythmic	0.879983							0.879983	0.0756817	0.0207637	0.0217509	0.00182122	-2.0716	-1.71991	-1.28072	-1.04172	-1.81398	-1.2432	-0.603399	-0.260706	-2.53382	-1.85502	-3.15354	-1.41937	-1.94335	-1.29565	-1.03416	-1.03859	-2.6251	-2.09152	-2.2322	-1.2237	-1.66238	-2.16469	-1.53058	-2.10371	-3.25797
ENSMUSG00000114604	2010203P06Rik	lncRNA	RIKEN cDNA 2010203P06 gene	MGI:1913797	-1.90653	-2.26286	-0.365335	-1.28818	0.0208006	0.0837946	1	Unaltered Non-Rhythmic	0.879938							0.879938	0.0541382	0.0458673	0.0170848	0.0029719	-1.5263	-1.65297	-1.9355	-2.41402	-2.35349	-2.76754	-1.77479	-2.46117	-1.31712	-2.40986	-2.69908	-1.76775	-1.8717	-1.04142	-2.27378	-1.9341	-0.464169	-1.46984	-2.23538	-1.78507	-2.0986	-1.33806	-1.47486	-1.92315	-1.89921
ENSMUSG00000099669	Gm29012	lncRNA	predicted gene 29012	MGI:5579718	-0.534321	-1.66992	-1.09633	-2.1381	1.41803e-05	0.000188417	1	Unaltered Non-Rhythmic	0.879334							0.879334	0.0349083	0.025182	0.0595598	0.00101585	-1.1119	-0.939167	-1.37812	-0.887833	-0.298155	-1.13292	1.60098	-0.944859	-0.618412	-1.31546	1.19951	-0.566082	0.38539	-0.471367	-1.4138	-0.721926	0.0501054	0.639871	-0.987261	-0.961531	-0.510234	-2.57729	0.610296	0.411778	-0.603252
ENSMUSG00000111923	Gm34777	lncRNA	predicted gene, 34777	MGI:5593936	0.482473	0.848518	0.404945	1.32404	0.00116095	0.00865151	1	Unaltered Non-Rhythmic	0.879202							0.879202	0.0287725	0.0730319	0.0165118	0.00248149	0.241775	0.619108	0.662311	0.248099	0.844119	0.140459	1.02342	0.276674	0.816666	0.509228	0.293953	0.0409235	0.542457	0.332948	0.734813	0.601267	-0.940003	0.955922	0.214264	0.687145	0.519682	0.762854	0.292329	0.479718	0.670812
ENSMUSG00000115249	Gm49085	lncRNA	predicted gene, 49085	MGI:6118472	-1.58858	-1.58858	0.165053	1.12121	0.352664	0.568851	1	Unaltered Non-Rhythmic	0.879085							0.879085	0.0283176	0.0438276	0.0473223	0.00144724	-1.95383	-0.874147	-1.48777	-0.788637	-2.14119	-2.5288	-2.16333	-2.50127	-2.19708	-1.4028	-1.88164	-2.52118	-0.721525	-2.20598	-1.48009	-0.754243	-1.29115	-0.571818	-2.48434	-1.47162	-2.53807	-1.66874	-1.65273	-0.267092	-2.54636
ENSMUSG00000120995	Gm51425	lncRNA	predicted gene, 51425	MGI:6365015	2.41546	2.41546	0.0504983	1.03562	0.665003	0.807925	1	Unaltered Non-Rhythmic	0.878999							0.878999	0.0664179	0.017019	0.036268	0.001296	2.43536	2.83536	2.39509	2.38301	2.28532	2.73389	2.23214	2.21498	2.26595	2.97205	2.40407	2.32063	2.73697	2.42788	2.22857	2.48476	2.24225	2.55364	2.02935	2.33745	2.3612	2.50111	1.563	2.49323	2.3867
ENSMUSG00000111365	Gm47772	lncRNA	predicted gene, 47772	MGI:6096930	-2.23379	-2.23379	0.109929	1.07918	0.576531	0.752119	1	Unaltered Non-Rhythmic	0.878951							0.878951	0.043971	0.0535582	0.0207049	0.00281524	-1.75672	-1.85469	-1.88392	-1.30099	-2.2859	-2.68835	-2.36958	-2.56544	-3.40596	-1.5545	-1.82698	-1.66999	-3.3139	-1.951	-2.81488	-2.39424	-2.27074	-2.82747	-2.68206	-2.8091	-1.44886	-2.33704	-2.05769	-2.45441	-2.02371
ENSMUSG00000085156	Snhg15	lncRNA	small nucleolar RNA host gene 15	MGI:3650059	2.05081	2.05081	0.0966885	1.06932	0.220757	0.427472	1	Unaltered Non-Rhythmic	0.878616							0.878616	0.0205751	0.0504144	0.0491967	0.0011977	1.79697	1.84456	2.37203	1.67436	2.25705	2.19486	2.47238	1.69368	2.1961	1.87896	1.97599	1.99713	2.27166	2.03657	1.78934	2.084	1.73999	2.14845	1.75024	1.96624	2.07084	2.12238	1.9378	1.92349	1.77031
ENSMUSG00000120400	Gm3134	lncRNA	predicted gene 3134	MGI:3781311	-0.189766	-0.189766	0.125634	1.09099	0.169557	0.358019	1	Unaltered Non-Rhythmic	0.878577							0.878577	0.02789	0.0402256	0.0520013	0.00130576	0.196914	0.094487	-0.306044	-0.207663	-0.519806	-0.422156	-0.194368	0.0771898	-0.750481	0.255915	-0.526122	-1.0537	-0.609149	0.0418497	0.0512665	-0.272549	-0.128024	0.113866	0.161902	-0.722913	-0.483173	-0.888987	0.0170522	-0.496591	-0.729491
ENSMUSG00000090925	1810064F22Rik	lncRNA	RIKEN cDNA 1810064F22 gene	MGI:1917112	-1.22875	-1.22875	0.0292791	1.0205	0.847494	0.916468	1	Unaltered Non-Rhythmic	0.878335							0.878335	0.0265805	0.0760366	0.0166669	0.0023807	-1.60539	-0.913542	-1.35186	-1.37307	-0.791191	-1.13928	-1.93663	-1.11075	-1.39584	-0.732534	-0.902642	-0.371045	-0.773322	-2.00154	-1.729	-0.919715	-1.3458	-1.07179	-0.432256	-0.91679	-1.33906	-1.35097	-2.52448	-1.48782	-1.15576
ENSMUSG00000120597	Gm56890	lncRNA	predicted gene, 56890	MGI:7337693	-2.61669	-2.61669	0.0213767	1.01493	0.93916	0.963396	1	Unaltered Non-Rhythmic	0.878311							0.878311	0.0337665	0.0288527	0.0579391	0.00113096	-2.13558	-3.05616	-2.16751	-2.42989	-2.26495	-3.10933	-3.04202	-2.7142	-3.76429	-3.29897	-2.6931	-2.31236	-2.67572	-2.11964	-2.58208	-1.41767	-4.04434	-2.52459	-3.5435	-1.95752	-2.34395	-2.53042	-2.85984	-2.25327	-2.03374
ENSMUSG00000120776	Gm34235	lncRNA	predicted gene, 34235	MGI:5593394	-1.46395	-1.82493	-0.352342	-1.27663	0.0130655	0.0586242	1	Unaltered Non-Rhythmic	0.878279							0.878279	0.0215577	0.0426503	0.0564514	0.00106178	-1.0412	-1.70178	-3.13944	-2.19489	-1.28917	-1.69341	-1.86448	-0.949268	-0.913289	-1.82479	-1.0594	-0.896741	-2.23446	-1.93361	-1.21253	-2.05022	-0.43903	-2.50314	-0.636822	-1.89659	-1.10505	-1.81261	-1.51682	-1.49434	-1.93781
ENSMUSG00000111828	D830035M03Rik	lncRNA	RIKEN cDNA D830035M03 gene	MGI:2686558	-0.507583	-0.507583	0.113042	1.08151	0.268456	0.484735	1	Unaltered Non-Rhythmic	0.877999							0.877999	0.0372105	0.0278673	0.0557175	0.0012056	0.277077	-0.702451	0.276812	-1.56451	-0.495601	-0.0157579	-0.796869	-0.406392	-0.275582	-0.119788	-0.162658	-1.03014	-0.290929	-0.564633	-1.01254	-0.987001	-0.630349	-0.66831	-0.0282118	-1.0321	-0.760582	-0.417372	-0.354261	-0.940476	-0.12812
ENSMUSG00000087377	AV099323	lncRNA	expressed sequence AV099323	MGI:2139252	-1.28201	-1.28201	0.0465378	1.03278	0.866342	0.929328	1	Unaltered Non-Rhythmic	0.877998							0.877998	0.0502851	0.018861	0.0517644	0.00109185	-1.05575	-1.79562	-1.51394	-1.08395	-1.61821	-0.995642	-1.28453	-0.422785	-0.942873	-0.701661	-2.30075	-1.20881	-1.11768	-1.45855	-1.05955	-1.66112	-1.03736	-0.667511	-0.677346	-1.49967	-2.97584	-2.26175	-1.95458	-0.963013	-1.31879
ENSMUSG00000092124	B930094E09Rik	lncRNA	RIKEN cDNA B930094E09 gene	MGI:3603750	-0.116937	0.270462	0.398291	1.31795	8.58626e-06	0.000118	1	Unaltered Non-Rhythmic	0.877893							0.877893	0.027166	0.0368566	0.056921	0.00116304	-0.263534	-0.0990626	0.0796383	0.256851	0.307579	-0.0797128	-0.643169	-0.584209	-0.500492	0.411116	0.127761	-0.203961	0.274795	0.178424	0.341006	-0.208357	-0.00980362	-0.392319	-0.449968	-0.199099	-0.504616	-0.190396	0.0189014	-0.377145	-0.0593916
ENSMUSG00000121275	Gm57182	lncRNA	predicted gene, 57182	MGI:7338277	-2.57362	-2.57362	-0.0637595	-1.04519	0.638844	0.792786	1	Unaltered Non-Rhythmic	0.877484							0.877484	0.0335087	0.0478211	0.039297	0.00188909	-2.15069	-1.4398	-2.55367	-2.80864	-2.52811	-2.28728	-2.52722	-2.41626	-1.75705	-3.02767	-3.51829	-2.9677	-2.7876	-3.11753	-1.79584	-2.28607	-2.4515	-3.10323	-3.06311	-2.81139	-2.04274	-2.57686	-1.63125	-1.72859	-3.78463
ENSMUSG00000097405	D630044L22Rik	lncRNA	RIKEN cDNA gene D630044L22 gene	MGI:3709661	-0.89303	-1.18874	-0.294447	-1.22641	0.0505339	0.159001	1	Unaltered Non-Rhythmic	0.877322							0.877322	0.07247	0.0208911	0.0275573	0.00175997	-1.157	-0.795249	-1.30899	0.0131477	-1.60411	0.17025	-0.718887	-0.405992	-0.886982	-0.348023	-1.35639	-0.320972	-0.733899	-0.335977	-0.833252	-1.53103	-1.87614	-0.528991	-1.57006	-0.665989	-0.865003	-0.307989	-0.276872	-0.865725	-0.360202
ENSMUSG00000105387	Gm29681	lncRNA	predicted gene, 29681	MGI:5588840	-2.78645	-2.78645	-0.112245	-1.08091	0.401516	0.61272	1	Unaltered Non-Rhythmic	0.877236							0.877236	0.018653	0.0527791	0.0501979	0.00113432	-2.96216	-2.77564	-2.98365	-2.37129	-3.78388	-2.58479	-3.16877	-2.02723	-2.9221	-2.55522	-2.31913	-3.2667	-2.10142	-2.61541	-4.00407	-2.60792	-1.84407	-2.9331	-1.92272	-2.71083	-3.23727	-1.75522	-2.84099	-3.36299	-3.11364
ENSMUSG00000121494	9030619P08Rik	lncRNA	lymphocyte antigen 6 complex pseudogene [Source:NCBI gene (formerly Entrezgene);Acc:105892]		3.62086	3.62086	0.0591613	1.04186	0.724183	0.848814	1	Unaltered Non-Rhythmic	0.877162							0.877162	0.0651125	0.0169352	0.0395232	0.00126661	3.2515	3.32884	3.83615	3.48632	4.00465	3.34481	4.47636	3.18896	4.07352	2.70908	3.10377	2.92487	3.15033	3.16307	3.78417	4.00542	3.4212	4.00453	3.91601	4.01347	3.52815	3.79443	3.49129	4.21776	3.72714
ENSMUSG00000084866	A930006K02Rik	lncRNA	RIKEN cDNA A930006K02 gene	MGI:1925683	-0.433631	-0.699237	-0.246183	-1.18606	0.0296387	0.106708	1	Unaltered Non-Rhythmic	0.877109							0.877109	0.0739309	0.0146697	0.0330538	0.00123674	-0.682387	-0.170519	-0.880676	-0.580686	-0.408471	-0.751652	-0.395172	-0.0778586	-1.12995	-0.326387	-0.589529	-0.9389	-0.230914	-0.840136	-0.256606	-0.451861	-0.915249	0.179764	0.275056	-0.862797	0.472005	-0.68243	-0.275745	-0.395782	0.548512
ENSMUSG00000115333	Gm34590	lncRNA	predicted gene, 34590	MGI:5593749	-1.62608	-1.62608	-0.206619	-1.15398	0.163618	0.349468	1	Unaltered Non-Rhythmic	0.877066							0.877066	0.063976	0.0288572	0.0279211	0.00217929	-0.944814	-2.2932	-1.62081	-2.22045	-1.70475	-1.44482	-1.36646	-1.33421	-0.807422	-0.566852	-1.40457	-2.0221	-0.861178	-1.54163	-1.13747	-2.27949	-1.50305	-1.01065	-1.59914	-1.35606	-1.26963	-1.07933	-1.97579	-0.982496	-1.78369
ENSMUSG00000085833	Gm13003	lncRNA	predicted gene 13003	MGI:3650099	-2.70801	-2.07485	0.608998	1.5252	0.000269948	0.0026101	1	Unaltered Non-Rhythmic	0.877019							0.877019	0.0640782	0.0178698	0.0397138	0.00131899	-2.62044	-3.01838	-3.4771	-2.62207	-3.63271	-3.08639	-3.57973	-1.76057	-2.97752	-2.66822	-2.88149	-3.50324	-1.08101	-1.26357	-2.17908	-2.48454	-2.02187	-3.54763	-1.90259	-2.96083	-3.30848	-2.56507	-2.92299	-3.48267	-2.68335
ENSMUSG00000109108	Gm36371	lncRNA	predicted gene, 36371	MGI:5595530	0.510944	0.712709	0.22864	1.17173	0.0214406	0.0853719	1	Unaltered Non-Rhythmic	0.876652							0.876652	0.0582134	0.0278409	0.0353876	0.00190648	1.01961	0.540881	0.772734	0.650343	0.296246	0.179255	0.602377	0.516633	0.52278	0.369241	0.972296	0.759352	0.504142	0.735108	0.396823	0.409145	-0.259591	0.260063	0.653725	0.526942	0.299695	0.334539	0.814382	0.294557	-0.0757897
ENSMUSG00000121109	Gm57397	lncRNA	predicted gene, 57397	MGI:7338707	-2.26999	-2.26999	0.0622517	1.04409	0.520332	0.712542	1	Unaltered Non-Rhythmic	0.876431							0.876431	0.0424236	0.0627351	0.0152051	0.00320543	-2.42725	-1.99134	-1.43541	-2.34466	-2.62754	-2.29102	-3.12899	-2.71081	-2.2571	-1.87993	-2.30274	-1.97209	-2.56346	-1.53202	-1.87347	-1.93481	-2.82893	-1.58576	-2.35172	-2.03319	-2.88348	-2.04773	-3.68811	-2.69234	-1.8645
ENSMUSG00000109715	Gm45606	lncRNA	predicted gene 45606	MGI:5791442	0.0771484	0.0771484	-0.00299577	-1.00208	0.812461	0.895905	1	Unaltered Non-Rhythmic	0.876424							0.876424	0.0205202	0.0449653	0.0570238	0.00106664	0.144303	-0.213991	0.0252496	-0.344128	-0.199241	-0.610704	0.110737	0.492587	0.254059	-0.307479	0.167988	0.250259	-0.258002	0.44187	0.691783	0.432009	0.0595517	0.294461	-0.134525	-0.275278	0.313646	0.0377283	-0.136218	-0.28747	-0.0318231
ENSMUSG00000074357	AA386476	lncRNA	expressed sequence AA386476	MGI:3034595	-1.71715	-1.31922	0.449703	1.36576	0.0139176	0.061756	1	Unaltered Non-Rhythmic	0.876258							0.876258	0.0349632	0.0258443	0.061886	0.0010489	-1.8233	-2.57493	-2.27353	-0.813449	-1.60894	-1.49839	-1.34986	-2.12796	-1.86352	-1.23936	-0.830396	-1.03378	-2.79944	-2.26391	-1.1174	-2.73848	-1.0124	-1.37949	-2.30308	-1.19032	-1.30328	-1.92502	-1.3063	-0.866992	-1.10275
ENSMUSG00000075589	Gm11536	lncRNA	predicted gene 11536	MGI:3650116	-1.71181	-1.71181	-0.0372175	-1.02613	0.780397	0.877444	1	Unaltered Non-Rhythmic	0.876125							0.876125	0.0392731	0.0575266	0.0243727	0.00270297	-2.10454	-2.08623	-1.41545	-2.43063	-2.94377	-2.09885	-1.65345	-1.63702	-1.76968	-1.28831	-1.7543	-1.38876	-1.48762	-1.54852	-0.654279	-2.13148	-1.15833	-1.14128	-2.39677	-1.44215	-1.58649	-2.32798	-0.809422	-2.82701	-1.29374
ENSMUSG00000109602	Gm31597	lncRNA	predicted gene, 31597	MGI:5590756	-2.03659	-2.03659	0.149387	1.1091	0.278263	0.494605	1	Unaltered Non-Rhythmic	0.876065							0.876065	0.0200236	0.082399	0.0195928	0.00191919	-2.19679	-2.78432	-2.49903	-0.897909	-1.68044	-1.65173	-2.2906	-3.49775	-1.85969	-2.31915	-2.52703	-2.22788	-1.84498	-1.70296	-3.14861	-2.0975	-1.53901	-2.13466	-1.66872	-1.71315	-2.07716	-1.67166	-2.60571	-1.47181	-2.85418
ENSMUSG00000120316	Gm57272	lncRNA	predicted gene, 57272	MGI:7338457	-0.632001	-0.632001	-0.169428	-1.12461	0.0906297	0.234876	1	Unaltered Non-Rhythmic	0.876001							0.876001	0.0532557	0.021904	0.0474838	0.00135583	-0.0351866	0.00560135	-0.694516	-0.895885	-0.889288	-1.00444	0.264949	0.337897	-0.358741	-0.82984	-0.172036	-0.704996	-0.398926	-0.408484	-0.997115	-0.361102	-0.253191	-0.784441	-0.25348	-0.211408	-0.557462	-0.147037	-0.223172	-0.914221	-1.34957
ENSMUSG00000120036	Gm57017	lncRNA	predicted gene, 57017	MGI:7337947	-1.7181	-1.7181	0.105894	1.07616	0.349724	0.565626	1	Unaltered Non-Rhythmic	0.87597							0.87597	0.0484423	0.0573883	0.0148394	0.00336042	-1.51572	-2.01587	-1.57899	-1.85301	-2.03768	-1.0421	-1.94981	-1.04147	-1.16509	-1.56164	-1.55329	-2.12536	-2.45931	-1.88628	-1.46037	-1.78362	-1.84622	-2.3196	-0.915936	-2.90695	-1.44944	-3.05571	-1.82463	-2.17699	-1.3833
ENSMUSG00000087264	Gad1os	lncRNA	glutamate decarboxylase 1, opposite strand	MGI:1916236	-1.10733	-1.10733	0.159034	1.11654	0.334647	0.549694	1	Unaltered Non-Rhythmic	0.875855							0.875855	0.0436378	0.0296305	0.0493603	0.00151614	-0.996555	-1.12817	-2.3053	-1.4727	-0.262016	-0.827648	-1.4985	-0.380925	-1.76975	-0.338834	-0.968053	-0.342963	-0.792378	-1.86886	-0.750182	-0.637433	-0.967786	-2.25804	-0.405433	-2.18181	-1.61383	-0.577706	-1.19623	-1.76767	-1.93478
ENSMUSG00000105851	9130604C24Rik	lncRNA	RIKEN cDNA 9130604C24 gene	MGI:1924957	-0.886644	-0.886644	0.18331	1.13549	0.18257	0.375604	1	Unaltered Non-Rhythmic	0.875674							0.875674	0.0304118	0.0356646	0.0569826	0.00126677	-1.24207	-1.25402	-2.0291	-1.65246	-0.512472	-0.336325	-0.479126	-1.36173	-0.235037	-0.047262	-0.367691	-0.884796	-1.3075	-0.634112	-1.22714	-1.37156	-0.952397	-1.38489	-2.09985	-0.387182	-1.38692	-1.15434	-0.919246	-0.0851691	-1.34105
ENSMUSG00000085881	Gm15912	lncRNA	predicted gene 15912	MGI:3801895	-1.70567	-1.70567	-0.131854	-1.0957	0.264198	0.481361	1	Unaltered Non-Rhythmic	0.875393							0.875393	0.0357701	0.0291472	0.0584732	0.00121659	-1.23116	-1.99142	-2.48055	-1.71621	-1.89537	-1.55499	-1.90597	-1.56398	-0.928638	-1.14011	-1.86433	-0.799115	-2.23902	-1.41224	-2.49635	-1.65204	-2.51693	-1.48164	-1.80525	-1.48028	-1.63267	-1.68403	-2.47888	-1.2563	-2.26436
ENSMUSG00000120764	4833447P13Rik	lncRNA	RIKEN cDNA 4833447P13 gene	MGI:1926152	-2.52595	-2.52595	0.00932816	1.00649	0.95552	0.972329	1	Unaltered Non-Rhythmic	0.875302							0.875302	0.0281637	0.0773132	0.0166374	0.00258409	-2.1613	-2.00153	-2.01258	-3.80097	-2.18573	-2.65649	-2.42263	-2.53354	-2.56282	-2.60955	-1.78459	-3.1828	-2.7918	-2.7857	-3.93507	-1.83283	-2.17278	-2.86633	-2.29759	-2.12089	-2.126	-3.22541	-3.84222	-3.85488	-2.01798
ENSMUSG00000107497	Gm44957	lncRNA	predicted gene 44957	MGI:5753533	-2.71823	-2.71823	-0.0411711	-1.02895	0.779108	0.876532	1	Unaltered Non-Rhythmic	0.875214							0.875214	0.0544285	0.0257883	0.0429234	0.00164569	-3.12315	-2.64451	-3.7089	-3.01489	-3.63855	-1.87813	-2.26312	-1.25566	-1.66508	-1.53507	-2.63884	-3.64746	-3.01905	-2.58935	-3.71411	-2.65382	-1.55323	-2.66232	-2.61438	-1.98071	-3.11397	-3.64496	-2.01215	-2.63526	-3.60121
ENSMUSG00000056411	Gm12500	lncRNA	predicted gene 12500	MGI:3650304	-1.0328	-0.473108	0.571697	1.48627	6.99749e-06	0.00010057	1	Unaltered Non-Rhythmic	0.875177							0.875177	0.0282196	0.0425764	0.0526201	0.00140657	-0.528353	-1.64224	-1.36569	-1.53973	-1.28829	-1.12728	-0.88819	-1.2756	-1.17973	-0.394939	-1.00094	-1.6136	-0.922154	-1.05329	-0.396556	-1.13767	-0.981514	-1.00775	-0.861037	-0.656768	-1.88065	0.271206	-0.312273	-1.53343	-1.41245
ENSMUSG00000104340	Gm10522	lncRNA	predicted gene 10522	MGI:3642357	0.772033	1.0391	0.281386	1.21536	0.00484081	0.0271341	1	Unaltered Non-Rhythmic	0.874971							0.874971	0.0311223	0.0342284	0.0584333	0.00124476	0.496834	0.568461	0.518929	-0.178589	1.00458	1.11245	0.8554	1.01971	0.987654	1.41628	0.748009	0.845984	1.03815	0.668012	0.993928	0.376205	0.557654	0.234147	0.652263	0.680128	0.919263	0.671336	0.799357	0.5087	0.616542
ENSMUSG00000120468	Gm56603	lncRNA	predicted gene, 56603	MGI:7337120	1.34535	1.34535	-0.151815	-1.11097	0.0897639	0.233639	1	Unaltered Non-Rhythmic	0.874739							0.874739	0.0418973	0.0238756	0.0583235	0.00116413	1.24128	1.39014	1.4622	1.40987	1.47075	1.25544	1.62901	1.75566	1.19177	1.34978	1.73082	1.3446	0.933996	0.995371	1.92798	1.82963	1.61291	1.42253	1.71305	2.07064	1.42736	0.638218	1.30064	1.81514	1.40591
ENSMUSG00000120945	Gm56809	lncRNA	predicted gene, 56809	MGI:7337531	-2.18808	-1.80502	0.410229	1.3289	0.00545923	0.0296376	1	Unaltered Non-Rhythmic	0.874358							0.874358	0.0743479	0.032785	0.0155905	0.00291874	-1.86222	-1.41248	-1.45922	-3.03746	-1.61886	-1.78569	-2.35295	-2.48255	-2.25675	-2.20062	-2.87431	-1.48314	-2.60044	-2.19869	-2.06259	-1.84998	-2.58009	-2.86716	-2.65764	-2.32906	-1.81866	-1.87644	-2.78422	-2.55458	-2.30649
ENSMUSG00000120006	Gm57352	lncRNA	predicted gene, 57352	MGI:7338617	1.75629	1.75629	0.118406	1.08553	0.138746	0.312147	1	Unaltered Non-Rhythmic	0.874316							0.874316	0.069926	0.0268377	0.0267015	0.00221873	1.86028	1.94226	1.47439	1.1841	1.4459	1.85612	1.75793	2.01636	2.1684	1.96255	2.06186	1.4469	1.57662	1.78426	2.02145	1.79069	1.39717	1.63407	1.55969	1.6032	1.45975	1.91064	1.68158	1.91867	1.5354
ENSMUSG00000086212	Mkln1os	lncRNA	muskelin 1, intracellular mediator containing kelch motifs, opposite strand	MGI:3651306	1.75296	1.94171	0.210154	1.15681	0.00734147	0.0374073	1	Unaltered Non-Rhythmic	0.874229							0.874229	0.0446778	0.0303553	0.0491422	0.00159583	1.70548	1.77166	1.73753	1.58628	2.11506	2.06682	1.72558	1.90644	1.89869	1.59388	1.90362	1.72736	1.6649	2.06222	1.2562	1.55288	1.55535	1.77182	1.4524	1.71442	1.66181	1.25306	2.20401	1.83571	1.74592
ENSMUSG00000097482	Gm17634	lncRNA	predicted gene, 17634	MGI:4937268	-0.980451	-0.980451	0.149279	1.10902	0.304726	0.521512	1	Unaltered Non-Rhythmic	0.874164							0.874164	0.035301	0.0611351	0.0268202	0.00257988	-0.608301	-0.916911	-1.9358	-2.56275	-1.93248	-0.906637	-0.421982	-1.27077	-1.10479	-1.47192	-0.476472	-2.22088	-0.421593	-1.02089	-1.20435	-0.246506	-0.936785	-0.618015	-1.24857	-0.694911	-1.23001	-1.72235	-1.91994	-0.293208	-1.04151
ENSMUSG00000121015	Gm56721	lncRNA	predicted gene, 56721	MGI:7337356	-2.24441	-2.24441	-0.166642	-1.12244	0.388581	0.599447	1	Unaltered Non-Rhythmic	0.874081							0.874081	0.0610623	0.0165814	0.0471097	0.00116574	-2.34469	-3.41748	-2.76076	-1.37947	-1.50959	-1.00569	-2.80191	-2.7975	-1.75925	-2.39945	-1.1171	-0.929845	-1.61564	-2.84569	-2.31247	-2.30945	-1.76977	-0.720571	-3.42467	-2.38585	-1.32144	-2.35645	-2.76721	-1.28932	-2.44142
ENSMUSG00000110830	Gm46218	lncRNA	predicted gene, 46218	MGI:5825855	-0.470405	-0.470405	0.165114	1.12125	0.332207	0.548359	1	Unaltered Non-Rhythmic	0.874013							0.874013	0.0376878	0.0655663	0.0197618	0.00297133	-0.238032	-0.399069	-0.294274	0.382536	-2.32184	0.269406	0.320251	-0.545965	-0.194066	-0.168903	-0.469816	-1.21394	-0.251533	-0.470302	-0.433926	-0.0401325	-0.946098	-1.13171	-1.29131	-0.391507	-0.246813	-1.36176	0.234587	-0.0990476	-0.674593
ENSMUSG00000121252	Gm57410	lncRNA	predicted gene, 57410	MGI:7338733	-0.605114	-0.338531	0.269212	1.20515	0.0284907	0.103505	1	Unaltered Non-Rhythmic	0.873943							0.873943	0.0737456	0.014851	0.0362057	0.00125452	-0.506687	0.133672	-0.374125	-0.242038	-0.258512	-0.694433	-1.07516	-0.400266	-0.0786706	0.0470499	-0.53685	-1.26941	-0.872956	-0.768056	-0.89799	-0.534782	-0.79464	-0.19875	-1.06642	-0.815205	-1.21919	0.0173185	-1.19194	-0.535202	-0.408256
ENSMUSG00000120153	Gm56804	lncRNA	predicted gene, 56804	MGI:7337521	1.32393	1.32393	0.120375	1.08702	0.450779	0.654269	1	Unaltered Non-Rhythmic	0.87379							0.87379	0.0178034	0.0589293	0.0482651	0.00121228	1.98627	0.970707	1.30291	1.09851	0.551335	0.806918	1.22902	1.71985	1.74025	1.46677	1.51841	0.916183	1.18185	1.74604	1.56642	1.05529	1.00583	1.17924	1.30902	1.4167	0.957463	1.50188	0.929337	1.58183	1.39808
ENSMUSG00000090427	Gm17225	lncRNA	predicted gene 17225	MGI:4938052	-1.55413	-1.55413	-0.139558	-1.10157	0.244689	0.459748	1	Unaltered Non-Rhythmic	0.873523							0.873523	0.0216582	0.0442665	0.0594378	0.00111425	-1.35669	-0.474354	-1.55939	-1.44419	-1.41092	-1.47796	-1.00153	-1.77823	-1.52517	-0.955771	-1.93386	-1.38449	-2.87766	-0.854423	-0.917571	-1.92468	-1.40439	-1.05161	-1.44819	-0.873461	-1.78708	-1.65096	-1.90244	-1.0507	-1.17988
ENSMUSG00000120818	Gm56764	lncRNA	predicted gene, 56764	MGI:7337441	-2.44993	-2.44993	0.225588	1.16925	0.112245	0.27049	1	Unaltered Non-Rhythmic	0.873391							0.873391	0.0447743	0.021266	0.0594623	0.00110619	-2.21245	-1.96056	-3.07967	-2.42356	-1.58855	-2.46222	-2.91142	-2.27	-2.55762	-2.5083	-2.26097	-2.60398	-2.42309	-2.77362	-3.00035	-2.23947	-2.38508	-2.2431	-3.85462	-2.91083	-2.66476	-2.47095	-3.58931	-2.28051	-2.12824
ENSMUSG00000121464	NA(13)	lncRNA	novel transcript		-2.3375	-2.3375	-0.153444	-1.11222	0.362418	0.579146	1	Unaltered Non-Rhythmic	0.873022							0.873022	0.0836164	0.0200877	0.0213122	0.00196179	-2.02929	-2.97284	-1.69391	-2.23867	-1.71398	-1.73714	-2.14895	-2.37438	-2.57729	-1.94923	-1.48902	-2.24339	-1.62805	-1.03461	-2.46594	-2.69705	-3.57419	-1.42319	-2.685	-2.62883	-2.49339	-2.12446	-1.90788	-2.258	-2.72844
ENSMUSG00000100335	2310008N11Rik	lncRNA	RIKEN cDNA 2310008N11 gene	MGI:1919566	-2.00336	-2.00336	-0.151463	-1.1107	0.431283	0.636897	1	Unaltered Non-Rhythmic	0.872661							0.872661	0.068539	0.0387859	0.016802	0.00321181	-2.04725	-2.15864	-2.64916	-2.47276	-2.83648	-3.42564	-1.37715	-2.59827	-2.33691	-2.14475	-1.21002	-1.74668	-1.35664	-1.27588	-1.24881	-0.411212	-2.89583	-1.27002	-2.53283	-2.82813	-1.14387	-2.38993	-2.30263	-1.01516	-2.54386
ENSMUSG00000084808	9430091E24Rik	lncRNA	RIKEN cDNA 9430091E24 gene	MGI:1924618	0.347304	0.347304	-0.0358878	-1.02519	0.517158	0.709911	1	Unaltered Non-Rhythmic	0.872539							0.872539	0.0529348	0.0325785	0.0398992	0.00204891	0.666056	0.354607	0.636688	0.521365	-0.110057	0.106623	0.53353	0.80123	0.261633	0.374578	0.695474	0.239609	0.689065	0.669414	0.544218	0.357413	0.336851	-0.0226221	0.578536	0.507294	0.507256	0.223525	0.71308	0.347095	0.203577
ENSMUSG00000120376	Gm57307	lncRNA	predicted gene, 57307	MGI:7338527	-2.69958	-2.69958	0.0672695	1.04773	0.665825	0.807925	1	Unaltered Non-Rhythmic	0.872266							0.872266	0.0817653	0.0203743	0.0236457	0.00194868	-2.05075	-1.93359	-2.20813	-2.68162	-1.66222	-2.84203	-3.10981	-3.1043	-2.21774	-2.49817	-2.76956	-2.73265	-3.68193	-3.07158	-1.79653	-3.22818	-2.06431	-3.22683	-2.70755	-3.69343	-2.54988	-2.71275	-3.78419	-2.15867	-2.70922
ENSMUSG00000121129	Gm57231	lncRNA	predicted gene, 57231	MGI:7338375	0.977555	0.977555	0.0409619	1.0288	0.685014	0.82107	1	Unaltered Non-Rhythmic	0.872128							0.872128	0.0537169	0.0230715	0.0496329	0.00145082	1.30457	1.73503	1.00125	1.17143	1.41896	0.243081	1.58233	1.38734	0.8425	1.11992	0.961323	0.786501	1.08096	0.813211	1.10871	1.01354	0.971585	0.615447	0.871868	0.652789	1.02344	0.715605	1.46506	0.898055	0.950381
ENSMUSG00000114148	Gm47701	lncRNA	predicted gene, 47701	MGI:6096815	-1.18909	-0.912572	0.305195	1.23559	0.022125	0.0876615	1	Unaltered Non-Rhythmic	0.872115							0.872115	0.0163024	0.0862263	0.0237326	0.00162319	-0.578382	-1.25625	-1.21261	-0.733901	-1.09502	-1.33021	-1.49485	-1.11415	-1.78412	-0.976368	-1.14137	-1.16837	-1.27785	-0.580223	-0.887053	-2.61663	-1.39004	-1.27157	-1.80302	-0.783625	-0.838436	-0.568038	-1.07898	-0.706348	-0.899608
ENSMUSG00000121118	Gm56734	lncRNA	predicted gene, 56734	MGI:7337381	-2.17238	-2.17238	0.0794189	1.05659	0.560489	0.741461	1	Unaltered Non-Rhythmic	0.871734							0.871734	0.0650027	0.0158772	0.046197	0.00118932	-2.67355	-3.37216	-2.65808	-2.02555	-2.28837	-3.26834	-1.13478	-2.35959	-2.26648	-3.31093	-1.89135	-1.51452	-2.80399	-2.10085	-1.8851	-3.26786	-2.33214	-2.66678	-2.26016	-1.74352	-2.26825	-2.29878	-2.25883	-1.39031	-1.83489
ENSMUSG00000073590	3222401L13Rik	lncRNA	RIKEN cDNA 3222401L13 gene	MGI:2444186	0.429017	0.429017	0.18147	1.13404	0.0767468	0.210133	1	Unaltered Non-Rhythmic	0.871723							0.871723	0.0249381	0.0691573	0.0321446	0.0020369	0.145065	-0.302393	0.141491	0.474291	0.142251	0.48438	0.972234	0.309818	0.488133	0.458817	0.812426	0.765326	0.218865	-0.127231	-0.0298533	0.155286	0.389344	0.665691	0.198176	0.201287	0.799905	0.207136	0.679149	0.872778	0.117719
ENSMUSG00000117505	Gm9993	lncRNA	predicted gene 9993	MGI:3641793	-1.69804	-1.33589	0.399194	1.31877	0.0154202	0.0670625	1	Unaltered Non-Rhythmic	0.87132							0.87132	0.0210343	0.0861776	0.0193401	0.00212838	-0.958218	-1.2953	-1.99134	-1.28945	-2.4873	-1.97792	-1.21606	-1.68136	-1.34978	-1.4392	-0.610721	-2.12469	-1.87299	-1.56338	-2.3876	-1.69207	-1.08142	-1.6918	-1.95132	-2.22082	-1.97464	-1.72892	-1.82056	-0.917245	-2.47855
ENSMUSG00000115007	5830448L01Rik	lncRNA	RIKEN cDNA 5830448L01 gene	MGI:1923281	-0.305789	-0.305789	0.25278	1.1915	0.0619799	0.182004	1	Unaltered Non-Rhythmic	0.871309							0.871309	0.0728281	0.0311639	0.0219808	0.00271856	0.0297678	-0.229159	-1.37303	0.0956203	-0.393722	-0.158942	0.286399	0.271576	-0.908323	-0.101677	-1.01139	-0.61776	-0.40797	-1.08422	0.684621	-0.0631393	-0.236368	-0.534528	-0.333939	0.156332	-0.80744	-0.882483	0.433657	-0.329496	-1.11899
ENSMUSG00000096052	9930004E17Rik	lncRNA	RIKEN cDNA 9930004E17 gene	MGI:3603579	-2.37988	-2.37988	-0.0647015	-1.04587	0.711054	0.838942	1	Unaltered Non-Rhythmic	0.870971							0.870971	0.0523211	0.055928	0.0172116	0.00356853	-1.77709	-3.43294	-3.33756	-2.10026	-2.36998	-2.37354	-2.38783	-2.4666	-1.76207	-2.11339	-1.96213	-2.05496	-2.87785	-2.9092	-3.34889	-1.46754	-2.08112	-2.74935	-2.26962	-2.39642	-1.85233	-2.04588	-1.72663	-1.95414	-1.68907
ENSMUSG00000111371	Gm47162	lncRNA	predicted gene, 47162	MGI:6095937	-0.52252	-0.52252	-0.17527	-1.12918	0.187232	0.382902	1	Unaltered Non-Rhythmic	0.870747							0.870747	0.0277914	0.0342784	0.0660677	0.00111515	1.05038	-0.350076	-0.485393	-1.43033	-0.14376	-1.00571	-1.81105	0.306695	-0.981292	-0.786897	0.194665	-0.898338	-0.484502	-0.491987	-0.148554	-0.941854	0.021672	-0.231003	-0.322477	-0.407744	-1.93371	-0.495736	0.251872	0.0445885	-1.02616
ENSMUSG00000097915	A330009N23Rik	lncRNA	RIKEN cDNA A330009N23 gene	MGI:2443491	-0.592069	-0.592069	0.00654319	1.00455	0.863879	0.928756	1	Unaltered Non-Rhythmic	0.8706							0.8706	0.0251526	0.0843537	0.0173731	0.00252027	-0.255342	-0.465372	-0.895469	0.00728248	-0.0123263	-0.752995	-0.362629	-0.702309	-0.996096	-0.513233	-0.589706	-0.0403424	-1.20409	-0.641766	-0.68251	-0.141301	-0.559348	-0.361535	-0.870898	-0.749786	-0.888528	-1.56512	-0.0910464	-1.07135	-0.436643
ENSMUSG00000084796	Mir142hg	lncRNA	Mir142 host gene (non-protein coding)	MGI:1925841	-0.479512	-0.856129	-0.424109	-1.34174	0.00394077	0.023116	1	Unaltered Non-Rhythmic	0.870459							0.870459	0.0871829	0.0163199	0.0243917	0.00164647	-0.796281	-0.519032	-1.07508	-0.730366	-0.840948	-1.15734	-0.380892	-0.807587	0.0238709	-1.20918	0.147645	-0.00681348	-1.04218	-0.364333	-0.0112095	0.313521	-1.37247	-0.20665	-0.190627	-0.213818	-0.711582	-0.806118	0.0289249	-0.253298	-0.272609
ENSMUSG00000120111	Gm10690	lncRNA	predicted gene 10690	MGI:3642614	-1.80286	-1.80286	0.189266	1.14018	0.162551	0.348539	1	Unaltered Non-Rhythmic	0.870177							0.870177	0.0502276	0.0436637	0.0332888	0.00264292	-1.49155	-1.99394	-3.03805	-1.10212	-2.18924	-3.11807	-1.88931	-2.35315	-2.08881	-2.61785	-2.4508	-1.58271	-1.5364	-1.24908	-2.00623	-1.17664	-1.94129	-2.04375	-2.00182	-1.91719	-2.19971	-2.60972	-2.09543	-2.00759	-1.20593
ENSMUSG00000085084	4930570G19Rik	lncRNA	RIKEN cDNA 4930570G19 gene	MGI:1923158	-1.78263	-1.78263	-0.20616	-1.15361	0.287825	0.506748	1	Unaltered Non-Rhythmic	0.86984							0.86984	0.0427854	0.0229685	0.0632572	0.00114918	-2.13569	-2.35723	-1.90532	-2.06561	-1.94721	-1.22002	-1.43524	-1.79865	-1.77634	-1.31663	-0.755365	-0.41619	-2.14888	-2.27737	-3.03421	-0.777912	-0.913615	-1.00824	-0.701949	-1.95035	-2.53965	-2.66756	-1.7519	-1.92393	-2.89512
ENSMUSG00000066178	6030445D17Rik	lncRNA	RIKEN cDNA 6030445D17 gene	MGI:2443447	-2.40826	-2.40826	-0.171019	-1.12585	0.258572	0.476525	1	Unaltered Non-Rhythmic	0.869635							0.869635	0.0704757	0.0178157	0.0406137	0.00146007	-1.30572	-1.88773	-1.48596	-2.32581	-2.30878	-2.44502	-2.30046	-2.69602	-2.71479	-2.75414	-2.32215	-2.32284	-2.66863	-2.08604	-3.13504	-2.08066	-1.81329	-2.09713	-2.98823	-2.60984	-2.53378	-3.69222	-2.6427	-2.30989	-1.89434
ENSMUSG00000121024	Gm57220	lncRNA	predicted gene, 57220	MGI:7338353	-2.01055	-2.01055	0.172292	1.12685	0.213598	0.419097	1	Unaltered Non-Rhythmic	0.869381							0.869381	0.0180484	0.05693	0.0544466	0.00119409	-2.90421	-1.55282	-2.01365	-1.94152	-2.47915	-1.35003	-2.13592	-2.32327	-2.8668	-1.97653	-1.74823	-1.41454	-2.25514	-2.30887	-3.43695	-2.37514	-2.95509	-1.57963	-1.60093	-1.64136	-1.70441	-2.47027	-2.06626	-1.99837	-1.80064
ENSMUSG00000113424	Gm48161	lncRNA	predicted gene, 48161	MGI:6097531	0.805641	0.805641	0.130018	1.09431	0.22834	0.438273	1	Unaltered Non-Rhythmic	0.869297							0.869297	0.0816287	0.0264026	0.0201014	0.00257008	0.800434	0.603584	1.05433	0.991681	0.0685233	0.43789	1.75644	0.158465	0.231761	0.0896079	0.93447	1.03071	0.393558	0.886163	0.675553	0.776497	0.920201	0.326141	1.17303	0.922506	1.60567	0.804227	0.875686	1.25583	0.824307
ENSMUSG00000098206	Mir181a-1hg	lncRNA	Mir181a-1 and Mir181b-1 host gene	MGI:2443823	-0.139922	-0.139922	0.0463979	1.03268	0.634399	0.791354	1	Unaltered Non-Rhythmic	0.868857							0.868857	0.0200386	0.0523686	0.0575104	0.00122518	0.042864	-0.160171	0.201829	0.24146	-0.234505	-0.325768	0.165001	-0.425614	-0.484693	-0.798249	-0.558342	0.198783	0.150464	-0.356073	-0.517174	-1.39199	0.272488	0.163889	0.600915	-0.0554074	-0.246711	-0.481346	-0.244167	-0.260507	-0.504044
ENSMUSG00000110020	Gm45441	lncRNA	predicted gene 45441	MGI:5791277	-2.22772	-1.69411	0.540309	1.45428	0.00111236	0.00838949	1	Unaltered Non-Rhythmic	0.868597							0.868597	0.0836215	0.0240211	0.021376	0.00238479	-1.36473	-2.70793	-2.79509	-2.06096	-1.45992	-1.98896	-3.69771	-1.16406	-1.96922	-1.33877	-1.72735	-3.14135	-2.07343	-1.30924	-1.77365	-2.17296	-2.30089	-2.18142	-2.12299	-2.63997	-1.8001	-1.86394	-3.76609	-2.14793	-3.08501
ENSMUSG00000085591	Gm13479	lncRNA	predicted gene 13479	MGI:3651869	-2.23682	-2.23682	0.146875	1.10717	0.343265	0.557806	1	Unaltered Non-Rhythmic	0.868544							0.868544	0.0181735	0.0902272	0.0211402	0.00191525	-1.62428	-3.20832	-2.31509	-1.87866	-1.7651	-1.97468	-3.17472	-1.67203	-2.39555	-2.10309	-2.9662	-2.51024	-1.94739	-3.3349	-2.31154	-2.94152	-2.61901	-2.96569	-1.93271	-1.15945	-2.04371	-1.76117	-1.39561	-2.96319	-2.28748
ENSMUSG00000079242	C730034F03Rik	lncRNA	RIKEN cDNA C730034F03 gene	MGI:2441921	-1.03915	-1.03915	0.0264563	1.01851	0.75229	0.863964	1	Unaltered Non-Rhythmic	0.868534							0.868534	0.0247311	0.0869235	0.0172525	0.0025589	-0.326896	-0.910407	-1.33083	-0.753589	-1.63706	-1.20724	-0.446344	-1.27209	-1.39598	-1.09555	-0.710406	-0.1156	-0.997319	-0.900658	-1.52253	-0.954822	-2.06541	-1.68562	-1.49441	-0.897145	-0.921905	-0.945453	-1.45229	-0.793659	-1.27333
ENSMUSG00000112372	Gm48779	lncRNA	predicted gene, 48779	MGI:6098475	-2.79286	-2.79286	0.112038	1.08075	0.509539	0.703467	1	Unaltered Non-Rhythmic	0.868365							0.868365	0.0592469	0.0271892	0.0432858	0.00191284	-3.01545	-1.79885	-3.53518	-2.57039	-2.53703	-1.80283	-1.93333	-2.31233	-3.57607	-3.60202	-2.15453	-3.53413	-2.01667	-2.62284	-3.57123	-2.50917	-1.96059	-2.95561	-2.81977	-3.55716	-2.72612	-3.57935	-3.55727	-3.53502	-3.59477
ENSMUSG00000120252	Gm31504	lncRNA	predicted gene, 31504	MGI:5590663	-1.73583	-1.73583	0.0128565	1.00895	0.844198	0.914548	1	Unaltered Non-Rhythmic	0.868332							0.868332	0.0196864	0.0652585	0.0452196	0.00150326	-1.18291	-2.63156	-1.66955	-1.73007	-1.18003	-1.87828	-0.432078	-1.44459	-2.10398	-2.44036	-2.63887	-1.30989	-2.06501	-1.19697	-0.900635	-2.55773	-0.981488	-1.53445	-1.64859	-2.19494	-0.867784	-1.48357	-1.55875	-1.41721	-2.08571
ENSMUSG00000097167	Gm16740	lncRNA	predicted gene, 16740	MGI:4439664	1.04248	1.29201	0.243635	1.18397	0.000856012	0.00681691	1	Unaltered Non-Rhythmic	0.868015							0.868015	0.0196152	0.0514253	0.0597673	0.00117756	1.33856	0.876408	0.584707	1.23052	1.02987	1.2037	0.991408	1.04738	0.711818	1.41729	0.973449	1.4046	0.8458	1.176	1.17483	1.59341	0.597623	0.715687	1.16113	1.09674	1.14954	0.741189	0.403375	1.04927	1.31215
ENSMUSG00000087505	Gm15241	lncRNA	predicted gene 15241	MGI:3705127	-1.66561	-2.31398	-0.631449	-1.54912	1.88566e-05	0.000242515	1	Unaltered Non-Rhythmic	0.867906							0.867906	0.0151168	0.0882985	0.0271362	0.00154217	-1.72025	-1.4774	-1.12726	-2.17124	-1.27316	-1.67433	-1.17476	-2.47789	-2.52622	-1.14006	-0.766995	-2.25246	-1.20625	-1.88375	-2.06126	-1.24705	-1.80726	-1.27496	-1.32858	-1.89585	-1.23988	-1.80713	-2.56963	-1.30846	-1.9072
ENSMUSG00000097927	Gm6999	lncRNA	predicted gene 6999	MGI:3647443	2.70531	2.37727	-0.309359	-1.23916	0.000101572	0.00106209	1	Unaltered Non-Rhythmic	0.86772							0.86772	0.0683479	0.0157628	0.0469218	0.0012473	2.64988	2.65509	2.33548	2.3183	2.98991	2.6348	2.52424	2.80696	2.34136	3.18575	2.51412	2.93761	2.64944	1.96355	2.52842	3.12055	2.88494	2.89908	2.73421	3.20468	2.62395	2.7301	3.19208	2.40725	2.82522
ENSMUSG00000120095	Gm26664	lncRNA	predicted gene, 26664	MGI:5477158	-0.238254	-0.238254	0.114646	1.08271	0.39401	0.604044	1	Unaltered Non-Rhythmic	0.867355							0.867355	0.0795343	0.0331934	0.01672	0.00319768	-0.0526305	-0.0979496	-0.289516	0.0384505	-0.462768	-0.484963	-0.199423	0.270229	-0.628681	0.280498	-0.0899251	-0.182932	-0.505137	-0.64771	0.334862	-0.705722	-1.12264	-0.300293	-1.05047	0.189612	-0.34707	-1.35733	-0.100817	-0.303931	0.154689
ENSMUSG00000121477	NA(14)	lncRNA	novel transcript		4.66024	4.78811	0.143678	1.10472	0.00117195	0.00869922	1	Unaltered Non-Rhythmic	0.867328							0.867328	0.0157329	0.0901011	0.0251953	0.00164313	4.71739	4.56027	4.49828	4.61682	4.74826	4.47335	4.62419	4.69724	4.59674	4.85133	4.71193	4.64322	4.79718	4.64923	4.49342	4.76906	4.66685	4.58226	4.7448	4.65598	4.56288	4.78754	4.49734	4.56398	4.57678
ENSMUSG00000085779	Atcayos	lncRNA	ataxia, cerebellar, Cayman type, opposite strand	MGI:1916928	-2.75007	-2.75007	0.167436	1.12306	0.20836	0.413454	1	Unaltered Non-Rhythmic	0.867012							0.867012	0.0163948	0.0722606	0.0429564	0.00137597	-2.22384	-2.56858	-3.44775	-2.98186	-2.51455	-2.57858	-3.53426	-3.08559	-2.92177	-3.003	-3.46956	-1.87631	-2.59832	-2.32175	-2.88561	-3.49057	-2.98095	-2.88872	-1.93502	-2.49426	-3.15595	-3.54729	-2.88073	-3.45398	-2.61911
ENSMUSG00000105677	Gm43328	lncRNA	predicted gene 43328	MGI:5663465	-0.0703208	0.126933	0.213552	1.15954	0.0537282	0.164275	1	Unaltered Non-Rhythmic	0.866909							0.866909	0.0190612	0.0677902	0.0447265	0.00151265	0.128018	0.135111	-0.180713	0.363442	0.182021	-0.768172	-0.123278	-0.510413	0.0345852	0.0169453	0.00515255	-0.0935621	0.00247637	0.214448	0.160892	-0.886069	-0.128914	0.0479067	0.420829	0.302021	0.160816	-1.20007	0.36931	-0.340582	-0.651224
ENSMUSG00000086296	D030055H07Rik	lncRNA	RIKEN cDNA D030055H07 gene	MGI:3605036	-2.38922	-2.38922	-0.0778637	-1.05545	0.638176	0.79276	1	Unaltered Non-Rhythmic	0.866784							0.866784	0.0251422	0.0581608	0.0481806	0.00173249	-1.26334	-1.98499	-2.14484	-1.8929	-1.2453	-2.33163	-2.14849	-3.06843	-2.5951	-3.28743	-3.34614	-2.51519	-2.11565	-1.18478	-2.35546	-2.93329	-1.85792	-2.59845	-2.91503	-2.1165	-3.27607	-1.95531	-1.63787	-2.08174	-3.12781
ENSMUSG00000107317	Gm19719	lncRNA	predicted gene, 19719	MGI:5011904	-1.97699	-1.97699	-0.152956	-1.11185	0.370315	0.584981	1	Unaltered Non-Rhythmic	0.866593							0.866593	0.0248996	0.0404916	0.0668299	0.00118601	-1.82802	-0.93569	-1.16976	-1.41858	-2.23516	-3.07677	-1.95611	-2.09322	-2.58737	-2.66209	-1.15318	-1.94857	-1.31079	-1.85355	-2.55629	-1.33653	-2.58978	-1.36469	-2.04381	-2.54161	-1.99008	-2.23949	-1.32721	-2.49222	-1.20825
ENSMUSG00000119980	Gm57064	lncRNA	predicted gene, 57064	MGI:7338041	-1.99981	-1.99981	-0.257978	-1.1958	0.0896771	0.233639	1	Unaltered Non-Rhythmic	0.86535							0.86535	0.0583461	0.0437044	0.0294893	0.00310998	-1.83393	-0.887618	-1.84704	-1.5238	-2.46374	-1.68451	-1.18696	-1.67351	-2.98562	-1.58286	-2.43734	-2.09809	-2.16665	-1.73364	-2.35236	-1.71103	-1.63276	-2.71894	-2.49502	-1.9371	-2.45844	-1.61722	-1.5458	-0.887522	-2.00883
ENSMUSG00000079645	Gm17193	lncRNA	predicted gene 17193	MGI:4938020	-0.768497	-0.768497	0.139412	1.10146	0.412	0.620257	1	Unaltered Non-Rhythmic	0.865117							0.865117	0.0238825	0.051619	0.0579246	0.00145685	0.0648178	-0.654588	-0.942604	-1.36005	-0.528137	-1.48903	-0.548675	-0.445068	-0.674956	-0.628337	-0.865461	-0.722637	-1.37306	-1.30282	-0.24327	-0.943899	-2.1241	-0.690161	-0.91753	-0.183716	-0.527963	-1.39419	-0.683342	-1.37042	0.101239
ENSMUSG00000097990	Gm19557	lncRNA	predicted gene, 19557	MGI:5011742	-0.683591	-0.683591	-0.0731562	-1.05202	0.757318	0.86731	1	Unaltered Non-Rhythmic	0.865078							0.865078	0.0191781	0.0935228	0.0201096	0.00211191	-1.67611	-1.12413	-0.984551	-0.650851	-0.751505	-0.765336	-1.73704	-0.896593	-0.739053	0.210934	0.0762945	-0.381243	-0.550922	-0.773142	-1.08425	-0.59338	-1.13613	-0.199756	-0.154113	-0.413982	-1.54124	-0.846377	-0.821546	-1.18427	-0.586415
ENSMUSG00000120053	1700064N11Rik	lncRNA	RIKEN cDNA 1700064N11 gene	MGI:1925708	-2.58128	-2.18035	0.391399	1.31166	0.012272	0.0558366	1	Unaltered Non-Rhythmic	0.865056							0.865056	0.0348212	0.081251	0.0154225	0.0034491	-2.09044	-2.24557	-3.23439	-3.03838	-2.26316	-1.9569	-3.01751	-3.13936	-1.94873	-1.72033	-2.36298	-3.04761	-3.4419	-2.18938	-2.72306	-2.67002	-2.70179	-2.93749	-3.96343	-2.13015	-2.81408	-2.50909	-1.50634	-2.83448	-3.05196
ENSMUSG00000112280	A830082N09Rik	lncRNA	RIKEN cDNA A830082N09 gene	MGI:3041184	0.727004	0.895058	0.184514	1.13643	0.0263161	0.0982895	1	Unaltered Non-Rhythmic	0.864984							0.864984	0.0314616	0.0484743	0.0532584	0.00182161	0.740701	0.445211	0.422799	1.03526	0.871047	0.7155	1.01879	1.01894	0.541437	0.639213	1.0817	0.459633	0.49679	1.32379	0.771564	1.09054	0.528959	0.761513	0.212165	0.76853	0.898607	0.781327	0.30729	0.72723	0.0884025
ENSMUSG00000087128	Gm12655	lncRNA	predicted gene 12655	MGI:3651648	0.643661	0.643661	0.0279482	1.01956	0.932122	0.96167	1	Unaltered Non-Rhythmic	0.864915							0.864915	0.0475033	0.0226495	0.0636655	0.00126715	0.0593714	0.86522	0.725923	0.178961	0.546253	0.546972	0.915143	0.41046	0.569617	1.16224	1.01691	0.934437	0.925521	1.08251	0.146709	1.11695	0.469866	0.58792	0.672005	0.14565	0.637591	0.990971	0.737239	0.41573	0.282888
ENSMUSG00000087477	Gm13822	lncRNA	predicted gene 13822	MGI:3650351	-2.78913	-3.206	-0.405354	-1.32441	0.00857043	0.0424113	1	Unaltered Non-Rhythmic	0.864813							0.864813	0.0645411	0.0446836	0.0224244	0.00353791	-2.81652	-3.28207	-2.27997	-2.81942	-3.9186	-3.10104	-1.83205	-1.97377	-3.48941	-4.00298	-2.4421	-2.12615	-3.21785	-3.72761	-3.11287	-3.08297	-2.46658	-2.74495	-2.14745	-2.4761	-2.77251	-2.07805	-2.35846	-2.70827	-2.25151
ENSMUSG00000053588	A730061H03Rik	lncRNA	RIKEN cDNA A730061H03 gene	MGI:2445099	-2.76567	-2.76567	-0.149532	-1.10921	0.286551	0.505555	1	Unaltered Non-Rhythmic	0.86479							0.86479	0.0802875	0.0358256	0.0155847	0.00351244	-2.49828	-1.7179	-3.23698	-3.06163	-2.64912	-1.612	-2.65895	-3.61806	-2.78438	-2.77187	-2.16124	-2.72969	-2.64139	-3.59041	-3.22871	-2.78117	-3.0438	-3.21005	-3.19764	-3.06364	-2.75672	-2.68142	-2.71529	-1.40789	-2.66355
ENSMUSG00000093483	AA465934	lncRNA	expressed sequence AA465934	MGI:2671018	-0.784773	-0.464501	0.312354	1.24173	0.0128034	0.0578722	1	Unaltered Non-Rhythmic	0.864613							0.864613	0.021583	0.088736	0.0227962	0.0022721	-0.603939	0.00371362	-1.05435	-0.680267	0.0321869	-0.502927	-0.629814	-0.615221	-0.482388	-1.39754	-1.04413	-1.16539	-0.854279	-0.235019	-1.42336	-0.116242	-1.18747	-1.2518	-0.0993527	-0.758361	-0.92004	-1.31756	-0.440686	-1.03574	-0.667793
ENSMUSG00000089655	Gm16004	lncRNA	predicted gene 16004	MGI:3801846	-2.13779	-2.13779	-0.108765	-1.0783	0.41474	0.621464	1	Unaltered Non-Rhythmic	0.864602							0.864602	0.0363255	0.0293049	0.0685087	0.00125922	-2.01291	-1.68306	-1.76614	-2.58789	-2.09105	-2.9895	-2.6014	-1.06717	-0.74	-2.11043	-2.07864	-3.23158	-3.19852	-1.63421	-2.02039	-1.70283	-2.13465	-2.48691	-1.95498	-1.88045	-2.2487	-2.54629	-2.10507	-2.09417	-2.62993
ENSMUSG00000107736	Gm44148	lncRNA	predicted gene, 44148	MGI:5690540	-2.45271	-2.45271	-0.0162945	-1.01136	0.967544	0.981005	1	Unaltered Non-Rhythmic	0.864578							0.864578	0.0481003	0.0515626	0.0327326	0.00302614	-2.82023	-2.49634	-2.2253	-2.92808	-3.49086	-2.13593	-2.41574	-3.08127	-2.36027	-1.51062	-1.91414	-2.01789	-1.56241	-3.04701	-2.71987	-2.2724	-1.90688	-2.73381	-3.12237	-2.09104	-2.36816	-2.84465	-3.37249	-1.88868	-1.1375
ENSMUSG00000086528	Gm15731	lncRNA	predicted gene 15731	MGI:3783174	-2.34306	-1.91588	0.437527	1.35428	0.0105023	0.0494285	1	Unaltered Non-Rhythmic	0.864344							0.864344	0.023518	0.0433285	0.0676089	0.00120092	-2.34135	-1.45459	-3.41793	-2.36235	-1.71768	-2.72917	-2.37182	-2.29999	-1.76921	-2.38149	-2.78634	-2.84195	-2.38629	-2.79124	-2.33352	-1.73205	-2.33463	-2.35021	-1.11045	-2.05434	-1.90196	-1.75082	-3.40433	-1.52791	-2.40714
ENSMUSG00000114994	Gm49097	lncRNA	predicted gene, 49097	MGI:6118490	-2.62516	-2.62516	-0.0678584	-1.04816	0.638365	0.79276	1	Unaltered Non-Rhythmic	0.864325							0.864325	0.0249355	0.0406176	0.0689274	0.00119485	-2.6087	-3.16721	-2.32644	-3.71565	-3.15219	-1.88579	-2.72458	-2.6466	-2.88637	-1.28877	-2.04081	-3.22867	-1.69194	-2.63533	-2.91447	-2.89333	-2.67011	-2.06705	-2.53204	-2.09838	-3.84463	-2.42678	-2.20296	-2.53922	-3.11812
ENSMUSG00000098098	Bvht	lncRNA	braveheart long non-coding RNA	MGI:5434104	0.471742	0.297006	-0.181237	-1.13386	0.0158547	0.06858	1	Unaltered Non-Rhythmic	0.864236							0.864236	0.0244287	0.0907128	0.0179703	0.00265208	0.28132	0.758476	0.327462	0.659436	0.373028	0.868128	0.419936	-0.0782462	0.39545	0.740395	0.408565	0.768201	0.65623	0.294127	0.723151	0.328416	0.652796	0.552638	0.533138	0.486041	0.12276	0.392936	0.128063	0.55094	0.543054
ENSMUSG00000120717	Gm56791	lncRNA	predicted gene, 56791	MGI:7337495	1.40037	1.40037	0.070265	1.04991	0.570595	0.747871	1	Unaltered Non-Rhythmic	0.864129							0.864129	0.0933065	0.0181	0.022481	0.00198342	1.71122	1.59753	0.898423	1.09756	1.47656	1.40902	1.2122	1.41108	2.07095	1.40988	1.30281	1.47198	1.47518	1.56955	1.84947	1.60357	0.896783	1.41696	1.39038	1.20398	0.748652	1.32912	1.63909	1.46294	1.60069
ENSMUSG00000097042	Gm17491	lncRNA	predicted gene, 17491	MGI:4937125	3.65074	3.82662	0.199384	1.14821	0.000513556	0.00452352	1	Unaltered Non-Rhythmic	0.863493							0.863493	0.0159536	0.0783258	0.0407714	0.00145583	3.97193	3.69944	3.4121	3.64685	3.81862	3.34234	3.59331	3.34771	3.80269	3.84779	3.79975	3.57784	3.58891	3.7751	3.48944	3.62893	3.68442	3.48372	3.71877	3.84245	3.6258	3.53138	3.72232	3.61551	3.87943
ENSMUSG00000119985	Gm56570	lncRNA	predicted gene, 56570	MGI:7337054	-1.15525	-0.787686	0.396616	1.31642	0.000520441	0.00455149	1	Unaltered Non-Rhythmic	0.862797							0.862797	0.0611496	0.0313166	0.0424295	0.0023078	-0.863942	-0.518952	-1.14487	-1.54812	-1.08659	-0.518259	-0.902984	-1.07836	-1.59031	-1.13216	-1.309	-0.944194	-1.54802	-1.01327	-1.07527	-0.852413	-1.69647	-1.60005	-0.913635	-0.777664	-1.69858	-1.81222	-1.6929	-1.32426	-0.779567
ENSMUSG00000084925	1810062O18Rik	lncRNA	RIKEN cDNA 1810062O18 gene	MGI:1922852	-0.781763	-0.781763	0.118768	1.08581	0.478856	0.677839	1	Unaltered Non-Rhythmic	0.862781							0.862781	0.0519179	0.0254606	0.0582695	0.00157124	-1.33354	-0.385061	-1.42008	-0.791911	-0.235199	-0.821944	-0.354025	-0.882124	-0.279246	-0.672168	-0.550983	-0.647319	-0.334275	-0.763197	-0.174329	-0.334747	-2.98161	-0.242726	-1.40918	-1.19876	-1.48678	-0.263987	-1.22128	-0.412302	-0.744056
ENSMUSG00000097092	Gm26725	lncRNA	predicted gene, 26725	MGI:5477219	-3.00305	-3.00305	0.163198	1.11977	0.287711	0.506748	1	Unaltered Non-Rhythmic	0.862478							0.862478	0.0323713	0.033298	0.0705734	0.00127933	-3.91241	-2.77178	-2.6974	-3.21088	-3.83071	-3.9662	-3.75272	-2.13581	-2.48682	-2.58649	-3.75395	-2.67623	-3.22933	-2.26789	-3.21983	-2.4214	-3.2171	-3.19849	-2.41524	-2.3579	-4.21152	-2.16832	-3.76397	-3.10086	-3.81143
ENSMUSG00000096918	Gm16863	lncRNA	predicted gene, 16863	MGI:4439787	-2.43531	-2.43531	-0.298618	-1.22997	0.0642828	0.187106	1	Unaltered Non-Rhythmic	0.862405							0.862405	0.0200915	0.0835089	0.0320088	0.00198551	-2.05597	-2.87935	-3.31855	-2.45198	-2.05941	-0.810333	-2.39806	-1.93633	-2.35791	-1.65658	-2.28369	-1.78127	-2.17381	-2.95186	-2.73322	-1.46303	-2.11106	-2.74755	-2.20988	-3.44065	-2.51506	-2.38997	-2.32838	-1.06838	-1.939
ENSMUSG00000104943	Gm42868	lncRNA	predicted gene 42868	MGI:5663005	-0.814671	-0.814671	0.110284	1.07944	0.403517	0.615383	1	Unaltered Non-Rhythmic	0.861916							0.861916	0.0248518	0.0911946	0.019314	0.00272355	-0.290397	-0.912622	-1.0968	-0.364254	-0.5119	-0.767786	-0.931595	-0.558488	-1.45297	-1.31933	-1.03629	0.179531	-0.822988	-0.196482	-0.522633	-0.943344	-1.40977	-1.59756	-1.44355	-0.701869	-0.912551	-0.741968	-0.773941	-0.646158	-0.761517
ENSMUSG00000101162	Gm26728	lncRNA	predicted gene, 26728	MGI:5477222	-3.11056	-3.11056	-0.175524	-1.12937	0.186912	0.382705	1	Unaltered Non-Rhythmic	0.861807							0.861807	0.0276662	0.0882851	0.019288	0.00295393	-3.03592	-2.02539	-2.68336	-3.7789	-2.79279	-2.18559	-3.82245	-3.14083	-3.3986	-2.36708	-1.75736	-3.88563	-3.74331	-2.68932	-3.01357	-2.98789	-3.16288	-2.98201	-3.3538	-2.75044	-3.38894	-3.86768	-3.31588	-2.95664	-3.17753
ENSMUSG00000070315	4930581F22Rik	lncRNA	RIKEN cDNA 4930581F22 gene	MGI:1926184	1.97835	1.97835	0.0732896	1.05211	0.180551	0.374034	1	Unaltered Non-Rhythmic	0.861648							0.861648	0.0618862	0.0195647	0.0554744	0.00142717	1.79343	2.00005	2.13653	1.98983	2.0058	2.39552	1.82945	1.89166	1.72542	2.09354	2.22618	2.1305	1.94621	2.19166	1.77317	1.91502	1.64956	1.99363	1.64812	1.83933	1.49924	2.07117	1.88225	1.98309	2.06736
ENSMUSG00000112110	Gm15608	lncRNA	predicted gene 15608	MGI:3801804	1.37509	1.37509	0.11326	1.08167	0.129382	0.298388	1	Unaltered Non-Rhythmic	0.861633							0.861633	0.0152942	0.0751964	0.0465371	0.00133954	1.53113	1.21339	1.49934	1.09697	0.989015	1.57217	1.54489	1.19331	1.20628	1.34791	1.5692	1.26077	1.63787	1.43232	0.8744	1.16602	1.20664	1.42795	1.27657	1.05487	1.23594	1.36138	1.39458	1.38383	1.35994
ENSMUSG00000070461	9230112E08Rik	lncRNA	RIKEN cDNA 9230112E08 gene	MGI:2444774	1.88352	1.88352	0.0851397	1.06079	0.209685	0.415056	1	Unaltered Non-Rhythmic	0.861305							0.861305	0.0747754	0.019757	0.0424159	0.00174667	1.96934	2.16658	1.82235	1.45591	1.54495	1.65338	1.95665	2.03839	1.73586	1.92387	1.84554	1.66498	1.53738	1.64945	1.86519	2.14442	1.912	1.77242	1.55539	2.01156	2.00115	1.49508	1.9118	1.75087	1.80839
ENSMUSG00000090785	Gm17116	lncRNA	predicted gene 17116	MGI:4937943	-2.41361	-2.41361	0.189958	1.14073	0.325453	0.541322	1	Unaltered Non-Rhythmic	0.861229							0.861229	0.051877	0.0342601	0.050489	0.00214502	-2.20474	-2.35309	-2.34963	-2.2117	-2.23838	-3.10809	-2.30712	-2.32952	-3.81925	-2.37905	-2.53127	-2.21684	-3.50973	-2.40904	-2.85211	-3.90193	-2.49285	-2.01173	-2.26135	-1.79589	-1.8273	-2.31128	-1.729	-2.89043	-2.53766
ENSMUSG00000085735	Mettl5os	lncRNA	methyltransferase like 5, opposite strand	MGI:1922537	-2.3329	-2.3329	0.126201	1.09142	0.432088	0.637137	1	Unaltered Non-Rhythmic	0.86115							0.86115	0.0208796	0.0553358	0.0612698	0.00136518	-2.00529	-1.60005	-1.92725	-2.22113	-3.5733	-3.01037	-2.95045	-2.57671	-2.2352	-2.29237	-2.9423	-2.5379	-1.25251	-2.26016	-1.93826	-2.5225	-3.57034	-1.71535	-2.4569	-2.51675	-2.32741	-3.56937	-2.94381	-2.93547	-1.79657
ENSMUSG00000121150	Gm56735	lncRNA	predicted gene, 56735	MGI:7337383	-2.36425	-1.9327	0.437147	1.35392	0.00876513	0.0428129	1	Unaltered Non-Rhythmic	0.860689							0.860689	0.0335978	0.0345741	0.0697544	0.00138477	-1.99925	-2.66	-2.04416	-1.85256	-3.14985	-1.3927	-2.59441	-2.1269	-2.47099	-3.08644	-1.20566	-2.60718	-2.63603	-2.66285	-3.03142	-2.43262	-2.57981	-3.06562	-2.63148	-2.62958	-1.57328	-2.11387	-3.13358	-3.10763	-1.92588
ENSMUSG00000110148	5830408C22Rik	lncRNA	RIKEN cDNA 5830408C22 gene	MGI:1921994	-1.42209	-1.42209	-0.209934	-1.15664	0.167084	0.354979	1	Unaltered Non-Rhythmic	0.860149							0.860149	0.0610345	0.0597419	0.0145172	0.0045575	-0.783226	-2.69195	-0.864018	-0.838281	-2.65225	-1.97339	-2.04372	-1.36839	-2.14155	-0.879391	-1.05281	-1.48527	-0.871445	-0.591581	-1.11243	-2.10069	-1.29972	-0.879934	-1.21942	-1.1379	-1.40931	-1.05648	-0.813984	-0.531456	-1.39089
ENSMUSG00000120696	Gm52054	lncRNA	predicted gene, 52054	MGI:6366047	-2.05338	-2.05338	-0.0993073	-1.07126	0.528103	0.718813	1	Unaltered Non-Rhythmic	0.860138							0.860138	0.048448	0.0220082	0.0681436	0.00126201	-2.36917	-1.85157	-2.55977	-2.30771	-2.00431	-2.71469	-1.56844	-2.39965	-2.63492	-1.91179	-2.21953	-1.98129	-1.66436	-1.88366	-0.877555	-2.25179	-1.80075	-1.11983	-1.79805	-1.22795	-2.86491	-0.997845	-2.9992	-2.20092	-2.68303
ENSMUSG00000097536	2610037D02Rik	lncRNA	RIKEN cDNA 2610037D02 gene	MGI:1917290	0.718723	0.718723	0.147825	1.1079	0.554451	0.736778	1	Unaltered Non-Rhythmic	0.860126							0.860126	0.0150179	0.0786147	0.0448648	0.00137635	-0.195462	0.924879	-0.202157	1.75881	-0.0815429	1.05716	1.20863	1.08837	-0.148056	0.763605	1.46756	1.02315	-0.148586	0.468503	0.789245	0.693356	-0.248018	0.787685	0.383159	0.755325	1.11059	0.335191	1.06399	0.893537	0.117577
ENSMUSG00000120856	Gm57039	lncRNA	predicted gene, 57039	MGI:7337991	-1.16666	-1.16666	0.0218758	1.01528	0.843359	0.91423	1	Unaltered Non-Rhythmic	0.860118							0.860118	0.047991	0.0716592	0.0159521	0.0042797	-1.98097	-1.27407	-0.918946	-0.667775	-1.98996	-1.49435	-0.419547	-0.688488	-1.1255	-0.00419578	-0.902996	-1.02303	-0.72334	-1.13481	-0.526583	-1.42296	-1.34445	-1.0872	-1.93933	-2.3646	-0.877103	-0.721835	-1.092	-1.65028	-0.37352
ENSMUSG00000110505	Gm45842	lncRNA	predicted gene 45842	MGI:5804957	-3.0086	-3.0086	0.130321	1.09454	0.385813	0.597475	1	Unaltered Non-Rhythmic	0.859989							0.859989	0.0949675	0.0148522	0.0285477	0.00164391	-2.52113	-3.0045	-3.11207	-4.02703	-1.79435	-2.98218	-2.58052	-2.46561	-4.22516	-2.30503	-4.16781	-2.60341	-2.99735	-3.45774	-3.21767	-3.60497	-3.06306	-4.22343	-3.86439	-2.2585	-2.93213	-4.09467	-1.95577	-3.26557	-4.00135
ENSMUSG00000121424	NA(15)	lncRNA	novel transcript		0.651823	0.0115057	-0.619788	-1.53665	2.24894e-06	3.70458e-05	1	Unaltered Non-Rhythmic	0.859131							0.859131	0.0508123	0.0672835	0.0185111	0.00426178	0.928591	0.902703	0.726531	1.24045	0.737196	0.683338	0.380377	0.420081	1.24367	-0.324006	1.43583	0.691253	1.09394	1.03525	0.535117	0.312015	0.673293	-0.300519	-0.136515	0.123426	0.84724	0.977493	0.322541	0.685009	0.602635
ENSMUSG00000109056	Leat1	lncRNA	lncRNA Efnb2 associated transcript 1	MGI:2443964	-2.97649	-2.97649	-0.0265112	-1.01855	0.796873	0.88767	1	Unaltered Non-Rhythmic	0.858771							0.858771	0.0199902	0.056543	0.0633589	0.00133708	-3.993	-3.19833	-2.98739	-3.14585	-3.18877	-2.94531	-2.75941	-2.34231	-3.9589	-2.90126	-3.36466	-2.85324	-1.71615	-2.33148	-1.3632	-2.95404	-3.73749	-2.35087	-3.98301	-3.76139	-3.30816	-2.79573	-3.90792	-2.9321	-2.16019
ENSMUSG00000085235	Gm12576	lncRNA	predicted gene 12576	MGI:3650616	1.81105	1.81105	0.0733766	1.05218	0.372007	0.586289	1	Unaltered Non-Rhythmic	0.858488							0.858488	0.0413705	0.0595977	0.0375166	0.00302739	2.15403	1.4297	1.75218	1.37328	1.42213	2.24782	1.80648	1.50939	1.98608	2.12688	2.10977	2.05049	2.0808	2.05907	1.67441	1.69465	1.41341	1.52587	1.50238	1.39246	1.89009	1.43167	1.88433	1.74531	1.83577
ENSMUSG00000098975	Gm27177	lncRNA	predicted gene 27177	MGI:5521020	2.93814	2.93814	0.216282	1.16174	0.445518	0.649376	1	Unaltered Non-Rhythmic	0.858291							0.858291	0.0673254	0.0177962	0.0551753	0.00141227	2.95536	2.71213	3.89327	3.5008	3.52742	2.61444	3.8212	2.48693	2.60691	2.90475	3.4426	-1.4992	3.44947	3.35598	-0.513218	4.29675	2.59775	3.45272	3.7469	2.89009	3.45094	3.75586	-1.64906	2.73698	3.24447
ENSMUSG00000120369	Snhg7	lncRNA	small nucleolar RNA host gene 7	MGI:1919341	1.94482	1.94482	0.114475	1.08258	0.113026	0.272099	1	Unaltered Non-Rhythmic	0.858284							0.858284	0.0186585	0.0904279	0.0306303	0.00199939	2.14739	1.75633	1.41641	2.08477	2.35384	1.75295	1.93589	2.00552	1.4306	1.98947	1.94789	2.22871	1.7959	2.25839	1.86552	2.01216	2.00523	1.67604	1.83849	1.77633	1.54219	1.94495	1.92611	1.95191	1.94838
ENSMUSG00000092283	Gm20412	lncRNA	predicted gene 20412	MGI:5141877	-1.92517	-1.92517	0.269273	1.2052	0.136312	0.308029	1	Unaltered Non-Rhythmic	0.85805							0.85805	0.0406533	0.0331939	0.066482	0.00162103	-1.59958	-1.77454	-1.68456	-2.2499	-1.86586	-1.5488	-2.27723	-2.13546	-2.65462	-1.08538	-3.30887	-2.76731	-2.68774	-1.45856	-1.18235	-1.38453	-2.21574	-2.23047	-1.85775	-2.72695	-2.96312	-2.66247	-2.24844	-1.66398	-2.29502
ENSMUSG00000106032	Gm42463	lncRNA	predicted gene 42463	MGI:5662600	-1.83138	-1.50003	0.366686	1.28939	0.0382265	0.128043	1	Unaltered Non-Rhythmic	0.857892							0.857892	0.0933439	0.0263146	0.0194697	0.00297943	-2.50504	-1.6484	-2.80113	-0.990548	-2.75182	-1.83676	-1.53622	-1.98308	-1.65324	-2.63053	-1.12978	-1.96453	-1.84862	-1.0419	-1.58603	-1.02847	-2.18407	-1.32908	-2.2353	-1.60815	-2.02646	-1.41929	-0.933796	-1.77659	-2.27394
ENSMUSG00000086916	Gm15903	lncRNA	predicted gene 15903	MGI:3802037	-1.77977	-1.77977	0.251203	1.1902	0.171135	0.360286	1	Unaltered Non-Rhythmic	0.857766							0.857766	0.0955514	0.0147877	0.0302437	0.00165094	-1.73075	-1.49346	-1.61006	-1.54191	-2.99643	-2.67006	-2.27494	-1.42815	-2.72498	-1.52169	-1.91177	-2.12547	-1.96314	-2.48324	-3.17836	-1.38674	-1.49872	-1.01156	-2.52624	-1.99224	-1.52489	-1.78794	-1.32188	-1.72632	-2.25196
ENSMUSG00000095123	Gm21781	lncRNA	predicted gene, 21781	MGI:5433945	3.69261	3.96391	0.296836	1.22845	4.36923e-05	0.00049566	1	Unaltered Non-Rhythmic	0.857055							0.857055	0.0937442	0.029454	0.016369	0.0033782	4.36204	3.59664	3.33336	3.92281	3.70879	3.77522	3.61218	3.90367	3.60034	3.76696	3.79124	3.74659	3.59748	3.98994	3.84455	3.55557	3.33672	3.503	3.57242	3.76268	3.44571	3.49601	3.59252	3.58479	3.90728
ENSMUSG00000087621	1700003G18Rik	lncRNA	RIKEN cDNA 1700003G18 gene	MGI:1916600	-3.01541	-3.01541	0.0486458	1.03429	0.871389	0.932196	1	Unaltered Non-Rhythmic	0.856496							0.856496	0.0284367	0.0901252	0.0218142	0.00312747	-2.92245	-2.74432	-3.03826	-3.04962	-3.10376	-3.25061	-3.14228	-1.64011	-2.58531	-2.81167	-4.01474	-3.88627	-3.01657	-2.49953	-2.36717	-2.62279	-3.62712	-3.36779	-3.55153	-2.68833	-2.60909	-3.77363	-3.27779	-2.64285	-3.03251
ENSMUSG00000084790	Gm15879	lncRNA	predicted gene 15879	MGI:3802012	2.70098	2.5756	-0.108968	-1.07846	0.0584176	0.175838	1	Unaltered Non-Rhythmic	0.856197							0.856197	0.0933521	0.0265238	0.0209156	0.00301142	2.55902	2.80632	2.44148	2.71331	2.58399	2.64213	2.61513	2.57244	3.09293	2.79323	2.56652	2.52877	2.58482	2.71168	2.49595	2.59496	2.47269	2.64432	2.482	2.74341	2.90885	2.90997	2.90081	2.7851	2.59304
ENSMUSG00000084950	Gm5577	lncRNA	predicted gene 5577	MGI:3648213	-2.31776	-2.31776	-0.100674	-1.07227	0.64542	0.797667	1	Unaltered Non-Rhythmic	0.856079							0.856079	0.0846015	0.0153337	0.0424641	0.00152204	-1.80017	-3.21373	-1.38546	-3.25887	-1.47344	-2.21503	-1.93368	-2.21044	-1.52897	-1.9741	-2.73255	-1.52636	-1.86725	-2.10039	-2.24026	-3.23149	-2.01621	-3.2438	-2.83973	-2.72025	-3.00807	-1.20211	-2.7489	-2.69754	-2.31026
ENSMUSG00000110866	Gm48362	lncRNA	predicted gene, 48362	MGI:6097831	1.12785	1.43207	0.284324	1.21784	0.0128491	0.0578722	1	Unaltered Non-Rhythmic	0.855433							0.855433	0.0462529	0.0269641	0.0698537	0.00149601	1.71628	1.29197	1.70184	1.65805	1.23263	1.18359	1.85013	1.5652	0.88578	0.378676	1.07859	1.59496	1.2485	0.847127	0.879624	0.359446	1.7075	0.652154	0.894297	1.37025	1.70413	0.825961	1.25893	1.00894	0.737256
ENSMUSG00000097413	A830052D11Rik	lncRNA	RIKEN cDNA A830052D11 gene	MGI:3028074	-1.02088	-1.02088	0.0105387	1.00733	0.842944	0.91423	1	Unaltered Non-Rhythmic	0.854856							0.854856	0.0323593	0.0412761	0.0698989	0.00161008	-1.82539	-1.31666	-1.10413	-1.29664	-0.967779	-0.351103	-1.0716	-1.77075	-0.0944869	-0.611682	-0.71935	-2.17505	-1.21433	-1.03063	-1.50089	-1.29771	-0.511383	0.0313527	-0.746452	-0.816736	-0.593757	-1.55598	-0.555052	-1.07514	-1.00933
ENSMUSG00000087187	Gm13431	lncRNA	predicted gene 13431	MGI:3650776	-2.38665	-2.38665	-0.256845	-1.19486	0.115134	0.275246	1	Unaltered Non-Rhythmic	0.854828							0.854828	0.0611422	0.0205948	0.0619346	0.00150049	-1.66339	-3.29742	-1.85149	-1.91423	-1.90445	-1.84968	-2.25086	-2.79122	-2.18274	-1.64177	-2.26279	-2.21358	-1.36252	-2.38918	-3.41913	-2.3406	-2.10394	-2.95591	-2.94069	-2.47218	-2.68825	-3.34549	-2.86644	-1.62672	-1.66022
ENSMUSG00000113361	B930059L03Rik	lncRNA	RIKEN cDNA B930059L03 gene	MGI:2442724	-1.53076	-1.53076	0.164307	1.12063	0.387248	0.598542	1	Unaltered Non-Rhythmic	0.854658							0.854658	0.0575738	0.0197809	0.0666335	0.00135368	-0.776093	-2.04608	-3.21104	-1.90841	-1.16817	-1.53747	-0.889828	-1.2149	-1.35911	-0.971689	-1.91914	-1.81915	-1.37047	-1.25269	-1.20761	-2.10245	-0.566436	-1.76349	-1.75878	-1.30068	-2.19919	-1.24783	-2.15559	-2.53404	-1.27034
ENSMUSG00000092341	Malat1	lncRNA	metastasis associated lung adenocarcinoma transcript 1 (non-coding RNA)	MGI:1919539	9.77186	9.77186	0.193236	1.14333	0.0605775	0.179049	1	Unaltered Non-Rhythmic	0.854498							0.854498	0.0698689	0.0171081	0.0571118	0.00141294	9.06893	9.70764	9.64135	10.1543	9.78793	9.66321	9.61692	9.30433	9.08693	9.93618	9.77195	9.74208	9.23385	9.17715	10.0457	10.1652	9.45093	9.81354	9.16743	9.72501	10.0569	9.34695	9.63108	10.3018	9.57319
ENSMUSG00000120403	A930006A01Rik	lncRNA	RIKEN cDNA A930006A01 gene	MGI:1925192	-2.2704	-2.2704	0.173791	1.12802	0.268732	0.484735	1	Unaltered Non-Rhythmic	0.854325							0.854325	0.0964857	0.0218576	0.0247921	0.00253978	-2.09787	-2.41882	-3.03125	-2.28906	-2.65736	-2.2245	-1.68871	-2.10807	-1.88979	-2.21996	-2.3452	-2.8683	-1.78482	-1.90315	-2.95462	-1.74567	-1.38201	-2.10659	-2.09388	-3.10658	-2.99119	-2.39416	-2.00585	-1.94036	-2.29631
ENSMUSG00000098747	Gm27216	lncRNA	predicted gene 27216	MGI:5521059	4.1534	4.1534	0.0126518	1.00881	0.944503	0.964806	1	Unaltered Non-Rhythmic	0.853808							0.853808	0.0721023	0.0189632	0.0534992	0.0016273	4.14938	4.22646	4.26307	4.1652	4.23879	4.33157	4.19928	4.05355	4.17523	4.46257	4.22939	4.04963	4.16901	4.24229	4.12407	4.23936	4.1564	4.18275	3.99863	3.98306	3.97456	4.14094	4.26126	4.20658	4.09415
ENSMUSG00000086918	4930429F24Rik	lncRNA	RIKEN cDNA 4930429F24 gene	MGI:1921883	-2.53382	-2.53382	0.151921	1.11105	0.341294	0.556105	1	Unaltered Non-Rhythmic	0.853796							0.853796	0.0562876	0.0402799	0.0468456	0.00279082	-1.52419	-2.54828	-2.90305	-3.52466	-2.90378	-2.19866	-2.48431	-2.94234	-2.50499	-2.23626	-2.8926	-1.91212	-1.21173	-3.52863	-2.90779	-2.46652	-2.15691	-2.48346	-2.10154	-2.153	-2.23776	-3.52277	-2.13207	-3.51402	-3.52539
ENSMUSG00000120138	Gm56696	lncRNA	predicted gene, 56696	MGI:7337306	-0.646981	-0.646981	0.0795577	1.05669	0.475033	0.674579	1	Unaltered Non-Rhythmic	0.85356							0.85356	0.019179	0.0941168	0.0309878	0.00215644	0.0818463	-0.939333	-0.909328	-0.64037	-0.924954	-1.85669	-0.954497	-0.565417	-0.959905	-0.117854	0.123147	-0.735179	-1.03695	-1.19668	-0.274665	-0.541036	-0.960362	-0.57241	-1.16434	-0.412906	-0.680571	-0.151768	-0.662629	-0.879575	-0.725563
ENSMUSG00000100320	Gm29417	lncRNA	predicted gene 29417	MGI:5580123	-3.52936	-3.52936	-0.0706605	-1.0502	0.837781	0.912296	1	Unaltered Non-Rhythmic	0.853384							0.853384	0.0552099	0.0716596	0.0147393	0.00500678	-2.50521	-3.97496	-1.77174	-2.74746	-4.14199	-2.80994	-3.99791	-3.02881	-4.16241	-3.66965	-3.40453	-3.89088	-4.09115	-2.33898	-3.56436	-3.07471	-4.12769	-3.51678	-3.51906	-3.32919	-3.52936	-3.48615	-4.03479	-3.97926	-4.09246
ENSMUSG00000120154	Gm32655	lncRNA	predicted gene, 32655	MGI:5591814	-1.89219	-1.89219	-0.204417	-1.15222	0.0961099	0.243156	1	Unaltered Non-Rhythmic	0.853278							0.853278	0.0214203	0.0580727	0.065742	0.00148699	-1.84608	-2.09524	-1.55779	-3.24003	-1.84594	-1.40846	-2.04447	-1.15526	-1.92571	-1.88592	-1.89923	-1.06394	-2.21306	-2.39367	-1.81347	-0.9225	-1.77149	-1.92944	-1.12743	-1.99838	-1.36086	-2.32097	-1.97216	-2.49694	-1.13762
ENSMUSG00000095348	Gm3892	lncRNA	predicted gene 3892	MGI:3782065	-2.00953	-2.00953	0.0390534	1.02744	0.66572	0.807925	1	Unaltered Non-Rhythmic	0.853187							0.853187	0.0489012	0.0245761	0.0718941	0.00144169	-2.07661	-3.01556	-1.57749	-2.34759	-1.80167	-1.85012	-2.18206	-1.39715	-1.72905	-2.03718	-1.40928	-2.1821	-1.75931	-1.22817	-2.43302	-2.6498	-1.07076	-1.38985	-2.37935	-2.65648	-2.84613	-2.17635	-1.88357	-2.15321	-2.85919
ENSMUSG00000086807	Platr21	lncRNA	pluripotency associated transcript 21	MGI:1925776	0.310961	0.805498	0.500836	1.41503	1.20627e-05	0.000162072	1	Unaltered Non-Rhythmic	0.852925							0.852925	0.0182978	0.104708	0.0217831	0.00228586	0.254296	0.409032	0.0538276	0.530932	0.814048	0.695112	-0.00534531	0.335116	0.620545	0.394264	-0.122701	0.959682	0.342191	-0.410897	0.445596	0.701924	0.389339	0.158388	0.752624	-0.0457251	0.447334	0.558978	0.832664	0.150768	-0.629451
ENSMUSG00000117718	1500032F14Rik	lncRNA	RIKEN cDNA 1500032F14 gene	MGI:1925555	-2.40838	-2.40838	0.0184654	1.01288	0.969595	0.981429	1	Unaltered Non-Rhythmic	0.852824							0.852824	0.0599597	0.0678239	0.0142318	0.00516024	-2.39163	-3.75432	-2.17894	-1.88758	-1.38453	-2.9221	-1.92914	-1.44039	-2.3463	-2.08657	-1.9121	-1.68405	-1.52233	-2.61689	-2.97784	-2.95776	-3.10196	-3.37688	-3.40647	-3.1457	-2.02561	-2.45459	-3.2875	-1.32163	-1.72548
ENSMUSG00000085192	Gm12195	lncRNA	predicted gene 12195	MGI:3651100	-0.254578	-1.13434	-0.878752	-1.83878	2.25054e-09	6.76569e-08	1	Unaltered Non-Rhythmic	0.852551							0.852551	0.0563361	0.0236015	0.0659142	0.00159754	-0.183152	-0.161781	0.630418	-0.142665	-0.547796	0.0113468	-0.110578	-0.0417503	0.0579318	-0.406025	-0.896945	-0.766112	0.0286763	-0.00912821	0.137742	-0.452378	-0.387236	0.0150103	-0.705451	0.168022	0.0384027	-1.85211	-0.404352	-0.478132	-0.241961
ENSMUSG00000111722	Gm47270	lncRNA	predicted gene, 47270	MGI:6096107	-2.0574	-2.0574	0.0569038	1.04023	0.65053	0.799625	1	Unaltered Non-Rhythmic	0.851952							0.851952	0.068474	0.0259771	0.0514395	0.00215763	-2.5559	-1.99214	-1.28839	-1.19973	-1.66925	-1.75013	-2.17422	-1.98504	-2.52575	-2.26783	-1.86381	-2.18308	-2.24074	-1.99705	-2.16587	-2.91441	-2.1889	-1.90276	-1.80208	-2.92505	-1.82946	-2.17888	-3.53279	-1.62548	-2.00658
ENSMUSG00000115810	Gm49066	lncRNA	predicted gene, 49066	MGI:6118447	-1.33409	-1.33409	0.172235	1.1268	0.197868	0.397183	1	Unaltered Non-Rhythmic	0.851704							0.851704	0.0428296	0.0275307	0.0765163	0.00141966	-1.81552	-1.2873	-1.8437	-1.17429	-1.00908	-1.57223	-0.815946	-1.41642	-1.43988	-1.03293	-1.2668	-1.81159	-1.93018	-1.67051	-1.13895	-2.01568	-2.47817	-1.79909	-1.21953	-1.51485	-0.475149	-1.19629	-1.22567	-1.60161	-0.853184
ENSMUSG00000120298	Gm57450	lncRNA	predicted gene, 57450	MGI:7338813	-0.399883	-0.179429	0.235065	1.17696	0.0248296	0.0952396	1	Unaltered Non-Rhythmic	0.851649							0.851649	0.0858322	0.018294	0.0423521	0.00187301	0.734667	-0.281	-0.55068	-0.387706	-0.53691	-0.769849	-0.182279	-0.322298	-0.372438	-0.00929753	-0.072359	0.0260395	-0.491538	-0.370443	-0.517936	-0.581479	-0.710021	-0.359582	-1.26254	-0.743548	-0.439138	-0.679402	-0.354114	-0.340458	-0.226311
ENSMUSG00000114424	Gm47414	lncRNA	predicted gene, 47414	MGI:6096350	-1.57805	-1.57805	0.0710249	1.05046	0.901799	0.950406	1	Unaltered Non-Rhythmic	0.851591							0.851591	0.030799	0.0542314	0.0613461	0.00203301	-1.57806	-2.31927	-1.61514	-0.966206	-1.29242	-1.23103	-1.6626	-1.85249	-1.25223	-1.85207	-1.16506	-1.84697	-0.689386	-2.06099	-0.432353	-2.29538	-2.09129	-1.10506	-1.6177	-1.68927	-2.60689	-1.60139	-1.96639	-1.80607	-1.01161
ENSMUSG00000085890	Tnfsf13os	lncRNA	tumor necrosis factor (ligand) superfamily, member 13, opposite strand	MGI:1919587	-1.73885	-1.73885	0.112228	1.0809	0.542458	0.729606	1	Unaltered Non-Rhythmic	0.851572							0.851572	0.0403336	0.046412	0.0593883	0.00229448	-1.72977	-3.24895	-1.81641	-2.60305	-2.11289	-0.419432	-1.37582	-1.48686	-1.2964	-0.348734	-1.29247	-1.66445	-3.20953	-0.902398	-2.06606	-1.74811	-3.18794	-1.77301	-1.31557	-1.90104	-1.85087	-2.14425	-1.11452	-2.57603	-1.07972
ENSMUSG00000086003	B230206L02Rik	lncRNA	RIKEN cDNA B230206L02 gene	MGI:1924598	-0.453306	-0.453306	0.076432	1.05441	0.423008	0.629538	1	Unaltered Non-Rhythmic	0.851273							0.851273	0.0326373	0.0826759	0.030078	0.00333614	-0.155458	-0.954025	-0.636464	-1.12501	-0.933334	-0.365853	-0.847861	-0.517251	-0.761576	-0.4362	-0.82521	-0.314008	-0.163464	-0.0953461	-0.332111	-0.0817139	-0.500743	-1.11612	-0.536492	-0.732518	-0.633154	-0.722058	-0.824	0.244618	0.119114
ENSMUSG00000121034	Gm32800	lncRNA	predicted gene, 32800	MGI:5591959	0.747818	0.302759	-0.476202	-1.39108	0.00284645	0.0176892	1	Unaltered Non-Rhythmic	0.851159							0.851159	0.0269002	0.0464182	0.0740172	0.00150577	0.14314	0.663837	1.27721	1.02443	1.41774	0.339348	1.71008	0.837435	0.394088	0.764032	0.860562	0.341258	0.461461	0.348027	1.09043	1.45358	0.683423	-0.408043	0.368806	0.428856	0.413477	0.767594	1.44125	1.26574	0.519446
ENSMUSG00000087196	Gm13373	lncRNA	predicted gene 13373	MGI:3650390	-2.81899	-2.81899	-0.291178	-1.22364	0.0703297	0.197366	1	Unaltered Non-Rhythmic	0.851077							0.851077	0.0638526	0.0360431	0.0461881	0.00283925	-1.52959	-1.97307	-3.54846	-1.90103	-2.89728	-2.93465	-2.15783	-1.47232	-2.19205	-2.955	-2.48549	-2.94045	-3.50865	-2.92199	-2.92761	-3.54212	-3.51082	-2.17312	-2.93468	-2.91109	-2.92291	-1.66151	-2.91255	-2.48447	-2.53503
ENSMUSG00000113845	Gm39473	lncRNA	predicted gene, 39473	MGI:5622358	-0.641448	-0.641448	-0.032615	-1.02286	0.812948	0.896031	1	Unaltered Non-Rhythmic	0.851019							0.851019	0.0559089	0.0727467	0.0151549	0.00517057	-0.457117	-0.44667	-0.936544	0.360651	-0.0596064	-0.276374	-0.169466	-0.460753	-1.63265	-1.92114	-1.04973	-0.545786	-1.49465	-0.605551	-1.06866	-0.19716	-0.091826	-0.49238	-0.189872	-1.2575	0.327597	-1.24733	-0.47077	-0.107409	-0.83097
ENSMUSG00000120814	Gm56660	lncRNA	predicted gene, 56660	MGI:7337234	-1.59127	-1.59127	0.160165	1.11741	0.227203	0.43679	1	Unaltered Non-Rhythmic	0.850981							0.850981	0.0169189	0.0861952	0.0441721	0.00173261	-1.76743	-1.89107	-2.05903	-1.0659	-2.04763	-1.18792	-1.28853	-2.4058	-1.70178	-2.44566	-1.43923	-1.82317	-2.36345	-1.23971	-1.50267	-1.64603	-1.82839	-1.49522	-1.67647	-1.12959	-1.09438	-1.46736	-2.30328	-2.29137	-1.71923
ENSMUSG00000090086	AI480526	lncRNA	expressed sequence AI480526	MGI:2140910	5.40441	5.40441	0.0721774	1.0513	0.153108	0.333887	1	Unaltered Non-Rhythmic	0.850539							0.850539	0.0530534	0.0721091	0.0194494	0.00484952	5.77313	5.15688	5.32037	5.38679	5.37895	5.26776	5.5719	5.57022	5.43328	5.56016	5.22604	5.28485	5.33683	5.52696	5.31323	5.27051	5.06567	5.21899	5.27985	5.45549	5.26979	5.34026	5.54439	5.3954	5.52067
ENSMUSG00000097852	4933405D12Rik	lncRNA	RIKEN cDNA 4933405D12 gene	MGI:1921307	-1.71881	-1.71881	0.110166	1.07935	0.630301	0.788286	1	Unaltered Non-Rhythmic	0.850308							0.850308	0.101797	0.0175068	0.028262	0.00212629	-1.044	-1.94873	-1.90285	-0.948974	-1.24598	-1.96652	-1.36898	-1.60606	-1.31482	-1.1163	-1.16017	-1.48992	-1.82843	-1.79472	-1.77487	-2.56013	-2.08547	-3.17761	-1.33335	-2.22485	-2.66407	-0.937797	-1.34084	-1.88576	-1.8532
ENSMUSG00000120248	Gm57257	lncRNA	predicted gene, 57257	MGI:7338427	-1.80237	-2.12397	-0.321387	-1.24953	0.0274789	0.100589	1	Unaltered Non-Rhythmic	0.850281							0.850281	0.0168653	0.0734378	0.0579453	0.00147104	-1.73289	-2.11176	-1.77422	-1.71423	-1.59091	-2.14753	-2.43583	-1.41624	-1.48069	-1.58746	-2.2184	-1.99993	-1.51842	-1.58066	-2.75738	-1.40155	-0.995779	-2.20069	-1.13519	-2.48922	-1.6562	-1.9325	-1.53287	-2.85472	-0.814623
ENSMUSG00000087289	4933424M12Rik	lncRNA	RIKEN cDNA 4933424M12 gene	MGI:1914798	-2.57987	-2.57987	-0.214976	-1.16068	0.208085	0.41325	1	Unaltered Non-Rhythmic	0.850017							0.850017	0.0209852	0.0771715	0.0498762	0.00194953	-2.40326	-2.88899	-1.51531	-2.86873	-2.3959	-3.42253	-2.08292	-2.48469	-2.38974	-1.66505	-2.33347	-3.41969	-2.89609	-2.9227	-2.77592	-2.33746	-1.83347	-1.53753	-3.3635	-2.84438	-2.15061	-2.40267	-3.41532	-1.29666	-1.5167
ENSMUSG00000119977	Gm56496	lncRNA	predicted gene, 56496	MGI:7336906	-0.435786	-0.435786	-0.0581199	-1.04111	0.791706	0.883551	1	Unaltered Non-Rhythmic	0.849583							0.849583	0.0210269	0.0734252	0.0541064	0.00185851	-0.217681	-0.41091	-0.190376	-0.354188	-0.530842	-0.186307	-0.379833	-0.26464	-0.458016	-0.36875	-0.341604	-0.348035	-0.78703	-0.309902	-0.557599	-0.773875	-0.288611	0.00295856	-0.115346	-0.60009	-0.479016	-0.740026	-0.0139523	-0.886644	-0.490589
ENSMUSG00000086386	Gm12108	lncRNA	predicted gene 12108	MGI:3651176	-2.80524	-2.80524	-0.192036	-1.14237	0.291883	0.51098	1	Unaltered Non-Rhythmic	0.849243							0.849243	0.0860839	0.0172334	0.0456717	0.00176841	-2.81666	-1.5095	-1.62177	-2.92732	-2.86779	-3.46845	-3.44871	-2.66247	-2.7774	-1.05257	-2.24234	-2.75749	-2.55961	-3.62552	-3.32949	-3.32132	-3.54402	-2.30206	-2.4902	-3.45365	-2.10653	-2.41484	-3.36881	-3.278	-2.57976
ENSMUSG00000097924	A730020E08Rik	lncRNA	RIKEN cDNA A730020E08 gene	MGI:2444999	0.318723	0.318723	0.0349573	1.02453	0.846059	0.915651	1	Unaltered Non-Rhythmic	0.849027							0.849027	0.0278861	0.0855762	0.0345777	0.00293262	0.699596	0.492794	0.530265	0.443314	0.553268	0.423238	-0.259621	0.213211	0.0218145	0.138674	0.156573	0.0644713	0.40962	0.441197	0.183077	0.520566	0.548659	0.0984846	0.282719	0.287716	0.489185	0.210494	0.707246	0.260825	0.0756127
ENSMUSG00000120868	Gm56800	lncRNA	predicted gene, 56800	MGI:7337513	-2.12187	-2.12187	-0.0706151	-1.05016	0.626395	0.787352	1	Unaltered Non-Rhythmic	0.848755							0.848755	0.0738448	0.0167751	0.0591516	0.00147369	-1.70483	-2.24787	-2.34273	-1.77845	-2.8107	-2.01221	-1.44248	-1.63788	-1.62125	-1.97085	-1.54663	-1.01511	-1.98348	-2.75717	-2.37445	-1.58997	-1.94833	-2.61462	-2.77587	-2.41874	-2.28633	-1.64169	-1.49924	-3.32546	-2.23502
ENSMUSG00000086873	Gm15672	lncRNA	predicted gene 15672	MGI:3783114	-1.46809	-1.46809	0.0325632	1.02283	0.769678	0.87507	1	Unaltered Non-Rhythmic	0.848317							0.848317	0.047996	0.0241622	0.0781264	0.00139814	-2.26842	-0.251463	-3.38995	-0.995755	-1.15139	-1.40436	-1.08498	-1.51046	-1.60707	-2.32209	-0.588898	-1.17497	-1.71141	-1.74566	-1.29924	-1.82565	-1.62979	-1.85382	-2.29609	-2.74366	-0.681277	-1.40325	-1.35052	-1.7881	-1.5381
ENSMUSG00000085498	Gm14023	lncRNA	predicted gene 14023	MGI:3650639	0.164035	0.560091	0.420042	1.33797	2.14566e-05	0.000271715	1	Unaltered Non-Rhythmic	0.848132							0.848132	0.0895209	0.0423932	0.0151497	0.00480422	0.186356	0.00419247	0.43765	-0.400984	0.45215	0.375561	0.749105	0.354227	0.0951445	0.0151075	0.810752	0.18815	-0.0908732	0.217016	-0.013627	0.251565	0.138264	-0.551786	0.0657848	0.106691	0.442153	-0.403848	-0.0890487	0.0113204	-0.375837
ENSMUSG00000021268	Meg3	lncRNA	maternally expressed 3	MGI:1202886	0.117827	0.117827	-0.0166411	-1.0116	0.924942	0.959044	1	Unaltered Non-Rhythmic	0.847988							0.847988	0.0214402	0.0813078	0.0471556	0.00210825	0.0991187	0.0728911	0.387182	0.210102	0.418341	0.13329	0.381705	0.384318	-0.371294	-0.695153	0.135381	0.80841	-0.3507	0.514334	0.0461285	0.272135	0.114498	0.164444	0.839216	0.191352	-0.357378	0.224832	-0.147381	0.684873	-0.433757
ENSMUSG00000121395	NA(16)	lncRNA	novel transcript		0.789528	0.789528	0.0561089	1.03966	0.595159	0.764614	1	Unaltered Non-Rhythmic	0.847857							0.847857	0.0185531	0.0765376	0.0553507	0.00170157	1.20638	1.13869	0.926632	1.27946	1.25717	-0.202226	1.11971	0.119475	-0.0789326	0.430228	0.115011	1.22323	0.876781	1.65388	-0.00980227	0.341024	1.02657	0.532178	0.97287	1.83139	1.01014	0.126593	0.227733	0.193022	0.758168
ENSMUSG00000104835	Gm5547	lncRNA	predicted gene 5547	MGI:3648206	-2.42974	-2.42974	-0.330615	-1.25755	0.0600956	0.178653	1	Unaltered Non-Rhythmic	0.847473							0.847473	0.0180891	0.0800108	0.0526942	0.00173325	-3.45196	-3.46583	-1.1655	-2.40654	-2.81481	-1.22703	-3.47018	-1.9886	-1.6496	-3.43297	-1.27057	-1.18295	-1.61486	-1.81049	-2.12491	-2.88762	-2.04554	-3.50126	-3.0419	-2.86635	-1.69273	-1.59539	-1.61584	-2.14958	-2.12465
ENSMUSG00000120907	2700016F22Rik	lncRNA	RIKEN cDNA 2700016F22 gene	MGI:1919807	-2.18619	-2.18619	-0.0762495	-1.05427	0.522677	0.714632	1	Unaltered Non-Rhythmic	0.847412							0.847412	0.0162879	0.100995	0.0333451	0.0019601	-1.56811	-2.01595	-2.25769	-2.65155	-3.23008	-0.928603	-2.25827	-2.53058	-2.20676	-1.89757	-2.66084	-1.74127	-2.2553	-1.44013	-1.84445	-3.24073	-1.86528	-1.87454	-2.44998	-2.28346	-1.9258	-2.21254	-1.89339	-2.68041	-1.95919
ENSMUSG00000085039	Gm15927	lncRNA	predicted gene 15927	MGI:3801889	-0.536453	-0.536453	0.173956	1.12815	0.189558	0.386345	1	Unaltered Non-Rhythmic	0.847248							0.847248	0.0175169	0.0761052	0.0575364	0.00159326	-0.0598448	-0.760203	-1.36945	0.113371	-0.370713	-1.31822	-0.7686	-0.479557	-0.721732	-0.390394	-0.683939	-0.617009	-0.598364	-1.12548	0.0990358	0.189502	-1.36552	-0.506568	-0.422517	-0.184693	-0.751076	-0.146219	-0.774474	-1.72318	0.227406
ENSMUSG00000093672	Gm20655	lncRNA	predicted gene 20655	MGI:5313102	-2.66588	-2.66588	0.0643461	1.04561	0.746341	0.85965	1	Unaltered Non-Rhythmic	0.847218							0.847218	0.084678	0.0174032	0.048939	0.00176202	-2.71594	-1.34662	-3.09298	-3.62491	-2.59456	-2.3801	-2.59764	-2.6122	-1.86348	-2.702	-2.03317	-3.64583	-3.03221	-2.02596	-2.34203	-1.62867	-3.01404	-2.0671	-2.59316	-2.58222	-3.14774	-3.65263	-3.04932	-3.69204	-3.04682
ENSMUSG00000112139	Gm47431	lncRNA	predicted gene, 47431	MGI:6096379	-2.19406	-1.49474	0.707661	1.63315	2.90141e-06	4.53936e-05	1	Unaltered Non-Rhythmic	0.847091							0.847091	0.0411978	0.0398552	0.0698416	0.00201421	-1.56825	-2.46044	-1.80183	-2.0627	-2.016	-2.35051	-2.82007	-2.01413	-1.79778	-2.41389	-1.7709	-2.85836	-3.40741	-2.08871	-2.3626	-2.02885	-1.76455	-1.55402	-2.89991	-2.82906	-2.28344	-2.04488	-2.37337	-2.38054	-0.991002
ENSMUSG00000121189	Gm34102	lncRNA	predicted gene, 34102	MGI:5593261	-2.56929	-2.56929	-0.277636	-1.21221	0.0521913	0.162591	1	Unaltered Non-Rhythmic	0.84682							0.84682	0.0332924	0.0706564	0.046317	0.00291458	-2.69045	-2.09203	-2.69851	-2.76999	-2.72414	-2.68244	-3.36819	-2.75196	-2.2881	-1.54549	-1.65455	-2.35236	-2.06191	-3.3897	-2.6741	-2.67715	-1.99625	-3.30398	-1.9904	-3.38418	-2.65288	-1.28881	-2.28127	-3.32108	-2.08664
ENSMUSG00000120443	Gm57341	lncRNA	predicted gene, 57341	MGI:7338595	-3.39338	-3.39338	-0.161189	-1.11821	0.370691	0.584981	1	Unaltered Non-Rhythmic	0.846766							0.846766	0.0786316	0.0544174	0.0147029	0.0054821	-2.30811	-4.06448	-3.55459	-3.1618	-3.19611	-3.23345	-3.48838	-2.84541	-3.71622	-2.23769	-2.52076	-3.41255	-3.58801	-3.61344	-2.47753	-2.6353	-3.60397	-3.67347	-3.65277	-4.02541	-3.20168	-4.21011	-3.54551	-3.07183	-3.60382
ENSMUSG00000105447	Gm43653	lncRNA	predicted gene 43653	MGI:5663790	-2.51243	-2.51243	0.30395	1.23452	0.0625226	0.182928	1	Unaltered Non-Rhythmic	0.846704							0.846704	0.0756081	0.0166957	0.0594864	0.00150541	-3.05261	-2.58278	-1.80558	-2.862	-1.26045	-2.52938	-1.9467	-1.61807	-3.68696	-2.56549	-2.41052	-1.90374	-2.42239	-2.73201	-3.13968	-2.71364	-3.43216	-3.74038	-3.03111	-2.96319	-2.62299	-2.20228	-3.07662	-2.16997	-2.44478
ENSMUSG00000097760	6030442K20Rik	lncRNA	RIKEN cDNA 6030442K20 gene	MGI:1925126	-1.86664	-1.86664	0.192456	1.14271	0.214411	0.419775	1	Unaltered Non-Rhythmic	0.84669							0.84669	0.0650492	0.03522	0.0502007	0.00284054	-1.78531	-2.11842	-2.36244	-1.65466	-2.3233	-2.78996	-1.45218	-1.38122	-2.73151	-3.17771	-1.64218	-2.33383	-2.68102	-1.6851	-1.23664	-1.50093	-2.05274	-1.22811	-1.72802	-1.27749	-2.29868	-1.84477	-0.920063	-2.65775	-1.90678
ENSMUSG00000120789	Gm56686	lncRNA	predicted gene, 56686	MGI:7337286	2.50928	2.50928	-0.00383813	-1.00266	0.697125	0.829172	1	Unaltered Non-Rhythmic	0.845933							0.845933	0.0166566	0.104282	0.0310511	0.00207715	2.57935	2.46311	2.42919	2.52657	2.38064	2.42784	2.45449	2.23269	2.4734	2.63716	2.62548	2.71717	2.66868	2.52134	2.60099	2.41833	2.69399	2.1411	2.54989	2.40566	2.6031	2.69609	2.31419	2.71683	2.46642
ENSMUSG00000120301	Gm56897	lncRNA	predicted gene, 56897	MGI:7337707	-2.91681	-2.91681	0.0316644	1.02219	0.791362	0.883551	1	Unaltered Non-Rhythmic	0.845859							0.845859	0.0957965	0.0309794	0.0236664	0.00369825	-2.73608	-2.84077	-2.35702	-3.23397	-2.23301	-3.05278	-3.23	-3.27544	-3.39795	-2.9865	-3.97601	-2.84289	-2.49214	-2.20355	-4.04046	-2.96388	-3.22613	-2.63564	-2.76776	-3.79928	-3.14907	-3.89285	-2.2681	-3.33927	-1.84888
ENSMUSG00000106797	Gm42936	lncRNA	predicted gene 42936	MGI:5663073	-1.51169	-1.51169	-0.453493	-1.36935	0.21911	0.425063	1	Unaltered Non-Rhythmic	0.845711							0.845711	0.109152	0.0215091	0.0207674	0.00286083	-2.56835	1.22038	0.475275	-0.127305	-2.78199	0.561621	-2.93686	-2.56045	0.39095	-2.67024	-2.87449	-1.012	-2.85171	-2.82121	-2.71027	-2.76546	1.38722	-2.77085	1.0915	-3.00546	0.724308	-2.82627	-2.8801	-2.92552	0.463294
ENSMUSG00000057802	Gm10030	lncRNA	predicted gene 10030	MGI:3641798	-2.06386	-2.49057	-0.420407	-1.33831	0.00362439	0.0214696	1	Unaltered Non-Rhythmic	0.845197							0.845197	0.0144758	0.103111	0.0354475	0.0017693	-2.6484	-1.62548	-1.80896	-2.55113	-2.20578	-2.30106	-2.22751	-2.20101	-2.03527	-1.65089	-2.26709	-2.607	-1.98076	-1.55088	-1.13442	-3.04091	-2.19852	-2.28766	-2.6113	-1.52859	-1.43793	-1.96674	-3.00872	-1.99541	-1.14311
ENSMUSG00000097784	A430105J06Rik	lncRNA	RIKEN cDNA A430105J06 gene	MGI:1924439	-0.988567	-0.988567	-0.017924	-1.0125	0.95712	0.973308	1	Unaltered Non-Rhythmic	0.844694							0.844694	0.112334	0.0198911	0.020369	0.00271204	-1.05768	-1.39719	-0.484737	-0.328861	-1.20727	-0.712457	-1.07386	-1.01019	-0.574772	-0.726323	0.0972775	-0.719183	-2.21559	-0.493812	-0.6175	-1.21893	-1.11488	-0.672802	-0.885459	-0.791254	-0.469642	-1.70349	-1.61001	-1.01526	-1.91801
ENSMUSG00000109930	Gm34730	lncRNA	predicted gene, 34730	MGI:5593889	-1.52928	-1.52928	0.221136	1.16565	0.249434	0.46706	1	Unaltered Non-Rhythmic	0.844585							0.844585	0.0425934	0.0484679	0.0617902	0.00256318	-1.62206	-0.883737	-1.47557	-2.33075	-1.46954	-1.24032	-2.97394	-0.558154	-1.7425	-1.77349	-0.586925	-0.411303	-0.958173	-1.16712	-2.7145	-2.75941	-1.86732	-1.13866	-1.34166	-1.67273	-1.69998	-2.26751	-1.49806	-2.25422	-2.38097
ENSMUSG00000120003	Gm57201	lncRNA	predicted gene, 57201	MGI:7338315	-2.21012	-2.21012	0.15825	1.11593	0.313074	0.526741	1	Unaltered Non-Rhythmic	0.84444							0.84444	0.0417058	0.0300155	0.0823135	0.00152497	-2.38495	-2.85919	-2.51012	-2.34026	-2.75113	-1.72709	-2.39515	-1.59581	-2.42301	-1.08165	-2.45981	-1.32746	-2.7612	-1.9808	-1.82239	-1.59836	-2.30154	-3.47088	-2.08402	-3.44034	-2.09728	-1.77008	-2.08622	-2.4814	-2.0526
ENSMUSG00000086417	Gm12996	lncRNA	predicted gene 12996	MGI:3650481	-1.87034	-1.87034	-0.155794	-1.11403	0.253309	0.470331	1	Unaltered Non-Rhythmic	0.844137							0.844137	0.0406571	0.0449638	0.0679822	0.00226009	-1.22204	-2.30985	-2.10444	-2.22599	-2.21658	-2.05571	-1.38715	-1.02035	-1.65833	-2.33801	-3.09324	-1.64535	-1.23844	-1.93915	-0.735746	-1.46376	-1.70059	-1.18408	-2.10893	-1.37463	-1.76713	-1.23965	-2.01455	-1.46161	-2.26248
ENSMUSG00000100599	1700120C14Rik	lncRNA	RIKEN cDNA 1700120C14 gene	MGI:1920850	-1.43919	-1.43919	0.120092	1.0868	0.364157	0.580081	1	Unaltered Non-Rhythmic	0.844124							0.844124	0.0700867	0.0179685	0.066309	0.0015122	-1.12995	-0.991446	-2.8271	-1.57301	-0.81567	-0.934643	-0.618987	-1.80385	-1.85725	-1.45277	-1.77205	-1.4256	-0.767445	-1.58852	-1.52297	-1.10445	-1.13059	-1.6573	-1.44849	-0.976561	-2.47231	-2.17701	-1.41874	-1.58212	-1.47973
ENSMUSG00000110304	Gm36380	lncRNA	predicted gene, 36380	MGI:5595539	-2.54708	-2.54708	0.0196154	1.01369	0.798903	0.887957	1	Unaltered Non-Rhythmic	0.843952							0.843952	0.019917	0.0757657	0.058541	0.00182454	-3.0597	-3.02452	-2.94934	-3.02507	-2.57237	-2.07626	-2.55671	-2.36215	-2.00277	-3.07424	-1.68355	-3.55418	-2.63302	-2.33914	-1.54181	-3.59585	-3.02173	-2.98866	-2.8169	-2.54528	-1.80472	-2.5737	-2.96441	-2.93349	-3.06042
ENSMUSG00000096056	Gm21986	lncRNA	predicted gene 21986	MGI:5439455	-1.51042	-1.51042	-0.195834	-1.14539	0.276949	0.493015	1	Unaltered Non-Rhythmic	0.843892							0.843892	0.0269873	0.102363	0.0233334	0.00342452	-1.70687	-2.60295	-0.936549	-1.64932	-0.428195	-1.49792	-3.06313	-1.84857	-1.44204	-0.547554	-1.46644	-0.245301	-1.96229	-1.12032	-1.95332	-2.34953	-1.18372	-0.624402	-0.749106	-1.52865	-1.29203	-1.32968	-1.44442	-1.67998	-0.506815
ENSMUSG00000085237	Gm15406	lncRNA	predicted gene 15406	MGI:3705112	-2.02488	-2.89676	-0.883304	-1.84459	5.9793e-06	8.83378e-05	1	Unaltered Non-Rhythmic	0.84387							0.84387	0.0196789	0.0754331	0.059224	0.00179365	-3.16741	-2.10385	-3.44448	-3.27474	-1.86407	-0.876112	-1.54862	-2.49134	-2.28427	-2.12365	-1.6542	-1.85984	-0.587791	-2.35248	-1.53586	-2.09123	-2.70814	-1.73395	-1.36781	-2.24475	-2.6063	-2.34432	-2.84019	-2.28889	-2.93958
ENSMUSG00000120414	Gm32261	lncRNA	predicted gene, 32261	MGI:5591420	1.02487	1.02487	-0.148769	-1.10862	0.060001	0.178592	1	Unaltered Non-Rhythmic	0.843687							0.843687	0.0270992	0.0991932	0.0266886	0.00333161	1.53555	1.11303	0.639312	0.945443	1.05648	1.62103	1.44483	1.37716	1.33896	0.732291	1.16418	1.5479	1.15286	0.616746	1.05402	0.811615	0.874721	0.546705	0.888568	1.28339	1.43489	1.27993	0.875417	1.24667	0.975257
ENSMUSG00000098449	Gm7467	lncRNA	predicted gene 7467	MGI:3648350	-2.16504	-2.16504	0.275274	1.21022	0.112032	0.270248	1	Unaltered Non-Rhythmic	0.843474							0.843474	0.0152902	0.110719	0.0284975	0.00201914	-3.07934	-2.30628	-0.541957	-2.26794	-1.15212	-2.5129	-3.25156	-3.32557	-2.0951	-2.20146	-2.471	-1.59808	-2.73541	-2.38174	-2.44844	-2.45408	-1.92268	-1.72678	-2.06024	-1.91605	-2.55878	-3.21596	-3.15896	-3.09293	-1.54578
ENSMUSG00000116164	1110013H19Rik	lncRNA	RIKEN cDNA 1110013H19 gene	MGI:1915772	-0.515431	-0.515431	-0.0141335	-1.00984	0.76361	0.871196	1	Unaltered Non-Rhythmic	0.843389							0.843389	0.0174377	0.0818715	0.0555862	0.00171506	-0.441233	0.0662987	-1.00592	-0.697412	-0.646724	-1.07581	-0.951146	-0.515901	-0.742949	0.105006	-0.507152	-0.32026	-0.43166	-0.829004	0.116441	-0.313568	-0.654972	-0.51807	-0.722481	-0.71247	-0.303645	-0.482746	-0.0719648	-0.615097	-0.660646
ENSMUSG00000116760	Gm1604a	lncRNA	predicted gene 1604A	MGI:3807545	-1.86041	-1.86041	0.101947	1.07322	0.420668	0.629171	1	Unaltered Non-Rhythmic	0.843351							0.843351	0.0276514	0.0448117	0.0826766	0.00150944	-3.123	-1.59741	-1.37267	-2.01579	-1.90882	-1.00092	-1.77668	-2.48154	-1.41729	-2.2664	-1.28772	-1.66648	-1.23819	-1.76661	-2.71864	-1.94195	-1.74013	-3.08739	-1.18609	-1.67302	-2.37232	-1.62204	-3.15631	-2.90914	-1.63185
ENSMUSG00000025783	4930412O13Rik	lncRNA	RIKEN cDNA 4930412O13 gene	MGI:1921185	-2.07477	-2.07477	0.0629107	1.04457	0.545778	0.731251	1	Unaltered Non-Rhythmic	0.843307							0.843307	0.101235	0.0304774	0.0211214	0.00385931	-1.97131	-3.66888	-2.6061	-3.12329	-1.65245	-2.22762	-1.03164	-0.912027	-1.69553	-1.63455	-2.60375	-2.60775	-3.14398	-1.3103	-2.34646	-1.29435	-1.87338	-2.06918	-2.38748	-0.89348	-2.0275	-1.32861	-2.62112	-1.74659	-2.17594
ENSMUSG00000043644	0610009L18Rik	lncRNA	RIKEN cDNA 0610009L18 gene	MGI:1914088	0.212801	0.212801	0.144097	1.10504	0.0593525	0.1775	1	Unaltered Non-Rhythmic	0.842898							0.842898	0.0429516	0.0941666	0.0148138	0.00517033	-0.289303	0.0575507	-0.188451	0.190137	0.707746	0.548525	0.268201	0.259594	0.217133	0.633027	-0.0226527	0.364068	0.0466782	0.347663	0.145734	0.121481	-0.000508878	-0.0133462	-0.00749348	-0.113318	0.276945	0.60148	-0.0702021	-0.0112835	0.113417
ENSMUSG00000073787	Gm10575	lncRNA	predicted gene 10575	MGI:3708765	-2.14414	-2.14414	0.187842	1.13906	0.14861	0.326997	1	Unaltered Non-Rhythmic	0.84284							0.84284	0.108034	0.0142315	0.0330692	0.00182584	-2.30251	-1.91477	-2.71438	-2.17437	-2.36905	-2.63573	-2.02139	-1.85885	-1.93875	-2.80189	-1.91413	-2.38644	-1.71421	-2.31732	-2.07911	-3.90121	-1.82012	-2.54543	-3.2531	-2.46737	-2.94531	-2.32821	-2.19892	-2.68662	-2.73793
ENSMUSG00000121308	NA(17)	lncRNA	novel transcript		-1.00873	-1.00873	0.159868	1.11718	0.286727	0.505555	1	Unaltered Non-Rhythmic	0.842505							0.842505	0.0374679	0.0394236	0.0787878	0.0018156	-0.683111	-0.31459	-0.960696	-1.36473	-0.848649	-1.75528	0.111459	-0.956482	-1.60794	-0.384425	-1.57882	-0.550664	-0.720263	-1.37807	-1.79021	-1.21314	-3.38375	-0.375372	-1.52029	-0.380209	-0.641254	-1.55257	-0.354982	-0.680564	-1.61762
ENSMUSG00000110357	A030001D20Rik	lncRNA	RIKEN cDNA A030001D20 gene	MGI:3696869	0.182927	0.416782	0.209361	1.15618	0.0135258	0.0602397	1	Unaltered Non-Rhythmic	0.842212							0.842212	0.088628	0.0205455	0.0463988	0.00221523	-0.195036	0.652862	0.673857	-0.346134	0.206742	0.860205	0.244044	-0.0522031	0.648159	0.809618	-0.17547	-0.627944	-0.0936706	-0.356469	-0.296043	0.0365312	0.16228	0.162254	0.284155	0.212057	0.302971	0.352252	0.343453	0.316942	0.0809872
ENSMUSG00000063087	Gm10125	lncRNA	predicted gene 10125	MGI:3642044	-1.3482	-1.3482	-0.0543453	-1.03839	0.581676	0.754547	1	Unaltered Non-Rhythmic	0.842006							0.842006	0.0541022	0.0836068	0.0144378	0.00584703	-0.928312	-2.14912	-1.60942	-1.56876	-0.504595	-1.0256	-0.919151	-1.98824	-1.22606	-0.734608	-0.907413	-0.867377	-0.823089	-1.22672	-1.78672	-2.05349	-1.01068	-1.57615	-1.02424	-0.576458	-2.2558	-1.77091	-0.898817	-1.80682	-1.43891
ENSMUSG00000075010	AW112010	lncRNA	expressed sequence AW112010	MGI:2147706	1.93089	1.63564	-0.2912	-1.22366	0.000253894	0.00250252	1	Unaltered Non-Rhythmic	0.841958							0.841958	0.0740355	0.0173431	0.0651194	0.00154362	1.93714	2.43498	2.16854	2.2766	1.61731	2.20384	2.03996	2.10504	1.53359	2.09303	1.94486	2.29473	1.69686	2.0094	1.87691	1.94792	1.93587	1.71042	2.06737	2.39805	1.68732	1.21449	1.76219	2.00687	2.13838
ENSMUSG00000100002	Gm29642	lncRNA	predicted gene 29642	MGI:5580348	-0.00373927	0.322264	0.354256	1.27833	0.00719389	0.0368898	1	Unaltered Non-Rhythmic	0.84191							0.84191	0.0152608	0.0914704	0.0496921	0.00166705	0.453661	0.0940891	-0.968707	0.341	-0.292664	-0.399103	0.306638	0.453461	-0.433253	-0.224799	0.611625	0.126413	0.488137	0.138779	0.266951	-0.263667	-0.93372	-0.180134	-1.13464	-0.485424	0.81262	0.319211	0.593317	-0.140916	0.511864
ENSMUSG00000085347	Hk1os	lncRNA	hexokinase 1, opposite strand	MGI:1917412	-1.91832	-1.52821	0.368233	1.29077	0.00218031	0.0144453	1	Unaltered Non-Rhythmic	0.841806							0.841806	0.0635981	0.063397	0.0260101	0.00518868	-1.96225	-1.89977	-2.58616	-1.69246	-2.34425	-2.81209	-2.63442	-2.02885	-1.8783	-1.63085	-2.587	-1.12813	-2.73374	-1.60746	-1.83658	-2.02991	-2.10166	-1.46233	-1.15522	-2.0168	-1.45553	-2.33862	-2.60974	-2.22705	-1.76835
ENSMUSG00000087344	Gm15627	lncRNA	predicted gene 15627	MGI:3783071	-2.3384	-2.3384	0.209139	1.156	0.174121	0.364456	1	Unaltered Non-Rhythmic	0.841761							0.841761	0.0517149	0.0284987	0.0762174	0.00180759	-1.85811	-1.55908	-1.88378	-1.68857	-3.27198	-2.57791	-2.70284	-2.23117	-2.63323	-2.25723	-2.63206	-2.72697	-2.72821	-2.32849	-2.59648	-3.22633	-1.92414	-2.19516	-2.7573	-2.29863	-2.49754	-2.23914	-3.27405	-2.20575	-3.30898
ENSMUSG00000111905	Gm48045	lncRNA	predicted gene, 48045	MGI:6097362	-2.45205	-2.45205	0.192333	1.14261	0.289444	0.509226	1	Unaltered Non-Rhythmic	0.841693							0.841693	0.102765	0.0255207	0.0267727	0.00324798	-2.80445	-1.88976	-2.09834	-2.06007	-2.01759	-2.77311	-3.43481	-1.72851	-3.42138	-1.62116	-2.06496	-2.13276	-3.40146	-2.39415	-2.05217	-2.81506	-3.39741	-2.82334	-2.17715	-3.44357	-3.2576	-2.80775	-1.36276	-3.4675	-3.4014
ENSMUSG00000097316	Gm10516	lncRNA	predicted gene 10516	MGI:3641979	3.02611	3.18664	0.172127	1.12672	0.00133037	0.00961827	1	Unaltered Non-Rhythmic	0.84165							0.84165	0.0728665	0.0237665	0.0595969	0.00212037	2.85268	3.04984	2.59967	2.80574	3.00856	2.9667	3.04825	3.08538	3.19378	3.12625	3.13872	3.3055	3.05517	3.20249	2.84143	3.09974	3.07029	2.74614	3.20865	3.18586	2.98521	3.13116	2.98314	2.85791	2.89624
ENSMUSG00000052951	C130021I20Rik	lncRNA	Riken cDNA C130021I20 gene	MGI:3639863	0.042454	0.265519	0.22481	1.16862	0.0262179	0.0982149	1	Unaltered Non-Rhythmic	0.841558							0.841558	0.0488786	0.0409376	0.0661354	0.00249056	0.719391	0.0100887	0.34099	-0.0787106	0.240625	-0.0766304	0.370383	0.144545	-0.10343	-0.351194	-0.37064	0.0575458	0.00851012	0.232188	-0.580224	0.493474	0.0176625	-0.268356	-0.24929	0.240739	0.282594	-0.355477	-0.274678	-0.524611	0.452899
ENSMUSG00000113311	Gm47428	lncRNA	predicted gene, 47428	MGI:6096373	-2.39111	-2.39111	-0.391809	-1.31204	0.0920911	0.236638	1	Unaltered Non-Rhythmic	0.841008							0.841008	0.0627384	0.0247913	0.0695578	0.00190479	-1.16056	-1.60289	-2.03278	-3.40228	-0.957724	-2.38631	-3.45633	-3.28144	-1.35766	-3.34001	-3.52751	-3.52301	-3.38798	-0.354794	-1.5844	-1.69324	-0.365979	-2.55459	-2.78341	-3.46309	-3.20441	-2.31808	-1.68328	-1.16385	-1.21395
ENSMUSG00000115813	Gm46447	lncRNA	predicted gene, 46447	MGI:5826084	-0.629892	-0.629892	-0.191764	-1.14216	0.136001	0.307877	1	Unaltered Non-Rhythmic	0.840685							0.840685	0.0162295	0.0852055	0.0562198	0.00166	-0.0226461	0.0702915	-0.58551	-0.970109	-0.50085	-0.37091	-1.46359	-0.954895	-1.20813	-0.128199	-0.56527	-0.483822	-0.539056	-0.289026	-0.435821	0.120372	-0.252427	-1.59645	-0.644895	0.113749	0.00939535	0.237187	-1.19343	-0.833047	-1.20779
ENSMUSG00000101856	1700096K18Rik	lncRNA	RIKEN cDNA 1700096K18 gene	MGI:1920821	1.05098	1.36564	0.3188	1.24729	0.000771553	0.00637658	1	Unaltered Non-Rhythmic	0.840504							0.840504	0.0647313	0.0211586	0.0719408	0.00166535	1.03323	1.30438	1.12575	0.816612	0.229285	1.12842	0.957446	0.669144	1.20107	1.46164	1.08376	1.57047	1.41292	1.10373	1.09139	1.39858	0.772203	1.02485	1.20397	1.15284	0.75755	1.02637	1.26774	1.08204	0.721555
ENSMUSG00000097217	Gm26549	lncRNA	predicted gene, 26549	MGI:5477043	-0.256789	-0.0357971	0.248406	1.18789	0.0523493	0.16271	1	Unaltered Non-Rhythmic	0.840118							0.840118	0.0300483	0.0591211	0.0685165	0.00219661	0.156554	0.176634	-0.227791	-0.0754829	-0.441292	-0.21212	-0.783568	0.509447	-0.648892	-0.184159	-0.342349	0.175294	-0.37499	-0.387346	-0.578108	-0.484503	0.325942	-0.56951	-1.18466	-0.402434	-0.180667	-0.0684455	-0.198275	-0.162023	-0.336367
ENSMUSG00000053613	Notumos	lncRNA	notum palmitoleoyl-protein carboxylesterase, opposite strand	MGI:3698431	-0.446288	-0.446288	-0.114069	-1.08228	0.363829	0.580081	1	Unaltered Non-Rhythmic	0.839907							0.839907	0.0262631	0.0633885	0.0683932	0.00204829	-0.580965	-0.892013	-0.0162494	-0.474624	-0.797865	0.147793	-0.346973	0.0326881	-0.680951	-0.18905	0.286521	-0.218073	-0.364673	-0.382274	-1.1897	-0.0855079	-0.714067	0.171867	0.0276946	-0.670649	-0.510641	0.290846	-0.185652	-1.77046	-0.554772
ENSMUSG00000055188	Rbm3os	lncRNA	RNA binding motif protein 3, opposite strand	MGI:1917476	-1.68662	-1.68662	0.00286721	1.00199	0.893923	0.944174	1	Unaltered Non-Rhythmic	0.839832							0.839832	0.0349692	0.0353816	0.0883003	0.00151688	-1.92296	-1.39762	-2.76189	-1.95983	-0.503333	-2.61667	-2.31319	-2.59703	-1.10639	-1.9738	-1.27309	-1.79641	-0.404728	-1.71	-0.913274	-1.66643	-1.65434	-1.68631	-1.66229	-1.31446	-1.23311	-1.6793	-1.69072	-1.98341	-2.01193
ENSMUSG00000070891	Gm12689	lncRNA	predicted gene 12689	MGI:3650433	-2.14451	-2.14451	-0.0426372	-1.02999	0.835675	0.911473	1	Unaltered Non-Rhythmic	0.839655							0.839655	0.0178031	0.0736178	0.0673416	0.00158253	-2.36509	-2.78876	-2.19357	-1.60339	-1.04824	-2.64933	-2.14454	-1.88179	-2.86415	-2.12331	-2.77503	-1.92303	-1.4817	-2.22616	-2.03317	-1.99543	-1.95349	-1.81761	-1.956	-1.69054	-2.15805	-2.78802	-2.76334	-1.91985	-1.38001
ENSMUSG00000086015	4833417C18Rik	lncRNA	RIKEN cDNA 4833417C18 gene	MGI:1921156	-0.982013	-0.982013	-0.131189	-1.0952	0.394635	0.604521	1	Unaltered Non-Rhythmic	0.839384							0.839384	0.0170951	0.0766795	0.0652613	0.00158011	-2.17607	-1.23322	-1.23367	-0.919697	-0.95015	-0.598533	-2.10168	-0.3809	-0.48567	-0.883817	-0.940503	0.295871	-0.831822	-1.14161	-0.551528	-0.588019	-1.11334	-1.25007	-1.20714	-0.749503	-1.10494	-1.21859	-1.09241	-1.28674	-0.69131
ENSMUSG00000118012	Gm46620	lncRNA	predicted gene, 46620	MGI:5826257	2.82411	2.82411	0.0297113	1.02081	0.40651	0.618146	1	Unaltered Non-Rhythmic	0.839142							0.839142	0.0813769	0.0203506	0.0571111	0.00201909	3.08341	2.87451	2.77873	2.62675	2.51076	2.05354	2.68812	2.6441	3.13172	3.01977	3.06378	2.47441	2.82277	2.48699	2.68449	2.89197	2.76528	2.80785	3.23089	3.18883	2.75339	3.06917	2.84117	2.77861	2.99798
ENSMUSG00000121236	Gm57463	lncRNA	predicted gene, 57463	MGI:7338839	-3.28113	-3.28113	-0.176767	-1.13035	0.254222	0.471177	1	Unaltered Non-Rhythmic	0.83865							0.83865	0.0649744	0.0198211	0.0749902	0.00156426	-2.77993	-1.98366	-3.8084	-3.56641	-3.64943	-3.27714	-2.52581	-3.6856	-4.45064	-3.84015	-3.7705	-3.57218	-3.12836	-2.50265	-3.48652	-2.82647	-3.56852	-2.4008	-2.9901	-4.0804	-3.02797	-2.89952	-3.6876	-2.9721	-3.15217
ENSMUSG00000085984	1700001G11Rik	lncRNA	RIKEN cDNA 1700001G11 gene	MGI:1916553	-2.37363	-2.37363	0.0573235	1.04053	0.741715	0.857196	1	Unaltered Non-Rhythmic	0.83798							0.83798	0.0180392	0.117655	0.0237443	0.00258116	-2.04208	-1.73496	-2.00617	-3.08196	-2.67168	-2.49609	-1.85493	-1.62158	-3.82715	-2.79805	-2.18256	-2.74547	-3.07453	-1.81941	-1.99962	-2.80569	-2.63692	-1.98391	-3.20382	-2.65279	-2.21763	-2.70291	-1.70965	-1.9524	-1.5283
ENSMUSG00000120790	Gm56578	lncRNA	predicted gene, 56578	MGI:7337070	-3.0866	-3.0866	0.235912	1.17765	0.158719	0.342963	1	Unaltered Non-Rhythmic	0.837725							0.837725	0.11173	0.027125	0.0196237	0.00379656	-1.39808	-3.41941	-3.82484	-3.36236	-2.42028	-2.74841	-2.18187	-3.28329	-2.72432	-3.62926	-2.71136	-3.55857	-3.89929	-2.7965	-3.0652	-3.02765	-3.34039	-3.33795	-4.32351	-2.94227	-3.27384	-3.50364	-3.61474	-3.31589	-3.33475
ENSMUSG00000085788	4930470G03Rik	lncRNA	RIKEN cDNA 4930470G03 gene	MGI:1922171	-1.86721	-1.86721	0.0694642	1.04933	0.745091	0.859033	1	Unaltered Non-Rhythmic	0.83744							0.83744	0.0362331	0.0371246	0.0875432	0.00165873	-1.6347	-1.5739	-1.12613	-3.28853	-2.2213	-2.1709	-1.28095	-1.33792	-1.94021	-1.69217	-2.71809	-1.0437	-3.28559	-1.27918	-1.90909	-1.05012	-1.41006	-1.24558	-1.46235	-1.98975	-2.4136	-1.43543	-1.94403	-2.3015	-1.73536
ENSMUSG00000097944	A130014A01Rik	lncRNA	RIKEN cDNA A130014A01 gene	MGI:3028043	1.13964	1.13964	0.150815	1.1102	0.0844239	0.22312	1	Unaltered Non-Rhythmic	0.836641							0.836641	0.0403174	0.0718187	0.0475447	0.00367769	1.82961	1.04011	0.845963	1.15417	1.0363	0.930156	1.12386	1.10813	0.994726	1.01339	1.00911	1.26007	0.657504	1.25146	1.27952	0.660536	1.00835	0.905459	0.909648	1.05987	1.11498	1.10997	0.840169	1.23317	1.05229
ENSMUSG00000120872	Gm57217	lncRNA	predicted gene, 57217	MGI:7338347	-1.6886	-1.6886	0.0602504	1.04265	0.734453	0.854864	1	Unaltered Non-Rhythmic	0.836336							0.836336	0.0903673	0.0249225	0.0455775	0.00279649	-1.92479	-0.900006	-1.74068	-1.76175	-2.01198	-1.28001	-1.29829	-1.3473	-1.19376	-2.42862	-2.47747	-2.61313	-1.31589	-3.10537	-3.00527	-1.98398	-1.71919	-1.18274	-1.31831	-1.56527	-0.316585	-0.860339	-0.859376	-1.23599	-2.14097
ENSMUSG00000093579	Gm20036	lncRNA	predicted gene, 20036	MGI:5012221	-1.1354	-0.862739	0.302962	1.23367	0.0425318	0.13898	1	Unaltered Non-Rhythmic	0.836068							0.836068	0.115613	0.0143107	0.0320258	0.00198276	-1.5267	-0.984248	-1.88676	-1.29191	-0.657426	-1.93437	-1.17588	-1.80081	0.385766	-1.54559	-0.584311	-0.225866	-1.50375	-0.679713	-0.769458	-0.353827	-1.43643	-0.672393	-0.748652	-1.55596	-0.687132	-2.00139	-2.05569	-0.959951	-1.02419
ENSMUSG00000120409	Gm56519	lncRNA	predicted gene, 56519	MGI:7336952	-1.95882	-1.95882	0.214055	1.15994	0.197935	0.397183	1	Unaltered Non-Rhythmic	0.836009							0.836009	0.0644504	0.0202632	0.0776838	0.0015933	-1.88374	-1.47687	-1.5269	-3.89341	-2.58816	-1.1726	-2.29462	-1.69485	-2.11286	-1.52451	-2.47991	-1.6373	-3.27284	-1.63704	-1.55207	-2.79832	-2.25617	-3.12264	-2.35895	-3.26847	-2.63882	-1.60801	-2.66999	-1.22519	-1.09437
ENSMUSG00000118071	Gm50455	lncRNA	predicted gene, 50455	MGI:6324718	-0.243232	-0.243232	0.031298	1.02193	0.828914	0.908177	1	Unaltered Non-Rhythmic	0.835845							0.835845	0.0170089	0.120198	0.0244655	0.00248272	-0.0754285	0.220827	0.104833	-0.955857	0.164455	0.0367596	-0.251878	-0.435482	-0.295137	0.141462	-0.263354	-0.258214	-0.0549956	-0.96838	-0.0405812	-0.519639	0.156547	-0.541333	-0.369246	-0.0307002	-0.0148855	-0.5015	0.289252	-0.535429	-0.397301
ENSMUSG00000085527	Gm15535	lncRNA	predicted gene 15535	MGI:3782983	-1.13932	-1.13932	-0.0813048	-1.05797	0.597034	0.766204	1	Unaltered Non-Rhythmic	0.835742							0.835742	0.0942875	0.0191105	0.0486581	0.00220163	-0.100313	-1.10478	-1.37338	-1.43772	-1.5702	-1.10746	-0.37498	-1.01624	-0.748997	-1.87663	-0.366749	-1.14085	-0.400799	-1.59233	-0.460502	-1.07168	-1.40982	-1.71776	-0.0269625	-0.849546	-0.495284	-1.57503	-1.81916	-0.525183	-1.7997
ENSMUSG00000118651	Gm17315	lncRNA	predicted gene, 17315	MGI:4936949	-2.02662	-2.02662	-0.0292387	-1.02047	0.939163	0.963396	1	Unaltered Non-Rhythmic	0.8357							0.8357	0.0235948	0.0736357	0.0649261	0.0021431	-1.61047	-1.48381	-2.56723	-3.05933	-1.05686	-2.08214	-1.34354	-1.81313	-1.33636	-2.25365	-2.00969	-2.26206	-2.12756	-1.93287	-2.57078	-1.97427	-2.03012	-2.02502	-2.03853	-1.40333	-2.77292	-2.90186	-2.1532	-1.56641	-1.82897
ENSMUSG00000117861	1810058N15Rik	lncRNA	RIKEN cDNA 1810058N15 gene	MGI:1923763	-2.76165	-2.76165	0.232771	1.17509	0.0713526	0.199307	1	Unaltered Non-Rhythmic	0.835225							0.835225	0.0552527	0.0261762	0.081562	0.00178442	-3.22439	-3.11861	-3.0625	-3.73656	-3.1303	-1.51476	-3.6914	-3.26442	-3.15118	-2.49563	-3.68807	-2.6276	-3.15707	-3.18363	-2.37546	-2.07326	-2.38239	-2.69333	-3.47038	-3.05974	-2.73015	-2.69227	-2.64381	-2.0012	-2.76523
ENSMUSG00000104950	4833413G10Rik	lncRNA	RIKEN cDNA 4833413G10 gene	MGI:1921834	3.34607	3.2168	-0.123598	-1.08945	0.0390976	0.130055	1	Unaltered Non-Rhythmic	0.835084							0.835084	0.0176405	0.0837597	0.0617207	0.00179551	3.44703	3.33556	3.39272	2.93202	3.69312	3.34005	3.08136	3.51238	3.64081	3.3903	3.14702	3.44233	3.50655	3.29398	3.32162	3.11913	3.57062	3.33758	3.5956	3.22149	3.22259	3.29187	3.33307	3.06006	3.52612
ENSMUSG00000097729	2310015A10Rik	lncRNA	RIKEN cDNA 2310015A10 gene	MGI:1916798	1.09591	1.27649	0.175791	1.12958	0.00781872	0.0392568	1	Unaltered Non-Rhythmic	0.83498							0.83498	0.102585	0.0292846	0.0293607	0.00378959	1.51028	1.71945	1.17916	1.08459	1.11908	1.08466	0.538471	1.21847	1.05958	0.93343	0.950429	1.51127	0.734486	1.3592	1.11157	0.664582	0.889943	0.715536	0.997575	1.09821	0.982025	1.24053	0.901145	1.48769	1.24077
ENSMUSG00000091007	D630036H23Rik	lncRNA	RIKEN cDNA D630036H23 gene	MGI:3704386	-1.57718	-1.57718	0.216416	1.16184	0.0721336	0.200856	1	Unaltered Non-Rhythmic	0.834914							0.834914	0.0158242	0.109408	0.0377614	0.00209271	-2.48205	-1.74946	-1.42398	-1.75989	-1.30694	-1.55179	-1.44661	-1.07085	-2.41669	-1.77959	-1.44705	-0.897716	-2.04965	-2.14179	-1.51674	-1.48795	-1.38909	-2.35407	-1.1796	-2.13301	-0.961768	-1.87935	-2.79268	-1.41237	-1.85711
ENSMUSG00000121114	Gm41291	lncRNA	predicted gene, 41291	MGI:5624176	-1.47155	-1.47155	-0.164913	-1.1211	0.180719	0.374034	1	Unaltered Non-Rhythmic	0.834254							0.834254	0.0876537	0.0165758	0.0597556	0.00176114	-1.03291	-1.43787	-2.16562	-1.52725	-2.28491	-1.11795	-0.290584	-1.46073	-1.84795	-2.24935	-1.00837	-1.69416	-1.2809	-1.03987	-2.22175	-0.721486	-0.650064	-1.82158	-0.911028	-1.97571	-1.267	-0.550295	-1.17408	-1.44062	-1.31783
ENSMUSG00000104671	Gm43062	lncRNA	predicted gene 43062	MGI:5663199	-1.52679	-1.52679	-0.162787	-1.11945	0.162703	0.348539	1	Unaltered Non-Rhythmic	0.834207							0.834207	0.0234645	0.113347	0.0256691	0.0033126	-1.56404	-1.42353	-1.64028	-1.43816	-0.152164	-1.21434	-1.87346	-1.28732	-1.69459	-1.63452	-1.55515	-1.13079	-0.795852	-1.05506	-1.19188	-1.41774	-1.75708	-1.55492	-1.84762	-0.945843	-1.80658	-2.11663	-1.45704	-1.30328	-1.63561
ENSMUSG00000084792	1700056N10Rik	lncRNA	RIKEN cDNA 1700056N10 gene	MGI:1920642	-1.09147	-1.09147	0.104272	1.07495	0.531436	0.720464	1	Unaltered Non-Rhythmic	0.83383							0.83383	0.110261	0.0155651	0.0382692	0.00207502	-0.61854	-1.21028	-0.787033	-1.46068	-1.02305	-0.577281	-1.27288	-1.60275	-0.42363	-1.47013	-1.04509	-1.33815	-0.401626	-1.49959	-0.270362	-1.38624	-0.762031	-0.508776	-1.38357	-0.82963	-1.72438	-1.06157	-0.6327	-0.761879	-2.32523
ENSMUSG00000084934	Gm16035	lncRNA	predicted gene 16035	MGI:3801892	-2.17567	-2.17567	-0.0503522	-1.03552	0.725286	0.848814	1	Unaltered Non-Rhythmic	0.833141							0.833141	0.0701292	0.0237244	0.0709473	0.00205779	-2.74224	-2.52724	-2.37108	-2.21985	-1.48329	-1.46317	-1.78962	-2.52067	-1.97587	-1.68222	-1.72911	-1.6752	-2.48972	-1.32617	-1.39336	-2.3721	-2.79618	-2.37739	-3.22403	-2.43794	-2.33438	-2.26055	-2.54604	-1.42035	-2.83321
ENSMUSG00000097068	Gm26760	lncRNA	predicted gene, 26760	MGI:5477254	-1.96454	-1.96454	-0.182726	-1.13503	0.310076	0.525164	1	Unaltered Non-Rhythmic	0.8329							0.8329	0.101247	0.032392	0.0292843	0.00417649	-2.16645	-2.67473	-1.83618	-1.63535	-2.6327	-2.1676	-1.27809	-0.0946064	-2.10989	-1.58767	-1.80828	-2.04651	-1.3447	-1.67047	-0.65725	-2.06467	-1.80725	-1.85611	-2.20273	-2.00553	-2.52506	-1.45371	-2.02753	-1.59815	-1.88917
ENSMUSG00000117070	Gm41541	lncRNA	predicted gene, 41541	MGI:5624426	-2.75047	-2.75047	0.0576456	1.04077	0.720974	0.847066	1	Unaltered Non-Rhythmic	0.832726							0.832726	0.0639049	0.0241548	0.0773057	0.00190864	-3.16948	-3.6408	-1.69124	-1.61049	-3.04911	-1.02867	-2.61973	-3.63391	-1.70586	-2.72883	-3.73575	-2.66463	-2.63094	-3.60037	-2.3843	-2.09408	-2.27062	-2.37446	-3.70036	-2.60185	-3.16712	-3.06677	-3.08233	-3.10863	-3.62654
ENSMUSG00000091623	Gm17092	lncRNA	predicted gene 17092	MGI:4937919	-2.88415	-2.41571	0.466229	1.38149	0.00186455	0.0127756	1	Unaltered Non-Rhythmic	0.83205							0.83205	0.0567113	0.0270732	0.0822589	0.00190629	-1.84723	-2.81894	-3.34702	-2.78929	-2.47587	-2.2012	-1.59055	-3.25054	-3.36273	-2.6373	-2.55085	-3.82938	-1.9868	-2.76643	-3.38745	-3.35949	-3.81441	-2.92898	-2.74298	-3.1695	-3.10497	-3.25475	-2.50782	-2.26591	-3.22061
ENSMUSG00000075416	Gm14488	lncRNA	predicted gene 14488	MGI:3649725	-1.01707	-1.01707	0.147208	1.10742	0.184793	0.37888	1	Unaltered Non-Rhythmic	0.831743							0.831743	0.112335	0.0195468	0.0336678	0.00270677	-1.28432	-1.17274	-1.34153	-2.00378	-1.62268	0.315358	-0.748312	-1.46722	-0.750592	-1.09086	-0.773449	-0.810158	-0.315267	-0.60059	-0.791073	-0.779701	-1.997	-1.69331	-1.25253	-1.43318	-1.35777	-0.591782	-0.342749	-2.38881	-1.84193
ENSMUSG00000086915	Gm16364	lncRNA	predicted gene 16364	MGI:3840142	-0.984116	-0.984116	0.264341	1.20109	0.0782611	0.211867	1	Unaltered Non-Rhythmic	0.831737							0.831737	0.0433567	0.0541481	0.0677789	0.00297939	-1.04895	-1.26905	-0.808178	-1.68539	-1.27253	-1.65383	-0.227979	-1.70291	-1.37966	-0.273472	-0.163959	-1.0935	-1.50257	-0.27667	-0.243813	-1.6115	-1.66259	-0.176405	-2.22657	-0.994085	-0.651974	-1.27348	-0.940359	-1.32797	-1.52812
ENSMUSG00000121212	Gm39858	lncRNA	predicted gene, 39858	MGI:5622743	-2.03032	-2.03032	0.128781	1.09337	0.483165	0.680734	1	Unaltered Non-Rhythmic	0.831575							0.831575	0.103818	0.0206643	0.0412897	0.00265291	-1.98225	-2.41851	-1.75913	-3.35565	-1.95888	-0.561594	-2.02076	-2.26015	-1.32179	-2.03146	-2.32922	-2.8249	-2.35951	-0.658653	-1.28205	-2.30674	-2.73436	-1.49949	-1.63531	-2.03483	-2.57508	-1.99212	-2.32685	-2.77477	-2.06367
ENSMUSG00000097209	AU022754	lncRNA	expressed sequence AU022754	MGI:2146143	-0.305304	-0.305304	0.106217	1.0764	0.211291	0.417205	1	Unaltered Non-Rhythmic	0.831384							0.831384	0.0863748	0.0608314	0.0144565	0.00695347	-0.804642	-0.358484	-0.591911	0.220979	-0.222793	-0.517972	-0.501925	-0.207752	-0.130322	-0.24331	-0.908055	-1.91476	-0.507307	-0.608073	-0.413457	-0.509305	-0.161645	0.252108	-0.428089	-0.233279	-0.417334	-0.38988	-0.164716	-0.132673	0.209065
ENSMUSG00000114369	Gm41077	lncRNA	predicted gene, 41077	MGI:5623962	-1.76141	-1.76141	-0.0555533	-1.03926	0.61035	0.775537	1	Unaltered Non-Rhythmic	0.83136							0.83136	0.0402238	0.102638	0.020426	0.00535261	-2.22874	-1.38327	-2.03806	-1.4351	-1.38175	-1.15563	-1.97285	-1.277	-1.10445	-1.94497	-1.29569	-2.07845	-1.09924	-0.538092	-3.31271	-2.28132	-2.21141	-2.29171	-2.58683	-1.49992	-0.929896	-2.68689	-1.46915	-2.01375	-1.71107
ENSMUSG00000117805	Gm18280	lncRNA	predicted gene, 18280	MGI:5010465	-2.32908	-2.32908	0.220346	1.16501	0.262788	0.479519	1	Unaltered Non-Rhythmic	0.831286							0.831286	0.0901059	0.015801	0.0610799	0.00172732	-1.86521	-2.01959	-2.42886	-2.59871	-3.20415	-2.07965	-1.67774	-2.3359	-3.29158	-2.19798	-1.75898	-1.62053	-1.85819	-2.10586	-2.70718	-1.10051	-3.1648	-2.30161	-3.20241	-2.29894	-2.69255	-3.25718	-3.35882	-2.40217	-2.6065
ENSMUSG00000120476	Gm33694	lncRNA	predicted gene, 33694	MGI:5592853	-2.92801	-2.14748	0.760555	1.69414	2.20934e-07	4.36015e-06	1	Unaltered Non-Rhythmic	0.831							0.831	0.0170771	0.090447	0.059592	0.00188408	-3.34632	-2.86379	-3.25073	-2.87182	-1.77771	-3.39333	-2.80465	-2.55984	-3.33498	-3.41045	-2.22591	-2.74582	-2.50009	-2.97463	-2.68101	-3.29285	-2.87126	-2.2711	-3.17093	-3.42259	-3.53961	-2.79742	-3.34166	-2.64336	-2.92649
ENSMUSG00000097007	4930432B10Rik	lncRNA	RIKEN cDNA 4930432B10 gene	MGI:1921869	-2.46089	-2.46089	0.109329	1.07873	0.551673	0.735462	1	Unaltered Non-Rhythmic	0.830959							0.830959	0.0543907	0.044386	0.067193	0.00307097	-2.10296	-2.89	-1.44621	-2.07943	-3.42864	-2.06557	-2.8485	-1.52161	-2.43749	-2.12968	-2.43322	-1.67074	-2.83692	-2.40684	-3.46465	-2.85201	-2.805	-2.8588	-3.60138	-2.85438	-2.29558	-1.80796	-2.85152	-2.44175	-2.85097
ENSMUSG00000120900	Gm56667	lncRNA	predicted gene, 56667	MGI:7337248	-2.19037	-2.19037	0.0131089	1.00913	0.900173	0.949108	1	Unaltered Non-Rhythmic	0.830893							0.830893	0.106229	0.0327331	0.0256948	0.00444987	-2.24615	-2.40188	-1.82676	-2.37749	-2.73565	-3.28338	-2.74554	-2.44972	-1.64882	-2.02972	-3.2243	-1.69419	-2.42706	-1.32029	-1.84255	-3.22079	-2.36587	-2.19883	-3.17835	-2.76197	-1.79213	-2.72613	-2.22609	-1.55086	-2.13046
ENSMUSG00000112375	Gm38560	lncRNA	predicted gene, 38560	MGI:5621445	-1.98669	-1.98669	-0.152424	-1.11144	0.275486	0.491867	1	Unaltered Non-Rhythmic	0.830295							0.830295	0.028567	0.0829828	0.0551683	0.00298702	-2.51129	-1.54987	-1.68889	-1.87863	-1.61323	-1.31144	-2.90076	-2.11016	-1.91472	-1.72916	-1.28355	-1.34445	-1.03294	-1.48427	-2.15885	-2.91488	-2.87414	-2.92198	-1.03696	-1.87685	-1.86366	-1.87111	-2.47276	-2.15331	-2.19368
ENSMUSG00000107178	Gm42531	lncRNA	predicted gene 42531	MGI:5662668	-2.80853	-2.80853	0.308694	1.23859	0.0511336	0.160126	1	Unaltered Non-Rhythmic	0.830094							0.830094	0.0511104	0.0932552	0.0192712	0.00626909	-2.55081	-2.24522	-3.54457	-2.93679	-3.53977	-3.55543	-3.53412	-2.94619	-3.54707	-2.25425	-2.9201	-3.53359	-3.53351	-2.22347	-3.55036	-2.49437	-3.53605	-3.54701	-2.13349	-3.5306	-2.98552	-2.17171	-2.15412	-2.91648	-3.53363
ENSMUSG00000103156	Gm38293	lncRNA	predicted gene, 38293	MGI:5611521	-2.40771	-2.40771	0.214958	1.16067	0.172105	0.361557	1	Unaltered Non-Rhythmic	0.830093							0.830093	0.104524	0.0157263	0.0476588	0.00199803	-2.59951	-2.35146	-1.65415	-2.2633	-2.20689	-2.14709	-2.27681	-2.59819	-2.22426	-1.93145	-3.28544	-1.00143	-2.70564	-2.70211	-3.23142	-3.24964	-3.27228	-1.88566	-2.4005	-2.7263	-3.01458	-2.6644	-2.23601	-3.30176	-2.3128
ENSMUSG00000085776	5430402O13Rik	lncRNA	RIKEN cDNA 5430402O13 gene	MGI:1918631	0.0609249	0.0609249	0.154941	1.11338	0.0643395	0.187106	1	Unaltered Non-Rhythmic	0.829853							0.829853	0.0324191	0.0533353	0.0822244	0.00216817	-0.0413198	0.12741	0.0323063	0.177855	-0.11137	0.676419	-0.270164	0.157707	-0.0585756	-0.215249	0.276397	0.0712754	0.0575447	-0.101767	0.420111	-0.585294	0.00707845	-0.61702	0.0892788	0.171831	-0.118771	0.228166	0.188113	-0.0206113	0.0866251
ENSMUSG00000115149	9330188P03Rik	lncRNA	RIKEN cDNA 9330188P03 gene	MGI:2686435	-1.4993	-1.20218	0.302016	1.23287	0.0353763	0.12137	1	Unaltered Non-Rhythmic	0.828972							0.828972	0.0988332	0.0221725	0.047292	0.00273037	-1.17791	-1.19127	-1.08961	-2.52219	-1.89931	-0.475844	-1.33334	-1.17098	-1.39369	-1.60687	-2.6784	-0.972884	-0.842137	-1.21239	-1.07491	-1.94789	-0.889074	-1.66911	-1.20268	-1.49849	-2.23596	-0.409498	-2.19695	-1.34187	-1.57369
ENSMUSG00000087132	A930001C03Rik	lncRNA	RIKEN cDNA A930001C03 gene	MGI:2441838	0.659155	0.980053	0.307322	1.23741	0.000197262	0.00200175	1	Unaltered Non-Rhythmic	0.828801							0.828801	0.065281	0.0814891	0.0173542	0.00707449	0.880324	0.746588	0.677053	0.981997	0.206982	0.591453	0.921729	0.882461	0.351489	0.716671	0.668309	0.847509	1.17162	0.799198	0.660103	0.83161	-0.0833844	0.216716	0.145436	0.434743	0.447612	0.582551	0.33257	0.614605	1.2229
ENSMUSG00000111533	Gm39458	lncRNA	predicted gene, 39458	MGI:5622343	-2.82047	-2.82047	0.251729	1.19063	0.0537564	0.164275	1	Unaltered Non-Rhythmic	0.828425							0.828425	0.035635	0.0509604	0.0826917	0.00228814	-1.65891	-3.03948	-3.52119	-3.66112	-3.65729	-1.89214	-3.60344	-3.20167	-2.59413	-2.12175	-3.54579	-2.94059	-3.09163	-3.13665	-3.59639	-2.95923	-3.06619	-2.97778	-3.33716	-2.55507	-2.92399	-3.01952	-3.57762	-2.89809	-3.67307
ENSMUSG00000085451	Gm40614	lncRNA	predicted gene, 40614	MGI:5623499	0.148042	0.393438	0.271537	1.20709	0.0128865	0.0579292	1	Unaltered Non-Rhythmic	0.828184							0.828184	0.0600708	0.0686892	0.0376429	0.00541306	-0.00346726	0.457984	-0.337851	0.662063	0.222007	0.140494	0.368335	0.66433	0.228305	0.15933	0.162113	0.129887	0.198889	0.711326	0.0627706	0.626921	-0.659994	0.109032	0.104837	0.298353	0.124574	-0.60212	0.478355	0.320685	-0.040949
ENSMUSG00000097820	E530011L22Rik	lncRNA	RIKEN cDNA E530011L22 gene	MGI:2443770	0.337866	0.590863	0.242651	1.18316	0.0054947	0.0296961	1	Unaltered Non-Rhythmic	0.82777							0.82777	0.0552369	0.0269127	0.0882257	0.00185427	0.399611	0.0350426	0.554476	0.404837	0.0683356	0.651997	0.665338	0.180838	-0.0622636	-0.0389772	0.321602	0.358016	0.0419872	0.3364	-0.246108	-0.0527494	0.538605	0.776189	0.128343	0.501931	0.747387	0.59363	0.199793	0.458246	-0.0625818
ENSMUSG00000120847	Gm56991	lncRNA	predicted gene, 56991	MGI:7337895	-2.16369	-2.16369	0.00724346	1.00503	0.987326	0.991262	1	Unaltered Non-Rhythmic	0.827708							0.827708	0.121221	0.0218025	0.0259629	0.00330569	-1.59166	-2.58435	-1.19999	-1.52889	-1.91116	-1.9975	-2.52443	-2.22496	-1.38743	-3.58002	-2.19053	-3.56159	-3.55504	-2.56107	-1.35471	-2.53474	-2.19053	-2.21953	-1.29463	-1.92085	-3.02982	-2.20098	-2.18694	-2.95364	-2.0054
ENSMUSG00000114350	D14Ertd670e	lncRNA	DNA segment, Chr 14, ERATO Doi 670, expressed	MGI:1277153	-1.70125	-2.09231	-0.398979	-1.31857	0.00506135	0.0279829	1	Unaltered Non-Rhythmic	0.82739							0.82739	0.0223677	0.0668341	0.0815529	0.00185504	-1.47184	-1.33409	-1.8923	-1.64682	-1.45408	-1.16505	-1.62423	-2.89258	-1.8175	-1.03375	-1.83342	-1.8183	-1.10463	-0.66676	-2.12261	-2.58546	-1.92044	-1.05325	-1.65913	-2.70136	-2.59839	-1.86353	-1.03142	-1.80442	-1.33623
ENSMUSG00000120742	Gm56506	lncRNA	predicted gene, 56506	MGI:7336926	-2.57299	-2.57299	-0.1482	-1.10819	0.461313	0.662363	1	Unaltered Non-Rhythmic	0.827008							0.827008	0.0302578	0.121769	0.0162345	0.00473098	-2.06838	-2.31791	-1.85036	-2.32616	-3.04149	-2.38576	-2.23679	-2.23055	-1.9904	-1.90567	-3.51904	-2.92034	-1.8889	-1.58966	-3.57639	-1.90211	-3.08067	-3.56857	-2.64894	-2.55232	-2.6498	-2.59106	-2.50837	-1.82738	-2.39826
ENSMUSG00000100813	Gm28874	lncRNA	predicted gene 28874	MGI:5579580	-0.860373	-0.860373	0.0637169	1.04515	0.687	0.822008	1	Unaltered Non-Rhythmic	0.826938							0.826938	0.0845626	0.044785	0.0387778	0.00493648	-0.942813	-0.793868	-1.30792	-0.61031	-0.890039	-0.816843	-0.119927	-0.473794	-0.974009	-1.08458	-0.740238	-1.80205	-0.54303	-0.500411	-0.562807	-1.27609	-1.67041	-0.778567	-1.33979	-2.37371	-0.902424	-0.833818	-0.598606	-1.66545	0.103562
ENSMUSG00000120191	Gm57198	lncRNA	predicted gene, 57198	MGI:7338309	-2.02077	-2.02077	0.0968394	1.06943	0.463657	0.664934	1	Unaltered Non-Rhythmic	0.826923							0.826923	0.0235747	0.0589816	0.0887932	0.00172736	-1.90046	-1.63141	-2.36186	-2.02933	-1.91602	-2.13421	-2.4625	-1.88268	-1.35423	-2.74628	-1.8238	-2.81681	-2.2084	-2.13581	-1.94703	-2.03401	-1.4122	-2.02776	-3.12024	-2.98988	-1.30384	-1.42151	-1.85929	-1.0096	-1.47022
ENSMUSG00000097207	6030443J06Rik	lncRNA	RIKEN cDNA 6030443J06 gene	MGI:2444595	-0.00904742	-0.00904742	0.0484106	1.03412	0.886413	0.941203	1	Unaltered Non-Rhythmic	0.826701							0.826701	0.0221729	0.122251	0.0254757	0.00339981	-0.981222	-0.537244	-0.132288	0.871389	-0.794892	0.32903	0.632247	0.105853	-0.124619	0.787699	0.348395	0.222004	-1.03725	-0.169107	0.579992	0.458241	-0.211049	0.793024	-1.40642	0.391477	0.121572	-0.476407	-0.0430704	0.544529	-0.245095
ENSMUSG00000118060	4933401L05Rik	lncRNA	RIKEN cDNA 4933401L05 gene	MGI:1918301	-2.58194	-2.95531	-0.399214	-1.31879	0.0132556	0.0592531	1	Unaltered Non-Rhythmic	0.826637							0.826637	0.120439	0.0183126	0.0318857	0.0027259	-2.54252	-2.9766	-3.3975	-3.60202	-2.19559	-3.60505	-2.16949	-2.14404	-2.48505	-2.29094	-1.54171	-2.85485	-2.30662	-3.10142	-1.4077	-3.46008	-3.00843	-2.10627	-2.60196	-1.67068	-2.50544	-1.4934	-2.09481	-3.40811	-2.07198
ENSMUSG00000090069	E430024P14Rik	lncRNA	RIKEN cDNA E430024P14 gene	MGI:2445079	0.118832	0.118832	0.146944	1.10722	0.266705	0.483723	1	Unaltered Non-Rhythmic	0.826549							0.826549	0.0355856	0.0623989	0.0726429	0.00282375	0.268836	0.162289	-0.0971226	-0.0211073	0.200952	-0.426937	-0.12606	0.664132	0.171086	-0.0251124	-0.160746	-0.0997961	-0.116088	0.809328	-0.132315	0.208933	0.415778	-0.171431	-0.319667	-1.22665	0.121022	-0.026709	0.528351	-0.142884	0.296356
ENSMUSG00000107994	D830050J10Rik	lncRNA	RIKEN cDNA D830050J10 gene	MGI:2444203	-1.62096	-1.62096	0.0556084	1.0393	0.762051	0.870244	1	Unaltered Non-Rhythmic	0.825996							0.825996	0.0200592	0.113419	0.0376944	0.00283146	-1.53036	-1.56484	-1.67702	-1.82825	-1.04158	-1.34262	-1.8559	-1.10814	-1.48911	-2.473	-1.07681	-1.95547	-1.83436	-2.26573	-1.35949	-1.80298	-1.59707	-1.63665	-1.81704	-1.46471	-1.9329	-1.51038	-1.7256	-3.25503	-0.979875
ENSMUSG00000085702	Mecomos	lncRNA	MDS1 and EVI1 complex locus, opposite strand	MGI:4439646	-2.27067	-2.27067	0.113529	1.08187	0.356572	0.573232	1	Unaltered Non-Rhythmic	0.825686							0.825686	0.119692	0.0159401	0.0363463	0.00233628	-2.85241	-2.131	-1.84072	-2.65594	-3.41771	-2.4392	-2.5502	-1.90183	-1.69482	-3.54981	-1.24518	-1.62592	-2.68709	-1.89025	-1.81693	-2.9577	-2.99285	-2.15147	-2.08616	-0.996364	-2.33569	-2.62997	-1.85725	-2.2162	-3.03004
ENSMUSG00000114206	Gm30551	lncRNA	predicted gene, 30551	MGI:5589710	-2.20222	-2.20222	0.0833584	1.05948	0.563034	0.743601	1	Unaltered Non-Rhythmic	0.825675							0.825675	0.0168522	0.11528	0.0398045	0.00238828	-2.76919	-1.66217	-1.95904	-2.42081	-3.41789	-2.36394	-1.55978	-1.87117	-1.16419	-2.10553	-2.28618	-3.38446	-2.45975	-1.33057	-1.96446	-1.95518	-2.4055	-1.98344	-2.69634	-3.42669	-2.10513	-1.02417	-2.75401	-1.44619	-1.90411
ENSMUSG00000121319	NA(18)	lncRNA	novel transcript		0.0334028	0.313408	0.27965	1.2139	0.000968268	0.00757099	1	Unaltered Non-Rhythmic	0.823742							0.823742	0.0202773	0.0697692	0.0844556	0.00175541	0.174845	-0.172254	0.102868	0.322823	-0.0310124	-0.210027	0.0922549	-0.173763	-0.683792	0.693971	0.123275	0.100687	-0.361658	0.384292	-0.227344	0.277645	0.100404	0.280011	-0.180417	-0.270023	0.275357	0.550382	-0.297981	0.0550391	0.400119
ENSMUSG00000100459	Gm5833	lncRNA	predicted gene 5833	MGI:3779530	-3.1895	-2.22121	0.985937	1.9806	1.00006e-09	3.20687e-08	1	Unaltered Non-Rhythmic	0.823681							0.823681	0.0199334	0.0771249	0.0773524	0.00190841	-3.35006	-2.84377	-3.46369	-3.36483	-3.36453	-2.71791	-3.40899	-2.66163	-3.39362	-3.3483	-3.44572	-2.86902	-3.35694	-3.32729	-3.40306	-3.41682	-2.7402	-3.41197	-1.95186	-2.81236	-3.1479	-3.38543	-3.42407	-3.46324	-3.35691
ENSMUSG00000121317	NA(19)	lncRNA	novel transcript		-2.38071	-2.38071	0.121543	1.0879	0.484714	0.682516	1	Unaltered Non-Rhythmic	0.823621							0.823621	0.0453244	0.0317706	0.0974738	0.00180988	-1.63699	-1.92731	-3.46062	-3.46896	-2.40958	-1.43005	-2.43581	-1.8533	-2.11347	-2.16541	-1.57211	-2.87935	-2.87481	-2.16359	-1.81027	-3.45609	-1.60411	-2.41995	-2.85834	-2.86607	-2.84881	-2.85447	-2.3025	-1.79752	-2.49672
ENSMUSG00000120594	Gm9975	lncRNA	predicted gene 9975	MGI:3642180	-2.03549	-1.75004	0.273179	1.20847	0.0451706	0.146409	1	Unaltered Non-Rhythmic	0.823439							0.823439	0.0304448	0.0446057	0.0998074	0.00170346	-1.10607	-2.92199	-2.42467	-1.322	-2.61652	-2.40045	-2.55841	-2.01839	-3.08381	-1.43273	-2.66116	-1.89274	-1.75608	-1.59309	-2.2766	-2.45741	-1.72223	-1.4529	-1.53385	-2.24065	-2.23928	-1.76607	-1.60063	-1.93999	-2.14986
ENSMUSG00000120002	Gm57146	lncRNA	predicted gene, 57146	MGI:7338205	-1.30374	-1.01635	0.277346	1.21196	0.00871812	0.0428129	1	Unaltered Non-Rhythmic	0.823192							0.823192	0.0509249	0.050086	0.0725097	0.00328739	-1.11736	-1.18607	-1.92805	-1.14646	-1.38885	-1.20486	-1.92584	-1.1474	-0.834131	-0.454803	-0.282409	-1.05039	-1.38306	-1.48569	-1.4697	-1.20947	-1.76915	-1.03754	-1.61856	-1.40507	-1.24282	-0.743079	-1.29353	-1.43602	-1.68162
ENSMUSG00000108132	Gm44175	lncRNA	predicted gene, 44175	MGI:5690567	-2.25336	-2.25336	0.0837156	1.05974	0.623451	0.785804	1	Unaltered Non-Rhythmic	0.823157							0.823157	0.0736712	0.0751228	0.0206109	0.00743777	-2.02462	-0.994343	-1.86293	-2.32633	-3.35211	-3.2954	-1.35579	-1.59575	-2.38548	-1.78585	-1.81186	-2.88992	-2.33812	-2.29972	-1.778	-3.43772	-2.28924	-2.39219	-2.29867	-3.42061	-2.08447	-2.34312	-2.05159	-2.4354	-2.35929
ENSMUSG00000111960	Gm46349	lncRNA	predicted gene, 46349	MGI:5825986	-1.00078	-1.00078	0.190616	1.14125	0.295373	0.513275	1	Unaltered Non-Rhythmic	0.823155							0.823155	0.0301077	0.0452318	0.0997964	0.00170874	-0.629484	-0.298575	-0.362717	-1.253	-1.40002	-0.356878	-0.507213	-1.1552	-1.33714	-3.04995	-0.367814	0.401078	-0.369194	-2.05953	-2.86828	-0.815073	-0.836157	-4.13381	-0.662534	-1.66405	-1.10855	-1.30237	-1.69307	-0.191966	-1.3685
ENSMUSG00000110682	A530010L16Rik	lncRNA	RIKEN cDNA A530010L16 gene	MGI:3037766	-1.90604	-2.34752	-0.458595	-1.3742	0.00502045	0.0278207	1	Unaltered Non-Rhythmic	0.822975							0.822975	0.10378	0.0312165	0.037856	0.00417258	-1.14125	-1.32419	-1.67258	-0.75257	-1.62061	-1.76326	-1.18661	-2.15089	-2.79348	-1.92974	-1.70631	-2.35968	-2.57644	-1.94391	-2.70394	-2.10592	-2.50142	-2.14938	-2.81918	-1.73211	-1.83229	-1.11673	-1.82437	-1.36736	-1.0265
ENSMUSG00000098146	Gm26935	lncRNA	predicted gene, 26935	MGI:5504050	-1.69756	-1.69756	-0.11466	-1.08272	0.426594	0.632527	1	Unaltered Non-Rhythmic	0.822858							0.822858	0.13302	0.0157253	0.0258269	0.00256967	-1.88847	-1.57821	-1.3935	-1.49383	-1.21996	-1.87504	-1.10608	-1.47176	-2.23299	-1.49275	-1.6028	-1.30797	-1.5415	-1.78657	-1.85433	-3.2412	-1.46247	-2.63871	-2.29242	-1.49276	-2.16186	-1.43964	-0.881153	-2.21011	-0.924451
ENSMUSG00000044633	B530045E10Rik	lncRNA	RIKEN cDNA B530045E10 gene	MGI:2445145	-2.62043	-2.62043	-0.291394	-1.22382	0.0721577	0.200856	1	Unaltered Non-Rhythmic	0.822702							0.822702	0.0292883	0.0748963	0.0703253	0.00278845	-3.11437	-3.29822	-1.44089	-2.71944	-3.26353	-1.32478	-1.64161	-1.54552	-3.13902	-2.64236	-3.11075	-1.60981	-2.03222	-3.40665	-2.47326	-3.09704	-2.71287	-2.50609	-3.10191	-2.69059	-2.21925	-2.2044	-3.17858	-2.04476	-3.34655
ENSMUSG00000101599	Gm20342	lncRNA	predicted gene, 20342	MGI:5012527	3.38098	3.53463	0.185492	1.1372	0.0304309	0.108312	1	Unaltered Non-Rhythmic	0.822605							0.822605	0.0287777	0.0880764	0.0573076	0.00323292	3.84653	3.3629	3.00257	3.70342	3.09808	3.33942	3.83685	3.88717	2.88513	3.59368	3.62366	3.31827	3.49285	3.21971	3.1518	3.1279	3.30828	3.06131	3.04419	3.38222	3.51582	3.55766	3.4994	3.24705	3.51536
ENSMUSG00000120976	Gm56971	lncRNA	predicted gene, 56971	MGI:7337855	-2.00758	-2.00758	0.06824	1.04844	0.617947	0.781368	1	Unaltered Non-Rhythmic	0.822579							0.822579	0.0537504	0.0355183	0.0857239	0.00242797	-1.39952	-1.91433	-1.67428	-2.15323	-1.58693	-1.8478	-1.59028	-1.57492	-1.77975	-2.47995	-2.28223	-1.77984	-2.20417	-1.99958	-1.98141	-2.73071	-2.47149	-3.36459	-0.809583	-2.08857	-2.27107	-2.83656	-2.00263	-2.265	-1.74945
ENSMUSG00000113621	2900060N12Rik	lncRNA	RIKEN cDNA 2900060N12 gene	MGI:1920281	-1.8769	-1.8769	-0.0881642	-1.06302	0.543707	0.729606	1	Unaltered Non-Rhythmic	0.822366							0.822366	0.0178045	0.119499	0.0376922	0.0026386	-0.583575	-1.43723	-1.18702	-1.38355	-1.72258	-1.71791	-2.01362	-2.12839	-2.27875	-2.78141	-1.87842	-2.31674	-2.11814	-1.49302	-2.21885	-1.18624	-2.05071	-2.66891	-1.34141	-0.874517	-1.58836	-1.13395	-2.26181	-2.63702	-1.88311
ENSMUSG00000120399	Gm56949	lncRNA	predicted gene, 56949	MGI:7337811	-2.69276	-2.69276	0.0477774	1.03367	0.737565	0.854864	1	Unaltered Non-Rhythmic	0.822362							0.822362	0.0502716	0.0432661	0.0813141	0.00278585	-2.71471	-3.3897	-2.31514	-2.77231	-2.73283	-2.27847	-2.34701	-2.31182	-2.73656	-1.7781	-1.96324	-2.80007	-3.37528	-2.79881	-3.32335	-3.33386	-3.36534	-3.33679	-2.82149	-2.03218	-3.21871	-2.32163	-2.74117	-2.30152	-3.37485
ENSMUSG00000121115	Gm57320	lncRNA	predicted gene, 57320	MGI:7338553	-0.755501	-0.755501	0.0196744	1.01373	0.987553	0.991262	1	Unaltered Non-Rhythmic	0.822346							0.822346	0.0776531	0.04877	0.0462559	0.00497523	-0.197382	-0.664049	-1.31267	-0.28157	-0.121395	-0.481641	-0.48472	-0.714351	-0.456159	-0.880193	-0.790152	-0.379103	-0.543516	0.158454	-1.39422	-1.3803	-0.310982	-0.797166	-1.01264	-0.751939	-1.33958	-1.58615	-0.041295	-0.179226	-0.879824
ENSMUSG00000117401	4833419F23Rik	lncRNA	RIKEN cDNA 4833419F23 gene	MGI:1921165	-2.45629	-2.45629	-0.114161	-1.08235	0.517601	0.710114	1	Unaltered Non-Rhythmic	0.822273							0.822273	0.0295926	0.0593494	0.0865639	0.00222101	-1.96498	-3.53919	-2.53351	-3.57	-2.94192	-2.57272	-1.90477	-2.30437	-1.50268	-2.9989	-2.10171	-2.90171	-2.58397	-1.45274	-2.14251	-2.4556	-2.20978	-1.65456	-2.11194	-2.49627	-1.70226	-3.54747	-2.12854	-2.85496	-3.01111
ENSMUSG00000087658	Hotairm1	lncRNA	Hoxa transcript antisense RNA, myeloid-specific 1	MGI:3705155	-0.944633	-0.944633	-0.109171	-1.07861	0.458065	0.660603	1	Unaltered Non-Rhythmic	0.821947							0.821947	0.0863921	0.0591493	0.0256742	0.00683689	0.0222663	-0.27114	-1.36032	-1.2926	-0.0963899	-1.52716	-0.646992	-0.703373	-0.524722	-1.01603	-1.04956	-1.09715	-1.33604	-0.986773	-1.57633	-0.955282	-0.782293	-1.10941	-0.267771	-1.37568	-0.603777	-1.25555	-1.35973	-1.49748	-0.994105
ENSMUSG00000108652	0610006L08Rik	lncRNA	RIKEN cDNA 0610006L08 gene	MGI:1923503	4.31053	4.0406	-0.249334	-1.18866	1.51755e-09	4.67911e-08	1	Unaltered Non-Rhythmic	0.821619							0.821619	0.0708787	0.0604809	0.0413354	0.00568553	4.21226	4.28158	4.07105	4.1908	4.41401	4.50927	4.25326	4.39855	4.37666	4.21643	4.27956	4.2687	4.50033	4.41413	4.26891	4.48869	4.24757	4.2797	4.34437	4.36488	4.10805	4.33283	4.31266	4.44588	4.26905
ENSMUSG00000087478	4930506C21Rik	lncRNA	RIKEN cDNA 4930506C21 gene	MGI:1922310	-2.21835	-2.21835	0.0209705	1.01464	0.820488	0.901862	1	Unaltered Non-Rhythmic	0.820989							0.820989	0.0139123	0.118483	0.0446057	0.00201027	-1.8985	-2.79522	-3.15496	-2.79395	-2.72473	-1.24953	-2.30443	-1.87131	-2.63363	-1.5353	-3.18897	-2.25662	-1.62067	-1.68937	-2.56922	-1.53086	-3.40233	-2.16752	-2.06556	-2.32221	-2.38184	-2.71085	-2.63287	-1.28521	-2.44568
ENSMUSG00000112652	4921516A02Rik	lncRNA	RIKEN cDNA 4921516A02 gene	MGI:3696861	-2.22503	-2.22503	-0.0235581	-1.01646	0.792186	0.883677	1	Unaltered Non-Rhythmic	0.82097							0.82097	0.0196341	0.109814	0.0468864	0.00269582	-0.902774	-2.98144	-1.67712	-1.65789	-2.47331	-2.53994	-2.19865	-1.52834	-2.28953	-2.57133	-2.037	-3.65033	-2.15197	-0.962691	-3.0595	-2.02439	-1.61404	-3.05429	-1.59831	-2.94835	-2.77799	-2.19261	-2.24952	-2.05214	-1.6988
ENSMUSG00000115497	Gm49207	lncRNA	predicted gene, 49207	MGI:6118657	-0.911457	-1.44453	-0.46697	-1.3822	0.02164	0.0860233	1	Unaltered Non-Rhythmic	0.820939							0.820939	0.0218807	0.0696982	0.0855743	0.00190738	-1.60655	-0.793561	-0.393454	-0.858267	-2.99835	-0.267432	-0.973079	-0.706225	-1.28182	-0.905533	-0.500268	-0.487702	-2.16301	-0.70878	-0.716903	-1.79095	-0.173055	-0.861709	-1.44023	-0.218169	-0.833089	-0.122101	-0.374683	-0.0926667	-1.27149
ENSMUSG00000086584	Gm12002	lncRNA	predicted gene 12002	MGI:3651521	0.771086	0.611435	-0.147044	-1.1073	0.0373608	0.126198	1	Unaltered Non-Rhythmic	0.820814							0.820814	0.0414176	0.0957749	0.0367807	0.00521288	0.698438	0.956787	0.635528	0.701717	1.04828	0.867018	0.608211	0.58657	0.452593	0.763708	0.680442	0.897752	0.742928	0.790066	1.24668	0.983404	0.702945	0.756654	1.01329	1.37307	0.833147	0.587293	0.326747	0.426527	1.1275
ENSMUSG00000111291	Gm48604	lncRNA	predicted gene, 48604	MGI:6098186	1.06831	1.06831	0.0252039	1.01762	0.839574	0.912416	1	Unaltered Non-Rhythmic	0.820485							0.820485	0.0507019	0.106677	0.0148866	0.00724966	0.99569	1.22005	0.839416	0.959969	1.16552	0.976352	1.20052	0.877937	0.94992	1.37281	0.892287	1.22214	1.17144	0.649167	1.13005	0.74824	1.07027	0.904937	0.71032	1.11714	0.833826	1.3418	1.3333	1.08205	1.10161
ENSMUSG00000054135	A430110L20Rik	lncRNA	RIKEN cDNA A430110L20 gene	MGI:3036249	-0.282263	0.0285122	0.315026	1.24403	0.00238075	0.015559	1	Unaltered Non-Rhythmic	0.819288							0.819288	0.100357	0.0325364	0.0435838	0.00423456	-0.167441	-0.673443	-0.610799	0.241224	-0.591319	0.131437	-0.434656	-0.308159	-0.136987	0.114487	-0.117026	0.0731509	-0.192139	-0.0974732	-0.490437	-0.156967	0.230641	-0.532793	-0.0760101	-0.0739611	-0.350547	-0.995229	-1.83478	-0.277418	-0.293857
ENSMUSG00000121393	NA(20)	lncRNA	novel transcript		0.170489	0.170489	0.08102	1.05777	0.735666	0.854864	1	Unaltered Non-Rhythmic	0.819217							0.819217	0.0731443	0.0352142	0.0691007	0.00332335	-0.76797	-0.401545	-0.190543	-0.820323	0.114755	0.402376	0.899919	0.0918845	0.128112	0.913633	0.0386961	0.703705	0.895153	-0.2012	0.260028	0.0447686	0.399719	-0.472408	0.360949	0.661467	-0.270289	-0.12865	-0.0911473	-0.07336	0.905818
ENSMUSG00000053821	Gm9922	lncRNA	predicted gene 9922	MGI:3642123	1.26329	1.26329	0.133057	1.09662	0.0802456	0.215151	1	Unaltered Non-Rhythmic	0.81893							0.81893	0.112255	0.0152976	0.0514027	0.00211443	1.59953	1.22922	0.590278	0.765345	1.47532	1.51766	1.61446	1.07386	1.38868	1.39585	1.47252	1.12157	1.2405	1.4903	1.27356	0.979966	0.766054	0.768828	1.131	1.18384	1.2028	1.1639	0.984701	1.29064	0.963755
ENSMUSG00000048603	Gm9828	lncRNA	predicted gene 9828	MGI:3642913	0.201023	0.201023	0.067262	1.04773	0.559838	0.741415	1	Unaltered Non-Rhythmic	0.818635							0.818635	0.0196228	0.105149	0.0540073	0.0025862	-0.176907	0.150888	-0.200578	0.33267	0.0156586	-0.44885	-0.117322	0.0518929	0.55012	0.23102	0.705961	0.421517	0.188703	0.324559	-0.148114	0.127008	0.146761	0.276575	0.172748	0.205679	0.560214	-0.104	-0.049408	-0.229419	0.458756
ENSMUSG00000075514	Gm13375	lncRNA	predicted gene 13375	MGI:3649913	0.403366	0.403366	-0.059132	-1.04184	0.583355	0.75591	1	Unaltered Non-Rhythmic	0.818326							0.818326	0.119249	0.023409	0.0354629	0.00355357	0.556618	-0.214681	0.793498	0.0324811	0.604809	-0.132747	-0.166788	0.483762	0.842885	0.362471	0.182758	0.102159	0.392022	0.481075	0.451889	1.06632	0.380423	0.179421	0.588042	0.521036	0.894211	0.791294	0.323325	0.476746	0.84317
ENSMUSG00000115151	Gm19276	lncRNA	predicted gene, 19276	MGI:5011461	-2.38918	-2.38918	0.0622506	1.04409	0.751844	0.86392	1	Unaltered Non-Rhythmic	0.818039							0.818039	0.0232876	0.0629828	0.0938461	0.0018444	-2.5174	-2.54586	-1.6233	-1.91864	-2.90519	-2.52295	-2.47994	-2.548	-2.49222	-2.95931	-2.43592	-2.90296	-0.736131	-3.54689	-1.11242	-2.447	-1.47533	-2.89348	-1.78259	-2.14894	-2.26713	-2.48131	-2.88319	-3.48836	-3.53451
ENSMUSG00000120277	Gm2885	lncRNA	predicted gene 2885	MGI:3781063	-0.362186	-0.362186	0.0576983	1.0408	0.658908	0.80522	1	Unaltered Non-Rhythmic	0.817739							0.817739	0.115499	0.0380188	0.0229422	0.00580057	0.186658	-0.714683	-0.67639	-1.06828	-0.3534	-0.211126	-0.576902	0.0704316	-0.413786	0.18436	-0.13107	-0.355234	-0.136782	-0.187939	-0.609691	-0.3295	-0.324256	0.1701	0.155567	-0.173489	-0.392906	-1.16432	-0.909382	-1.54736	0.218609
ENSMUSG00000086606	Gm13205	lncRNA	predicted gene 13205	MGI:3700976	-1.54427	-1.54427	0.142383	1.10373	0.0623771	0.182928	1	Unaltered Non-Rhythmic	0.817017							0.817017	0.0778022	0.0213038	0.0817928	0.00208419	-1.45586	-1.08772	-1.35464	-1.5498	-1.30142	-1.23556	-2.11037	-1.78385	-1.78122	-1.32117	-1.60797	-2.06174	-2.04264	-1.27047	-1.91672	-1.85689	-1.83908	-2.04934	-1.6943	-1.85857	-1.90604	-1.5362	-1.34162	-1.29497	-1.17511
ENSMUSG00000107355	AI839979	lncRNA	expressed sequence AI839979	MGI:2140975	-1.30061	-1.30061	-0.161815	-1.11869	0.259287	0.47684	1	Unaltered Non-Rhythmic	0.816783							0.816783	0.0911142	0.0274724	0.0614201	0.00321053	-0.817674	-0.623634	-1.17984	-1.2422	-1.08439	-1.06419	-1.21468	-0.744257	-0.052236	-1.30986	-0.692974	-1.21805	-1.906	-1.39523	-1.07847	-1.11247	-1.473	-2.52826	-0.799623	-2.31458	-0.910711	-0.68138	-1.62649	-0.939361	-1.60751
ENSMUSG00000085085	1700086P04Rik	lncRNA	RIKEN cDNA 1700086P04 gene	MGI:1914599	-0.528272	-0.528272	0.142807	1.10405	0.257177	0.475048	1	Unaltered Non-Rhythmic	0.816772							0.816772	0.0573756	0.029097	0.0946327	0.00212274	-0.0949241	-0.732478	-1.05329	-1.61942	-1.38684	-0.191307	-0.628052	-0.436075	-0.678088	0.00802544	0.00580899	-0.616785	-0.364897	-0.108528	-0.458132	-0.276872	-0.794745	-1.47789	-0.66291	-0.347283	-0.758547	-0.332403	-0.2625	-0.659463	-0.787746
ENSMUSG00000085282	Gm15663	lncRNA	predicted gene 15663	MGI:3783105	-0.468434	-0.468434	-0.0690734	-1.04904	0.628973	0.787854	1	Unaltered Non-Rhythmic	0.816046							0.816046	0.0279289	0.134099	0.0170635	0.00486249	-0.686029	-0.747048	-0.625873	-0.13292	-0.833732	-0.553288	-0.254137	-0.85929	-0.301616	-0.344579	-0.344432	-0.224095	-0.218042	-0.841967	-0.452805	-0.317931	-0.787024	-0.243629	-0.696977	-0.786736	0.240902	-0.683128	-0.314274	0.671114	-0.0839508
ENSMUSG00000096655	1700065D16Rik	lncRNA	RIKEN cDNA 1700065D16 gene	MGI:1920660	-2.83731	-2.83731	0.116812	1.08434	0.446109	0.649463	1	Unaltered Non-Rhythmic	0.815861							0.815861	0.0204048	0.115651	0.0451027	0.00298125	-3.24067	-2.94044	-3.12103	-3.33788	-2.62693	-3.23287	-3.33893	-2.96523	-2.548	-3.13382	-3.51116	-2.961	-2.90797	-2.54616	-2.34909	-3.56784	-3.33101	-1.78668	-2.88635	-2.26337	-2.76284	-2.98088	-2.6777	-3.06044	-2.93103
ENSMUSG00000107597	Gm44764	lncRNA	predicted gene 44764	MGI:5753340	-0.61969	-0.61969	-0.0862248	-1.06159	0.471131	0.671251	1	Unaltered Non-Rhythmic	0.814581							0.814581	0.0633904	0.0235608	0.0965796	0.00188808	-0.844907	-1.265	-0.532325	-0.733719	-0.669278	-0.0109139	-0.742382	-0.777997	-0.414439	-0.458619	-0.714986	0.35313	0.44845	-0.103493	-0.189175	0.188746	-2.30153	-1.30981	-0.272417	-0.432011	-0.69009	-0.293609	0.0322875	-1.74431	-0.308201
ENSMUSG00000097346	Rps18-ps4	lncRNA	ribosomal protein S18, pseudogene 4	MGI:5477113	-0.479178	-0.479178	0.263223	1.20016	0.169229	0.357641	1	Unaltered Non-Rhythmic	0.814204							0.814204	0.0828332	0.0778669	0.0162352	0.00886086	0.289308	-0.949568	-0.928826	-0.176442	-0.314293	-0.468769	-0.575455	0.252703	-0.421218	-0.290158	-0.478518	-0.995812	-0.206842	-0.477421	-0.633755	-0.0195754	-0.436325	-0.96505	-0.342494	-0.736892	-2.55674	-0.388894	-1.15575	-0.515772	-0.82465
ENSMUSG00000109399	Gm44982	lncRNA	predicted gene 44982	MGI:5753558	-1.90484	-1.90484	-0.0638731	-1.04527	0.66242	0.80746	1	Unaltered Non-Rhythmic	0.814179							0.814179	0.102387	0.0155875	0.0658678	0.00197928	-2.09963	-1.31849	-2.41715	-2.95302	-1.50937	-0.533058	-1.559	-2.42616	-2.68034	-3.05001	-2.08973	-1.50072	-1.53257	-1.89414	-0.859368	-2.08678	-2.16909	-1.86605	-1.18116	-1.22155	-1.17533	-1.56172	-1.28157	-1.34767	-1.9759
ENSMUSG00000112742	Gm31793	lncRNA	predicted gene, 31793	MGI:5590952	-2.81127	-2.81127	-0.0237682	-1.01661	0.737558	0.854864	1	Unaltered Non-Rhythmic	0.814134							0.814134	0.129589	0.0216051	0.0311048	0.00356732	-3.02786	-2.982	-3.76967	-2.88467	-3.52235	-1.35866	-2.5305	-2.30325	-3.04915	-2.56777	-2.33455	-2.65881	-2.87068	-3.37591	-2.65034	-3.08184	-3.46349	-1.30256	-2.53034	-1.70219	-3.3136	-3.56126	-3.03041	-2.68809	-1.90329
ENSMUSG00000109491	Gm15396	lncRNA	predicted gene 15396	MGI:3705202	-2.59588	-2.59588	-0.0270349	-1.01892	0.848885	0.917147	1	Unaltered Non-Rhythmic	0.813376							0.813376	0.140268	0.018512	0.0245688	0.00327449	-2.03339	-2.02414	-2.99177	-2.23047	-2.53341	-3.03275	-2.21142	-1.56567	-3.60693	-2.05142	-1.51473	-1.97473	-2.25636	-2.57821	-2.57156	-2.55646	-2.53856	-2.24092	-2.1693	-3.56691	-3.06775	-3.58728	-2.53756	-2.9715	-2.5986
ENSMUSG00000101225	1700008J07Rik	lncRNA	RIKEN cDNA 1700008J07 gene	MGI:1916610	1.72237	1.83573	0.120061	1.08678	0.0524181	0.16271	1	Unaltered Non-Rhythmic	0.8132							0.8132	0.0913568	0.0452699	0.0446592	0.00551439	1.86529	1.55411	1.58326	1.64457	2.00964	1.91347	1.65513	1.49477	1.77362	1.34593	1.79224	1.56731	2.02148	1.74553	2.04328	1.71171	1.82802	1.72467	1.977	1.77731	1.73409	2.00417	1.85602	1.44004	1.86435
ENSMUSG00000109455	Gm44710	lncRNA	predicted gene 44710	MGI:5753286	-2.30998	-2.30998	0.0057326	1.00398	0.986323	0.991262	1	Unaltered Non-Rhythmic	0.812837							0.812837	0.11871	0.0195246	0.0459973	0.00293126	-2.3347	-2.76552	-2.22835	-3.15662	-3.17576	-1.589	-2.72092	-3.19608	-2.26278	-2.87571	-2.79593	-1.74586	-1.1614	-2.14503	-2.52967	-2.23013	-3.14839	-1.81989	-1.47044	-1.67344	-2.42127	-1.93609	-2.43131	-2.17871	-2.18894
ENSMUSG00000116097	Gm36738	lncRNA	predicted gene, 36738	MGI:5595897	-1.05471	-0.633408	0.427156	1.34458	0.00380488	0.0223734	1	Unaltered Non-Rhythmic	0.812662							0.812662	0.0768554	0.0212345	0.0871853	0.00206316	-1.14542	-0.895187	-1.58081	-1.08203	-0.459008	-0.799131	-1.06715	-0.0345309	-0.584527	-0.924567	-0.543413	-1.95944	-2.30002	-1.32353	-1.53268	-1.53618	-2.23703	-0.436932	-1.2637	-0.44868	-1.73409	-1.0256	-1.363	-0.432044	-0.87774
ENSMUSG00000121070	Gm57309	lncRNA	predicted gene, 57309	MGI:7338531	-1.72958	-1.38634	0.347112	1.27201	0.00244412	0.0158868	1	Unaltered Non-Rhythmic	0.812632							0.812632	0.067304	0.0228694	0.0952448	0.00194988	-1.04469	-1.33917	-2.29659	-0.912809	-1.92205	-1.22653	-1.72242	-2.14723	-2.0782	-1.32275	-1.35867	-2.20627	-1.2787	-1.38484	-1.29805	-2.28314	-1.36999	-2.2893	-1.74516	-2.11116	-1.8015	-1.95451	-1.97377	-1.48919	-1.96126
ENSMUSG00000086711	Gm15482	lncRNA	predicted gene 15482	MGI:3705142	-1.19536	-2.36035	-1.11423	-2.16479	2.46723e-08	5.99362e-07	1	Unaltered Non-Rhythmic	0.812343							0.812343	0.0349411	0.0426016	0.108212	0.00190251	-2.11356	-1.30586	-2.06912	-2.11533	-1.75354	-0.398448	-1.89983	-2.23333	-1.62687	0.437463	-0.450417	-0.397616	-0.948207	-1.03782	-2.22373	-0.898062	-2.05845	-1.92288	-1.30315	-0.534559	-1.9591	-0.553324	-0.525791	-0.852184	-0.321639
ENSMUSG00000110630	K230015D01Rik	lncRNA	RIKEN cDNA K230015D01 gene	MGI:3642019	-1.43145	-1.43145	-0.126559	-1.09169	0.231507	0.441885	1	Unaltered Non-Rhythmic	0.812244							0.812244	0.0157577	0.130353	0.0390866	0.00255926	-1.45752	-1.31828	-0.944313	-1.69586	-1.22949	-1.18503	-1.11037	-1.87646	-1.39585	-0.969053	-1.48044	-1.18933	-1.90028	-1.67193	-1.69194	-1.01784	-0.84938	-1.51893	-1.1634	-0.964501	-1.44283	-2.42226	-1.95336	-1.09065	-1.57263
ENSMUSG00000115869	Gm31814	lncRNA	predicted gene, 31814	MGI:5590973	-2.55399	-2.55399	-0.000112223	-1.00008	0.946637	0.965096	1	Unaltered Non-Rhythmic	0.811545							0.811545	0.124342	0.0410719	0.0161765	0.0068647	-1.91534	-1.74993	-3.40037	-3.55774	-1.8834	-3.54752	-2.47246	-3.06786	-2.45911	-2.96847	-2.36785	-3.44442	-2.9923	-3.03932	-3.45275	-1.19199	-2.20109	-1.82028	-2.22599	-3.50607	-3.11891	-2.4787	-2.41105	-2.3488	-3.00587
ENSMUSG00000056445	Hoxaas2	lncRNA	Hoxa cluster antisense RNA 2	MGI:1913890	-2.43017	-2.43017	0.0397294	1.02792	0.826768	0.907106	1	Unaltered Non-Rhythmic	0.811349							0.811349	0.0168548	0.101978	0.0676672	0.00215136	-2.23163	-2.96555	-2.9624	-1.68779	-2.91152	-2.53706	-2.50032	-1.89768	-2.96004	-1.98925	-2.50871	-2.53875	-1.71796	-2.19689	-1.92341	-2.18003	-2.90995	-3.56249	-2.5239	-2.49642	-2.9401	-1.90292	-2.93178	-2.50799	-2.22775
ENSMUSG00000097375	6720427I07Rik	lncRNA	RIKEN cDNA 6720427I07 gene	MGI:1924398	3.41596	3.41596	0.00986711	1.00686	0.945521	0.964806	1	Unaltered Non-Rhythmic	0.811336							0.811336	0.0196637	0.0781185	0.088945	0.00193675	3.38937	3.49754	2.83967	3.40946	3.80488	3.3419	3.45135	3.06926	3.48048	3.49483	3.70753	3.49938	3.06431	3.13035	3.51809	3.80773	3.32403	3.2241	3.32088	3.60008	3.38929	3.44212	3.67703	3.49486	3.146
ENSMUSG00000086544	Chn1os3	lncRNA	chimerin 1, opposite strand 3	MGI:3705094	-0.286953	-0.00313223	0.28569	1.21899	0.00361698	0.0214696	1	Unaltered Non-Rhythmic	0.810957							0.810957	0.037784	0.0489345	0.0999371	0.00238695	-0.378364	-0.382842	-0.164595	-0.28314	-0.611577	0.000860822	0.2705	-0.564941	-0.614955	-0.58863	-0.689143	0.104699	-0.0927156	-0.369162	-0.430768	0.0462611	0.512785	-0.463328	0.234844	-0.370516	-0.445044	-0.413393	-0.371002	-0.338332	-0.289692
ENSMUSG00000116802	Gm5165	lncRNA	predicted gene 5165	MGI:3646034	2.68919	2.68919	-0.0304995	-1.02137	0.358522	0.574742	1	Unaltered Non-Rhythmic	0.810929							0.810929	0.0174044	0.116892	0.0522176	0.00255675	2.32675	2.70213	2.62315	2.99705	2.83705	2.8523	2.65801	2.45478	2.57785	3.20607	2.83589	2.91246	2.73155	2.6226	2.84743	2.69343	2.58676	2.57534	2.30259	2.79971	2.85498	2.67325	2.70922	2.55392	2.89288
[truncated: 1,507 more rows]
[truncated: 35 more columns]
