# Supplementary material for: Expression Landscape and Circadian Regulation of lncRNAs in the Kidney
Source: Acta Physiol (Oxf). 2026 Jul 3;242(8):e70273. doi: 10.1111/apha.70273 (PMC13332011; doi:10.1111/apha.70273)
Supplement: Supplementary file 11 — Table S11: Circadian data stat results mRNA. [file APHA-242-e70273-s013.xlsx]

## Sheet: Sheet1
ENSEMBL_ID	Gene_Name	Gene_Type	Description_MGI	MGI_ID	Mean_CTRL	Mean_KO	logFC_KOvsCTRL	Foldchange_KOvsCTRL	pval_KOvsCTRL_limma	adjp_KOvsCTRL_limma	dryR_chosen_model_0.65BICW_threshold	dryR_chosen_model_description	maxBICW	Amplitude_CTRL	Amplitude_KO	Amplitude_log2FC	Acrophase_CTRL	Acrophase_KO	Phase_shift	BICW_rhythm1	BICW_rhythm2	BICW_rhythm3	BICW_rhythm4	BICW_rhythm5	ZT0_C1	ZT0_C2	ZT0_C3	ZT0_C4	ZT0_C5	ZT04_C2	ZT04_C3	ZT04_C4	ZT04_C5	ZT04_C6	ZT08_C1	ZT08_C2	ZT08_C4	ZT08_C5	ZT08_C6	ZT12_C1	ZT12_C2	ZT12_C3	ZT12_C5	ZT12_C6	ZT16_C1	ZT16_C3	ZT16_C4	ZT16_C5	ZT16_C6
ENSMUSG00000031737	Irx5	protein_coding	Iroquois homeobox 5	MGI:1859086	-0.504932	-0.258206	0.243628	1.18397	0.0119961	0.0282084	1	Unaltered Non-Rhythmic	0.951704							0.951704	0.0161491	0.0158625	0.0160149	0.000269166	-0.448482	-0.715938	-0.438813	-1.09	-0.409911	-1.15309	-0.192036	0.00919201	-0.113996	-0.404231	0.210762	-0.157145	-0.418465	-1.42553	-0.629994	-0.513312	-0.710397	-1.08429	-0.635471	-0.700089	-0.0925304	-0.27396	-0.407706	-0.234792	-0.456477
ENSMUSG00000048497	Mmgt2	protein_coding	membrane magnesium transporter 2	MGI:2448491	2.38183	2.54503	0.158391	1.11604	0.00324021	0.00908364	1	Unaltered Non-Rhythmic	0.951275							0.951275	0.0160239	0.016266	0.0161611	0.000273997	2.74618	2.43938	2.40788	2.40477	2.23578	2.09707	2.43752	2.39258	2.42899	2.18536	2.25876	2.27763	2.57355	2.20865	2.55668	2.29292	2.35875	2.52961	2.72212	2.52804	2.22748	2.34904	2.23753	2.2819	2.32687
ENSMUSG00000034189	Hsdl1	protein_coding	hydroxysteroid dehydrogenase like 1	MGI:1919802	3.91929	4.05393	0.121992	1.08824	6.70152e-06	3.48538e-05	1	Unaltered Non-Rhythmic	0.951206							0.951206	0.0162626	0.016376	0.015875	0.000279986	4.0543	3.96087	3.84739	4.07281	3.91982	3.95324	4.00269	3.82853	3.80832	3.70693	3.84542	3.86766	3.96553	3.84082	3.94374	3.92565	4.00217	4.15367	3.97347	4.04687	3.84327	3.7872	3.7731	3.90043	3.79214
ENSMUSG00000024914	Drap1	protein_coding	Dr1 associated protein 1 (negative cofactor 2 alpha)	MGI:1913806	5.07952	4.97395	-0.128759	-1.09335	0.00105605	0.0034047	1	Unaltered Non-Rhythmic	0.950899							0.950899	0.0163865	0.016385	0.0160474	0.000282367	4.96284	5.2298	5.05249	5.04686	5.02453	4.93779	5.18075	4.99834	5.06599	5.24594	5.23915	5.02175	4.93088	5.13385	5.06315	5.22625	4.94176	5.06296	4.96406	5.11518	5.07424	5.10467	5.00075	5.22317	5.10945
ENSMUSG00000032637	Atxn2l	protein_coding	ataxin 2-like	MGI:2446242	5.69366	5.69366	-0.0267832	-1.01874	0.704109	0.784415	1	Unaltered Non-Rhythmic	0.95035							0.95035	0.0171683	0.0161604	0.0160292	0.000291956	5.70307	5.503	5.73408	5.8239	5.77844	5.52952	5.77318	5.77864	5.75088	5.89353	5.57427	5.61518	5.78325	5.76282	5.62862	5.64703	5.69161	5.62952	5.77058	5.67345	5.76739	5.73444	5.81113	5.71109	5.76482
ENSMUSG00000117694	Snhg4	protein_coding	small nucleolar RNA host gene 4	MGI:4937091	-1.20728	-1.20728	0.00234163	1.00162	0.922182	0.946683	1	Unaltered Non-Rhythmic	0.950328							0.950328	0.0160821	0.0167921	0.0165136	0.000284176	-0.303512	-1.95001	-2.68878	-1.28206	-3.0134	-0.000756322	0.359356	-0.610223	-1.47209	-1.59779	-0.928333	-1.42027	-3.17074	-1.04383	-0.784496	-1.09151	-1.13894	-2.00437	-1.3	-0.887194	-0.689187	-2.97917	-1.1638	-1.54065	0.0910742
ENSMUSG00000020264	Slc36a2	protein_coding	solute carrier family 36 (proton/amino acid symporter), member 2	MGI:1891430	0.322646	0.322646	-0.0410028	-1.02883	0.988923	0.992671	1	Unaltered Non-Rhythmic	0.950291							0.950291	0.017255	0.0160079	0.0161553	0.000290674	0.936123	-0.330273	0.145789	-1.29989	0.0439626	0.248561	0.489134	0.658038	0.916627	-0.761905	1.18744	-1.91175	1.88314	1.71448	0.884681	0.828962	0.824386	-0.304618	-0.187836	0.333606	-0.134245	-1.9597	0.393769	-0.305752	0.0836862
ENSMUSG00000049562	Ap5b1	protein_coding	adaptor-related protein complex 5, beta 1 subunit	MGI:2685808	1.08244	1.08244	-0.0486316	-1.03428	0.739302	0.812123	1	Unaltered Non-Rhythmic	0.950216							0.950216	0.0164646	0.0162421	0.0167962	0.00028144	1.01715	1.21936	0.953906	1.37685	1.02261	1.20412	0.681749	0.963879	1.10564	1.22367	1.45593	1.20451	0.970215	0.958191	1.22223	1.38745	0.739079	1.17912	0.697168	0.866491	1.05592	1.48295	1.42764	1.22804	0.771755
ENSMUSG00000039253	Fn3krp	protein_coding	fructosamine 3 kinase related protein	MGI:2679256	4.65843	4.65843	0.0166929	1.01164	0.825656	0.877195	1	Unaltered Non-Rhythmic	0.950173							0.950173	0.0173593	0.0160438	0.0161312	0.000293127	4.82793	4.54892	4.57897	4.48186	4.88918	4.56182	4.64455	4.72423	4.60731	4.7843	4.6048	4.56454	4.74906	4.60872	4.72447	4.68945	4.68599	4.6093	4.53751	4.80546	4.54104	4.75348	4.64938	4.59972	4.56001
ENSMUSG00000031537	Ikbkb	protein_coding	inhibitor of kappaB kinase beta	MGI:1338071	6.03051	6.03051	-0.0203007	-1.01417	0.367932	0.481935	1	Unaltered Non-Rhythmic	0.950006							0.950006	0.0173955	0.0161098	0.0161937	0.000295001	6.09484	5.98862	5.95447	6.08665	6.11246	6.01341	6.08441	6.14652	6.05522	5.90793	5.9736	5.85803	6.0536	5.99782	6.15464	6.02266	6.04129	6.06682	6.14296	6.06985	5.96853	6.09715	6.02346	6.11154	6.02158
ENSMUSG00000024124	Prss30	protein_coding	protease, serine 30	MGI:1353645	-1.66334	-1.66334	-0.153966	-1.11262	0.409466	0.523631	1	Unaltered Non-Rhythmic	0.949955							0.949955	0.0164718	0.0173087	0.0159646	0.000300161	-1.2624	-2.08588	-0.330047	-1.52437	-0.789604	-2.67043	-1.50468	-1.50477	-2.27988	-1.02559	-1.64849	-0.63922	-1.37725	-1.07691	-3.28022	-1.40715	-1.49336	-1.92996	-1.72143	-1.15377	-1.22265	-1.47639	-1.67232	-1.92116	-1.59914
ENSMUSG00000026484	Rnf2	protein_coding	ring finger protein 2	MGI:1101759	5.35554	5.40597	0.0647527	1.04591	0.0645133	0.117794	1	Unaltered Non-Rhythmic	0.949614							0.949614	0.0162929	0.0167773	0.0170282	0.000287869	5.34512	5.37595	5.35575	5.21461	5.39268	5.33822	5.39767	5.42202	5.40374	5.40579	5.2922	5.24596	5.32554	5.20583	5.40569	5.36401	5.56642	5.31046	5.51438	5.35919	5.31123	5.36995	5.24451	5.1512	5.36715
ENSMUSG00000041954	Tnfrsf18	protein_coding	tumor necrosis factor receptor superfamily, member 18	MGI:894675	-2.04061	-2.04061	-0.0763105	-1.05432	0.7666	0.832384	1	Unaltered Non-Rhythmic	0.94961							0.94961	0.0166646	0.0175178	0.0158997	0.000307472	-1.64354	-1.94477	-1.7845	-1.26729	-2.15257	-3.05447	-2.58145	-1.86774	-1.63453	-2.15605	-1.8342	-2.45347	-2.35858	-1.6822	-1.51067	-1.23442	-1.68043	-2.92569	-1.6919	-1.59244	-1.97054	-1.78889	-3.02107	-2.24444	-1.58138
ENSMUSG00000033862	Cdk10	protein_coding	cyclin-dependent kinase 10	MGI:2448549	4.3076	4.37408	0.0559271	1.03953	0.00366121	0.0100774	1	Unaltered Non-Rhythmic	0.949567							0.949567	0.016117	0.0174552	0.0165643	0.000296284	4.38349	4.38458	4.19626	4.17753	4.36156	4.38449	4.39644	4.27635	4.38869	4.32421	4.25027	4.36814	4.28436	4.29209	4.12084	4.25723	4.28692	4.36318	4.27502	4.38186	4.38452	4.47722	4.31424	4.26284	4.32251
ENSMUSG00000020386	Sar1b	protein_coding	secretion associated Ras related GTPase 1B	MGI:1913647	6.69834	6.56702	-0.115913	-1.08366	1.52476e-07	1.08463e-06	1	Unaltered Non-Rhythmic	0.949554							0.949554	0.0160033	0.0172465	0.0169054	0.000290673	6.64691	6.8314	6.62894	6.68052	6.68792	6.80764	6.64392	6.6573	6.72408	6.69522	6.61492	6.68707	6.60158	6.71023	6.68995	6.83687	6.66667	6.81761	6.7595	6.6796	6.59244	6.69212	6.67095	6.68981	6.63239
ENSMUSG00000001924	Uba1	protein_coding	ubiquitin-like modifier activating enzyme 1	MGI:98890	7.37808	7.37808	-0.00815219	-1.00567	0.9357	0.956183	1	Unaltered Non-Rhythmic	0.949551							0.949551	0.0173873	0.0159335	0.0168365	0.000291764	7.46401	7.39561	7.48313	7.30826	7.49925	7.33856	7.29777	7.39607	7.43285	7.28937	7.36131	7.29476	7.46752	7.38529	7.35582	7.23815	7.52048	7.25077	7.55381	7.29156	7.4529	7.48628	7.405	7.36665	7.33151
ENSMUSG00000005054	Cstb	protein_coding	cystatin B	MGI:109514	4.94774	5.07121	0.120915	1.08742	1.99812e-05	9.44784e-05	1	Unaltered Non-Rhythmic	0.949469							0.949469	0.0161941	0.0176046	0.0164319	0.000300289	4.86136	5.00099	4.85961	4.86278	4.98114	5.0097	4.95613	4.97764	4.96461	5.00242	5.05946	4.97684	4.75999	4.97231	4.92381	5.03077	4.91491	4.83653	4.95133	4.91977	4.85917	4.91775	5.0187	4.97947	4.97211
ENSMUSG00000051396	Gm45902	protein_coding	predicted gene 45902	MGI:5805017	1.19862	1.19862	0.0510396	1.03601	0.593989	0.693559	1	Unaltered Non-Rhythmic	0.949418							0.949418	0.0175092	0.0163068	0.0164651	0.000300761	1.07875	1.24999	1.43726	1.23793	0.957188	1.1726	1.50833	1.05595	1.11723	0.682811	0.822734	1.45027	0.935297	0.955419	1.32602	1.44872	1.30647	1.51641	1.26859	1.4426	1.03054	0.914441	0.967986	1.02491	1.15696
ENSMUSG00000073413	Ly6g6d	protein_coding	lymphocyte antigen 6 complex, locus G6D	MGI:2148931	-2.28902	-1.99505	0.232199	1.17462	0.0377975	0.0751677	1	Unaltered Non-Rhythmic	0.94923							0.94923	0.0169354	0.0175504	0.0159708	0.000313194	-2.10295	-2.49098	-2.96611	-2.40366	-3.12974	-2.22506	-2.24335	-1.72971	-1.73109	-2.01423	-1.81642	-1.66394	-2.84704	-2.32235	-2.95922	-2.64065	-2.42565	-1.99844	-2.9699	-1.68262	-2.90507	-1.80326	-3.31384	-1.4934	-2.46685
ENSMUSG00000099481	Xndc1	protein_coding	Xrcc1 N-terminal domain containing 1	MGI:5546359	3.72357	3.72357	-0.00513765	-1.00357	0.96601	0.977897	1	Unaltered Non-Rhythmic	0.949165							0.949165	0.0173108	0.0168656	0.0163511	0.000307651	3.86199	3.49281	3.85039	3.77209	3.86497	3.61123	3.65549	3.75829	3.75189	3.59998	3.83953	3.86788	3.60927	3.63417	3.61175	3.74355	3.70802	3.63305	4.00252	3.71496	3.79519	3.75657	3.74771	3.58902	3.67497
ENSMUSG00000031662	Snx20	protein_coding	sorting nexin 20	MGI:1918857	-0.776502	-1.0352	-0.278788	-1.21317	0.041363	0.0809123	1	Unaltered Non-Rhythmic	0.949106							0.949106	0.0175036	0.0159348	0.0171613	0.000293881	-0.985675	-0.79147	-1.21955	-0.421697	-0.760288	-0.282938	-0.434858	-0.11	-0.55554	-0.977948	-1.23355	-0.49841	-1.08322	-1.02661	-0.876551	-0.445497	-1.51094	-0.758967	-0.792389	-0.564219	-0.02126	-0.406776	-1.81339	-0.426115	-0.121083
ENSMUSG00000075419	Dolk	protein_coding	dolichol kinase	MGI:2677836	3.70074	3.75085	0.0424188	1.02984	0.0689547	0.124449	1	Unaltered Non-Rhythmic	0.948977							0.948977	0.0158956	0.0182111	0.0166109	0.000305049	3.78242	3.71284	3.69763	3.61208	3.73082	3.67366	3.50554	3.73529	3.83517	3.6835	3.72374	3.7908	3.63068	3.60448	3.713	3.78992	3.73506	3.70391	3.8359	3.66267	3.74192	3.731	3.56418	3.65846	3.50663
ENSMUSG00000037525	Bcdin3d	protein_coding	BCDIN3 domain containing	MGI:1922534	1.96045	1.96045	0.0719004	1.0511	0.124251	0.202273	1	Unaltered Non-Rhythmic	0.948885							0.948885	0.0181531	0.0158686	0.0167895	0.000303586	1.72438	1.81847	1.87429	1.49771	1.88929	1.81906	2.05474	1.86418	2.18701	2.13487	1.84372	1.96413	1.83325	1.98761	2.2118	1.89289	1.85911	2.22827	1.61968	1.8561	1.64096	2.07563	1.66863	1.73701	2.05128
ENSMUSG00000006570	Defb2	protein_coding	defensin beta 2	MGI:1338754	-2.57652	-2.57652	-0.0949033	-1.06799	0.503088	0.612002	1	Unaltered Non-Rhythmic	0.94878							0.94878	0.0170049	0.0174102	0.016493	0.000312116	-1.64924	-2.60843	-3.09617	-2.53544	-2.52843	-1.43779	-2.22793	-2.15158	-3.05796	-3.60464	-2.29435	-1.29861	-3.53787	-2.51035	-2.6399	-2.62953	-2.17877	-2.63497	-3.11734	-2.2178	-2.22416	-2.23243	-3.64423	-2.29859	-2.24817
ENSMUSG00000050108	Bpifc	protein_coding	BPI fold containing family C	MGI:3026884	-1.6124	-1.6124	0.0958514	1.0687	0.553491	0.657715	1	Unaltered Non-Rhythmic	0.948601							0.948601	0.0164884	0.0169611	0.017655	0.000294844	-3.06487	-2.03093	-1.85529	-1.71189	-1.49617	-1.7945	-1.95875	-0.744462	-0.818668	-2.04771	-2.30228	-1.45721	-1.72839	-1.69323	-0.914258	-1.60888	-1.90132	-1.44909	-1.21262	-2.21655	-1.19976	-1.54028	-1.76388	-1.61281	-2.55531
ENSMUSG00000025578	Cbx8	protein_coding	chromobox 8	MGI:1353589	1.05952	1.05952	-0.049498	-1.0349	0.635821	0.730218	1	Unaltered Non-Rhythmic	0.948396							0.948396	0.0167628	0.0171347	0.0174037	0.000302902	1.30625	0.942952	0.78823	1.11992	0.842273	1.21935	1.22695	1.30162	1.06517	0.994646	1.25484	1.13447	0.870585	1.19217	0.702818	1.32476	1.00784	1.14966	0.71775	0.925024	0.968564	1.36482	1.30694	1.11482	0.778751
ENSMUSG00000031840	Rab3a	protein_coding	RAB3A, member RAS oncogene family	MGI:97843	2.31012	2.31012	-0.0189564	-1.01323	0.847629	0.893434	1	Unaltered Non-Rhythmic	0.948366							0.948366	0.0158172	0.0183212	0.0171901	0.00030557	2.33916	2.57285	2.36015	2.56367	2.04153	2.26074	2.3919	2.23935	2.46936	2.09332	2.23915	2.26014	2.18792	2.43653	2.24842	2.33878	2.37879	2.33629	2.30738	2.30702	2.35273	2.49992	2.20037	2.24542	2.34287
ENSMUSG00000069020	Urm1	protein_coding	ubiquitin related modifier 1	MGI:1915455	3.81923	3.81923	-0.0625955	-1.04434	0.10386	0.174652	1	Unaltered Non-Rhythmic	0.948317							0.948317	0.0164713	0.0178097	0.0170923	0.000309387	3.92455	3.97759	3.87466	3.77405	3.72053	3.931	3.8664	3.76222	3.85224	3.81968	3.93457	3.61702	3.91187	3.96118	3.85602	4.05415	3.60866	3.99236	3.68146	3.91698	3.773	3.89119	3.80904	3.95583	3.72177
ENSMUSG00000040054	Baz2a	protein_coding	bromodomain adjacent to zinc finger domain, 2A	MGI:2151152	6.29818	6.24765	-0.0557548	-1.0394	0.0590402	0.109314	1	Unaltered Non-Rhythmic	0.948314							0.948314	0.0159854	0.0185325	0.0168554	0.000312415	6.149	6.14456	6.34404	6.46557	6.44977	6.10599	6.35321	6.40439	6.15546	6.37759	6.17169	6.47094	6.28273	6.33634	6.29291	6.24977	6.38177	6.23282	6.31799	6.25503	6.43826	6.3533	6.32633	6.15876	6.29106
ENSMUSG00000026573	Xcl1	protein_coding	chemokine (C motif) ligand 1	MGI:104593	-2.31194	-2.31194	0.231392	1.17397	0.161781	0.25063	1	Unaltered Non-Rhythmic	0.948279							0.948279	0.0186173	0.0167574	0.0160175	0.000329098	-2.74976	-1.86256	-2.77989	-2.36817	-2.75501	-1.98706	-2.039	-3.34197	-1.5331	-1.58502	-2.33062	-2.40653	-3.39038	-3.3867	-3.36003	-2.74859	-2.34284	-2.00451	-2.08643	-1.78294	-1.66872	-1.52195	-2.76985	-2.33593	-2.82254
ENSMUSG00000064358	mt-Co3	protein_coding	mitochondrially encoded cytochrome c oxidase III	MGI:102502	10.3714	10.0365	-0.303929	-1.2345	0.0230988	0.0495145	1	Unaltered Non-Rhythmic	0.948235							0.948235	0.0186563	0.0167522	0.0160268	0.000329702	10.1539	10.2189	10.2245	10.3653	9.48407	10.1498	10.6744	10.5381	10.7884	10.406	9.9709	10.693	10.8887	10.417	10.6466	10.4302	9.48919	10.4401	10.1492	11.0239	10.2325	11.0004	9.82769	10.5668	9.81612
ENSMUSG00000038406	Scaf1	protein_coding	SR-related CTD-associated factor 1	MGI:2141980	3.55878	3.55878	-0.0392769	-1.0276	0.541664	0.647188	1	Unaltered Non-Rhythmic	0.94815							0.94815	0.0168832	0.0173967	0.0172602	0.000309841	3.56275	3.44571	3.45169	3.7509	3.6808	3.50857	3.5944	3.6666	3.48423	3.66267	3.57502	3.50883	3.51406	3.3255	3.58181	3.67947	3.64497	3.48534	3.54698	3.47116	3.56678	3.52568	3.66153	3.49459	3.58239
ENSMUSG00000059908	Mug1	protein_coding	murinoglobulin 1	MGI:99837	-3.18891	-3.18891	0.198544	1.14754	0.210584	0.309584	1	Unaltered Non-Rhythmic	0.948131							0.948131	0.0187218	0.0159048	0.0169283	0.000314067	-3.35367	-3.42343	-1.98273	-3.42611	-3.40712	-3.36158	-3.41462	-3.43636	-2.76949	-3.38712	-3.36137	-3.39781	-3.43588	-3.45361	-3.34928	-3.35387	-3.42717	-3.36002	-3.37415	-3.42492	-3.36978	-3.40174	-2.32918	-3.36121	-3.4354
ENSMUSG00000034201	Gas2l1	protein_coding	growth arrest-specific 2 like 1	MGI:1926176	2.48994	2.56361	0.0287738	1.02014	0.0550781	0.103118	1	Unaltered Non-Rhythmic	0.948127							0.948127	0.0185513	0.0166258	0.0163707	0.000325395	2.53656	2.19959	2.45985	2.55838	2.25883	2.51097	2.6719	2.57561	2.53903	2.33172	2.42968	2.52467	2.35226	2.55813	2.51775	2.6107	2.51819	2.55551	2.38756	2.27193	2.7654	2.2658	2.23835	2.59494	2.48299
ENSMUSG00000036850	Mrpl41	protein_coding	mitochondrial ribosomal protein L41	MGI:1333816	4.10625	4.10625	0.00573786	1.00399	0.757376	0.824614	1	Unaltered Non-Rhythmic	0.948117							0.948117	0.0163643	0.0177329	0.0174794	0.000306108	3.99807	4.18691	4.18019	4.02551	3.92678	4.3476	3.99259	4.00693	4.12169	4.11958	4.13479	4.11153	3.96816	3.9976	4.17074	4.24882	4.15629	4.08798	4.07641	4.10964	3.96129	4.20028	4.07459	4.02341	4.10643
ENSMUSG00000026983	Il36rn	protein_coding	interleukin 36 receptor antagonist	MGI:1859325	-0.538206	-0.538206	0.224611	1.16846	0.0666964	0.12103	1	Unaltered Non-Rhythmic	0.948021							0.948021	0.0162863	0.0180144	0.0173683	0.000309515	-0.0482798	-0.551253	-0.381779	-0.274749	-0.591275	-0.678073	-1.23553	-1.12732	-0.977333	-0.454113	0.01904	-0.0632242	-1.53152	0.253637	-1.26688	-0.741549	-0.787072	-0.642343	-0.207638	-0.795631	-0.99476	-0.283305	-1.1364	-0.485141	-0.289501
ENSMUSG00000020914	Top2a	protein_coding	topoisomerase (DNA) II alpha	MGI:98790	2.55768	2.2941	-0.252988	-1.19167	0.0142396	0.0326703	1	Unaltered Non-Rhythmic	0.947961							0.947961	0.0160908	0.0182405	0.0173979	0.000309643	1.72254	2.71195	2.57631	2.46152	2.80596	2.41916	1.38116	2.61497	3.1162	2.84575	2.91964	2.87376	2.25411	2.99124	2.55795	2.48189	2.2113	2.68465	2.46914	2.45724	2.21775	2.777	2.79194	1.64036	2.79789
ENSMUSG00000038563	Efl1	protein_coding	elongation factor like GTPase 1	MGI:2141969	3.8101	3.8101	0.0286033	1.02002	0.42982	0.544292	1	Unaltered Non-Rhythmic	0.94789							0.94789	0.0184912	0.0159251	0.0173833	0.000310677	3.79421	3.87399	3.85589	3.85174	3.96709	3.94329	3.64894	3.92274	3.88042	3.53536	3.74442	3.59965	3.89481	3.68119	3.83979	3.74078	3.90262	3.63372	3.9314	3.78176	4.01324	3.76875	3.71621	3.89998	3.82459
ENSMUSG00000031134	Rbmx	protein_coding	RNA binding motif protein, X chromosome	MGI:1343044	5.87179	6.04766	0.186137	1.13771	4.52009e-09	4.15384e-08	1	Unaltered Non-Rhythmic	0.947875							0.947875	0.0176218	0.0178133	0.0163582	0.00033131	5.99287	5.81895	5.71251	5.90313	5.97879	5.79754	5.79793	5.99785	5.90703	5.81733	5.83624	5.78163	5.94333	5.68662	5.86578	5.91919	6.00674	5.91627	5.95213	5.90939	5.66472	5.87326	5.81307	5.77374	5.94867
ENSMUSG00000058145	Adamts17	protein_coding	a disintegrin-like and metallopeptidase (reprolysin type) with thrombospondin type 1 motif, 17	MGI:3588195	-1.85891	-1.85891	-0.221357	-1.16583	0.245273	0.348623	1	Unaltered Non-Rhythmic	0.947873							0.947873	0.018439	0.0172886	0.0160631	0.000336471	-1.79824	-1.9423	-2.27896	-1.35827	-2.81389	-1.14661	-2.84082	-0.65264	-0.428944	-2.662	-2.37368	-2.06793	-1.7409	-1.24277	-0.438054	-2.33462	-2.37749	-1.77918	-1.28708	-2.91611	-1.68082	-1.7151	-1.94785	-1.73284	-1.50275
ENSMUSG00000035529	Prdm4	protein_coding	PR domain containing 4	MGI:1920093	4.53853	4.45645	-0.072087	-1.05124	0.00213105	0.00631066	1	Unaltered Non-Rhythmic	0.947863							0.947863	0.0182079	0.0163731	0.0172417	0.000314571	4.60084	4.47737	4.47056	4.52534	4.5445	4.47959	4.48018	4.61996	4.47703	4.5081	4.48897	4.51046	4.64618	4.61034	4.57465	4.34987	4.58868	4.46544	4.54225	4.5985	4.60337	4.58595	4.43008	4.53738	4.49285
ENSMUSG00000043263	Ifi209	protein_coding	interferon activated gene 209	MGI:2138243	1.31294	1.07836	-0.232834	-1.17514	0.0155233	0.035178	1	Unaltered Non-Rhythmic	0.947856							0.947856	0.016166	0.017819	0.0178554	0.000303936	1.96675	0.777329	1.69671	1.12518	1.60342	1.16627	1.67636	1.31976	0.983078	1.45269	1.35638	1.23083	1.61264	0.977822	0.864738	1.75714	1.29232	1.47777	1.2902	1.39653	0.695193	0.760574	1.40387	1.31477	2.08171
ENSMUSG00000035356	Nfkbiz	protein_coding	nuclear factor of kappa light polypeptide gene enhancer in B cells inhibitor, zeta	MGI:1931595	3.93268	3.93268	0.0430992	1.03032	0.17946	0.272494	1	Unaltered Non-Rhythmic	0.947818							0.947818	0.0166969	0.0185797	0.0165775	0.000327401	3.53796	3.5061	4.02325	3.95535	4.05463	4.28006	3.8622	3.8735	3.85531	3.93265	3.77205	4.03104	4.20323	3.67565	3.87647	3.87486	3.81045	3.807	4.1053	3.68899	3.94795	3.8957	3.93751	4.08588	3.9387
ENSMUSG00000034057	Myrfl	protein_coding	myelin regulatory factor-like	MGI:2685085	-2.30949	-2.30949	-0.240621	-1.1815	0.153187	0.239835	1	Unaltered Non-Rhythmic	0.947727							0.947727	0.0173449	0.0181287	0.0164678	0.000331927	-2.37761	-1.89341	-1.72965	-2.84807	-1.34789	-2.05726	-2.82267	-1.86087	-3.38785	-2.12024	-1.98679	-1.58535	-1.14275	-2.16769	-2.32712	-1.71764	-2.40918	-2.77014	-2.74688	-2.83062	-1.61627	-2.81113	-2.77902	-2.31481	-1.49547
ENSMUSG00000035673	Sbno2	protein_coding	strawberry notch 2	MGI:2448490	3.35384	3.35384	-0.012379	-1.00862	0.392252	0.507213	1	Unaltered Non-Rhythmic	0.947711							0.947711	0.015887	0.0186426	0.0174464	0.000312525	3.24291	3.13236	3.35623	3.54753	3.27895	3.41113	3.34397	3.53296	3.27033	3.33986	3.34649	3.38095	3.22203	3.35107	3.43749	3.39168	3.09819	3.30607	3.25123	3.3584	3.48471	3.22969	3.48433	3.36117	3.47198
ENSMUSG00000034800	Zfp661	protein_coding	zinc finger protein 661	MGI:1919430	2.80286	2.80286	0.0914622	1.06545	0.0931408	0.160075	1	Unaltered Non-Rhythmic	0.947607							0.947607	0.0160282	0.0187516	0.0172958	0.000317199	2.84333	2.62028	2.73142	2.56514	2.85473	2.50375	2.75131	3.08079	2.99788	2.85034	2.70755	2.67839	2.95232	2.6762	2.65872	2.8012	2.65914	2.62258	2.66432	2.85185	2.82257	2.58564	2.66992	2.87291	3.11871
ENSMUSG00000026604	Ptpn14	protein_coding	protein tyrosine phosphatase, non-receptor type 14	MGI:102467	5.31538	5.41416	0.0807521	1.05757	0.0159892	0.0361429	1	Unaltered Non-Rhythmic	0.947596							0.947596	0.0191563	0.0161488	0.0167729	0.000326506	5.22511	5.19203	5.44383	5.48653	5.20901	5.24817	5.36669	5.32045	5.24976	5.51317	5.37272	5.32183	5.39058	5.31909	5.40619	5.26792	5.23488	5.1757	5.1041	5.38214	5.70281	5.36973	5.52262	5.43629	5.1971
ENSMUSG00000110404	Rnf223	protein_coding	ring finger 223	MGI:3588193	-2.97242	-2.97242	0.191978	1.14233	0.131817	0.212264	1	Unaltered Non-Rhythmic	0.947409							0.947409	0.0162605	0.0195169	0.0164783	0.00033504	-3.19612	-3.10679	-3.61314	-3.73826	-2.69018	-3.2483	-2.31166	-3.89633	-2.37045	-2.22392	-3.63705	-3.60121	-3.74705	-2.79733	-2.66106	-3.06182	-2.3882	-2.65098	-3.37869	-3.04536	-4.08169	-2.67683	-3.66278	-2.54996	-3.17972
ENSMUSG00000022215	Fitm1	protein_coding	fat storage-inducing transmembrane protein 1	MGI:1915930	2.7281	3.11486	0.35228	1.27658	1.26046e-06	7.53077e-06	1	Unaltered Non-Rhythmic	0.947392							0.947392	0.0164876	0.0175848	0.0182299	0.000306078	2.50856	2.99962	2.49273	2.97251	2.91325	2.72252	3.06409	2.66592	2.60432	2.93909	2.83464	2.15034	2.53135	2.81838	2.76108	3.37053	2.61198	2.42434	2.56045	2.74424	2.17757	2.98844	3.12719	2.90316	2.71288
ENSMUSG00000035505	Cox18	protein_coding	cytochrome c oxidase assembly protein 18	MGI:2448532	2.17803	2.33175	0.143681	1.10472	0.000412811	0.00147373	1	Unaltered Non-Rhythmic	0.947329							0.947329	0.0169422	0.0177022	0.0177096	0.000316674	2.31802	2.15779	1.97812	2.23018	2.32029	2.1882	2.20645	2.35263	1.99189	2.26814	2.05664	1.82932	2.19469	2.38316	2.26222	2.20754	2.05209	2.08132	2.32329	2.42995	2.14628	2.27535	2.11434	2.12919	2.22847
ENSMUSG00000046691	Chtf8	protein_coding	CTF8, chromosome transmission fidelity factor 8	MGI:2443370	4.83807	5.11383	0.248252	1.18777	0.000156784	0.000618765	1	Unaltered Non-Rhythmic	0.947324							0.947324	0.0183416	0.0172141	0.0167874	0.000333434	5.0994	4.8798	4.59607	4.36523	5.03527	4.30787	4.76367	5.16205	4.93502	4.79198	4.97805	4.67237	4.72489	5.17529	4.73042	4.47711	5.05279	4.65088	5.20559	4.72121	4.88826	4.25201	5.03268	4.85732	4.92658
ENSMUSG00000090812	Samd15	protein_coding	sterile alpha motif domain containing 15	MGI:2685109	-0.933887	-0.933887	0.147701	1.1078	0.253771	0.358702	1	Unaltered Non-Rhythmic	0.947299							0.947299	0.0186232	0.0176652	0.0160656	0.0003475	-1.5092	-0.640832	-1.33777	-1.01527	-0.684333	-0.695221	-1.53567	-1.47203	-0.868448	-0.573458	-0.59255	-0.814609	-1.37687	-0.471352	-0.962769	-1.48244	-0.386018	-1.13853	-0.602588	-1.77426	-0.616228	-1.31336	-1.50253	-1.13748	-1.40835
ENSMUSG00000002010	Idh3g	protein_coding	isocitrate dehydrogenase 3 (NAD+), gamma	MGI:1099463	7.80444	7.80444	-0.0125478	-1.00874	0.447956	0.562001	1	Unaltered Non-Rhythmic	0.947256							0.947256	0.015807	0.0190912	0.0175274	0.000318582	7.80693	7.82472	7.8017	7.71121	7.85383	7.84069	7.82258	7.82812	7.94056	7.72435	7.82597	7.74064	7.8045	7.86252	7.77882	7.76836	7.78134	7.82973	7.86165	7.7783	7.75838	7.97663	7.85925	7.81078	7.74254
ENSMUSG00000032265	Tent5a	protein_coding	terminal nucleotidyltransferase 5A	MGI:2670964	3.69532	3.20893	-0.46382	-1.37919	6.30992e-12	9.13416e-11	1	Unaltered Non-Rhythmic	0.947225							0.947225	0.0183653	0.0161407	0.0179564	0.00031298	3.76073	3.63886	3.80015	3.81542	3.76796	3.92676	3.79343	3.59558	3.59093	3.68354	3.13923	3.52597	4.03038	3.76855	3.45848	3.5885	3.75522	3.81662	3.52831	3.87488	3.89216	4.10201	3.60289	3.67194	3.86384
ENSMUSG00000023176	Cpn2	protein_coding	carboxypeptidase N, polypeptide 2	MGI:1919006	-2.05331	-1.7172	0.332476	1.25917	0.046058	0.0886263	1	Unaltered Non-Rhythmic	0.947213							0.947213	0.0187542	0.0169071	0.0167907	0.000334882	-1.62348	-2.37557	-1.85243	-2.3262	-2.25716	-2.21165	-1.10618	-2.01177	-2.22268	-1.72199	-2.17947	-3.30541	-1.5633	-1.82247	-1.83601	-2.16659	-1.9774	-3.23097	-1.61592	-1.98589	-2.63767	-2.26601	-1.39059	-1.84416	-2.07197
ENSMUSG00000072623	Zfp9	protein_coding	zinc finger protein 9	MGI:99210	1.48383	1.25946	-0.219729	-1.16452	0.00346525	0.00961411	1	Unaltered Non-Rhythmic	0.947213							0.947213	0.0182531	0.018325	0.0158558	0.000353385	1.4678	1.29481	1.99696	1.99668	1.48311	1.66137	1.4918	1.23035	1.38408	1.40897	1.43711	1.44887	1.31969	1.55923	1.36255	1.61067	1.83305	1.92146	1.21662	1.43768	1.3502	1.71894	1.16237	0.764302	1.75198
ENSMUSG00000027219	Slc28a2	protein_coding	solute carrier family 28 (sodium-coupled nucleoside transporter), member 2	MGI:1913105	0.119192	0.119192	-0.0612059	-1.04334	0.505905	0.614988	1	Unaltered Non-Rhythmic	0.947169							0.947169	0.0167991	0.0178626	0.0178529	0.000316894	-0.250256	0.0785784	-0.0245526	0.703997	0.797148	0.0165924	-0.220411	-0.160786	0.191578	0.50041	0.304613	0.268003	0.116673	0.109301	0.298425	0.448911	-0.190204	-0.223261	-0.282215	1.3106	0.140508	-0.0187465	0.232067	-0.554467	0.705514
ENSMUSG00000016409	Nkap	protein_coding	NFKB activating protein	MGI:1914300	4.52738	4.62745	0.111638	1.08045	0.00240459	0.00701212	1	Unaltered Non-Rhythmic	0.947157							0.947157	0.0175268	0.0169324	0.0180704	0.000313404	4.4071	4.29776	4.25491	4.459	4.81383	4.62911	4.56958	4.55528	4.53266	4.57778	4.44503	4.55788	4.75627	4.5377	4.409	4.52467	4.5611	4.55539	4.60288	4.3611	4.39354	4.46278	4.42759	4.69391	4.57911
ENSMUSG00000032942	Ucp3	protein_coding	uncoupling protein 3 (mitochondrial, proton carrier)	MGI:1099787	-0.649663	-0.649663	-0.280463	-1.21458	0.190484	0.285718	1	Unaltered Non-Rhythmic	0.947076							0.947076	0.017645	0.0189431	0.0159825	0.00035317	-0.873044	-0.674698	-0.80997	-0.631292	-0.374405	-0.628384	-1.50009	-0.428742	-0.668885	-0.687674	0.596551	-0.749843	0.223268	0.0190943	-0.782765	-0.219736	-0.809693	-0.905552	0.172369	-0.78854	-0.741893	-1.3581	-1.57075	-0.0602245	-0.221405
ENSMUSG00000018565	Elp5	protein_coding	elongator acetyltransferase complex subunit 5	MGI:1859017	4.41924	4.41924	-0.0337008	-1.02363	0.355719	0.469494	1	Unaltered Non-Rhythmic	0.94677							0.94677	0.0167346	0.0176521	0.018531	0.000312078	4.40809	4.40867	4.35505	4.33003	4.48054	4.49172	4.47061	4.37452	4.52075	4.48632	4.51175	4.35018	4.72017	4.36502	4.30169	4.29115	4.49746	4.46197	4.39977	4.39104	4.44467	4.5637	4.35203	4.50843	4.32921
ENSMUSG00000041020	Map7d2	protein_coding	MAP7 domain containing 2	MGI:1917474	-1.6252	-1.95143	-0.293495	-1.22561	0.0412827	0.080781	1	Unaltered Non-Rhythmic	0.946756							0.946756	0.0159248	0.0189656	0.0180347	0.000319027	-2.04949	-0.701297	-0.756786	-1.314	-1.7446	-1.64446	-2.19332	-1.9267	-1.5436	-1.52888	-3.25271	-2.30755	-1.15096	-1.30878	-1.28578	-1.10761	-0.739667	-0.955998	-1.19093	-1.63026	-2.65983	-2.13067	-1.84295	-1.62237	-1.85228
ENSMUSG00000006782	Cnp	protein_coding	2',3'-cyclic nucleotide 3' phosphodiesterase	MGI:88437	2.13738	2.13738	-0.0367712	-1.02582	0.850591	0.895787	1	Unaltered Non-Rhythmic	0.946736							0.946736	0.0160353	0.0194841	0.0174144	0.00033005	2.33537	2.34658	2.21306	1.92945	2.14206	2.01516	2.02769	2.36482	2.23052	2.27393	2.22938	2.02099	2.24068	1.95565	2.08335	2.31501	2.05853	2.29862	1.9278	1.80336	2.11957	2.35147	2.37328	2.19336	2.34134
ENSMUSG00000026211	Obsl1	protein_coding	obscurin-like 1	MGI:2138628	0.0939483	0.0939483	-0.184548	-1.13646	0.123918	0.20186	1	Unaltered Non-Rhythmic	0.946716							0.946716	0.0190473	0.0179517	0.0159239	0.000361471	0.411074	0.218566	0.618763	0.231004	0.0400015	0.159257	0.159977	-0.0996361	-0.0935313	-0.00445949	0.532173	0.55848	0.0599111	0.0867036	0.062217	0.125671	0.0425431	0.621201	0.0410533	0.036732	0.24862	0.0415418	0.553839	-0.154785	0.105053
ENSMUSG00000015852	Fcrls	protein_coding	Fc receptor-like S, scavenger receptor	MGI:1933397	-1.84311	-2.20681	-0.379001	-1.30044	0.0344075	0.069391	1	Unaltered Non-Rhythmic	0.946678							0.946678	0.0197288	0.017073	0.0161642	0.000356011	-0.803295	-2.48166	-2.27992	-3.48404	-1.37708	-1.60642	-2.40543	-1.07975	-2.04024	-1.6693	-1.68256	-1.78305	-1.51026	-1.97571	-1.71091	-2.73075	-0.969956	-1.30783	-2.63053	-2.83831	-1.74167	-2.39936	-1.73108	-1.93806	-2.21144
ENSMUSG00000024764	Naa40	protein_coding	N(alpha)-acetyltransferase 40, NatD catalytic subunit	MGI:1918249	5.03811	5.03811	0.0330389	1.02317	0.253888	0.358801	1	Unaltered Non-Rhythmic	0.94663							0.94663	0.0162581	0.018968	0.0178184	0.000325831	4.91828	4.93852	4.91953	5.10473	5.11912	4.8652	4.97501	5.00268	5.00153	5.14156	5.01407	4.99527	5.19931	5.06441	4.96217	4.84969	4.96748	5.10547	5.01432	5.1249	4.93676	5.17281	5.01804	4.95922	4.90453
ENSMUSG00000030417	Pdcd5	protein_coding	programmed cell death 5	MGI:1913538	4.02447	4.02447	0.0261166	1.01827	0.66398	0.75256	1	Unaltered Non-Rhythmic	0.946555							0.946555	0.0161911	0.0190494	0.0178788	0.0003259	3.89492	4.20575	3.86156	4.01572	4.10727	3.93301	4.13757	4.11515	3.96455	4.17508	4.21143	3.79594	3.80337	3.84815	4.13447	4.09345	4.20367	3.99577	3.96493	4.05255	3.99146	4.03772	3.98313	4.0742	4.04287
ENSMUSG00000043866	Taf10	protein_coding	TATA-box binding protein associated factor 10	MGI:1346320	5.03429	5.03429	0.00550332	1.00382	0.740717	0.813094	1	Unaltered Non-Rhythmic	0.946433							0.946433	0.0180782	0.0178447	0.0173031	0.000341052	5.00902	5.08269	5.05889	4.9624	4.98994	5.08419	5.17434	4.88905	5.10599	5.05119	5.05709	5.06469	4.90856	5.10419	4.98953	5.10721	4.94212	5.07432	5.05715	4.97839	5.05772	5.04458	5.03692	5.09648	4.95747
ENSMUSG00000020609	Apob	protein_coding	apolipoprotein B	MGI:88052	8.40262	8.87626	0.49508	1.4094	1.3554e-15	3.41102e-14	1	Unaltered Non-Rhythmic	0.946423							0.946423	0.0175963	0.0172003	0.0184602	0.000319896	8.25404	8.45014	8.6062	8.81347	8.22784	8.52321	8.42093	8.35139	8.04362	8.50168	8.5833	8.47884	8.2905	8.18261	8.33672	8.50278	8.38189	8.49385	8.18576	8.48387	8.51128	8.42574	8.70541	8.38701	8.41603
ENSMUSG00000037580	Gch1	protein_coding	GTP cyclohydrolase 1	MGI:95675	0.923415	0.586366	-0.348381	-1.27313	0.0007311	0.00245696	1	Unaltered Non-Rhythmic	0.946418							0.946418	0.0178057	0.0169048	0.0185537	0.000318133	1.17441	1.08878	1.16568	0.672247	0.467396	0.553562	0.467836	0.768707	0.98131	1.26219	0.925449	0.990897	1.31656	1.43637	0.720303	0.382162	0.846525	1.17386	0.776505	0.977705	1.05713	1.02405	0.198285	0.646363	0.941119
ENSMUSG00000070345	Hsf5	protein_coding	heat shock transcription factor family member 5	MGI:2685585	-1.83862	-1.83862	0.100341	1.07203	0.645051	0.738405	1	Unaltered Non-Rhythmic	0.946395							0.946395	0.0160822	0.0188363	0.018366	0.000320124	-1.18792	-1.54496	-2.07164	-1.60132	-2.16096	-3.10434	-1.94725	-2.97735	-1.67672	-0.901777	-1.51068	-1.60484	-1.87853	-1.55693	-1.66559	-1.95185	-1.8149	-2.28921	-2.1035	-1.97139	-1.17045	-2.22373	-1.46538	-2.0433	-1.64438
ENSMUSG00000026764	Kif5c	protein_coding	kinesin family member 5C	MGI:1098269	1.86262	2.03677	0.152439	1.11145	0.0116361	0.0275165	1	Unaltered Non-Rhythmic	0.946392							0.946392	0.0160226	0.0196965	0.0175552	0.000333503	1.92691	2.17402	1.17347	2.33277	1.86652	1.796	1.82552	1.93531	1.40843	1.84974	2.12397	2.03945	1.81158	1.78093	1.78426	1.94661	1.74901	1.91109	2.12434	1.77144	1.71032	1.7603	2.01627	1.3108	2.08092
ENSMUSG00000032905	Atg12	protein_coding	autophagy related 12	MGI:1914776	6.26964	6.17478	-0.0807166	-1.05754	5.89522e-05	0.000252938	1	Unaltered Non-Rhythmic	0.94632							0.94632	0.0188274	0.0176427	0.0168588	0.000351241	6.35455	6.3597	6.14407	6.27011	6.28986	6.3646	6.31305	6.23419	6.31802	6.23295	6.16008	6.09336	6.25715	6.19965	6.33086	6.34056	6.28195	6.24461	6.41592	6.26173	6.23125	6.24741	6.23588	6.28636	6.24621
ENSMUSG00000029720	Gm20605	protein_coding	predicted gene 20605	MGI:5306917	3.2986	3.48937	0.145157	1.10585	0.0558308	0.104268	1	Unaltered Non-Rhythmic	0.946299							0.946299	0.0164767	0.0194405	0.0174455	0.000338597	3.11461	3.33145	2.74079	3.718	2.93032	3.16385	3.46906	3.00802	3.6218	3.42667	3.22302	3.82804	3.3359	2.97324	3.71384	3.50002	2.80783	2.67829	3.44726	3.49261	3.25291	3.60168	3.79453	2.02687	3.46574
ENSMUSG00000056501	Cebpb	protein_coding	CCAAT/enhancer binding protein (C/EBP), beta	MGI:88373	-0.565482	-0.565482	0.00174924	1.00121	0.65536	0.746106	1	Unaltered Non-Rhythmic	0.946199							0.946199	0.0204992	0.0162616	0.0166875	0.000352398	-0.472732	-0.0498453	-0.786277	-0.59738	0.601499	-0.0518343	-0.329028	-0.432038	-2.00718	-0.856551	-0.70337	-0.861044	-1.04281	-0.255425	-1.15089	-0.643258	-0.669471	-0.222179	-0.109578	-0.480025	-0.286753	-0.542982	-1.37404	-0.647657	-0.17703
ENSMUSG00000069919	Hba-a1	protein_coding	hemoglobin alpha, adult chain 1	MGI:96015	-3.31733	-3.31733	-0.553878	-1.46803	0.0935066	0.160577	1	Unaltered Non-Rhythmic	0.946159							0.946159	0.0204591	0.0161506	0.0168823	0.000349303	-0.469369	-2.38483	-4.14183	-4.73364	-3.31631	-3.9725	-2.14869	-2.61574	-2.28138	-2.03357	-2.97025	-2.61051	-1.89481	-2.16174	-4.49979	-4.03981	-4.1338	-5.45962	-3.28186	-3.26242	-3.12638	-3.10682	-0.230231	-3.37622	-1.80586
ENSMUSG00000038331	Satb2	protein_coding	special AT-rich sequence binding protein 2	MGI:2679336	4.40489	4.40489	0.100201	1.07192	0.116402	0.191946	1	Unaltered Non-Rhythmic	0.946044							0.946044	0.0175579	0.0175794	0.0184925	0.00032639	4.69102	4.36725	4.49389	4.67179	4.56997	4.26219	4.4333	4.26798	4.22144	4.02835	4.11753	4.51386	4.36997	4.09724	4.36259	4.05054	4.77168	4.39919	4.65495	4.45832	4.68177	4.60059	4.25507	4.23384	4.39472
ENSMUSG00000111692	Gm49373	protein_coding	predicted gene, 49373	MGI:6121591	-2.73841	-2.73841	-0.0183356	-1.01279	0.91732	0.943865	1	Unaltered Non-Rhythmic	0.946042							0.946042	0.0187427	0.0180069	0.0168516	0.000357023	-1.68847	-1.92318	-3.67315	-2.6052	-2.78414	-3.72194	-2.22638	-0.990291	-2.07648	-3.68169	-3.6702	-1.87077	-3.62944	-2.79704	-3.69868	-2.04753	-1.58657	-1.91266	-2.70443	-1.98371	-3.77589	-3.65279	-3.65676	-2.21923	-3.62994
ENSMUSG00000027636	Sla2	protein_coding	Src-like-adaptor 2	MGI:1925049	-2.03727	-2.03727	-0.177295	-1.13076	0.250194	0.354416	1	Unaltered Non-Rhythmic	0.9459							0.9459	0.0172599	0.0203149	0.0161538	0.000370972	-0.940683	-2.47999	-1.54387	-2.43113	-1.03112	-1.80955	-2.41015	-1.84822	-2.39651	-1.87482	-1.32692	-2.0997	-2.87566	-2.15921	-1.53422	-2.7861	-1.81393	-0.891027	-1.762	-1.39903	-2.41433	-2.3983	-2.37182	-2.01833	-1.90699
ENSMUSG00000049929	Lpar4	protein_coding	lysophosphatidic acid receptor 4	MGI:1925384	0.345587	0.345587	-0.0827004	-1.059	0.302791	0.413477	1	Unaltered Non-Rhythmic	0.945826							0.945826	0.0180835	0.0173458	0.0184125	0.000331785	0.265714	0.914109	0.281505	0.24278	0.00842525	0.334344	0.492268	0.688118	0.549876	0.50371	-0.230391	0.394096	0.462956	0.2607	0.748609	0.139244	-0.368493	0.353729	0.312565	1.00975	0.674181	0.298269	0.513955	1.09695	-0.188714
ENSMUSG00000022668	Gtpbp8	protein_coding	GTP-binding protein 8 (putative)	MGI:1913317	4.32504	4.32504	0.0428086	1.03012	0.30546	0.416563	1	Unaltered Non-Rhythmic	0.945739							0.945739	0.0165538	0.0195411	0.0178241	0.000342159	4.45107	4.24277	4.22351	4.26204	4.07515	4.41362	4.19065	4.35725	4.40088	4.3657	4.31758	4.30399	4.35929	4.2128	4.31648	4.32473	4.26043	4.33093	4.39426	4.3628	4.24358	4.07779	4.24637	4.49492	4.25914
ENSMUSG00000033208	S100b	protein_coding	S100 protein, beta polypeptide, neural	MGI:98217	-2.05439	-2.05439	-0.237141	-1.17865	0.169776	0.260556	1	Unaltered Non-Rhythmic	0.945675							0.945675	0.0166779	0.0207037	0.0165783	0.000365319	-1.55924	-1.02487	-1.96802	-2.43156	-1.34856	-2.79911	-1.20185	-1.66312	-2.35588	-1.6393	-1.09466	-2.79848	-1.47308	-1.92446	-3.35108	-1.96648	-2.08716	-1.50097	-1.43002	-1.57674	-1.86724	-0.769449	-2.76363	-1.45476	-3.46474
ENSMUSG00000039904	Gpr37	protein_coding	G protein-coupled receptor 37	MGI:1313297	-0.942111	-1.26927	-0.325598	-1.25318	0.0348978	0.0702686	1	Unaltered Non-Rhythmic	0.945671							0.945671	0.0177581	0.0199383	0.0162578	0.000374759	-1.0841	-1.64072	-1.28189	-0.97958	-0.826109	-1.19235	-0.962877	-0.320182	-0.819319	-0.875703	-1.10488	-0.790491	-0.510169	-1.00678	-1.43633	-1.4153	-1.21309	-0.899156	-0.131371	-0.444419	-0.87623	-0.856863	-0.544127	-1.09841	-1.62852
ENSMUSG00000022427	Tomm22	protein_coding	translocase of outer mitochondrial membrane 22	MGI:2450248	5.68432	5.68432	0.00994072	1.00691	0.780558	0.842681	1	Unaltered Non-Rhythmic	0.945664							0.945664	0.0187879	0.0163639	0.0188595	0.00032518	5.64366	5.7326	5.68607	5.6308	5.70884	5.7868	5.7091	5.66144	5.65212	5.71077	5.64323	5.57278	5.66564	5.70392	5.72932	5.61364	5.73042	5.68907	5.68647	5.67257	5.73766	5.76445	5.56427	5.62569	5.69474
ENSMUSG00000003346	Abhd17a	protein_coding	abhydrolase domain containing 17A	MGI:106388	3.17588	3.17588	-0.0822307	-1.05865	0.496161	0.605764	1	Unaltered Non-Rhythmic	0.945655							0.945655	0.0183768	0.0195041	0.0160847	0.000379438	3.06781	3.17186	3.18243	3.33335	2.94672	3.5561	3.07384	3.05799	3.22714	3.34318	3.15695	3.02192	3.15093	3.14272	3.25094	3.31697	3.15345	3.22342	3.19245	3.29138	3.11414	3.20999	3.10419	3.2939	3.31222
ENSMUSG00000096718	Zfp781	protein_coding	zinc finger protein 781	MGI:3696710	0.887758	0.887758	0.163079	1.11967	0.24997	0.354147	1	Unaltered Non-Rhythmic	0.945491							0.945491	0.0179483	0.0200731	0.0161058	0.00038145	0.34218	0.951745	1.39383	1.31254	0.27555	1.19131	-0.106415	0.921795	0.206333	1.01237	1.08882	0.847326	1.49685	1.13661	0.811821	-0.154962	0.707476	0.475799	1.08467	1.05025	1.56163	0.976442	0.761073	0.510219	1.28543
ENSMUSG00000006154	Eps8l1	protein_coding	EPS8-like 1	MGI:1914675	2.8216	2.99071	0.136086	1.09892	0.0451723	0.0872323	1	Unaltered Non-Rhythmic	0.945437							0.945437	0.0173446	0.0207177	0.0161199	0.000380414	2.87923	2.94422	3.06024	2.70939	2.82559	3.03697	2.93077	3.09593	2.75639	2.3488	3.02463	2.86344	2.68752	3.20093	2.87041	2.99898	3.2682	1.91303	2.54357	2.43954	3.13181	2.90531	2.92016	3.19754	2.76679
ENSMUSG00000017412	Cacnb4	protein_coding	calcium channel, voltage-dependent, beta 4 subunit	MGI:103301	4.66918	4.49389	-0.15548	-1.11379	0.00352734	0.00975805	1	Unaltered Non-Rhythmic	0.945411							0.945411	0.0177579	0.0187263	0.0177532	0.000351986	4.59062	4.52353	4.75423	4.89202	4.5543	4.90601	4.4364	4.51535	4.40138	5.30925	4.57337	5.17467	4.49333	4.60902	4.62466	4.59775	4.17771	4.68918	4.53038	4.72408	4.66372	4.58313	4.93312	4.87457	4.69381
ENSMUSG00000022061	Nkx3-1	protein_coding	NK3 homeobox 1	MGI:97352	0.822225	0.822225	-0.0926985	-1.06636	0.388685	0.503408	1	Unaltered Non-Rhythmic	0.945306							0.945306	0.0202998	0.0163682	0.0176745	0.000351609	1.22258	1.02045	0.396831	0.399987	1.23332	0.312458	0.280282	1.80074	1.02795	1.45401	0.686403	0.816866	0.388984	1.31849	1.24662	0.0745268	0.632461	0.373725	1.32336	0.968326	1.34001	0.627444	0.872241	1.19618	0.586762
ENSMUSG00000036459	Wtip	protein_coding	WT1 interacting protein	MGI:2141920	2.84002	3.03721	0.17314	1.12751	2.36802e-07	1.63139e-06	1	Unaltered Non-Rhythmic	0.945294							0.945294	0.0201241	0.018325	0.0158658	0.000390601	2.5824	2.72919	2.74465	3.16698	2.92331	2.9634	3.01329	2.95892	2.76471	2.85096	2.7403	2.90744	2.69124	2.90072	2.83697	2.68741	2.86297	3.0031	2.80622	2.81657	2.92472	3.02924	2.81041	2.85254	2.71334
ENSMUSG00000079083	Jrkl	protein_coding	Jrk-like	MGI:1924782	3.7766	3.89088	0.135186	1.09823	0.00277176	0.00793167	1	Unaltered Non-Rhythmic	0.945201							0.945201	0.0177146	0.0193286	0.0173932	0.000362541	3.87449	3.68797	3.57583	3.85828	3.59033	3.89913	3.75965	3.81071	3.80753	3.86603	3.76077	3.94101	3.84339	3.58098	3.79687	3.8751	3.52659	3.82854	3.79606	3.83043	3.7998	3.81463	3.56227	3.88534	3.61409
ENSMUSG00000035246	Pcyt1b	protein_coding	phosphate cytidylyltransferase 1, choline, beta isoform	MGI:2147987	-2.7762	-3.15584	-0.393965	-1.314	0.0329251	0.0668329	1	Unaltered Non-Rhythmic	0.945176							0.945176	0.0169325	0.0202363	0.0172926	0.000362746	-2.24701	-3.12926	-3.72336	-1.11843	-3.75915	-1.6804	-3.70535	-2.81739	-1.9444	-3.79889	-1.8411	-3.07826	-3.15183	-2.4344	-2.74362	-3.76818	-3.13723	-1.90574	-2.919	-2.64555	-2.70565	-2.10867	-2.67303	-3.08679	-2.44354
ENSMUSG00000037593	Rskr	protein_coding	ribosomal protein S6 kinase related	MGI:2652869	-1.14272	-1.14272	0.088362	1.06316	0.468756	0.580294	1	Unaltered Non-Rhythmic	0.945128							0.945128	0.0178803	0.0177619	0.0188934	0.000336198	-1.26483	-1.38081	-0.87104	-1.2873	-0.155758	-0.836633	-1.06232	-0.886315	-1.32235	-2.40376	-0.865611	-2.08126	-0.701453	-1.04174	-1.00738	-0.496499	-1.25382	-1.88462	-2.06157	-1.52803	-0.448976	-0.668893	-1.35646	-1.07001	-0.494878
ENSMUSG00000040877	Wdr25	protein_coding	WD repeat domain 25	MGI:3045255	1.46366	1.46366	0.0288574	1.0202	0.34795	0.461151	1	Unaltered Non-Rhythmic	0.945119							0.945119	0.0195395	0.0162678	0.0187374	0.000336401	1.74295	1.29071	1.41524	1.61554	1.44389	1.42078	1.29101	1.38494	1.59942	1.44786	1.5963	1.32612	1.27433	1.3979	1.4745	1.26319	1.0861	1.43867	1.47656	1.99215	1.41675	1.64642	1.23979	1.47398	1.16798
ENSMUSG00000042751	Nmnat2	protein_coding	nicotinamide nucleotide adenylyltransferase 2	MGI:2444155	-1.7194	-1.7194	-0.0314121	-1.02201	0.914668	0.94213	1	Unaltered Non-Rhythmic	0.945113							0.945113	0.0166848	0.0213003	0.0165252	0.00037625	-1.95156	-1.66659	-1.05328	-1.62302	-1.0794	-2.99622	-1.54651	-1.69682	-1.97503	-1.79452	-1.07041	-2.08604	-1.28291	-1.3695	-1.54902	-2.31676	-2.2027	-2.35328	-1.30147	-1.16219	-1.75486	-1.76617	-1.99628	-2.3284	-0.856977
ENSMUSG00000079283	2310009B15Rik	protein_coding	RIKEN cDNA 2310009B15 gene	MGI:1916799	-0.324719	-0.13738	0.160868	1.11796	0.0271556	0.0567861	1	Unaltered Non-Rhythmic	0.94494							0.94494	0.018064	0.0178953	0.0187581	0.000342298	-0.190032	-0.654866	-0.489756	-0.799251	-0.152391	-0.0671544	-0.130251	-0.252555	-0.625605	0.0130075	-0.678071	0.218395	-0.358318	-0.498472	-0.208447	0.386382	-0.564472	-0.71054	-0.463509	-0.246468	-0.213568	-0.440547	-0.744866	-0.424962	-0.398863
ENSMUSG00000035171	1110059E24Rik	protein_coding	RIKEN cDNA 1110059E24 gene	MGI:1913456	4.19495	4.19495	0.0790271	1.05631	0.0862156	0.15001	1	Unaltered Non-Rhythmic	0.944935							0.944935	0.0191795	0.0165087	0.0190412	0.000335183	4.15619	4.34597	4.19561	4.03554	4.099	4.18146	3.99306	4.1015	4.36302	4.2162	4.11299	4.01233	4.23852	4.06038	4.23773	4.45357	4.09689	4.26282	4.2007	4.18405	3.90173	4.17771	4.00671	3.92744	4.13208
ENSMUSG00000025959	Klf7	protein_coding	Kruppel-like factor 7 (ubiquitous)	MGI:1935151	4.49915	4.49915	-0.0118385	-1.00824	0.755315	0.823271	1	Unaltered Non-Rhythmic	0.94489							0.94489	0.0202078	0.0186906	0.0158111	0.000400297	4.48605	4.41631	4.62794	4.52659	4.52624	4.44366	4.66054	4.47534	4.38067	4.58641	4.66387	4.73804	4.47347	4.50151	4.52978	4.17141	4.50716	4.53114	4.45391	4.4388	4.69	4.65787	4.6186	4.4577	4.39701
ENSMUSG00000039501	Znfx1	protein_coding	zinc finger, NFX1-type containing 1	MGI:2138982	6.01843	6.08909	0.0590926	1.04181	0.0182446	0.0404053	1	Unaltered Non-Rhythmic	0.944792							0.944792	0.0183342	0.0173039	0.0192335	0.000335952	6.05595	5.89657	6.18776	6.17822	6.07741	5.84431	6.04306	6.04454	5.97124	5.95014	5.98792	6.03486	6.07967	6.19015	6.01221	5.86587	6.17562	6.05058	5.97425	5.94995	6.26725	6.10083	5.98024	5.9202	6.05211
ENSMUSG00000015943	Bola1	protein_coding	bolA-like 1 (E. coli)	MGI:1916418	0.36579	0.36579	-0.0297219	-1.02082	0.793232	0.852215	1	Unaltered Non-Rhythmic	0.944774							0.944774	0.019184	0.016889	0.0188097	0.000343098	0.215756	0.340385	0.163385	-0.087104	0.467815	0.930812	0.363085	0.313807	0.100442	0.45693	0.275621	-0.281139	0.254542	0.356277	0.462772	0.813353	0.0906794	0.830859	0.440359	0.0139819	0.34593	0.230014	0.21868	0.495466	0.0862578
ENSMUSG00000030102	Itpr1	protein_coding	inositol 1,4,5-trisphosphate receptor 1	MGI:96623	8.66781	8.82419	0.165401	1.12148	7.64552e-06	3.93092e-05	1	Unaltered Non-Rhythmic	0.944684							0.944684	0.0207208	0.0157894	0.0184598	0.000346335	8.46477	8.46787	8.6601	8.80642	8.82589	8.57458	8.70442	8.67679	8.60143	8.71527	8.66633	8.72913	8.67121	8.6918	8.721	8.59273	8.51546	8.66589	8.61091	8.59928	8.75038	8.60807	8.77802	8.74795	8.61727
ENSMUSG00000050188	Lsm10	protein_coding	U7 snRNP-specific Sm-like protein LSM10	MGI:2151045	2.34192	2.34192	-0.0530865	-1.03748	0.388443	0.503223	1	Unaltered Non-Rhythmic	0.944671							0.944671	0.0170029	0.0212139	0.0167304	0.000382117	2.28995	2.39073	2.30689	2.24574	2.31622	2.36694	2.11446	2.30456	2.56793	2.62194	2.35132	2.34664	2.31491	2.53792	2.24297	2.62225	2.40498	2.22118	2.09801	2.19459	2.42039	2.44648	2.46401	2.31719	2.31429
ENSMUSG00000016386	Mpped2	protein_coding	metallophosphoesterase domain containing 2	MGI:1924265	3.49834	3.22813	-0.256263	-1.19438	6.20042e-08	4.72003e-07	1	Unaltered Non-Rhythmic	0.944657							0.944657	0.0185959	0.0196023	0.016758	0.000386351	3.52817	3.49435	3.30723	3.03779	3.35575	3.52171	3.6187	3.49786	3.59495	3.66213	3.28674	3.48116	3.69047	3.69383	3.42448	3.56933	3.34809	3.37451	3.71927	3.13225	3.50252	3.74439	3.56615	3.30128	3.75782
ENSMUSG00000057836	Xlr3a	protein_coding	X-linked lymphocyte-regulated 3A	MGI:109506	1.67642	1.67642	-0.0237634	-1.01661	0.7977	0.855574	1	Unaltered Non-Rhythmic	0.944641							0.944641	0.0194918	0.0191838	0.0162871	0.0003964	1.57185	3.41197	2.5774	1.81206	1.74367	2.16641	1.28167	1.15295	1.60149	1.97854	2.25686	1.99443	2.45882	0.0468091	0.800353	2.18452	1.96002	2.66563	2.15959	0.0586322	0.305562	3.6805	0.945385	0.348284	2.59132
ENSMUSG00000040363	Bcor	protein_coding	BCL6 interacting corepressor	MGI:1918708	4.13402	4.13402	0.0369506	1.02594	0.150438	0.236161	1	Unaltered Non-Rhythmic	0.944624							0.944624	0.0215127	0.0169411	0.0165358	0.000386111	4.08411	4.01598	4.05057	4.12046	4.02941	4.18721	4.0786	4.19905	4.13173	4.16863	3.999	4.4407	3.95987	3.92529	3.95081	3.88127	4.32742	4.03153	3.93275	4.19475	4.37966	4.20262	4.12346	4.01916	4.14253
ENSMUSG00000028779	Pef1	protein_coding	penta-EF hand domain containing 1	MGI:1915148	5.10387	5.02931	-0.0913027	-1.06533	0.00246517	0.00717239	1	Unaltered Non-Rhythmic	0.944591							0.944591	0.0207317	0.0172328	0.0170661	0.000378539	5.03472	5.16693	5.22001	5.03743	4.92874	5.12531	5.1175	4.99492	5.06841	5.12392	5.17128	5.00054	5.11002	5.16988	5.16819	5.0229	5.08011	5.15459	5.24792	5.06797	5.06811	5.25944	5.05927	5.11342	5.00643
ENSMUSG00000048583	Igf2	protein_coding	insulin-like growth factor 2	MGI:96434	0.450163	0.450163	-0.0683428	-1.04851	0.757588	0.824749	1	Unaltered Non-Rhythmic	0.944543							0.944543	0.0167633	0.0217539	0.0165532	0.000386342	1.21889	0.573283	-0.931428	0.916912	-0.0860731	0.49702	0.425753	0.477387	0.49938	1.04447	0.479219	0.783645	0.520873	0.667004	0.167489	0.115751	0.382274	-0.0964085	0.77855	0.705818	0.291495	-0.0744049	0.663785	1.24812	0.392161
ENSMUSG00000029769	Ccdc136	protein_coding	coiled-coil domain containing 136	MGI:1918128	0.481278	0.676553	0.174142	1.12829	0.0213445	0.0462334	1	Unaltered Non-Rhythmic	0.944434							0.944434	0.0172913	0.0214097	0.0164726	0.000392363	0.646456	0.565519	0.0900432	0.874688	0.610576	0.652974	0.373289	0.782233	0.27384	0.282675	0.70481	0.596018	0.737458	0.563627	-0.105112	0.583579	0.202843	0.589223	-0.238459	0.816558	0.326609	0.146589	0.900647	0.634675	0.661119
ENSMUSG00000075588	Hoxb2	protein_coding	homeobox B2	MGI:96183	2.74383	2.85878	0.103114	1.07409	0.00639471	0.016343	1	Unaltered Non-Rhythmic	0.94442							0.94442	0.0193864	0.0199278	0.0158558	0.000409739	2.73319	2.66615	2.65443	2.46014	2.8384	2.95448	2.83883	2.71878	2.79885	2.85927	2.75914	2.766	2.67886	2.70029	2.63411	2.6927	2.47799	2.69785	2.832	2.48163	2.96245	2.73764	2.88717	2.92785	2.80259
ENSMUSG00000028114	Mettl14	protein_coding	methyltransferase like 14	MGI:2442926	4.09025	4.09025	0.0171635	1.01197	0.922645	0.946967	1	Unaltered Non-Rhythmic	0.944415							0.944415	0.0162771	0.0212081	0.0177339	0.000365646	4.17259	4.02589	4.07674	4.07223	4.10943	3.86869	3.82868	4.25638	4.21488	4.12155	4.17356	4.1753	4.14812	3.92529	4.13457	4.09824	4.12839	4.00172	4.1127	4.12997	3.88821	4.05385	3.93024	4.17058	4.12863
ENSMUSG00000039318	Rab3gap2	protein_coding	RAB3 GTPase activating protein subunit 2	MGI:1916043	5.10794	5.10794	-0.00688222	-1.00478	0.67421	0.760437	1	Unaltered Non-Rhythmic	0.944183							0.944183	0.0180369	0.0175071	0.0199382	0.000334606	5.03272	5.0672	5.28526	5.14671	5.13485	5.14212	5.10163	5.12317	5.17252	5.13678	4.99466	5.24089	5.11888	5.10627	5.12177	5.05848	5.06125	5.0084	5.20591	4.9994	5.27412	5.12153	5.14216	5.08103	5.20574
ENSMUSG00000114378	Gm49355	protein_coding	predicted gene, 49355	MGI:6121560	-0.76271	-0.76271	-0.0372053	-1.02612	0.823367	0.875577	1	Unaltered Non-Rhythmic	0.944171							0.944171	0.0161069	0.0201224	0.0192567	0.000343339	0.0534614	-0.400874	-0.85602	-0.675189	-1.3148	-0.046426	-0.393349	-2.71041	-2.03848	-0.810488	-0.0317779	-0.820287	-0.475427	-0.593845	-0.781094	-0.822481	-0.146107	-2.00045	0.474202	-0.195883	-0.250176	-0.698392	-0.191946	-3.74907	-0.968248
ENSMUSG00000040269	Mrps28	protein_coding	mitochondrial ribosomal protein S28	MGI:1913480	3.14952	3.14952	0.0228106	1.01594	0.46225	0.574518	1	Unaltered Non-Rhythmic	0.944125							0.944125	0.0200097	0.0167449	0.0187653	0.000355068	3.24326	3.44427	2.89526	3.00059	3.26193	3.49922	3.11916	3.23491	3.09084	3.24567	3.01598	3.08466	2.90544	2.8191	3.19826	3.39009	3.06143	3.07099	3.00999	3.21886	3.36936	3.03426	3.07209	3.38018	3.0132
ENSMUSG00000067377	Tspan6	protein_coding	tetraspanin 6	MGI:1926264	3.3745	3.3745	0.0431141	1.03034	0.368356	0.482287	1	Unaltered Non-Rhythmic	0.944082							0.944082	0.0192796	0.017467	0.0188146	0.000356956	3.14315	3.77136	3.17044	3.5798	3.34241	3.28673	3.47921	3.0746	3.16815	3.59072	3.31	3.01749	3.16119	3.21585	3.3019	3.83251	3.45832	3.62225	3.36028	3.25296	3.46496	3.34911	3.0164	3.36335	3.26938
ENSMUSG00000006342	Susd2	protein_coding	sushi domain containing 2	MGI:1918983	6.64596	6.47792	-0.192143	-1.14246	0.00767729	0.0191976	1	Unaltered Non-Rhythmic	0.944064							0.944064	0.017476	0.0214	0.0166636	0.000396574	6.91266	6.59139	6.38428	6.66839	6.97991	6.3985	6.68867	6.97933	6.80045	6.16778	6.43358	6.49569	6.86939	6.97363	6.56344	6.47211	6.80453	6.33725	7.04529	6.67075	6.81654	6.96315	6.47653	6.49524	6.70808
ENSMUSG00000116563	Gm56451	protein_coding	predicted gene, 56451	MGI:6849360	-1.64795	-1.64795	-0.043588	-1.03067	0.885167	0.920801	1	Unaltered Non-Rhythmic	0.944041							0.944041	0.0206333	0.0165478	0.0184161	0.000361841	-3.03401	-1.32531	-0.394965	-1.54476	-2.29481	-1.93546	-1.14706	-2.0991	-3.22558	-0.134506	0.431658	-3.31664	-1.59183	-0.503557	-0.815833	-1.29252	-3.29061	-0.501124	-3.3786	-1.25138	-2.91147	0.256904	-0.514933	-0.208352	-1.99897
ENSMUSG00000060969	Irx1	protein_coding	Iroquois homeobox 1	MGI:1197515	2.12983	1.82253	-0.361995	-1.2852	2.37166e-05	0.000110603	1	Unaltered Non-Rhythmic	0.943984							0.943984	0.0158886	0.0215255	0.0182391	0.000362341	2.21559	2.28663	2.32196	2.24035	2.5171	2.22363	2.28806	2.25241	1.7411	2.07004	2.3073	2.1373	1.87278	1.8037	2.0095	2.28975	2.0037	2.16317	2.11978	2.19864	2.26627	1.89132	2.11037	2.71144	2.39419
ENSMUSG00000091471	Gm20538	protein_coding	predicted gene 20538	MGI:5142003	-1.23268	-0.572425	0.645075	1.56382	0.020464	0.0445089	1	Unaltered Non-Rhythmic	0.943933							0.943933	0.0222854	0.0161107	0.0172904	0.000380465	-1.62436	-0.755316	-1.7264	-0.838885	-2.24686	-0.058414	0.25068	-2.4601	-0.626892	-0.676518	-1.81765	-0.044615	-2.56484	-1.07067	-1.48083	-1.70061	0.412366	-1.76501	-2.15024	-0.537323	-1.58337	-2.20895	-0.218093	-1.83525	-2.55928
ENSMUSG00000026511	Srp9	protein_coding	signal recognition particle 9	MGI:1350930	5.97037	5.85263	-0.107234	-1.07716	1.98301e-06	1.13939e-05	1	Unaltered Non-Rhythmic	0.943932							0.943932	0.016661	0.0191888	0.0198791	0.000338822	5.94606	6.10384	5.92635	5.92468	5.89192	6.1539	5.94063	5.96325	5.93202	5.94714	5.94421	6.02872	5.97182	5.82395	5.94261	6.07569	5.93168	6.0417	5.98189	5.91976	5.86061	5.91141	5.9704	5.98244	6.00766
ENSMUSG00000050075	Gpr171	protein_coding	G protein-coupled receptor 171	MGI:2442043	-1.27928	-1.27928	-0.0470089	-1.03312	0.958082	0.972897	1	Unaltered Non-Rhythmic	0.943929							0.943929	0.0197224	0.0196255	0.0163121	0.000410743	-0.945545	-1.08718	-1.11677	-0.713431	-1.35577	-0.777055	-2.77311	-0.903188	-1.33136	-2.00725	-0.59851	-0.975094	-1.01746	-2.20659	-1.14276	-1.5955	-1.89558	-0.909822	-0.568948	-1.49165	-1.27173	-1.04084	-2.4743	-1.6178	-0.876389
ENSMUSG00000007833	Aldh16a1	protein_coding	aldehyde dehydrogenase 16 family, member A1	MGI:1916998	4.02799	4.12355	0.0474345	1.03343	0.00184029	0.00554843	1	Unaltered Non-Rhythmic	0.943915							0.943915	0.0203607	0.0185339	0.0167905	0.000400353	3.90397	4.10602	4.00585	3.95788	4.11651	4.11615	4.04695	4.06871	4.19208	4.04165	4.0375	3.74019	4.08262	4.05357	4.10278	4.22281	3.98543	4.03601	4.04159	3.80934	3.88117	3.85517	4.1655	4.13196	4.11632
ENSMUSG00000071103	1700029J07Rik	protein_coding	RIKEN cDNA 1700029J07 gene	MGI:1916729	3.30833	3.45258	0.162742	1.11941	0.000460477	0.00162457	1	Unaltered Non-Rhythmic	0.943911							0.943911	0.0191896	0.0202721	0.0162144	0.000412829	3.49861	3.2823	3.12042	3.37365	3.26933	3.33322	3.23226	3.36982	3.64339	3.22574	3.19246	3.31138	3.31182	3.11141	3.38001	3.35721	3.6629	3.18088	3.1359	3.33182	2.9222	3.40254	3.18107	3.18497	3.59696
ENSMUSG00000030862	Cpxm2	protein_coding	carboxypeptidase X 2 (M14 family)	MGI:1926006	-0.18846	-0.512086	-0.362152	-1.28534	0.00289518	0.00823406	1	Unaltered Non-Rhythmic	0.943888							0.943888	0.0194346	0.0172671	0.0190545	0.000355763	-0.178314	-0.104671	0.798208	0.184425	0.12283	0.29741	-0.7467	-0.297831	-0.243324	-0.816523	-0.431816	0.366088	-0.629956	-0.174624	-0.337854	0.422558	0.196068	-0.507887	0.480315	-0.528977	-0.372221	-0.594709	-0.43386	-0.40071	-0.385563
ENSMUSG00000069910	Spdl1	protein_coding	spindle apparatus coiled-coil protein 1	MGI:1917635	0.832358	0.832358	0.105916	1.07618	0.128132	0.207383	1	Unaltered Non-Rhythmic	0.943856							0.943856	0.0158148	0.0212815	0.0186913	0.000356601	-0.0395968	0.682421	0.866482	0.538592	0.99151	0.875786	0.539536	0.693564	1.08094	1.02865	0.462863	0.85481	0.701597	0.814273	0.876968	1.01631	1.03716	0.598129	0.909295	0.713986	0.321698	0.669357	0.528776	0.585727	0.896524
ENSMUSG00000027068	Dhrs9	protein_coding	dehydrogenase/reductase (SDR family) member 9	MGI:2442798	-2.5501	-2.5501	-0.0779034	-1.05548	0.69938	0.780681	1	Unaltered Non-Rhythmic	0.943837							0.943837	0.0174574	0.0182346	0.0201339	0.000337444	-1.75609	-2.71116	-3.08278	-1.66968	-2.17478	-3.10103	-3.25251	-3.30307	-2.52229	-2.60513	-1.71772	-2.61659	-1.99201	-1.56343	-2.45852	-2.03258	-3.28351	-2.493	-2.5292	-3.2815	-2.11829	-2.60525	-3.16672	-3.1092	-2.73886
ENSMUSG00000093930	Hmgcs1	protein_coding	3-hydroxy-3-methylglutaryl-Coenzyme A synthase 1	MGI:107592	9.86233	9.63954	-0.208736	-1.15567	2.20327e-08	1.79659e-07	1	Unaltered Non-Rhythmic	0.943833							0.943833	0.0178607	0.0207286	0.0171855	0.00039272	9.83387	9.95327	9.77414	9.9333	10.1023	9.96524	9.72526	9.86135	9.82063	9.87619	9.70722	9.72941	9.89512	9.80801	9.96128	10.0614	9.84645	9.90896	10.0998	9.78989	9.59467	9.84807	9.98246	10.0096	9.85185
ENSMUSG00000043924	Ncmap	protein_coding	noncompact myelin associated protein	MGI:2444888	-1.75938	-1.75938	-0.068508	-1.04863	0.769784	0.834857	1	Unaltered Non-Rhythmic	0.943813							0.943813	0.0178359	0.0188299	0.0191649	0.000356111	-1.90507	-2.07162	-1.15918	-2.02103	-1.44646	-2.23799	-1.11764	-1.20005	-2.65442	-1.16368	-0.82449	-1.9692	-1.80818	-1.85242	-1.57497	-1.83958	-1.73251	-3.23778	-0.832935	-1.50243	-1.69856	-1.45761	-1.02765	-2.61011	-1.2564
ENSMUSG00000020599	Rgs9	protein_coding	regulator of G-protein signaling 9	MGI:1338824	0.697106	0.697106	0.123175	1.08913	0.0885069	0.153178	1	Unaltered Non-Rhythmic	0.943812							0.943812	0.021499	0.0181265	0.0161494	0.000413517	1.20538	0.580065	0.99964	0.805854	0.635018	0.444102	0.736508	0.541941	0.0134503	0.934713	1.19372	0.895628	0.57922	0.259429	0.519553	1.03743	0.89481	1.10747	-0.226089	0.217253	0.0610571	0.446641	0.879828	0.596642	0.744372
ENSMUSG00000023809	Rps6ka2	protein_coding	ribosomal protein S6 kinase, polypeptide 2	MGI:1342290	1.57786	1.57786	0.117014	1.08449	0.0731013	0.13083	1	Unaltered Non-Rhythmic	0.943794							0.943794	0.0219441	0.0175367	0.0163173	0.000408242	1.47974	1.66632	1.519	1.8473	1.47799	1.60271	1.82294	1.5293	1.38724	1.69415	1.50123	1.37824	1.71307	1.48836	1.06587	1.26863	1.69723	1.35664	1.27528	1.95832	1.56312	1.41121	1.442	1.53277	1.5487
ENSMUSG00000095304	Plac9	protein_coding	placenta specific 9	MGI:2663998	1.86032	1.44204	-0.460334	-1.37586	0.000241198	0.000911702	1	Unaltered Non-Rhythmic	0.943706							0.943706	0.0218398	0.0176326	0.016413	0.000408578	1.66021	2.17538	2.36183	1.84234	1.7876	2.25261	2.15489	1.52023	1.65775	1.565	2.14107	1.9218	2.3534	1.99062	1.76603	1.99261	2.32845	1.40785	1.05078	1.96084	2.15748	1.88379	2.06601	1.14257	2.29178
ENSMUSG00000034681	Rnps1	protein_coding	RNA binding protein with serine rich domain 1	MGI:97960	4.557	4.557	0.000960831	1.00067	0.492284	0.602113	1	Unaltered Non-Rhythmic	0.943677							0.943677	0.0158195	0.0221516	0.0179808	0.000371366	4.63011	4.40366	4.53885	4.56183	4.47917	4.62863	4.55506	4.66533	4.47736	4.5742	4.49364	4.50421	4.57042	4.61488	4.52299	4.49443	4.54302	4.45957	4.66911	4.52215	4.53727	4.6473	4.5376	4.53804	4.56323
ENSMUSG00000022983	Scaf4	protein_coding	SR-related CTD-associated factor 4	MGI:2146350	4.24697	4.24697	0.00639915	1.00445	0.605686	0.703423	1	Unaltered Non-Rhythmic	0.943633							0.943633	0.0212509	0.0174996	0.0172222	0.000394521	4.30807	4.10657	4.18583	4.14093	4.25104	4.2536	4.26026	4.28943	4.2691	4.2511	4.2565	4.43532	4.15165	4.27953	4.22777	4.13938	4.34176	4.19257	4.16529	4.20917	4.30242	4.11626	4.12382	4.22365	4.15307
ENSMUSG00000025374	Nabp2	protein_coding	nucleic acid binding protein 2	MGI:1917167	4.29566	4.29566	-0.0371174	-1.02606	0.525539	0.632076	1	Unaltered Non-Rhythmic	0.943482							0.943482	0.017508	0.018912	0.0197473	0.00035118	4.34017	4.36737	4.18452	4.4035	4.21641	4.49958	4.2484	4.18382	4.34261	4.31238	4.29373	4.17509	4.31736	4.39251	4.33067	4.36001	4.25457	4.29292	4.35273	4.16583	4.26777	4.35569	4.09833	4.43103	4.34475
ENSMUSG00000009681	Bcr	protein_coding	BCR activator of RhoGEF and GTPase	MGI:88141	4.95268	4.95268	-0.0212674	-1.01485	0.853021	0.897482	1	Unaltered Non-Rhythmic	0.943478							0.943478	0.0167203	0.0199562	0.019492	0.000353836	4.83932	4.81001	5.11381	4.99662	5.02707	4.8178	5.13602	5.05413	4.95922	4.92698	4.79778	5.09091	5.08298	4.81321	4.92649	4.80312	4.94464	4.94613	5.0994	5.00062	5.06327	5.01778	4.95466	4.81187	4.88808
ENSMUSG00000015522	Arnt	protein_coding	aryl hydrocarbon receptor nuclear translocator	MGI:88071	5.81196	5.86746	0.0595367	1.04213	0.00295847	0.00838442	1	Unaltered Non-Rhythmic	0.943442							0.943442	0.0201306	0.0200946	0.0159033	0.00042964	5.77153	5.75692	5.83281	5.88688	5.79962	5.8369	5.75815	5.77584	5.83655	5.90647	5.78396	5.86409	5.84641	5.7534	5.91373	5.7711	5.83736	5.73259	5.83642	5.68625	5.80068	5.80254	5.86449	5.81609	5.82135
ENSMUSG00000026580	Selp	protein_coding	selectin, platelet	MGI:98280	-2.43938	-2.43938	-0.0738624	-1.05253	0.763066	0.829388	1	Unaltered Non-Rhythmic	0.943436							0.943436	0.0189041	0.0171003	0.0202164	0.000342825	-2.20863	-2.96636	-2.38618	-3.57593	-2.50716	-2.24295	-2.49039	-2.07862	-3.50287	-0.903923	-2.05899	-3.46248	-1.27725	-2.32415	-2.43701	-2.08525	-2.97759	-2.87082	-2.24069	-2.15743	-2.42094	-2.49965	-2.43308	-1.76768	-2.61677
ENSMUSG00000049037	Clec4a1	protein_coding	C-type lectin domain family 4, member a1	MGI:3036291	-0.140684	-0.501806	-0.3718	-1.29397	0.000630078	0.00215341	1	Unaltered Non-Rhythmic	0.943427							0.943427	0.0181971	0.0186282	0.0193883	0.000359605	-0.0749165	-0.298122	-0.348528	0.220681	-0.503385	-0.778752	-0.10285	-0.0226678	0.430303	-0.0837565	-0.752167	-0.428882	-0.0132396	0.0688353	-0.197135	0.412107	-0.455003	-0.211973	-0.0858304	0.331377	-0.267959	0.438625	-0.193405	-0.14707	-0.48616
ENSMUSG00000090164	BC035044	protein_coding	cDNA sequence BC035044	MGI:2448540	-1.07421	-1.07421	-0.227546	-1.17084	0.0701473	0.126244	1	Unaltered Non-Rhythmic	0.943416							0.943416	0.0170475	0.0190646	0.0201271	0.000344678	-0.705545	0.0225343	-1.38221	-1.08872	-1.00706	-0.967569	-1.6714	-0.883388	-1.61059	-0.356332	-0.342803	-1.48956	-1.49917	-0.51759	-0.962375	-1.56026	-0.515415	-1.1669	-0.584784	-0.265213	-1.73837	-1.40563	-1.18545	-0.701817	-1.16946
ENSMUSG00000031312	Itgb1bp2	protein_coding	integrin beta 1 binding protein 2	MGI:1353420	-2.20731	-1.67024	0.520176	1.43413	0.00120462	0.00382325	1	Unaltered Non-Rhythmic	0.943398							0.943398	0.0167028	0.0195865	0.0199659	0.000346932	-2.50258	-2.72108	-1.99749	-3.31322	-1.596	-2.53866	-1.62735	-2.37322	-2.51522	-1.2342	-2.01738	-3.18395	-2.3526	-1.43269	-3.05412	-2.44208	-1.95253	-1.45019	-1.98752	-1.06173	-2.64102	-3.22757	-2.53145	-2.00658	-2.77836
ENSMUSG00000022641	Bbx	protein_coding	bobby sox HMG box containing	MGI:1917758	6.10772	6.23864	0.150656	1.11007	0.000438974	0.00155805	1	Unaltered Non-Rhythmic	0.943381							0.943381	0.019455	0.0208324	0.0159016	0.000430485	5.99765	6.12122	6.15489	6.22955	5.99886	6.01941	6.20019	6.03031	5.9979	6.18226	6.15524	6.19172	5.92644	5.97421	6.1923	6.24104	6.1336	6.27717	6.00192	6.18751	6.29386	5.98939	6.22279	6.08107	5.87127
ENSMUSG00000003469	Phyhip	protein_coding	phytanoyl-CoA hydroxylase interacting protein	MGI:1860417	0.653638	0.846423	0.161842	1.11871	0.00274939	0.00787503	1	Unaltered Non-Rhythmic	0.94338							0.94338	0.0176018	0.01936	0.0192971	0.000361509	0.853513	0.863216	0.733347	0.217749	0.574943	0.737308	0.460938	0.744716	0.882488	0.363232	0.636411	0.624153	0.777073	0.495078	0.656277	0.633623	0.852724	0.456524	0.401168	1.01851	0.750098	0.606775	0.893915	0.908339	0.38725
ENSMUSG00000024797	Vps51	protein_coding	VPS51 GARP complex subunit	MGI:1915755	3.43407	3.37805	-0.0853103	-1.06092	0.0520773	0.0983018	1	Unaltered Non-Rhythmic	0.94335							0.94335	0.0192384	0.0205764	0.0164149	0.000420395	3.50813	3.44092	3.44983	3.38768	3.31424	3.59949	3.35608	3.5171	3.47678	3.2515	3.46383	3.50877	3.45613	3.39786	3.49765	3.50879	3.19042	3.40728	3.3307	3.52812	3.29399	3.47453	3.4424	3.46973	3.37157
ENSMUSG00000020755	Sap30bp	protein_coding	SAP30 binding protein	MGI:1927479	4.28929	4.28929	-0.0237497	-1.0166	0.544451	0.649766	1	Unaltered Non-Rhythmic	0.943311							0.943311	0.0159787	0.0210238	0.0193302	0.000356176	4.28698	4.36704	4.21846	4.37676	4.32429	4.37422	4.25164	4.39299	4.24101	4.33575	4.19237	4.21639	4.43164	4.11518	4.24303	4.42779	4.3681	4.28095	4.34152	4.31538	4.3122	4.40913	4.182	4.26131	4.33859
ENSMUSG00000035770	Dync1li2	protein_coding	dynein, cytoplasmic 1 light intermediate chain 2	MGI:107738	6.52742	6.49607	-0.0228108	-1.01594	0.0681917	0.123232	1	Unaltered Non-Rhythmic	0.94331							0.94331	0.0166724	0.0197957	0.0198722	0.000350035	6.5017	6.53563	6.54575	6.62173	6.59826	6.51203	6.55145	6.6018	6.48032	6.44171	6.54411	6.50371	6.55247	6.39716	6.61878	6.57239	6.62969	6.57025	6.47003	6.4555	6.4988	6.51813	6.48625	6.49726	6.63166
ENSMUSG00000043747	Grep1	protein_coding	glycine rich extracellular protein 1	MGI:2443785	-3.08434	-3.52233	-0.44869	-1.3648	0.00150498	0.00465205	1	Unaltered Non-Rhythmic	0.943251							0.943251	0.0185718	0.0211432	0.0166167	0.000416983	-2.76939	-3.83477	-2.9376	-2.5298	-2.8749	-2.29346	-3.25137	-3.36855	-4.01186	-3.02827	-3.34529	-3.84904	-2.05707	-3.83971	-2.67503	-2.96783	-3.88713	-3.39973	-2.68906	-2.45322	-3.27512	-3.31115	-1.85185	-3.32447	-3.2909
ENSMUSG00000036959	Bcorl1	protein_coding	BCL6 co-repressor-like 1	MGI:2443910	3.34876	3.34876	0.00422036	1.00293	0.730171	0.804982	1	Unaltered Non-Rhythmic	0.943227							0.943227	0.0168643	0.0192621	0.0203025	0.000344558	3.13155	3.13875	3.45575	3.36959	3.6123	3.24856	3.55569	3.47254	3.20284	3.27484	3.32156	3.49273	3.39257	3.30692	3.36849	2.95826	3.45155	3.36638	3.35805	3.35327	3.38586	3.5903	3.50123	3.23438	3.31508
ENSMUSG00000068962	Zfp114	protein_coding	zinc finger protein 114	MGI:3037815	-1.30744	-1.30744	0.151938	1.11106	0.174011	0.265961	1	Unaltered Non-Rhythmic	0.943202							0.943202	0.016647	0.0225968	0.017155	0.000399098	-2.97522	-0.572322	-1.23216	-1.04842	-1.93752	-1.05415	-1.39979	-1.64939	-1.54893	-0.826586	-1.46233	-0.946518	-1.97475	-1.07176	-1.16273	-1.67759	-1.41458	-1.12609	-1.84457	-1.23832	-0.870412	-1.7476	-1.592	-1.1944	-1.2254
ENSMUSG00000029404	Arl6ip4	protein_coding	ADP-ribosylation factor-like 6 interacting protein 4	MGI:1929500	3.15606	3.15606	-0.087516	-1.06254	0.0969764	0.165311	1	Unaltered Non-Rhythmic	0.943195							0.943195	0.0179939	0.0181671	0.0202968	0.000346812	3.02469	3.37018	3.22747	3.15316	3.21906	3.18868	3.46497	3.23168	3.01244	3.02423	3.1783	3.21686	2.90439	3.2059	3.23727	3.29832	3.23318	3.32836	3.16269	3.29233	3.08835	3.17277	3.12254	3.31787	3.14408
ENSMUSG00000039262	Prrc2b	protein_coding	proline-rich coiled-coil 2B	MGI:1923304	6.82972	6.82972	-0.0109791	-1.00764	0.811069	0.866269	1	Unaltered Non-Rhythmic	0.943182							0.943182	0.0178231	0.0181234	0.0205286	0.000342679	6.75046	6.5151	6.88546	6.90649	6.88673	6.7153	6.90295	6.97433	6.77528	6.86697	6.77334	6.90519	6.84925	6.83368	6.86603	6.75892	6.79961	6.74295	6.92051	6.86302	7.02146	6.85085	6.83553	6.65993	6.78606
ENSMUSG00000041420	Meis3	protein_coding	Meis homeobox 3	MGI:108519	0.307276	0.307276	-0.129677	-1.09405	0.364683	0.478647	1	Unaltered Non-Rhythmic	0.943172							0.943172	0.0171993	0.0219129	0.0173158	0.000399995	0.714099	-0.0105586	0.616248	0.322804	0.035745	0.784478	0.32247	0.450399	0.312074	0.291707	-0.208952	0.203429	0.223785	0.486235	0.502479	0.471298	-0.0229116	0.40925	0.111386	0.476286	0.33624	0.488059	0.61445	0.425015	0.625568
ENSMUSG00000045257	Morn2	protein_coding	MORN repeat containing 2	MGI:2674071	3.80724	3.80724	-0.0599771	-1.04245	0.0833458	0.145829	1	Unaltered Non-Rhythmic	0.943162							0.943162	0.0208957	0.0170889	0.0184741	0.000378905	4.18429	3.79997	3.57441	3.80282	3.65552	3.72898	3.9346	3.66597	3.89325	3.93383	3.97661	3.60593	3.83559	3.94843	3.92567	3.93732	3.85628	3.74655	4.03648	3.81344	3.80934	3.79528	3.69688	3.98411	3.85756
ENSMUSG00000113786	Gm49384	protein_coding	predicted gene, 49384	MGI:6121607	1.06658	1.25856	0.189781	1.14059	0.0100589	0.0242763	1	Unaltered Non-Rhythmic	0.943161							0.943161	0.0163902	0.0216604	0.0184114	0.000376581	0.97705	0.99416	0.952212	0.451491	1.13972	1.26145	1.13987	1.18471	1.55403	0.665022	1.43505	0.701367	0.975195	1.11437	0.942175	0.87215	1.13889	1.15455	1.35133	0.71899	1.29082	0.94877	0.887383	1.2626	0.974931
ENSMUSG00000032369	Plscr1	protein_coding	phospholipid scramblase 1	MGI:893575	5.094	5.094	0.030448	1.02133	0.393418	0.508549	1	Unaltered Non-Rhythmic	0.943149							0.943149	0.0202922	0.0166728	0.0195272	0.000358903	4.96943	4.96979	4.96232	4.99952	4.95205	5.24358	5.14621	5.05964	5.18607	4.86411	5.09501	5.0951	5.07822	5.14898	5.16405	5.01737	5.00146	5.23559	5.28087	4.8685	5.12613	5.00173	4.90386	5.19739	5.01226
ENSMUSG00000024873	Cnih2	protein_coding	cornichon family AMPA receptor auxiliary protein 2	MGI:1277225	-2.76417	-2.76417	-0.00870523	-1.00605	0.930727	0.952643	1	Unaltered Non-Rhythmic	0.943105							0.943105	0.0158377	0.0221073	0.0185783	0.000371285	-3.09681	-2.07241	-2.90848	-3.0846	-3.67807	-2.40844	-3.00778	-2.49907	-1.79196	-3.12752	-2.92465	-3.53518	-2.3814	-3.16735	-2.56246	-1.93167	-3.70215	-2.98665	-2.24905	-2.99291	-1.81641	-3.64647	-2.53173	-2.89725	-2.72325
ENSMUSG00000048230	Fbxo43	protein_coding	F-box protein 43	MGI:1926053	-2.34635	-2.34635	-0.131555	-1.09547	0.367048	0.481128	1	Unaltered Non-Rhythmic	0.943085							0.943085	0.0164295	0.0225191	0.0175737	0.000392515	-2.50256	-1.08657	-2.20512	-2.12394	-2.42694	-2.46633	-1.87157	-2.05892	-3.52356	-2.50921	-1.6683	-2.20831	-2.87779	-2.44226	-1.89646	-1.88878	-2.85004	-1.67807	-1.98621	-1.87174	-2.38099	-2.45893	-2.47746	-2.50695	-2.48581
ENSMUSG00000071708	Sms	protein_coding	spermine synthase	MGI:109490	5.64702	5.80935	0.176982	1.13052	1.98817e-07	1.38529e-06	1	Unaltered Non-Rhythmic	0.94308							0.94308	0.0160152	0.0210227	0.0195247	0.000357069	5.71962	5.72901	5.60307	5.64887	5.72198	5.69334	5.61502	5.64466	5.62256	5.58163	5.47282	5.67477	5.62025	5.71111	5.68769	5.72763	5.68007	5.56776	5.54814	5.85565	5.53781	5.72973	5.6043	5.6045	5.63931
ENSMUSG00000000365	Rnf17	protein_coding	ring finger protein 17	MGI:1353419	-2.31369	-2.31369	-0.0658884	-1.04673	0.736674	0.810108	1	Unaltered Non-Rhythmic	0.943018							0.943018	0.0208525	0.0161973	0.0195744	0.000358264	-3.40103	-1.32645	-1.74591	-2.11325	-1.55893	-2.82112	-3.44332	-1.87674	-2.06204	-2.13743	-2.33598	-0.942671	-3.46855	-1.69643	-1.32445	-2.33788	-1.82443	-1.76306	-3.37988	-3.45016	-2.12709	-2.39787	-2.02852	-3.39099	-2.17775
ENSMUSG00000090451	Gm6133	protein_coding	predicted gene 6133	MGI:3647029	-1.60394	-0.556628	1.06315	2.08949	1.44719e-08	1.21765e-07	1	Unaltered Non-Rhythmic	0.943016							0.943016	0.015895	0.0228448	0.017859	0.000385115	-1.19685	-2.53522	-1.90628	-2.0243	-1.09311	-1.41833	-1.4376	-1.57635	-2.29434	-0.60976	-1.88977	-3.09415	-0.612538	-2.09066	-0.97751	-1.49526	-1.16291	-2.28749	-1.57533	-1.06815	-1.96057	-1.95307	-1.33152	-1.58169	-1.29139
ENSMUSG00000063894	Zkscan8	protein_coding	zinc finger with KRAB and SCAN domains 8	MGI:1913815	5.09034	5.21873	0.156111	1.11428	0.00491206	0.0129809	1	Unaltered Non-Rhythmic	0.942915							0.942915	0.0198813	0.020947	0.0158138	0.00044267	5.04591	4.97185	5.15866	5.19696	4.78905	5.12466	5.20006	5.13159	4.82735	5.27126	5.24813	5.23905	4.93921	5.02146	5.15855	5.36778	4.73076	5.19441	4.85298	5.27128	5.25688	4.91949	5.24718	5.12027	5.05135
ENSMUSG00000058392	Rrp1b	protein_coding	ribosomal RNA processing 1B	MGI:1919712	3.26547	3.26547	0.00367564	1.00255	0.802632	0.859477	1	Unaltered Non-Rhythmic	0.94291							0.94291	0.0161899	0.0231259	0.0173769	0.00039723	3.16387	3.37775	3.26289	3.36928	3.26386	3.11467	3.25614	3.10244	3.16967	3.3161	3.35478	3.12579	3.26443	3.40818	3.42881	3.20086	3.19604	3.32995	3.34861	3.24366	3.1295	3.08006	3.212	3.27996	3.27744
ENSMUSG00000027009	Itga4	protein_coding	integrin alpha 4	MGI:96603	2.91019	2.78453	-0.120542	-1.08714	0.0341592	0.0689356	1	Unaltered Non-Rhythmic	0.942905							0.942905	0.0186711	0.0192081	0.018835	0.000380795	2.95296	2.81259	3.03264	3.04528	2.88283	3.09778	2.86176	2.83384	2.75989	2.57043	2.62687	3.05594	2.9189	2.87567	2.8899	3.05343	2.7037	3.11222	2.95749	3.39961	3.07827	2.58511	3.06166	2.60967	2.85849
ENSMUSG00000112160	BC024063	protein_coding	cDNA sequence BC024063	MGI:2670978	0.627463	0.627463	-0.00219132	-1.00152	0.793462	0.852402	1	Unaltered Non-Rhythmic	0.942876							0.942876	0.019012	0.02002	0.0176881	0.000404304	0.00988959	0.0767345	1.05773	1.36421	0.349554	1.18214	0.570278	0.753519	0.4183	0.605659	0.940092	0.764643	0.804016	0.779718	0.691842	0.581562	0.031128	0.669705	0.651419	0.362981	0.581813	1.02279	0.774022	0.0902986	0.896903
ENSMUSG00000041566	Tssk1	protein_coding	testis-specific serine kinase 1	MGI:1347557	-2.34416	-2.34416	0.313464	1.24269	0.0656822	0.119529	1	Unaltered Non-Rhythmic	0.942863							0.942863	0.0159965	0.0227219	0.0180333	0.000385582	-3.40038	-3.20636	-1.85771	-2.775	-1.95854	-3.4021	-1.93711	-2.23507	-3.32923	-1.94221	-2.2422	-1.97642	-2.78098	-3.17373	-1.89743	-2.05843	-2.43184	-2.8925	-2.36471	-2.72463	-2.7665	-2.80444	-1.97995	-3.26635	-2.80328
ENSMUSG00000073125	Xlr3b	protein_coding	X-linked lymphocyte-regulated 3B	MGI:109505	2.80778	2.80778	0.527583	1.44151	0.203087	0.300671	1	Unaltered Non-Rhythmic	0.942824							0.942824	0.0215748	0.0184722	0.0167054	0.00042343	-2.85093	4.79267	2.98485	1.86429	3.03862	2.05929	2.4892	2.9066	3.46002	3.86187	3.41562	3.857	3.74033	3.41615	0.783849	4.99096	0.54538	2.87663	2.88787	0.541797	-0.255926	3.90408	2.46775	1.76018	3.00085
ENSMUSG00000022565	Plec	protein_coding	plectin	MGI:1277961	4.39275	4.39275	-0.0866593	-1.06191	0.254563	0.359588	1	Unaltered Non-Rhythmic	0.942799							0.942799	0.0171293	0.0221689	0.0175001	0.000403179	4.29333	4.32263	4.44649	4.52251	4.52057	4.30649	4.52498	4.54367	4.10859	4.44919	4.66481	4.38144	4.36828	4.47285	4.55297	4.42176	4.30179	4.38512	4.32708	4.26716	4.54555	4.44572	4.53457	4.35003	4.47871
ENSMUSG00000003863	Ppfia3	protein_coding	protein tyrosine phosphatase, receptor type, f polypeptide (PTPRF), interacting protein (liprin), alpha 3	MGI:1924037	-2.15229	-2.15229	0.00702479	1.00488	0.729757	0.804641	1	Unaltered Non-Rhythmic	0.942694							0.942694	0.0212503	0.0161106	0.0195815	0.00036326	-2.38873	-2.49694	-2.37649	-3.27436	-1.63912	-2.22908	-1.74115	-1.73614	-2.5315	-1.81634	-2.38148	-2.68927	-2.56327	-1.61818	-2.49848	-1.95626	-2.03501	-2.47698	-1.74623	-1.7048	-1.92658	-1.79849	-1.54192	-3.11054	-2.32967
ENSMUSG00000058163	Gm5431	protein_coding	predicted gene 5431	MGI:3645205	0.0882425	0.0882425	-0.0620881	-1.04398	0.697497	0.779178	1	Unaltered Non-Rhythmic	0.942687							0.942687	0.0200267	0.0200121	0.0168484	0.000425982	-0.912607	-0.0361953	0.669569	0.219006	0.488598	0.986941	-0.549071	0.250802	-0.0171959	0.0398069	0.0517953	0.318892	-0.61189	0.445502	0.239965	0.518095	-0.313926	-0.88578	0.441146	0.951468	0.0383599	-0.199773	0.700969	0.7618	0.419163
ENSMUSG00000060538	Tmem219	protein_coding	transmembrane protein 219	MGI:1915992	3.54568	3.54568	-0.0227792	-1.01591	0.868022	0.908019	1	Unaltered Non-Rhythmic	0.942664							0.942664	0.0191057	0.0213751	0.0164211	0.000434104	3.46693	3.60533	3.46779	3.48153	3.56887	3.58648	3.63157	3.51939	3.58438	3.69349	3.40948	3.56302	3.51108	3.47115	3.68204	3.70128	3.43165	3.70161	3.43327	3.5622	3.48838	3.71155	3.47574	3.68312	3.33589
ENSMUSG00000102440	Pcdhga9	protein_coding	protocadherin gamma subfamily A, 9	MGI:1935226	-0.581213	-0.581213	-0.133702	-1.0971	0.572551	0.675229	1	Unaltered Non-Rhythmic	0.942595							0.942595	0.020759	0.0201627	0.0160386	0.000445089	-1.86541	-0.171136	-0.992914	-0.969032	-1.57263	-0.0380251	-0.717457	0.0514955	0.570549	-0.488316	-0.138473	-0.512293	0.295323	-1.76926	-1.46521	0.259358	-0.931067	0.051077	-1.31917	-0.467124	-0.013509	-0.2843	-0.374478	-0.704993	-0.232527
ENSMUSG00000028850	Gpatch3	protein_coding	G patch domain containing 3	MGI:2442492	1.22563	1.22563	-0.122705	-1.08877	0.124655	0.202759	1	Unaltered Non-Rhythmic	0.942568							0.942568	0.0232679	0.0171213	0.0166192	0.00042313	0.954167	1.13397	1.2304	1.2306	1.06926	1.5803	1.42461	1.30227	1.30838	1.22244	1.17013	1.16266	1.40179	1.59987	1.42374	1.33536	1.04503	0.874232	1.1424	0.978997	1.30777	1.05682	1.38398	1.04497	1.55182
ENSMUSG00000075520	Malrd1	protein_coding	MAM and LDL receptor class A domain containing 1	MGI:1928271	3.8859	4.14324	0.27293	1.20826	1.67463e-07	1.18189e-06	1	Unaltered Non-Rhythmic	0.942497							0.942497	0.0169378	0.0227139	0.0174423	0.000408576	3.95928	4.0083	3.71105	4.10112	4.05142	3.92172	3.96114	4.0763	3.93183	3.47142	3.80896	4.03616	3.69734	3.82882	3.83014	3.85201	3.93182	3.80945	3.90494	4.09805	3.9757	3.83986	3.69338	3.85928	4.00333
ENSMUSG00000021972	Hmbox1	protein_coding	homeobox containing 1	MGI:2445066	4.91555	4.91555	-0.00341794	-1.00237	0.933291	0.954575	1	Unaltered Non-Rhythmic	0.942432							0.942432	0.0170579	0.0197415	0.0204113	0.000357546	4.82073	4.858	4.94731	5.02411	4.94641	4.95283	5.06495	4.87165	4.87516	5.00796	4.95472	5.01079	4.81473	4.88496	4.96805	4.79945	4.75169	4.96594	4.7775	4.99297	5.1163	4.83478	5.15931	4.93713	4.86139
ENSMUSG00000042812	Foxf1	protein_coding	forkhead box F1	MGI:1347470	-1.96798	-1.96798	-0.288989	-1.22178	0.121442	0.198566	1	Unaltered Non-Rhythmic	0.94242							0.94242	0.0181685	0.0185439	0.02051	0.00035779	-2.45337	-1.29906	-1.39949	-2.24208	-1.81707	-0.23766	-1.59656	-2.27493	-1.2474	-2.57435	-1.67517	-1.15985	-1.97618	-2.0371	-2.41381	-2.4215	-1.20605	-1.00574	-2.48422	-2.65105	-1.50624	-1.13132	-1.74547	-2.44013	-1.52067
ENSMUSG00000095852	Gm10256	protein_coding	predicted gene 10256	MGI:3710530	-3.34627	-3.34627	0.131248	1.09524	0.433891	0.548176	1	Unaltered Non-Rhythmic	0.942383							0.942383	0.0187815	0.0184838	0.0199833	0.000368739	-3.62404	-3.57244	-3.58916	-3.58521	-3.59426	-3.63291	-3.57669	-3.61428	-2.05249	-3.60882	-3.59021	-3.56789	-1.78314	-3.58409	-3.60938	-3.60287	-3.58885	-3.6015	-3.53071	-3.568	-3.68027	-3.5902	-3.58683	-3.58476	-3.58333
ENSMUSG00000004552	Ctse	protein_coding	cathepsin E	MGI:107361	1.63435	1.63435	-0.07491	-1.0533	0.660473	0.749974	1	Unaltered Non-Rhythmic	0.942343							0.942343	0.0215567	0.0159332	0.0198029	0.000364538	1.51968	1.45122	1.27387	1.17063	1.78701	1.53338	1.95063	2.04815	1.40406	1.92127	1.80354	0.401823	1.43104	1.74361	1.96723	2.03432	1.75231	1.55987	1.86435	1.63241	1.27984	1.58683	1.92231	1.57172	1.96664
ENSMUSG00000036964	Trim17	protein_coding	tripartite motif-containing 17	MGI:1861440	-1.36423	-1.36423	-0.0159365	-1.01111	0.997873	0.998656	1	Unaltered Non-Rhythmic	0.942304							0.942304	0.0193185	0.0182333	0.0197699	0.000374195	-0.639469	-1.21912	-0.871767	-1.47986	-2.37292	-1.38065	-1.3164	-2.30581	-1.72005	-0.439949	-1.26527	-0.515154	-1.95161	-1.33981	-0.863196	-1.50168	-1.37954	-1.41637	-1.54629	-0.885039	-1.72052	-0.486536	-2.10055	-1.01024	-1.77369
ENSMUSG00000034159	Mab21l4	protein_coding	mab-21-like 4	MGI:1919124	0.292273	0.292273	0.0290916	1.02037	0.535852	0.641304	1	Unaltered Non-Rhythmic	0.942303							0.942303	0.0202091	0.0193292	0.0177433	0.000415274	0.589922	0.126879	-0.400069	0.354914	0.324068	-0.208887	0.438953	0.458636	0.51708	-0.660776	0.384595	0.271293	0.204566	0.533267	0.908485	-0.273288	-0.459586	0.446809	0.500064	0.31288	0.457814	0.700733	0.246357	0.600063	-0.0410497
ENSMUSG00000038650	Rnh1	protein_coding	ribonuclease/angiogenin inhibitor 1	MGI:1195456	5.76933	5.76933	-0.0508335	-1.03586	0.209981	0.308924	1	Unaltered Non-Rhythmic	0.942253							0.942253	0.016696	0.0204904	0.0201975	0.000363274	5.64322	5.83647	5.8536	5.85827	5.76591	5.8115	5.82123	5.74	5.81435	5.81198	5.85953	5.63567	5.85624	5.85159	5.77078	5.82975	5.61678	5.75995	5.74743	5.7565	5.71993	5.86242	5.86042	5.909	5.76099
ENSMUSG00000034949	Zfr2	protein_coding	zinc finger RNA binding protein 2	MGI:2143792	-0.0426877	0.298391	0.301717	1.23261	3.50583e-06	1.93307e-05	1	Unaltered Non-Rhythmic	0.942242							0.942242	0.0236798	0.0167182	0.0169398	0.000420513	-0.221787	0.0525538	-0.0661232	-0.095051	-0.150964	-0.0902073	-0.372273	0.345769	0.0876994	-0.113047	0.702025	-0.0262831	-0.084972	-0.242137	0.0623765	-0.167137	-0.323106	-0.0648954	-0.0660469	0.253824	-0.560393	-0.279138	-0.118308	-0.0330671	0.169332
ENSMUSG00000078931	Pdf	protein_coding	peptide deformylase (mitochondrial)	MGI:1915273	3.60266	3.60266	0.0453748	1.03195	0.228412	0.329804	1	Unaltered Non-Rhythmic	0.942222							0.942222	0.0170517	0.0208231	0.0195264	0.000377136	3.55	3.74112	3.66033	3.61932	3.60286	3.49035	3.63145	3.44949	3.67111	3.59728	3.69196	3.50366	3.65244	3.6802	3.56524	3.43409	3.35939	3.44746	3.69139	3.63185	3.81566	3.66097	3.54727	3.70241	3.49709
ENSMUSG00000040843	Tiprl	protein_coding	TIP41, TOR signalling pathway regulator-like (S. cerevisiae)	MGI:1915087	5.34702	5.34702	-0.0126881	-1.00883	0.281614	0.39036	1	Unaltered Non-Rhythmic	0.942155							0.942155	0.0168714	0.0236831	0.0168656	0.000424518	5.37809	5.40514	5.29014	5.33772	5.3811	5.34569	5.35007	5.36623	5.3641	5.32009	5.37685	5.21063	5.40934	5.28426	5.39412	5.45229	5.47544	5.32041	5.4549	5.30988	5.31993	5.35271	5.36913	5.30635	5.29052
ENSMUSG00000074449	Potefam3a	protein_coding	POTE ankyrin domain family member 3A	MGI:3796981	-2.0786	-2.0786	-0.161656	-1.11857	0.468572	0.580114	1	Unaltered Non-Rhythmic	0.942132							0.942132	0.0191907	0.0215248	0.0167135	0.000439383	-4.05511	-3.77446	-1.53938	-1.00452	-2.03437	-1.46549	-3.82492	-0.613609	-4.07279	-1.27551	-0.666981	-0.761262	-1.25162	-3.42733	-0.893969	-2.15696	-1.21539	-1.79205	-4.49196	-1.27078	-1.18456	-3.8503	-1.70323	-0.982025	-1.82336
ENSMUSG00000042680	Garem1	protein_coding	GRB2 associated regulator of MAPK1 subtype 1	MGI:2685790	4.52774	4.77297	0.245454	1.18547	3.26617e-08	2.5921e-07	1	Unaltered Non-Rhythmic	0.942116							0.942116	0.0215285	0.0183557	0.0175796	0.000420145	4.6218	4.31577	4.63826	4.6614	4.60276	4.4896	4.71064	4.39948	4.52983	4.33633	4.3925	4.72997	4.54434	4.43236	4.49577	4.42937	4.44481	4.44466	4.5728	4.50144	4.93938	4.63821	4.62705	4.58506	4.47312
ENSMUSG00000003423	Pih1d1	protein_coding	PIH1 domain containing 1	MGI:1916095	3.51361	3.51361	0.00858695	1.00597	0.179077	0.272047	1	Unaltered Non-Rhythmic	0.942099							0.942099	0.0222423	0.0190874	0.0161197	0.000451671	3.52103	3.51583	3.35927	3.33091	3.43035	3.6289	3.53897	3.49761	3.56903	3.50789	3.51268	3.54853	3.49352	3.57903	3.51423	3.53396	3.39053	3.28634	3.45408	3.52382	3.35191	3.44948	3.61207	3.58581	3.38515
ENSMUSG00000071648	Rom1	protein_coding	rod outer segment membrane protein 1	MGI:97998	1.01667	1.01667	-0.00617815	-1.00429	0.740852	0.813125	1	Unaltered Non-Rhythmic	0.942069							0.942069	0.0182321	0.0227914	0.0164654	0.000441915	0.704225	0.717291	0.731309	1.20733	0.933137	1.29691	1.07564	1.21596	0.918184	0.72011	1.11751	1.06407	1.13461	1.04312	0.798623	1.29605	0.985912	1.15339	1.23311	0.774001	1.26066	0.641272	0.510238	1.1331	0.721116
ENSMUSG00000093575	Gm20695	protein_coding	predicted gene 20695	MGI:5313142	-2.68058	-2.68058	-0.0205824	-1.01437	0.843234	0.890552	1	Unaltered Non-Rhythmic	0.942065							0.942065	0.016548	0.0232152	0.0177636	0.000408072	-3.08679	-2.25989	-1.47154	-3.94011	-2.82217	-1.37168	-3.99752	-0.428811	-2.99691	-4.152	-2.87819	-2.32832	-2.96333	-2.75082	-2.38945	-3.0081	-3.93569	-1.4097	-2.00405	-2.11674	-2.78884	-2.105	-2.14436	-4.27997	-3.89083
ENSMUSG00000030725	Lipt2	protein_coding	lipoyl(octanoyl) transferase 2 (putative)	MGI:1914414	1.06104	0.896003	-0.151926	-1.11105	0.0218994	0.0472614	1	Unaltered Non-Rhythmic	0.942042							0.942042	0.0231085	0.015775	0.0186873	0.000386988	0.696442	0.889017	0.98533	0.985624	1.51684	1.71119	0.859041	0.590001	1.37464	0.960432	1.1442	1.04156	0.841183	0.867688	1.06635	0.768269	1.36523	1.2995	0.930607	0.631132	1.17271	0.872629	1.19324	1.24675	1.04283
ENSMUSG00000078886	Gm2026	protein_coding	predicted gene 2026	MGI:3780195	3.08823	3.08823	0.0698557	1.04961	0.647755	0.740479	1	Unaltered Non-Rhythmic	0.942035							0.942035	0.0162093	0.0238295	0.0175157	0.00041021	3.04784	3.26505	2.51743	2.94288	2.46881	2.59354	3.50076	3.68323	3.27217	3.05057	3.14044	2.95671	3.39053	3.00262	2.95792	3.39215	2.38961	3.30399	2.70848	3.26551	2.94501	3.51515	2.6385	2.4568	3.48922
ENSMUSG00000031323	Dmrtc1a	protein_coding	DMRT-like family C1a	MGI:1918137	-1.71831	-1.71831	-0.0303357	-1.02125	0.921947	0.946505	1	Unaltered Non-Rhythmic	0.941952							0.941952	0.0221562	0.0163117	0.0191967	0.000383847	-2.08644	-0.928431	-2.10419	-1.69955	-2.94967	-2.10266	-0.955835	-1.70626	-0.269107	-2.27307	-1.36563	-1.93578	-2.5097	-1.59704	-2.06151	-2.70534	-2.43336	-0.506736	-2.2746	-1.70114	-1.08233	-1.56465	-0.972031	-1.09827	-3.08874
ENSMUSG00000049288	Lix1l	protein_coding	Lix1-like	MGI:3036267	3.62155	3.51196	-0.12856	-1.0932	0.041806	0.0816953	1	Unaltered Non-Rhythmic	0.941946							0.941946	0.0212869	0.0180608	0.0182971	0.000408738	3.5991	3.68939	3.91589	3.60618	3.51105	3.89012	3.37933	3.43299	3.7534	3.67988	3.74839	3.86504	3.50286	3.57687	3.7718	3.36993	3.47183	3.79539	3.37858	3.77928	3.63114	3.98507	3.51423	3.53375	3.61102
ENSMUSG00000030474	Siglece	protein_coding	sialic acid binding Ig-like lectin E	MGI:1932475	0.162886	0.162886	-0.194726	-1.14451	0.096354	0.16447	1	Unaltered Non-Rhythmic	0.941904							0.941904	0.0162405	0.0211219	0.0203693	0.000364311	-0.504027	0.871468	0.276693	0.408095	0.331795	0.117418	0.311828	0.72453	-0.663277	0.371617	0.38829	0.0148614	-0.0341534	0.125089	0.482728	0.603646	0.145591	-0.0802344	0.576925	0.818927	-0.337319	0.129083	-0.159676	-0.0999546	0.546475
ENSMUSG00000074121	Ntf5	protein_coding	neurotrophin 5	MGI:97381	-2.01968	-1.69661	0.312317	1.2417	0.0287775	0.0596807	1	Unaltered Non-Rhythmic	0.941839							0.941839	0.0168348	0.0235087	0.017397	0.000420602	-1.20372	-2.23828	-2.42881	-1.93853	-1.65858	-2.96302	-1.14426	-2.59629	-1.90307	-1.99294	-1.22285	-2.47462	-1.9802	-2.2728	-2.1257	-2.10823	-2.18836	-1.63915	-2.00179	-1.46622	-3.06465	-2.4916	-2.11526	-2.07731	-1.78835
ENSMUSG00000030815	Phkg2	protein_coding	phosphorylase kinase, gamma 2 (testis)	MGI:1916211	4.37374	4.27031	-0.112055	-1.08077	0.000107241	0.000438858	1	Unaltered Non-Rhythmic	0.941831							0.941831	0.0187787	0.0217681	0.0171874	0.000434881	4.39478	4.48155	4.38921	4.52799	4.40376	4.29122	4.25234	4.32535	4.35998	4.42738	4.36725	4.45105	4.32071	4.4415	4.30858	4.42856	4.37847	4.3622	4.4815	4.39013	4.45892	4.36911	4.35858	4.37363	4.36942
ENSMUSG00000027166	Dnajc24	protein_coding	DnaJ heat shock protein family (Hsp40) member C24	MGI:1919522	2.40841	2.49154	0.0946465	1.0678	0.0514297	0.0972353	1	Unaltered Non-Rhythmic	0.941826							0.941826	0.0229083	0.0174746	0.0173657	0.00042562	2.34687	2.51269	2.37233	2.412	2.59767	2.74672	2.43674	2.64284	2.2565	2.11781	2.3946	2.45387	2.33033	2.14191	2.45632	2.59948	2.54554	2.53742	2.242	2.27176	2.15441	2.416	2.26751	2.63107	2.20685
ENSMUSG00000050232	Cxcr3	protein_coding	chemokine (C-X-C motif) receptor 3	MGI:1277207	-1.01994	-1.01994	-0.0421008	-1.02961	0.959502	0.973524	1	Unaltered Non-Rhythmic	0.941809							0.941809	0.0221272	0.016484	0.0191921	0.000387501	-0.478327	-0.614563	-0.157122	0.0441233	-3.52052	-0.900205	-1.81285	-1.65251	-0.601637	-1.07786	-0.787873	-0.670485	-1.31106	-1.44068	-1.19401	-0.696292	-0.959382	-1.41185	-0.0637608	-0.216127	-1.19656	-1.07523	-1.43123	-1.07122	-0.500328
ENSMUSG00000022586	Ly6i	protein_coding	lymphocyte antigen 6 complex, locus I	MGI:1888480	-2.44468	-2.44468	0.14923	1.10898	0.33841	0.451321	1	Unaltered Non-Rhythmic	0.941659							0.941659	0.0186369	0.0230418	0.0162057	0.000457047	-2.85931	-2.50719	-2.78902	-2.15143	-2.86114	-3.46814	-3.47115	-2.20612	-1.6065	-2.4984	-1.75359	-2.10091	-1.93015	-2.9563	-1.55255	-3.42037	-3.5034	-2.38991	-2.29965	-2.43897	-2.22152	-2.10269	-3.44043	-1.74245	-2.94031
ENSMUSG00000038665	Dgki	protein_coding	diacylglycerol kinase, iota	MGI:2443430	-2.24071	-2.24071	-0.113262	-1.08167	0.488276	0.598407	1	Unaltered Non-Rhythmic	0.941624							0.941624	0.0162624	0.0212242	0.0205229	0.000366687	-2.24746	-1.73162	-0.921212	-2.08867	-2.0775	-3.24589	-1.84633	-1.3768	-3.79638	-3.20879	-1.89559	-1.52411	-1.69369	-2.35749	-2.1802	-2.75592	-1.83996	-2.43404	-1.80328	-1.82229	-1.57316	-2.69789	-1.87062	-2.38334	-3.68681
ENSMUSG00000031551	Ido1	protein_coding	indoleamine 2,3-dioxygenase 1	MGI:96416	-2.2424	-2.2424	-0.0816024	-1.05819	0.76371	0.82982	1	Unaltered Non-Rhythmic	0.941596							0.941596	0.0198803	0.0207343	0.0173504	0.000438743	-1.96369	-1.64117	-2.50726	-1.64284	-2.80246	-2.77791	-1.52421	-3.66437	-1.91982	-2.09753	-3.17304	-2.66261	-2.5239	-1.04727	-1.82532	-0.9405	-1.86331	-2.18087	-2.96472	-2.35825	-3.04734	-3.37799	-2.21365	-3.14719	-1.74762
ENSMUSG00000090394	4930523C07Rik	protein_coding	RIKEN cDNA 4930523C07 gene	MGI:1914897	4.31017	4.41611	0.0906609	1.06486	0.0024578	0.00715253	1	Unaltered Non-Rhythmic	0.941563							0.941563	0.0240123	0.0171088	0.0168788	0.000436857	4.22315	4.17751	4.32141	4.36186	4.18376	4.43747	4.26748	4.23161	4.30807	4.57382	4.22605	4.39423	4.26836	4.35002	4.42759	4.14305	4.19814	4.42225	4.35317	4.17783	4.34782	4.43385	4.49681	4.4525	4.34313
ENSMUSG00000040225	Prrc2c	protein_coding	proline-rich coiled-coil 2C	MGI:1913754	7.03725	7.25159	0.228201	1.17137	3.91921e-06	2.13637e-05	1	Unaltered Non-Rhythmic	0.941526							0.941526	0.024227	0.0164305	0.0173938	0.000423068	6.89452	6.87326	7.32954	7.32495	6.90291	6.90034	7.15569	7.12615	6.9312	7.10483	7.027	7.05409	6.92874	6.86908	7.06928	6.9989	6.90696	7.09856	6.87949	7.07858	7.37741	6.97318	7.2081	7.04985	6.87783
ENSMUSG00000020828	Pld2	protein_coding	phospholipase D2	MGI:892877	2.87095	3.0548	0.169489	1.12466	3.02519e-05	0.000138257	1	Unaltered Non-Rhythmic	0.941492							0.941492	0.0184602	0.0191143	0.0205586	0.000375183	2.33531	2.50394	2.99791	3.01337	2.98293	2.80683	3.14721	3.03219	2.78295	3.03616	2.91905	2.79288	2.97697	2.77651	2.66956	2.82705	2.90429	2.8273	2.85931	2.84421	3.00254	2.93584	3.09183	2.85358	2.8733
ENSMUSG00000050377	Il31ra	protein_coding	interleukin 31 receptor A	MGI:2180511	-0.861698	-0.861698	-0.180562	-1.13333	0.406427	0.52044	1	Unaltered Non-Rhythmic	0.941461							0.941461	0.0159158	0.022196	0.0200523	0.000375296	-0.863151	-0.84752	-0.482064	-1.50179	-0.265331	-0.456234	-0.865524	-0.965433	0.064295	-2.49692	0.335601	-0.5267	-0.779259	-0.435927	-0.750579	-1.10731	-0.999724	-0.853218	-2.25929	-0.954074	-0.847643	-0.38594	0.247956	-0.813178	-0.976191
ENSMUSG00000036923	Stox1	protein_coding	storkhead box 1	MGI:2684909	-0.817354	-0.817354	-0.0680193	-1.04828	0.660631	0.750042	1	Unaltered Non-Rhythmic	0.941453							0.941453	0.0221947	0.0197439	0.0161421	0.00046671	0.0895659	-0.449926	-0.662888	-1.56299	-0.700785	-0.838436	-0.2387	-0.919278	-0.389035	-0.806808	-1.06498	-0.261232	-1.24874	-0.74954	-0.230211	-1.06	-0.875713	-1.6856	-0.550667	-0.757213	-0.0761696	0.0905487	-0.802649	-1.65899	-0.135636
ENSMUSG00000000247	Lhx2	protein_coding	LIM homeobox protein 2	MGI:96785	-3.32422	-3.32422	0.241608	1.18231	0.102022	0.17211	1	Unaltered Non-Rhythmic	0.941441							0.941441	0.0202514	0.0188823	0.0190184	0.000406825	-2.34689	-2.70476	-2.41915	-4.10169	-3.10323	-4.43433	-4.01791	-3.34056	-3.60217	-3.69063	-4.07533	-2.58991	-4.0942	-2.33015	-3.60931	-3.55281	-4.13334	-3.55893	-2.96418	-2.59137	-3.52446	-4.11789	-4.06979	-4.02932	-3.12193
ENSMUSG00000019841	Rev3l	protein_coding	REV3 like, DNA directed polymerase zeta catalytic subunit	MGI:1337131	5.52047	5.65243	0.156079	1.11425	0.0110884	0.0263739	1	Unaltered Non-Rhythmic	0.94143							0.94143	0.0199018	0.0210063	0.0172168	0.00044511	5.20813	5.42891	5.554	5.80913	5.37168	5.56019	5.60492	5.35621	5.28006	5.82933	5.41584	5.62864	5.28226	5.53278	5.62703	5.71955	5.31942	5.7213	5.18481	5.66686	5.78161	5.35846	5.65929	5.68559	5.45129
ENSMUSG00000007591	Tssk4	protein_coding	testis-specific serine kinase 4	MGI:1918349	-1.56355	-1.10035	0.467073	1.3823	0.00211117	0.00625784	1	Unaltered Non-Rhythmic	0.941409							0.941409	0.0169709	0.0212685	0.0199682	0.000383719	-1.66322	-0.941193	-1.6148	-1.55756	-1.35494	-1.1807	-1.97009	-1.22551	-2.31159	-1.49989	-0.756965	-2.60971	-1.58429	-1.98614	-1.28267	-2.28326	-2.97454	-0.597949	-0.744891	-0.622503	-2.06553	-0.642948	-1.98082	-2.60163	-1.44814
ENSMUSG00000051373	Plpp7	protein_coding	phospholipid phosphatase 7 (inactive)	MGI:2445183	-0.209846	-0.209846	-0.0847736	-1.06052	0.658534	0.74829	1	Unaltered Non-Rhythmic	0.9414							0.9414	0.0183755	0.0210404	0.0187725	0.000411334	-0.0293923	-0.574237	-1.03731	-0.211364	0.126272	0.101449	0.254201	-0.168531	-0.531688	-0.180529	-0.735304	-0.266096	-0.264414	0.0612162	-0.0674873	-0.233544	0.554797	-0.854886	-0.394632	0.00786328	-0.755582	0.0472728	0.327608	0.0188289	-0.0984587
ENSMUSG00000058046	4933430I17Rik	protein_coding	RIKEN cDNA 4933430I17 gene	MGI:3045314	-1.42619	-1.42619	0.155965	1.11417	0.321182	0.433255	1	Unaltered Non-Rhythmic	0.941383							0.941383	0.020739	0.0189728	0.0184866	0.000418724	-1.38175	-1.65642	-1.24881	-1.31523	-2.05403	-0.75042	-1.81838	-2.44056	-2.03713	-1.08097	-2.48696	-1.38825	-1.36292	-1.37321	-0.791429	-1.67074	-1.07769	-1.43001	-1.46523	-0.252798	-1.431	-2.51282	-1.05111	-2.0719	-1.61187
ENSMUSG00000115987	Vps28	protein_coding	vacuolar protein sorting 28	MGI:1914164	4.96396	5.01658	0.0354655	1.02489	0.0510775	0.096689	1	Unaltered Non-Rhythmic	0.941323							0.941323	0.0243756	0.0168759	0.0169878	0.000437473	5.13025	4.93933	4.8721	4.87734	4.87173	5.01139	4.97764	5.02412	5.09622	4.98655	4.9245	4.83485	5.06099	5.00758	4.88792	5.03136	4.9205	4.91616	5.11249	5.01883	4.78654	4.99358	4.90537	5.02693	4.91296
ENSMUSG00000004788	Eif2b2	protein_coding	eukaryotic translation initiation factor 2B, subunit 2 beta	MGI:2145118	3.78178	3.70927	-0.0938682	-1.06723	0.0207761	0.0450914	1	Unaltered Non-Rhythmic	0.941305							0.941305	0.0167893	0.0243275	0.0171442	0.000434346	3.77982	3.86453	3.81918	3.65027	3.74643	3.74287	3.78339	3.81858	3.8886	3.67643	3.87236	3.78632	3.68226	3.68692	3.83289	3.79259	3.72478	3.72221	3.79148	3.90705	3.60085	3.76281	3.78062	3.78271	3.84323
ENSMUSG00000006307	Kmt2b	protein_coding	lysine (K)-specific methyltransferase 2B	MGI:109565	4.49662	4.59466	0.0690795	1.04905	0.00267457	0.00769096	1	Unaltered Non-Rhythmic	0.941197							0.941197	0.0237955	0.0164857	0.0181048	0.000417083	4.38222	4.175	4.58829	4.72232	4.46449	4.23039	4.63531	4.56219	4.34227	4.59943	4.49041	4.56834	4.47594	4.50186	4.5213	4.43246	4.59445	4.53083	4.55236	4.5824	4.51838	4.61023	4.52807	4.36743	4.38852
ENSMUSG00000066512	Klk1b5	protein_coding	kallikrein 1-related peptidase b5	MGI:892020	0.258928	0.258928	0.00371788	1.00258	0.763177	0.829418	1	Unaltered Non-Rhythmic	0.941159							0.941159	0.0224001	0.0197509	0.0162185	0.000471384	0.546543	0.145877	0.694832	-0.729089	0.490773	0.122696	0.438928	0.490041	0.296652	0.173821	0.145316	-0.177963	-0.0750931	-0.0548852	0.25046	0.33812	0.151013	0.551827	0.156703	0.700043	0.0986573	0.218071	0.585586	0.36873	0.506231
ENSMUSG00000059323	Tonsl	protein_coding	tonsoku-like, DNA repair protein	MGI:1919999	0.246552	0.592441	0.326072	1.2536	1.25344e-05	6.14316e-05	1	Unaltered Non-Rhythmic	0.941131							0.941131	0.0198766	0.0227022	0.0158092	0.000480885	0.0628763	-0.0563915	0.957879	0.223362	0.345429	0.356421	0.152317	-0.0101657	0.12368	0.101568	-0.0508721	0.300277	0.179903	0.439017	0.062406	0.774309	-0.235411	0.265692	0.516994	0.498246	-0.119253	-0.229651	0.763894	0.336893	0.348273
ENSMUSG00000044199	S1pr4	protein_coding	sphingosine-1-phosphate receptor 4	MGI:1333809	-2.02987	-2.02987	-0.0643525	-1.04562	0.787022	0.847745	1	Unaltered Non-Rhythmic	0.941069							0.941069	0.018526	0.0188348	0.0211989	0.000371162	-3.25196	-1.74339	-1.83526	-1.1343	-2.71629	-0.774949	-2.34405	-1.68272	-2.16373	-1.8477	-2.05032	-2.05621	-1.76112	-2.46563	-2.40216	-1.8715	-1.90435	-2.12097	-1.82386	-1.6301	-1.91473	-2.71144	-2.06225	-2.2952	-2.46345
ENSMUSG00000056602	Fry	protein_coding	FRY microtubule binding protein	MGI:2443895	3.75592	3.9183	0.151024	1.11036	0.0036555	0.0100655	1	Unaltered Non-Rhythmic	0.941038							0.941038	0.0219534	0.0167433	0.0198739	0.000390892	3.66304	3.63918	4.01873	3.81872	3.65487	3.97398	4.02882	3.86041	3.5886	3.89056	3.42236	3.96477	3.92639	3.68632	3.73564	3.43399	3.70354	3.92272	3.73121	3.66368	4.01054	3.74412	3.98242	3.92586	3.77789
ENSMUSG00000001095	Slc13a2	protein_coding	solute carrier family 13 (sodium-dependent dicarboxylate transporter), member 2	MGI:1276558	5.50129	5.25244	-0.259175	-1.19679	0.000136934	0.000548488	1	Unaltered Non-Rhythmic	0.941036							0.941036	0.0211708	0.0205402	0.01679	0.00046336	5.58817	5.09636	5.33636	5.13414	5.55758	5.3499	5.4222	5.55036	5.6644	5.73129	5.68255	5.36347	5.57379	5.71704	5.7928	5.57562	5.25108	5.10139	5.42372	5.52354	5.24389	5.77376	5.53433	5.85479	5.65365
ENSMUSG00000026012	Cd28	protein_coding	CD28 antigen	MGI:88327	-0.735997	-1.28869	-0.587586	-1.50273	0.000673294	0.00228377	1	Unaltered Non-Rhythmic	0.941017							0.941017	0.0211765	0.0190915	0.0182843	0.000430486	-0.140446	-0.786613	-0.366355	-1.13153	-0.251209	-1.43184	-1.15295	-1.21138	-0.545474	-1.63029	0.418914	-0.486472	-0.573838	-0.74987	-2.06648	0.316862	-0.6728	-0.922213	-0.433577	-0.657777	-1.91592	-0.578856	-0.363478	-1.09254	-0.697683
ENSMUSG00000028248	Pnisr	protein_coding	PNN interacting serine/arginine-rich	MGI:1913875	7.41027	7.41027	0.0580586	1.04106	0.150661	0.236389	1	Unaltered Non-Rhythmic	0.941003							0.941003	0.0245289	0.0161603	0.017886	0.000421436	7.29659	7.36894	7.31341	7.42107	7.29164	7.43329	7.42019	7.38896	7.42522	7.51557	7.39851	7.47575	7.4252	7.34554	7.4932	7.43684	7.22669	7.42215	7.20811	7.49875	7.2282	7.32154	7.41043	7.43164	7.44019
ENSMUSG00000022359	Wdyhv1	protein_coding	WDYHV motif containing 1	MGI:1924023	2.34426	2.56272	0.222616	1.16685	1.90858e-05	9.07214e-05	1	Unaltered Non-Rhythmic	0.94098							0.94098	0.021186	0.0164888	0.0209742	0.00037143	2.40936	2.29488	2.32039	2.36826	2.22865	2.30079	2.22027	2.22873	2.56503	2.46595	2.36322	2.26	2.7488	2.28937	2.5275	1.75016	2.49799	2.26096	2.38566	2.41188	2.31325	2.39346	2.32599	2.45579	2.13959
ENSMUSG00000057425	Ugt2b37	protein_coding	UDP glucuronosyltransferase 2 family, polypeptide B37	MGI:2148239	7.43179	6.92594	-0.473984	-1.38894	0.00142756	0.00443334	1	Unaltered Non-Rhythmic	0.940909							0.940909	0.0185298	0.0214704	0.0186676	0.000423571	8.72505	7.81117	6.35773	7.07832	6.98101	7.38972	6.3748	8.0151	7.95055	7.90771	6.80715	7.58529	6.83092	7.93664	7.55445	8.29352	7.75543	7.4136	7.46631	7.77402	6.96673	6.55158	7.13071	6.98568	7.23282
ENSMUSG00000089675	Ugt1a8	protein_coding	UDP glucuronosyltransferase 1 family, polypeptide A8	MGI:3576090	-1.29962	-1.29962	-0.0946627	-1.06782	0.973204	0.983489	1	Unaltered Non-Rhythmic	0.940897							0.940897	0.022329	0.020288	0.016003	0.000482945	-0.366378	0.809262	-1.03763	-0.431884	-1.67862	-4.1043	-3.74421	-0.823757	-3.68874	-0.485352	-3.40706	-0.964558	-1.21998	-1.16195	1.03581	0.608115	-0.527672	-3.57679	0.939785	-0.575666	-0.168668	-0.762447	-1.26369	-1.16504	-4.06981
ENSMUSG00000028053	Ash1l	protein_coding	ASH1 like histone lysine methyltransferase	MGI:2183158	6.56362	6.66071	0.112887	1.08139	0.0260289	0.0547975	1	Unaltered Non-Rhythmic	0.940895							0.940895	0.0231216	0.0160547	0.0195345	0.000394651	6.39394	6.39003	6.60707	6.75153	6.43893	6.45437	6.76285	6.55233	6.4565	6.64466	6.61879	6.63328	6.3537	6.4906	6.64309	6.64345	6.51183	6.65333	6.48563	6.71907	6.9757	6.42981	6.70358	6.55481	6.34366
ENSMUSG00000071659	Hnrnpul2	protein_coding	heterogeneous nuclear ribonucleoprotein U-like 2	MGI:1915943	7.45792	7.45792	-0.00322307	-1.00224	0.689501	0.77313	1	Unaltered Non-Rhythmic	0.940868							0.940868	0.0230188	0.0177117	0.017968	0.000434006	7.51781	7.53206	7.49131	7.45452	7.60894	7.3799	7.43762	7.54492	7.47258	7.32864	7.4073	7.53877	7.44378	7.43096	7.52601	7.36956	7.60324	7.40058	7.51294	7.41036	7.58757	7.41749	7.36609	7.39315	7.43356
ENSMUSG00000001657	Hoxc8	protein_coding	homeobox C8	MGI:96198	1.79103	1.79103	-0.0805377	-1.05741	0.199294	0.296173	1	Unaltered Non-Rhythmic	0.940744							0.940744	0.0202897	0.0215222	0.0169788	0.000465464	2.13	1.98706	1.55837	1.63958	1.77132	1.99493	1.52082	1.92874	1.8572	1.59739	1.86048	1.68808	1.82277	2.16391	1.68855	1.70263	1.93787	2.12602	2.09652	1.84267	1.82935	1.87261	1.98623	1.56111	1.51541
ENSMUSG00000094370	Gm3373	protein_coding	predicted gene 3373	MGI:3781551	-1.30663	-1.30663	0.0616573	1.04366	0.915158	0.942507	1	Unaltered Non-Rhythmic	0.940723							0.940723	0.0205923	0.0169224	0.0213919	0.000370688	-2.01416	-1.19016	-1.15217	-1.17382	-1.84029	-2.4127	-3.01618	-2.69335	-0.768252	0.0759818	0.0807514	-0.0619763	-0.499351	-2.92435	-1.75455	-0.90287	-0.120559	-2.63851	-0.00140309	-1.10582	-1.19025	-2.40599	-2.15174	-0.999497	-1.28653
ENSMUSG00000015843	Rxrg	protein_coding	retinoid X receptor gamma	MGI:98216	-0.649849	-1.18642	-0.559973	-1.47424	0.000629055	0.0021504	1	Unaltered Non-Rhythmic	0.94071							0.94071	0.0170702	0.0247449	0.0170256	0.000449609	-0.404424	-0.969623	-1.63842	0.303439	0.0735235	-0.773295	-1.18824	-0.73545	-0.587529	-0.954135	-1.07691	0.258091	-0.38337	-1.49936	-0.296022	-1.05154	-0.0670537	-1.10901	-0.854912	-0.129729	-0.580261	-0.461802	-0.319134	-0.640584	-0.762911
ENSMUSG00000026683	Nuf2	protein_coding	NUF2, NDC80 kinetochore complex component	MGI:1914227	0.190666	-0.154566	-0.319827	-1.24818	0.00906274	0.0221764	1	Unaltered Non-Rhythmic	0.940706							0.940706	0.0224159	0.0183895	0.0180497	0.000439042	-0.533364	0.0574048	0.340281	0.289123	0.513136	-0.115964	-0.819232	1.30719	0.797993	0.605268	0.388151	-0.0696847	-0.0631628	0.445165	0.520824	-0.214611	0.273998	0.273848	0.264887	-0.366391	-0.224358	0.689033	0.383857	-0.646629	0.270735
ENSMUSG00000027523	Gnas	protein_coding	GNAS (guanine nucleotide binding protein, alpha stimulating) complex locus	MGI:95777	8.43638	8.43638	-0.0536028	-1.03785	0.0789674	0.13954	1	Unaltered Non-Rhythmic	0.940558							0.940558	0.0240822	0.0178759	0.017025	0.000458568	8.5429	8.42751	8.46637	8.45665	8.31508	8.43578	8.44593	8.40891	8.52034	8.38122	8.48692	8.43066	8.47215	8.57687	8.40575	8.35491	8.43615	8.4315	8.50589	8.43975	8.39704	8.60241	8.48097	8.51875	8.51602
ENSMUSG00000041629	Fam104a	protein_coding	family with sequence similarity 104, member A	MGI:106351	3.87708	3.87708	0.00487106	1.00338	0.533623	0.639487	1	Unaltered Non-Rhythmic	0.94045							0.94045	0.0211129	0.0188657	0.0191467	0.000424317	3.89136	3.97062	3.79783	3.72549	3.72479	3.80062	3.99217	3.74335	3.95439	4.0079	3.78295	3.86793	3.75065	3.83247	3.87498	4.00497	3.78208	3.90749	3.87572	3.98087	4.00088	3.84511	3.92649	3.82773	3.75801
ENSMUSG00000063011	Msln	protein_coding	mesothelin	MGI:1888992	0.100545	-0.156542	-0.30068	-1.23173	0.0444029	0.0859902	1	Unaltered Non-Rhythmic	0.940309							0.940309	0.0159049	0.0236034	0.0197836	0.000399323	0.29622	-0.230872	0.151434	-0.0237594	0.352855	-0.435733	0.228604	0.229344	0.0494998	0.931454	0.329196	-0.389299	-0.0648077	-0.0858769	0.234734	-0.786281	-0.0130901	0.569108	0.424619	0.325011	0.370238	0.124992	-0.406365	0.908559	0.271979
ENSMUSG00000019301	Hsd17b1	protein_coding	hydroxysteroid (17-beta) dehydrogenase 1	MGI:105077	-2.08393	-2.08393	-0.0638033	-1.04522	0.696959	0.778748	1	Unaltered Non-Rhythmic	0.9403							0.9403	0.0220095	0.0170407	0.0202504	0.00039925	-1.84066	-2.04952	-2.17619	-2.29133	-1.98077	-1.21272	-2.98735	-1.90821	-2.26775	-2.10218	-2.9382	-1.945	-2.64982	-1.68941	-1.36481	-2.96831	-1.5906	-1.95945	-1.73834	-1.06704	-1.85	-1.98267	-1.92568	-2.15068	-2.0948
ENSMUSG00000024008	Cpne5	protein_coding	copine V	MGI:2385908	-2.86759	-1.09269	1.76841	3.40678	2.50701e-20	1.2577e-18	1	Unaltered Non-Rhythmic	0.940253							0.940253	0.0178479	0.0245877	0.0168436	0.000467647	-3.59552	-3.55817	-2.51112	-2.97711	-2.52484	-3.01774	-1.92853	-3.02081	-2.55774	-3.02145	-2.93195	-3.542	-2.99525	-2.59654	-2.96076	-3.56868	-2.54088	-2.95957	-2.42605	-2.94439	-3.09157	-3.57197	-2.50625	-2.48778	-1.6164
ENSMUSG00000026280	Atg4b	protein_coding	autophagy related 4B, cysteine peptidase	MGI:1913865	5.09967	5.09967	0.0273464	1.01914	0.13539	0.216944	1	Unaltered Non-Rhythmic	0.940084							0.940084	0.0194037	0.0240044	0.0160109	0.000496985	5.08221	5.11539	5.10162	5.0315	5.15137	5.0033	5.19505	5.06623	5.03588	5.02393	5.12498	5.0449	5.11533	5.1332	5.04605	5.03201	5.0728	5.04647	5.19567	5.0938	5.12912	5.10327	5.1981	5.1244	5.00574
ENSMUSG00000092074	Dynlt1a	protein_coding	dynein light chain Tctex-type 1A	MGI:3807506	0.944497	0.944497	0.0912657	1.0653	0.387455	0.502241	1	Unaltered Non-Rhythmic	0.940062							0.940062	0.0160046	0.0234117	0.0201224	0.000398701	1.00704	1.12607	1.01736	0.919547	0.852553	0.418505	0.797516	1.42609	0.490977	0.985917	1.30528	0.814623	0.373889	0.897685	0.443374	0.56843	0.762526	1.23885	1.65904	1.5187	0.398795	0.602726	0.874197	0.469867	0.847437
ENSMUSG00000037533	Rapgef6	protein_coding	Rap guanine nucleotide exchange factor (GEF) 6	MGI:2384761	5.3051	5.52593	0.234265	1.17631	9.01631e-07	5.52718e-06	1	Unaltered Non-Rhythmic	0.940058							0.940058	0.0186011	0.02369	0.0171809	0.00046988	5.09547	5.22766	5.47475	5.55382	5.13669	5.2653	5.39094	5.266	5.17153	5.38901	5.37038	5.34764	5.17445	5.1346	5.34555	5.40373	5.16784	5.54792	5.26294	5.49877	5.58677	5.16266	5.35537	5.37814	4.96536
ENSMUSG00000064023	Klk8	protein_coding	kallikrein related-peptidase 8	MGI:1343327	-0.618521	-0.618521	0.0232407	1.01624	0.851506	0.896565	1	Unaltered Non-Rhythmic	0.939965							0.939965	0.0252502	0.0164131	0.0179309	0.000441232	-0.949012	0.0770557	-1.19811	-0.956598	-0.765386	-0.144052	-1.39751	-0.603243	-0.587669	-0.472812	-1.34484	-0.621662	-0.760469	-0.0843052	-0.436879	-0.330296	-1.8098	-0.454368	-0.661201	-1.07781	0.299803	-0.203499	-0.25621	-0.239757	-1.323
ENSMUSG00000041235	Chd7	protein_coding	chromodomain helicase DNA binding protein 7	MGI:2444748	2.98994	3.08635	0.0872363	1.06233	0.0382371	0.0758952	1	Unaltered Non-Rhythmic	0.939891							0.939891	0.0244468	0.0157704	0.019482	0.000410235	2.7404	2.78283	2.93962	3.35217	2.76901	2.9213	3.01282	3.0102	2.56527	3.18151	3.12122	3.23894	2.8856	3.06191	2.98473	3.18601	3.07481	3.02281	2.81363	3.103	3.19391	2.84263	2.75215	2.98	2.88116
ENSMUSG00000025597	Klhl4	protein_coding	kelch-like 4	MGI:2442829	1.47139	1.47139	-0.130205	-1.09445	0.0703512	0.126543	1	Unaltered Non-Rhythmic	0.939867							0.939867	0.0220837	0.0211799	0.0163701	0.000499396	1.91405	1.11042	1.416	1.67671	1.52459	1.59268	1.01782	1.58633	1.72656	1.67607	1.37222	1.90522	1.63755	1.50185	1.446	1.0384	1.35015	1.5327	1.54237	1.41821	1.32512	1.96171	1.69884	1.91425	1.3941
ENSMUSG00000041353	Tmem29	protein_coding	transmembrane protein 29	MGI:1923420	3.50452	3.50452	0.0624972	1.04427	0.344492	0.457772	1	Unaltered Non-Rhythmic	0.939856							0.939856	0.016599	0.0232945	0.0198387	0.000411727	3.18113	3.68785	3.45506	3.79108	3.21761	3.50132	3.58391	3.50506	3.42859	3.57853	3.72109	3.23725	3.38894	3.33668	3.53468	3.66395	3.43879	3.68925	3.03589	3.64239	3.61707	3.40356	3.44165	3.53085	3.28947
ENSMUSG00000020017	Hal	protein_coding	histidine ammonia lyase	MGI:96010	-2.14086	-2.14086	-0.209562	-1.15634	0.184093	0.278066	1	Unaltered Non-Rhythmic	0.939852							0.939852	0.0253714	0.0171902	0.0171212	0.000464751	-2.72642	-2.50854	-1.79596	-2.01907	-1.07631	-2.71772	-0.813556	-2.37457	-2.82353	-1.8871	-1.46596	-1.00533	-2.07633	-2.53591	-0.893556	-2.17522	-1.66061	-2.20658	-3.08423	-2.05689	-2.58383	-1.92224	-2.30234	-2.24846	-2.5016
ENSMUSG00000014301	Pam16	protein_coding	presequence translocase-asssociated motor 16	MGI:1913699	2.63293	2.63293	0.00224133	1.00155	0.815563	0.869431	1	Unaltered Non-Rhythmic	0.939849							0.939849	0.0228502	0.0176479	0.0192234	0.000429717	2.86182	2.72418	2.37121	2.50358	2.64253	2.65227	2.84562	2.88162	2.55576	2.54718	2.75482	2.37544	2.15843	2.72617	2.45825	2.93301	2.66041	2.52159	2.6648	2.42269	2.67408	2.56445	2.76556	2.85222	2.47673
ENSMUSG00000001663	Gstt1	protein_coding	glutathione S-transferase, theta 1	MGI:107379	5.34791	5.02711	-0.335419	-1.26174	5.81793e-12	8.51868e-11	1	Unaltered Non-Rhythmic	0.939793							0.939793	0.0173183	0.0205853	0.0219233	0.000379691	5.24894	5.40354	5.3189	5.48809	5.21133	5.40398	5.45908	5.27993	5.37641	5.35123	5.39271	5.43052	5.62453	5.13951	5.24873	5.30884	5.29024	5.46849	5.32771	5.21379	5.20319	5.5717	5.49274	5.344	5.25239
ENSMUSG00000059834	Sclt1	protein_coding	sodium channel and clathrin linker 1	MGI:1914411	4.11183	4.18838	0.0969111	1.06948	0.0341147	0.068873	1	Unaltered Non-Rhythmic	0.93977							0.93977	0.0254106	0.017021	0.0173376	0.000460856	4.17562	4.19657	3.95096	4.21876	4.1207	4.02799	4.1493	4.1452	4.18772	3.92666	4.04496	4.19558	4.13558	3.89673	4.02235	4.30682	4.13186	4.03203	3.94496	4.32335	3.98531	3.98318	4.00079	4.17519	4.24101
ENSMUSG00000015312	Gadd45b	protein_coding	growth arrest and DNA-damage-inducible 45 beta	MGI:107776	-0.0971627	-0.0971627	-0.0124792	-1.00869	0.706785	0.786396	1	Unaltered Non-Rhythmic	0.939706							0.939706	0.0165684	0.0254892	0.0177863	0.000449827	0.11655	0.0143786	-0.378193	-0.242406	-0.298216	-0.0200085	0.0863154	-0.354768	0.213722	0.0632412	-0.216734	-0.157873	0.645476	0.142354	-1.08222	0.10321	-0.306942	-0.0836987	-0.276366	-0.167915	-0.0391276	0.38637	-0.301284	-0.45803	-0.106307
ENSMUSG00000029672	Fam3c	protein_coding	FAM3 metabolism regulating signaling molecule C	MGI:107892	4.07604	4.21842	0.14649	1.10687	2.43076e-06	1.37447e-05	1	Unaltered Non-Rhythmic	0.939671							0.939671	0.019568	0.0203105	0.0200262	0.000423777	4.24823	4.02444	3.98725	4.06718	4.19206	3.959	4.13505	4.14763	4.01427	4.02148	3.92449	4.06633	4.04251	4.17225	4.01549	4.12672	4.22639	3.99651	4.19624	4.024	4.11958	4.03044	4.09174	4.23682	4.03675
ENSMUSG00000023707	Ogfod2	protein_coding	2-oxoglutarate and iron-dependent oxygenase domain containing 2	MGI:1913877	3.49217	3.38717	-0.137788	-1.10022	0.0013071	0.00410569	1	Unaltered Non-Rhythmic	0.939669							0.939669	0.0158508	0.0239418	0.0201346	0.000403932	3.41615	3.58262	3.49869	3.44469	3.33849	3.64319	3.47719	3.5938	3.46699	3.57209	3.47107	3.39661	3.27362	3.42634	3.55975	3.61212	3.47705	3.45785	3.59179	3.61128	3.44497	3.37891	3.34521	3.60412	3.4344
ENSMUSG00000042828	Trim72	protein_coding	tripartite motif-containing 72	MGI:3612190	-2.56794	-2.56794	0.268492	1.20455	0.116668	0.19231	1	Unaltered Non-Rhythmic	0.939665							0.939665	0.0158883	0.0255187	0.0184965	0.000431586	-1.93226	-1.96241	-2.53178	-3.48778	-2.44362	-1.677	-3.51295	-2.42006	-2.93607	-3.50217	-2.16706	-2.53283	-2.16332	-2.8792	-3.54636	-2.49601	-2.1122	-2.93439	-2.99856	-2.90371	-2.84419	-1.87441	-3.53676	-2.50465	-2.50552
ENSMUSG00000021076	Actr10	protein_coding	ARP10 actin-related protein 10	MGI:1891654	6.0849	6.0849	-0.00253922	-1.00176	0.286928	0.3962	1	Unaltered Non-Rhythmic	0.93965							0.93965	0.0160698	0.0227824	0.0211081	0.000389748	6.12511	6.20786	6.10071	6.08355	5.93029	6.11788	6.05374	6.02115	6.17374	6.10697	6.09087	6.0636	6.02712	6.11896	6.14354	6.1245	6.16107	5.95312	6.16289	6.11661	6.09474	6.12414	6.0845	6.10053	6.05928
ENSMUSG00000056367	Actr3b	protein_coding	ARP3 actin-related protein 3B	MGI:2661120	-1.52313	-1.52313	-0.0919898	-1.06584	0.553519	0.657715	1	Unaltered Non-Rhythmic	0.939634							0.939634	0.0159707	0.0232003	0.0208009	0.000394432	-1.392	-0.502468	-1.05485	-3.10942	-1.0709	-1.51532	-1.49112	-1.37711	-1.98339	-1.3727	-1.01114	-1.38894	-2.37548	-0.985172	-1.07279	-2.44666	-1.47909	-1.59493	-1.04137	-1.31219	-2.09406	-1.52012	-1.22598	-1.24439	-1.41244
ENSMUSG00000030336	Cd27	protein_coding	CD27 antigen	MGI:88326	-2.06293	-2.06293	-0.238967	-1.18015	0.195677	0.291767	1	Unaltered Non-Rhythmic	0.939619							0.939619	0.0229752	0.0175574	0.0194188	0.000429941	-1.96183	-1.71384	-1.34881	-1.25354	-2.35985	-0.574115	-2.03908	-1.90479	-2.08992	-1.81323	-3.60964	-2.24421	-1.597	-1.50517	-2.30868	-1.77588	-2.39869	-1.80724	-2.6948	-1.00578	-1.95593	-1.65454	-1.56587	-2.51885	-1.9892
ENSMUSG00000046556	Zfp319	protein_coding	zinc finger protein 319	MGI:1890618	2.87023	3.01777	0.135208	1.09825	0.0042094	0.0113715	1	Unaltered Non-Rhythmic	0.939535							0.939535	0.0190496	0.0247488	0.0161633	0.000503315	3.03918	2.91499	2.49437	3.00465	2.95696	2.59699	3.3032	3.10046	2.70162	2.80247	3.1471	3.02609	3.01844	2.58842	2.71114	2.62653	2.98432	2.6758	2.95518	2.9544	3.16175	2.75257	2.94766	2.7214	2.78623
ENSMUSG00000020734	Grin2c	protein_coding	glutamate receptor, ionotropic, NMDA2C (epsilon 3)	MGI:95822	-2.01233	-1.50866	0.483847	1.39847	0.000214615	0.000821368	1	Unaltered Non-Rhythmic	0.939524							0.939524	0.0173478	0.0234383	0.0192567	0.000433377	-2.62113	-2.21293	-1.56197	-2.20463	-2.79109	-2.39053	-1.91539	-1.92535	-2.52381	-2.12707	-1.71679	-1.53606	-1.65056	-1.67433	-1.81465	-2.8002	-2.19525	-1.62392	-1.88504	-2.10797	-2.20928	-2.78664	-1.71956	-1.22073	-2.83944
ENSMUSG00000022841	Ap2m1	protein_coding	adaptor-related protein complex 2, mu 1 subunit	MGI:1298405	7.78089	7.59231	-0.195975	-1.1455	2.58807e-13	4.69751e-12	1	Unaltered Non-Rhythmic	0.939516							0.939516	0.0210578	0.0205925	0.0183713	0.000462813	7.82083	7.7806	7.70527	7.66046	7.86173	7.75611	7.83046	7.77941	7.90545	7.73256	7.7131	7.65979	7.78651	7.75788	7.8322	7.75497	7.83254	7.74744	7.99104	7.81994	7.79452	7.8583	7.71091	7.73158	7.76296
ENSMUSG00000074680	Defb26	protein_coding	defensin beta 26	MGI:3643488	-1.92777	-1.92777	0.0137986	1.00961	0.952819	0.968452	1	Unaltered Non-Rhythmic	0.939512							0.939512	0.0247901	0.0189089	0.0162888	0.000500392	-2.01678	-2.83163	-2.4929	-2.72337	-2.71159	-1.93631	-1.54501	-2.12109	-1.79804	-1.76728	-1.60715	-2.16417	-1.72454	-0.355181	-1.5634	-2.83198	-1.92998	-2.40389	-1.3537	-2.80707	-1.68065	-1.73554	-1.7905	-1.10727	-2.32908
ENSMUSG00000023806	Rsph3b	protein_coding	radial spoke 3B homolog (Chlamydomonas)	MGI:3630308	5.24471	5.24471	-0.106876	-1.07689	0.149179	0.234568	1	Unaltered Non-Rhythmic	0.939383							0.939383	0.019922	0.0178673	0.0224481	0.000379327	5.46777	5.64889	5.56117	5.35664	5.46756	5.10906	5.30628	5.07736	4.85297	5.3186	5.26635	5.20091	5.30956	5.25128	4.91106	5.44168	5.58451	5.22285	5.52453	5.62541	5.20672	4.84911	4.95483	5.3878	5.26019
ENSMUSG00000046245	Pilra	protein_coding	paired immunoglobin-like type 2 receptor alpha	MGI:2450529	-0.399116	-0.724942	-0.328435	-1.25565	0.0310185	0.0635444	1	Unaltered Non-Rhythmic	0.939358							0.939358	0.0174197	0.0250246	0.0177332	0.000464845	-0.288617	-0.575331	0.432126	0.140521	-1.50308	-0.0773678	-0.975306	-0.179835	-0.560156	-0.81257	0.509557	-0.241007	-0.792852	-0.305856	-0.935583	-0.76717	-0.0589523	-0.0656837	-0.910235	-0.367083	-0.51518	-0.0858001	-0.319646	-0.50145	0.294174
ENSMUSG00000069170	Adgrv1	protein_coding	adhesion G protein-coupled receptor V1	MGI:1274784	0.0513935	0.448938	0.400473	1.31994	0.00036426	0.00131576	1	Unaltered Non-Rhythmic	0.93935							0.93935	0.0227348	0.0215351	0.0158565	0.000523303	0.246768	-0.251693	-0.273211	0.554254	-0.0851184	0.323993	-0.475932	0.198668	-0.0647926	0.442994	-0.00488301	0.822029	-0.200957	-0.00128941	0.36678	-0.237954	0.0961358	-0.900535	0.633716	0.369676	0.0901589	-0.365771	0.122792	0.320727	0.155826
ENSMUSG00000061755	Bod1l	protein_coding	biorientation of chromosomes in cell division 1-like	MGI:2444804	5.72146	5.72146	0.0869824	1.06215	0.150379	0.236116	1	Unaltered Non-Rhythmic	0.939286							0.939286	0.0210781	0.0181261	0.0211023	0.000407355	5.47311	5.63063	5.85853	5.87335	5.5766	5.65083	5.82476	5.60379	5.48106	5.74078	5.88377	5.78015	5.41474	5.61887	5.64858	5.77499	5.5811	5.74705	5.46109	5.79505	5.98025	5.42696	5.95495	5.83776	5.5923
ENSMUSG00000040061	Plcb2	protein_coding	phospholipase C, beta 2	MGI:107465	1.16134	0.967074	-0.213308	-1.15934	0.0201727	0.0439698	1	Unaltered Non-Rhythmic	0.939164							0.939164	0.0187068	0.0218615	0.0198319	0.000436321	1.29572	1.1175	1.43995	1.04608	1.22742	0.982364	1.02466	1.64073	0.682492	1.18361	0.987964	1.50175	1.12965	0.746138	1.20998	1.3659	0.88837	1.24715	0.770931	1.52891	1.08069	1.43772	1.42236	1.20945	1.29019
ENSMUSG00000079173	Zan	protein_coding	zonadhesin	MGI:106656	-0.701483	-0.701483	0.113675	1.08198	0.314956	0.427002	1	Unaltered Non-Rhythmic	0.93915							0.93915	0.0177159	0.0201893	0.0225635	0.000381248	-1.54704	-0.903483	-1.37023	0.117447	-0.592662	-1.13462	-0.164936	-0.575467	-0.542595	-0.92109	-0.724661	-0.967883	-1.30851	-0.860546	-1.41793	0.379139	-1.02906	-0.78415	-1.30292	0.137384	0.137896	-1.22765	-1.06472	-0.372538	-1.33772
ENSMUSG00000029605	Oas1b	protein_coding	2'-5' oligoadenylate synthetase 1B	MGI:97430	0.442228	0.442228	-0.0450885	-1.03175	0.719687	0.796465	1	Unaltered Non-Rhythmic	0.93906							0.93906	0.0220206	0.0212471	0.0171719	0.000499993	0.406336	0.306563	0.800831	0.754524	0.31992	0.617621	0.22796	0.177933	0.604405	0.657566	0.421879	0.246279	0.146386	0.37944	0.744227	0.527476	0.588566	0.490972	0.654575	0.946611	-0.0665494	0.500899	0.779229	0.446557	0.42813
ENSMUSG00000036537	Rnf113a1	protein_coding	ring finger protein 113A1	MGI:1917192	0.00624276	0.00624276	-0.0292371	-1.02047	0.683488	0.768409	1	Unaltered Non-Rhythmic	0.939044							0.939044	0.0225882	0.0162997	0.0216762	0.000392278	0.255565	-0.206275	-0.453793	0.22687	0.186731	0.447854	-0.0579744	0.195442	-0.134951	0.373262	-0.103577	0.0344755	-0.624567	0.231462	-0.186598	0.308578	-0.283334	-0.0583752	0.224555	-0.135854	0.292832	-0.0485045	0.0471138	-0.0894091	-0.135118
ENSMUSG00000050213	Snip1	protein_coding	Smad nuclear interacting protein 1	MGI:2156003	3.60221	3.66608	0.0648464	1.04597	0.0579642	0.107596	1	Unaltered Non-Rhythmic	0.938922							0.938922	0.0251938	0.0187153	0.0166656	0.000503626	3.66095	3.55528	3.44705	3.64114	3.77956	3.60363	3.80613	3.56442	3.58645	3.50639	3.42426	3.51117	3.57379	3.45407	3.48083	3.67857	3.808	3.63493	3.7518	3.57814	3.65058	3.74216	3.52795	3.44178	3.54776
ENSMUSG00000019876	Pkib	protein_coding	protein kinase inhibitor beta, cAMP dependent, testis specific	MGI:101937	0.23195	0.23195	-0.0862615	-1.06162	0.329413	0.441671	1	Unaltered Non-Rhythmic	0.938905							0.938905	0.0200237	0.0181357	0.0225482	0.000387245	0.403376	0.347458	0.172298	0.326341	0.655343	0.131897	0.540867	0.192736	0.0372979	0.395057	0.398913	0.47166	-0.0773781	0.329021	-0.735492	0.415225	0.585246	0.498941	0.400796	0.344999	0.626533	0.410434	-0.115921	0.465723	0.493844
ENSMUSG00000034621	Gpatch8	protein_coding	G patch domain containing 8	MGI:1918667	5.49582	5.60056	0.105557	1.07591	0.00010364	0.000425372	1	Unaltered Non-Rhythmic	0.93889							0.93889	0.022392	0.0215826	0.0166185	0.000516737	5.46647	5.33578	5.5941	5.5447	5.49578	5.3587	5.53832	5.47097	5.49701	5.4726	5.39955	5.57983	5.55658	5.51992	5.61428	5.47553	5.53623	5.34199	5.47408	5.55127	5.58921	5.56046	5.61187	5.32749	5.61774
ENSMUSG00000012405	Rpl15	protein_coding	ribosomal protein L15	MGI:1913730	6.83836	6.97989	0.139602	1.1016	5.33689e-06	2.83738e-05	1	Unaltered Non-Rhythmic	0.938853							0.938853	0.0197572	0.0188035	0.0221903	0.000396269	6.77154	7.11264	6.73047	6.76216	6.84108	7.05403	6.75989	6.86199	6.91017	6.7666	6.79132	6.81892	6.76785	6.76983	6.92008	6.93886	6.76032	6.83024	6.84666	6.80324	6.75423	6.79032	6.69951	6.91988	6.92727
ENSMUSG00000029217	Tec	protein_coding	tec protein tyrosine kinase	MGI:98662	4.55873	4.44614	-0.0996724	-1.07153	0.000488874	0.00171448	1	Unaltered Non-Rhythmic	0.938845							0.938845	0.0263494	0.0161971	0.0181534	0.00045486	4.42304	4.43362	4.66581	4.6288	4.63223	4.72592	4.40962	4.46216	4.48491	4.75059	4.45534	4.48244	4.59744	4.6672	4.49072	4.57558	4.60905	4.55028	4.66861	4.64964	4.50563	4.74957	4.50418	4.63531	4.51637
ENSMUSG00000062960	Kdr	protein_coding	kinase insert domain protein receptor	MGI:96683	6.65784	6.54346	-0.111311	-1.08021	0.000138858	0.000555324	1	Unaltered Non-Rhythmic	0.93881							0.93881	0.0157852	0.0246245	0.0203658	0.000414092	6.51787	6.54029	6.74619	6.63048	6.71722	6.68692	6.53668	6.65603	6.69984	6.63564	6.67386	6.79307	6.71728	6.70331	6.74095	6.45127	6.60784	6.63704	6.67734	6.57022	6.75532	6.7252	6.65976	6.60187	6.68818
ENSMUSG00000036899	Trpv5	protein_coding	transient receptor potential cation channel, subfamily V, member 5	MGI:2429764	3.97034	4.44232	0.475332	1.39024	2.85787e-13	5.15056e-12	1	Unaltered Non-Rhythmic	0.938804							0.938804	0.0161805	0.0243519	0.0202435	0.00041992	4.12907	4.16668	4.01267	4.07963	4.02197	3.82698	3.9032	4.24076	4.08786	3.42375	3.96923	4.2726	3.7442	4.04939	3.85273	3.7594	4.28436	3.78907	4.03606	4.20115	3.97705	4.06856	4.00073	3.87631	3.99821
ENSMUSG00000019813	Cep57l1	protein_coding	centrosomal protein 57-like 1	MGI:1915511	2.22409	2.45737	0.245264	1.18531	9.43731e-05	0.000390482	1	Unaltered Non-Rhythmic	0.938785							0.938785	0.0164679	0.0228801	0.0214653	0.00040162	2.31016	1.6892	2.02776	2.20913	2.19343	2.62245	2.45046	2.1471	2.30429	2.25311	1.86695	2.44487	2.1729	2.26124	2.29998	2.45607	2.17326	1.74654	2.64733	1.9056	2.13774	2.20132	2.43506	1.83631	2.57038
ENSMUSG00000042770	Hebp1	protein_coding	heme binding protein 1	MGI:1333880	5.92759	5.85292	-0.0706452	-1.05019	0.0512821	0.0970283	1	Unaltered Non-Rhythmic	0.938748							0.938748	0.0204825	0.0240783	0.0161639	0.000527426	5.94189	6.12863	5.81981	5.82691	6.13358	5.96552	5.8205	5.94223	5.92696	6.11147	5.85884	5.72475	5.87898	5.80311	5.97134	6.06537	5.95522	5.83051	5.93263	6.01583	5.75445	5.89393	6.02394	6.04854	5.82354
ENSMUSG00000029204	Rhoh	protein_coding	ras homolog family member H	MGI:1921984	-1.20868	-1.5921	-0.392225	-1.31242	0.00481709	0.0127586	1	Unaltered Non-Rhythmic	0.938734							0.938734	0.0265598	0.0169204	0.0173066	0.0004794	-2.08968	-0.872357	-1.44756	-1.26191	-0.985862	-1.29246	-0.392478	-0.710577	-0.929225	-0.766828	-1.02625	-0.491255	-1.51908	-1.79864	-2.0357	-1.01208	-1.43147	-1.47459	-1.05573	-0.909117	-0.978546	-1.36288	-1.28835	-0.426125	-0.661932
ENSMUSG00000031489	Adrb3	protein_coding	adrenergic receptor, beta 3	MGI:87939	-2.19796	-2.19796	-0.266757	-1.2031	0.350103	0.463482	1	Unaltered Non-Rhythmic	0.938728							0.938728	0.0166459	0.0235879	0.0206192	0.000418627	-2.60541	-2.79345	-2.97804	-2.43009	-1.29518	-3.29587	-1.4678	-1.85482	-1.1366	-2.75875	-0.496475	-2.56979	-1.18927	-2.05647	-3.07906	-2.01841	-3.47814	-2.06788	-2.16743	-2.3079	-2.04353	-3.31708	-2.11963	-0.459028	-1.95117
ENSMUSG00000062866	Phactr2	protein_coding	phosphatase and actin regulator 2	MGI:2446138	6.07353	6.35202	0.291922	1.22427	3.43283e-11	4.40652e-10	1	Unaltered Non-Rhythmic	0.93869							0.93869	0.0211094	0.0196891	0.0200681	0.000443797	5.7786	5.92929	6.19687	6.22784	6.05653	6.17462	6.13581	6.12667	6.00847	6.16789	6.01384	6.2183	6.15855	6.0915	6.08272	5.9925	5.95129	6.05739	5.95146	6.05963	6.14828	6.06749	6.24068	5.98721	5.97206
ENSMUSG00000035004	Igsf6	protein_coding	immunoglobulin superfamily, member 6	MGI:1891393	0.515658	0.2306	-0.282575	-1.21636	0.00111501	0.00357142	1	Unaltered Non-Rhythmic	0.938655							0.938655	0.0198337	0.0214257	0.0196315	0.00045386	0.784286	0.3763	0.394491	0.243789	0.936439	0.528863	0.514962	0.812441	0.601605	0.192022	0.276049	0.103821	0.475312	0.638539	0.50485	0.504564	0.913855	0.641395	0.297408	0.54062	0.443327	0.56244	0.434684	1.08485	0.890567
ENSMUSG00000064356	mt-Atp8	protein_coding	mitochondrially encoded ATP synthase 8	MGI:99926	10.7631	10.3698	-0.385542	-1.30635	0.000181961	0.000708624	1	Unaltered Non-Rhythmic	0.938577							0.938577	0.0253281	0.0175518	0.0180683	0.000474534	10.8713	11.332	10.64	10.1521	11.6799	10.3914	11.0884	11.1295	10.4106	10.6401	11.0729	10.7067	9.94467	10.4504	10.8672	10.9816	11.0082	10.6373	10.5669	10.6421	11.3479	10.2298	10.685	10.9785	10.6969
ENSMUSG00000038943	Prc1	protein_coding	protein regulator of cytokinesis 1	MGI:1858961	1.43532	1.10829	-0.318651	-1.24716	0.00791261	0.0196991	1	Unaltered Non-Rhythmic	0.938487							0.938487	0.0214056	0.0173154	0.0223967	0.000395365	0.71336	1.88124	1.32884	1.29499	1.86948	1.20599	-0.315276	1.58869	2.13196	1.44104	1.94314	1.30013	1.08868	1.75061	1.59501	1.12472	1.27875	1.56865	1.42293	1.63071	1.09531	1.27515	1.97131	1.39108	1.47107
ENSMUSG00000031264	Btk	protein_coding	Bruton agammaglobulinemia tyrosine kinase	MGI:88216	-0.332504	-0.332504	-0.0563303	-1.03982	0.66477	0.753232	1	Unaltered Non-Rhythmic	0.938466							0.938466	0.0186325	0.0230906	0.0193511	0.000459498	-0.408196	0.182038	0.143818	-0.722922	-0.519169	-0.396811	-0.273852	-0.39401	-0.764419	0.00227166	0.0907158	0.0216581	-0.456917	-0.147757	-0.697478	-0.56567	-0.270709	0.140567	0.0272309	-0.292797	-0.877802	-0.335241	-0.741329	-0.158446	0.404223
ENSMUSG00000038147	Cd84	protein_coding	CD84 antigen	MGI:1336885	-0.0750373	-0.339695	-0.26345	-1.20035	0.0430501	0.083752	1	Unaltered Non-Rhythmic	0.938448							0.938448	0.0251152	0.0191884	0.0167331	0.000515208	0.0211245	-1.07948	0.613284	-0.138401	0.241213	0.544015	-0.698367	0.460625	0.522593	-0.156078	-0.269211	-0.225078	-0.457807	0.51346	-0.469135	0.00980702	-0.690707	-0.498901	0.402414	0.22744	0.0493238	-1.08583	-0.892416	-0.0869426	0.804434
ENSMUSG00000034636	Zyg11b	protein_coding	zyg-ll family member B, cell cycle regulator	MGI:2685277	6.55941	6.55941	0.00215974	1.0015	0.594731	0.693966	1	Unaltered Non-Rhythmic	0.93837							0.93837	0.0247596	0.015807	0.0206467	0.000417147	6.36715	6.53617	6.69816	6.65207	6.42518	6.50782	6.57855	6.64088	6.39368	6.66684	6.66554	6.64092	6.44012	6.47256	6.68918	6.65155	6.46501	6.68247	6.58841	6.75124	6.69833	6.3679	6.59077	6.54735	6.43791
ENSMUSG00000067367	Lyar	protein_coding	Ly1 antibody reactive clone	MGI:107470	3.12986	3.12986	-0.00848981	-1.0059	0.927948	0.950561	1	Unaltered Non-Rhythmic	0.938325							0.938325	0.0189433	0.021556	0.0207395	0.000436084	3.03253	3.34281	3.00386	2.98006	3.27107	3.34286	2.97744	3.05408	3.29309	3.29176	2.9582	2.81079	3.04544	2.90571	3.24609	3.46749	3.5138	3.32949	3.15393	3.27229	3.16594	2.91745	2.98136	3.0302	2.99582
ENSMUSG00000060802	B2m	protein_coding	beta-2 microglobulin	MGI:88127	7.8261	7.74453	-0.0777438	-1.05537	0.0262204	0.0551172	1	Unaltered Non-Rhythmic	0.938192							0.938192	0.0232318	0.0172401	0.0209082	0.00042746	7.84599	7.60309	7.89596	7.74778	7.66381	7.84615	7.7573	7.82165	7.80237	8.14773	7.95537	7.94452	7.809	7.92174	7.66889	7.87114	7.71473	7.72665	7.73996	7.95702	7.67393	7.87219	7.83157	7.88553	8.03165
ENSMUSG00000015476	Prrt1	protein_coding	proline-rich transmembrane protein 1	MGI:1932118	-0.54679	-0.54679	-0.193118	-1.14323	0.151215	0.237089	1	Unaltered Non-Rhythmic	0.938186							0.938186	0.025123	0.0189418	0.0172408	0.000508785	-0.629579	-0.0579684	-0.238797	-0.0073866	-1.05659	-0.794668	-0.998755	-0.705367	-0.358998	-0.474704	-0.618572	0.413483	-1.0772	-0.342678	-0.831886	-0.398799	-1.0066	-0.280862	-0.37132	-0.238105	-0.783005	-0.710161	0.0963208	-0.130773	-0.645616
ENSMUSG00000020647	Ncoa1	protein_coding	nuclear receptor coactivator 1	MGI:1276523	5.57423	5.57423	0.0312573	1.0219	0.248403	0.352351	1	Unaltered Non-Rhythmic	0.938174							0.938174	0.0231531	0.0220662	0.0160599	0.000547059	5.5113	5.42464	5.75747	5.62657	5.57741	5.49988	5.64008	5.55276	5.33022	5.52925	5.54251	5.56776	5.54451	5.62868	5.60281	5.55987	5.55722	5.5978	5.61344	5.50946	5.69281	5.48134	5.7352	5.51427	5.5629
ENSMUSG00000005580	Adcy9	protein_coding	adenylate cyclase 9	MGI:108450	3.66095	3.51129	-0.15502	-1.11344	0.000456325	0.00161141	1	Unaltered Non-Rhythmic	0.938031							0.938031	0.0239699	0.0161288	0.0214581	0.000412331	3.61649	3.67992	3.6979	3.84699	3.60215	3.47907	3.85899	3.8366	3.75573	3.42533	3.62821	3.75555	3.55355	3.41067	3.65184	3.62378	3.5987	3.66481	3.52799	3.73845	3.90635	3.71164	3.72255	3.59467	3.72408
ENSMUSG00000047759	Hs3st3a1	protein_coding	heparan sulfate (glucosamine) 3-O-sulfotransferase 3A1	MGI:1333861	0.913473	0.913473	0.0924692	1.06619	0.227992	0.329384	1	Unaltered Non-Rhythmic	0.938014							0.938014	0.0221065	0.0169201	0.0225604	0.000399128	1.21789	0.576597	0.727002	0.843286	0.922809	0.447501	1.04757	0.944275	0.346621	0.793098	1.21853	0.848144	1.38448	0.979451	0.855672	0.909252	0.367828	0.769568	0.596158	1.48458	0.851103	1.452	0.648884	0.795653	0.808374
ENSMUSG00000093485	Gm20708	protein_coding	predicted gene 20708	MGI:5313155	-2.91678	-2.91678	-0.757652	-1.69074	0.108763	0.181344	1	Unaltered Non-Rhythmic	0.937953							0.937953	0.0197635	0.0204648	0.0213864	0.000432128	-1.5644	-1.60937	-4.9368	-5.16783	-1.09461	-3.98343	-1.32173	-3.82762	-1.89961	-3.3662	-1.49187	-1.37583	-2.65848	-2.25893	-1.70225	-1.60057	-2.25804	-5.28053	-3.58548	-4.7354	-4.34189	-2.59563	-2.53652	-1.63634	-3.02058
ENSMUSG00000025261	Huwe1	protein_coding	HECT, UBA and WWE domain containing 1	MGI:1926884	8.43327	8.51395	0.0919237	1.06579	0.0436324	0.084691	1	Unaltered Non-Rhythmic	0.937933							0.937933	0.0220277	0.0238134	0.0156641	0.000561999	8.23203	8.16419	8.60663	8.59491	8.35859	8.361	8.61082	8.41528	8.27362	8.50796	8.49552	8.56458	8.33808	8.37578	8.46643	8.36237	8.33848	8.5034	8.32805	8.5731	8.80946	8.37209	8.56967	8.41356	8.36599
ENSMUSG00000007891	Ctsd	protein_coding	cathepsin D	MGI:88562	8.72492	8.49721	-0.243602	-1.18394	9.5772e-14	1.84328e-12	1	Unaltered Non-Rhythmic	0.937932							0.937932	0.0239914	0.0165819	0.0210699	0.000424509	8.7772	8.84244	8.77094	8.63875	8.72367	8.77491	8.69506	8.74411	8.81081	8.64949	8.66181	8.72549	8.68101	8.79601	8.68766	8.59717	8.63972	8.66508	8.8384	8.77882	8.72296	8.79314	8.6737	8.75493	8.68485
ENSMUSG00000028394	Pole3	protein_coding	polymerase (DNA directed), epsilon 3 (p17 subunit)	MGI:1933378	5.05036	5.05036	0.0454467	1.032	0.112677	0.186706	1	Unaltered Non-Rhythmic	0.93793							0.93793	0.0179363	0.0225244	0.0211779	0.000431468	4.94194	5.08937	4.89006	5.01155	5.17689	5.00101	4.94937	4.89188	5.15009	5.00983	5.16842	5.07229	5.16244	4.95666	5.08142	4.99208	5.04396	5.0108	5.09417	4.97337	4.9257	5.00148	4.95851	5.03453	5.10678
ENSMUSG00000021248	Tmed10	protein_coding	transmembrane p24 trafficking protein 10	MGI:1915831	7.13091	7.06655	-0.0623524	-1.04417	0.00127716	0.00401848	1	Unaltered Non-Rhythmic	0.937924							0.937924	0.0182827	0.0205729	0.0228191	0.000401602	7.0817	7.1706	7.12479	6.99469	7.16274	7.22667	7.01848	7.15582	7.1724	7.17719	7.14715	7.16172	7.04269	7.1496	7.14873	7.02781	7.06715	7.0961	7.25899	6.99427	7.18739	7.22251	7.08115	7.09226	7.27038
ENSMUSG00000005899	Smpd4	protein_coding	sphingomyelin phosphodiesterase 4	MGI:1924876	4.41331	4.41331	-0.000850906	-1.00059	0.66753	0.754906	1	Unaltered Non-Rhythmic	0.937871							0.937871	0.0216214	0.0189882	0.0210804	0.000438679	4.40122	4.37403	4.36782	4.47023	4.4802	4.34897	4.52951	4.36603	4.42454	4.30361	4.3523	4.3665	4.44824	4.41028	4.43163	4.21012	4.5015	4.38364	4.45422	4.41189	4.52349	4.56006	4.35053	4.31969	4.29579
ENSMUSG00000068794	Col28a1	protein_coding	collagen, type XXVIII, alpha 1	MGI:2685312	-1.85142	-1.85142	-0.141067	-1.10272	0.36462	0.478642	1	Unaltered Non-Rhythmic	0.937871							0.937871	0.0161082	0.0266866	0.0188758	0.000458597	-2.16663	-0.849036	-1.41674	-2.16074	-2.11537	-1.9004	-1.86616	-0.797024	-2.14551	-1.94883	-1.59096	-1.88509	-1.51792	-1.94871	-2.1091	-1.8264	-1.27774	-2.44746	-2.0656	-1.11988	-1.72463	-2.88764	-0.814547	-1.8119	-1.74031
ENSMUSG00000039109	F13a1	protein_coding	coagulation factor XIII, A1 subunit	MGI:1921395	-1.0243	-1.43285	-0.413735	-1.33213	0.0235498	0.0503684	1	Unaltered Non-Rhythmic	0.937811							0.937811	0.0238642	0.020598	0.0172009	0.000526219	-1.35199	-0.669446	-0.576229	-1.5979	-0.738607	-0.443628	-1.78526	-1.26122	-0.877358	-0.735517	-1.09626	-0.465268	-0.869015	-0.487604	-0.68895	-1.69369	-0.912625	-0.837216	-1.9585	-0.558941	-1.81641	0.0553755	-1.4971	-0.795234	-2.15442
ENSMUSG00000024084	Qpct	protein_coding	glutaminyl-peptide cyclotransferase (glutaminyl cyclase)	MGI:1917786	0.431848	0.141678	-0.305016	-1.23543	0.000865637	0.00285148	1	Unaltered Non-Rhythmic	0.937777							0.937777	0.0169374	0.0224209	0.0224596	0.000405345	0.277253	0.926936	0.695985	0.569881	0.218992	0.254964	0.245431	0.54562	0.349088	0.0583407	0.45218	0.512078	0.441454	0.918304	0.235517	0.318622	0.130486	-0.053545	1.37799	0.462588	0.148302	0.212803	0.162412	0.325598	0.595547
ENSMUSG00000035342	Lzts2	protein_coding	leucine zipper, putative tumor suppressor 2	MGI:2385095	2.24644	2.46333	0.155608	1.11389	7.59009e-06	3.90373e-05	1	Unaltered Non-Rhythmic	0.937764							0.937764	0.0162694	0.02726	0.0182338	0.000473292	2.28618	2.16044	2.13148	2.54721	2.29463	2.32179	2.11135	2.44558	2.15874	2.38967	2.35651	2.12577	2.22077	2.00597	2.19746	2.34105	2.064	2.42128	2.07639	2.26528	2.38822	2.05138	2.40346	2.44214	2.32415
ENSMUSG00000117081	Gm49948	protein_coding	predicted gene, 49948	MGI:6270666	-0.666044	-0.666044	0.0421639	1.02966	0.732005	0.80619	1	Unaltered Non-Rhythmic	0.937747							0.937747	0.0253971	0.0158127	0.0206146	0.000428339	-0.249331	-1.7487	-0.594604	-0.566682	-0.750742	-0.769692	-0.566473	0.44419	-0.110811	-0.124293	-1.72386	0.630103	-0.899235	-0.33418	-3.28265	-0.425211	-0.38918	-0.373362	-0.222124	-0.824325	-0.813672	-0.102541	-1.09283	-3.21356	-1.19616
ENSMUSG00000039954	Stk32a	protein_coding	serine/threonine kinase 32A	MGI:2442403	3.54207	2.96489	-0.596245	-1.51178	2.72293e-13	4.91896e-12	1	Unaltered Non-Rhythmic	0.937728							0.937728	0.0192412	0.0261745	0.0163172	0.000539021	3.66959	3.68768	3.65088	3.62442	3.50286	3.93145	3.46645	3.75937	3.19473	3.01818	3.5555	3.76682	3.50582	3.59851	3.66302	3.4603	3.81613	3.24437	3.3842	3.93685	3.18262	3.42236	3.28673	3.58583	3.84102
ENSMUSG00000025348	Itga7	protein_coding	integrin alpha 7	MGI:102700	2.46125	2.61362	0.11789	1.08515	0.00120041	0.00381175	1	Unaltered Non-Rhythmic	0.937712							0.937712	0.0223167	0.0234791	0.0159303	0.000561522	2.35484	2.39792	2.66564	2.44097	2.61081	2.46924	2.57062	2.58057	2.45396	2.33881	2.21516	2.05895	2.73588	2.32772	2.43161	2.66536	2.4795	2.62123	2.8905	2.58982	2.30625	2.61846	2.3018	2.5758	2.19632
ENSMUSG00000033152	Podxl2	protein_coding	podocalyxin-like 2	MGI:2442488	-0.343603	-0.343603	0.101147	1.07263	0.190485	0.285718	1	Unaltered Non-Rhythmic	0.937697							0.937697	0.0172415	0.0216034	0.0230601	0.000397648	-1.28643	0.138088	-0.23238	-0.48948	0.11853	0.258897	-0.619346	-1.14599	-1.04738	0.158299	-0.474047	0.0160352	-0.756387	-0.614485	-0.452043	-0.0511442	-0.325503	-0.0276023	-1.04054	-0.100495	0.0904848	-0.115466	-0.108832	-0.81388	-0.891035
ENSMUSG00000026426	Arl8a	protein_coding	ADP-ribosylation factor-like 8A	MGI:1915974	5.53741	5.53741	-0.0434189	-1.03055	0.134411	0.215625	1	Unaltered Non-Rhythmic	0.937695							0.937695	0.0176975	0.022242	0.0219453	0.000420401	5.37205	5.41198	5.66485	5.42909	5.56975	5.62477	5.5587	5.51402	5.68536	5.61075	5.56291	5.68195	5.52242	5.54788	5.53321	5.37451	5.57705	5.4625	5.60516	5.55393	5.57039	5.56784	5.46609	5.50318	5.58037
ENSMUSG00000028873	Cdca8	protein_coding	cell division cycle associated 8	MGI:1196274	0.0139837	0.0139837	0.0210143	1.01467	0.840839	0.888513	1	Unaltered Non-Rhythmic	0.937682							0.937682	0.0195452	0.0188895	0.0234889	0.000394298	-0.282174	0.187447	-0.194335	-0.06073	0.614016	-0.871336	-0.416329	-0.192528	0.344533	0.939823	0.0736358	-0.692461	-0.217136	0.254008	0.148494	0.232097	-0.154481	0.384093	0.227878	-0.314688	-0.0102864	-0.699804	0.502915	-0.496697	-0.136844
ENSMUSG00000054545	Ugt1a6a	protein_coding	UDP glucuronosyltransferase 1 family, polypeptide A6A	MGI:2137698	5.83742	5.3249	-0.512625	-1.42664	2.12843e-07	1.47764e-06	1	Unaltered Non-Rhythmic	0.937593							0.937593	0.0229466	0.0167015	0.0223498	0.000409103	5.89978	6.13499	6.3547	5.85576	6.048	5.8226	4.71835	5.90295	6.14841	5.77411	5.06037	5.9173	5.44414	6.24138	6.14495	5.98813	5.99128	5.41756	6.36744	5.9238	5.85065	6.21331	5.51702	5.44082	5.5121
ENSMUSG00000055748	Gsdmc4	protein_coding	gasdermin C4	MGI:1921798	-1.57759	-1.57759	-0.211061	-1.15754	0.346018	0.459067	1	Unaltered Non-Rhythmic	0.937588							0.937588	0.0222202	0.0229741	0.0166705	0.000546968	-1.4809	-0.507473	-1.59176	-2.08151	-1.81831	-2.18212	-1.26923	-0.693194	-2.29231	-0.602157	-2.29651	-1.5261	-0.999552	-0.817289	-2.16211	-1.02868	-1.31897	-1.58358	-1.89534	-0.498858	-2.10958	-1.20133	-1.38097	-1.21598	-0.448737
ENSMUSG00000022529	Zfp263	protein_coding	zinc finger protein 263	MGI:1921370	4.47028	4.47028	0.0454293	1.03199	0.231671	0.333346	1	Unaltered Non-Rhythmic	0.937537							0.937537	0.0174713	0.0271696	0.0173148	0.000507369	4.4675	4.4318	4.41154	4.50686	4.55206	4.34014	4.54192	4.38747	4.26719	4.52968	4.40506	4.54847	4.52918	4.37484	4.36772	4.49019	4.65151	4.43574	4.44033	4.40319	4.6157	4.37063	4.45868	4.26643	4.49542
ENSMUSG00000027489	Necab3	protein_coding	N-terminal EF-hand calcium binding protein 3	MGI:1861721	-2.32207	-2.32207	-0.0675414	-1.04793	0.618209	0.714658	1	Unaltered Non-Rhythmic	0.937516							0.937516	0.0207169	0.0189501	0.0223972	0.00041952	-1.7925	-1.7836	-3.69088	-2.49235	-3.53915	-1.2243	-2.19738	-1.81229	-1.59168	-2.58066	-3.66376	-2.6121	-2.91127	-1.87598	-2.27509	-2.59942	-2.46163	-1.78062	-2.1071	-2.19111	-1.63165	-2.19461	-1.73345	-1.58656	-2.51968
ENSMUSG00000039899	Fgl2	protein_coding	fibrinogen-like protein 2	MGI:103266	2.76333	2.56221	-0.197708	-1.14687	0.0106088	0.0253951	1	Unaltered Non-Rhythmic	0.937516							0.937516	0.0191628	0.0258841	0.0169064	0.000530912	2.42169	2.4707	3.23932	3.24384	2.44628	2.96895	2.52504	2.87134	2.62756	2.92544	3.00176	3.03597	2.77501	2.94333	2.35555	2.78289	2.68033	2.33818	2.57757	3.4187	2.65524	2.54881	2.46464	2.57434	3.48327
ENSMUSG00000014503	Pkd2l2	protein_coding	polycystic kidney disease 2-like 2	MGI:1858231	1.03431	1.25102	0.229671	1.17257	0.0140052	0.0321955	1	Unaltered Non-Rhythmic	0.937487							0.937487	0.0214034	0.0190757	0.0215974	0.000436431	1.59387	0.555317	1.35649	0.724138	0.787822	1.38879	1.41481	0.956537	1.03852	0.608445	1.34955	1.30574	0.880355	1.5352	0.510266	1.1861	0.72675	0.276583	0.695001	1.40674	1.17693	0.742543	0.904199	0.727208	1.53086
ENSMUSG00000121597	NA(1)	protein_coding	novel KRAB containing domain zinc finger protein		-0.0986892	-0.0986892	-0.134227	-1.0975	0.681619	0.766647	1	Unaltered Non-Rhythmic	0.937466							0.937466	0.0238311	0.0166667	0.0216118	0.00042407	-0.720559	-1.92388	-1.49691	-1.64105	2.22041	4.02706	-1.82254	-1.00056	2.14769	-1.08525	0.920545	-2.00608	-1.69568	-1.68677	-1.04427	4.75542	-1.56084	0.0690857	2.85538	-2.0239	0.52106	-1.51139	0.983261	-1.60235	3.80713
ENSMUSG00000036934	4921524J17Rik	protein_coding	RIKEN cDNA 4921524J17 gene	MGI:1913964	3.49448	3.49448	-0.000430208	-1.0003	0.682499	0.76741	1	Unaltered Non-Rhythmic	0.937433							0.937433	0.0187582	0.0205953	0.0228008	0.000412816	3.84352	3.58896	3.10157	3.35006	3.68657	3.49534	3.40106	3.69443	3.69542	3.40801	3.47617	3.21925	3.53419	3.35965	3.55907	3.63004	3.96516	3.44959	3.58868	2.99385	3.45448	3.66183	3.40638	3.35568	3.53264
ENSMUSG00000043903	Zfp469	protein_coding	zinc finger protein 469	MGI:2684868	-3.08369	-3.08369	0.0746046	1.05307	0.489555	0.599692	1	Unaltered Non-Rhythmic	0.937424							0.937424	0.0161102	0.0269766	0.0190259	0.000463869	-3.03912	-3.98913	-3.54842	-3.04224	-2.74786	-3.81728	-2.98805	-2.39432	-3.21711	-2.6898	-3.53251	-1.79895	-2.72435	-3.451	-3.23814	-4.23879	-3.04319	-3.61471	-3.79013	-2.92578	-2.88175	-2.74858	-2.23095	-3.49813	-3.0682
ENSMUSG00000001056	Nhp2	protein_coding	NHP2 ribonucleoprotein	MGI:1098547	4.74087	4.54488	-0.2103	-1.15693	3.92533e-05	0.000174597	1	Unaltered Non-Rhythmic	0.937403							0.937403	0.0168881	0.022359	0.0229467	0.000403194	4.56534	4.92335	4.73396	4.66695	4.67686	4.94201	4.84258	4.67968	4.80839	4.90539	4.76	4.41277	4.50961	4.72153	4.90056	4.83979	4.69136	4.80967	4.66726	4.55404	4.5853	4.67714	4.97806	5.13052	4.6638
ENSMUSG00000029198	Grpel1	protein_coding	GrpE-like 1, mitochondrial	MGI:1334417	6.30621	6.41876	0.110812	1.07984	3.51986e-06	1.93941e-05	1	Unaltered Non-Rhythmic	0.937356							0.937356	0.0164451	0.0243002	0.0214723	0.00042665	6.20962	6.38086	6.2904	6.25241	6.32374	6.34502	6.26966	6.33394	6.35073	6.35785	6.33911	6.18693	6.27317	6.25552	6.31706	6.39373	6.25891	6.35393	6.30784	6.32817	6.24902	6.31707	6.17479	6.34393	6.30945
ENSMUSG00000031253	Srpx2	protein_coding	sushi-repeat-containing protein, X-linked 2	MGI:1916042	2.88346	2.88346	-0.205227	-1.15287	0.0838539	0.146546	1	Unaltered Non-Rhythmic	0.937346							0.937346	0.0232493	0.0164863	0.0225091	0.000409208	3.04768	3.02671	3.56007	2.98905	2.78508	3.26653	2.86357	2.73345	2.91431	3.24086	3.13226	3.23369	2.96904	2.63139	3.20257	2.76355	2.82651	3.42038	2.25047	2.46958	3.14039	3.18363	3.5199	2.69909	2.87945
ENSMUSG00000052584	Serp2	protein_coding	stress-associated endoplasmic reticulum protein family member 2	MGI:1919911	-1.85926	-1.85926	0.0783381	1.0558	0.52638	0.632739	1	Unaltered Non-Rhythmic	0.937308							0.937308	0.0184463	0.0217336	0.0220834	0.000428507	-2.17749	-1.97351	-1.9854	-1.96837	-1.47435	-1.08761	-2.47304	-1.90124	-2.12063	-1.26815	-1.72896	-1.59322	-2.60834	-1.87359	-2.81483	-1.53408	-1.73463	-1.3765	-1.79692	-2.47061	-1.79113	-1.13886	-2.82576	-2.30675	-2.62878
ENSMUSG00000070709	Zfp974	protein_coding	zinc finger protein 974	MGI:1920680	3.29892	3.43658	0.156973	1.11495	0.00372075	0.0102321	1	Unaltered Non-Rhythmic	0.937302							0.937302	0.0177175	0.023803	0.0207272	0.000450743	3.34106	3.30738	3.2541	3.65981	3.23661	3.39484	3.41902	3.19415	2.81993	3.13967	3.10206	3.33291	3.36523	3.34686	3.37967	3.39555	3.16631	3.52178	3.29898	3.43911	3.22798	3.21006	3.24906	3.14077	3.2335
ENSMUSG00000072944	Nup62cl	protein_coding	nucleoporin 62 C-terminal like	MGI:2685565	-1.56697	-1.56697	0.298616	1.22996	0.0644331	0.117662	1	Unaltered Non-Rhythmic	0.937299							0.937299	0.017749	0.0213415	0.0232059	0.000404671	-1.32605	-1.8654	-1.68981	-1.80322	-1.73564	-1.32403	-2.79257	-1.40393	-1.51217	-1.40752	-1.25277	-2.36872	-2.43158	-2.45876	-1.08732	-1.4466	-1.35722	-1.70296	-1.26346	-2.3773	-1.18906	-1.00381	-1.97765	-1.44454	-1.87596
ENSMUSG00000101959	Ldhal6b	protein_coding	lactate dehydrogenase A-like 6B	MGI:2146830	-2.23366	-2.23366	-0.0213959	-1.01494	0.930641	0.952618	1	Unaltered Non-Rhythmic	0.937269							0.937269	0.0259689	0.0156872	0.0206404	0.000434676	-2.57423	-3.15634	-1.79765	-1.70489	-1.52285	-2.07658	-1.51722	-2.41683	-2.02076	-1.69668	-2.45138	-3.16255	-1.72466	-1.7077	-2.51249	-2.48484	-2.69851	-1.6322	-2.34957	-3.10481	-2.14973	-1.39708	-1.5512	-2.44051	-3.15043
ENSMUSG00000059901	Adamts14	protein_coding	a disintegrin-like and metallopeptidase (reprolysin type) with thrombospondin type 1 motif, 14	MGI:2179942	0.765382	0.765382	-0.127725	-1.09257	0.572197	0.674982	1	Unaltered Non-Rhythmic	0.937244							0.937244	0.0171903	0.0228235	0.0223231	0.000419126	-0.0172451	0.814719	1.49683	0.959074	0.605341	0.612871	1.05238	0.796337	0.883728	0.974517	1.52361	1.0012	0.331639	0.417322	0.621066	0.83716	0.963224	0.901648	-0.0665398	0.289059	1.13121	1.53021	0.83388	0.719106	1.47525
ENSMUSG00000020437	Myo1g	protein_coding	myosin IG	MGI:1927091	-0.0179814	-0.0179814	-0.15695	-1.11493	0.143119	0.226953	1	Unaltered Non-Rhythmic	0.937216							0.937216	0.0172816	0.023723	0.0213408	0.000438059	0.246729	-0.166939	0.411879	0.517293	-0.592766	-0.281331	-0.379667	0.340792	0.627459	0.0464335	0.179483	-0.0653441	-0.216205	0.253136	-0.501876	0.3905	-0.094881	0.125267	-0.19705	0.140752	0.100445	-0.360374	0.246767	0.219777	0.228448
ENSMUSG00000024246	Thumpd2	protein_coding	THUMP domain containing 2	MGI:1919417	1.77004	1.77004	0.129691	1.09406	0.0621121	0.114132	1	Unaltered Non-Rhythmic	0.937187							0.937187	0.0192535	0.0207609	0.0223712	0.000427365	1.53556	1.24809	1.94125	1.47508	1.65543	1.7224	1.63624	1.71258	1.75815	1.64679	1.83632	1.77685	2.25346	1.73555	1.65891	1.2951	1.6475	1.8563	1.56008	1.79969	1.59921	1.41346	1.7792	1.90798	1.90893
ENSMUSG00000068227	Il2rb	protein_coding	interleukin 2 receptor, beta chain	MGI:96550	0.160193	0.160193	-0.20252	-1.15071	0.0956944	0.163582	1	Unaltered Non-Rhythmic	0.937181							0.937181	0.0237771	0.0182128	0.020366	0.000463078	-0.148131	0.057741	0.606478	0.482004	0.441844	0.482775	-0.266357	0.566373	0.136366	0.779233	0.203032	0.280675	-0.0809701	0.220702	-0.722315	0.713001	0.645933	0.0979748	0.603159	0.927612	-0.0668726	0.217339	0.50573	-0.110974	0.592572
ENSMUSG00000031805	Jak3	protein_coding	Janus kinase 3	MGI:99928	1.95778	2.08847	0.0819379	1.05844	0.00424333	0.0114389	1	Unaltered Non-Rhythmic	0.937165							0.937165	0.0159965	0.0274088	0.0189622	0.000468051	2.05031	1.57047	1.72502	1.895	2.03519	1.72693	2.06362	2.32833	1.86356	1.956	2.15366	2.00728	2.23997	1.88561	1.85039	1.94752	1.71522	1.60501	2.02948	1.99756	2.01913	1.9278	1.92872	2.09448	2.09036
ENSMUSG00000078249	Hmga1b	protein_coding	high mobility group AT-hook 1B	MGI:96161	-3.04945	-3.04945	-0.426344	-1.34382	0.113505	0.187918	1	Unaltered Non-Rhythmic	0.937158							0.937158	0.0160557	0.0265492	0.0197825	0.000455072	-2.66955	-3.91398	-4.15066	-3.94408	-1.25811	-4.25157	-2.26513	-1.97923	-4.15595	-1.98406	-1.29804	-3.52323	-3.91233	-2.19294	-2.17224	-3.62009	-3.95184	-2.69295	-2.49388	-1.71178	-4.3677	-4.02237	-2.37116	-0.447367	-3.9143
ENSMUSG00000078941	Ak6	protein_coding	adenylate kinase 6	MGI:5510732	5.78777	5.78777	0.0174989	1.0122	0.929103	0.951554	1	Unaltered Non-Rhythmic	0.937156							0.937156	0.0262017	0.0200913	0.015987	0.000564204	5.78691	5.95857	5.811	5.82548	5.77342	5.68751	5.63781	5.83123	5.85463	5.82931	5.74107	5.75707	5.64162	5.7351	5.75893	5.9257	5.83481	5.87683	5.79416	5.76328	5.77136	5.74549	5.73135	5.77364	5.72147
ENSMUSG00000030124	Lag3	protein_coding	lymphocyte-activation gene 3	MGI:106588	-1.2523	-1.2523	0.0218294	1.01525	0.690981	0.773906	1	Unaltered Non-Rhythmic	0.93711							0.93711	0.0207925	0.0191855	0.0224853	0.000426528	-0.89487	-2.88431	-1.76661	-0.808609	-0.48789	-0.981648	-2.06081	-0.662709	-0.96264	-1.17901	-0.785402	-1.44949	-1.42474	-1.90411	-1.60182	-0.139293	-1.70743	-1.62494	-1.02029	-1.79944	-2.47735	-0.784196	-2.24952	-1.07418	-0.929478
ENSMUSG00000033192	Lpcat2	protein_coding	lysophosphatidylcholine acyltransferase 2	MGI:3606214	0.46667	0.235011	-0.229999	-1.17283	0.0161844	0.0365462	1	Unaltered Non-Rhythmic	0.937107							0.937107	0.0233075	0.0200802	0.0190041	0.000501126	0.502541	0.56185	0.379176	-0.0184003	0.625334	0.901741	0.0919931	0.296904	0.756682	0.364337	1.00726	0.62644	0.389247	0.610551	0.202805	0.677483	0.71151	0.236736	0.466459	0.621108	0.121369	0.541737	0.199138	0.246823	0.564967
ENSMUSG00000025888	Casp1	protein_coding	caspase 1	MGI:96544	0.811051	0.811051	-0.108114	-1.07782	0.182939	0.276705	1	Unaltered Non-Rhythmic	0.937083							0.937083	0.0240123	0.0173847	0.0210739	0.000446166	0.977052	0.509606	0.680823	0.624473	1.10213	0.939931	0.483062	0.914475	1.118	0.853429	0.251741	1.06993	0.705529	0.837457	1.07892	0.60124	0.609081	1.16322	0.640889	1.4083	0.570289	1.03177	1.00661	1.06991	1.16624
ENSMUSG00000020811	Wscd1	protein_coding	WSC domain containing 1	MGI:2448493	1.5112	1.5112	-0.0310431	-1.02175	0.988973	0.992671	1	Unaltered Non-Rhythmic	0.937072							0.937072	0.0246956	0.0170302	0.0207522	0.000449414	1.54291	1.20101	1.52752	1.66499	1.51726	1.50929	1.53627	1.83596	1.5381	1.7038	1.37828	1.39024	1.44371	1.6468	1.43903	0.940565	1.43514	1.89595	1.5058	1.64628	1.66911	1.46259	1.3146	1.32775	1.40154
ENSMUSG00000045211	Nudt18	protein_coding	nudix hydrolase 18	MGI:2385853	2.50741	2.87239	0.344291	1.26953	9.17643e-13	1.52923e-11	1	Unaltered Non-Rhythmic	0.937055							0.937055	0.0180162	0.0235383	0.0209368	0.00045345	2.50602	2.58546	2.49335	2.43713	2.32069	2.54474	2.71452	2.58586	2.43894	2.64799	2.40658	2.23327	2.55171	2.65764	2.50508	2.33023	2.3333	2.70018	2.5946	2.63646	2.28047	2.41166	2.5818	2.67843	2.74322
ENSMUSG00000041708	Mpped1	protein_coding	metallophosphoesterase domain containing 1	MGI:106316	2.91982	2.91982	-0.0459235	-1.03234	0.570543	0.673654	1	Unaltered Non-Rhythmic	0.937055							0.937055	0.0188454	0.022566	0.0210792	0.000454889	2.78491	3.17346	2.80737	3.03273	2.75299	3.01718	2.85419	2.83172	2.70799	3.78222	3.1519	2.91852	3.16436	2.64458	2.73897	3.35017	2.93777	2.92182	2.74693	2.82603	2.51818	2.81728	3.36027	3.04545	2.93388
ENSMUSG00000048003	Catsper4	protein_coding	cation channel, sperm associated 4	MGI:3043288	-1.96687	-1.96687	-0.0191882	-1.01339	0.785018	0.846123	1	Unaltered Non-Rhythmic	0.937041							0.937041	0.024607	0.0170431	0.0208609	0.000448155	-1.73769	-1.56166	-0.88819	-2.45413	-2.44269	-2.16882	-2.16418	-3.36497	-1.74042	-2.5321	-2.23533	-1.77186	-1.46295	-2.09847	-1.07203	-1.35671	-2.8496	-1.73724	-1.67536	-1.4734	-2.7657	-1.14012	-1.92391	-2.24753	-1.49527
ENSMUSG00000026778	Prkcq	protein_coding	protein kinase C, theta	MGI:97601	3.28947	3.28947	0.0652459	1.04626	0.17984	0.272962	1	Unaltered Non-Rhythmic	0.937033							0.937033	0.0195274	0.0257264	0.0171752	0.000538149	3.39194	3.2058	3.53495	3.31823	3.24061	3.37945	3.30837	3.4205	3.17314	3.09196	3.60622	3.1987	3.16356	3.32145	3.29465	2.83656	2.89296	3.31342	3.08265	3.29151	3.38886	3.51007	3.22035	3.55015	3.42597
ENSMUSG00000031760	Mt3	protein_coding	metallothionein 3	MGI:97173	-2.41975	-2.41975	-0.140016	-1.10192	0.447632	0.561641	1	Unaltered Non-Rhythmic	0.937003							0.937003	0.0181917	0.0221177	0.0222576	0.000430176	-1.95537	-1.91331	-2.0011	-2.62406	-2.94907	-1.73379	-1.24223	-2.60059	-2.98702	-2.52516	-2.83218	-2.18748	-2.65621	-2.22051	-3.39757	-1.71873	-2.13561	-2.60581	-2.07344	-2.47414	-3.0029	-3.35275	-1.82381	-2.18305	-2.2031
ENSMUSG00000026480	Ncf2	protein_coding	neutrophil cytosolic factor 2	MGI:97284	1.59839	1.59839	-0.122069	-1.08829	0.178817	0.271733	1	Unaltered Non-Rhythmic	0.936988							0.936988	0.0166314	0.0233399	0.0226265	0.000414631	1.65626	0.891226	1.56883	2.02286	1.75538	1.74646	1.54499	1.6087	2.02014	1.55974	1.94358	1.74162	1.94816	1.28244	1.57696	1.43601	1.63581	2.03182	1.1603	1.51408	1.62277	1.93139	1.81256	1.39008	2.08977
ENSMUSG00000019942	Cdk1	protein_coding	cyclin-dependent kinase 1	MGI:88351	0.998073	0.998073	-0.211785	-1.15812	0.0666566	0.120972	1	Unaltered Non-Rhythmic	0.936948							0.936948	0.0183181	0.0248835	0.0193622	0.000487713	0.740732	1.3025	1.47082	1.04306	1.02021	0.707771	0.458051	1.25161	1.22105	1.5896	1.16781	0.906332	0.882204	0.960266	1.31568	0.548088	1.60865	0.835778	1.33553	1.22812	0.847711	1.13137	1.64792	0.744437	1.45014
ENSMUSG00000094475	Gm11007	protein_coding	predicted gene 11007	MGI:3779223	1.14341	1.14341	0.616551	1.53321	0.12968	0.20944	1	Unaltered Non-Rhythmic	0.936901							0.936901	0.0174834	0.027541	0.0175594	0.000515053	1.53274	2.03951	0.936319	2.46929	1.80616	2.23097	1.28536	0.569443	1.59881	0.962858	1.89131	-2.39612	1.55003	-3.40634	0.279125	1.96186	2.21828	2.55972	1.45388	2.3514	1.9613	1.78088	-3.63472	2.07482	1.5383
ENSMUSG00000015335	Zdhhc12	protein_coding	zinc finger, DHHC domain containing 12	MGI:1913470	2.06221	2.06221	-0.00785225	-1.00546	0.445731	0.559715	1	Unaltered Non-Rhythmic	0.936871							0.936871	0.0242021	0.0186887	0.0197543	0.000484067	1.94647	2.06354	2.38014	1.92524	1.88063	2.0776	2.12257	1.90411	2.34718	2.02119	2.03594	1.94704	2.07034	2.09367	2.13249	2.09476	2.16345	2.04623	1.78531	2.07601	1.88303	1.95812	1.91029	2.10713	2.16543
ENSMUSG00000068079	Tcf15	protein_coding	transcription factor 15	MGI:104664	-2.19329	-2.19329	0.0440019	1.03097	0.783156	0.84489	1	Unaltered Non-Rhythmic	0.936859							0.936859	0.0233308	0.0169421	0.0224456	0.000422379	-2.77417	-1.66006	-2.33914	-2.07418	-2.78381	-2.76851	-2.81011	-2.06906	-1.76962	-2.09528	-1.29734	-1.39621	-2.845	-2.85803	-1.30124	-1.71626	-2.04946	-2.76652	-2.02843	-1.57072	-2.75838	-3.40456	-1.74002	-3.38578	-2.45236
ENSMUSG00000062257	Opcml	protein_coding	opioid binding protein/cell adhesion molecule-like	MGI:97397	-1.68538	-1.28884	0.423759	1.34142	0.0145886	0.0333514	1	Unaltered Non-Rhythmic	0.936857							0.936857	0.0260816	0.0163764	0.0202287	0.000456284	-1.19706	-0.817779	-1.27449	-1.68127	-2.17215	-1.77486	-2.55885	-2.77448	-1.65695	-0.721913	-1.66927	-1.50404	-2.17064	-2.10428	-1.20203	-0.948055	-2.46007	-0.748161	-1.66138	-1.06782	-1.81301	-1.36655	-0.783202	-2.7147	-0.946431
ENSMUSG00000028597	Gpx7	protein_coding	glutathione peroxidase 7	MGI:1914555	0.181769	0.181769	0.042718	1.03005	0.520895	0.628065	1	Unaltered Non-Rhythmic	0.936846							0.936846	0.0172768	0.0275432	0.0178248	0.00050892	-0.582241	0.260455	-0.544196	0.171527	0.170515	0.603382	0.149134	0.0836246	0.368713	-0.058203	-0.0803246	0.364908	-0.292937	0.755068	0.0981022	0.197972	0.315665	0.375784	-0.317919	-0.397285	0.591294	-0.140074	0.75969	0.225552	-0.328473
ENSMUSG00000005986	Ankrd13d	protein_coding	ankyrin repeat domain 13 family, member D	MGI:1915673	-0.477485	-0.477485	0.126781	1.09185	0.0710075	0.127522	1	Unaltered Non-Rhythmic	0.936822							0.936822	0.0246955	0.0166274	0.0214167	0.000438737	-0.979113	-0.327977	-0.81699	-0.0734928	-0.731558	-0.351392	-0.680152	0.165685	-0.379982	-0.744436	-0.52777	-0.550741	-0.303429	-0.177471	-1.2699	-0.59158	-0.958604	-0.805762	-0.396999	-0.479165	-0.60308	-0.402619	-0.839301	-0.579646	-0.617296
ENSMUSG00000001062	Vps9d1	protein_coding	VPS9 domain containing 1	MGI:1914143	3.83201	3.75016	-0.108944	-1.07844	0.00248746	0.00722763	1	Unaltered Non-Rhythmic	0.93679							0.93679	0.0221046	0.0185444	0.0221229	0.000438457	3.69854	3.78048	3.90018	4.00185	3.7736	3.76874	3.74733	3.72822	3.81305	3.86159	3.90086	3.67539	3.93106	3.89727	3.88315	3.90717	3.79664	3.64991	3.89214	3.83678	3.77236	3.91141	3.83818	3.88203	3.86375
ENSMUSG00000034345	Gtf2h5	protein_coding	general transcription factor IIH, polypeptide 5	MGI:107227	5.05361	5.05361	-0.00113209	-1.00079	0.734378	0.80799	1	Unaltered Non-Rhythmic	0.936716							0.936716	0.018081	0.0279075	0.0167553	0.000540238	5.1031	5.11665	5.16281	4.99466	5.0881	5.07553	5.11518	5.04867	5.1887	4.96873	4.97162	4.92514	5.07076	4.89576	5.14756	5.0454	5.19223	5.05384	5.02609	5.10057	4.95852	4.9542	5.05842	5.19662	5.11637
ENSMUSG00000038369	Ncoa6	protein_coding	nuclear receptor coactivator 6	MGI:1929915	5.70067	5.70067	0.0247492	1.0173	0.407994	0.522054	1	Unaltered Non-Rhythmic	0.936711							0.936711	0.0198528	0.025616	0.0172755	0.000545094	5.63108	5.53277	5.72335	5.88865	5.79476	5.46681	5.78451	5.6086	5.67231	5.75322	5.62481	5.76962	5.60811	5.80958	5.70583	5.53261	5.68299	5.76599	5.81241	5.72637	5.82811	5.63814	5.71696	5.6394	5.76281
ENSMUSG00000039801	Cplane1	protein_coding	ciliogenesis and planar polarity effector 1	MGI:1920942	4.08345	4.08345	0.0725897	1.0516	0.197842	0.294501	1	Unaltered Non-Rhythmic	0.936694							0.936694	0.0173564	0.0269392	0.0185099	0.000500143	3.88698	3.81575	4.22813	4.27179	3.83607	4.0463	4.1338	4.11274	3.8498	4.11545	4.1358	4.14486	3.9103	3.89396	4.17662	4.15416	3.85673	4.1819	3.94134	4.30214	4.33287	3.72165	4.19778	4.02754	3.91714
ENSMUSG00000042590	Ipo11	protein_coding	importin 11	MGI:2442377	5.11944	5.1686	0.0608754	1.0431	0.0249583	0.0529369	1	Unaltered Non-Rhythmic	0.936689							0.936689	0.0263683	0.0177732	0.0186686	0.000501472	5.09789	5.15589	5.17763	5.23673	5.0697	5.05809	5.15426	5.21481	5.07927	5.08907	5.02233	5.0782	5.09104	5.0182	5.22665	5.3045	5.2047	5.18485	5.12185	5.22771	5.01736	5.05003	5.06874	5.19129	5.01895
ENSMUSG00000044595	Dnd1	protein_coding	DND microRNA-mediated repression inhibitor 1	MGI:2447763	-1.91718	-1.91718	0.0504458	1.03558	0.656125	0.746644	1	Unaltered Non-Rhythmic	0.936686							0.936686	0.0159385	0.0265614	0.0203624	0.000452131	-1.1405	-1.35481	-1.89894	-2.22688	-1.60872	-1.53411	-1.9203	-1.52313	-2.84538	-1.95269	-1.22788	-1.88338	-1.84774	-2.29879	-3.25383	-1.16566	-0.98489	-3.22987	-2.08341	-2.37962	-1.37884	-0.96142	-1.90704	-1.33278	-2.07088
ENSMUSG00000036411	9530077C05Rik	protein_coding	RIKEN cDNA 9530077C05 gene	MGI:1915533	0.924438	1.3885	0.470063	1.38517	1.7881e-07	1.25504e-06	1	Unaltered Non-Rhythmic	0.936677							0.936677	0.0254861	0.0159521	0.0214506	0.000434195	0.945736	0.587213	0.398494	0.522796	0.785518	1.34115	0.533143	0.833214	1.06355	1.00376	0.963493	0.790433	0.73088	0.736385	1.27087	1.02473	0.205142	1.03048	1.4618	1.21096	0.667538	1.0933	0.716654	0.930903	0.799743
ENSMUSG00000040264	Gbp2b	protein_coding	guanylate binding protein 2b	MGI:95666	-1.90939	-1.90939	-0.0777102	-1.05534	0.624462	0.719742	1	Unaltered Non-Rhythmic	0.936673							0.936673	0.0251464	0.016806	0.020923	0.000451715	-1.61345	-2.48766	-1.22613	-0.954402	-1.78483	-2.40496	-1.40401	-2.0775	-1.83176	-1.01456	-1.3682	-2.13079	-1.28003	-1.65143	-3.43902	-2.823	-1.38405	-2.07763	-1.41666	-0.494156	-2.05578	-3.44656	-1.79662	-2.83294	-0.905585
ENSMUSG00000003309	Ap1m2	protein_coding	adaptor protein complex AP-1, mu 2 subunit	MGI:1336974	3.81992	4.03954	0.202868	1.15098	1.46518e-08	1.23112e-07	1	Unaltered Non-Rhythmic	0.93666							0.93666	0.0178843	0.0239941	0.0210029	0.000459039	3.79484	3.94338	3.94183	3.85206	3.78497	3.82357	3.78579	4.12456	3.89709	3.57973	3.79778	3.64848	3.85883	3.68233	3.6769	3.84197	4.02089	3.71891	3.79603	4.00816	3.8017	3.82491	3.92611	4.05633	3.81281
ENSMUSG00000003779	Kif20a	protein_coding	kinesin family member 20A	MGI:1201682	1.1515	1.1515	-0.169429	-1.12461	0.136675	0.218705	1	Unaltered Non-Rhythmic	0.936656							0.936656	0.0170093	0.0240312	0.0218664	0.000436939	1.2241	1.53223	0.926772	0.828991	1.48604	0.969991	0.046075	1.65181	1.73014	1.40139	1.35669	1.04413	1.02306	1.48874	1.78345	0.949678	1.13011	1.2652	2.15937	1.06205	0.75265	1.35516	0.895392	0.78969	1.37521
ENSMUSG00000024218	Taf11	protein_coding	TATA-box binding protein associated factor 11	MGI:1916026	4.08328	4.08328	-0.00784467	-1.00545	0.806234	0.862128	1	Unaltered Non-Rhythmic	0.936629							0.936629	0.0158499	0.0277811	0.0192694	0.000470257	3.91991	4.03977	4.18194	3.77891	3.98136	4.08462	4.12663	4.03146	4.12337	4.23849	4.04624	4.10778	4.22165	4.06801	4.11528	4.22234	4.15797	3.95183	3.93903	4.08625	3.99528	3.95269	4.0435	3.83959	4.23831
ENSMUSG00000018199	Ro60	protein_coding	Ro60, Y RNA binding protein	MGI:106652	5.43577	5.57728	0.165366	1.12145	9.39353e-05	0.000388776	1	Unaltered Non-Rhythmic	0.936615							0.936615	0.0278539	0.0178576	0.0171408	0.000532461	5.29908	5.52094	5.34598	5.52519	5.14089	5.40652	5.4978	5.39086	5.37031	5.56723	5.33945	5.46856	5.31033	5.3547	5.49503	5.63118	5.27844	5.66734	5.34139	5.68977	5.53886	5.39967	5.4194	5.39004	5.28742
ENSMUSG00000017286	Glod4	protein_coding	glyoxalase domain containing 4	MGI:1914451	6.11462	6.23875	0.133924	1.09727	8.63451e-08	6.4041e-07	1	Unaltered Non-Rhythmic	0.936614							0.936614	0.0169844	0.0237785	0.0221912	0.000431711	6.07445	6.27748	6.05585	6.06279	6.24015	6.19086	6.04658	6.09509	6.08616	6.03518	6.09369	6.05197	6.15957	6.15019	6.18689	6.21884	6.04221	6.09873	6.15966	6.14075	6.07019	6.1726	5.99754	6.11817	6.11158
ENSMUSG00000032291	Crabp1	protein_coding	cellular retinoic acid binding protein I	MGI:88490	-3.47228	-2.57177	0.875396	1.83451	6.78255e-10	7.05026e-09	1	Unaltered Non-Rhythmic	0.936606							0.936606	0.0191578	0.0270641	0.0166164	0.000555692	-3.226	-3.12294	-3.64241	-3.75429	-3.14279	-3.8693	-3.08494	-3.91137	-3.14396	-3.23059	-3.66463	-3.62175	-3.17979	-3.79718	-3.73516	-3.09108	-3.16202	-3.7163	-3.40235	-3.06113	-4.11031	-3.73542	-3.68645	-3.63825	-3.76159
ENSMUSG00000045128	Rpl18a	protein_coding	ribosomal protein L18A	MGI:1924058	6.64319	6.76554	0.0985151	1.07067	4.50476e-05	0.000198056	1	Unaltered Non-Rhythmic	0.9366							0.9366	0.0170663	0.022635	0.0232853	0.000412904	6.63566	6.64115	6.56362	6.56244	6.54772	6.70861	6.56223	6.63272	6.70143	6.77735	6.65455	6.65224	6.49988	6.63847	6.70116	6.73868	6.4817	6.66843	6.56155	6.6608	6.57355	6.64882	6.64189	6.70674	6.67804
ENSMUSG00000027750	Postn	protein_coding	periostin, osteoblast specific factor	MGI:1926321	2.57923	2.57923	-0.00513515	-1.00357	0.757885	0.824956	1	Unaltered Non-Rhythmic	0.936573							0.936573	0.0201315	0.0188436	0.024046	0.000405691	2.68977	2.284	2.92503	2.47858	2.9553	2.04568	2.72378	2.55897	2.98038	2.42219	2.88632	2.60335	2.69043	2.60833	2.30396	2.43795	2.78633	2.3816	2.85246	2.54587	2.90546	2.70539	2.64946	1.99138	2.65421
ENSMUSG00000009076	Zmat5	protein_coding	zinc finger, matrin type 5	MGI:1914428	2.59498	2.59498	0.0254659	1.01781	0.20059	0.297722	1	Unaltered Non-Rhythmic	0.936549							0.936549	0.0280575	0.0179325	0.0169226	0.000538705	2.76999	2.66681	2.62563	2.7985	2.53519	2.48173	2.58105	2.6751	2.62366	2.66329	2.47472	2.51498	2.40492	2.55504	2.38247	2.84667	2.58945	2.61603	2.66016	2.67463	2.16944	2.54592	2.3147	2.82207	2.43242
ENSMUSG00000027792	Bche	protein_coding	butyrylcholinesterase	MGI:894278	0.379305	0.379305	0.0401497	1.02822	0.778844	0.841246	1	Unaltered Non-Rhythmic	0.936544							0.936544	0.025832	0.0198813	0.0171918	0.00055063	0.238425	0.745055	-0.616793	0.167263	0.567535	-0.263137	0.654205	0.44597	1.4199	0.517768	0.378737	-0.42146	1.25263	0.795097	0.391392	0.210183	0.105232	0.283099	0.602296	0.555767	0.561693	-0.289327	-0.778319	0.948492	0.30703
ENSMUSG00000002870	Mcm2	protein_coding	minichromosome maintenance complex component 2	MGI:105380	2.83802	3.1648	0.308877	1.23874	1.12193e-12	1.84787e-11	1	Unaltered Non-Rhythmic	0.936495							0.936495	0.0193183	0.0195672	0.0242154	0.000404292	2.7641	2.98429	2.76495	2.76539	2.83783	2.80613	2.61578	2.78822	3.0851	2.87324	2.92047	2.99181	3.05526	2.95211	2.55501	2.63208	2.8449	2.78392	3.15015	2.51158	2.77424	2.84196	2.81849	2.85744	2.6972
ENSMUSG00000040490	Lrfn2	protein_coding	leucine rich repeat and fibronectin type III domain containing 2	MGI:1917780	-2.47831	-2.47831	-0.00306907	-1.00213	0.790537	0.850513	1	Unaltered Non-Rhythmic	0.936475							0.936475	0.0165087	0.0249106	0.0216665	0.000439526	-2.92126	-1.76547	-2.23727	-2.27932	-1.93035	-2.26914	-2.90522	-2.51978	-3.44673	-2.28778	-2.27461	-2.03717	-2.08287	-2.7675	-3.39326	-1.98885	-3.65373	-2.78729	-2.39434	-1.87809	-1.9525	-1.47794	-2.36564	-2.67108	-3.09247
ENSMUSG00000058207	Serpina3k	protein_coding	serine (or cysteine) peptidase inhibitor, clade A, member 3K	MGI:98377	-2.65804	-2.65804	0.0580816	1.04108	0.833865	0.883279	1	Unaltered Non-Rhythmic	0.936448							0.936448	0.0260585	0.0160248	0.0210227	0.000446124	-2.91185	-3.17449	-1.37791	-3.13965	-1.42623	-2.89682	-1.09602	-3.06664	-2.99115	-2.44053	-3.02652	-2.13762	-3.16089	-3.18466	-2.94987	-2.97663	-3.1302	-2.9901	-3.22704	-3.19026	-2.76501	-3.08759	0.27334	-3.04289	-3.15942
ENSMUSG00000009863	Sdhb	protein_coding	succinate dehydrogenase complex, subunit B, iron sulfur (Ip)	MGI:1914930	7.6756	7.6756	0.00257736	1.00179	0.620517	0.716298	1	Unaltered Non-Rhythmic	0.936422							0.936422	0.0165704	0.0250964	0.0214665	0.000444516	7.57964	7.79693	7.60766	7.64751	7.63156	7.76485	7.64924	7.66124	7.67764	7.70907	7.72644	7.53368	7.6262	7.61329	7.68188	7.87141	7.56652	7.66258	7.59683	7.69355	7.53965	7.69624	7.74512	7.82833	7.58922
ENSMUSG00000049625	Tifab	protein_coding	TRAF-interacting protein with forkhead-associated domain, family member B	MGI:2385852	1.42044	1.22899	-0.203612	-1.15158	0.0258853	0.0545402	1	Unaltered Non-Rhythmic	0.936404							0.936404	0.0206967	0.0214066	0.0210179	0.000474559	1.35159	1.37758	1.37788	1.20313	1.33069	1.69368	1.17515	1.50606	0.977706	1.57046	1.58897	1.66745	1.5496	1.27651	1.6961	1.41328	0.646492	1.36983	1.08677	1.47869	1.25962	1.25745	1.50835	1.54723	1.55357
ENSMUSG00000054716	Zfp771	protein_coding	zinc finger protein 771	MGI:2442050	-0.738465	-0.738465	-0.0346457	-1.02431	0.831187	0.881296	1	Unaltered Non-Rhythmic	0.936369							0.936369	0.0229906	0.0184538	0.0217327	0.000454085	-0.516489	-0.979743	-0.856845	-1.1361	-0.307329	-0.987566	-0.104519	-0.701242	-0.966296	-0.573614	-0.865194	-0.626529	-1.1826	-0.589193	-0.297884	-0.21446	-0.425475	-0.880243	-1.19402	-0.9864	-0.145881	-2.19332	-0.975392	-0.640236	-0.917925
ENSMUSG00000019122	Ccl9	protein_coding	chemokine (C-C motif) ligand 9	MGI:104533	0.851512	0.606072	-0.22538	-1.16908	0.0177417	0.0395261	1	Unaltered Non-Rhythmic	0.936367							0.936367	0.0167372	0.0285522	0.0178327	0.000511087	0.671817	0.95851	1.49777	1.02977	1.07309	1.12344	0.70005	0.795987	0.314617	0.819293	1.06725	1.25546	0.750005	1.30366	0.413773	1.1984	0.262304	0.664214	0.803332	0.90894	1.11217	0.539631	0.644811	0.808063	1.65431
ENSMUSG00000029674	Limk1	protein_coding	LIM-domain containing, protein kinase	MGI:104572	1.73243	1.48044	-0.287809	-1.22079	1.23686e-06	7.4013e-06	1	Unaltered Non-Rhythmic	0.936364							0.936364	0.0224842	0.0248826	0.0156687	0.000600939	1.60173	1.741	1.65155	1.63461	1.67643	1.70238	1.8405	1.86861	2.00911	1.49278	1.50979	1.61625	1.74425	1.99208	1.94603	1.6287	1.47594	2.05544	1.76398	1.75685	1.64295	1.82187	1.74722	1.53511	1.96001
ENSMUSG00000052407	Ccdc171	protein_coding	coiled-coil domain containing 171	MGI:1922152	1.56241	1.74174	0.177637	1.13103	0.00225663	0.00663757	1	Unaltered Non-Rhythmic	0.936358							0.936358	0.0209399	0.0248651	0.0172781	0.000558637	1.54	1.63322	1.70043	1.78772	1.51139	1.45446	1.56704	1.71488	1.62946	1.53446	1.83531	1.38555	1.45467	1.36013	1.57277	1.70441	1.47245	1.83758	1.3522	1.85637	1.56225	1.21016	1.44683	1.49806	1.48297
ENSMUSG00000025646	Atrip	protein_coding	ATR interacting protein	MGI:1925349	3.1316	3.1316	-0.066648	-1.04728	0.0633074	0.116022	1	Unaltered Non-Rhythmic	0.93635							0.93635	0.0284128	0.0173015	0.01741	0.000526097	3.06773	3.07283	2.96186	3.26238	3.11127	3.07842	3.09838	3.34991	3.01834	3.14413	3.21656	3.05325	3.07184	3.1614	3.38909	3.36017	3.16206	3.11367	3.05221	3.11135	3.26689	3.21706	3.111	3.15378	3.13698
ENSMUSG00000049649	Gpr3	protein_coding	G-protein coupled receptor 3	MGI:101908	-2.23261	-2.23261	0.224145	1.16808	0.125263	0.203574	1	Unaltered Non-Rhythmic	0.936339							0.936339	0.0241514	0.0192954	0.0197146	0.000499252	-2.02693	-3.43742	-2.60069	-2.47652	-2.06753	-2.08292	-1.78665	-1.81754	-1.49602	-1.65801	-2.63161	-3.31718	-1.94983	-2.03309	-3.27935	-1.88699	-2.47501	-2.6828	-3.08114	-3.42663	-3.04848	-2.80707	-1.67322	-1.56844	-1.24711
ENSMUSG00000020676	Ccl11	protein_coding	chemokine (C-C motif) ligand 11	MGI:103576	-1.5908	-1.5908	0.181191	1.13382	0.216178	0.315895	1	Unaltered Non-Rhythmic	0.936328							0.936328	0.0254483	0.0168127	0.0209539	0.00045751	-0.699633	-1.56872	-1.67228	-3.38838	-1.44138	-1.63147	-1.25309	-2.51572	-1.3288	-1.14577	-1.20278	-2.18365	-1.26688	-1.72643	-1.7211	-1.01677	-2.36562	-2.08467	-1.902	-0.948623	-1.84486	-0.765518	-0.932679	-2.01259	-1.87728
ENSMUSG00000037361	Sf3b6	protein_coding	splicing factor 3B, subunit 6	MGI:1913305	5.52562	5.52562	0.0479553	1.0338	0.225804	0.327088	1	Unaltered Non-Rhythmic	0.936307							0.936307	0.022947	0.0168915	0.0234401	0.000414403	5.3462	5.65749	5.5383	5.33215	5.42924	5.53617	5.57724	5.52132	5.52792	5.52116	5.57431	5.49269	5.41289	5.43143	5.53035	5.72537	5.55806	5.49209	5.53475	5.52931	5.57797	5.46974	5.33163	5.51001	5.50326
ENSMUSG00000034656	Cacna1a	protein_coding	calcium channel, voltage-dependent, P/Q type, alpha 1A subunit	MGI:109482	0.542438	0.542438	0.0768987	1.05475	0.184381	0.278391	1	Unaltered Non-Rhythmic	0.936288							0.936288	0.0253185	0.0176621	0.0202528	0.000478572	0.752987	0.00821251	0.350759	0.666083	0.103482	0.763156	0.662184	0.356292	0.388841	0.890276	0.16676	0.801127	0.924954	0.441934	0.562317	-0.158022	0.438206	-0.450236	0.435643	0.360076	0.354219	0.757528	0.868561	0.680605	0.627852
ENSMUSG00000063354	Slc39a4	protein_coding	solute carrier family 39 (zinc transporter), member 4	MGI:1919277	-1.88032	-1.88032	0.164896	1.12109	0.14177	0.22521	1	Unaltered Non-Rhythmic	0.936214							0.936214	0.0210964	0.0193409	0.0229117	0.000436771	-1.32741	-2.56556	-2.1479	-1.04649	-2.22538	-2.29777	-1.65533	-1.37378	-2.07586	-1.18248	-1.60206	-3.32122	-1.55177	-2.27408	-1.70252	-2.26735	-2.66375	-1.71714	-1.77932	-1.87622	-1.93433	-1.48369	-2.32913	-1.5498	-1.17138
ENSMUSG00000071656	Lrrn4cl	protein_coding	LRRN4 C-terminal like	MGI:1916102	-1.19261	-1.19261	-0.00638942	-1.00444	0.991693	0.994293	1	Unaltered Non-Rhythmic	0.936083							0.936083	0.01915	0.0199206	0.0244384	0.000408212	-0.974089	-0.991895	-0.837729	-0.40287	-0.724975	-1.00385	-2.3505	-2.5131	-1.4652	-0.712143	-0.994861	-0.975528	-0.886518	-1.07738	-0.726661	-0.467214	-1.06376	-1.2176	-1.50465	-0.881279	-0.567594	-1.31815	-1.92533	-1.57616	-2.17148
ENSMUSG00000002147	Stat6	protein_coding	signal transducer and activator of transcription 6	MGI:103034	6.23393	6.07961	-0.162261	-1.11904	3.00465e-08	2.40325e-07	1	Unaltered Non-Rhythmic	0.936046							0.936046	0.0276631	0.015934	0.0198854	0.000471091	6.07403	6.25783	6.43887	6.29092	6.24336	6.18396	6.24663	6.14827	6.2252	6.21786	6.2896	6.33187	6.2306	6.13483	6.16855	6.05829	6.24108	6.18374	6.26722	6.21434	6.32878	6.27944	6.32909	6.23895	6.30912
ENSMUSG00000055799	Tcf7l1	protein_coding	transcription factor 7 like 1 (T cell specific, HMG box)	MGI:1202876	1.88088	1.88088	0.0444849	1.03131	0.0952863	0.162975	1	Unaltered Non-Rhythmic	0.935941							0.935941	0.0173836	0.0222801	0.0239811	0.000414355	2.03379	1.91514	1.97424	1.92733	1.5438	1.61303	1.78583	1.62562	1.67489	1.99843	2.15771	1.86766	1.97908	2.20329	1.5951	1.78133	1.44702	2.05444	1.842	1.2691	1.6818	2.0368	2.05986	1.86425	1.82107
ENSMUSG00000040387	Klhl32	protein_coding	kelch-like 32	MGI:3612790	2.14699	1.64417	-0.502412	-1.41658	3.44866e-10	3.75572e-09	1	Unaltered Non-Rhythmic	0.935903							0.935903	0.0216509	0.0222886	0.01964	0.000517658	2.22603	2.0681	2.23779	1.50561	1.99782	2.11876	2.13692	2.10696	2.31344	2.05952	2.32887	2.59947	2.17446	2.26759	1.7074	2.32949	2.14553	2.18912	2.13226	1.92594	2.4326	1.89333	2.51523	2.0427	1.93014
ENSMUSG00000078572	Ndufaf8	protein_coding	NADH:ubiquinone oxidoreductase complex assembly factor 8	MGI:1913676	1.22556	1.22556	-0.000418483	-1.00029	0.670017	0.757103	1	Unaltered Non-Rhythmic	0.9359							0.9359	0.0236973	0.0175727	0.0223846	0.000445694	1.1946	1.41983	0.816956	0.99075	1.28117	1.40893	1.08301	1.50099	0.983089	0.962546	1.39754	1.15368	0.696948	1.03358	1.48829	1.69708	0.979423	1.0642	1.14897	1.20454	1.20392	1.11766	0.921431	1.51247	1.23899
ENSMUSG00000020143	Dock2	protein_coding	dedicator of cyto-kinesis 2	MGI:2149010	1.48942	1.25175	-0.235903	-1.17764	0.00226354	0.00665406	1	Unaltered Non-Rhythmic	0.935887							0.935887	0.0211169	0.0186907	0.0238832	0.000422505	1.49891	1.44081	1.96513	1.05572	1.24114	1.37925	1.44688	1.72127	1.17765	1.6696	1.398	1.84166	1.48928	1.41636	1.17562	1.60082	1.34712	1.42918	1.36529	1.51073	1.4725	1.50076	1.40206	1.10501	1.83245
ENSMUSG00000070368	Prok1	protein_coding	prokineticin 1	MGI:2180370	4.48306	4.17794	-0.294122	-1.22614	0.00069113	0.00233495	1	Unaltered Non-Rhythmic	0.935879							0.935879	0.020014	0.0253088	0.018255	0.000543444	4.62189	4.44418	4.28261	4.54391	4.89157	4.3818	4.38222	4.51405	4.41294	4.43898	4.25804	4.11653	4.28851	4.45928	4.76905	4.62485	4.6076	5.04846	5.31606	4.37867	4.56492	4.04743	4.40845	3.95926	4.63005
ENSMUSG00000073412	Lst1	protein_coding	leukocyte specific transcript 1	MGI:1096324	-0.789105	-0.789105	-0.222905	-1.16708	0.195681	0.291767	1	Unaltered Non-Rhythmic	0.935871							0.935871	0.0275454	0.0182469	0.0177982	0.000538679	-0.836143	-0.881931	-2.13753	-0.584035	-0.430359	-0.306793	-0.734186	-0.396895	-1.26614	-0.595768	0.0929416	-1.16304	-1.45824	-0.582561	-0.249843	0.104147	0.0225247	-0.773701	-1.69739	-0.288275	-0.75336	-0.414467	-1.05499	-0.535094	-0.493628
ENSMUSG00000042759	Apobr	protein_coding	apolipoprotein B receptor	MGI:2176230	0.426385	0.165659	-0.276998	-1.21167	0.00349027	0.00967124	1	Unaltered Non-Rhythmic	0.935855							0.935855	0.0285205	0.0167733	0.0183397	0.00051193	0.515565	0.608053	0.671703	0.249201	0.328013	0.662633	0.14996	0.350077	0.149594	0.385803	0.436542	0.533549	0.0769461	0.704549	0.0926249	0.359042	0.041493	-0.0599774	0.975229	0.816172	0.689062	-0.268349	-0.11623	0.559502	0.818859
ENSMUSG00000052837	Junb	protein_coding	jun B proto-oncogene	MGI:96647	0.852597	0.852597	-0.248533	-1.188	0.465161	0.577105	1	Unaltered Non-Rhythmic	0.935848							0.935848	0.0169501	0.0271329	0.0195767	0.000492193	0.660723	1.19929	1.26922	0.723843	0.291739	1.73365	1.11386	0.974938	0.191514	1.38129	1.379	0.81815	0.264818	0.245248	1.50528	1.65632	0.717187	0.999822	0.817752	0.478271	0.766692	0.761881	0.311277	1.23112	0.879506
ENSMUSG00000020009	Ifngr1	protein_coding	interferon gamma receptor 1	MGI:107655	5.01883	5.11981	0.104133	1.07485	0.00320275	0.00899343	1	Unaltered Non-Rhythmic	0.935841							0.935841	0.0200318	0.0235414	0.0200798	0.00050566	4.95792	4.95726	4.93819	4.88637	5.01543	5.27465	4.88396	5.05851	5.0694	4.98599	4.83762	5.11905	5.19569	5.06532	4.87104	5.04692	4.96016	5.17764	5.18171	4.86813	4.80281	5.08807	4.86661	5.06973	5.18598
ENSMUSG00000099913	Gm28551	protein_coding	predicted gene 28551	MGI:5579257	-2.89124	-2.89124	0.146008	1.1065	0.665565	0.753724	1	Unaltered Non-Rhythmic	0.935837							0.935837	0.0164919	0.0240202	0.0232275	0.000423642	-3.30416	-1.50577	-1.16659	-3.2489	-3.2725	-3.19228	-3.37627	-2.96185	-3.39897	-3.25676	-3.53825	-1.67577	-3.21623	-3.11789	-3.44494	-3.47416	-3.21412	-1.44862	-0.733964	-3.39395	-2.7679	-3.3327	-3.45525	-3.58312	-3.21678
ENSMUSG00000038569	Rad9b	protein_coding	RAD9 checkpoint clamp component B	MGI:2385231	2.14554	2.60312	0.467365	1.38258	8.15371e-11	9.86244e-10	1	Unaltered Non-Rhythmic	0.935831							0.935831	0.019382	0.0254486	0.0188095	0.000528962	2.3271	2.09711	1.62871	1.95663	2.06216	2.17161	2.38156	2.47024	2.50945	2.20844	1.88183	1.8345	2.44607	2.11326	2.16657	2.11036	2.2191	2.09725	1.63755	2.3458	2.15439	1.96615	2.54459	2.35533	2.47708
ENSMUSG00000042348	Arl15	protein_coding	ADP-ribosylation factor-like 15	MGI:2442308	4.81523	4.89081	0.0843571	1.06022	0.0416469	0.0814155	1	Unaltered Non-Rhythmic	0.935824							0.935824	0.024436	0.0174667	0.0218161	0.000456867	4.70302	4.69339	4.77524	4.80171	4.70842	5.07247	4.76431	4.73221	4.81361	4.93221	4.88069	4.84987	4.83043	4.93306	4.88111	4.79504	4.49867	4.43923	4.82529	4.79142	4.67777	4.79681	4.88665	4.74419	5.08676
ENSMUSG00000041057	Wdr43	protein_coding	WD repeat domain 43	MGI:1919765	5.03437	5.03437	0.0475143	1.03348	0.17347	0.265245	1	Unaltered Non-Rhythmic	0.935814							0.935814	0.0181502	0.0286186	0.0168603	0.000556787	4.94202	5.01429	4.94145	5.04204	5.00273	5.01555	4.75155	5.08259	5.12796	4.99205	4.95624	5.0431	4.95536	4.93555	5.15283	5.05122	5.15765	5.01198	5.21355	5.02494	4.98461	4.88033	4.75189	5.03479	5.01508
ENSMUSG00000021880	Rnase6	protein_coding	ribonuclease, RNase A family, 6	MGI:1925666	0.37065	0.37065	-0.17051	-1.12546	0.101475	0.171301	1	Unaltered Non-Rhythmic	0.935795							0.935795	0.0163251	0.0254763	0.0219588	0.000444774	0.605373	0.686899	0.608622	0.259585	-0.0306993	0.520031	0.192964	0.541248	0.554572	0.936315	0.314917	1.27081	0.714507	0.694973	-0.64249	0.792975	-0.282108	0.754388	-0.0534236	0.479919	0.515853	0.392506	0.717875	0.0648487	0.977872
ENSMUSG00000034413	Neurl1b	protein_coding	neuralized E3 ubiquitin protein ligase 1B	MGI:3643092	4.04606	4.04606	0.00629471	1.00437	0.634964	0.729617	1	Unaltered Non-Rhythmic	0.935758							0.935758	0.0181874	0.0285567	0.0169406	0.000556775	3.89896	3.99352	3.81689	4.31856	4.05922	3.86103	4.01101	4.35879	3.8998	4.06478	4.05696	4.3001	3.95891	4.00558	4.06904	3.87175	4.01185	4.07561	3.94277	4.08373	4.30501	4.11685	4.22426	4.06466	3.86719
ENSMUSG00000070425	Xntrpc	protein_coding	Xndc1-transient receptor potential cation channel, subfamily C, member 2 readthrough	MGI:5546370	-0.296773	-0.296773	-0.149789	-1.10941	0.649598	0.741919	1	Unaltered Non-Rhythmic	0.935721							0.935721	0.0180442	0.0287847	0.0168937	0.000556753	-1.82986	-0.33721	0.172678	0.494019	-0.603286	-1.18091	0.541727	-0.222501	0.0801864	-0.223207	-0.273122	0.783449	-0.745761	-0.360343	-0.354527	-0.839318	0.58131	0.0288175	-0.134885	0.0819135	0.026925	-1.0787	-0.290467	-1.36192	0.314681
ENSMUSG00000026039	Sgo2a	protein_coding	shugoshin 2A	MGI:1098767	-0.00645581	-0.00645581	-0.086708	-1.06194	0.476249	0.587147	1	Unaltered Non-Rhythmic	0.935641							0.935641	0.01681	0.027375	0.0196816	0.000492526	-0.584346	0.160026	0.422811	-0.544268	0.75548	-0.898638	-0.925169	0.53782	1.05465	0.180275	-0.0866783	-0.295177	0.0477911	0.0680748	-0.396192	0.67023	-0.0899633	0.558571	0.56059	-0.222742	-0.272571	0.367996	-0.0528563	-0.582913	-0.23543
ENSMUSG00000037544	Dlgap5	protein_coding	DLG associated protein 5	MGI:2183453	-0.302179	-0.302179	-0.0112034	-1.0078	0.818689	0.871912	1	Unaltered Non-Rhythmic	0.935588							0.935588	0.0171969	0.0228735	0.0239203	0.000420964	-0.163157	0.0649993	-1.26399	-0.207028	-0.433537	-0.334677	-1.82103	0.00522384	0.778098	-0.0880767	-0.443195	-0.501392	0.00235539	0.524401	0.036732	-0.987853	-0.482395	-1.01853	-0.374133	0.542187	-1.41626	-0.153139	0.203912	-0.344758	-0.395194
ENSMUSG00000050105	Fam110d	protein_coding	family with sequence similarity 110, member D	MGI:1919940	-1.77561	-1.77561	0.0483435	1.03408	0.373288	0.48722	1	Unaltered Non-Rhythmic	0.935537							0.935537	0.0181972	0.0256094	0.0201575	0.000499418	-1.91388	-2.32585	-2.17805	-1.91392	-1.52359	-1.45981	-1.59745	-1.95753	-1.45609	-1.88741	-1.53874	-1.7477	-2.28449	-2.56475	-1.90485	-1.55515	-1.44454	-1.71385	-2.73832	-1.27891	-1.78218	-1.3699	-0.639806	-1.46194	-2.98762
ENSMUSG00000043999	Gpr75	protein_coding	G protein-coupled receptor 75	MGI:2441843	-2.57098	-2.57098	0.225195	1.16894	0.120697	0.197687	1	Unaltered Non-Rhythmic	0.935533							0.935533	0.0182798	0.0256208	0.0200644	0.000501953	-1.92466	-2.93685	-2.54096	-3.47517	-2.86582	-2.89349	-2.89951	-2.81122	-2.51261	-2.51613	-3.56351	-1.94824	-2.46949	-2.44715	-2.93257	-3.55182	-2.85545	-2.17861	-3.02757	-1.65033	-2.80553	-2.8923	-3.53705	-2.94783	-2.49084
ENSMUSG00000078905	Gm14393	protein_coding	predicted gene 14393	MGI:3649576	-1.35481	-1.35481	0.18065	1.13339	0.260485	0.3666	1	Unaltered Non-Rhythmic	0.935483							0.935483	0.0234275	0.0213206	0.0192324	0.000536237	-1.8266	-1.04703	-1.53122	-2.45238	-0.658693	-2.09483	-1.57261	-1.66884	-2.07337	-1.45727	-1.72523	-0.949262	-0.49114	-1.70115	-2.363	-1.7388	-2.10479	-0.251329	-1.11517	-0.46897	-2.89674	-1.81658	-1.15445	-1.73146	-1.05349
ENSMUSG00000019984	Med23	protein_coding	mediator complex subunit 23	MGI:1917458	4.62187	4.68667	0.0676832	1.04803	0.00994635	0.0240349	1	Unaltered Non-Rhythmic	0.935438							0.935438	0.0265426	0.0158541	0.0217148	0.000449988	4.57195	4.38972	4.64595	4.71981	4.79794	4.6022	4.5546	4.75663	4.69789	4.61703	4.68326	4.63551	4.61474	4.67476	4.55888	4.51686	4.65993	4.50009	4.65034	4.48577	4.66968	4.65789	4.64829	4.64974	4.53754
ENSMUSG00000053318	Slamf8	protein_coding	SLAM family member 8	MGI:1921998	-0.561787	-0.561787	-0.0541834	-1.03827	0.79135	0.85085	1	Unaltered Non-Rhythmic	0.935401							0.935401	0.0174413	0.0259181	0.0207553	0.000484192	-0.258075	-0.119892	-0.96111	-0.0333494	-0.472783	0.194973	-0.870712	-0.646323	-1.11664	-0.698578	-0.379574	-0.392601	-1.30502	-0.706348	-0.10364	-0.15182	-0.545024	-0.460839	-0.744496	0.197716	-1.51019	-1.14667	-1.19411	-0.348854	0.286719
ENSMUSG00000044819	Oxgr1	protein_coding	oxoglutarate (alpha-ketoglutarate) receptor 1	MGI:2685145	5.02196	5.21181	0.194167	1.14406	3.16176e-06	1.75601e-05	1	Unaltered Non-Rhythmic	0.935303							0.935303	0.026438	0.0200303	0.0176603	0.000568731	5.3187	5.12186	4.94909	5.20158	5.0842	4.99854	5.03743	5.10864	5.0842	4.66122	4.95873	5.14081	5.05779	5.1732	4.83708	5.01308	5.19683	4.92904	5.07479	5.20829	4.89399	4.94743	4.95269	4.92054	4.92873
ENSMUSG00000056130	Ticam2	protein_coding	TIR domain containing adaptor molecule 2	MGI:3040056	-0.941188	-0.941188	0.264697	1.20138	0.0961119	0.164112	1	Unaltered Non-Rhythmic	0.935239							0.935239	0.0234107	0.0172253	0.0236934	0.00043177	-1.12961	-1.2093	-0.953346	-1.60279	-0.405947	-1.09493	-1.51443	-1.2332	-0.398823	-2.34185	-1.16631	-0.958778	-0.952603	-1.03022	-0.882807	-0.426912	-0.896541	-0.605764	-2.02689	0.119643	-2.08535	-1.02622	-1.87059	-0.540608	-0.501357
ENSMUSG00000047824	Pygo2	protein_coding	pygopus 2	MGI:1916161	3.87181	3.93319	0.0502331	1.03543	0.0528342	0.0995832	1	Unaltered Non-Rhythmic	0.935204							0.935204	0.0203593	0.0199342	0.0240671	0.000434926	3.96598	3.70233	3.90781	4.03889	3.83997	3.92062	4.00639	3.78978	3.79371	3.92356	3.83584	3.7864	3.70071	3.91034	3.68734	3.82414	3.79946	4.05171	3.96954	3.9887	4.19281	3.96305	3.75025	3.70331	3.78295
ENSMUSG00000036466	Megf11	protein_coding	multiple EGF-like-domains 11	MGI:1920951	-1.09688	-1.09688	-0.329971	-1.25699	0.143053	0.226918	1	Unaltered Non-Rhythmic	0.935182							0.935182	0.0256414	0.0173814	0.0213178	0.000477444	-2.11536	-1.00417	-1.38071	-1.22503	-0.759857	-0.408518	-1.04906	-0.425383	-1.60804	-0.0380998	-1.48376	-1.86941	-0.629328	-0.708531	-0.153659	-0.401274	-2.2478	-1.08694	-2.08478	0.0936308	-0.297644	-0.935484	0.199968	-0.196574	-0.282289
ENSMUSG00000022827	Rabl3	protein_coding	RAB, member RAS oncogene family-like 3	MGI:1914907	3.53929	3.39708	-0.130504	-1.09468	5.32051e-05	0.000230099	1	Unaltered Non-Rhythmic	0.935177							0.935177	0.0270681	0.0210561	0.0160858	0.000612886	3.62728	3.5548	3.55014	3.53925	3.39357	3.50759	3.44569	3.47762	3.31623	3.46718	3.51081	3.66926	3.58711	3.70181	3.79563	3.76749	3.49868	3.53234	3.54957	3.60732	3.30969	3.34857	3.53374	3.40019	3.48705
ENSMUSG00000098650	Commd1b	protein_coding	COMM domain containing 1B	MGI:5547784	6.21708	6.21708	0.0212651	1.01485	0.665134	0.753477	1	Unaltered Non-Rhythmic	0.935174							0.935174	0.0209691	0.0199111	0.0234981	0.000447554	6.22245	6.29391	6.20878	6.3232	6.11087	6.18156	6.21129	6.17077	6.20694	6.16922	6.14673	6.1371	6.26447	6.17206	6.16207	6.19533	6.3372	6.20937	6.237	6.27717	6.1533	6.24067	6.27746	6.18529	6.14412
ENSMUSG00000023143	Nagpa	protein_coding	N-acetylglucosamine-1-phosphodiester alpha-N-acetylglucosaminidase	MGI:1351598	2.2389	2.2389	-0.107736	-1.07754	0.0875988	0.151898	1	Unaltered Non-Rhythmic	0.935172							0.935172	0.0261373	0.021964	0.0161096	0.000617569	2.49935	2.32075	2.37108	2.32805	2.43781	1.83909	2.24502	2.27956	2.47622	2.35493	2.43087	2.0455	1.93753	2.27974	2.3431	2.40759	2.11369	2.34221	2.29227	2.35492	2.12522	2.22078	2.31788	2.41204	2.26914
ENSMUSG00000029776	Hibadh	protein_coding	3-hydroxyisobutyrate dehydrogenase	MGI:1889802	9.28036	9.12421	-0.141591	-1.10312	6.50852e-12	9.35088e-11	1	Unaltered Non-Rhythmic	0.935159							0.935159	0.028083	0.0182429	0.0179654	0.000549553	9.29111	9.39894	9.20287	9.20562	9.27896	9.27152	9.25264	9.16846	9.26831	9.29313	9.3091	9.18751	9.33845	9.33786	9.28115	9.34701	9.29396	9.20722	9.27483	9.28592	9.25567	9.40538	9.34024	9.32271	9.1888
ENSMUSG00000040760	Appl1	protein_coding	adaptor protein, phosphotyrosine interaction, PH domain and leucine zipper containing 1	MGI:1920243	5.49836	5.60453	0.122964	1.08897	0.000279588	0.00103789	1	Unaltered Non-Rhythmic	0.935117							0.935117	0.0242974	0.0165635	0.023591	0.000430766	5.45528	5.4555	5.43531	5.60173	5.36428	5.4635	5.48545	5.44103	5.48895	5.66278	5.52747	5.67922	5.5762	5.39425	5.62207	5.66238	5.30987	5.45142	5.34755	5.5893	5.50191	5.45924	5.43136	5.38928	5.55681
ENSMUSG00000006699	Cdc42	protein_coding	cell division cycle 42	MGI:106211	8.18667	8.249	0.0759483	1.05405	0.00016525	0.000649498	1	Unaltered Non-Rhythmic	0.935054							0.935054	0.0271848	0.0160014	0.0212942	0.00046544	8.22483	8.25406	8.12436	8.18254	8.11092	8.25864	8.18108	8.17903	8.21475	8.14026	8.14626	8.16892	8.24637	8.2676	8.20672	8.13393	8.23013	8.14849	8.2515	8.13105	8.15651	8.18168	8.14898	8.13119	8.14928
ENSMUSG00000024944	Arl2	protein_coding	ADP-ribosylation factor-like 2	MGI:1928393	3.39922	3.51073	0.0879635	1.06287	0.000311683	0.00114393	1	Unaltered Non-Rhythmic	0.935031							0.935031	0.0236495	0.0250745	0.0156065	0.000638473	3.37156	3.33514	3.39804	3.3922	3.40433	3.51092	3.50489	3.49391	3.34411	3.55708	3.43329	3.20751	3.41836	3.31913	3.40244	3.53787	3.19177	3.4585	3.44499	3.26911	3.19615	3.46222	3.42488	3.50685	3.37947
ENSMUSG00000038214	Bend3	protein_coding	BEN domain containing 3	MGI:2677212	3.19893	3.19893	0.0399629	1.02809	0.314796	0.426823	1	Unaltered Non-Rhythmic	0.935009							0.935009	0.02962	0.0168078	0.0180297	0.000533326	3.09716	2.97395	3.16276	3.21033	2.94798	3.27069	3.20109	3.14461	3.11971	3.3432	3.41525	3.44966	3.02753	3.40031	3.1837	2.78304	2.8459	3.0304	3.18931	2.94431	3.22396	3.33953	3.09915	2.88625	3.31676
ENSMUSG00000029047	Pex10	protein_coding	peroxisomal biogenesis factor 10	MGI:2684988	2.90368	2.90368	0.0466322	1.03285	0.149108	0.23449	1	Unaltered Non-Rhythmic	0.935008							0.935008	0.0183768	0.0285443	0.017508	0.000562907	2.973	2.92007	2.77373	2.74568	2.77876	2.97612	2.96052	2.80944	2.72489	3.11536	2.9984	2.93661	2.89097	2.4512	2.72158	3.19875	3.016	2.87222	2.88325	2.99647	2.85292	3.0304	2.99001	2.68912	2.52616
ENSMUSG00000033429	Mcee	protein_coding	methylmalonyl CoA epimerase	MGI:1920974	5.47188	5.33359	-0.12559	-1.09095	4.15158e-06	2.2558e-05	1	Unaltered Non-Rhythmic	0.935004							0.935004	0.0223844	0.018003	0.0241766	0.000431757	5.42603	5.69037	5.43322	5.35854	5.53839	5.58177	5.36629	5.54967	5.48962	5.483	5.39911	5.46328	5.40091	5.37144	5.51734	5.52525	5.46865	5.51242	5.38857	5.44654	5.43551	5.42894	5.52098	5.61334	5.34038
ENSMUSG00000041431	Ccnb1	protein_coding	cyclin B1	MGI:88302	0.701753	0.701753	-0.212975	-1.15908	0.0761797	0.135443	1	Unaltered Non-Rhythmic	0.934944							0.934944	0.0162465	0.0275904	0.020739	0.000479823	0.154284	1.01278	0.371096	0.472456	1.55549	0.709952	-1.12214	1.07719	1.13502	1.23157	1.06282	1.13615	1.19222	1.15791	0.7972	0.656962	0.518068	0.722221	1.32943	0.654643	0.657425	0.819553	0.898138	-0.0682276	1.02097
ENSMUSG00000024792	Zfpl1	protein_coding	zinc finger like protein 1	MGI:1891017	2.56918	2.56918	-0.00124672	-1.00086	0.547956	0.652648	1	Unaltered Non-Rhythmic	0.934927							0.934927	0.0185153	0.0267082	0.0193194	0.000530589	2.50433	2.62217	2.43735	2.5274	2.62121	2.60656	2.61513	2.72963	2.61877	2.50342	2.42636	2.38845	2.60786	2.78716	2.5924	2.61571	2.24758	2.62871	2.5697	2.54882	2.22802	2.68385	2.67521	2.57239	2.66146
ENSMUSG00000050567	Maml1	protein_coding	mastermind like transcriptional coactivator 1	MGI:1890504	3.90343	3.90343	-0.0320938	-1.0225	0.516757	0.624558	1	Unaltered Non-Rhythmic	0.934883							0.934883	0.0186682	0.0256561	0.020279	0.000513872	4.02802	3.66098	3.96002	4.02079	3.91776	3.74579	4.17063	4.0453	3.84362	3.86564	3.83015	3.9238	3.8325	3.90071	3.81927	3.7625	4.1099	3.86458	3.97772	3.88698	4.12824	4.12076	4.0436	3.69888	3.92615
ENSMUSG00000037681	Esyt3	protein_coding	extended synaptotagmin-like protein 3	MGI:1098699	-2.46456	-2.46456	0.0912995	1.06533	0.461263	0.573524	1	Unaltered Non-Rhythmic	0.934862							0.934862	0.0165357	0.0252388	0.022917	0.000446851	-2.36574	-2.00936	-3.07858	-3.27896	-2.23214	-1.44046	-1.13778	-3.52712	-3.84523	-2.6474	-3.10243	-2.33013	-1.7282	-2.96036	-2.78936	-2.14212	-2.04372	-1.75055	-2.69705	-2.38173	-2.61804	-2.47594	-3.76402	-2.01963	-3.89042
ENSMUSG00000046733	Gprc5a	protein_coding	G protein-coupled receptor, family C, group 5, member A	MGI:1891250	1.18595	1.45109	0.227574	1.17086	0.000762473	0.00254618	1	Unaltered Non-Rhythmic	0.934857							0.934857	0.0158959	0.0264406	0.0223568	0.000449743	0.984766	0.907966	1.47449	1.29259	1.08792	1.44083	1.23387	1.14882	1.61299	1.38207	1.20379	0.804679	0.990865	1.15635	1.05915	0.410338	1.17167	1.2723	1.60711	1.11313	1.38346	1.13692	1.33484	1.49305	1.60235
ENSMUSG00000055937	Krt28	protein_coding	keratin 28	MGI:1918093	-2.31985	-2.63964	-0.328728	-1.25591	0.0309361	0.0634182	1	Unaltered Non-Rhythmic	0.934847							0.934847	0.0169352	0.026193	0.0215501	0.000475191	-1.78979	-1.89488	-2.73026	-1.84577	-2.81426	-2.80796	-2.06683	-1.89573	-2.36219	-2.44292	-1.96738	-2.80211	-1.89306	-3.50059	-2.74317	-2.30484	-1.59903	-2.3299	-2.69616	-1.38582	-2.46408	-2.38503	-2.00347	-1.68715	-2.90304
ENSMUSG00000055809	Dnaaf3	protein_coding	dynein, axonemal assembly factor 3	MGI:3588207	-2.20462	-2.20462	-0.0437609	-1.0308	0.864873	0.906204	1	Unaltered Non-Rhythmic	0.934841							0.934841	0.0167485	0.0275952	0.0203204	0.000495079	-2.86477	-2.60379	-1.15618	-1.59365	-1.21455	-1.62164	-3.30945	-3.47804	-2.0611	-2.53948	-1.34671	-2.067	-1.93711	-1.61494	-2.25643	-2.4357	-2.92389	-3.04299	-2.3465	-2.01081	-1.98571	-2.3562	-1.31857	-2.10784	-1.2751
ENSMUSG00000094918	Gm8765	protein_coding	predicted gene 8765	MGI:3704126	-3.04214	-3.04214	-0.341538	-1.26711	0.120499	0.197446	1	Unaltered Non-Rhythmic	0.934815							0.934815	0.0269035	0.0185923	0.0191527	0.000536821	-3.6376	-3.58358	-3.5662	-3.61108	-2.25268	-2.46925	-3.58586	-2.46616	-3.60703	-3.63078	-3.57524	-1.69103	-2.2361	-3.62831	-2.1842	-3.5953	-3.61912	-2.21875	-1.94437	-3.57575	-1.67097	-3.60382	-3.58381	-2.26185	-3.61389
ENSMUSG00000047773	Ankfn1	protein_coding	ankyrin-repeat and fibronectin type III domain containing 1	MGI:2686021	-1.74583	-1.74583	-0.149501	-1.10919	0.521817	0.628785	1	Unaltered Non-Rhythmic	0.9348							0.9348	0.0178621	0.0296609	0.0171082	0.000568447	-2.22575	-1.53851	-1.52644	-1.53068	-1.31683	-2.32204	-1.11377	-1.01105	-2.31492	-2.53156	-2.2378	-1.54791	-1.97571	-2.16134	-1.5393	-0.107254	-1.25675	-1.20885	-2.2514	-1.79619	-1.91336	-2.64217	-1.82718	-1.59992	-1.99235
ENSMUSG00000045435	Tmem60	protein_coding	transmembrane protein 60	MGI:2673965	3.58897	3.58897	-0.0164274	-1.01145	0.390565	0.505459	1	Unaltered Non-Rhythmic	0.93478							0.93478	0.0245713	0.0193158	0.0208238	0.000509407	3.64286	3.67635	3.34983	3.23808	3.63422	3.60874	3.54162	3.72089	3.73931	3.71882	3.62777	3.45308	3.64744	3.66648	3.61418	3.80091	3.59608	3.51426	3.83815	3.60265	3.4878	3.44664	3.43987	3.71712	3.49709
ENSMUSG00000027770	Dhx36	protein_coding	DEAH (Asp-Glu-Ala-His) box polypeptide 36	MGI:1919412	5.9867	6.05774	0.090093	1.06444	0.000190332	0.000737843	1	Unaltered Non-Rhythmic	0.934727							0.934727	0.0241297	0.0201532	0.0204677	0.000522228	5.93076	6.00927	5.94619	6.00777	6.06037	6.04917	5.88746	5.95089	5.97924	5.99684	6.00121	6.05497	6.06963	5.95583	5.95651	5.98844	5.99918	6.01907	6.06008	6.02796	6.00182	5.98053	5.83001	5.86871	5.94364
ENSMUSG00000063856	Gpx1	protein_coding	glutathione peroxidase 1	MGI:104887	8.92637	8.84334	-0.119003	-1.08598	0.00767722	0.0191976	1	Unaltered Non-Rhythmic	0.934721							0.934721	0.0276519	0.0156192	0.021546	0.000462087	8.93259	9.00335	8.68676	8.887	8.95625	8.89495	8.95283	8.90836	9.11568	8.86406	8.89422	8.74987	8.85929	9.06034	8.79216	9.0129	8.83238	8.92014	8.97021	9.00897	8.86697	8.96737	8.93456	9.12287	9.04372
ENSMUSG00000038271	Iffo1	protein_coding	intermediate filament family orphan 1	MGI:2444516	3.35911	3.35911	-0.0284501	-1.01992	0.882808	0.919089	1	Unaltered Non-Rhythmic	0.934638							0.934638	0.0249917	0.0186367	0.0212339	0.000499762	3.68985	3.11336	3.3497	3.61743	3.58985	3.1851	3.63181	3.50514	3.46334	2.87558	3.37867	3.526	3.43866	3.15471	3.32802	3.35334	3.4908	3.26027	3.40212	3.613	3.45185	3.2396	3.08982	3.22786	3.02222
ENSMUSG00000025155	Dus1l	protein_coding	dihydrouridine synthase 1-like (S. cerevisiae)	MGI:1915980	5.01117	4.92353	-0.101845	-1.07314	9.15286e-05	0.000379533	1	Unaltered Non-Rhythmic	0.934631							0.934631	0.0256124	0.023278	0.0158368	0.000642231	4.86302	5.10354	5.05893	5.07013	5.03994	5.01648	5.00844	4.86248	5.03075	5.01181	4.97675	4.9176	5.04739	4.9338	5.00943	5.01862	4.95435	5.14212	5.07443	5.09875	5.03033	5.01019	4.94938	5.02977	5.039
ENSMUSG00000020672	Sntg2	protein_coding	syntrophin, gamma 2	MGI:1919541	0.783494	1.74254	0.972999	1.96292	7.16255e-10	7.43011e-09	1	Unaltered Non-Rhythmic	0.934631							0.934631	0.0236067	0.0215405	0.0196758	0.000546544	1.04558	0.44007	1.1506	0.766156	0.982109	-0.120287	0.933766	0.608433	1.80593	0.953508	1.04226	0.0795736	0.802563	-0.286659	1.48034	1.07282	0.814008	1.18838	0.973353	1.16721	0.2527	0.329778	-0.0144837	1.03073	-0.151567
ENSMUSG00000103421	Golt1a	protein_coding	golgi transport 1A	MGI:1915588	2.19407	2.19407	-0.029268	-1.02049	0.770368	0.835216	1	Unaltered Non-Rhythmic	0.934627							0.934627	0.0157606	0.027059	0.0220971	0.000456395	2.49196	2.18136	1.88775	2.01827	2.17898	2.50483	2.09904	2.33133	2.37827	1.99571	2.09425	2.02359	2.20509	2.52921	2.1934	1.69754	1.91919	2.26528	2.32201	2.29402	2.52419	2.25471	2.17814	2.50672	2.14663
ENSMUSG00000020716	Nf1	protein_coding	neurofibromin 1	MGI:97306	5.8092	5.9278	0.134217	1.0975	0.0158706	0.0358959	1	Unaltered Non-Rhythmic	0.934626							0.934626	0.025308	0.017016	0.0225889	0.000461428	5.63514	5.65624	6.04606	6.16242	5.63513	5.79253	5.99367	5.76393	5.65103	5.8241	5.73149	5.89313	5.69027	5.63149	5.86087	5.91168	5.58153	5.87968	5.5418	5.90441	6.13933	5.74948	5.93276	5.86042	5.63708
ENSMUSG00000033952	Aspm	protein_coding	abnormal spindle microtubule assembly	MGI:1334448	0.242074	-0.139861	-0.368628	-1.29112	0.0017908	0.00541096	1	Unaltered Non-Rhythmic	0.93462							0.93462	0.0176083	0.0254986	0.0217918	0.000481373	-0.632301	0.0895503	-0.321787	0.0392498	0.773274	0.374554	-0.373706	-0.0913827	0.598636	0.923805	0.570587	0.490332	-0.717622	0.663015	0.493631	0.662776	-0.316184	0.425452	0.545221	-0.695595	0.335865	0.27113	0.729545	-0.134142	0.378044
ENSMUSG00000062170	Fmr1nb	protein_coding	Fmr1 neighbor	MGI:2672032	-1.30925	-1.30925	-0.113693	-1.08199	0.715323	0.793335	1	Unaltered Non-Rhythmic	0.934607							0.934607	0.0250524	0.0221255	0.017619	0.000596432	-2.22341	-1.37014	-0.242107	-1.32643	-1.41189	-1.85072	-2.48388	-0.217649	-1.25081	-1.68388	0.280587	-0.804689	-0.899309	-2.73189	-2.1582	-1.73719	-0.102969	-1.78545	-0.741896	1.09707	0.209953	-3.03612	0.410767	-2.81271	-1.92017
ENSMUSG00000003545	Fosb	protein_coding	FBJ osteosarcoma oncogene B	MGI:95575	0.032814	0.032814	0.113035	1.0815	0.507482	0.616513	1	Unaltered Non-Rhythmic	0.934584							0.934584	0.0190281	0.0221605	0.0237748	0.000452259	-0.908378	-0.431107	2.53989	0.141364	-1.11973	0.555937	-1.57827	-0.13743	0.0521968	1.8439	-2.08563	0.545246	0.829269	-0.495303	0.673465	0.0701607	-0.316934	-0.0768105	1.18143	-0.572446	-1.28263	0.748267	0.137275	-0.67751	-0.175694
ENSMUSG00000058099	Nfam1	protein_coding	Nfat activating molecule with ITAM motif 1	MGI:1921289	0.982772	0.749266	-0.24702	-1.18675	0.00397167	0.0108175	1	Unaltered Non-Rhythmic	0.93456							0.93456	0.022118	0.0266593	0.0160277	0.000634977	1.29657	0.595119	0.72019	1.1607	0.989439	1.45051	0.837159	1.0475	1.15329	1.1683	0.778251	1.04581	1.28681	0.846391	0.68993	1.35693	0.76277	0.912301	1.00457	0.912293	1.2137	1.16504	0.937395	1.09391	1.19545
ENSMUSG00000020422	Tns3	protein_coding	tensin 3	MGI:2443012	7.13556	7.13556	-0.0699371	-1.04967	0.0982704	0.167071	1	Unaltered Non-Rhythmic	0.934533							0.934533	0.0200704	0.0199745	0.0249919	0.000429891	7.11099	7.05632	7.27663	7.21536	7.15548	7.11631	7.15972	7.2043	7.0186	7.19818	7.12271	7.2	7.18205	7.21221	7.24301	6.96855	7.09457	7.10599	7.10196	7.13409	7.39631	7.33249	7.21273	7.10296	7.31433
ENSMUSG00000026109	Tmeff2	protein_coding	transmembrane protein with EGF-like and two follistatin-like domains 2	MGI:1861735	-1.54726	-1.54726	0.00735984	1.00511	0.88642	0.921533	1	Unaltered Non-Rhythmic	0.934491							0.934491	0.0245891	0.0246873	0.0155784	0.000654233	-0.684881	-2.1608	-1.4847	-0.848085	-1.78809	-2.07855	-2.07394	-1.68561	-2.04594	-1.01051	-1.27943	-0.921115	-1.16651	-1.71939	-1.99236	-1.71087	-2.10284	-1.51541	-1.92657	-2.08057	-1.90156	-1.20297	-0.850531	-1.96405	-1.19988
ENSMUSG00000014725	Adam28	protein_coding	a disintegrin and metallopeptidase domain 28	MGI:105988	-1.41578	-1.41578	-0.149207	-1.10896	0.503022	0.611969	1	Unaltered Non-Rhythmic	0.934387							0.934387	0.026502	0.0181009	0.0204952	0.000514779	-1.30147	-0.770351	-1.46316	-1.07665	-1.59044	-2.71981	-0.933222	-0.553206	-1.32801	-1.08557	-1.96295	-2.8193	-2.1862	-1.53955	-0.308124	-1.5099	-1.48909	-1.57305	-0.845922	-0.81909	-1.13255	-1.88237	-0.675317	-1.17388	-1.62785
ENSMUSG00000047423	AI837181	protein_coding	expressed sequence AI837181	MGI:2147598	2.98496	3.07061	0.0456918	1.03218	0.0223224	0.0480184	1	Unaltered Non-Rhythmic	0.934276							0.934276	0.0239503	0.0235985	0.0175661	0.000608623	2.98037	3.02016	2.91202	3.03508	2.94354	3.10441	3.05591	2.98727	3.00054	2.97859	2.9856	2.84601	3.13073	3.06342	2.95645	2.96737	2.85627	3.06077	2.91869	3.07433	2.72155	3.21562	2.63923	2.94909	3.10113
ENSMUSG00000000204	Slfn4	protein_coding	schlafen 4	MGI:1329010	-1.66985	-1.66985	-0.112673	-1.08123	0.431939	0.546297	1	Unaltered Non-Rhythmic	0.934269							0.934269	0.0166781	0.0264393	0.0221414	0.000472558	-0.859519	-1.28351	-2.53533	-0.845357	-1.77265	-2.4174	-1.5894	-0.762471	-0.907657	-0.558802	-2.08321	-1.90417	-1.63338	-2.229	-2.46023	-1.02337	-1.80692	-1.74448	-1.68546	-1.39678	-2.27808	-0.94123	-0.763821	-1.5005	-1.24992
ENSMUSG00000039809	Gabbr2	protein_coding	gamma-aminobutyric acid (GABA) B receptor, 2	MGI:2386030	-1.31416	-2.63795	-1.35389	-2.556	8.99649e-14	1.74468e-12	1	Unaltered Non-Rhythmic	0.934191							0.934191	0.0198761	0.0268394	0.0185199	0.000573613	-1.0617	-1.76914	-0.796013	-1.31173	-1.56211	-1.46449	-1.35332	-1.5062	-1.29935	-1.19966	-1.80748	-1.30406	-0.733976	-1.17402	-1.54348	-1.34645	-0.587264	-0.787685	-0.700118	-2.3383	-1.15099	-1.01695	-1.17613	-1.57461	-1.53291
ENSMUSG00000025963	Mdh1b	protein_coding	malate dehydrogenase 1B, NAD (soluble)	MGI:1923918	-2.3728	-1.71487	0.672627	1.59397	0.000121856	0.000493388	1	Unaltered Non-Rhythmic	0.93417							0.93417	0.0256228	0.0204377	0.0192062	0.000563145	-2.77545	-3.08065	-3.22194	-3.02219	-1.25544	-1.55618	-3.66603	-2.53395	-2.75101	-2.72694	-1.71736	-2.39114	-1.79498	-2.23335	-2.1686	-2.42123	-2.24301	-2.75408	-1.76057	-2.61244	-1.85231	-3.07446	-3.12328	-1.54759	-2.62225
ENSMUSG00000028575	Eqtn	protein_coding	equatorin, sperm acrosome associated	MGI:1915003	-2.31104	-2.31104	-0.0533753	-1.03769	0.690267	0.773474	1	Unaltered Non-Rhythmic	0.934106							0.934106	0.0304027	0.0162724	0.0186891	0.000530155	-3.39574	-2.87377	-2.41884	-1.21414	-2.79057	-2.03997	-1.80627	-1.33335	-2.40391	-2.83174	-1.364	-3.46433	-2.09667	-2.82139	-2.04987	-1.35275	-1.54446	-2.39366	-2.15245	-1.8139	-2.70488	-2.81227	-2.38727	-2.39846	-2.43853
ENSMUSG00000047248	C2cd3	protein_coding	C2 calcium-dependent domain containing 3	MGI:2142166	4.89149	4.89149	0.0502831	1.03547	0.0975784	0.166097	1	Unaltered Non-Rhythmic	0.934072							0.934072	0.0185443	0.0248018	0.022088	0.000493749	4.94535	4.68712	4.90429	4.98048	4.85283	4.70661	4.82118	5.02233	4.89469	4.91755	4.72149	4.92317	4.94875	4.93487	4.90158	4.8497	4.73897	4.75968	4.803	4.88512	4.98317	4.86955	4.82762	4.87184	4.89024
ENSMUSG00000095318	Gm8024	protein_coding	predicted gene 8024	MGI:3647989	-2.57692	-2.57692	0.122859	1.08889	0.397413	0.512242	1	Unaltered Non-Rhythmic	0.934045							0.934045	0.0199558	0.0199482	0.0256244	0.000427074	-3.31625	-3.40807	-2.5426	-1.81806	-2.77711	-1.77701	-2.67082	-2.68807	-2.72337	-1.82062	-2.61347	-3.34546	-3.4489	-3.48959	-2.24462	-3.29067	-1.83115	-2.55535	-2.62245	-2.37042	-2.72871	-2.34352	-2.71476	-1.8901	-1.3192
ENSMUSG00000022185	Acin1	protein_coding	apoptotic chromatin condensation inducer 1	MGI:1891824	6.31492	6.36571	0.0416738	1.02931	0.00905127	0.0221554	1	Unaltered Non-Rhythmic	0.934014							0.934014	0.0238434	0.0180895	0.0235902	0.000462783	6.34255	6.23212	6.40643	6.30935	6.47784	6.16853	6.3215	6.51815	6.37852	6.24363	6.24644	6.33085	6.31679	6.27927	6.35399	6.22442	6.34273	6.286	6.34768	6.23218	6.41567	6.32519	6.29721	6.31248	6.34017
ENSMUSG00000056258	Kcnq3	protein_coding	potassium voltage-gated channel, subfamily Q, member 3	MGI:1336181	-0.210442	-0.589168	-0.331076	-1.25795	0.00214243	0.00633332	1	Unaltered Non-Rhythmic	0.933898							0.933898	0.0170994	0.0241019	0.0244589	0.00044191	-0.164759	-0.591238	-0.0675417	0.00129425	0.369949	-0.952975	0.214621	-1.22439	-0.358061	0.128404	-0.431906	0.63932	0.0600569	-0.233473	0.0266066	-0.584591	-0.211295	-0.598755	-1.11451	0.111327	0.269688	0.478288	0.208929	-0.582294	-0.444772
ENSMUSG00000036864	Proser3	protein_coding	proline and serine rich 3	MGI:2681861	1.59536	1.59536	0.0234897	1.01642	0.243277	0.346493	1	Unaltered Non-Rhythmic	0.933891							0.933891	0.0236044	0.0182021	0.0238418	0.000461073	1.60367	1.35152	1.3988	1.9353	1.59284	1.54902	1.60961	1.54738	1.58879	1.65797	1.60957	1.59254	1.42425	1.67189	1.61026	1.03224	1.61004	1.45633	1.51303	1.6483	1.58568	1.38594	1.73724	1.66294	1.84595
ENSMUSG00000040749	Siah1b	protein_coding	siah E3 ubiquitin protein ligase 1B	MGI:108063	1.15663	1.15663	-0.00150063	-1.00104	0.80723	0.862891	1	Unaltered Non-Rhythmic	0.933781							0.933781	0.016013	0.0274916	0.0222428	0.000471697	1.19911	0.756924	0.896805	1.06661	1.26854	1.53038	0.522979	1.47662	1.16133	1.18341	1.30535	1.17147	1.40609	1.07726	1.4905	0.9091	0.818355	1.07449	1.18795	1.31292	0.966519	1.15742	1.15942	0.910819	1.62074
ENSMUSG00000042121	Ssh1	protein_coding	slingshot protein phosphatase 1	MGI:2686240	4.40949	4.4779	0.0613692	1.04346	0.0177455	0.0395289	1	Unaltered Non-Rhythmic	0.933663							0.933663	0.0300223	0.0185766	0.0171388	0.000599691	4.4754	4.27369	4.40996	4.50528	4.37099	4.3174	4.55327	4.52502	4.22794	4.4585	4.44149	4.32834	4.35291	4.34126	4.34498	4.31838	4.50389	4.31248	4.35104	4.5063	4.49828	4.42318	4.47031	4.46186	4.34393
ENSMUSG00000057948	Unc13d	protein_coding	unc-13 homolog D	MGI:1917700	-0.54007	-0.54007	-0.00751887	-1.00523	0.607657	0.705338	1	Unaltered Non-Rhythmic	0.933645							0.933645	0.0185135	0.0236137	0.0237584	0.000469385	-0.140685	-0.690241	-0.521454	-0.50683	-0.359621	-0.634821	-0.959674	-0.219454	-0.886204	-0.284157	-0.762698	-0.713442	-0.383445	-0.77657	-1.02271	-0.377676	-0.513378	-0.348211	-0.789058	-0.234693	-0.446484	-0.390256	-1.23779	0.12735	-0.245574
ENSMUSG00000021423	Ly86	protein_coding	lymphocyte antigen 86	MGI:1321404	1.90116	1.73741	-0.166139	-1.12205	0.0600709	0.110852	1	Unaltered Non-Rhythmic	0.93362							0.93362	0.0174796	0.0240794	0.0243697	0.000451596	1.92723	2.04852	2.2348	1.88442	2.04963	1.90536	1.88689	1.91952	1.57732	2.05415	2.40789	1.90491	2.09428	1.92914	1.34999	1.29836	1.9012	1.98472	1.35557	1.99868	1.98905	1.66557	2.06561	2.34384	2.52077
ENSMUSG00000000730	Dnmt3l	protein_coding	DNA (cytosine-5-)-methyltransferase 3-like	MGI:1859287	-2.56556	-2.56556	-0.276445	-1.21121	0.0951337	0.162751	1	Unaltered Non-Rhythmic	0.933619							0.933619	0.0157778	0.027587	0.0225498	0.000466336	-3.14464	-2.04498	-2.33345	-1.58167	-2.71856	-2.6521	-3.29604	-1.6164	-2.52661	-3.28516	-1.62434	-2.5447	-1.89308	-2.60528	-2.42303	-2.41207	-2.83257	-2.02932	-1.72344	-3.318	-2.9694	-1.42124	-3.14073	-2.98506	-2.49542
ENSMUSG00000062296	Trank1	protein_coding	tetratricopeptide repeat and ankyrin repeat containing 1	MGI:1341834	-1.48449	-1.48449	-4.20876e-05	-1.00003	0.898622	0.930184	1	Unaltered Non-Rhythmic	0.933617							0.933617	0.0261879	0.0169937	0.022724	0.000477409	-1.88438	-0.942586	-1.69805	-1.60712	-1.19998	-1.09919	-2.11943	-0.520458	-2.156	-1.68157	-1.12866	-1.51529	-1.11785	-1.24648	-2.14188	-1.64064	-1.04764	-0.754056	-1.77222	-0.518662	-2.31492	-0.951469	-2.8918	-0.997511	-1.15201
ENSMUSG00000025481	Urah	protein_coding	urate (5-hydroxyiso-) hydrolase	MGI:1916142	0.255432	-0.420028	-0.685678	-1.60846	1.3046e-07	9.41148e-07	1	Unaltered Non-Rhythmic	0.933532							0.933532	0.026678	0.0162138	0.0231124	0.000463695	0.53305	0.328455	0.193846	0.0113718	0.493791	0.900449	0.302751	0.216066	0.33503	0.0825543	0.562453	-0.554944	0.350474	-0.259341	0.0953073	0.476931	0.605988	0.453823	-0.644106	0.334353	-0.049534	0.119877	-0.0674113	0.914395	0.180431
ENSMUSG00000026834	Acvr1c	protein_coding	activin A receptor, type IC	MGI:2661081	-1.73019	-1.73019	0.111721	1.08052	0.596854	0.695647	1	Unaltered Non-Rhythmic	0.933515							0.933515	0.017381	0.0277014	0.0208856	0.000516883	-2.29867	-2.84201	-1.81307	-2.80541	-1.6225	-2.30297	-2.78227	-1.13594	-0.411194	-1.95387	-0.579193	-2.14107	-0.548002	-1.6364	-1.71995	-2.38216	-2.79649	-1.38047	-1.3702	-2.86663	-2.15874	-2.66638	-1.53386	-2.48873	-1.88455
ENSMUSG00000060376	Bckdha	protein_coding	branched chain ketoacid dehydrogenase E1, alpha polypeptide	MGI:107701	6.4331	6.32776	-0.149791	-1.10941	0.0044699	0.0119591	1	Unaltered Non-Rhythmic	0.933484							0.933484	0.0168324	0.0273127	0.0218778	0.000493231	6.27224	6.55735	6.3729	6.36185	6.36217	6.43643	6.46299	6.40812	6.58888	6.56534	6.53375	6.24088	6.45353	6.33698	6.3785	6.64517	6.29112	6.42837	6.45503	6.47205	6.13719	6.59058	6.56298	6.51347	6.4675
ENSMUSG00000056268	Dennd1b	protein_coding	DENN domain containing 1B	MGI:2447812	5.23411	5.23411	0.0208547	1.01456	0.920715	0.945557	1	Unaltered Non-Rhythmic	0.933445							0.933445	0.0283133	0.0210903	0.0165078	0.000643669	5.05867	5.16601	5.30657	5.31578	5.16567	5.28883	5.30624	5.01651	5.09171	5.30181	5.12346	5.24661	5.16646	5.24065	5.30539	5.3902	5.05285	5.38415	5.23135	5.30739	5.43135	5.04658	5.35876	5.23692	5.13231
ENSMUSG00000022362	Gm29394	protein_coding	predicted gene 29394	MGI:5580100	-1.78878	-1.78878	0.206388	1.1538	0.296573	0.406255	1	Unaltered Non-Rhythmic	0.933403							0.933403	0.019994	0.022199	0.0239271	0.000476945	-3.55665	-2.54447	-1.59211	-3.51627	-2.54618	-1.9016	-0.551139	-1.26506	-2.06743	-1.41792	-2.27454	-0.787419	-2.28464	-2.35825	-1.278	-2.33425	-2.63724	-2.17303	-2.16394	-1.21555	-0.935749	-1.46686	-1.52051	-1.891	-2.66051
ENSMUSG00000027500	Stmn2	protein_coding	stathmin-like 2	MGI:98241	-0.764851	-0.764851	-0.0831102	-1.0593	0.554788	0.658814	1	Unaltered Non-Rhythmic	0.933399							0.933399	0.0195707	0.0230031	0.0235437	0.000483771	-0.287433	-0.402796	-1.85836	-1.551	-0.817964	-0.182663	-0.643983	-0.806746	-1.06438	-0.432011	-0.904772	-1.17261	-0.666203	-1.08809	-0.0428835	-0.705628	-1.51655	-0.234808	-0.723607	-1.08202	-0.909741	-0.975595	-0.106885	-1.6165	0.0868064
ENSMUSG00000018554	Ybx2	protein_coding	Y box protein 2	MGI:1096372	2.02223	2.02223	-0.0439539	-1.03094	0.737085	0.810269	1	Unaltered Non-Rhythmic	0.93338							0.93338	0.027302	0.0171772	0.0216377	0.00050339	2.1808	2.16417	1.85112	2.09498	2.17991	2.24553	1.70382	2.45209	1.99009	2.02153	2.20829	1.95117	1.66786	2.43376	1.85767	2.06691	1.89274	1.92412	2.11499	1.8122	2.31543	1.80121	2.11743	1.99503	1.84503
ENSMUSG00000061559	Skic8	protein_coding	SKI8 subunit of superkiller complex	MGI:1917493	5.65073	5.55231	-0.0858149	-1.06129	3.66983e-05	0.000164331	1	Unaltered Non-Rhythmic	0.933353							0.933353	0.0176941	0.026348	0.0221044	0.000500637	5.67154	5.71756	5.53349	5.57279	5.74961	5.70472	5.55427	5.69704	5.738	5.6234	5.61266	5.5595	5.57871	5.59578	5.76036	5.74423	5.58465	5.72095	5.76847	5.71623	5.53394	5.70852	5.64336	5.58717	5.62321
ENSMUSG00000043251	Exoc3l	protein_coding	exocyst complex component 3-like	MGI:3041195	0.417015	0.417015	-0.09381	-1.06718	0.45596	0.568872	1	Unaltered Non-Rhythmic	0.933353							0.933353	0.0166876	0.0265585	0.0229256	0.000475446	0.528642	0.211036	0.705864	0.22784	0.170346	0.715569	0.350708	0.56098	0.967051	0.376779	-0.1207	0.659115	0.424135	0.493497	0.316082	0.548532	0.474788	0.853262	0.475849	-0.0870295	0.346102	0.717167	0.356578	0.766196	-0.021286
ENSMUSG00000040276	Pacsin1	protein_coding	protein kinase C and casein kinase substrate in neurons 1	MGI:1345181	-1.00744	-1.00744	-0.15689	-1.11488	0.372134	0.485962	1	Unaltered Non-Rhythmic	0.933293							0.933293	0.0291393	0.0208698	0.0160421	0.000655678	-0.550336	-1.55103	-0.350354	-1.40354	-0.559994	-0.544218	-1.43437	-1.36361	-0.672849	-1.00291	-0.279027	-0.509939	-1.19312	-0.859903	-0.361245	-0.919056	-1.11026	-1.49037	-1.3039	-0.618501	-1.75306	-0.983026	-0.381474	-0.984643	-0.880883
ENSMUSG00000052364	B630019K06Rik	protein_coding	RIKEN cDNA B630019K06 gene	MGI:2147918	1.0879	1.0879	0.090188	1.06451	0.294583	0.404252	1	Unaltered Non-Rhythmic	0.933204							0.933204	0.0228037	0.0179492	0.0256039	0.000439416	1.20879	0.918946	0.952529	1.03033	1.42913	1.00092	0.628162	1.095	0.787946	1.43754	0.977638	1.48732	0.268778	0.902565	1.07837	1.30444	0.99528	0.825849	0.82885	1.36304	1.23109	1.56816	0.71186	1.0169	0.965892
ENSMUSG00000057400	Ces1c	protein_coding	carboxylesterase 1C	MGI:95420	-2.11195	-1.21195	0.883531	1.84488	1.59787e-07	1.13242e-06	1	Unaltered Non-Rhythmic	0.933203							0.933203	0.0210381	0.0202276	0.025074	0.00045723	-2.45438	-2.28917	-1.35862	-1.67251	-2.59783	-2.48977	-1.59842	-2.75998	-1.72673	-2.18156	-1.97755	-3.15437	-1.15846	-1.8212	-1.96454	-1.63328	-1.92291	-0.814723	-2.39677	-3.26102	-1.84871	-3.19383	-1.03665	-1.13523	-3.31867
ENSMUSG00000052997	Uba2	protein_coding	ubiquitin-like modifier activating enzyme 2	MGI:1858313	5.82894	5.82894	0.0126306	1.00879	0.687075	0.771309	1	Unaltered Non-Rhythmic	0.933174							0.933174	0.0270046	0.0185895	0.0206926	0.000539742	5.83513	5.85037	5.72911	5.78737	5.84394	5.86503	5.68637	5.8921	5.89522	5.77311	5.79137	5.79604	5.79197	5.81405	5.79787	5.89034	5.76041	5.85347	5.91065	5.849	5.77881	5.84004	5.90433	5.82085	5.69024
ENSMUSG00000036109	Mbnl3	protein_coding	muscleblind like splicing factor 3	MGI:2444912	0.863232	0.863232	0.185025	1.13684	0.14085	0.224074	1	Unaltered Non-Rhythmic	0.933162							0.933162	0.0266636	0.0217269	0.0178227	0.000624605	0.188604	0.194943	0.851529	1.80969	0.438066	0.767967	1.12183	0.444714	0.210177	1.1059	0.563473	1.08427	0.677968	0.201656	0.893325	0.547533	0.385581	1.27569	0.645959	1.0468	0.984113	0.393783	0.861959	1.32358	0.105081
ENSMUSG00000033220	Rac2	protein_coding	Rac family small GTPase 2	MGI:97846	1.25539	0.909635	-0.37191	-1.29407	0.000264638	0.000989788	1	Unaltered Non-Rhythmic	0.93315							0.93315	0.0243764	0.0208666	0.0210599	0.000547527	1.24001	1.01564	1.43831	1.55493	1.23835	1.75488	1.3596	0.736245	1.39159	1.75031	1.36155	1.18582	1.36064	1.27286	1.05063	1.08402	0.814829	0.9764	0.982545	1.59895	1.46464	1.29262	0.864903	1.30688	1.72322
ENSMUSG00000032657	Entrep3	protein_coding	endosomal transmembrane epsin interactor 3	MGI:1915771	0.542217	0.729168	0.148049	1.10807	0.00383549	0.0105149	1	Unaltered Non-Rhythmic	0.933111							0.933111	0.0250946	0.0212187	0.0200023	0.000573518	0.805893	0.336355	0.308925	0.641144	0.369302	0.573539	0.698254	0.771845	0.951711	0.782461	0.397955	-0.111754	0.382998	0.641	0.726431	0.687041	0.481322	1.02553	0.588115	0.185074	0.375219	0.789644	0.702359	0.751523	0.800703
ENSMUSG00000060427	Zfp868	protein_coding	zinc finger protein 868	MGI:2142546	3.43475	3.43475	0.0470138	1.03312	0.277492	0.385956	1	Unaltered Non-Rhythmic	0.933102							0.933102	0.0197454	0.0274044	0.0191656	0.00058256	3.39462	3.32522	3.39165	3.57512	3.38887	3.51185	3.24328	3.35317	3.54755	3.29337	3.31956	3.46354	3.62637	3.40424	3.45317	3.32246	3.6151	3.2631	3.3777	3.24525	3.18614	3.22596	3.49163	3.56648	3.51841
ENSMUSG00000032503	Arpp21	protein_coding	cyclic AMP-regulated phosphoprotein, 21	MGI:107562	-2.33729	-2.33729	0.194261	1.14414	0.195106	0.291165	1	Unaltered Non-Rhythmic	0.93308							0.93308	0.0189262	0.0224002	0.0251377	0.000455454	-1.47786	-2.83464	-2.56967	-2.42702	-2.01551	-3.34471	-2.77126	-1.22159	-3.27979	-3.37018	-2.59675	-3.29158	-2.48257	-2.55763	-1.58773	-1.573	-2.09219	-3.24807	-1.70335	-2.02846	-3.51228	-3.37077	-1.90501	-2.14321	-2.5025
ENSMUSG00000031521	Aga	protein_coding	aspartylglucosaminidase	MGI:104873	4.7532	4.7532	0.0183996	1.01284	0.544001	0.649329	1	Unaltered Non-Rhythmic	0.933071							0.933071	0.0178864	0.0274144	0.0211016	0.000526926	4.82081	4.81313	4.65903	4.58433	4.58466	4.69834	4.52139	4.84394	4.99283	4.79953	4.75014	4.62732	4.77569	4.69776	4.81495	4.76842	4.71753	4.84014	4.73328	4.82537	4.68191	4.71154	4.85254	4.72451	4.62395
ENSMUSG00000030606	Hapln3	protein_coding	hyaluronan and proteoglycan link protein 3	MGI:1914916	-2.65748	-2.65748	-0.219721	-1.16451	0.176251	0.268741	1	Unaltered Non-Rhythmic	0.933068							0.933068	0.0302	0.0196832	0.0164079	0.000640454	-2.50379	-2.41009	-3.05186	-2.74064	-3.15197	-2.87224	-1.65076	-2.57122	-2.73909	-2.51863	-2.29238	-1.44713	-2.45035	-2.49001	-2.37964	-3.10977	-3.16786	-1.50656	-3.42501	-2.04631	-2.31642	-3.13562	-2.64734	-3.0317	-3.19889
ENSMUSG00000037499	Nenf	protein_coding	neuron derived neurotrophic factor	MGI:1913458	3.54616	3.54616	-0.0338533	-1.02374	0.681188	0.766218	1	Unaltered Non-Rhythmic	0.933044							0.933044	0.0313513	0.0173351	0.0176852	0.000583979	3.33969	3.62892	3.62651	3.52272	3.33729	3.76737	3.58102	3.6025	3.66463	3.50009	3.54007	3.51983	3.31104	3.61887	3.7298	3.69186	3.57183	3.56784	3.6097	3.47752	3.49458	3.52151	3.6644	3.59159	3.68381
ENSMUSG00000033287	Kctd17	protein_coding	potassium channel tetramerisation domain containing 17	MGI:1920094	4.47614	4.17584	-0.324099	-1.25188	5.20965e-13	8.99694e-12	1	Unaltered Non-Rhythmic	0.933009							0.933009	0.0299118	0.0163768	0.0201769	0.000525635	4.43136	4.47472	4.60437	4.36734	4.36299	4.40161	4.38296	4.52618	4.69295	4.60792	4.46693	4.64452	4.47241	4.49913	4.40724	4.32072	4.4536	4.5379	4.42324	4.29101	4.56294	4.34906	4.48062	4.33645	4.52179
ENSMUSG00000022526	Zfp251	protein_coding	zinc finger protein 251	MGI:1918841	3.86614	3.86614	0.0432211	1.03041	0.0834046	0.145915	1	Unaltered Non-Rhythmic	0.932984							0.932984	0.0234845	0.0268607	0.0159894	0.000681302	3.78245	3.77244	3.99598	3.87948	3.80661	3.83434	3.85653	3.86217	3.67529	3.76388	3.87239	3.94481	3.76725	3.9624	4.00666	3.73664	4.06558	3.73333	3.82637	3.79145	3.96457	3.82828	3.66803	3.95611	3.8398
ENSMUSG00000047592	Nxpe5	protein_coding	neurexophilin and PC-esterase domain family, member 5	MGI:3584036	-1.57018	-1.57018	-0.178229	-1.13149	0.458704	0.571125	1	Unaltered Non-Rhythmic	0.932963							0.932963	0.021226	0.0195345	0.0258312	0.000445496	-1.47343	-0.975961	-1.92416	-1.46842	-2.61319	-2.18444	-1.28435	-0.835958	-1.55456	-0.865871	-2.04616	-2.41659	-1.61039	-1.35283	-0.916894	-1.99561	-0.975207	-1.45589	-2.01184	-1.11323	-1.43887	-0.478304	-1.67668	-0.361376	-1.63057
ENSMUSG00000017478	Zc3h18	protein_coding	zinc finger CCCH-type containing 18	MGI:1923264	4.81091	4.81091	-0.0381345	-1.02679	0.501362	0.610386	1	Unaltered Non-Rhythmic	0.932955							0.932955	0.0251217	0.0194809	0.0219163	0.000526481	4.75051	4.93301	4.80429	4.85707	4.89479	4.62202	4.81173	4.91851	4.90724	4.74407	4.8001	4.80131	4.74741	4.70061	4.83361	4.80762	4.84201	4.83786	4.89148	4.84945	4.97581	4.61266	4.84017	4.93461	4.91293
ENSMUSG00000036986	Pml	protein_coding	promyelocytic leukemia	MGI:104662	4.092	4.1677	0.0533162	1.03765	0.0400316	0.0788217	1	Unaltered Non-Rhythmic	0.932932							0.932932	0.0233398	0.0183405	0.0249283	0.000459873	4.28413	3.9277	4.17064	4.1892	4.04699	4.14353	3.95127	4.26665	4.18308	4.0902	3.91464	4.22312	4.2189	4.24674	3.92941	3.88334	4.01107	4.04788	4.23811	4.15327	4.19793	4.1809	4.17326	4.04893	4.12277
ENSMUSG00000068250	Amn1	protein_coding	antagonist of mitotic exit network 1	MGI:2442933	3.96141	4.04108	0.110983	1.07996	0.048064	0.0918023	1	Unaltered Non-Rhythmic	0.93292							0.93292	0.0274998	0.0208765	0.0180851	0.000618887	3.98857	3.9804	3.9687	4.09071	3.86285	4.13293	4.09473	3.99056	3.82067	3.85765	4.02758	3.91269	4.1404	3.98518	3.94071	4.07624	3.7578	4.06884	3.7975	3.85515	3.71978	4.00959	3.889	3.94363	3.97756
ENSMUSG00000107071	Gm42420	protein_coding	predicted gene, 42420	MGI:5649067	-3.49227	-3.49227	-0.32016	-1.24847	0.120948	0.198021	1	Unaltered Non-Rhythmic	0.932915							0.932915	0.0180717	0.0253874	0.0231331	0.000493008	-2.16912	-2.64568	-3.97693	-2.017	-3.89747	-3.79386	-3.83979	-3.90016	-3.9912	-3.9682	-2.09761	-3.8452	-3.82082	-3.79384	-1.57143	-4.00833	-3.85011	-2.37992	-3.78909	-3.80031	-4.1807	-3.896	-2.86467	-2.54897	-1.77678
ENSMUSG00000034758	Tle6	protein_coding	transducin-like enhancer of split 6	MGI:2149593	-1.40991	-1.40991	0.138081	1.10044	0.1073	0.179392	1	Unaltered Non-Rhythmic	0.932909							0.932909	0.029835	0.0159071	0.0208399	0.000508975	-1.14733	-1.55595	-2.42904	-0.989209	-1.54808	-1.42317	-2.21148	-1.43948	-1.59131	-1.36236	-1.74125	-2.40527	-1.03847	-0.914821	-1.70437	-1.11376	-1.43606	-1.52623	-2.0236	-1.15765	-1.19512	-1.53215	-1.96539	-0.984428	-0.983304
ENSMUSG00000066442	Mthfs	protein_coding	5, 10-methenyltetrahydrofolate synthetase	MGI:1340032	3.11156	3.11156	0.00411242	1.00285	0.92786	0.950535	1	Unaltered Non-Rhythmic	0.932879							0.932879	0.0172468	0.0301897	0.0191248	0.000559436	3.12248	3.02611	3.07729	3.01789	2.86638	3.20522	2.98177	3.29476	3.14808	3.1402	3.18769	2.95872	3.17049	3.12231	3.1205	3.13098	3.10907	3.0655	3.07924	3.17458	3.01932	3.2673	3.0755	3.17984	3.04874
ENSMUSG00000023903	Mmp25	protein_coding	matrix metallopeptidase 25	MGI:2443938	-1.54047	-2.10011	-0.577109	-1.49186	0.00059012	0.00203365	1	Unaltered Non-Rhythmic	0.932869							0.932869	0.0272737	0.0225392	0.0166544	0.000663637	-1.17101	-1.21	-2.49971	-1.16347	-1.05937	-1.20145	-1.94657	-1.84157	-1.57877	-1.30516	-1.25778	-2.64432	-1.2333	-0.670764	-1.26661	-0.888892	-2.33457	-0.779731	-1.43034	-1.27913	-2.32883	-1.92015	-1.83055	-1.47179	-1.11413
ENSMUSG00000021643	Serf1	protein_coding	small EDRK-rich factor 1	MGI:1337114	1.8367	2.06275	0.236913	1.17847	0.000103296	0.000424077	1	Unaltered Non-Rhythmic	0.93286							0.93286	0.031477	0.0174476	0.0176255	0.000590346	1.51196	2.18163	1.65005	1.4639	1.75256	2.18709	1.97472	1.90693	1.9568	1.66775	2.19919	1.84066	1.62575	1.70321	2.11078	1.93819	1.97035	1.88039	1.69412	1.55765	2.15411	1.72726	1.57727	2.00186	1.86385
ENSMUSG00000056718	Gm13199	protein_coding	predicted gene 13199	MGI:3649231	-1.46988	-1.46988	0.086238	1.0616	0.563837	0.667591	1	Unaltered Non-Rhythmic	0.932857							0.932857	0.0218638	0.0259387	0.0187295	0.000611535	-2.05265	-1.26619	-1.40691	-1.95964	-1.0725	-0.842392	-2.20227	-1.28057	-1.65813	-1.51896	-1.47003	-0.869499	-0.770097	-1.13334	-2.42608	-1.97191	-1.02578	-2.16975	-1.28234	-1.15214	-2.21293	-1.00971	-1.39979	-1.7585	-1.34652
ENSMUSG00000028743	Akr7a5	protein_coding	aldo-keto reductase family 7, member A5 (aflatoxin aldehyde reductase)	MGI:107796	6.17675	6.17675	-0.0460749	-1.03245	0.820257	0.872914	1	Unaltered Non-Rhythmic	0.932749							0.932749	0.0257686	0.0210853	0.0198116	0.000585552	6.09779	6.35881	6.16013	6.1567	6.04094	6.20166	6.28783	6.11036	6.22442	6.19037	6.19114	6.04699	6.11067	6.13782	6.20029	6.30112	6.049	6.23226	6.33177	6.23624	6.14036	6.24604	6.23556	6.26023	6.18348
ENSMUSG00000041423	Paqr6	protein_coding	progestin and adipoQ receptor family member VI	MGI:1916207	-1.48414	-1.83273	-0.385952	-1.30672	0.0166628	0.0375048	1	Unaltered Non-Rhythmic	0.932738							0.932738	0.0211516	0.0278737	0.0176011	0.000635945	-0.965204	-0.974158	-0.982542	-2.48044	-2.17495	-1.62224	-0.86707	-1.5701	-1.58234	-1.32958	-1.77948	-1.0189	-1.14928	-1.21917	-1.89437	-1.84953	-0.785785	-1.09546	-1.21115	-2.66954	-1.14844	-1.14036	-1.16314	-1.7372	-1.30017
ENSMUSG00000075267	Pjvk	protein_coding	pejvakin	MGI:2685847	-1.0017	-1.0017	0.189118	1.14007	0.167785	0.258096	1	Unaltered Non-Rhythmic	0.932727							0.932727	0.0167775	0.0253546	0.0246839	0.000456641	-0.827122	-1.19165	-0.629888	-1.70879	-0.602318	-1.15443	-1.07157	-0.854553	-1.35175	-1.09992	-0.916104	-1.0703	-1.54268	-1.07851	-0.754214	-1.77051	-1.68489	-0.943204	0.142366	-1.09481	-0.384597	-1.40381	-1.34003	-1.50947	-0.92526
ENSMUSG00000078153	Psme2b	protein_coding	protease (prosome, macropain) activator subunit 2B	MGI:1341073	0.585128	0.585128	-0.0983348	-1.07054	0.320542	0.432734	1	Unaltered Non-Rhythmic	0.932701							0.932701	0.0268841	0.0173117	0.022603	0.000499983	-0.347485	1.13972	0.631637	0.566336	0.475698	1.07762	0.937243	0.571297	0.461752	0.893423	0.657445	0.919419	0.339957	0.791398	1.00311	0.739191	-0.0199319	0.604011	0.402007	0.961924	0.722384	0.753798	0.179394	0.726563	0.796724
ENSMUSG00000036853	Mcoln3	protein_coding	mucolipin 3	MGI:1890500	3.79427	3.79427	0.0403138	1.02834	0.562675	0.666472	1	Unaltered Non-Rhythmic	0.932651							0.932651	0.0274152	0.0165365	0.0229103	0.000486664	3.66608	3.52833	3.73493	3.65207	3.72875	3.84419	3.69637	3.55871	4.13162	3.7832	3.82014	3.78319	3.7874	3.51362	3.84169	3.70331	3.71971	3.78547	4.08773	3.80253	3.83563	3.92606	4.00238	3.7587	3.57353
ENSMUSG00000030465	Psd3	protein_coding	pleckstrin and Sec7 domain containing 3	MGI:1918215	4.26858	4.26858	-0.00701552	-1.00487	0.888796	0.923238	1	Unaltered Non-Rhythmic	0.932627							0.932627	0.0239231	0.0257529	0.0170312	0.000665482	4.03626	4.14266	4.36694	4.79177	3.9688	4.65613	4.27156	4.30311	3.68941	4.40489	4.46331	4.32715	4.14826	4.08755	4.30547	4.35345	4.30072	4.65262	3.95253	4.53551	4.62977	4.21298	4.44237	4.195	4.18312
ENSMUSG00000025260	Hsd17b10	protein_coding	hydroxysteroid (17-beta) dehydrogenase 10	MGI:1333871	6.04525	6.04525	-0.0260468	-1.01822	0.211271	0.310385	1	Unaltered Non-Rhythmic	0.932601							0.932601	0.01741	0.0243495	0.0251837	0.000455342	5.99562	6.11046	5.93979	6.13804	6.09189	6.09752	6.07925	6.04345	6.08738	6.00015	5.99479	6.02205	6.14471	5.97677	6.01651	6.13887	5.98094	6.08528	6.10487	6.13173	6.07766	6.13843	5.99302	6.15007	5.92943
ENSMUSG00000048040	Arxes2	protein_coding	adipocyte-related X-chromosome expressed sequence 2	MGI:1924226	0.433207	1.03188	0.607457	1.52357	1.59408e-06	9.32023e-06	1	Unaltered Non-Rhythmic	0.93255							0.93255	0.0190496	0.0301163	0.0176656	0.000618005	0.520092	0.60753	-0.0892125	-0.0189176	0.142519	0.0790088	0.483551	0.142846	0.32817	0.248999	-0.459587	0.571556	0.995158	1.34179	0.738094	0.804712	0.910228	-0.446607	0.256441	0.207938	0.525131	-0.196067	0.410506	0.536889	0.0468695
ENSMUSG00000031659	Adcy7	protein_coding	adenylate cyclase 7	MGI:102891	2.52318	2.3727	-0.166444	-1.12229	0.0270713	0.0566647	1	Unaltered Non-Rhythmic	0.932534							0.932534	0.0284636	0.0225463	0.0157623	0.000693447	2.70195	2.18328	2.99194	2.28575	2.6332	2.55734	2.59067	2.78634	2.03091	2.50592	2.67138	2.5774	2.60001	2.62354	2.196	2.79857	2.26875	2.53507	2.75689	3.0751	2.58657	2.18888	2.32451	2.41821	2.70224
ENSMUSG00000039745	Htatip2	protein_coding	HIV-1 Tat interactive protein 2	MGI:1859271	4.84208	4.78109	-0.0679815	-1.04825	0.0334507	0.0677128	1	Unaltered Non-Rhythmic	0.932494							0.932494	0.0218921	0.0273057	0.0176631	0.000645255	4.67973	4.98341	4.84388	4.93355	4.80799	4.94759	4.86998	4.76536	4.93387	4.7739	4.84143	4.5176	4.7955	4.89535	4.87051	4.88116	4.82101	4.76859	4.9057	4.9364	4.65573	4.80676	4.837	4.89441	4.9408
ENSMUSG00000002769	Gnmt	protein_coding	glycine N-methyltransferase	MGI:1202304	2.77653	2.41853	-0.381709	-1.30288	1.3564e-09	1.34593e-08	1	Unaltered Non-Rhythmic	0.932428							0.932428	0.0300392	0.0196528	0.0172437	0.000636461	2.69829	2.89465	2.68908	2.6141	2.43704	2.88981	2.99953	2.94987	2.85948	2.74931	2.85937	2.39898	2.7342	2.79807	2.81444	3.05756	2.50738	2.9672	2.93922	2.60516	2.66844	3.11492	3.0255	2.91278	2.64562
ENSMUSG00000094410	Zbed6	protein_coding	zinc finger, BED type containing 6	MGI:3828086	5.56644	5.56644	0.205171	1.15282	0.433082	0.547335	1	Unaltered Non-Rhythmic	0.932409							0.932409	0.02139	0.0249384	0.0206877	0.000575029	4.25561	5.29956	5.56062	6.42001	4.08042	5.78051	6.18032	5.37657	4.63123	5.88831	5.97192	5.37474	4.5912	5.05706	5.99244	6.10807	4.38621	6.41042	4.47653	6.47637	6.22253	5.2698	5.96366	5.95106	4.81369
ENSMUSG00000040254	Sema3d	protein_coding	sema domain, immunoglobulin domain (Ig), short basic domain, secreted, (semaphorin) 3D	MGI:1860118	3.25295	3.25295	0.0115877	1.00806	0.72237	0.798749	1	Unaltered Non-Rhythmic	0.932385							0.932385	0.0277274	0.0224085	0.0168082	0.000671188	3.44412	3.32124	3.2323	3.15277	3.12801	3.51574	3.30714	3.35451	3.19833	3.5178	3.07365	3.45806	3.1813	3.00363	3.19614	3.14478	3.3032	3.09384	3.09288	3.41364	3.42973	3.25432	3.21126	3.35147	3.17557
ENSMUSG00000024050	Wiz	protein_coding	widely-interspaced zinc finger motifs	MGI:1332638	3.79332	3.79332	0.0136192	1.00948	0.0813624	0.142898	1	Unaltered Non-Rhythmic	0.932376							0.932376	0.029604	0.0156664	0.0218565	0.000497513	3.84064	3.5381	3.82609	3.93197	3.83199	3.66229	3.75914	3.83247	3.78934	3.93426	3.68503	3.75039	3.80807	3.91591	3.79285	3.62648	3.84878	3.74412	3.75325	3.78503	3.8376	3.81153	3.73355	3.71592	3.74272
ENSMUSG00000005823	Gpr108	protein_coding	G protein-coupled receptor 108	MGI:1925558	3.85084	3.99804	0.127251	1.09221	1.4512e-06	8.54691e-06	1	Unaltered Non-Rhythmic	0.932367							0.932367	0.0265993	0.0165912	0.023969	0.00047389	3.86258	3.88415	3.94784	3.90759	3.76245	3.95597	3.76508	3.75931	3.74976	3.76199	4.02909	3.94908	3.91614	3.9321	3.78479	3.8219	3.70086	3.8337	3.93148	3.8461	3.89227	4.04082	3.68756	4.15251	3.7233
ENSMUSG00000045404	Kcnk13	protein_coding	potassium channel, subfamily K, member 13	MGI:2384976	-1.72201	-1.72201	-0.0552481	-1.03904	0.805999	0.861997	1	Unaltered Non-Rhythmic	0.932346							0.932346	0.029208	0.0156081	0.0223489	0.000489007	-1.83482	-1.8615	-1.1751	-1.33089	-1.42298	-1.05682	-2.49966	-1.2048	-0.863033	-2.42278	-2.23576	-1.68735	-2.21785	-1.50676	-2.19596	-1.17317	-2.13395	-1.82091	-1.50109	-2.54466	-2.35847	-2.44206	-0.414984	-1.46157	-1.24998
ENSMUSG00000059040	Eno1b	protein_coding	enolase 1B, retrotransposed	MGI:3648653	0.229964	0.229964	-0.165102	-1.12125	0.372111	0.485962	1	Unaltered Non-Rhythmic	0.932341							0.932341	0.0213844	0.022792	0.0229579	0.000524922	1.00581	-0.531429	0.0754933	-0.243146	0.317277	0.0501823	0.614943	-0.67627	0.6376	1.633	0.774618	0.49314	-1.04049	0.175885	0.321774	-0.698794	0.559942	-0.778536	0.0463299	1.53321	-0.000878716	0.800368	1.26243	0.861989	1.11035
ENSMUSG00000075327	Zbtb2	protein_coding	zinc finger and BTB domain containing 2	MGI:2685949	3.26037	3.38127	0.117643	1.08496	0.00318938	0.0089637	1	Unaltered Non-Rhythmic	0.932335							0.932335	0.0161625	0.027216	0.023814	0.000472154	3.10985	3.24371	3.29241	3.35287	3.36874	2.78312	3.20917	3.3508	3.2981	3.52572	3.20301	3.51619	3.33853	3.25115	3.1164	3.24176	3.41353	3.31335	3.27925	3.15272	3.29929	3.34123	3.22772	3.13573	3.15458
ENSMUSG00000078485	Plekhn1	protein_coding	pleckstrin homology domain containing, family N member 1	MGI:2387630	1.70154	1.81544	0.105531	1.07589	0.0424515	0.0827875	1	Unaltered Non-Rhythmic	0.93232							0.93232	0.0316955	0.017196	0.0182026	0.000586029	1.9615	1.50364	1.9344	1.79853	1.64412	1.38359	1.25663	1.70226	1.67502	1.75436	2.02174	1.3757	1.98594	1.96253	1.87194	1.66838	1.80316	1.68993	1.67516	1.80887	1.83721	1.92908	1.82136	1.23138	1.80527
ENSMUSG00000021668	Polk	protein_coding	polymerase (DNA directed), kappa	MGI:1349767	4.10476	4.10476	-0.0317232	-1.02223	0.123642	0.20154	1	Unaltered Non-Rhythmic	0.932304							0.932304	0.0225755	0.0193856	0.025264	0.000470727	4.17453	4.08748	4.08848	4.00472	4.14281	4.18784	4.33383	4.01167	4.14128	3.99858	4.12429	4.03818	4.34502	3.96778	4.00095	4.22502	4.38273	4.10483	4.12379	4.12987	4.25015	3.94804	4.32909	4.09697	4.03147
ENSMUSG00000032382	Snx1	protein_coding	sorting nexin 1	MGI:1928395	6.46415	6.4144	-0.0453028	-1.0319	0.0176659	0.0394032	1	Unaltered Non-Rhythmic	0.932232							0.932232	0.0301907	0.0182854	0.0186975	0.000594348	6.54349	6.5834	6.4265	6.49318	6.52623	6.48173	6.46063	6.53471	6.52977	6.5064	6.2912	6.33385	6.36753	6.36059	6.38575	6.47631	6.61545	6.47366	6.65162	6.47627	6.48966	6.46324	6.50503	6.3046	6.41455
ENSMUSG00000015149	Sirt2	protein_coding	sirtuin 2	MGI:1927664	5.2611	5.2611	-0.0383334	-1.02693	0.392445	0.50742	1	Unaltered Non-Rhythmic	0.932231							0.932231	0.0256479	0.0177655	0.0238653	0.000489879	5.32208	5.27379	5.27823	5.19658	5.22903	5.28517	5.29126	5.24432	5.3479	5.29953	5.14576	5.27744	5.24892	5.25625	5.31658	5.28386	5.25986	5.19614	5.25098	5.1778	5.24024	5.43436	5.26408	5.30802	5.27416
ENSMUSG00000071984	Fndc1	protein_coding	fibronectin type III domain containing 1	MGI:1915905	1.83871	1.83871	-0.152356	-1.11138	0.363665	0.477635	1	Unaltered Non-Rhythmic	0.932152							0.932152	0.0238242	0.0255987	0.0177665	0.000659007	1.73313	1.62404	1.90898	2.26815	1.81261	1.67323	1.52394	2.40492	1.97065	2.27171	1.74479	1.69104	1.84527	1.20391	2.03202	1.90344	1.90356	2.21881	1.68624	1.41091	2.18263	2.52155	2.50164	2.10521	1.98595
ENSMUSG00000069733	Ube2u	protein_coding	ubiquitin-conjugating enzyme E2U (putative)	MGI:3588216	2.77854	2.77854	-0.0762312	-1.05426	0.0711208	0.12768	1	Unaltered Non-Rhythmic	0.932138							0.932138	0.0156748	0.0308066	0.0208627	0.000518149	2.79567	2.94559	2.77012	2.81371	2.71941	2.96759	2.86986	2.97569	3.22242	2.51786	2.90418	2.74159	2.83124	2.35376	2.81654	2.89186	3.20496	2.56655	2.82507	2.8324	2.90201	2.74798	2.73084	2.90039	2.9065
ENSMUSG00000031387	Renbp	protein_coding	renin binding protein	MGI:105940	5.28457	5.38451	0.0957188	1.0686	0.00226643	0.00666129	1	Unaltered Non-Rhythmic	0.932124							0.932124	0.0234475	0.0197007	0.02423	0.000497207	5.13112	5.2875	5.1918	5.08211	5.34422	5.33512	5.16378	5.39568	5.51049	5.42087	5.25708	5.27923	5.24782	5.17545	5.29194	5.21834	5.32104	5.31685	5.26565	5.25168	5.17321	5.33188	5.24785	5.02697	5.29902
ENSMUSG00000032419	Tbx18	protein_coding	T-box18	MGI:1923615	-0.181358	-0.181358	-0.311166	-1.24071	0.156985	0.244586	1	Unaltered Non-Rhythmic	0.932116							0.932116	0.0247231	0.018943	0.0237139	0.000504001	-1.3864	0.753371	0.672213	-0.0359551	0.126049	-0.150474	-0.385419	-1.16291	-0.229287	-0.296275	0.372211	0.164635	-0.0718742	0.220152	0.0350825	-1.40609	-0.342214	0.891244	0.524757	-0.529921	0.435532	-0.197257	-0.424	-0.893285	-0.555626
ENSMUSG00000024539	Ptpn2	protein_coding	protein tyrosine phosphatase, non-receptor type 2	MGI:97806	4.58291	4.58291	0.0437396	1.03078	0.409092	0.52324	1	Unaltered Non-Rhythmic	0.932103							0.932103	0.0293336	0.0166399	0.0213988	0.000524434	4.38549	4.61537	4.52541	4.50706	4.53398	4.70275	4.48022	4.7274	4.70357	4.68492	4.47086	4.55882	4.54891	4.52926	4.65434	4.79922	4.44656	4.46723	4.5739	4.39809	4.47368	4.39021	4.67162	4.61219	4.51064
ENSMUSG00000093752	Gm20716	protein_coding	predicted gene 20716	MGI:5313163	7.03869	7.03869	0.0238065	1.01664	0.676263	0.762044	1	Unaltered Non-Rhythmic	0.932101							0.932101	0.0267034	0.017753	0.0229332	0.000509842	6.99116	6.89373	7.02344	7.07399	7.03289	6.97619	7.06796	7.06359	6.97439	7.01457	6.96691	7.09232	7.16987	7.06142	6.89838	6.89588	7.1877	6.9564	7.00676	6.96894	7.14396	7.10415	7.13648	6.90678	7.12538
ENSMUSG00000053289	Ddx10	protein_coding	DEAD box helicase 10	MGI:1924841	4.05707	4.05707	0.0627772	1.04447	0.132656	0.213404	1	Unaltered Non-Rhythmic	0.932099							0.932099	0.0303146	0.0159288	0.0211395	0.000518343	4.00223	4.04924	4.08616	4.02562	4.06143	3.89977	3.95378	4.06167	4.37951	4.02263	3.69912	4.02366	3.87057	4.14053	4.0811	4.0747	4.0217	4.05381	4.01924	4.04371	4.10221	3.8537	3.75042	4.15627	4.13649
ENSMUSG00000032514	Ttc21a	protein_coding	tetratricopeptide repeat domain 21A	MGI:1921302	-2.88907	-2.88907	-0.252862	-1.19157	0.0838611	0.146546	1	Unaltered Non-Rhythmic	0.932095							0.932095	0.0284691	0.0197961	0.0190321	0.000607643	-2.36035	-3.03869	-3.66596	-3.01178	-3.00784	-2.67485	-3.00473	-3.02495	-2.64689	-2.10126	-3.03593	-1.79529	-3.02035	-3.01237	-3.68007	-3.05179	-2.57198	-1.61209	-2.98912	-1.96827	-3.70911	-1.57389	-2.58816	-3.03054	-3.03483
ENSMUSG00000030204	Ddx47	protein_coding	DEAD box helicase 47	MGI:1915005	5.19589	5.19589	-0.024606	-1.0172	0.313534	0.425385	1	Unaltered Non-Rhythmic	0.932082							0.932082	0.0317476	0.0185496	0.0169861	0.000634532	5.26954	5.12557	5.19641	5.13943	5.2853	5.10101	5.19451	5.27295	5.17073	5.04399	5.16664	5.19282	5.27527	5.12739	5.25739	5.33789	5.32637	5.25036	5.22952	5.15276	5.17829	5.25393	5.19635	5.14832	5.15553
ENSMUSG00000000290	Itgb2	protein_coding	integrin beta 2	MGI:96611	1.67093	1.46075	-0.236368	-1.17802	0.0103988	0.0249627	1	Unaltered Non-Rhythmic	0.932071							0.932071	0.0169708	0.026111	0.024371	0.000476156	1.94679	1.64248	1.9703	1.61844	0.877375	2.19776	1.17008	1.81384	1.38411	1.74058	1.91575	1.8139	1.36764	1.95415	1.33084	1.66621	1.54283	1.42557	1.41025	2.18083	1.37403	1.67717	1.29572	1.82733	1.95117
ENSMUSG00000023939	Mrpl14	protein_coding	mitochondrial ribosomal protein L14	MGI:1333864	3.03899	3.03899	-0.0304269	-1.02131	0.844744	0.891777	1	Unaltered Non-Rhythmic	0.932059							0.932059	0.0166219	0.0269827	0.0238542	0.000481803	2.82431	3.32094	2.96677	3.15538	2.88472	3.23296	3.00106	3.16234	2.90443	3.06636	3.04582	3.05025	2.65297	3.14309	2.93287	3.34952	2.87246	3.05979	2.92224	3.11483	2.81327	2.96395	3.16999	3.24103	2.94114
ENSMUSG00000037946	Fgd3	protein_coding	FYVE, RhoGEF and PH domain containing 3	MGI:1353657	3.40239	3.40239	-0.0354746	-1.02489	0.764417	0.830411	1	Unaltered Non-Rhythmic	0.932043							0.932043	0.031814	0.0184162	0.0170959	0.000631213	3.61074	3.48307	3.29299	3.41555	3.56227	3.59357	3.67851	3.64851	3.30546	3.2646	3.24671	2.97595	3.32253	3.75352	3.64365	3.10067	3.05782	3.70096	3.61447	3.36586	3.56185	3.28088	3.32602	3.55838	3.26276
ENSMUSG00000034829	Nxnl1	protein_coding	nucleoredoxin-like 1	MGI:1924446	-2.29178	-2.29178	-0.0457473	-1.03222	0.690021	0.773425	1	Unaltered Non-Rhythmic	0.932014							0.932014	0.0247675	0.0185841	0.0241389	0.000495251	-3.07983	-3.2709	-1.75734	-1.64545	-3.21228	-2.06954	-2.215	-2.2166	-2.53252	-2.18296	-1.75028	-2.22235	-1.9609	-1.99666	-3.09343	-1.72432	-2.21408	-1.4884	-2.18861	-2.24423	-2.03104	-3.20903	-2.12855	-2.08784	-3.27545
ENSMUSG00000030587	2200002D01Rik	protein_coding	RIKEN cDNA 2200002D01 gene	MGI:1919525	-0.0702285	-0.0702285	-0.203054	-1.15113	0.124881	0.203083	1	Unaltered Non-Rhythmic	0.931926							0.931926	0.0237613	0.0185387	0.0253005	0.000473882	-0.176175	0.577505	0.0170118	0.313804	0.232963	0.155511	0.408726	0.430921	-0.0822175	-0.936885	0.27858	-0.442925	0.0188824	-0.291802	0.210563	0.629017	0.118503	-0.0481291	0.656498	-0.0611063	-0.157036	-0.469466	-0.811132	0.578941	-0.0237397
ENSMUSG00000038352	Arl5c	protein_coding	ADP-ribosylation factor-like 5C	MGI:3028577	-1.70686	-1.70686	-0.00392219	-1.00272	0.938371	0.958245	1	Unaltered Non-Rhythmic	0.931912							0.931912	0.0158724	0.0318606	0.0198124	0.000542939	-1.10911	-1.48451	-2.0675	-1.40309	-3.00765	-2.08839	-1.76312	-1.75778	-2.07478	-1.11227	-1.43252	-1.81912	-1.79115	-0.417366	-1.64087	-2.64672	-1.73876	-1.63678	-2.28556	-1.554	-2.09453	-1.40791	-1.58216	-1.4283	-1.46284
ENSMUSG00000032783	Troap	protein_coding	trophinin associated protein	MGI:1925983	-1.98007	-1.98007	-0.152438	-1.11145	0.417171	0.531441	1	Unaltered Non-Rhythmic	0.93191							0.93191	0.0259716	0.0166346	0.0250201	0.000464142	-3.01977	-1.14493	-3.02691	-2.94376	-2.17297	-1.9895	-3.56442	-1.67423	-0.875577	-1.2932	-1.36556	-3.59399	-1.36902	-0.940419	-1.38705	-1.07756	-1.3066	-1.98244	-2.26334	-2.94907	-1.54608	-1.34172	-2.54432	-1.7354	-1.7616
ENSMUSG00000024268	Celf4	protein_coding	CUGBP, Elav-like family member 4	MGI:1932407	-1.22526	-0.860579	0.342707	1.26813	0.0263112	0.0552853	1	Unaltered Non-Rhythmic	0.931907							0.931907	0.0309104	0.0177522	0.0188395	0.000590656	-1.04718	-0.506404	-1.75865	-1.37409	-0.945446	-0.796962	-2.73048	-1.3204	-0.733322	-0.18779	-0.909062	-1.42805	-0.860124	-1.71588	-0.39487	-0.380092	-1.35812	-1.13508	-2.44494	-1.72484	-1.84402	-1.26604	-2.18875	-1.0633	-1.01891
ENSMUSG00000024727	Trpm6	protein_coding	transient receptor potential cation channel, subfamily M, member 6	MGI:2675603	4.07459	4.39474	0.341915	1.26744	2.97565e-07	2.01195e-06	1	Unaltered Non-Rhythmic	0.931901							0.931901	0.0161473	0.0321742	0.019219	0.000558024	4.03631	3.96889	4.04685	4.32603	3.82648	4.25243	4.15972	4.0289	4.13251	3.68968	4.55876	4.15091	4.12776	4.27123	3.8237	4.00298	3.65482	4.00501	3.88158	3.92105	4.29149	3.99505	4.2886	4.279	4.08131
ENSMUSG00000075307	Klhl41	protein_coding	kelch-like 41	MGI:2683854	-1.48106	-1.48106	-0.0638301	-1.04524	0.702293	0.782992	1	Unaltered Non-Rhythmic	0.931885							0.931885	0.0290778	0.0194274	0.0190009	0.000609081	-1.51848	-0.288837	-1.73358	-1.19094	-1.71999	-1.13476	-3.39939	-0.632505	-1.74751	-2.38071	-1.48249	-1.21735	-2.40186	-0.95865	-1.28112	-0.681673	-1.5243	-1.7237	-1.18321	-1.55402	-1.68912	-2.01312	-1.30036	-1.4844	-1.84642
ENSMUSG00000010066	Cacna2d2	protein_coding	calcium channel, voltage-dependent, alpha 2/delta subunit 2	MGI:1929813	-1.75072	-1.75072	-0.0573509	-1.04055	0.653479	0.744408	1	Unaltered Non-Rhythmic	0.931881							0.931881	0.0209604	0.0229235	0.0237178	0.000517641	-0.815646	-1.49943	-2.27875	-1.76904	-1.96231	-1.52223	-2.16506	-1.5017	-1.57802	-1.62694	-1.4908	-1.19621	-2.46446	-1.96562	-1.72688	-1.86338	-0.648945	-2.07104	-1.33648	-1.24503	-2.10072	-1.46309	-2.47871	-1.80159	-2.23154
ENSMUSG00000078877	Gm14295	protein_coding	predicted gene 14295	MGI:3709624	3.54381	3.54381	0.0826496	1.05896	0.262743	0.368998	1	Unaltered Non-Rhythmic	0.931864							0.931864	0.0156822	0.0297735	0.022179	0.000501158	3.4426	3.6425	3.6816	3.86482	3.3084	3.59427	3.45305	3.55402	3.40715	3.40708	3.62208	3.4546	3.5585	3.51878	3.55546	3.70261	3.45592	3.56773	3.01669	3.65295	3.89769	3.31286	3.48939	3.56138	3.58377
ENSMUSG00000024135	Srbd1	protein_coding	S1 RNA binding domain 1	MGI:1925836	3.78972	3.88103	0.0996288	1.0715	0.00383598	0.0105149	1	Unaltered Non-Rhythmic	0.931808							0.931808	0.02694	0.0239285	0.0166265	0.000697415	3.88714	3.66067	3.76553	3.79429	3.69269	3.86987	3.74163	3.74686	3.80832	3.85968	3.91441	3.87092	3.90857	3.75417	3.79107	3.57096	3.9401	3.54383	3.85907	3.89664	3.74379	3.6993	3.7092	3.73868	3.69447
ENSMUSG00000025264	Tsr2	protein_coding	TSR2 20S rRNA accumulation	MGI:1916749	4.4342	4.3727	-0.0508814	-1.0359	0.0218978	0.0472614	1	Unaltered Non-Rhythmic	0.93178							0.93178	0.0189646	0.0226751	0.0261175	0.000462686	4.61058	4.64583	4.51591	4.29225	4.40261	4.43839	4.40131	4.32116	4.4421	4.43547	4.37258	4.39258	4.43897	4.55713	4.25156	4.45351	4.49008	4.64753	4.40753	4.36741	4.43337	4.30944	4.43736	4.39169	4.39664
ENSMUSG00000024614	Tmx3	protein_coding	thioredoxin-related transmembrane protein 3	MGI:2442418	6.25992	6.25992	-0.00336577	-1.00234	0.322033	0.43421	1	Unaltered Non-Rhythmic	0.931764							0.931764	0.0294949	0.0165689	0.021647	0.000525223	6.2159	6.31401	6.22176	6.35465	6.33198	6.31772	6.19715	6.20102	6.17321	6.19779	6.3486	6.32475	6.31677	6.11025	6.255	6.45624	6.18127	6.38174	6.13661	6.25256	6.15784	6.17893	6.26531	6.26879	6.3259
ENSMUSG00000073791	Efcab7	protein_coding	EF-hand calcium binding domain 7	MGI:2385199	1.33817	1.33817	0.105909	1.07617	0.205418	0.303563	1	Unaltered Non-Rhythmic	0.931752							0.931752	0.0167251	0.0322146	0.0187289	0.000579317	1.03795	1.10259	1.46008	1.13797	1.18675	1.54051	0.776446	1.41625	1.68141	0.920629	1.37658	1.31454	1.66704	1.34168	0.968338	1.71268	1.04351	1.09071	1.13362	1.39435	0.591195	0.952018	1.51692	1.29133	1.27294
ENSMUSG00000005338	Cadm3	protein_coding	cell adhesion molecule 3	MGI:2137858	-1.81273	-1.81273	-0.235386	-1.17722	0.178654	0.271554	1	Unaltered Non-Rhythmic	0.931733							0.931733	0.0263984	0.0243642	0.016808	0.000695912	-0.870265	-0.95459	-1.50406	-1.32797	-1.62361	-1.31418	-1.84944	-1.6021	-2.42177	-1.36827	-1.73099	-1.40188	-1.38435	-1.79848	-2.36922	-1.32733	-1.4816	-1.78353	-1.60778	-1.62483	-1.18799	-1.10302	-1.35371	-3.37816	-1.99581
ENSMUSG00000037149	Ddx1	protein_coding	DEAD box helicase 1	MGI:2144727	6.8686	6.81139	-0.0447281	-1.03149	0.00198502	0.00592641	1	Unaltered Non-Rhythmic	0.931686							0.931686	0.0214567	0.0226804	0.0236524	0.000524493	6.85629	6.85666	6.85961	6.88294	6.89873	6.9285	6.81751	6.83575	6.91505	6.68027	6.86002	6.82089	6.93427	6.8356	6.91281	6.85417	6.91819	6.78888	7.05845	6.85141	6.8319	6.90126	6.82636	6.87264	6.85359
ENSMUSG00000049285	Mblac1	protein_coding	metallo-beta-lactamase domain containing 1	MGI:2679717	-0.446826	-0.446826	0.0560126	1.03959	0.54554	0.650641	1	Unaltered Non-Rhythmic	0.931668							0.931668	0.0324888	0.0173596	0.0178761	0.000607045	-0.0148033	-0.384245	-0.729234	-1.18924	-0.732023	-0.333495	-1.11518	-0.712324	0.277826	-0.473697	-0.0552911	0.177816	-0.0462256	-0.10188	-0.898687	-0.329365	-1.0319	-0.461988	0.22633	-1.4401	-0.592813	-0.735298	-0.265259	0.0401808	-0.359189
ENSMUSG00000022306	Zfpm2	protein_coding	zinc finger protein, multitype 2	MGI:1334444	0.36454	0.36454	0.0542605	1.03833	0.552989	0.657341	1	Unaltered Non-Rhythmic	0.93166							0.93166	0.0295028	0.0222626	0.0158643	0.000710536	0.455756	-0.321891	0.886534	0.676504	0.271893	0.841637	-0.186273	0.665751	0.501077	-0.0362924	0.690582	0.6153	0.827772	0.232133	0.529231	-0.190305	0.263132	0.422674	0.0881134	0.0340692	0.168058	0.446189	0.738818	-0.0131596	0.467812
ENSMUSG00000024878	Cbwd1	protein_coding	COBW domain containing 1	MGI:2385089	3.9626	3.9626	0.0669797	1.04752	0.209137	0.308049	1	Unaltered Non-Rhythmic	0.931623							0.931623	0.0252606	0.0174537	0.0251888	0.000474158	3.80144	4.18973	3.93515	3.9781	3.90089	4.1368	3.78299	4.13481	3.91152	3.90819	3.75112	3.84375	3.8852	3.75199	3.87376	4.12091	3.97418	4.05335	4.12046	3.86637	3.7836	3.79639	3.85727	3.81414	3.91272
ENSMUSG00000013707	Tnfaip8l2	protein_coding	tumor necrosis factor, alpha-induced protein 8-like 2	MGI:1917019	-0.939525	-1.19974	-0.280815	-1.21488	0.0541033	0.101525	1	Unaltered Non-Rhythmic	0.931622							0.931622	0.0202152	0.0245462	0.0230822	0.000534804	-0.815321	-0.728443	-0.851203	-2.02286	-0.534833	-1.0717	-1.20421	-0.822337	-0.968995	-0.5977	-1.86265	-0.589897	-1.19549	-0.457429	-0.793733	-0.555033	-1.78577	-0.914695	-0.54064	-0.927891	-0.618024	-0.839527	-0.555987	-0.946791	-0.371952
ENSMUSG00000029923	Rab19	protein_coding	RAB19, member RAS oncogene family	MGI:103292	0.520382	0.520382	-0.0188633	-1.01316	0.830073	0.88036	1	Unaltered Non-Rhythmic	0.931588							0.931588	0.0178651	0.0305762	0.019382	0.000588248	0.620853	0.814275	0.506653	0.83587	0.138022	0.06963	0.333807	0.541305	0.512117	0.642813	0.761693	0.669713	0.630101	0.655566	0.697154	0.268373	0.339927	-0.0151046	0.329697	0.57843	0.686763	0.394853	0.708361	0.637495	0.983654
ENSMUSG00000025731	Mettl26	protein_coding	methyltransferase like 26	MGI:1915597	6.18632	6.23749	0.0351612	1.02467	0.0321121	0.0654171	1	Unaltered Non-Rhythmic	0.931564							0.931564	0.016725	0.0281081	0.0230975	0.000505395	6.14909	6.25308	6.10502	6.11631	6.21718	6.18575	6.20839	6.14629	6.31705	6.30753	6.25619	6.05412	6.09655	6.21814	6.18476	6.24709	6.00914	6.18709	6.23101	6.21226	6.11923	6.16918	6.22262	6.19604	6.26402
ENSMUSG00000026069	Il1rl1	protein_coding	interleukin 1 receptor-like 1	MGI:98427	-0.305373	-0.305373	-0.0906857	-1.06488	0.334162	0.446902	1	Unaltered Non-Rhythmic	0.931526							0.931526	0.0287211	0.0206289	0.0184844	0.000639809	-0.218981	-0.453237	-0.328721	-0.123953	-0.28833	0.0169457	-0.422855	-0.0761514	-0.207653	-0.0801703	-0.311488	0.180755	-0.523204	-0.46622	-0.645821	0.373421	0.185414	-0.346211	-0.525675	-0.53527	-0.352236	-0.609666	-0.448515	-0.89769	-0.764696
ENSMUSG00000040265	Dnm3	protein_coding	dynamin 3	MGI:1341299	4.00105	4.20919	0.208987	1.15588	0.00039387	0.00141237	1	Unaltered Non-Rhythmic	0.931524							0.931524	0.0190796	0.0231386	0.0257824	0.000475242	4.04863	3.88261	4.15244	4.25021	3.8865	3.8499	4.00195	3.95837	3.63892	4.2789	4.20681	4.06476	4.10011	3.84925	3.96551	3.91969	3.53955	4.01227	3.98869	4.12825	4.39438	4.1138	4.19983	4.22421	4.00156
ENSMUSG00000036362	P2ry13	protein_coding	purinergic receptor P2Y, G-protein coupled 13	MGI:1921441	-1.78481	-1.78481	0.177967	1.13129	0.253758	0.358702	1	Unaltered Non-Rhythmic	0.93152							0.93152	0.023282	0.018792	0.0259356	0.000470903	-0.786773	-1.82549	-1.50091	-1.74292	-3.01366	-2.19998	-2.0422	-2.45176	-2.27789	-1.94737	-2.2711	-1.71488	-1.32159	-1.59914	-1.77063	-2.22212	-3.08316	-1.49726	-0.986678	-2.51842	-1.70541	-2.39784	-0.883818	-1.24197	-1.56972
ENSMUSG00000036526	Card11	protein_coding	caspase recruitment domain family, member 11	MGI:1916978	-0.967476	-1.3349	-0.386869	-1.30755	0.0112536	0.0267171	1	Unaltered Non-Rhythmic	0.931462							0.931462	0.0293878	0.0195174	0.0190138	0.000618827	-0.57872	-1.78037	-0.101938	-0.586378	-0.723052	-0.536806	-0.781105	-0.644258	-0.894074	-1.32192	-1.51036	-1.3587	-0.99107	-0.825608	-1.77622	-1.02705	-1.15737	-1.58826	-1.63625	-0.262645	-1.46086	-0.55933	-0.676515	-0.641125	0.247468
ENSMUSG00000030154	Klrb1f	protein_coding	killer cell lectin-like receptor subfamily B member 1F	MGI:2442965	-1.36165	-1.36165	0.0164732	1.01148	0.862088	0.904471	1	Unaltered Non-Rhythmic	0.931459							0.931459	0.0167149	0.0326219	0.0186172	0.000586484	-0.763676	-0.340342	-1.60268	-1.5778	-1.73788	0.0679571	-1.8023	-0.99117	-1.38822	-1.75958	-1.94073	-0.786793	-1.41993	-1.47839	-2.94228	-1.90903	-0.95731	-1.94469	-1.43856	-0.337675	-1.12055	-1.47851	-1.67795	-1.11057	-0.562454
ENSMUSG00000079605	Zbtb9	protein_coding	zinc finger and BTB domain containing 9	MGI:1918022	-0.32793	-0.32793	-0.0572036	-1.04045	0.71868	0.795869	1	Unaltered Non-Rhythmic	0.931399							0.931399	0.0280412	0.0229908	0.0168718	0.000697643	-1.23841	1.40358	1.31238	2.94557	-1.78551	-1.05115	-0.0718008	0.829658	-1.62437	-1.51181	2.84602	0.246197	0.52945	-0.289922	0.445036	0.0239843	-1.87445	-1.68754	0.512993	-0.798899	-0.0853661	-1.87311	3.34253	-2.02484	-1.97745
ENSMUSG00000028047	Thbs3	protein_coding	thrombospondin 3	MGI:98739	1.14607	1.29616	0.11329	1.08169	0.0202923	0.0441856	1	Unaltered Non-Rhythmic	0.931359							0.931359	0.027985	0.0163399	0.0238243	0.000491475	1.25959	0.816952	1.45871	1.53004	1.04773	1.08296	1.11133	1.44906	1.2681	0.866873	0.521235	1.15965	0.937363	1.16021	1.305	1.25365	1.02636	1.04557	0.704807	1.36687	1.31174	1.57602	1.76802	0.923424	1.5106
ENSMUSG00000025128	Bhlhe22	protein_coding	basic helix-loop-helix family, member e22	MGI:1930001	-0.531267	-0.531267	0.121352	1.08775	0.20268	0.300185	1	Unaltered Non-Rhythmic	0.931278							0.931278	0.0279054	0.0234746	0.0166325	0.000709219	-0.954283	-0.451032	-1.71662	-1.2991	-0.727967	-0.23881	-0.52279	-0.365424	-0.800162	-0.0992963	-0.705997	-0.108337	-0.461518	-0.351977	-1.45591	-0.434098	-0.461794	-0.480063	-0.544347	-0.790043	-0.161988	-0.605403	-1.10756	0.163485	-1.07833
ENSMUSG00000030600	Lrfn1	protein_coding	leucine rich repeat and fibronectin type III domain containing 1	MGI:2136810	-1.5884	-1.5884	0.0391321	1.0275	0.472453	0.583581	1	Unaltered Non-Rhythmic	0.931255							0.931255	0.0259766	0.0191311	0.0231016	0.000535589	-1.75543	-1.26953	-0.646484	-0.619029	-1.01139	-2.10549	-2.2947	-2.68551	-0.999472	-1.93636	-1.74126	-2.15876	-1.61222	-1.14673	-1.70639	-1.11328	-1.82642	-1.91544	-2.03188	-1.01108	-1.9651	-2.05649	-1.18185	-2.41763	-1.35163
ENSMUSG00000026238	Ptma	protein_coding	prothymosin alpha	MGI:97803	8.47287	8.47287	-0.0419221	-1.02948	0.0802592	0.141415	1	Unaltered Non-Rhythmic	0.931245							0.931245	0.0213471	0.0200866	0.0268597	0.000461725	8.37707	8.6081	8.42245	8.28501	8.54514	8.56219	8.4985	8.4344	8.47035	8.56014	8.58018	8.47413	8.43089	8.44126	8.58143	8.49972	8.56117	8.47853	8.51023	8.39305	8.63063	8.42858	8.40523	8.53511	8.60112
ENSMUSG00000067873	Htatsf1	protein_coding	HIV TAT specific factor 1	MGI:1919709	5.86262	5.76819	-0.0848814	-1.0606	1.80254e-05	8.60016e-05	1	Unaltered Non-Rhythmic	0.931214							0.931214	0.027063	0.0222589	0.018813	0.000651295	5.87703	5.89225	5.79321	5.84014	5.88998	5.91456	5.69894	5.87384	5.81378	5.84963	5.8228	5.80779	5.94205	5.82375	5.84568	5.89504	6.00973	5.77771	5.94552	5.8383	5.84518	5.73219	5.77284	5.81533	5.93533
ENSMUSG00000031709	Tbc1d9	protein_coding	TBC1 domain family, member 9	MGI:1918560	2.68639	2.68639	0.0413411	1.02907	0.268437	0.375478	1	Unaltered Non-Rhythmic	0.931138							0.931138	0.0169479	0.029289	0.0220909	0.000534105	2.8035	2.21012	2.39833	2.79233	2.47003	2.88053	2.73862	2.65122	2.92382	2.58696	2.5383	2.8788	2.49319	2.84407	2.76236	2.44729	2.38998	2.31326	2.69768	2.791	2.75295	2.27109	2.79382	2.87033	2.75632
ENSMUSG00000023066	Rttn	protein_coding	rotatin	MGI:2179288	2.64547	2.8269	0.195327	1.14498	7.73184e-05	0.000322973	1	Unaltered Non-Rhythmic	0.931102							0.931102	0.0291542	0.021645	0.0174159	0.00068257	2.69054	2.27713	2.79214	2.85767	2.71791	2.87213	2.73301	2.36782	2.5318	2.80182	2.61637	2.78296	2.71192	2.74919	2.89179	2.52266	2.48133	2.57359	2.60002	2.46091	2.92759	2.63411	2.51445	2.81901	2.49957
ENSMUSG00000084845	Tmem240	protein_coding	transmembrane protein 240	MGI:3648074	-2.30178	-2.30178	0.27723	1.21187	0.0940305	0.161271	1	Unaltered Non-Rhythmic	0.931038							0.931038	0.0254206	0.0252047	0.0176429	0.000693782	-2.16446	-1.69222	-3.05071	-1.65241	-2.64368	-2.44481	-1.43148	-2.74606	-3.11056	-3.15948	-3.66871	-2.61371	-3.09946	-1.89973	-2.07044	-3.69854	-1.82865	-2.06318	-1.856	-3.02846	-1.91316	-2.31782	-2.28255	-1.98893	-2.13152
ENSMUSG00000029819	Npy	protein_coding	neuropeptide Y	MGI:97374	-0.913994	-1.3565	-0.44689	-1.3631	0.0455403	0.0878039	1	Unaltered Non-Rhythmic	0.931026							0.931026	0.0195866	0.0319055	0.0168068	0.000675046	-0.891937	-0.230548	-2.73545	-2.83308	-0.06756	0.353193	-0.549591	-1.61888	-0.529061	0.368717	-1.69678	0.211555	-2.12654	-1.67167	-0.817777	-2.29849	-2.39379	-0.712537	-1.46926	0.0968973	-0.0729063	0.0560507	0.173576	-0.346041	-0.0303679
ENSMUSG00000013643	Lypd8	protein_coding	LY6/PLAUR domain containing 8	MGI:1917413	-2.33832	-2.94554	-0.582957	-1.49792	0.00103024	0.00332919	1	Unaltered Non-Rhythmic	0.93102							0.93102	0.0260692	0.0239379	0.0182974	0.000675405	-3.12021	-2.63069	-1.76384	-2.53197	-2.9747	-2.05055	-2.58671	-1.59352	-2.70192	-1.08441	-1.89286	-2.70043	-2.52673	-2.87392	-2.72499	-3.15046	-2.92535	-1.23255	-1.65531	-2.57385	-1.67268	-2.2615	-2.32395	-1.53577	-1.24293
ENSMUSG00000096265	Potefam3e	protein_coding	POTE ankyrin domain family member 3E	MGI:1923056	-3.1953	-3.1953	0.0687476	1.04881	0.885456	0.920906	1	Unaltered Non-Rhythmic	0.930954							0.930954	0.0189941	0.0310819	0.0183333	0.000637182	-2.5989	-3.77606	-4.25328	-3.68617	-3.78737	-3.93893	-1.63806	-2.80976	-4.05506	-2.38614	-4.17029	-2.90602	-3.62041	-3.47512	-2.08632	-4.16135	-3.65821	-2.41661	-4.38951	-2.18061	-3.61936	-1.39123	-2.33678	-2.74786	-3.62297
ENSMUSG00000028609	Magoh	protein_coding	mago homolog, exon junction complex core component	MGI:1330312	4.26991	4.15904	-0.0943278	-1.06757	0.00278237	0.0079561	1	Unaltered Non-Rhythmic	0.930933							0.930933	0.0268079	0.0225843	0.0190202	0.000654891	4.35864	4.45063	4.20509	4.26318	4.30405	4.32575	4.23392	4.17409	4.38407	4.18689	4.43481	4.16825	4.30199	4.07251	4.3002	4.3864	4.24211	4.16688	4.2697	4.11166	4.2097	4.20497	4.17393	4.26435	4.44662
ENSMUSG00000060166	Zdhhc8	protein_coding	zinc finger, DHHC domain containing 8	MGI:1338012	2.6982	2.6982	-0.0793639	-1.05655	0.343817	0.457019	1	Unaltered Non-Rhythmic	0.930932							0.930932	0.0330303	0.0179828	0.0174148	0.000640457	2.64849	2.55526	2.60422	2.72713	2.82123	2.62544	2.43325	2.98648	2.8221	3.07078	2.66822	2.61076	2.64665	2.85385	2.82806	2.82651	2.55688	2.82964	2.96658	2.63957	2.65272	2.49318	2.83765	2.4823	2.65124
ENSMUSG00000022053	Ebf2	protein_coding	early B cell factor 2	MGI:894332	-2.0366	-2.0366	-0.0975359	-1.06994	0.716355	0.794201	1	Unaltered Non-Rhythmic	0.930899							0.930899	0.0245762	0.018433	0.0256039	0.00048794	-1.65359	-1.7739	-1.92502	-2.09995	-2.99522	-2.74621	-1.96791	-1.94699	-2.10254	-2.8787	-1.22677	-1.24152	-2.61034	-1.54529	-2.57806	-0.515551	-3.13936	-2.64044	-1.9183	-2.45068	-0.959273	-2.32967	-2.78064	-1.20552	-2.2149
ENSMUSG00000033228	Scaf11	protein_coding	SR-related CTD-associated factor 11	MGI:1919443	6.92977	6.92977	0.0210997	1.01473	0.584107	0.685228	1	Unaltered Non-Rhythmic	0.930872							0.930872	0.0248992	0.0198928	0.0238022	0.000534214	6.8617	6.89086	7.01831	7.02487	6.89314	6.79159	6.97342	6.93043	6.96866	6.94114	6.87213	6.94968	6.90796	6.82064	7.01306	6.93478	6.85189	6.97076	6.91415	6.93325	7.01643	6.85761	6.86274	6.87434	6.89186
ENSMUSG00000050538	B230217C12Rik	protein_coding	RIKEN cDNA B230217C12 gene	MGI:1915377	-0.710346	-1.1346	-0.440483	-1.35706	0.00599318	0.0154354	1	Unaltered Non-Rhythmic	0.930862							0.930862	0.0234504	0.0217026	0.0234353	0.000549299	-0.123546	-1.32044	-0.781424	-0.14059	-1.75278	-0.582677	-0.447171	-1.00761	-0.0559742	0.000614702	-0.0688104	-0.942553	-0.652369	-0.298316	-1.36624	0.0292617	-0.881501	-1.07536	-2.34746	-0.522678	-1.38725	-1.09689	-0.490148	-0.989956	0.394341
ENSMUSG00000047793	Sned1	protein_coding	sushi, nidogen and EGF-like domains 1	MGI:3045960	5.07676	5.07676	0.0841946	1.0601	0.0626355	0.114953	1	Unaltered Non-Rhythmic	0.930804							0.930804	0.0302576	0.0208151	0.0174424	0.000681152	5.20298	4.78383	5.38097	5.36628	5.1721	4.99137	5.14769	4.88702	4.96608	5.05143	5.0983	5.33261	5.00913	5.21637	4.94016	4.54696	4.71104	4.88597	4.77473	5.04604	5.32728	5.22276	5.26806	5.18716	4.92603
ENSMUSG00000030825	Hsd17b14	protein_coding	hydroxysteroid (17-beta) dehydrogenase 14	MGI:1913315	1.08767	1.08767	0.0582799	1.04122	0.263086	0.369314	1	Unaltered Non-Rhythmic	0.930797							0.930797	0.0231948	0.0201536	0.0253502	0.000503999	1.35689	1.01346	1.04998	1.1039	1.23616	1.14024	1.19921	1.33327	0.905933	1.25241	1.0192	1.56031	0.382242	1.15615	0.722242	1.11029	0.70658	0.97123	1.37047	0.716944	0.888217	1.52726	1.06775	1.43883	0.68983
ENSMUSG00000032491	Nradd	protein_coding	neurotrophin receptor associated death domain	MGI:1914419	-0.418318	-0.418318	0.0976148	1.07	0.162618	0.251691	1	Unaltered Non-Rhythmic	0.930781							0.930781	0.017941	0.0292535	0.0214588	0.000565627	-0.342196	-0.374693	-1.09463	-0.147347	-0.377217	-0.359293	-0.343523	-0.26142	-0.422617	-0.328999	-0.591482	-0.7486	-0.826698	0.115835	-1.16364	-0.35627	-0.310633	-0.252828	-0.53328	-0.175633	-0.453079	-0.0279448	-0.663268	-0.486838	-0.474147
ENSMUSG00000040929	Rfx3	protein_coding	regulatory factor X, 3 (influences HLA class II expression)	MGI:106582	3.70563	3.70563	0.0936694	1.06708	0.167924	0.258258	1	Unaltered Non-Rhythmic	0.93074							0.93074	0.0212491	0.0219845	0.0255227	0.000503775	3.65015	3.45645	3.63906	3.66293	3.27957	3.82537	3.86295	3.79839	3.78334	3.94547	3.69572	3.59196	3.48383	3.84533	3.54678	3.81381	3.38705	3.8969	3.2502	3.81906	3.71546	3.60401	3.75626	3.55732	3.50284
ENSMUSG00000033770	Clcnka	protein_coding	chloride channel, voltage-sensitive Ka	MGI:1329026	4.62844	4.73997	0.0602076	1.04262	0.0112996	0.0268179	1	Unaltered Non-Rhythmic	0.930737							0.930737	0.0229866	0.0218811	0.0238524	0.000542875	4.85379	4.804	4.79121	4.56559	4.47798	4.7372	4.63443	4.81939	4.73211	4.63224	4.72263	4.7003	4.52481	4.58606	4.43348	4.38995	4.56107	4.71031	4.61041	4.43018	4.49864	4.86313	4.76939	4.92449	4.64014
ENSMUSG00000022822	Abcc5	protein_coding	ATP-binding cassette, sub-family C (CFTR/MRP), member 5	MGI:1351644	5.94437	6.04949	0.101913	1.0732	0.000157303	0.000620652	1	Unaltered Non-Rhythmic	0.93069							0.93069	0.023638	0.0187815	0.0264125	0.000478314	5.8525	5.69368	5.91744	6.0774	6.01748	5.94357	6.07627	5.99719	6.00489	5.98652	5.90762	6.01576	5.90987	5.95538	6.03909	6.07618	5.7714	5.86734	5.83562	5.9293	6.06724	5.89856	6.08394	5.95937	5.95612
ENSMUSG00000020601	Trib2	protein_coding	tribbles pseudokinase 2	MGI:2145021	6.31383	6.31383	0.153158	1.112	0.166581	0.25663	1	Unaltered Non-Rhythmic	0.930671							0.930671	0.0172648	0.0269724	0.0245902	0.000501364	5.95608	6.02803	6.05792	6.57889	6.5977	6.90548	5.80091	5.83101	6.07093	6.14924	5.62905	6.51064	6.94779	6.92775	6.32022	5.90737	5.73144	6.67004	6.61873	5.66005	5.7337	6.89018	5.91857	6.07585	6.7145
ENSMUSG00000117406	Ntn3	protein_coding	netrin 3	MGI:1341188	-1.86482	-1.86482	0.0236182	1.01651	0.769727	0.834857	1	Unaltered Non-Rhythmic	0.930637							0.930637	0.0158746	0.0329403	0.0199859	0.000562219	-2.61192	-1.80143	-1.76027	-1.54345	-2.27562	-1.64264	-1.69299	-1.86043	-1.3746	-1.73577	-2.54116	-1.91432	-2.82788	-1.68124	-1.51435	-1.08184	-2.02023	-0.953062	-2.04313	-2.73572	-2.03891	-1.66866	-1.34988	-2.09365	-2.84061
ENSMUSG00000053398	Phgdh	protein_coding	3-phosphoglycerate dehydrogenase	MGI:1355330	2.85171	2.85171	0.0115531	1.00804	0.450222	0.56369	1	Unaltered Non-Rhythmic	0.930602							0.930602	0.0189264	0.0319663	0.0178522	0.000653301	2.35448	2.93541	3.17363	2.86289	2.18684	3.09116	2.84066	2.84463	2.99286	2.68888	2.96506	2.75399	2.78776	2.6264	2.93324	2.49668	2.67998	2.94534	3.10238	2.61116	3.20904	2.85922	3.07913	2.88742	2.79043
ENSMUSG00000024908	Ppp6r3	protein_coding	protein phosphatase 6, regulatory subunit 3	MGI:1921807	7.28054	7.28054	0.0277709	1.01944	0.244865	0.348161	1	Unaltered Non-Rhythmic	0.930598							0.930598	0.0171814	0.0309747	0.0206729	0.000573249	7.26634	7.18365	7.27602	7.33117	7.32928	7.33375	7.25682	7.17754	7.24898	7.26638	7.23313	7.28119	7.194	7.28282	7.36521	7.26794	7.32455	7.29788	7.25138	7.26017	7.30587	7.19679	7.24116	7.22142	7.26756
ENSMUSG00000096215	Smim22	protein_coding	small integral membrane protein 22	MGI:3643379	1.83005	1.83005	0.048586	1.03425	0.224701	0.325737	1	Unaltered Non-Rhythmic	0.930582							0.930582	0.0314468	0.0168786	0.020521	0.000571525	1.40797	1.78308	1.78944	1.43531	1.97489	1.62536	1.79709	1.87746	1.93185	1.63637	1.59171	1.78476	1.70097	2.03411	1.95576	2.07344	1.63157	1.67488	1.7081	1.67134	1.80709	1.70607	1.55405	2.15548	1.9646
ENSMUSG00000035242	Oaz1	protein_coding	ornithine decarboxylase antizyme 1	MGI:109433	6.77482	6.94371	0.140903	1.1026	5.95039e-11	7.39017e-10	1	Unaltered Non-Rhythmic	0.930518							0.930518	0.0247463	0.0179458	0.0263114	0.000478349	6.79748	6.88267	6.699	6.75605	6.74432	6.80238	6.82433	6.72543	6.86299	6.89581	6.71012	6.64088	6.67779	6.73479	6.74412	6.91909	6.72699	6.76159	6.81284	6.77137	6.6665	6.74909	6.74855	6.87277	6.77995
ENSMUSG00000023992	Trem2	protein_coding	triggering receptor expressed on myeloid cells 2	MGI:1913150	-2.21684	-2.21684	-0.0710864	-1.05051	0.776227	0.839605	1	Unaltered Non-Rhythmic	0.930491							0.930491	0.0238947	0.0187077	0.0264253	0.000481722	-1.95218	-1.58389	-1.75619	-2.25371	-2.52534	-1.77796	-1.67363	-2.40712	-2.48109	-3.57926	-2.36904	-2.4328	-1.62807	-2.10744	-3.46855	-1.04888	-2.24827	-1.6084	-2.16392	-1.66838	-1.82467	-2.93675	-2.85656	-1.73854	-1.4909
ENSMUSG00000035885	Cox8a	protein_coding	cytochrome c oxidase subunit 8A	MGI:105959	7.15376	7.02204	-0.139365	-1.10142	0.000308871	0.00113525	1	Unaltered Non-Rhythmic	0.930489							0.930489	0.016755	0.0295766	0.0226458	0.000533472	7.36139	7.16667	7.07415	6.9735	7.27635	7.09926	7.2614	7.21271	7.19325	7.23321	7.19978	7.21557	6.76776	7.22875	7.09902	7.23506	7.17167	7.10969	7.15305	7.08174	7.22499	7.0953	7.14802	7.28197	7.15749
ENSMUSG00000040612	Ildr2	protein_coding	immunoglobulin-like domain containing receptor 2	MGI:1196370	7.11118	6.92932	-0.169208	-1.12444	1.50152e-07	1.06909e-06	1	Unaltered Non-Rhythmic	0.930418							0.930418	0.0248823	0.0283441	0.0155897	0.000765385	6.99226	6.93491	7.24054	7.09515	7.1848	6.99799	6.93926	7.11905	7.12779	7.30735	7.01739	7.23204	6.95732	6.99442	7.1019	7.09216	7.2049	7.18855	7.18224	7.15873	7.28954	7.05126	7.14381	6.77751	7.14574
ENSMUSG00000035199	Arl6ip5	protein_coding	ADP-ribosylation factor-like 6 interacting protein 5	MGI:1929501	5.28088	5.28088	0.0137588	1.00958	0.693139	0.775612	1	Unaltered Non-Rhythmic	0.930399							0.930399	0.0235952	0.0191708	0.0263473	0.000487639	5.45045	5.32646	5.15883	5.33135	5.1007	5.31841	5.21151	5.14966	5.42234	5.16345	5.34919	5.22476	5.23884	5.18811	5.21158	5.24247	5.2875	5.29293	5.44371	5.32933	5.3041	5.28851	5.15102	5.30236	5.29107
ENSMUSG00000028218	Cibar1	protein_coding	CBY1 interacting BAR domain containing 1	MGI:1915349	4.56035	4.67175	0.125952	1.09123	5.53293e-05	0.00023841	1	Unaltered Non-Rhythmic	0.930373							0.930373	0.0223626	0.0207691	0.0259947	0.000501014	4.58426	4.68245	4.5358	4.54456	4.51093	4.60403	4.4066	4.55771	4.43897	4.53405	4.52935	4.54982	4.50689	4.48998	4.70963	4.64344	4.58175	4.48753	4.68219	4.70393	4.50017	4.37098	4.50666	4.60275	4.6639
ENSMUSG00000031993	Snx19	protein_coding	sorting nexin 19	MGI:1921581	5.9778	5.9778	0.0122614	1.00854	0.593661	0.693299	1	Unaltered Non-Rhythmic	0.930372							0.930372	0.0199691	0.0285188	0.0205247	0.000615315	5.85709	5.98318	6.06417	6.00989	6.0302	5.96831	6.01837	5.96363	5.91046	5.96854	5.89685	5.98767	6.00941	5.85599	5.97328	5.87275	5.98245	5.96224	6.07264	6.04009	6.14198	6.04946	5.91018	5.9059	5.92013
ENSMUSG00000064115	Cadm2	protein_coding	cell adhesion molecule 2	MGI:2442722	-0.427378	-0.954589	-0.498635	-1.41288	5.64617e-06	2.98728e-05	1	Unaltered Non-Rhythmic	0.930233							0.930233	0.0206618	0.027159	0.0213401	0.000606532	-0.0092417	0.155365	-1.05295	-0.331535	0.0361224	-0.234988	-0.380582	-0.364749	-0.971762	-0.420011	-0.636276	-0.264382	-0.548042	-0.499779	-0.018094	-0.324183	-0.961461	-0.340206	0.459641	-0.482355	-0.296414	-0.896484	-0.073222	-0.462181	-0.691119
ENSMUSG00000066952	Myo1h	protein_coding	myosin 1H	MGI:1914674	-2.34262	-2.34262	0.105063	1.07554	0.510349	0.61885	1	Unaltered Non-Rhythmic	0.93022							0.93022	0.0328307	0.015661	0.0207351	0.000552873	-3.29633	-2.83433	-3.225	-2.41137	-2.77242	-1.73611	-2.01869	-3.51532	-3.29579	-2.38893	-2.1974	-2.30584	-1.65559	-2.19994	-2.64196	-0.850361	-3.44133	-2.66249	-2.12124	-2.36031	-2.86588	-3.37089	-1.92458	-2.6186	-1.90472
ENSMUSG00000002981	Clptm1	protein_coding	cleft lip and palate associated transmembrane protein 1	MGI:1927155	7.08503	7.08503	0.00254048	1.00176	0.665331	0.753533	1	Unaltered Non-Rhythmic	0.930199							0.930199	0.0249006	0.0245205	0.0197186	0.000661238	7.0515	7.13866	7.12715	6.9361	7.08782	7.0759	7.07283	7.06732	7.20667	6.96009	7.07957	6.92652	7.13674	7.03835	7.11328	6.96397	7.09549	7.06408	7.32113	6.98119	7.27483	7.22694	7.13464	7.01835	6.96297
ENSMUSG00000038530	Rgs4	protein_coding	regulator of G-protein signaling 4	MGI:108409	1.85971	1.85971	-0.108812	-1.07834	0.240307	0.342994	1	Unaltered Non-Rhythmic	0.930187							0.930187	0.0289941	0.0221919	0.0179298	0.000697008	1.58358	2.03727	1.9979	1.28384	2.21453	2.12426	2.06099	2.15946	1.74635	1.89002	2.3898	1.98397	2.13838	1.87513	1.98932	1.03754	1.85505	2.37771	1.62954	1.78496	2.03277	1.8192	1.79668	1.8507	1.59271
ENSMUSG00000073490	Ifi207	protein_coding	interferon activated gene 207	MGI:2138302	2.17291	2.17291	0.0083673	1.00582	0.964455	0.976646	1	Unaltered Non-Rhythmic	0.930182							0.930182	0.0331857	0.0175554	0.018449	0.000628325	2.40366	1.81394	2.6144	2.17115	2.27846	2.50621	2.46862	2.0117	2.01207	2.04249	2.31133	2.4718	2.55114	2.22074	1.66688	2.21079	2.15993	2.36863	1.77244	2.2584	2.02604	2.01488	2.37045	2.45072	2.2537
ENSMUSG00000027859	Ngf	protein_coding	nerve growth factor	MGI:97321	0.964998	0.964998	-0.0662941	-1.04702	0.872672	0.9117	1	Unaltered Non-Rhythmic	0.930169							0.930169	0.0200583	0.0256249	0.0235928	0.000555001	1.33164	1.22452	1.59974	1.06977	0.779764	0.769278	0.856876	0.850747	0.383889	0.91689	1.07495	1.44961	0.813219	1.25091	1.25935	0.48175	1.42064	1.36269	0.52197	0.963229	0.760433	1.55217	0.460909	1.5157	0.991447
ENSMUSG00000022583	Ly6f	protein_coding	lymphocyte antigen 6 complex, locus F	MGI:109441	0.416254	-1.24746	-1.64558	-3.12874	5.50576e-20	2.64087e-18	1	Unaltered Non-Rhythmic	0.930168							0.930168	0.0170605	0.030093	0.0221258	0.000553129	0.596142	-0.159677	0.490012	-0.105439	0.811179	1.01124	0.938438	0.440005	0.583086	0.141216	-0.0696473	0.157662	0.0136427	0.0769139	0.454554	0.274459	0.500928	0.734682	0.637464	0.741556	0.363105	0.385482	-0.108725	0.499264	0.348249
ENSMUSG00000038664	Herc1	protein_coding	HECT and RLD domain containing E3 ubiquitin protein ligase family member 1	MGI:2384589	6.45105	6.45105	0.0667956	1.04739	0.229192	0.330743	1	Unaltered Non-Rhythmic	0.930151							0.930151	0.0278367	0.0208066	0.0205792	0.000626321	6.1375	6.21406	6.49577	6.67817	6.34686	6.33524	6.58348	6.40549	6.16498	6.49487	6.52833	6.54799	6.3266	6.31336	6.44599	6.54144	6.36105	6.7013	6.24185	6.64382	6.69136	6.29358	6.50586	6.39538	6.19331
ENSMUSG00000071177	Serpina1d	protein_coding	serine (or cysteine) peptidase inhibitor, clade A, member 1D	MGI:891968	7.61856	5.9162	-1.69193	-3.23088	4.16742e-21	2.22957e-19	1	Unaltered Non-Rhythmic	0.930149							0.930149	0.0162449	0.0279553	0.0251624	0.000488688	7.85901	7.86334	7.75004	7.777	7.45223	7.84903	7.44801	7.92958	7.61348	7.52175	7.86461	7.15532	7.54392	7.57956	7.48683	7.43682	7.62039	7.66824	7.81712	7.73295	7.08309	7.87596	7.8087	7.89253	7.57394
ENSMUSG00000003154	Foxj2	protein_coding	forkhead box J2	MGI:1926805	4.46715	4.46715	-0.0274337	-1.0192	0.531389	0.637859	1	Unaltered Non-Rhythmic	0.930144							0.930144	0.0245122	0.0195406	0.025286	0.0005168	4.54249	4.37205	4.52677	4.48354	4.47468	4.3647	4.46081	4.66635	4.48845	4.57398	4.33468	4.57689	4.49626	4.40313	4.25561	4.37932	4.51612	4.53513	4.52198	4.43483	4.54875	4.54787	4.54006	4.32606	4.42838
ENSMUSG00000050100	Hmx2	protein_coding	H6 homeobox 2	MGI:107159	0.597255	0.94918	0.349377	1.27401	0.000123532	0.000499514	1	Unaltered Non-Rhythmic	0.930136							0.930136	0.0187318	0.0288623	0.0216863	0.000583566	0.883772	0.838657	0.776245	0.468204	0.470428	0.345017	1.22844	0.718288	0.363486	0.450807	0.745424	0.872858	1.01889	0.433698	0.134603	0.857414	0.737642	0.427021	0.472684	-0.0539188	0.951172	0.676329	0.763797	0.673548	0.164038
ENSMUSG00000069911	Insyn2b	protein_coding	inhibitory synaptic factor family member 2B	MGI:3643491	-1.5972	-1.5972	0.325155	1.2528	0.0697195	0.125636	1	Unaltered Non-Rhythmic	0.930133							0.930133	0.0159092	0.0299412	0.023504	0.000512416	-1.49939	-1.50667	-2.12879	-1.89865	-2.15187	-1.7399	-2.64576	-1.57953	-1.53734	-2.17939	-1.08873	-1.24154	-1.4585	-2.69474	-0.881149	-3.13807	-1.86775	-1.78038	-1.9323	-0.766638	-2.38984	-1.8434	-1.54557	-1.29349	-1.70757
ENSMUSG00000037605	Adgrl3	protein_coding	adhesion G protein-coupled receptor L3	MGI:2441950	0.47138	0.47138	-0.00282926	-1.00196	0.896068	0.928282	1	Unaltered Non-Rhythmic	0.930099							0.930099	0.0202376	0.0288465	0.0201862	0.000631184	0.668049	-0.042623	0.314592	0.504622	-0.0930827	0.70553	0.333368	0.657237	0.0251852	1.11477	-0.0890541	0.502025	0.725082	0.20325	1.49288	-0.0655947	0.59096	0.885299	0.50088	-0.0159745	0.50084	0.860494	0.281932	0.87043	0.434344
ENSMUSG00000059495	Arhgef12	protein_coding	Rho guanine nucleotide exchange factor (GEF) 12	MGI:1916882	8.30573	8.30573	0.00931866	1.00648	0.904356	0.934349	1	Unaltered Non-Rhythmic	0.930093							0.930093	0.0196135	0.0287597	0.0209239	0.000609466	8.17524	8.11193	8.50278	8.4129	8.26702	8.21862	8.37523	8.26629	8.12167	8.36601	8.38562	8.4967	8.16824	8.32388	8.31818	8.18684	8.20473	8.33026	8.15915	8.35299	8.58008	8.2161	8.38724	8.31239	8.22668
ENSMUSG00000056055	Sag	protein_coding	S-antigen, retina and pineal gland (arrestin)	MGI:98227	-2.26406	-2.26406	0.0479734	1.03381	0.865763	0.906773	1	Unaltered Non-Rhythmic	0.930093							0.930093	0.0314491	0.018914	0.0189011	0.000642588	-3.47505	-2.50344	-2.5723	-1.03338	-1.7807	-2.82761	-1.62564	-2.68573	-2.49582	-1.30832	-1.49463	-2.96953	-2.40481	-2.03824	-1.67255	-2.16763	-2.03293	-1.90743	-2.37495	-2.4511	-1.90318	-3.46802	-2.47885	-1.93564	-2.83257
ENSMUSG00000062753	Smim29	protein_coding	small integral membrane protein 29	MGI:2146839	1.62328	1.62328	0.0623272	1.04415	0.112501	0.186538	1	Unaltered Non-Rhythmic	0.930086							0.930086	0.0270209	0.0207031	0.0215855	0.000604747	1.53987	1.6274	1.59411	1.45807	1.50307	1.99921	1.36071	1.55246	1.93669	1.85473	1.31608	1.56853	1.4067	1.70663	1.32125	1.8713	1.63929	1.57219	1.64942	1.8074	1.51647	1.66372	1.55269	1.50459	1.45774
ENSMUSG00000021136	Smoc1	protein_coding	SPARC related modular calcium binding 1	MGI:1929878	1.08227	-0.296299	-1.35949	-2.56594	2.98229e-10	3.28525e-09	1	Unaltered Non-Rhythmic	0.930081							0.930081	0.0217332	0.0215289	0.0261519	0.000504952	0.228073	0.832569	1.36897	0.789437	0.331617	1.03496	0.7256	1.61665	1.04487	2.43563	1.31283	0.359206	1.21439	0.359801	0.839141	1.76594	1.23523	1.37376	-0.14912	0.608409	0.505635	1.19718	2.39271	0.836621	0.86521
ENSMUSG00000053329	Gatd3a	protein_coding	glutamine amidotransferase like class 1 domain containing 3A	MGI:1351861	5.69074	5.69074	-0.0296054	-1.02073	0.942063	0.960868	1	Unaltered Non-Rhythmic	0.930047							0.930047	0.0205938	0.0216868	0.0271903	0.000481749	5.75158	5.7673	5.59611	5.63642	5.72802	5.68998	5.75221	5.67515	5.75057	5.71885	5.68005	5.52356	5.66639	5.61711	5.70415	5.84755	5.67756	5.62916	5.63602	5.62503	5.57275	5.67567	5.80027	5.88793	5.74369
ENSMUSG00000059791	Nrm	protein_coding	nurim (nuclear envelope membrane protein)	MGI:2146855	-0.269825	-0.269825	-0.0249672	-1.01746	0.988491	0.99233	1	Unaltered Non-Rhythmic	0.929965							0.929965	0.017637	0.0289128	0.0229353	0.00054983	-0.836092	-0.00401383	-4.11928e-05	-0.396282	-0.397345	-0.6489	-0.944716	-0.0194491	0.0873477	0.283318	-0.343065	-0.366073	-0.964423	0.428646	0.10029	-0.0217155	-1.66909	-0.225468	0.063637	-0.704857	-0.186735	-0.074168	0.0169334	-0.227136	0.218195
ENSMUSG00000050840	Cdh20	protein_coding	cadherin 20	MGI:1346069	-2.48007	-2.48007	0.317666	1.24631	0.101455	0.171286	1	Unaltered Non-Rhythmic	0.929947							0.929947	0.0191987	0.0267684	0.0235309	0.000554818	-2.8126	-2.88683	-3.35767	-3.47074	-1.56629	-2.82964	-2.40817	-1.324	-3.39775	-1.66412	-3.37427	-2.81399	-2.90228	-2.52414	-2.00208	-2.32279	-3.47644	-3.38466	-2.70387	-2.08535	-1.49403	-3.43787	-3.40465	-1.97335	-3.48329
ENSMUSG00000029563	Foxp2	protein_coding	forkhead box P2	MGI:2148705	-0.359396	-0.359396	0.149372	1.10909	0.340566	0.453644	1	Unaltered Non-Rhythmic	0.929902							0.929902	0.0273325	0.0170252	0.0252392	0.000501321	-0.684944	-0.0634771	0.676405	-0.550362	-1.57867	-0.059452	0.383543	-0.584196	0.594602	0.286039	-0.420022	-0.938396	-1.21879	-0.866724	-0.283471	-0.747535	-0.209061	-0.0514549	-0.111551	-1.22016	0.177787	-0.58318	-0.345474	0.146585	-1.02403
ENSMUSG00000041079	Rwdd2b	protein_coding	RWD domain containing 2B	MGI:1858215	4.41626	4.41626	-0.0384188	-1.02699	0.100257	0.169694	1	Unaltered Non-Rhythmic	0.929899							0.929899	0.0266782	0.024312	0.0184072	0.000703299	4.41667	4.53959	4.51547	4.47634	4.57134	4.4287	4.51636	4.53796	4.45821	4.26452	4.31425	4.24058	4.55013	4.32221	4.37336	4.30308	4.5363	4.60156	4.63466	4.46069	4.5517	4.38632	4.1925	4.43652	4.2745
ENSMUSG00000026536	Ifi211	protein_coding	interferon activated gene 211	MGI:3041120	1.52478	1.33411	-0.199189	-1.14805	0.0407738	0.0800256	1	Unaltered Non-Rhythmic	0.929878							0.929878	0.0325801	0.0155522	0.0214452	0.000544948	1.62903	1.35362	1.63863	1.51829	1.48866	1.96474	1.45829	1.70406	0.590682	1.81122	2.29214	1.87742	1.3855	1.24356	1.72404	1.49193	1.45264	1.04942	1.95827	1.74214	1.21677	1.26945	1.86504	1.31009	1.5683
ENSMUSG00000002015	Bcap31	protein_coding	B cell receptor associated protein 31	MGI:1350933	6.80064	6.80064	-0.0350416	-1.02459	0.0786808	0.13913	1	Unaltered Non-Rhythmic	0.929834							0.929834	0.0190941	0.0307836	0.0196534	0.000635211	6.93456	6.8437	6.8935	6.71602	6.74263	6.81196	6.87695	6.85172	6.98796	6.70712	6.85134	6.79328	6.82415	6.88804	6.71643	6.62271	6.91988	6.65309	6.9363	6.80493	6.81195	6.89449	6.8229	6.8966	6.78238
ENSMUSG00000004568	Arhgef18	protein_coding	rho/rac guanine nucleotide exchange factor (GEF) 18	MGI:2142567	5.55919	5.55919	0.0274788	1.01923	0.129001	0.208431	1	Unaltered Non-Rhythmic	0.929818							0.929818	0.0272042	0.0166023	0.0258896	0.000486377	5.63951	5.51968	5.62722	5.62154	5.4855	5.43845	5.58325	5.6901	5.46684	5.35375	5.49144	5.56476	5.60406	5.63926	5.57476	5.43608	5.60629	5.48912	5.62459	5.55167	5.7288	5.63678	5.52694	5.64493	5.39396
ENSMUSG00000029344	Tpst2	protein_coding	protein-tyrosine sulfotransferase 2	MGI:1309516	2.30415	2.30415	-0.0525835	-1.03712	0.673252	0.759692	1	Unaltered Non-Rhythmic	0.929761							0.929761	0.0311185	0.0218723	0.0165102	0.000738045	2.10297	2.37853	2.25842	2.46428	2.19473	2.3268	2.32723	2.2577	2.12225	2.20974	2.39774	2.68968	2.33098	2.31107	2.46337	2.44256	2.1098	2.43194	2.56989	2.21554	2.12401	2.33098	2.21517	1.9355	2.33781
ENSMUSG00000024056	Ndc80	protein_coding	NDC80 kinetochore complex component	MGI:1914302	-0.39435	-0.39435	-0.0687053	-1.04878	0.585538	0.68657	1	Unaltered Non-Rhythmic	0.929744							0.929744	0.0334151	0.0180793	0.0181096	0.000652383	-0.368565	-0.280279	-0.66746	-0.499466	0.219969	-1.50249	-1.2453	0.400916	0.292277	-0.00326996	0.0818292	-0.883981	-0.158928	0.240576	0.131721	-1.22048	-0.462941	-0.377057	-0.398608	0.000238244	-0.963743	-1.67082	0.100914	-0.376549	-1.18751
ENSMUSG00000038801	Scgb1c1	protein_coding	secretoglobin, family 1C, member 1	MGI:2655401	-2.49853	-2.9563	-0.452107	-1.36804	0.00273711	0.00785162	1	Unaltered Non-Rhythmic	0.929741							0.929741	0.0290844	0.0236671	0.01676	0.000747091	-2.06467	-1.74931	-1.8126	-3.70291	-2.09092	-2.52625	-2.69113	-2.08181	-1.81562	-3.79708	-2.188	-1.93681	-3.09888	-3.64098	-2.5076	-3.24884	-3.70157	-2.48921	-1.38812	-1.47575	-2.27767	-2.72082	-2.14355	-3.22233	-3.11403
ENSMUSG00000032013	Trim29	protein_coding	tripartite motif-containing 29	MGI:1919419	-0.587981	-0.587981	0.194289	1.14416	0.112567	0.186609	1	Unaltered Non-Rhythmic	0.929717							0.929717	0.0331205	0.0192608	0.0172116	0.000690006	-0.62145	-0.820404	-0.903881	0.0119873	0.0356189	-2.5498	-0.646959	-0.309249	-0.458367	-0.1735	-0.488524	-1.32687	-0.801383	-0.619934	-0.955364	-0.694845	-0.524644	-0.774379	-0.38092	-1.08443	-0.829483	-1.15686	-1.2004	-0.460728	-1.1505
ENSMUSG00000025825	Iscu	protein_coding	iron-sulfur cluster assembly enzyme	MGI:1913633	6.54052	6.48874	-0.0599146	-1.0424	0.0422299	0.0824077	1	Unaltered Non-Rhythmic	0.929606							0.929606	0.0297683	0.0209418	0.0190092	0.000675093	6.67918	6.59382	6.42379	6.53091	6.44555	6.56877	6.61181	6.57426	6.58984	6.62798	6.57684	6.49877	6.49839	6.64098	6.5103	6.62857	6.49245	6.44368	6.43089	6.52184	6.38834	6.59023	6.59259	6.61725	6.5411
ENSMUSG00000019761	Krt10	protein_coding	keratin 10	MGI:96685	1.97697	1.70708	-0.258235	-1.19601	2.86447e-05	0.000131659	1	Unaltered Non-Rhythmic	0.929599							0.929599	0.0194651	0.0251593	0.0252476	0.000528787	1.93975	2.30972	2.02793	1.72661	2.07795	2.11978	1.92536	1.98536	1.95739	2.00749	2.08072	1.85646	1.85797	1.89403	1.78076	2.15542	2.10572	2.13187	1.84782	1.66583	2.19378	2.16922	1.76189	2.12258	1.66809
ENSMUSG00000078864	Gm14322	protein_coding	predicted gene 14322	MGI:3652185	1.49674	1.49674	0.0853392	1.06094	0.362116	0.47605	1	Unaltered Non-Rhythmic	0.929566							0.929566	0.0233063	0.0189706	0.0276802	0.000476961	2.01862	1.72838	1.29729	1.54237	1.78804	1.17852	1.927	1.50293	1.46555	1.10104	0.57858	1.38119	1.21685	1.13945	1.75291	1.82915	1.70879	1.63348	1.05229	1.52613	1.60117	1.43513	2.04038	1.0296	1.43139
ENSMUSG00000022286	Grhl2	protein_coding	grainyhead like transcription factor 2	MGI:2182543	3.24151	3.51564	0.26155	1.19877	6.51101e-09	5.81582e-08	1	Unaltered Non-Rhythmic	0.929545							0.929545	0.0155366	0.0319598	0.0224243	0.000534219	3.24023	3.35856	3.29618	3.3474	3.29424	3.15522	3.25894	3.33315	3.16263	3.41238	3.27554	3.11958	3.09679	3.16316	3.25793	3.00242	3.40734	3.08889	3.2766	3.48632	3.39809	3.41969	3.18134	3.26886	3.27935
ENSMUSG00000035596	Mboat7	protein_coding	membrane bound O-acyltransferase domain containing 7	MGI:1924832	5.08886	5.08886	-0.0197876	-1.01381	0.675791	0.761691	1	Unaltered Non-Rhythmic	0.929531							0.929531	0.0279331	0.0244337	0.0173615	0.000740973	5.07851	5.09475	5.13279	5.12519	5.14569	5.03426	5.20633	4.9957	5.12434	4.98613	5.07422	5.06546	5.12154	5.15987	5.10942	5.04037	5.13043	4.96856	5.0828	4.98192	5.22409	5.19287	5.05232	5.14696	5.02577
ENSMUSG00000023034	Nr4a1	protein_coding	nuclear receptor subfamily 4, group A, member 1	MGI:1352454	3.31152	3.31152	-0.285768	-1.21906	0.178422	0.271426	1	Unaltered Non-Rhythmic	0.92952							0.92952	0.0293422	0.0246075	0.0157454	0.000784622	2.81542	3.38567	3.99505	3.4171	3.29774	4.54887	3.53321	3.35557	2.98833	4.04173	3.2459	3.91977	3.57602	3.25937	3.33936	3.28393	3.23679	3.53137	4.10155	2.67181	2.99976	3.32164	3.64668	3.33304	3.56014
ENSMUSG00000002190	Clgn	protein_coding	calmegin	MGI:107472	-2.69515	-2.69515	-0.107681	-1.07749	0.409791	0.523871	1	Unaltered Non-Rhythmic	0.9294							0.9294	0.0189552	0.0233435	0.0278238	0.000477424	-3.15947	-3.30002	-2.72523	-1.62034	-3.21863	-1.50273	-3.29355	-2.47462	-2.63964	-3.17952	-2.25723	-3.36528	-2.23149	-2.61442	-2.19584	-3.26443	-2.60067	-2.65113	-1.92629	-2.71084	-2.85307	-2.63729	-2.24183	-1.67678	-3.22593
ENSMUSG00000074088	Snrnp40	protein_coding	small nuclear ribonucleoprotein 40 (U5)	MGI:1913835	3.65849	3.58011	-0.0830263	-1.05924	0.0299322	0.0616493	1	Unaltered Non-Rhythmic	0.929396							0.929396	0.0302547	0.0175154	0.0222623	0.000571768	3.54362	3.76964	3.46518	3.74168	3.65309	3.622	3.35636	3.60225	3.61423	3.76627	3.63457	3.79954	3.85613	3.58885	3.7996	3.53507	3.33056	3.54772	3.59255	3.70697	3.58094	3.77451	3.64186	3.75154	3.72587
ENSMUSG00000024998	Plce1	protein_coding	phospholipase C, epsilon 1	MGI:1921305	2.965	2.965	-0.0136078	-1.00948	0.753557	0.822057	1	Unaltered Non-Rhythmic	0.929337							0.929337	0.0279427	0.0165245	0.0256986	0.000497489	3.01584	2.57946	2.79209	3.40652	3.00383	3.0626	3.14585	2.97897	3.10352	2.85988	2.87769	3.07946	3.04715	3.04279	2.99748	2.82993	2.88745	2.90474	3.03691	3.19376	3.09983	2.62724	2.89605	3.02885	2.88051
ENSMUSG00000030722	Nfatc2ip	protein_coding	nuclear factor of activated T cells, cytoplasmic, calcineurin dependent 2 interacting protein	MGI:1329015	2.59489	2.59489	-0.018085	-1.01261	0.52347	0.630132	1	Unaltered Non-Rhythmic	0.929331							0.929331	0.0248049	0.0293039	0.0157703	0.000790168	2.58431	2.45332	2.56618	2.32281	2.65567	2.43205	2.48644	2.57001	2.48869	2.58571	2.76953	2.79098	2.50873	2.73519	2.72045	2.32744	2.73475	2.64641	2.74117	2.49778	2.67175	2.19744	2.92566	2.54854	2.52715
ENSMUSG00000016028	Celsr1	protein_coding	cadherin, EGF LAG seven-pass G-type receptor 1	MGI:1100883	3.93119	3.93119	0.0527587	1.03725	0.0676298	0.122447	1	Unaltered Non-Rhythmic	0.929319							0.929319	0.0161149	0.0338764	0.0201017	0.000588051	3.75601	3.55103	3.97582	4.12682	3.8761	3.7007	4.15751	4.02517	3.82536	3.91094	4.16516	3.95878	4.00382	3.84349	3.85591	3.72937	3.52825	3.70221	3.77574	4.01012	4.0306	3.94127	3.98273	4.05612	4.00657
ENSMUSG00000019992	Mtfr2	protein_coding	mitochondrial fission regulator 2	MGI:1919054	-1.19629	-1.19629	0.0474039	1.0334	0.742193	0.813808	1	Unaltered Non-Rhythmic	0.929279							0.929279	0.0278114	0.0228993	0.0193201	0.000690665	-1.76705	-1.65564	-0.866343	-1.05531	-1.14262	-2.01423	-1.03745	-0.897485	-1.35127	-0.835186	-1.3048	-1.59544	-0.721745	-1.62511	-1.7262	-1.99049	-0.531274	-0.408506	-0.895803	-0.781933	-0.727801	-1.01674	-0.0554942	-2.33487	-1.4526
ENSMUSG00000021044	Adck1	protein_coding	aarF domain containing kinase 1	MGI:1919363	3.75339	3.85948	0.0827132	1.05901	0.000580768	0.00200368	1	Unaltered Non-Rhythmic	0.929275							0.929275	0.028866	0.0167933	0.0245436	0.000522536	3.8372	3.76386	3.78431	3.85263	3.69772	3.79023	3.64288	3.84846	3.77081	3.87795	3.4396	3.75063	3.6157	3.85965	3.91236	3.77901	3.61902	3.71998	3.72417	3.92659	3.49934	3.75164	3.71985	3.87552	3.75646
ENSMUSG00000035278	Plekhj1	protein_coding	pleckstrin homology domain containing, family J member 1	MGI:1925920	2.6047	2.70675	0.0877789	1.06273	0.00850148	0.0209639	1	Unaltered Non-Rhythmic	0.929245							0.929245	0.0315858	0.0189914	0.0195293	0.000648718	2.67088	2.7436	2.53595	2.3164	2.69804	2.45603	2.38981	2.70997	2.69766	2.62802	2.50808	2.38269	2.46047	2.82006	2.7184	2.62273	2.60597	2.79097	2.40296	2.46541	2.65375	2.5676	2.84174	2.6846	2.50614
ENSMUSG00000022449	Adamts20	protein_coding	a disintegrin-like and metallopeptidase (reprolysin type) with thrombospondin type 1 motif, 20	MGI:2660628	-1.61335	-1.61335	-0.138732	-1.10094	0.329583	0.441793	1	Unaltered Non-Rhythmic	0.929236							0.929236	0.0155304	0.0317656	0.0229374	0.000530936	-2.26225	-2.16866	-1.92642	-1.06986	-1.65102	-1.23215	-0.886515	-2.00051	-0.323036	-1.18438	-1.58701	-2.10154	-2.12819	-2.15962	-1.51811	-0.515369	-1.45155	-1.07674	-1.11506	-2.54831	-1.68688	-2.00518	-1.14089	-1.33082	-1.83101
ENSMUSG00000031506	Ptpn7	protein_coding	protein tyrosine phosphatase, non-receptor type 7	MGI:2156893	-0.508231	-0.508231	-0.097908	-1.07022	0.418553	0.532847	1	Unaltered Non-Rhythmic	0.929215							0.929215	0.0316308	0.0219987	0.0164002	0.00075524	0.37284	-0.523449	-0.352788	-0.275142	-0.677992	0.0279201	-1.60958	-0.152927	-0.321937	-0.696228	-0.00523431	-0.178948	-0.589737	-0.714977	-0.353225	-0.165552	-0.243632	-1.37858	0.0169642	-0.0855851	-0.168449	-0.396846	-0.655218	-0.415692	0.107857
ENSMUSG00000050107	Haspin	protein_coding	histone H3 associated protein kinase	MGI:1194498	2.31011	2.31011	0.0599994	1.04247	0.377921	0.492175	1	Unaltered Non-Rhythmic	0.929168							0.929168	0.021204	0.0209073	0.0282419	0.000478631	2.3573	1.94651	2.03876	2.2328	2.37229	2.18715	2.28381	2.71892	2.40326	1.72374	2.73717	2.15306	2.353	2.10584	2.28326	2.3371	2.17782	2.36335	2.41624	2.53174	2.1477	2.45481	1.64793	2.49641	2.22545
ENSMUSG00000039967	Zfp292	protein_coding	zinc finger protein 292	MGI:1353423	5.39997	5.61713	0.245496	1.1855	0.000251924	0.000947096	1	Unaltered Non-Rhythmic	0.929143							0.929143	0.0192325	0.0288957	0.0221282	0.000600857	5.21723	5.32718	5.48314	5.69636	4.94904	5.44213	5.59167	5.44422	5.22401	5.52257	5.52607	5.35456	5.21052	5.21055	5.34573	5.61841	5.02171	5.67543	5.13118	5.57297	5.74256	5.2807	5.534	5.63681	5.15608
ENSMUSG00000027835	Pdcd10	protein_coding	programmed cell death 10	MGI:1928396	5.82661	5.7721	-0.0345063	-1.02421	0.0451974	0.0872417	1	Unaltered Non-Rhythmic	0.929081							0.929081	0.0240381	0.0216865	0.0246305	0.000563908	5.83281	5.99368	5.81925	5.8097	5.75367	5.89435	5.70164	5.89946	5.81033	5.89869	5.87833	5.77712	5.72616	5.68565	5.92995	5.95427	5.78986	5.88764	5.84414	5.90153	5.56478	5.57844	5.78535	5.84739	5.83881
ENSMUSG00000026696	Vamp4	protein_coding	vesicle-associated membrane protein 4	MGI:1858730	4.77329	4.77329	0.0129465	1.00901	0.919907	0.945265	1	Unaltered Non-Rhythmic	0.929068							0.929068	0.026797	0.0199065	0.0236512	0.000576841	4.78274	4.808	4.65145	4.76495	4.75229	4.90541	4.73596	4.82315	4.80263	4.86327	4.80306	4.78376	4.73576	4.74055	4.75949	4.78641	4.75591	4.77772	4.74895	4.69772	4.7158	4.7123	4.69883	4.87585	4.68552
ENSMUSG00000022831	Hcls1	protein_coding	hematopoietic cell specific Lyn substrate 1	MGI:104568	2.04536	1.74126	-0.318662	-1.24717	5.3239e-07	3.43863e-06	1	Unaltered Non-Rhythmic	0.929015							0.929015	0.0302489	0.0196522	0.0204403	0.000643348	2.04373	1.97331	1.88247	1.97352	1.7308	2.16353	1.87491	2.19761	2.01616	2.11927	1.68779	2.10039	2.06391	2.14636	1.99713	2.0423	2.10527	2.17271	2.14251	2.45209	1.87917	1.81061	1.96161	1.885	2.4544
ENSMUSG00000002028	Kmt2a	protein_coding	lysine (K)-specific methyltransferase 2A	MGI:96995	6.0268	6.13919	0.118386	1.08552	0.026452	0.0555659	1	Unaltered Non-Rhythmic	0.928962							0.928962	0.0162416	0.0324355	0.0217929	0.000567767	5.76465	5.81698	6.21029	6.41488	6.04243	5.91558	6.23723	6.03405	5.70686	6.20157	5.90902	6.23062	5.95181	5.98961	6.00566	5.98296	5.82387	6.19516	5.78606	6.2065	6.43433	6.04473	6.13794	5.94093	6.03376
ENSMUSG00000078440	Dohh	protein_coding	deoxyhypusine hydroxylase/monooxygenase	MGI:1915964	1.74115	1.74115	-0.032145	-1.02253	0.512543	0.620591	1	Unaltered Non-Rhythmic	0.928911							0.928911	0.0206395	0.0220947	0.0278621	0.000492617	1.73854	2.14632	1.51932	1.46221	1.62839	1.73191	1.79101	1.80157	1.61724	1.49654	2.02708	1.45452	1.70977	1.57128	1.68906	1.99294	1.6092	1.67138	1.62236	1.86241	1.68436	1.58754	1.61723	1.93288	1.65224
ENSMUSG00000074576	Mocs3	protein_coding	molybdenum cofactor synthesis 3	MGI:1916622	1.69358	1.69358	0.054803	1.03872	0.263204	0.369442	1	Unaltered Non-Rhythmic	0.928892							0.928892	0.0317217	0.0226642	0.0159407	0.000781201	1.72428	1.91053	1.90286	1.37626	1.58686	2.11466	1.45286	2.07766	1.86106	1.49761	1.81228	1.64041	1.11085	1.88276	1.58003	1.51018	1.61213	1.89067	1.62978	1.45626	1.73806	1.45173	1.8842	1.30761	1.93589
ENSMUSG00000109510	Gm42417	protein_coding	predicted gene, 42417	MGI:5649003	-3.26377	-3.26377	0.208227	1.15527	0.45202	0.565339	1	Unaltered Non-Rhythmic	0.928872							0.928872	0.0211835	0.0256398	0.0237173	0.000587865	-3.82481	-3.69603	-3.64267	-3.76642	-3.77597	-3.88533	-3.70072	-3.93462	-1.24304	-3.81167	-3.66696	-3.62334	-1.14742	-3.8138	-3.74149	-3.71711	-2.95842	-3.722	-3.38787	-3.67628	0.381059	-3.74485	-3.69151	-3.6388	-3.77476
ENSMUSG00000002489	Tiam1	protein_coding	T cell lymphoma invasion and metastasis 1	MGI:103306	2.92047	3.0285	0.0848128	1.06055	0.0381206	0.0757215	1	Unaltered Non-Rhythmic	0.928867							0.928867	0.0257515	0.0185951	0.0262689	0.000517146	2.7054	2.93103	2.95828	2.9482	2.99106	2.83295	2.98094	2.97567	2.76067	2.96718	2.89488	2.53701	2.95305	3.06599	2.91053	3.07862	2.94477	2.56277	2.82105	3.02916	2.95396	3.12782	2.98637	2.86882	3.15383
ENSMUSG00000070287	Slc35g2	protein_coding	solute carrier family 35, member G2	MGI:2685365	1.141	1.27716	0.143764	1.10478	0.0434967	0.084449	1	Unaltered Non-Rhythmic	0.928867							0.928867	0.0250078	0.0296297	0.0156895	0.000806201	1.38946	1.23335	0.554433	1.44693	0.85821	1.41954	1.4925	1.55958	1.25534	0.938815	0.846119	1.46965	0.911106	0.761123	1.25901	0.970443	1.1326	0.838165	1.24459	1.74517	0.742063	1.07904	1.29937	1.21868	1.05923
ENSMUSG00000020363	Gfpt2	protein_coding	glutamine fructose-6-phosphate transaminase 2	MGI:1338883	1.40876	1.83469	0.418703	1.33672	5.47313e-07	3.52459e-06	1	Unaltered Non-Rhythmic	0.928773							0.928773	0.0159353	0.0330077	0.0217169	0.000566746	2.00716	1.44696	1.47098	1.76444	1.20775	1.12635	1.35156	1.20223	1.46688	1.60845	1.46793	1.2917	1.16454	1.43506	1.58774	1.15134	1.49152	1.52455	1.35277	1.72707	1.21274	1.65092	1.65597	1.4284	1.23046
ENSMUSG00000028795	Ccdc28b	protein_coding	coiled coil domain containing 28B	MGI:1913514	1.80522	1.80522	0.0554074	1.03915	0.0794296	0.140244	1	Unaltered Non-Rhythmic	0.928772							0.928772	0.0154994	0.0322752	0.0229146	0.000538629	2.0263	2.00252	1.65339	1.94211	1.71426	1.94545	1.6122	1.79031	1.43599	1.7329	1.53297	1.98236	1.58788	1.98088	1.80865	1.92744	1.54917	1.75549	1.79546	1.75249	1.63025	1.7702	1.96186	1.91574	1.82723
ENSMUSG00000037876	Jmjd1c	protein_coding	jumonji domain containing 1C	MGI:1918614	6.29966	6.41755	0.135393	1.09839	0.00796559	0.0197988	1	Unaltered Non-Rhythmic	0.928724							0.928724	0.0343092	0.0161428	0.020227	0.000597028	6.26993	6.23997	6.41828	6.40403	6.06114	6.29938	6.43567	6.13748	6.22413	6.26001	6.4379	6.30512	6.06493	6.17581	6.31324	6.38414	6.08994	6.45385	6.09042	6.49806	6.65357	6.17716	6.49014	6.49122	6.18699
ENSMUSG00000055489	Ano5	protein_coding	anoctamin 5	MGI:3576659	3.00061	2.6186	-0.404564	-1.32369	0.00122115	0.0038693	1	Unaltered Non-Rhythmic	0.928689							0.928689	0.0291302	0.0218708	0.0196185	0.000691122	2.20575	2.95303	3.40332	3.13143	3.09551	3.77964	2.67984	2.58768	3.05847	3.27693	3.16815	3.64788	3.24089	3.12775	2.94052	2.73899	2.71112	3.58575	2.2944	2.64676	3.31367	3.48529	3.42892	2.77991	3.20288
ENSMUSG00000038418	Egr1	protein_coding	early growth response 1	MGI:95295	6.4675	6.4675	0.0339692	1.02383	0.587715	0.688246	1	Unaltered Non-Rhythmic	0.928685							0.928685	0.0177451	0.0255554	0.0275248	0.000489437	6.04101	6.36664	6.94947	6.25245	5.40793	6.89056	6.43253	6.19002	6.53087	7.13371	6.25561	6.90991	6.08804	5.95428	6.71156	6.19994	5.58494	6.70061	6.34492	6.12164	6.87482	6.42677	6.48846	6.84721	5.85901
ENSMUSG00000039810	Zc3h10	protein_coding	zinc finger CCCH type containing 10	MGI:2143670	2.63515	2.63515	-0.0380906	-1.02675	0.634942	0.729617	1	Unaltered Non-Rhythmic	0.928662							0.928662	0.0208354	0.0239147	0.0260486	0.000538894	2.44305	2.68318	2.80405	2.56864	2.70621	2.81496	2.79593	2.50783	2.32809	2.70639	2.61793	2.40813	2.56533	2.74857	2.55259	2.66776	2.82955	2.7036	2.65129	2.74179	2.70389	2.56128	2.65611	2.53759	2.62082
ENSMUSG00000074305	Peak1	protein_coding	pseudopodium-enriched atypical kinase 1	MGI:2442366	4.93883	4.93883	-0.0701191	-1.0498	0.149001	0.234429	1	Unaltered Non-Rhythmic	0.928644							0.928644	0.0214893	0.0284133	0.0207917	0.000661952	4.99473	4.83029	5.30129	4.97477	4.80824	4.90298	5.01343	5.03044	4.91305	5.08281	5.00108	5.26988	4.81959	5.04498	4.98368	4.87911	4.85485	4.9642	4.82671	5.02395	5.30613	4.98751	5.16601	4.94403	4.89838
ENSMUSG00000040146	Rgl3	protein_coding	ral guanine nucleotide dissociation stimulator-like 3	MGI:1918996	4.79932	4.88978	0.0688426	1.04887	0.00699665	0.0177039	1	Unaltered Non-Rhythmic	0.928614							0.928614	0.0264672	0.0284656	0.0156327	0.000820389	5.00559	4.76935	4.82567	4.92335	4.82192	4.76444	4.92659	5.00722	4.85409	4.69217	4.78004	4.72409	4.83933	4.68091	4.87801	4.64535	4.64606	4.76711	4.68502	4.69772	5.00036	4.9401	4.88988	4.79908	4.97275
ENSMUSG00000001052	Sec24b	protein_coding	Sec24 related gene family, member B (S. cerevisiae)	MGI:2139764	5.43774	5.43774	0.0457737	1.03224	0.0755954	0.134577	1	Unaltered Non-Rhythmic	0.928585							0.928585	0.0227573	0.0289415	0.0190012	0.000715111	5.50935	5.23896	5.42016	5.45726	5.43442	5.41236	5.50076	5.44273	5.4715	5.35915	5.29466	5.40672	5.41287	5.46496	5.50231	5.22891	5.47603	5.40086	5.60589	5.43655	5.50468	5.51881	5.28913	5.40824	5.43868
ENSMUSG00000025532	Crcp	protein_coding	calcitonin gene-related peptide-receptor component protein	MGI:1100818	3.93426	3.93426	-0.0514903	-1.03633	0.0757182	0.134764	1	Unaltered Non-Rhythmic	0.928558							0.928558	0.0266147	0.0192309	0.025043	0.000553399	3.8602	4.14452	4.06942	3.89719	3.93419	4.29096	3.75188	3.8844	3.96945	4.05364	3.91965	3.8542	3.95139	3.86463	3.8623	3.91805	4.18884	4.01366	4.05208	4.06022	3.76859	3.79986	3.7561	3.9564	3.83247
ENSMUSG00000039585	Myo9a	protein_coding	myosin IXa	MGI:107735	5.98299	6.22262	0.260862	1.19819	7.09097e-06	3.67171e-05	1	Unaltered Non-Rhythmic	0.928502							0.928502	0.0276474	0.0241886	0.018935	0.000726607	5.8333	5.92315	5.92109	6.34864	5.82223	5.93792	6.19149	5.93783	5.73054	6.17695	5.99793	6.1257	5.7626	5.8083	6.1771	6.13899	5.9524	6.17555	5.94322	6.23517	6.15794	5.7519	6.03109	6.07413	5.71357
ENSMUSG00000050158	Or2m13	protein_coding	olfactory receptor family 2 subfamily M member 13	MGI:3029999	-2.81551	-2.81551	-0.140022	-1.10192	0.489816	0.599861	1	Unaltered Non-Rhythmic	0.928465							0.928465	0.0353759	0.0169428	0.0185696	0.000647184	-1.65721	-2.5258	-1.99314	-2.19459	-2.13149	-2.92271	-3.48646	-1.45636	-3.44383	-2.94167	-2.33235	-2.82497	-3.55936	-2.03764	-3.41506	-2.78681	-2.94238	-3.41949	-2.19018	-1.6296	-2.67838	-2.8825	-3.43543	-3.37373	-2.99129
ENSMUSG00000031189	Aff2	protein_coding	AF4/FMR2 family, member 2	MGI:1202294	-1.08553	-1.08553	0.197211	1.14648	0.354136	0.467971	1	Unaltered Non-Rhythmic	0.928436							0.928436	0.0314305	0.0156186	0.0239856	0.000528858	-1.22642	-1.47658	0.5169	-0.752377	-1.12969	-2.74961	0.210352	-1.02371	-3.45102	-0.832656	-0.619854	-2.18499	-1.77519	-0.233536	-0.593881	-1.23836	-1.98288	-0.960352	-2.35154	-1.069	-0.802726	-0.261327	-0.387521	-0.863451	-2.37977
ENSMUSG00000066516	Klk1b21	protein_coding	kallikrein 1-related peptidase b21	MGI:892022	-1.87596	-2.4801	-0.600352	-1.51609	3.89817e-05	0.00017349	1	Unaltered Non-Rhythmic	0.928396							0.928396	0.0262733	0.0270426	0.017515	0.000773015	-1.49237	-2.42147	-2.30594	-1.54194	-1.47537	-1.28012	-3.38381	-1.51646	-1.72387	-2.76669	-1.9567	-2.37604	-1.58418	-1.59845	-1.94566	-0.783285	-1.51027	-2.29633	-1.76044	-2.36256	-2.64655	-1.30596	-1.27973	-2.2932	-1.61393
ENSMUSG00000002052	Supt6	protein_coding	SPT6, histone chaperone and transcription elongation factor	MGI:107726	6.28316	6.28316	0.014953	1.01042	0.444819	0.558845	1	Unaltered Non-Rhythmic	0.928372							0.928372	0.0258213	0.0184797	0.0268115	0.000515563	6.21907	6.20404	6.38458	6.39124	6.50322	6.04374	6.30997	6.37221	6.18484	6.16729	6.27611	6.19479	6.25673	6.22056	6.24967	6.16769	6.42722	6.26106	6.38122	6.23403	6.51735	6.23889	6.24709	6.23655	6.29474
ENSMUSG00000022339	Ebag9	protein_coding	estrogen receptor-binding fragment-associated gene 9	MGI:1859920	5.28709	5.28709	-0.0159471	-1.01112	0.150035	0.235649	1	Unaltered Non-Rhythmic	0.928365							0.928365	0.0341584	0.0194684	0.0172871	0.000720756	5.29058	5.43755	5.24886	5.11996	5.44075	5.34941	5.18914	5.25345	5.31858	5.31147	5.31391	5.3629	5.39719	5.28922	5.28785	5.35404	5.40463	5.24872	5.42197	5.34536	5.12227	5.2599	5.20849	5.39524	5.26482
ENSMUSG00000020133	2310011J03Rik	protein_coding	RIKEN cDNA 2310011J03 gene	MGI:1913624	3.02717	3.02717	0.00346638	1.00241	0.227384	0.32863	1	Unaltered Non-Rhythmic	0.928347							0.928347	0.019718	0.0344215	0.016778	0.000735936	3.00493	2.98088	2.93305	2.94896	3.09346	3.0012	3.14608	3.01717	2.90153	2.96917	2.99431	2.9653	2.93481	2.99994	3.16579	3.25239	2.89028	3.08587	2.94394	3.11739	3.00646	3.14318	3.00039	2.93039	2.81523
ENSMUSG00000079019	Insl3	protein_coding	insulin-like 3	MGI:108427	-2.30136	-2.30136	-0.00140967	-1.00098	0.984845	0.990481	1	Unaltered Non-Rhythmic	0.92834							0.92834	0.0214507	0.0253426	0.0242777	0.000588778	-3.40361	-2.85938	-2.00996	-1.98706	-3.44748	-1.01416	-2.41003	-1.55639	-1.67862	-2.65551	-2.00014	-2.08332	-3.4742	-1.70456	-1.32377	-3.39029	-2.66935	-2.35946	-2.88714	-3.14569	-1.29568	-2.82806	-1.75803	-1.99269	-3.47378
ENSMUSG00000019795	Pcmt1	protein_coding	protein-L-isoaspartate (D-aspartate) O-methyltransferase 1	MGI:97502	5.8808	5.8808	-0.002911	-1.00202	0.437262	0.55157	1	Unaltered Non-Rhythmic	0.928321							0.928321	0.019229	0.0309135	0.0208927	0.000643602	5.82865	6.00616	5.99808	5.87604	5.82754	5.89818	5.87534	5.98551	5.86577	5.79828	5.85672	5.84784	5.8901	5.75758	5.79108	6.06692	5.96953	5.93213	5.93692	5.86137	5.89904	5.91101	5.90893	5.69722	5.85353
ENSMUSG00000091996	Smim35	protein_coding	small integral membrane protein 35	MGI:3040681	-0.352616	-0.922486	-0.564441	-1.47881	7.4898e-05	0.000314063	1	Unaltered Non-Rhythmic	0.928292							0.928292	0.0224382	0.0222668	0.0264623	0.000540686	0.0471957	0.0674403	-0.658506	-0.972514	-0.866165	-0.345582	-0.115661	-0.389213	-0.413958	-0.28681	0.368239	-0.450605	-0.881151	-0.433149	-0.596545	-0.113628	-1.10706	0.039196	-0.218676	-0.0654196	-0.679812	0.0326138	-0.00662108	-0.384403	0.343109
ENSMUSG00000042182	Bend6	protein_coding	BEN domain containing 6	MGI:2444572	-1.93819	-1.93819	-0.140942	-1.10262	0.388636	0.5034	1	Unaltered Non-Rhythmic	0.928255							0.928255	0.0325036	0.0157989	0.0228895	0.000553501	-1.97543	-2.56434	-1.7168	-1.91642	-3.5381	-1.53897	-1.48747	-1.31416	-1.5366	-1.99525	-1.48674	-2.54322	-1.52974	-1.71774	-1.33587	-3.57274	-1.66221	-1.18791	-1.1715	-0.775723	-1.72975	-2.50544	-2.50442	-1.48436	-2.95469
ENSMUSG00000036915	Kirrel2	protein_coding	kirre like nephrin family adhesion molecule 2	MGI:2442334	-2.9656	-2.9656	0.00472224	1.00328	0.823518	0.875653	1	Unaltered Non-Rhythmic	0.928246							0.928246	0.0264672	0.0177907	0.026988	0.000508555	-1.89602	-3.17033	-3.72792	-2.78139	-3.82198	-2.94277	-1.88847	-3.956	-2.80237	-3.29979	-2.35438	-3.0888	-3.80333	-2.84158	-3.20933	-2.74395	-1.95684	-2.43219	-3.47103	-3.10736	-2.20161	-3.79548	-2.09941	-3.71845	-2.51349
ENSMUSG00000039086	Ss18l1	protein_coding	SS18, nBAF chromatin remodeling complex subunit like 1	MGI:2444061	3.48155	3.57542	0.0981659	1.07041	0.0118921	0.0280172	1	Unaltered Non-Rhythmic	0.928241							0.928241	0.0231286	0.031855	0.0159735	0.000801587	3.26393	3.44886	3.20624	3.54099	3.69826	3.55211	3.62171	3.56	3.48582	3.51416	3.45127	3.45521	3.66628	3.20749	3.2955	3.48925	3.48066	3.50126	3.29052	3.55686	3.61281	3.59517	3.50454	3.26191	3.43292
ENSMUSG00000042417	Ccno	protein_coding	cyclin O	MGI:2145534	-1.28291	-1.82181	-0.543393	-1.4574	9.76932e-05	0.000403021	1	Unaltered Non-Rhythmic	0.92824							0.92824	0.0216802	0.0207297	0.028864	0.000485782	-1.43689	-1.18897	-1.77851	-1.39236	-1.70384	-0.304572	-1.88565	-0.955456	-1.01165	-1.17727	-2.43715	-1.92022	-1.03969	-0.733382	-1.34766	-1.45368	-1.36719	-1.2047	-0.692035	-1.19757	-1.67629	-0.255015	-1.39026	-1.13277	-0.778581
ENSMUSG00000013076	Amotl1	protein_coding	angiomotin-like 1	MGI:1922973	5.01954	5.01954	-0.0451358	-1.03178	0.430367	0.544849	1	Unaltered Non-Rhythmic	0.928207							0.928207	0.0279893	0.0262358	0.0167681	0.000799581	5.133	4.93834	5.16689	5.12049	5.16148	5.05885	4.97543	4.90745	4.95645	5.12562	5.17735	5.23718	5.05689	5.00023	4.98651	4.99274	5.05648	5.01957	4.96723	4.98642	5.26063	5.04602	5.08627	4.99439	5.05955
ENSMUSG00000041268	Dmxl2	protein_coding	Dmx-like 2	MGI:2444630	6.75121	6.75121	0.10765	1.07747	0.0973188	0.165747	1	Unaltered Non-Rhythmic	0.928196							0.928196	0.0211254	0.0332848	0.0166298	0.000763715	6.43742	6.60537	6.84269	6.94086	6.54326	6.65839	6.83693	6.54665	6.60197	6.80234	6.70996	6.68044	6.58673	6.47859	6.76328	6.84948	6.60851	6.9077	6.59316	6.97723	6.88703	6.5165	6.77846	6.60797	6.44702
ENSMUSG00000053164	Gpr21	protein_coding	G protein-coupled receptor 21	MGI:2441890	-1.01148	-1.01148	0.0464316	1.03271	0.841991	0.889486	1	Unaltered Non-Rhythmic	0.928137							0.928137	0.0194204	0.0285152	0.0233278	0.000599468	-0.331302	-0.899829	-1.03038	0.00323045	-1.21535	-1.00068	-1.13599	-0.0165732	-1.45137	-1.79435	0.0161674	-1.22403	-0.793171	-0.800345	-2.14184	-0.917835	-1.87436	-1.17771	-0.739038	-0.537211	-1.28661	-0.669832	-1.03317	-1.53089	-0.673571
ENSMUSG00000024397	Aif1	protein_coding	allograft inflammatory factor 1	MGI:1343098	1.03086	0.684259	-0.355817	-1.27971	0.0026436	0.00761334	1	Unaltered Non-Rhythmic	0.928133							0.928133	0.0182147	0.0251709	0.0279857	0.000495307	1.1528	1.02713	1.23744	1.03842	1.06256	1.24093	0.818609	1.22254	1.46036	1.24757	0.8903	1.25943	1.18411	0.850516	0.116244	1.05436	0.98348	0.671193	1.28534	1.25572	0.0256883	0.729762	1.38766	1.72841	1.3524
ENSMUSG00000067919	Rex2	protein_coding	reduced expression 2	MGI:1328322	-1.05201	-1.05201	-0.024751	-1.0173	0.829691	0.880105	1	Unaltered Non-Rhythmic	0.928095							0.928095	0.0339166	0.0200393	0.017212	0.00073739	-1.23037	-1.14231	-0.335682	-0.0421748	-2.9016	-0.487064	-0.722834	-2.71915	-0.445856	-0.0513268	-0.95463	-2.00047	0.70851	-1.19494	-2.8398	0.749493	-2.31287	-0.268477	-3.42398	-2.10471	-1.32463	-0.136188	0.831923	-2.8629	-0.951255
ENSMUSG00000035370	Gm49322	protein_coding	predicted gene, 49322	MGI:6121503	-0.405205	-0.405205	-0.0641739	-1.04549	0.818901	0.872036	1	Unaltered Non-Rhythmic	0.928091							0.928091	0.0350901	0.0164499	0.0197458	0.000623014	-0.853975	-0.383884	-0.508338	-0.155664	-0.0300206	-0.0254269	-0.486533	0.161	-0.392928	-0.654742	-0.628503	-1.25022	0.27036	-0.893323	-0.433497	-0.39073	0.0338028	-0.181446	-0.140338	0.48114	-0.477204	0.242989	-1.17962	0.26969	-0.210401
ENSMUSG00000001131	Timp1	protein_coding	tissue inhibitor of metalloproteinase 1	MGI:98752	-1.48135	-1.48135	-0.251415	-1.19037	0.168339	0.25874	1	Unaltered Non-Rhythmic	0.92807							0.92807	0.0168673	0.0350722	0.0193513	0.000638953	-1.33746	-1.28036	-1.34822	-1.68792	-2.31723	-2.08778	-0.777467	0.397246	-0.400963	-1.2781	-1.36502	-1.123	-1.76265	-1.8419	-2.05688	-2.081	-1.99216	-1.36355	-1.02488	-0.681567	-0.635767	-0.694882	-2.23089	-0.674708	-0.796183
ENSMUSG00000012114	Med15	protein_coding	mediator complex subunit 15	MGI:2137379	4.26856	4.26856	0.0212853	1.01486	0.0994401	0.168572	1	Unaltered Non-Rhythmic	0.928048							0.928048	0.0244223	0.0310379	0.015666	0.000825663	4.14666	4.11885	4.27607	4.3754	4.31244	4.11306	4.01393	4.25717	4.26655	4.39703	4.31174	4.30033	4.32311	4.20188	4.4039	4.28079	4.11762	4.30479	4.25462	4.38126	4.17212	4.28013	4.10474	4.09527	4.29278
ENSMUSG00000100254	Trpc2	protein_coding	transient receptor potential cation channel, subfamily C, member 2	MGI:109527	-2.74102	-2.74102	-0.0265226	-1.01855	0.885114	0.920801	1	Unaltered Non-Rhythmic	0.92804							0.92804	0.0249794	0.0184631	0.0280191	0.000498382	-0.610524	-3.5715	-1.99511	-3.47171	-1.87298	-1.47992	-3.59938	-0.659427	-1.31694	-2.83172	-2.6638	-3.76237	-3.4239	-3.30577	-2.81173	-3.8121	-3.44142	-1.04993	-4.15264	-2.78296	-3.20964	-1.92581	-1.2388	-1.23423	-3.42541
ENSMUSG00000007564	Ppp2r1a	protein_coding	protein phosphatase 2, regulatory subunit A, alpha	MGI:1926334	6.70572	6.70572	0.0105098	1.00731	0.256006	0.36134	1	Unaltered Non-Rhythmic	0.928016							0.928016	0.0334394	0.0163161	0.0216395	0.000588742	6.74923	6.70065	6.7225	6.6914	6.71015	6.72277	6.65456	6.65018	6.79444	6.70323	6.66633	6.72085	6.79151	6.76373	6.64972	6.60281	6.66649	6.62343	6.81982	6.69552	6.70824	6.82568	6.65403	6.61979	6.67185
ENSMUSG00000024593	Megf10	protein_coding	multiple EGF-like-domains 10	MGI:2685177	-2.66036	-2.66036	0.206765	1.1541	0.155103	0.24224	1	Unaltered Non-Rhythmic	0.928009							0.928009	0.0299045	0.016132	0.0254343	0.000520331	-3.34865	-2.14063	-3.28338	-1.84419	-2.37136	-2.79073	-2.80513	-2.51451	-3.34511	-2.83458	-3.30877	-2.76493	-3.47574	-2.94268	-3.31279	-3.31259	-2.42506	-3.32502	-1.34574	-2.3878	-2.48898	-2.79539	-3.35504	-2.23813	-2.50122
ENSMUSG00000002307	Daxx	protein_coding	Fas death domain-associated protein	MGI:1197015	3.33211	3.33211	-0.0141723	-1.00987	0.632373	0.727296	1	Unaltered Non-Rhythmic	0.927995							0.927995	0.0232931	0.032057	0.0158426	0.000812846	3.31506	3.26449	3.26383	3.22033	3.34389	3.31312	3.32426	3.36798	3.41494	3.37231	3.25014	3.33928	3.16191	3.42575	3.09372	3.50467	3.43387	3.34105	3.39672	3.24102	3.41005	3.44322	3.35579	3.09807	3.31208
ENSMUSG00000024989	Cep55	protein_coding	centrosomal protein 55	MGI:1921357	-0.676557	-0.676557	0.00281151	1.00195	0.925053	0.948675	1	Unaltered Non-Rhythmic	0.927985							0.927985	0.0174742	0.0296398	0.0243409	0.000559624	-0.429789	0.0423256	-0.991395	-0.647553	-0.334979	-0.929977	-1.42481	-0.711855	-0.702197	-0.531207	-0.543846	-0.691394	-0.477171	-0.600021	-0.932581	0.0754922	-0.872362	-0.324258	-0.188388	-0.664713	-1.00875	-0.859755	-1.3584	-0.819206	-0.512725
ENSMUSG00000034212	Ankmy1	protein_coding	ankyrin repeat and MYND domain containing 1	MGI:3045261	-1.87035	-1.5047	0.355745	1.27965	0.0242217	0.0516178	1	Unaltered Non-Rhythmic	0.927929							0.927929	0.0237201	0.0207022	0.0271171	0.000531429	-0.994661	-2.13057	-2.35321	-2.68738	-1.47709	-1.64157	-1.63514	-2.76171	-1.40781	-1.4863	-1.31085	-2.33064	-1.00998	-1.91176	-1.38023	-2.70176	-1.48513	-2.38526	-2.18496	-2.0333	-1.78089	-2.08574	-3.09319	-1.44716	-1.57335
ENSMUSG00000019818	Cd164	protein_coding	CD164 antigen	MGI:1859568	9.09337	9.09337	-0.00562253	-1.0039	0.323056	0.435322	1	Unaltered Non-Rhythmic	0.927912							0.927912	0.0342042	0.0195997	0.0175569	0.000727098	9.19689	9.01255	9.06093	9.02564	9.00499	9.1242	8.98012	8.96252	9.1826	9.16492	9.02682	9.06734	9.19203	9.1235	9.11502	9.06355	9.17773	9.00523	9.27199	9.17575	9.00593	9.16044	9.0177	9.09042	9.18419
ENSMUSG00000071645	Tut1	protein_coding	terminal uridylyl transferase 1, U6 snRNA-specific	MGI:1917294	3.73498	3.48004	-0.278007	-1.21252	4.52277e-09	4.15384e-08	1	Unaltered Non-Rhythmic	0.927814							0.927814	0.0204561	0.0276861	0.0234301	0.000613785	3.9721	3.78395	3.85401	3.84627	3.88254	3.62656	3.56416	3.92293	3.66898	3.42195	3.76104	3.80969	3.80043	3.87978	3.73128	3.85701	3.95416	3.56418	3.63716	3.76069	3.66934	3.84149	3.53801	3.90255	3.67818
ENSMUSG00000027905	Ddx20	protein_coding	DEAD box helicase 20	MGI:1858415	4.19	4.19	0.0352905	1.02476	0.526277	0.632666	1	Unaltered Non-Rhythmic	0.927807							0.927807	0.028666	0.0266928	0.0159998	0.000834215	4.20914	4.09286	4.07674	4.27072	4.24751	4.12487	4.2015	4.12957	4.14436	4.05343	4.04405	4.00341	4.12451	4.25386	4.30573	4.2182	4.38558	4.14034	4.26158	4.13394	4.03489	4.28023	3.98051	4.22692	4.22629
ENSMUSG00000034453	Polr3b	protein_coding	polymerase (RNA) III (DNA directed) polypeptide B	MGI:1917678	4.31882	4.41598	0.0969286	1.06949	0.000211133	0.000810066	1	Unaltered Non-Rhythmic	0.92779							0.92779	0.0200308	0.0232429	0.0284322	0.000503596	4.34442	4.35951	4.35627	4.35449	4.42404	4.29248	4.37674	4.45451	4.18663	4.2517	4.33321	4.23621	4.2579	4.33003	4.27838	4.09523	4.40333	4.25352	4.45244	4.3491	4.32586	4.47585	4.43292	4.23114	4.27984
ENSMUSG00000069089	Cdk7	protein_coding	cyclin-dependent kinase 7	MGI:102956	4.59798	4.59798	0.0520052	1.0367	0.165335	0.255174	1	Unaltered Non-Rhythmic	0.927757							0.927757	0.0289145	0.0187658	0.0239756	0.000587255	4.62746	4.78204	4.68223	4.54481	4.4674	4.50177	4.56507	4.76485	4.57942	4.56645	4.68315	4.42441	4.4846	4.39108	4.74251	4.70425	4.66856	4.6833	4.54093	4.4673	4.48816	4.41546	4.65004	4.59103	4.3299
ENSMUSG00000033717	Adra2a	protein_coding	adrenergic receptor, alpha 2a	MGI:87934	-0.741211	-1.00341	-0.263747	-1.20059	0.0209262	0.0453787	1	Unaltered Non-Rhythmic	0.927751							0.927751	0.021973	0.0222315	0.0275156	0.000528805	-0.884603	-0.575655	-1.14645	-0.778432	-1.5584	-0.510424	-0.0331775	-1.02601	-0.554172	-1.00618	-0.393376	-1.43462	-0.299657	-1.03606	-0.149539	-0.889297	-0.553715	-0.80399	-1.05192	-0.846412	-0.741953	-0.666973	-0.0921846	-0.974868	-0.268257
ENSMUSG00000096458	Moap1	protein_coding	modulator of apoptosis 1	MGI:1915555	1.8403	1.8403	0.101649	1.073	0.2204	0.320748	1	Unaltered Non-Rhythmic	0.927745							0.927745	0.0182547	0.0299854	0.0234226	0.000592203	1.75504	1.80601	1.64602	1.88306	1.48459	1.76094	1.30387	2.59291	2.13171	2.00914	0.970064	1.52676	1.42259	1.60784	2.04498	1.85587	2.09307	1.91891	2.15662	1.64757	1.47999	2.00483	1.62769	2.14878	1.97825
ENSMUSG00000028964	Park7	protein_coding	Parkinson disease (autosomal recessive, early onset) 7	MGI:2135637	6.8357	6.69584	-0.151687	-1.11087	1.80408e-07	1.26567e-06	1	Unaltered Non-Rhythmic	0.927741							0.927741	0.0279396	0.0171701	0.0266307	0.000518172	6.82981	6.90675	6.81404	6.81454	6.85883	6.86587	6.74368	6.82462	6.98296	6.78427	6.86655	6.78179	6.7441	6.83844	6.81361	6.89295	6.80363	6.73305	6.79028	6.88322	6.74738	6.86261	6.81554	6.90039	6.85154
ENSMUSG00000103906	Tigd5	protein_coding	tigger transposable element derived 5	MGI:2145902	0.468561	0.468561	-0.190242	-1.14095	0.0568728	0.105904	1	Unaltered Non-Rhythmic	0.92769							0.92769	0.01934	0.0344726	0.0177745	0.000723054	1.07214	0.388867	-0.0402236	0.563623	0.535032	0.861353	0.586785	0.60891	0.626848	1.08636	-0.0831063	0.662141	0.259262	0.667967	0.674014	0.592063	0.664356	0.390384	0.676151	0.292522	0.494382	0.750516	1.09225	-0.199563	0.549664
ENSMUSG00000046031	Calhm6	protein_coding	calcium homeostasis modulator family member 6	MGI:2443082	-2.76734	-2.76734	-0.0319333	-1.02238	0.84962	0.895073	1	Unaltered Non-Rhythmic	0.927646							0.927646	0.0354309	0.0187845	0.017417	0.000721402	-1.71467	-3.71855	-3.2123	-1.90476	-2.72303	-2.29916	-2.70066	-2.44566	-3.83813	-1.86385	-3.19203	-3.73549	-3.14524	-1.72785	-2.82137	-2.46179	-3.13521	-3.22919	-2.29432	-3.09966	-3.98269	-2.7369	-2.13097	-3.17942	-2.75394
ENSMUSG00000047417	Rexo1	protein_coding	REX1, RNA exonuclease 1	MGI:1914182	3.15951	3.15951	0.00712973	1.00495	0.0698396	0.125794	1	Unaltered Non-Rhythmic	0.927548							0.927548	0.0208102	0.0323363	0.0185747	0.000730907	3.09848	3.00344	3.20038	3.18906	3.04671	3.08539	3.12981	3.15455	3.15994	3.29753	3.02724	3.16363	3.06629	3.04861	3.20768	3.29095	3.10858	3.23314	2.9797	3.0131	3.01083	3.15544	3.18176	3.09866	3.11568
ENSMUSG00000061104	Sap18b	protein_coding	Sin3-associated polypeptide 18B	MGI:3704317	3.71682	3.71682	-0.108987	-1.07847	0.48894	0.599125	1	Unaltered Non-Rhythmic	0.927522							0.927522	0.0352918	0.0191312	0.0173225	0.000732291	3.6415	4.08004	3.73959	3.7822	3.62481	3.47211	4.06277	3.86359	3.97255	3.7364	3.98927	3.71628	3.65653	3.64768	3.94365	4.00532	3.65253	3.79232	3.57455	3.71861	2.80278	3.61877	3.63774	4.04211	3.65744
ENSMUSG00000020847	Rph3al	protein_coding	rabphilin 3A-like (without C2 domains)	MGI:1923492	2.72508	2.72508	-0.00547529	-1.0038	0.662857	0.751677	1	Unaltered Non-Rhythmic	0.927474							0.927474	0.016044	0.0303814	0.0255745	0.000526001	2.82647	2.81751	2.67103	2.76906	2.54055	2.79809	2.76459	2.7735	2.59989	2.6087	2.59298	2.73466	2.62524	2.83166	2.75531	2.72266	2.83147	2.75506	2.80377	2.73218	2.79942	2.76196	2.57324	2.35499	2.80901
ENSMUSG00000024382	Ercc3	protein_coding	excision repair cross-complementing rodent repair deficiency, complementation group 3	MGI:95414	4.67714	4.67714	0.0269927	1.01889	0.126847	0.205696	1	Unaltered Non-Rhythmic	0.927426							0.927426	0.0314236	0.0167118	0.0238715	0.000567299	4.64187	4.69835	4.71433	4.63202	4.69794	4.5675	4.68842	4.57522	4.70529	4.58021	4.54894	4.62639	4.7437	4.81777	4.74014	4.69583	4.74629	4.72307	4.68721	4.57998	4.74514	4.72217	4.67875	4.61528	4.52331
ENSMUSG00000031362	Xlr4c	protein_coding	X-linked lymphocyte-regulated 4C	MGI:3574099	-1.89746	-1.89746	0.127234	1.0922	0.667673	0.754928	1	Unaltered Non-Rhythmic	0.927415							0.927415	0.0154728	0.0342367	0.0223044	0.000571215	-3.15178	-1.82546	-1.98404	-2.29778	-1.17282	-0.419268	-2.4938	-1.61744	-1.78319	-2.07867	-2.6673	-1.03419	-2.33948	-2.08422	-2.62946	-1.19638	-3.19284	-3.26522	-1.34248	-0.549491	-2.80041	-1.78632	-0.853985	-2.34979	-1.63991
ENSMUSG00000037103	Dcaf15	protein_coding	DDB1 and CUL4 associated factor 15	MGI:2684420	3.13191	2.93102	-0.231476	-1.17404	1.41098e-07	1.00949e-06	1	Unaltered Non-Rhythmic	0.927397							0.927397	0.0218065	0.0209882	0.029313	0.000495263	3.03752	2.9369	2.97497	3.20325	2.98124	3.23717	3.12756	3.16693	3.17523	3.06315	3.2007	3.09031	3.20299	3.17204	3.16399	3.15573	3.1606	3.27151	2.87304	2.8968	3.00926	3.29251	3.26887	3.02653	3.39028
ENSMUSG00000066235	Pomgnt2	protein_coding	protein O-linked mannose beta 1,4-N-acetylglucosaminyltransferase 2	MGI:2143424	1.20085	1.55227	0.31222	1.24162	1.93462e-07	1.35044e-06	1	Unaltered Non-Rhythmic	0.927391							0.927391	0.0208297	0.0219196	0.029366	0.000494059	1.36083	1.07761	1.31629	1.46794	0.819694	0.896998	1.59625	0.950247	1.14595	1.15129	0.986015	1.21787	1.50297	1.11852	1.21302	0.955831	1.1387	1.46195	1.08102	1.33768	1.033	0.829251	1.5043	0.973594	1.17958
ENSMUSG00000096916	Zfp850	protein_coding	zinc finger protein 850	MGI:3036281	1.30718	1.49269	0.20768	1.15483	0.00943563	0.0229312	1	Unaltered Non-Rhythmic	0.927297							0.927297	0.0204107	0.0283666	0.0232978	0.000627955	1.15352	1.05427	1.51365	1.65443	1.31061	1.58228	1.67611	1.46288	0.974614	1.01907	0.686434	1.31454	1.43367	1.21845	1.3244	1.35328	1.22684	1.49691	0.967932	1.4576	1.32974	1.3175	1.44896	1.33231	1.30902
ENSMUSG00000049493	Pls1	protein_coding	plastin 1 (I-isoform)	MGI:104809	6.2167	6.42699	0.223509	1.16757	9.26293e-11	1.11162e-09	1	Unaltered Non-Rhythmic	0.927262							0.927262	0.0223729	0.0222621	0.0275636	0.000539591	6.16096	6.22108	6.15987	6.32674	6.31789	6.22146	6.26549	6.35674	6.29243	6.05308	6.22195	6.1905	6.29221	5.9686	6.07865	6.18085	6.35533	6.27842	6.46702	6.33985	6.17364	6.22507	6.32577	6.06125	6.13957
ENSMUSG00000021577	Sdha	protein_coding	succinate dehydrogenase complex, subunit A, flavoprotein (Fp)	MGI:1914195	9.82911	9.92628	0.103169	1.07413	2.19875e-06	1.25254e-05	1	Unaltered Non-Rhythmic	0.927247							0.927247	0.0343741	0.0212932	0.0162895	0.000796264	9.87047	9.86922	9.78949	9.78091	10.004	9.77298	9.78139	9.86715	9.88257	9.7747	9.81864	9.71946	9.85817	9.86782	9.84942	9.73949	9.82211	9.66749	9.91257	9.79336	9.79819	9.93344	9.90248	9.86713	9.83922
ENSMUSG00000092118	Fancf	protein_coding	Fanconi anemia, complementation group F	MGI:3689889	0.705453	0.914768	0.217463	1.16269	0.0101833	0.0245417	1	Unaltered Non-Rhythmic	0.927189							0.927189	0.0211049	0.0234724	0.0276975	0.000536639	0.913152	0.372776	0.0939169	0.673761	0.869027	0.360571	0.808023	0.58106	0.877038	0.956539	0.847217	1.03277	0.904952	0.668746	1.17048	0.857169	-0.244993	0.827425	0.17047	1.2155	0.356703	0.302006	0.884349	0.673283	1.1273
ENSMUSG00000022123	Scel	protein_coding	sciellin	MGI:1891228	3.38	3.71579	0.328497	1.2557	3.27441e-05	0.000148477	1	Unaltered Non-Rhythmic	0.927178							0.927178	0.0306096	0.0244847	0.0169107	0.00081702	3.48907	3.34926	3.58312	3.45917	3.3442	3.23733	3.61475	3.10089	3.33772	3.71288	3.46782	3.2779	3.68416	3.17359	3.55925	3.12436	3.27718	3.37646	3.60373	3.40166	3.4658	3.4644	3.45728	4.0239	3.53291
ENSMUSG00000025195	Dnmbp	protein_coding	dynamin binding protein	MGI:1917352	3.88461	4.0022	0.100799	1.07237	0.000387652	0.00139335	1	Unaltered Non-Rhythmic	0.927164							0.927164	0.0279739	0.0184097	0.0258951	0.000557399	3.8361	3.7709	3.80357	4.02562	4.02006	3.86353	3.82082	3.98944	3.88494	3.88218	3.91786	3.84246	4.0433	3.76538	3.92097	3.70389	3.98051	3.94781	3.93867	4.07357	3.86749	3.98167	3.90104	3.66868	3.93404
ENSMUSG00000049410	Zfp683	protein_coding	zinc finger protein 683	MGI:3650254	-2.33802	-2.33802	-0.141748	-1.10324	0.370675	0.484677	1	Unaltered Non-Rhythmic	0.927117							0.927117	0.0298107	0.0210136	0.0213779	0.000680314	-1.86695	-2.20076	-2.32939	-1.68778	-1.84618	-1.89501	-2.44314	-2.59916	-2.41936	-2.51885	-1.50365	-2.8272	-2.22459	-0.900569	-2.79719	-2.78523	-2.49507	-2.80668	-3.2797	-0.963174	-2.30851	-3.48181	-1.77618	-2.31857	-2.2494
ENSMUSG00000090369	4933411K16Rik	protein_coding	RIKEN cDNA 4933411K16 gene	MGI:1914015	1.23916	1.48742	0.264551	1.20126	0.0195747	0.042904	1	Unaltered Non-Rhythmic	0.927086							0.927086	0.031056	0.018122	0.0231272	0.000609347	0.922554	0.778755	1.08849	1.57893	0.931455	0.956796	1.21462	1.08395	0.998155	1.34256	2.02256	1.37032	0.830771	1.01379	1.45216	1.48824	0.723551	1.36998	1.17683	1.69554	1.37769	0.953571	1.56524	1.46104	1.07965
ENSMUSG00000027674	Pex5l	protein_coding	peroxisomal biogenesis factor 5-like	MGI:1916672	1.1814	0.815683	-0.380946	-1.3022	0.000532554	0.00185364	1	Unaltered Non-Rhythmic	0.926996							0.926996	0.0236225	0.0274868	0.0211886	0.000706275	1.56449	1.36156	1.2762	1.29502	0.690056	1.18412	0.572648	1.55401	1.10381	1.09097	1.24987	2.15931	1.16842	1.48707	0.838847	1.135	1.75238	0.978161	0.802539	1.1486	0.655731	1.07476	0.852447	1.51271	1.61324
ENSMUSG00000030824	Nucb1	protein_coding	nucleobindin 1	MGI:97388	6.50129	6.50129	-0.0247292	-1.01729	0.827691	0.878808	1	Unaltered Non-Rhythmic	0.926944							0.926944	0.0169717	0.0281894	0.0273777	0.000517111	6.47976	6.60661	6.59359	6.38281	6.43753	6.51993	6.52041	6.49676	6.57445	6.47439	6.55657	6.41314	6.57214	6.48187	6.57345	6.35073	6.48707	6.45069	6.57106	6.40222	6.50243	6.60245	6.56298	6.56783	6.56517
ENSMUSG00000034799	Unc13a	protein_coding	unc-13 homolog A	MGI:3051532	-1.65683	-1.65683	-0.0920611	-1.06589	0.637161	0.731538	1	Unaltered Non-Rhythmic	0.926938							0.926938	0.0160605	0.0328767	0.0235551	0.000570199	-1.54267	-1.39223	-1.96908	-1.80807	-2.18015	-1.3793	-0.987116	-2.85252	-1.18695	-0.878598	-1.94934	-1.8791	-1.42028	-1.56362	-1.27345	-2.0346	-2.3946	-0.953846	-1.76875	-1.38307	-1.52583	-1.65611	-1.22512	-2.33497	-0.957225
ENSMUSG00000029384	2010109A12Rik	protein_coding	RIKEN cDNA 2010109A12 gene	MGI:1922860	-2.71168	-2.71168	0.104123	1.07484	0.597249	0.695934	1	Unaltered Non-Rhythmic	0.926922							0.926922	0.034821	0.01757	0.0200243	0.00066238	-1.83168	-3.36543	-2.42972	-3.32434	-2.96571	-2.24417	-3.97615	-2.86728	-3.20779	-2.83304	-3.18706	-2.71949	-2.87875	-2.21649	-2.93763	-2.40331	-2.87923	-3.64598	-2.76552	-2.28967	-2.92212	-3.43469	-2.0563	-2.84873	-2.58568
ENSMUSG00000037652	Phc3	protein_coding	polyhomeotic 3	MGI:2181434	6.58408	6.58408	0.0732103	1.05206	0.168605	0.259045	1	Unaltered Non-Rhythmic	0.926901							0.926901	0.0214668	0.034255	0.0165764	0.00080043	6.34162	6.50245	6.65175	6.7624	6.39228	6.48164	6.71868	6.48307	6.37964	6.6437	6.61882	6.65056	6.4708	6.38224	6.54653	6.67318	6.39836	6.82872	6.39996	6.72574	6.77968	6.42392	6.65816	6.53995	6.44184
ENSMUSG00000043290	Zfp784	protein_coding	zinc finger protein 784	MGI:3606042	2.07876	2.24241	0.165057	1.12121	0.00246577	0.00717278	1	Unaltered Non-Rhythmic	0.92688							0.92688	0.0176137	0.0295323	0.0254116	0.000562822	2.16854	2.07508	1.91496	2.08671	2.08711	2.07166	1.73436	2.03464	2.14042	2.23535	2.15007	2.06435	1.83244	2.00888	2.14555	2.22373	1.90849	2.23689	2.29373	2.136	2.0315	1.92935	2.24536	1.59241	2.28952
ENSMUSG00000020434	4921536K21Rik	protein_coding	RIKEN cDNA 4921536K21 gene	MGI:1914680	0.682067	0.682067	0.0249023	1.01741	0.941631	0.960847	1	Unaltered Non-Rhythmic	0.926862							0.926862	0.0239104	0.0287324	0.0197468	0.000748065	0.575623	0.734207	0.973333	0.962394	0.0550972	-0.140238	0.855351	0.463956	1.28133	0.525722	0.910762	0.233947	1.28982	0.153567	0.944551	0.632271	0.60167	0.85388	0.534514	0.123619	0.19746	0.712199	0.917166	0.477461	0.879091
ENSMUSG00000045036	Tmem232	protein_coding	transmembrane protein 232	MGI:2685786	-2.6847	-1.97857	0.716005	1.64263	8.52266e-06	4.32665e-05	1	Unaltered Non-Rhythmic	0.926852							0.926852	0.0358864	0.0187704	0.0177603	0.000730823	-2.45423	-1.95762	-1.50522	-2.61042	-3.1682	-2.42878	-2.61699	-3.13096	-3.10861	-3.11067	-2.52268	-2.64588	-2.22744	-3.23241	-3.0811	-2.04992	-2.15926	-3.11217	-3.33063	-2.64977	-2.30595	-3.17616	-3.17227	-3.16226	-3.2212
ENSMUSG00000022370	Mrpl13	protein_coding	mitochondrial ribosomal protein L13	MGI:2137218	5.37649	5.29533	-0.0649188	-1.04603	0.000564116	0.00195195	1	Unaltered Non-Rhythmic	0.926749							0.926749	0.0224254	0.0210418	0.0292726	0.000511152	5.38986	5.46443	5.27551	5.26481	5.53025	5.42827	5.36091	5.40929	5.4064	5.2721	5.31057	5.34108	5.36806	5.32965	5.45391	5.386	5.36259	5.28419	5.36453	5.44312	5.33633	5.30587	5.3905	5.44353	5.35233
ENSMUSG00000032739	Pram1	protein_coding	PML-RAR alpha-regulated adaptor molecule 1	MGI:3576625	-2.53341	-2.53341	-0.2471	-1.18682	0.430068	0.54456	1	Unaltered Non-Rhythmic	0.926732							0.926732	0.019778	0.030983	0.0218421	0.000665093	-2.14207	-2.37263	-2.59421	-3.78427	-3.59213	-1.66338	-1.42479	-4.09077	-3.62856	-1.49757	-0.380372	-3.33611	-2.01848	-2.15385	-3.58075	-3.54908	-3.27098	-1.71008	-3.03382	-2.2646	-2.50306	-1.41524	-3.56691	-1.5383	-2.0259
ENSMUSG00000043943	Naalad2	protein_coding	N-acetylated alpha-linked acidic dipeptidase 2	MGI:1919810	2.77383	2.77383	-0.113568	-1.0819	0.0991932	0.16821	1	Unaltered Non-Rhythmic	0.926709							0.926709	0.0255693	0.0281579	0.0187794	0.000784945	2.74257	3.11201	3.00472	2.8585	2.68757	3.0306	2.5809	2.76851	3.12099	2.60025	3.03128	3.06186	2.95994	2.81744	3.03861	2.70786	2.87332	3.19016	2.35077	2.2265	2.7177	2.90631	2.98941	2.91856	2.74114
ENSMUSG00000074771	Ankef1	protein_coding	ankyrin repeat and EF-hand domain containing 1	MGI:2441685	-1.69669	-1.69669	-0.0523051	-1.03692	0.852305	0.897098	1	Unaltered Non-Rhythmic	0.926708							0.926708	0.0231298	0.0332502	0.0160729	0.000838677	-1.9031	-2.62017	-1.23691	-3.20611	-2.50524	-2.94752	-1.78508	-1.24695	-0.219778	-1.75473	-1.02953	-2.05566	-0.450167	-0.348779	-1.23374	-1.50709	-1.84389	-1.05975	-2.31238	-2.58077	-3.01542	-3.09992	-1.62736	-2.9143	-2.67908
ENSMUSG00000036893	Ehmt1	protein_coding	euchromatic histone methyltransferase 1	MGI:1924933	4.73417	4.81154	0.0674244	1.04784	0.00277048	0.00792995	1	Unaltered Non-Rhythmic	0.9267							0.9267	0.0174061	0.0356023	0.0196201	0.000670978	4.8108	4.60264	4.81073	5.0175	4.79899	4.53276	4.7382	4.77696	4.72163	4.68846	4.71039	4.76085	4.68755	4.72349	4.71818	4.7963	4.75522	4.83888	4.78726	4.8175	4.75057	4.63703	4.70115	4.74705	4.72994
ENSMUSG00000019852	Arfgef3	protein_coding	ARFGEF family member 3	MGI:106387	3.1457	3.1457	0.0923913	1.06614	0.186966	0.281543	1	Unaltered Non-Rhythmic	0.926698							0.926698	0.023663	0.0303007	0.0185565	0.000781312	2.85837	2.84003	3.16589	3.54688	2.85068	3.19897	3.34844	3.24274	2.94217	3.32655	3.07889	3.23676	2.8781	2.9998	3.31118	3.32483	3.03542	3.19167	2.8701	3.22184	3.25465	3.07484	3.12281	3.16791	3.00495
ENSMUSG00000034997	Htr2a	protein_coding	5-hydroxytryptamine (serotonin) receptor 2A	MGI:109521	-0.997841	-0.997841	0.0679653	1.04824	0.663621	0.75232	1	Unaltered Non-Rhythmic	0.926691							0.926691	0.022577	0.0241752	0.0259641	0.000592377	-1.80129	-0.905999	-1.17021	-0.820752	-0.752019	-2.05639	-1.57897	-0.318722	-1.05276	-0.754292	-1.31953	-0.825708	-1.13097	-0.771877	-1.15537	-0.851058	-0.914618	-0.24839	-1.53986	-0.926942	-1.21717	-0.452965	-1.16424	-0.604949	-1.31538
ENSMUSG00000046387	Pcdhb17	protein_coding	protocadherin beta 17	MGI:2136754	0.650498	0.43179	-0.235758	-1.17753	0.0112925	0.0268051	1	Unaltered Non-Rhythmic	0.926663							0.926663	0.0191541	0.0306326	0.0229141	0.000636341	1.10728	0.890887	0.594411	0.879086	0.481392	1.04343	0.271543	0.335028	0.592277	0.848736	0.592456	0.421862	-0.159374	0.606113	0.793117	1.23502	0.502554	0.542201	0.811548	1.08794	0.662395	0.531485	0.919858	0.208551	0.361503
ENSMUSG00000039114	Nrn1	protein_coding	neuritin 1	MGI:1915654	-1.9756	-1.9756	0.208671	1.15562	0.11911	0.195506	1	Unaltered Non-Rhythmic	0.926616							0.926616	0.0188558	0.0362531	0.0175335	0.000741991	-2.01567	-2.68211	-2.36256	-1.92586	-2.14986	-2.04917	-1.5849	-1.14875	-2.4527	-2.16359	-3.01459	-1.8027	-1.99357	-2.07387	-1.61126	-1.34131	-1.91059	-1.98375	-2.37958	-2.64032	-1.82635	-2.56779	-1.71257	-2.38244	-2.74004
ENSMUSG00000045252	Zfp574	protein_coding	zinc finger protein 574	MGI:2442951	1.68124	1.68124	0.0160632	1.0112	0.167361	0.257521	1	Unaltered Non-Rhythmic	0.926526							0.926526	0.0202518	0.0311831	0.0213533	0.000686009	1.46243	1.79209	1.76544	1.18735	1.48331	1.63553	1.80697	1.86687	1.59822	1.67612	1.75801	1.37217	1.41027	1.64078	1.83892	1.72243	1.7884	1.61895	1.55426	1.35422	1.51901	1.7996	1.88828	1.65301	1.55507
ENSMUSG00000053560	Ier2	protein_coding	immediate early response 2	MGI:104815	1.18448	1.18448	0.0490425	1.03458	0.242402	0.3455	1	Unaltered Non-Rhythmic	0.926504							0.926504	0.030214	0.0179459	0.0247485	0.000587228	0.610949	1.11852	1.19681	0.60946	0.758837	1.58938	1.33481	0.923882	1.04353	1.93679	1.15055	1.38568	0.887849	1.18678	1.63534	1.38901	0.797963	1.15035	1.00175	0.863061	1.00367	0.87426	0.900667	1.59328	0.935064
ENSMUSG00000011884	Gltp	protein_coding	glycolipid transfer protein	MGI:1929253	5.46905	5.14865	-0.343476	-1.26881	1.2648e-14	2.7219e-13	1	Unaltered Non-Rhythmic	0.926476							0.926476	0.0224201	0.0311373	0.0192067	0.000760222	5.61384	5.51072	5.47952	5.48832	5.52733	5.38187	5.59331	5.40549	5.5318	5.34199	5.48098	5.23186	5.35388	5.61232	5.35861	5.30346	5.55054	5.42144	5.67371	5.55198	5.55304	5.60173	5.55682	5.5265	5.51029
ENSMUSG00000049517	Rps23	protein_coding	ribosomal protein S23	MGI:1913725	5.9077	6.03318	0.129277	1.09375	4.90366e-05	0.000213339	1	Unaltered Non-Rhythmic	0.92646							0.92646	0.0186938	0.0251086	0.0292297	0.000508223	5.8418	5.9333	5.74398	5.91208	5.91802	5.95376	5.83629	5.96522	5.86274	6.13391	5.77876	5.90991	5.786	5.97362	5.79327	5.933	5.86077	6.0069	5.95047	5.96391	5.78335	5.99818	5.78597	5.85717	5.86234
ENSMUSG00000018446	C1qbp	protein_coding	complement component 1, q subcomponent binding protein	MGI:1194505	6.35302	6.35302	0.014449	1.01007	0.84556	0.89222	1	Unaltered Non-Rhythmic	0.92641							0.92641	0.0218622	0.0335945	0.0173331	0.000800105	6.47849	6.42218	6.31978	6.26369	6.38501	6.33783	6.33196	6.30387	6.42434	6.39851	6.35749	6.39916	6.37026	6.33606	6.3508	6.27957	6.40628	6.22603	6.52872	6.2765	6.37008	6.42804	6.29869	6.28667	6.3448
ENSMUSG00000110234	Gm45799	protein_coding	predicted gene 45799	MGI:5804914	1.43193	1.43193	0.0240778	1.01683	0.604348	0.702403	1	Unaltered Non-Rhythmic	0.926361							0.926361	0.0363018	0.0194899	0.0170785	0.000768942	1.42562	1.39477	0.945416	1.13743	1.39706	1.37307	1.25412	1.82235	1.62218	1.62556	1.6591	0.890336	1.10542	1.42405	1.18148	1.67715	1.46965	1.9297	1.84598	1.6821	1.32586	0.999574	1.73826	1.68691	0.839646
ENSMUSG00000029195	Klb	protein_coding	klotho beta	MGI:1932466	-2.36614	-2.36614	0.0116699	1.00812	0.903482	0.933688	1	Unaltered Non-Rhythmic	0.926347							0.926347	0.0329871	0.0155754	0.0245353	0.000554762	-2.02756	-3.01659	-2.69739	-2.99361	-2.89718	-2.62184	-2.36334	-1.61586	-1.37138	-1.49082	-2.73223	-1.91818	-3.03663	-1.31087	-2.63596	-2.67051	-2.98824	-2.69766	-2.93624	-3.03388	-2.52997	-2.88711	-2.82413	-1.08031	-3.03414
ENSMUSG00000045210	Vcpip1	protein_coding	valosin containing protein (p97)/p47 complex interacting protein 1	MGI:1917925	5.88075	5.92216	0.0630218	1.04465	0.0653021	0.119012	1	Unaltered Non-Rhythmic	0.926346							0.926346	0.0186914	0.0359648	0.0182685	0.000729671	5.72015	5.87661	5.8826	5.94247	5.80998	5.89329	5.89812	5.90149	5.82603	5.90438	5.92394	5.95296	5.89598	5.84262	5.85718	5.90883	5.89257	5.9299	5.85158	5.87158	5.97931	5.77324	5.81778	5.90611	5.87576
ENSMUSG00000024742	Fen1	protein_coding	flap structure specific endonuclease 1	MGI:102779	1.83711	1.97423	0.121198	1.08764	0.00162951	0.0049926	1	Unaltered Non-Rhythmic	0.926307							0.926307	0.0224443	0.0343386	0.0160694	0.000840524	1.85	1.97383	1.86844	1.90182	1.97717	1.81948	1.62572	1.79178	1.94013	1.93962	1.74117	1.64567	1.64457	1.74154	1.70739	1.53179	1.81157	2.04725	2.28764	2.15687	1.69167	1.57136	1.90309	1.8888	1.82175
ENSMUSG00000066637	Ttc32	protein_coding	tetratricopeptide repeat domain 32	MGI:1922766	3.39455	3.39455	0.0282346	1.01976	0.696654	0.778578	1	Unaltered Non-Rhythmic	0.926298							0.926298	0.0204223	0.0295354	0.0230893	0.000655187	3.73231	3.36858	3.26173	3.35795	3.43731	3.36883	3.28586	3.36414	3.50006	3.532	3.30505	3.62471	3.3008	3.24942	3.3958	3.63553	3.48907	3.27059	3.3701	3.21658	3.10192	3.19381	3.32352	3.53058	3.58513
ENSMUSG00000031831	Dnaaf1	protein_coding	dynein, axonemal assembly factor 1	MGI:1915520	-2.34406	-2.34406	0.206475	1.15387	0.194413	0.2903	1	Unaltered Non-Rhythmic	0.926292							0.926292	0.0215825	0.0214986	0.0301238	0.000502792	-2.86533	-1.43035	-2.783	-2.69952	-2.70257	-2.53551	-1.86547	-2.73081	-2.80637	-2.82861	-3.18725	-2.39585	-2.3882	-1.37845	-1.32303	-3.83843	-3.72332	-2.79132	-2.04757	-1.83917	-2.60976	-1.89684	-2.39166	-2.13795	-3.70488
ENSMUSG00000061462	Obscn	protein_coding	obscurin, cytoskeletal calmodulin and titin-interacting RhoGEF	MGI:2681862	-2.17664	-2.17664	-0.174641	-1.12868	0.294018	0.403803	1	Unaltered Non-Rhythmic	0.926284							0.926284	0.0369249	0.0161717	0.0199734	0.000645543	-1.98326	-2.25839	-2.92099	-0.826401	-1.30868	-3.58578	-2.18217	-2.2565	-2.21246	-2.59511	-1.87635	-1.92779	-2.5678	-2.26324	-1.16245	-1.46881	-1.04145	-1.03	-2.4174	-2.93208	-2.06365	-2.51741	-1.6598	-2.13688	-1.6022
ENSMUSG00000027737	Slc7a11	protein_coding	solute carrier family 7 (cationic amino acid transporter, y+ system), member 11	MGI:1347355	-1.89777	-1.89777	-0.0873558	-1.06242	0.653723	0.74463	1	Unaltered Non-Rhythmic	0.926259							0.926259	0.0178207	0.0313326	0.0239833	0.000604896	-1.18887	-1.78767	-1.58944	-1.29379	-2.23634	-2.18343	-1.09409	-2.71123	-2.63264	-1.95918	-1.57627	-1.11751	-2.34342	-1.05565	-1.82855	-1.8292	-3.32146	-1.16899	-2.68969	-1.48205	-0.993408	-1.65265	-0.861066	-2.18215	-1.20847
ENSMUSG00000051451	Crebzf	protein_coding	CREB/ATF bZIP transcription factor	MGI:2675296	5.26554	5.26554	0.00119754	1.00083	0.609857	0.707302	1	Unaltered Non-Rhythmic	0.92624							0.92624	0.0338038	0.0181636	0.0211272	0.000665762	5.2722	5.38652	5.17875	5.28031	5.22097	5.28352	5.15271	5.27047	5.23226	5.32959	5.29659	5.35362	5.44208	5.25313	5.24478	5.33646	5.08506	5.26173	5.30805	5.14662	5.03196	5.2217	5.21827	5.23312	5.3096
ENSMUSG00000028041	Adam15	protein_coding	a disintegrin and metallopeptidase domain 15 (metargidin)	MGI:1333882	4.74418	4.74418	-0.0805073	-1.05739	0.0847125	0.147807	1	Unaltered Non-Rhythmic	0.92622							0.92622	0.024865	0.0257251	0.0224932	0.000696331	4.68851	4.74486	4.7782	4.71728	4.62076	4.79703	4.81815	4.66235	4.75063	4.93824	4.91432	4.69274	4.71152	4.80092	4.76652	4.82575	4.7519	4.80926	4.77902	4.56281	4.77221	4.7799	4.9373	4.87366	4.76724
ENSMUSG00000064307	Lrrc51	protein_coding	leucine rich repeat containing 51	MGI:1916608	2.07386	2.2019	0.13068	1.09481	0.00676118	0.0171815	1	Unaltered Non-Rhythmic	0.926206							0.926206	0.0161081	0.0339915	0.0231028	0.000591836	1.94988	2.12461	1.97475	1.91862	2.24506	2.16814	2.11729	2.00827	2.00986	1.9361	2.07931	1.7596	2.20864	2.2315	2.1008	2.37253	1.85065	2.39396	1.91821	2.07363	1.73208	2.15196	2.20217	2.0018	1.96255
ENSMUSG00000023495	Pcbp4	protein_coding	poly(rC) binding protein 4	MGI:1890471	3.5381	3.5381	-0.0828306	-1.05909	0.132738	0.2135	1	Unaltered Non-Rhythmic	0.926186							0.926186	0.0318291	0.0241806	0.0169645	0.00084021	3.43702	3.45597	3.64707	3.66868	3.41068	3.64132	3.63568	3.71336	3.53569	3.70183	3.62729	3.57821	3.54735	3.54954	3.49661	3.62576	3.45348	3.63131	3.45876	3.67545	3.58573	3.74612	3.53267	3.5301	3.46787
ENSMUSG00000029465	Arpc3	protein_coding	actin related protein 2/3 complex, subunit 3	MGI:1928375	6.00296	5.94389	-0.0649393	-1.04604	0.0133754	0.0309805	1	Unaltered Non-Rhythmic	0.926185							0.926185	0.0158252	0.0342222	0.0231829	0.000585127	6.00386	6.20276	5.93687	5.81777	6.09271	6.04332	5.95438	5.99593	6.06172	6.00508	6.02333	5.99833	5.98229	6.00666	5.95523	6.04407	6.02853	5.97893	6.04062	5.96629	5.84099	5.99541	6.02221	6.14635	5.98828
ENSMUSG00000058470	Gm8369	protein_coding	predicted gene 8369	MGI:3645380	-2.19659	-2.19659	-0.0997606	-1.0716	0.489549	0.599692	1	Unaltered Non-Rhythmic	0.926157							0.926157	0.027256	0.0250756	0.0207666	0.000744892	-2.32391	-1.88077	-3.07547	-1.27164	-1.67434	-1.04753	-3.14585	-1.95583	-2.40967	-2.01408	-2.4486	-1.84809	-2.5379	-2.54048	-1.93561	-1.1276	-3.09064	-3.01864	-1.96331	-2.58002	-1.33153	-2.0415	-2.47109	-2.47222	-1.8278
ENSMUSG00000021496	Pcbd2	protein_coding	pterin 4 alpha carbinolamine dehydratase/dimerization cofactor of hepatocyte nuclear factor 1 alpha (TCF1) 2	MGI:1919812	3.01828	3.01828	0.000566597	1.00039	0.996841	0.997689	1	Unaltered Non-Rhythmic	0.926132							0.926132	0.0363242	0.0156882	0.0212399	0.000615604	3.05178	2.94623	2.87659	2.7786	2.99441	3.17438	3.2483	3.15281	3.17049	3.10779	3.06429	3.09775	2.80585	3.17833	3.03906	2.77801	2.72848	3.01525	2.77647	2.77741	3.02865	3.22382	3.1645	3.12401	3.01751
ENSMUSG00000042499	Hoxd11	protein_coding	homeobox D11	MGI:96203	1.47781	1.47781	0.0220991	1.01544	0.581145	0.682486	1	Unaltered Non-Rhythmic	0.926017							0.926017	0.0304982	0.0244828	0.018187	0.000814994	0.738192	1.45101	1.17326	1.6751	1.46856	1.87238	0.863078	1.61757	1.29467	1.74519	1.49677	2.25973	0.949077	1.64786	1.4688	1.46395	1.51934	1.67432	1.94609	1.28348	1.53962	0.750304	1.67298	1.27845	1.19535
ENSMUSG00000032589	Bsn	protein_coding	bassoon	MGI:1277955	-2.48631	-2.48631	-0.0697797	-1.04956	0.878919	0.916662	1	Unaltered Non-Rhythmic	0.925933							0.925933	0.0285599	0.0291623	0.0154336	0.000911572	-1.44818	-2.45543	-2.64909	-2.51884	-2.52271	-3.1273	-1.5083	-2.82656	-3.17689	-2.98877	-2.65709	-2.56898	-2.81406	-1.60928	-1.67884	-1.74861	-2.5303	-2.29451	-2.8723	-1.90832	-2.48606	-3.09148	-2.67271	-1.73126	-2.58123
ENSMUSG00000079110	Capn3	protein_coding	calpain 3	MGI:107437	-1.50089	-1.10303	0.408188	1.32702	0.0491563	0.0936081	1	Unaltered Non-Rhythmic	0.925906							0.925906	0.0292935	0.0259905	0.0179783	0.00083167	-1.34791	-1.4215	-1.41383	-1.53564	-0.687828	-1.90538	-1.4716	-3.06199	-1.50602	-1.25376	-1.3508	-3.17339	-0.0870168	-0.740968	-2.89904	-0.600817	-1.27274	-3.01159	-1.00829	-1.44943	-1.74023	-1.73591	-0.195294	-0.658194	-1.61411
ENSMUSG00000054381	Zfp747	protein_coding	zinc finger protein 747	MGI:2443581	1.92664	1.92664	0.0871604	1.06228	0.0769366	0.136504	1	Unaltered Non-Rhythmic	0.925904							0.925904	0.0168103	0.0375222	0.0190802	0.000682991	2.03337	1.83606	1.67198	2.0869	1.97422	1.88238	2.11917	1.80991	2.02899	1.8025	1.65698	1.72084	1.92787	1.59544	1.77383	1.70174	2.2513	2.22708	2.12736	1.5458	1.88377	2.07712	1.92347	1.72174	1.71422
ENSMUSG00000069515	Lyz1	protein_coding	lysozyme 1	MGI:96902	-1.67722	-1.67722	-0.0297819	-1.02086	0.863244	0.905184	1	Unaltered Non-Rhythmic	0.92589							0.92589	0.0218107	0.0303129	0.0212665	0.000719745	-1.83136	-1.93528	-1.50883	-1.03034	-1.36631	-1.40447	-0.992147	-1.77296	-0.350534	-2.61451	-0.917355	-2.82003	-1.91959	-1.41259	-1.84431	-0.615398	-1.8166	-2.53345	-1.80837	-2.32092	-1.67438	-2.74759	-1.29868	-0.708996	-1.62109
ENSMUSG00000026141	Col19a1	protein_coding	collagen, type XIX, alpha 1	MGI:1095415	2.23762	1.53471	-0.66936	-1.59037	8.5249e-08	6.33817e-07	1	Unaltered Non-Rhythmic	0.925883							0.925883	0.0159613	0.036233	0.0212979	0.00062523	1.78815	2.2559	2.67691	2.20869	2.37883	2.08091	2.04335	2.2949	2.01143	2.54017	2.32943	2.18377	1.50472	2.36553	2.61343	2.68738	1.61253	2.63213	2.28669	2.36051	2.63474	1.43867	2.70559	2.13348	2.2748
ENSMUSG00000039069	Mtg2	protein_coding	mitochondrial ribosome associated GTPase 2	MGI:106565	3.50798	3.50798	0.0201989	1.0141	0.321016	0.433107	1	Unaltered Non-Rhythmic	0.925847							0.925847	0.0176639	0.0272029	0.0287659	0.000520337	3.57524	3.4424	3.28075	3.57949	3.48351	3.35842	3.61149	3.54839	3.49022	3.47564	3.51486	3.55255	3.51794	3.59307	3.45418	3.4584	3.33512	3.46743	3.55604	3.4427	3.35455	3.48504	3.43662	3.63622	3.39278
ENSMUSG00000028405	Aco1	protein_coding	aconitase 1	MGI:87879	8.56994	8.56994	-0.0208337	-1.01455	0.487055	0.597245	1	Unaltered Non-Rhythmic	0.92584							0.92584	0.0336969	0.0237084	0.0158821	0.000872798	8.675	8.61122	8.59838	8.54969	8.8201	8.52474	8.5218	8.58586	8.65064	8.55604	8.46719	8.43042	8.66234	8.63099	8.53524	8.49568	8.59229	8.31717	8.68646	8.54581	8.56869	8.73319	8.6715	8.56877	8.71799
ENSMUSG00000048921	Zfp689	protein_coding	zinc finger protein 689	MGI:1918381	0.501273	0.501273	-0.0110153	-1.00766	0.789307	0.849429	1	Unaltered Non-Rhythmic	0.925817							0.925817	0.0370642	0.0159727	0.020506	0.000640107	0.625077	0.423105	0.648634	0.70835	1.1197	0.841684	0.244444	0.691545	0.724491	0.261537	0.0244611	0.318261	0.720893	0.590659	0.235593	0.873212	0.89623	0.339287	0.248986	0.0905833	0.261128	0.916125	0.0639671	0.43867	0.649576
ENSMUSG00000070822	Zscan18	protein_coding	zinc finger and SCAN domain containing 18	MGI:3643810	0.421346	0.421346	0.140151	1.10202	0.111025	0.184571	1	Unaltered Non-Rhythmic	0.925799							0.925799	0.019539	0.0268754	0.0272168	0.00056972	0.890792	0.670223	0.0530767	0.852658	0.434874	0.0805254	0.137946	0.444137	-0.146889	0.988901	0.700648	0.317515	0.394167	-0.276002	0.273109	0.43911	0.321376	0.536588	0.624303	0.679015	0.379355	0.282057	0.0436431	0.0465588	0.232254
ENSMUSG00000028631	Kcnq4	protein_coding	potassium voltage-gated channel, subfamily Q, member 4	MGI:1926803	-1.66777	-1.66777	-0.101879	-1.07317	0.640202	0.734203	1	Unaltered Non-Rhythmic	0.925742							0.925742	0.0312019	0.0211683	0.0211686	0.000718881	-1.67006	-1.39007	-1.90372	-0.98153	-1.30865	-1.09233	-2.13333	-1.32822	-2.83168	-2.26006	-2.70088	-1.76705	-1.31996	-2.41416	-0.846905	-1.47826	-1.76191	-1.00179	-0.783595	-1.63806	-2.56229	-0.541646	-1.75056	-0.874551	-2.0828
ENSMUSG00000036327	Qsox2	protein_coding	quiescin Q6 sulfhydryl oxidase 2	MGI:2387194	4.32584	4.22903	-0.100825	-1.07239	0.00162689	0.00498668	1	Unaltered Non-Rhythmic	0.92573							0.92573	0.0350622	0.0210006	0.0174047	0.000802272	4.27052	4.49862	4.32535	4.21308	4.38372	4.07426	4.28689	4.29589	4.24651	4.32003	4.30503	4.348	4.29271	4.28536	4.26005	4.41111	4.45869	4.47096	4.59826	4.30262	4.36002	4.33745	4.32355	4.17122	4.0954
ENSMUSG00000071311	Gpr31b	protein_coding	G protein-coupled receptor 31, D17Leh66b region	MGI:1354372	-2.73924	-2.73924	-0.220247	-1.16493	0.247532	0.351311	1	Unaltered Non-Rhythmic	0.925687							0.925687	0.0181948	0.0263866	0.0292112	0.00052019	-2.23289	-3.46273	-1.76027	-1.11127	-2.83811	-2.61966	-2.13405	-3.50372	-1.81416	-2.01271	-2.78469	-3.43255	-2.70066	-2.92496	-3.408	-2.14645	-3.4774	-2.80442	-2.3241	-1.31656	-3.47594	-2.41313	-3.42917	-1.51114	-2.323
ENSMUSG00000025650	Col7a1	protein_coding	collagen, type VII, alpha 1	MGI:88462	1.12252	0.731215	-0.437724	-1.35447	5.47866e-08	4.19564e-07	1	Unaltered Non-Rhythmic	0.925633							0.925633	0.0244984	0.0194519	0.0298998	0.00051669	1.02664	1.49542	0.968118	1.03968	1.19193	0.716343	0.754137	0.971783	1.38437	1.40627	1.55435	1.3004	0.874186	1.26311	1.25338	1.20414	0.85644	1.28745	0.4921	0.781228	0.835642	1.11018	1.28112	1.05111	1.46215
ENSMUSG00000035451	Foxa1	protein_coding	forkhead box A1	MGI:1347472	0.109523	0.109523	-0.136807	-1.09947	0.352858	0.466766	1	Unaltered Non-Rhythmic	0.925608							0.925608	0.0279877	0.0219617	0.0237736	0.000668807	-0.14187	0.244846	-0.376869	0.228952	0.575736	-0.931487	-0.372038	0.607186	-0.200611	1.05573	-0.248551	0.347338	0.114051	0.195387	0.228185	0.0871069	0.841331	0.259537	0.703958	0.351992	0.37666	-0.153528	0.335648	-0.239743	0.301263
ENSMUSG00000096968	Gm26620	protein_coding	predicted gene, 26620	MGI:5477114	-1.48436	-1.48436	0.175522	1.12937	0.232666	0.334244	1	Unaltered Non-Rhythmic	0.925604							0.925604	0.0196802	0.0368599	0.0170663	0.000789381	-1.29858	-2.00636	-1.40582	-1.12967	-1.1177	-1.72863	-1.51929	-1.96816	-1.30787	-2.57299	-1.48403	-0.963113	-1.28871	-2.38041	-1.05249	-1.31196	-2.42313	-1.83804	-1.86447	-1.04832	-0.990177	-1.93173	-0.765164	-2.10217	-0.689536
ENSMUSG00000073293	Nudt10	protein_coding	nudix hydrolase 10	MGI:2147931	0.149007	0.149007	-0.0180161	-1.01257	0.695407	0.777539	1	Unaltered Non-Rhythmic	0.925587							0.925587	0.036502	0.0199506	0.0171678	0.000792725	0.222653	0.282955	-0.186697	0.0214154	-0.324188	-0.00737069	0.637675	0.0811646	0.457134	0.384236	-0.0430076	0.420621	0.0325409	-0.0644562	0.086832	-0.0724987	0.273749	0.268979	-0.118478	-0.437918	0.191208	0.391027	0.253904	0.335762	-0.324951
ENSMUSG00000029093	Sorcs2	protein_coding	sortilin-related VPS10 domain containing receptor 2	MGI:1932289	-0.254743	-0.254743	0.16213	1.11894	0.181552	0.274961	1	Unaltered Non-Rhythmic	0.925578							0.925578	0.0238452	0.0337419	0.0159551	0.000879414	0.333074	-0.319346	-0.621324	0.332842	-0.775074	-1.1896	-0.0472101	-1.05136	-0.081303	-0.493841	0.60662	-1.21354	0.501099	-0.733678	-0.495242	0.326173	-0.121717	0.529459	-0.75041	-0.00717873	-0.642365	-1.32335	-0.220992	-0.135237	-0.478694
ENSMUSG00000026955	Sapcd2	protein_coding	suppressor APC domain containing 2	MGI:1919330	-2.64101	-2.64101	-0.157839	-1.11562	0.366982	0.481083	1	Unaltered Non-Rhythmic	0.925525							0.925525	0.016455	0.0344188	0.0229885	0.000613011	-3.48189	-1.73265	-3.42687	-2.92235	-1.62431	-3.50575	-3.4926	-1.74749	-2.45152	-1.73255	-2.05069	-2.86396	-2.94914	-1.76472	-2.41023	-1.79435	-3.5276	-2.09021	-3.36962	-2.12894	-3.58761	-2.12804	-3.46549	-2.37235	-2.23997
ENSMUSG00000068284	Usf3	protein_coding	upstream transcription factor family member 3	MGI:2685454	6.87224	6.87224	0.0913007	1.06533	0.143936	0.228059	1	Unaltered Non-Rhythmic	0.925524							0.925524	0.0338626	0.0218399	0.0179666	0.000806526	6.52923	6.65047	7.03763	7.05004	6.53341	6.87583	7.04899	6.70102	6.62515	6.83011	6.94208	6.85254	6.70831	6.78679	6.93768	6.89656	6.65095	6.91561	6.64696	7.07832	7.22649	6.79567	7.07028	6.91861	6.69577
ENSMUSG00000045071	E130308A19Rik	protein_coding	RIKEN cDNA E130308A19 gene	MGI:2442164	3.85334	3.99491	0.142339	1.10369	9.17948e-06	4.62785e-05	1	Unaltered Non-Rhythmic	0.925522							0.925522	0.0207317	0.0342133	0.0187602	0.000772531	3.82795	3.65619	3.8892	4.08299	3.76875	3.88011	3.72802	3.82487	3.73645	3.93322	3.83606	3.9616	3.6981	4.04249	3.71948	3.7395	3.85908	3.95217	4.01829	3.89534	3.94706	3.9037	3.76166	3.88374	3.72608
ENSMUSG00000021534	Cfap90	protein_coding	cilia and flagella associated protein 90	MGI:1916565	-1.95796	-1.95796	-0.0735867	-1.05233	0.662729	0.751587	1	Unaltered Non-Rhythmic	0.925505							0.925505	0.0372246	0.0158252	0.020808	0.000636989	-1.22107	-1.84841	-1.12976	-1.81526	-2.01371	-1.26106	-3.09205	-2.22664	-1.25105	-2.97479	-0.734385	-1.65782	-1.21931	-1.7373	-2.15885	-2.17071	-1.80092	-2.21342	-2.83344	-1.50692	-2.36613	-1.99758	-1.87879	-2.18837	-2.64163
ENSMUSG00000048327	Ckap2l	protein_coding	cytoskeleton associated protein 2-like	MGI:1917716	1.06479	0.671072	-0.380355	-1.30166	0.0018309	0.00552339	1	Unaltered Non-Rhythmic	0.925499							0.925499	0.0221646	0.0298965	0.0217178	0.000721832	0.0864132	1.04163	1.34925	1.27837	1.51736	0.347603	-0.386636	1.35228	0.918412	1.71046	1.36317	0.871946	0.972711	1.40591	1.21263	0.875146	0.90018	1.01674	1.53485	1.092	1.25909	1.22417	1.08312	0.380117	0.783904
ENSMUSG00000032399	Rpl4	protein_coding	ribosomal protein L4	MGI:1915141	8.69555	8.77205	0.0761411	1.05419	4.67121e-05	0.000204445	1	Unaltered Non-Rhythmic	0.925459							0.925459	0.0287369	0.0216325	0.0234952	0.000676529	8.64623	8.83118	8.65769	8.70175	8.71281	8.73735	8.66503	8.67511	8.70745	8.66383	8.71071	8.68442	8.60626	8.64172	8.71399	8.78121	8.65863	8.65857	8.69018	8.69765	8.76067	8.68002	8.64451	8.68792	8.67147
ENSMUSG00000036422	Pcdh8	protein_coding	protocadherin 8	MGI:1306800	-2.25551	-2.25551	0.229971	1.17281	0.130143	0.210077	1	Unaltered Non-Rhythmic	0.925425							0.925425	0.0285493	0.0289563	0.0161641	0.00090517	-2.02968	-3.2484	-2.43478	-3.30318	-2.04446	-1.50201	-3.21857	-2.76651	-1.57646	-1.85998	-2.16536	-1.91733	-2.90916	-1.15199	-3.31717	-3.27575	-3.31547	-2.53158	-2.83577	-2.15538	-2.62627	-3.89364	-1.76059	-1.70061	-2.35485
ENSMUSG00000106715	Tmem265	protein_coding	transmembrane protein 265	MGI:5613213	0.223339	0.223339	0.167086	1.12279	0.0601432	0.110954	1	Unaltered Non-Rhythmic	0.92542							0.92542	0.0235822	0.0270509	0.023252	0.000694927	0.0768964	0.36831	-0.163052	0.750455	0.565738	0.73868	0.632037	-0.137154	0.0841777	-0.357199	0.250523	-1.07314	-0.02881	0.277748	-0.139774	0.0252509	0.313958	0.473053	0.586291	-0.0351203	0.183435	0.524739	-0.435401	-0.326414	0.160163
ENSMUSG00000025964	Adam23	protein_coding	a disintegrin and metallopeptidase domain 23	MGI:1345162	-0.907888	-0.907888	-0.125174	-1.09064	0.360992	0.474979	1	Unaltered Non-Rhythmic	0.925366							0.925366	0.0189137	0.0295525	0.0255614	0.000606744	-0.771411	-1.01726	-0.195279	-0.592799	-0.867535	-1.77293	-0.270822	-0.253957	-0.640867	-1.43364	-1.97164	-1.57411	-0.868662	-0.67732	-0.371152	-0.4587	0.0268527	-0.493012	-1.47236	-1.05083	-0.592818	-1.02562	0.0312703	-1.27076	-0.243845
ENSMUSG00000053977	Cd8a	protein_coding	CD8 antigen, alpha chain	MGI:88346	0.0840966	-0.519465	-0.592826	-1.5082	1.55104e-06	9.08594e-06	1	Unaltered Non-Rhythmic	0.925362							0.925362	0.0225984	0.0211671	0.0303532	0.000519037	0.673711	0.0928147	0.759254	-0.43731	0.372247	-0.287952	0.0213589	0.262298	0.158409	-0.137304	-0.276765	0.128532	0.28213	-0.211013	-0.549712	0.204609	0.0658137	-0.217043	0.0625643	0.608327	0.24676	-0.105736	0.216164	0.197037	0.656579
ENSMUSG00000048222	Mfap1b	protein_coding	microfibrillar-associated protein 1B	MGI:3694697	5.57946	5.57946	0.0668627	1.04744	0.081041	0.142497	1	Unaltered Non-Rhythmic	0.925189							0.925189	0.0351717	0.0225338	0.0162397	0.000865803	5.48074	5.74663	5.68377	5.4273	5.78276	5.25983	5.5048	5.41748	5.35842	5.59036	5.58514	5.53519	5.60508	5.38936	5.56852	5.64536	5.76102	5.51302	5.66749	5.54928	5.5511	5.59682	5.48159	5.49794	5.50956
ENSMUSG00000073830	Mup14	protein_coding	major urinary protein 14	MGI:3702005	-2.86229	-2.86229	-0.215343	-1.16098	0.305746	0.416879	1	Unaltered Non-Rhythmic	0.925067							0.925067	0.0371279	0.0182752	0.018793	0.000737209	-2.54591	-3.4442	-2.23139	-3.42879	-3.42272	-3.38856	-0.67318	-3.39277	-1.81188	-2.84225	-2.52615	-1.84244	-1.5785	-3.42371	-2.53575	-1.90307	-3.42434	-3.42527	-3.50393	-3.44898	-2.01531	-2.81818	-0.00860485	-3.44437	-2.86128
ENSMUSG00000026641	Usf1	protein_coding	upstream transcription factor 1	MGI:99542	3.56734	3.56734	-0.0173167	-1.01208	0.871808	0.911046	1	Unaltered Non-Rhythmic	0.925036							0.925036	0.0320451	0.0174659	0.0248459	0.000606926	3.48181	3.62894	3.52909	3.46137	3.56053	3.59467	3.69679	3.58313	3.6526	3.62832	3.47666	3.40765	3.4869	3.52654	3.48557	3.59056	3.57671	3.58504	3.4276	3.69016	3.40885	3.62927	3.54699	3.75345	3.48182
ENSMUSG00000027079	Clp1	protein_coding	CLP1, cleavage and polyadenylation factor I subunit	MGI:2138968	3.3573	3.3573	-0.0692063	-1.04914	0.0683683	0.123521	1	Unaltered Non-Rhythmic	0.925004							0.925004	0.0298901	0.0285043	0.0156675	0.000933928	3.2554	3.42696	3.29505	3.40413	3.56049	3.3793	3.46814	3.51047	3.37217	3.11682	3.34371	3.15995	3.45434	3.32764	3.2862	3.28645	3.68246	3.51833	3.4593	3.46142	3.3816	3.25075	3.4276	3.55588	3.48145
ENSMUSG00000062929	Cfl2	protein_coding	cofilin 2, muscle	MGI:101763	6.70556	6.6461	-0.0431841	-1.03039	0.00144896	0.00449616	1	Unaltered Non-Rhythmic	0.924953							0.924953	0.0155029	0.0352942	0.0236578	0.000591648	6.73462	6.75265	6.68878	6.63717	6.71249	6.77836	6.62984	6.69113	6.73178	6.70511	6.64313	6.73316	6.68757	6.58192	6.76376	6.75048	6.79274	6.70197	6.74328	6.78051	6.62128	6.72465	6.62598	6.64825	6.68265
ENSMUSG00000030125	Lrrc23	protein_coding	leucine rich repeat containing 23	MGI:1315192	-2.11888	-2.11888	0.00399375	1.00277	0.892651	0.925809	1	Unaltered Non-Rhythmic	0.924948							0.924948	0.0345313	0.0157444	0.0241884	0.000588129	-1.98392	-2.38938	-1.79046	-1.70055	-1.85858	-1.1221	-2.64713	-2.51828	-2.38923	-2.48472	-1.78085	-1.80155	-2.41857	-1.96921	-3.1172	-3.09023	-2.10883	-1.06698	-2.38869	-3.05152	-2.23976	-1.85868	-2.02705	-1.75439	-2.18476
ENSMUSG00000022322	Shcbp1	protein_coding	Shc SH2-domain binding protein 1	MGI:1338802	0.497569	0.497569	-0.00704203	-1.00489	0.810466	0.865745	1	Unaltered Non-Rhythmic	0.924944							0.924944	0.0196969	0.0266432	0.0281463	0.00056995	-0.0695351	0.385608	0.459754	-0.0106151	0.438528	0.222733	-0.485618	1.40707	0.746283	0.950877	0.301645	0.702419	0.672959	0.756492	0.59789	0.592468	0.114653	0.821599	0.751775	0.432636	0.111761	0.516521	0.53449	0.0639735	0.814305
ENSMUSG00000015806	Qdpr	protein_coding	quinoid dihydropteridine reductase	MGI:97836	7.74851	7.74851	-0.0210182	-1.01468	0.23047	0.332085	1	Unaltered Non-Rhythmic	0.924902							0.924902	0.03409	0.0220903	0.0180957	0.000822144	7.77841	7.88173	7.68359	7.63303	7.72659	7.7624	7.63669	7.73087	7.85579	7.83881	7.68814	7.69513	7.77158	7.73309	7.75022	7.80776	7.68004	7.71501	7.80443	7.79228	7.82529	7.82814	7.80769	7.7173	7.76537
ENSMUSG00000026925	Inpp5e	protein_coding	inositol polyphosphate-5-phosphatase E	MGI:1927753	4.69463	4.69463	0.0260534	1.01822	0.218199	0.31836	1	Unaltered Non-Rhythmic	0.924899							0.924899	0.0331513	0.017836	0.0234719	0.000641719	4.85735	4.57271	4.74004	4.59652	4.63003	4.63533	4.69073	4.7726	4.79501	4.62496	4.53812	4.74206	4.89776	4.7277	4.6347	4.59538	4.71947	4.54536	4.73634	4.67295	4.59682	4.68024	4.72986	4.54243	4.6632
ENSMUSG00000029452	Tmem116	protein_coding	transmembrane protein 116	MGI:1924712	5.45946	5.5121	0.0572331	1.04047	0.0270813	0.0566777	1	Unaltered Non-Rhythmic	0.924891							0.924891	0.0356188	0.0222753	0.0163478	0.000866898	5.46202	5.64084	5.46118	5.3855	5.38511	5.45059	5.52068	5.42857	5.6652	5.44942	5.38844	5.44159	5.49678	5.45011	5.44817	5.30423	5.42805	5.45745	5.46618	5.4692	5.43939	5.51465	5.57034	5.48676	5.24289
ENSMUSG00000034324	Tmem132c	protein_coding	transmembrane protein 132C	MGI:2443061	-2.59335	-2.59335	0.217815	1.16297	0.110663	0.18405	1	Unaltered Non-Rhythmic	0.92487							0.92487	0.0317441	0.0195619	0.0231487	0.000675345	-3.35387	-3.20836	-3.00161	-1.70131	-3.90216	-2.72143	-3.16585	-2.38242	-3.21902	-2.39648	-3.04157	-2.28407	-2.61	-2.70394	-1.7224	-3.74822	-2.57085	-2.12824	-2.11806	-1.88204	-3.52975	-2.47399	-3.72896	-3.61468	-1.79686
ENSMUSG00000039789	Zfp597	protein_coding	zinc finger protein 597	MGI:1918313	3.79606	3.79606	-0.0509027	-1.03591	0.0662529	0.120353	1	Unaltered Non-Rhythmic	0.924835							0.924835	0.0345636	0.0178128	0.0221199	0.000668353	3.8736	3.9625	3.72413	3.85328	3.69578	3.57921	3.90177	4.02097	3.56869	3.70625	3.84326	3.85736	3.69631	3.83879	3.64687	3.89384	4.1734	4.0464	3.9458	4.05247	3.76178	3.70953	3.76392	3.78933	3.54572
ENSMUSG00000066677	Ifi208	protein_coding	interferon activated gene 208	MGI:2442822	-0.620212	-0.620212	-0.347949	-1.27275	0.327547	0.43967	1	Unaltered Non-Rhythmic	0.924815							0.924815	0.0379909	0.0173128	0.0191671	0.000713731	1.01679	1.22644	0.252298	0.676697	0.133651	-2.27739	-0.242314	-2.72806	-2.78584	-0.272658	-1.69496	-1.83656	0.149806	0.170525	-0.320529	-0.260924	-0.302353	-0.636289	-0.490244	1.28514	0.0288932	0.805326	-0.0916988	-0.130416	-2.90342
ENSMUSG00000053552	Ebf4	protein_coding	early B cell factor 4	MGI:2385972	-0.237041	-0.237041	0.1637	1.12016	0.0575657	0.106973	1	Unaltered Non-Rhythmic	0.924746							0.924746	0.0239337	0.0343203	0.0161012	0.000898972	0.27325	-0.359325	-0.204097	-0.519879	-0.150622	-0.511774	-0.235914	0.11106	-0.768549	-0.0690666	-0.141118	0.231173	-0.301572	-0.26763	-0.493855	-0.280848	-0.15904	-0.690634	-0.587882	-0.960793	-0.282677	-0.197383	0.183759	-0.0236146	-0.339793
ENSMUSG00000063019	Manbal	protein_coding	mannosidase, beta A, lysosomal-like	MGI:1916411	2.87213	2.87213	-0.0569521	-1.04027	0.357349	0.471117	1	Unaltered Non-Rhythmic	0.924721							0.924721	0.0313565	0.0204553	0.0227686	0.000698364	2.96491	3.00628	2.8957	2.94493	2.66783	3.01031	2.91161	2.88454	2.74519	2.96575	2.95	2.60174	2.77877	2.89758	2.8535	2.82639	2.72995	3.03585	2.90342	3.02754	2.61923	2.98396	2.82191	3.06337	2.74984
ENSMUSG00000022178	Ajuba	protein_coding	ajuba LIM protein	MGI:1341886	4.08895	4.08895	0.0243083	1.01699	0.308205	0.419559	1	Unaltered Non-Rhythmic	0.924607							0.924607	0.0164745	0.037429	0.020821	0.000668243	4.22526	3.97654	3.98354	4.27703	4.06462	3.96164	4.16963	4.28219	4.13464	3.96367	3.96896	3.918	4.14541	4.03283	4.12713	3.82274	4.22723	4.03326	4.13502	4.13543	4.32243	4.11501	4.15078	3.79253	4.15926
ENSMUSG00000024842	Cabp4	protein_coding	calcium binding protein 4	MGI:1920910	-1.76765	-1.76765	-0.0638521	-1.04525	0.8005	0.857727	1	Unaltered Non-Rhythmic	0.924567							0.924567	0.0209345	0.0289336	0.0249053	0.000659427	-1.80713	-1.85175	-1.36661	-0.976339	-2.02467	-1.0507	-1.46156	-2.69514	-1.50822	-1.43323	-1.13497	-1.94962	-1.24029	-2.35239	-2.14335	-0.890259	-1.8209	-2.80833	-2.14274	-1.28177	-1.42844	-1.67194	-1.86693	-2.78566	-1.26954
ENSMUSG00000053477	Tcf4	protein_coding	transcription factor 4	MGI:98506	5.51623	5.51623	0.0524094	1.037	0.148353	0.23363	1	Unaltered Non-Rhythmic	0.924548							0.924548	0.0292468	0.0180693	0.0275621	0.000573572	5.30593	5.4883	5.45233	5.40239	5.3091	5.53417	5.51914	5.5437	5.53536	5.67172	5.55889	5.70845	5.50175	5.51631	5.36874	5.45555	5.37499	5.63427	5.38437	5.5225	5.62749	5.49871	5.54452	5.35697	5.45677
ENSMUSG00000034768	Asb16	protein_coding	ankyrin repeat and SOCS box-containing 16	MGI:2654437	-2.20213	-2.20213	0.159675	1.11704	0.261503	0.367696	1	Unaltered Non-Rhythmic	0.924539							0.924539	0.0300254	0.0274788	0.0170521	0.000904206	-3.05474	-2.28776	-1.72169	-1.90335	-2.57814	-3.06092	-2.20037	-3.23715	-2.08589	-1.84977	-2.48593	-3.21071	-2.69052	-1.51642	-2.01869	-1.19605	-2.63586	-2.48396	-1.54127	-2.23118	-1.70689	-1.55761	-2.53724	-3.11555	-2.29698
ENSMUSG00000021749	Fam3d	protein_coding	FAM3 metabolism regulating signaling molecule D	MGI:1201784	-0.0447168	-0.0447168	0.157084	1.11503	0.209128	0.308049	1	Unaltered Non-Rhythmic	0.924513							0.924513	0.0215941	0.0248402	0.0284693	0.000583368	-0.119042	0.184024	0.292488	-0.175881	-1.23096	-0.37853	0.627284	0.375645	-0.893321	0.768415	0.495309	-0.919945	-0.309436	0.385271	-0.207538	-0.234709	-0.420644	0.470653	-0.393383	-0.398607	0.0192112	-0.336984	-0.731581	0.236943	-0.0201299
ENSMUSG00000092592	Gm20449	protein_coding	predicted gene 20449	MGI:5141914	-0.236282	-0.236282	-0.0532023	-1.03757	0.666149	0.754068	1	Unaltered Non-Rhythmic	0.9245							0.9245	0.0309053	0.0164107	0.0276349	0.000549409	-0.452855	-1.60376	-0.152948	0.132855	-0.988037	0.205761	-0.255764	-0.0657484	0.638843	-0.449367	-0.10082	0.584654	-0.325387	-0.0118817	0.527318	-0.638854	-0.651576	-0.550615	0.05127	-0.074501	-0.0588203	-0.3885	-0.0906464	-0.365178	-0.351634
ENSMUSG00000039210	Gpatch2	protein_coding	G patch domain containing 2	MGI:1915019	4.50696	4.57673	0.080416	1.05732	0.00187326	0.0056334	1	Unaltered Non-Rhythmic	0.92445							0.92445	0.0334326	0.0157307	0.0258177	0.000569206	4.56689	4.65041	4.64531	4.41399	4.46601	4.50226	4.37636	4.55344	4.48604	4.49689	4.47646	4.45734	4.54934	4.4211	4.50437	4.53657	4.56717	4.36737	4.48387	4.4883	4.52819	4.49662	4.62894	4.57113	4.49836
ENSMUSG00000042333	Tnfrsf14	protein_coding	tumor necrosis factor receptor superfamily, member 14 (herpesvirus entry mediator)	MGI:2675303	-0.0955022	-0.0955022	-0.0345132	-1.02421	0.920193	0.945281	1	Unaltered Non-Rhythmic	0.924421							0.924421	0.0369857	0.0205076	0.0172586	0.000827517	0.0996967	-0.323076	-0.493796	0.0105296	-0.775972	-0.308812	0.0304174	-0.665114	-0.619257	0.568473	0.856906	0.13472	-0.431932	0.363645	-0.234042	-0.0420081	-0.342154	-0.558864	-0.258954	0.633134	0.00116314	0.0385196	-0.0888441	-0.267304	0.44104
ENSMUSG00000117284	Gm7072	protein_coding	predicted gene 7072	MGI:3648314	4.75344	4.84323	0.120338	1.08699	0.00432266	0.0116261	1	Unaltered Non-Rhythmic	0.924375							0.924375	0.0296629	0.0257939	0.0193308	0.000837274	4.51183	4.84761	4.779	4.88108	4.73402	4.89067	4.71008	4.6264	4.60924	4.8332	4.82496	4.74008	4.83377	4.64378	4.65441	4.78441	4.72103	4.61508	4.63493	4.8177	4.88733	4.66839	4.70683	4.83925	4.87891
ENSMUSG00000030697	Ppp4c	protein_coding	protein phosphatase 4, catalytic subunit	MGI:1891763	4.41862	4.41862	0.0290482	1.02034	0.080257	0.141415	1	Unaltered Non-Rhythmic	0.924335							0.924335	0.017148	0.0379339	0.0198765	0.000706047	4.38995	4.36455	4.30653	4.3137	4.39251	4.44988	4.37871	4.40046	4.38799	4.36499	4.37745	4.28638	4.45801	4.43488	4.50063	4.29892	4.42302	4.48891	4.43599	4.48447	4.44071	4.46718	4.3046	4.21417	4.30458
ENSMUSG00000096146	Kcnj11	protein_coding	potassium inwardly rectifying channel, subfamily J, member 11	MGI:107501	-1.07975	-1.07975	0.186421	1.13794	0.0971396	0.165516	1	Unaltered Non-Rhythmic	0.924322							0.924322	0.0175277	0.0288222	0.0287801	0.000548042	-0.754869	-1.20933	-1.43612	-1.43095	-1.2719	-0.614406	-1.90424	-0.757957	-1.83712	-1.21405	-1.73493	-1.13373	-0.46258	-0.79277	-0.638116	-1.78323	-1.41121	-1.80139	-1.36713	-0.970624	-1.52617	-1.75139	-1.01281	-0.610194	-0.914968
ENSMUSG00000022439	Parvg	protein_coding	parvin, gamma	MGI:2158329	0.581695	0.581695	-0.161952	-1.1188	0.06108	0.112519	1	Unaltered Non-Rhythmic	0.924271							0.924271	0.0384344	0.0163469	0.0202664	0.000681014	0.871021	0.885709	0.556911	1.09455	0.592635	1.01047	1.06083	0.6089	-0.153487	0.528036	0.447258	0.99991	0.608994	0.412921	0.846743	-0.0572363	0.469869	0.770662	0.661959	0.775168	0.473644	0.724477	0.559509	0.83149	0.525722
ENSMUSG00000010080	Epn3	protein_coding	epsin 3	MGI:1919139	3.45629	3.6674	0.167189	1.12287	1.43687e-08	1.21132e-07	1	Unaltered Non-Rhythmic	0.924209							0.924209	0.029675	0.023981	0.0213574	0.000777621	3.60477	3.49662	3.3611	3.61863	3.55389	3.18215	3.3824	3.46862	3.30574	3.4907	3.60509	3.30477	3.41609	3.5075	3.55916	3.47578	3.14619	3.38266	3.52094	3.51528	3.49774	3.50569	3.56085	3.67533	3.32815
ENSMUSG00000027326	Knl1	protein_coding	kinetochore scaffold 1	MGI:1923714	0.0271868	-0.334731	-0.350954	-1.2754	0.0136228	0.0314488	1	Unaltered Non-Rhythmic	0.924204							0.924204	0.0351612	0.0238278	0.0158893	0.00091771	-1.73956	0.49752	-0.251216	-0.166104	0.491383	0.0372451	-1.17323	0.313505	0.126873	0.134904	-0.602256	0.1801	-0.292132	-0.0562007	0.805211	0.581011	-0.387913	0.694188	0.041951	-0.0994925	-0.617037	0.153001	0.0947297	0.157038	0.580214
ENSMUSG00000091712	Sec14l5	protein_coding	SEC14-like lipid binding 5	MGI:3616084	-1.62299	-1.62299	-0.0592916	-1.04195	0.738175	0.811061	1	Unaltered Non-Rhythmic	0.924146							0.924146	0.0177075	0.0289267	0.0286636	0.00055591	-1.64915	-2.07625	-1.35669	-2.02776	-1.95073	-1.92329	-1.4892	-0.921055	-1.42398	-2.01018	-1.57924	-0.479813	-1.23146	-1.44776	-1.84874	-1.84394	-2.00807	-2.20517	-2.61858	-0.985971	-2.71266	-2.28678	-1.40078	-0.436119	-1.62267
ENSMUSG00000067144	Slc22a7	protein_coding	solute carrier family 22 (organic anion transporter), member 7	MGI:1859559	7.1424	7.1424	-0.0055984	-1.00389	0.786533	0.847338	1	Unaltered Non-Rhythmic	0.92413							0.92413	0.0383566	0.0158552	0.0209996	0.000658671	7.13907	7.39176	7.15296	7.03288	7.25999	7.24745	7.3408	7.20913	7.31307	6.86442	7.13671	6.57817	6.94621	6.97518	7.19796	7.13348	6.82299	7.25418	7.33725	7.09479	7.03873	7.13789	7.24876	7.47142	7.22943
ENSMUSG00000054400	Cklf	protein_coding	chemokine-like factor	MGI:1922708	1.98396	1.98396	0.0563573	1.03984	0.385688	0.500332	1	Unaltered Non-Rhythmic	0.92411							0.92411	0.023586	0.0221294	0.0296065	0.000567763	1.96854	2.08393	1.37263	1.76821	2.06034	2.21867	1.48486	2.15521	2.25426	2.10355	1.75467	2.13688	2.25525	1.74814	1.71796	2.13597	2.33674	2.23	2.2016	1.61729	1.9562	1.58977	1.89422	1.96019	1.60719
ENSMUSG00000027071	P2rx3	protein_coding	purinergic receptor P2X, ligand-gated ion channel, 3	MGI:1097160	-0.881659	-0.881659	0.204028	1.15191	0.110042	0.183216	1	Unaltered Non-Rhythmic	0.924024							0.924024	0.0164587	0.031404	0.027553	0.000560261	-0.937921	-0.504086	-0.792862	-0.787393	-0.966549	-1.68154	-0.745762	-0.373374	-0.679024	-1.51916	-1.35267	-0.50695	-1.92014	-1.03446	-0.740666	-0.535083	-0.0212483	-0.641019	-1.72671	-0.927941	-1.08011	-0.985931	-1.07574	-1.06776	-0.958762
ENSMUSG00000040253	Gbp7	protein_coding	guanylate binding protein 7	MGI:2444421	4.62692	4.878	0.273402	1.20865	0.00010488	0.000430036	1	Unaltered Non-Rhythmic	0.923988							0.923988	0.0262143	0.0331257	0.0157194	0.000952944	4.97055	4.65013	4.72355	4.9248	4.646	4.61195	4.42831	4.44771	4.59113	4.81022	4.81744	4.34638	4.70384	4.7303	4.72464	4.6158	4.32945	4.89051	4.85143	4.74146	4.36469	4.13246	4.49078	4.60592	5.02167
ENSMUSG00000002325	Irf9	protein_coding	interferon regulatory factor 9	MGI:107587	3.9393	4.06166	0.119144	1.08609	0.000748481	0.00250438	1	Unaltered Non-Rhythmic	0.923961							0.923961	0.0268347	0.0230897	0.0254387	0.000675724	3.91059	3.98712	4.02918	4.03125	3.97548	3.94687	4.13792	4.04347	3.90296	3.77346	4.01518	3.79864	3.82997	4.05261	3.67089	3.80782	4.02305	3.93994	3.86577	3.93479	3.93235	3.92621	4.04478	3.95022	4.05793
ENSMUSG00000030116	Mfap5	protein_coding	microfibrillar associated protein 5	MGI:1354387	-0.668694	-0.668694	-0.199235	-1.14809	0.133017	0.213792	1	Unaltered Non-Rhythmic	0.923957							0.923957	0.0214319	0.0228204	0.0312588	0.000531664	-0.832462	-0.388953	-0.96742	0.0488732	-0.991957	-0.39375	-0.590683	-0.364236	-0.0562227	-0.853767	-0.460066	-0.555132	-0.507809	-0.710849	-0.581411	-1.45338	-0.0922674	-0.485509	0.256762	-0.774297	-0.910186	-0.820892	-0.715293	0.320249	-0.781074
ENSMUSG00000027297	Ltk	protein_coding	leukocyte tyrosine kinase	MGI:96840	-0.791298	-0.361543	0.424162	1.34179	0.00027297	0.00101673	1	Unaltered Non-Rhythmic	0.923929							0.923929	0.0331204	0.0158548	0.0265268	0.000568783	-0.426184	-1.19283	-1.5446	-1.12436	-1.05723	-0.338202	-0.70246	-1.31151	-0.230183	-0.690827	-1.15923	-0.512055	-0.408261	-0.276988	-0.171084	-1.01157	-1.84402	-1.04268	-0.594047	-0.316773	-1.31972	-0.303458	-0.538569	-0.996249	-0.724156
ENSMUSG00000021811	Dnajc9	protein_coding	DnaJ heat shock protein family (Hsp40) member C9	MGI:1915326	3.82215	3.82215	0.0501685	1.03539	0.226168	0.327454	1	Unaltered Non-Rhythmic	0.923877							0.923877	0.0182432	0.027658	0.0296734	0.000547978	3.79219	3.84761	3.81342	3.69238	3.89791	3.76202	3.7866	3.82008	3.75042	4.0954	3.79412	3.64267	3.5555	3.6377	3.89298	3.90529	4.11822	3.81672	4.03153	3.72373	3.72789	3.76657	3.8381	3.80811	3.76439
ENSMUSG00000051499	Zfp786	protein_coding	zinc finger protein 786	MGI:3026883	-1.27432	-1.27432	0.108891	1.0784	0.468254	0.579813	1	Unaltered Non-Rhythmic	0.923806							0.923806	0.018058	0.0283886	0.0291905	0.000556756	-0.54084	-1.56252	-2.25768	-1.13121	-1.61907	-1.68804	-1.66972	-0.466227	-1.21339	-1.23059	-1.51884	-0.974986	-1.89206	-1.1285	-0.929698	-1.51217	-2.10569	-1.7224	-0.606671	-2.16062	-0.492096	-1.14087	-1.02178	-0.706598	-0.708481
ENSMUSG00000042462	Dctpp1	protein_coding	dCTP pyrophosphatase 1	MGI:1913672	2.23257	2.37021	0.107765	1.07756	0.00694134	0.0175814	1	Unaltered Non-Rhythmic	0.923802							0.923802	0.017886	0.0318462	0.0258471	0.00061886	2.12526	2.50872	2.42609	2.25483	2.23071	2.31076	2.41417	2.22382	1.93546	2.20636	2.24967	2.29384	1.96275	2.15632	2.36744	2.46157	2.24793	2.26064	2.20159	2.28248	2.13479	2.28825	2.05773	2.25173	2.00826
ENSMUSG00000066071	Cyp4a12a	protein_coding	cytochrome P450, family 4, subfamily a, polypeptide 12a	MGI:88612	7.25758	4.53183	-2.69048	-6.4553	2.16041e-22	1.42484e-20	1	Unaltered Non-Rhythmic	0.923742							0.923742	0.0215718	0.0373791	0.0164254	0.000881833	6.01352	7.1766	7.82285	6.9603	7.10367	7.41878	6.84181	6.53995	7.0796	7.84827	7.66759	7.19777	7.45973	7.24355	7.43152	6.83774	7.52267	7.06044	7.37048	6.65556	7.60889	7.69289	7.96553	6.99732	7.27047
ENSMUSG00000046709	Mapk10	protein_coding	mitogen-activated protein kinase 10	MGI:1346863	-0.272822	0.0743829	0.326537	1.254	0.00326688	0.00915505	1	Unaltered Non-Rhythmic	0.923646							0.923646	0.0243974	0.0264925	0.0247582	0.000705736	0.00232351	-0.805676	0.0651324	-0.406394	0.0814787	0.0850096	-0.69115	0.655204	0.00764907	-0.950727	0.199521	-0.470908	-0.313082	0.596594	-0.754943	-1.1096	-0.233978	0.00126991	-0.212204	-0.906917	-0.822597	0.704345	-0.260285	-0.0408775	-0.76433
ENSMUSG00000035183	Slc24a5	protein_coding	solute carrier family 24, member 5	MGI:2677271	-1.21935	-1.21935	0.161186	1.11821	0.212881	0.312061	1	Unaltered Non-Rhythmic	0.923636							0.923636	0.0278712	0.0281555	0.019477	0.00086003	-0.956066	-1.82363	-0.684962	-0.92822	-1.97962	-0.625497	-1.43479	-1.3634	-1.8083	-1.96091	-0.905637	-2.38248	-1.86356	-0.968034	-0.869739	-1.70695	-1.07714	-0.564713	-1.44547	-2.08091	-1.0725	-0.6221	-1.24965	-1.12623	-0.315723
ENSMUSG00000024758	Rtn3	protein_coding	reticulon 3	MGI:1339970	8.49367	8.62667	0.142394	1.10374	1.83213e-08	1.51286e-07	1	Unaltered Non-Rhythmic	0.923605							0.923605	0.026675	0.019381	0.0297767	0.000562147	8.59179	8.42118	8.51129	8.44549	8.46406	8.49575	8.49394	8.47505	8.55272	8.44482	8.44772	8.54986	8.5461	8.58749	8.42209	8.36855	8.6253	8.4039	8.64069	8.46259	8.51849	8.57754	8.48474	8.50936	8.47937
ENSMUSG00000040345	Arhgap9	protein_coding	Rho GTPase activating protein 9	MGI:2143764	0.441361	0.206938	-0.252795	-1.19151	0.0216158	0.0467548	1	Unaltered Non-Rhythmic	0.923601							0.923601	0.0192641	0.0257535	0.0308426	0.000539252	0.696393	-0.210232	0.636371	0.688699	0.559507	0.626476	0.118804	0.110177	0.78425	0.861303	0.946621	0.941421	-0.0237944	0.785882	-0.225678	0.621354	0.672142	0.256401	-0.0573256	0.594615	0.121553	-0.59889	1.00713	0.562866	0.996968
ENSMUSG00000036928	Stag3	protein_coding	stromal antigen 3	MGI:1355311	-1.51924	-1.51924	-0.266579	-1.20295	0.0642508	0.117371	1	Unaltered Non-Rhythmic	0.923595							0.923595	0.0285102	0.0210897	0.0261502	0.000655303	-1.22868	-1.9528	-1.54609	-0.694832	-2.09871	-0.816106	-0.999612	-1.04247	-1.09223	-1.80534	-1.28813	-1.43785	-0.880417	-2.1984	-0.570464	-1.47065	-1.11291	-1.07591	-1.52677	-1.89294	-1.49192	-1.30912	-1.53112	-2.57367	-1.64327
ENSMUSG00000117819	Gm50253	protein_coding	predicted gene, 50253	MGI:6303071	4.01183	4.01183	0.0592759	1.04194	0.0865891	0.150557	1	Unaltered Non-Rhythmic	0.923582							0.923582	0.0239093	0.0314064	0.0202802	0.00082176	4.10232	4.07585	3.83897	3.92533	4.1245	3.91031	4.0443	4.01198	3.84148	4.01686	3.85291	4.01238	4.03336	3.86202	3.90383	4.03501	3.98337	3.95513	3.9383	4.03356	3.77975	4.13202	3.59196	4.05542	4.10232
ENSMUSG00000057135	Scimp	protein_coding	SLP adaptor and CSK interacting membrane protein	MGI:3610314	-0.206181	-0.206181	-0.103814	-1.07461	0.257556	0.363013	1	Unaltered Non-Rhythmic	0.923558							0.923558	0.0228303	0.0216141	0.0314613	0.000536718	-0.371796	0.142023	0.700069	-0.285885	-0.1914	0.212225	0.0630828	-0.418969	-0.411379	-0.481051	0.168607	0.0788102	-0.0777657	0.127549	-0.236792	-0.141226	-0.342543	-0.276469	-0.260743	-0.409849	-0.467532	0.0362367	0.0627655	-0.0921172	-0.475438
ENSMUSG00000013974	Mcemp1	protein_coding	mast cell expressed membrane protein 1	MGI:1916439	-2.13756	-2.62852	-0.481211	-1.39591	0.00214137	0.00633264	1	Unaltered Non-Rhythmic	0.923556							0.923556	0.0162111	0.0323225	0.0273421	0.000568089	-1.33469	-1.64265	-2.37076	-1.54524	-1.98543	-1.9827	-2.36885	-1.97679	-1.76379	-2.37838	-2.34537	-1.60525	-2.38583	-2.79252	-2.32688	-3.38147	-1.73583	-2.01473	-1.85229	-2.05169	-1.64021	-2.34512	-1.51548	-1.52051	-2.09002
ENSMUSG00000028601	Echdc2	protein_coding	enoyl Coenzyme A hydratase domain containing 2	MGI:1289238	6.45182	6.29375	-0.169762	-1.12487	8.61895e-08	6.39877e-07	1	Unaltered Non-Rhythmic	0.92355							0.92355	0.0245816	0.0215034	0.0297899	0.00057538	6.37914	6.37285	6.4056	6.32174	6.48326	6.55884	6.48018	6.42627	6.48339	6.56326	6.33475	6.30078	6.39809	6.41988	6.48031	6.61038	6.42938	6.50588	6.42001	6.53122	6.39979	6.48278	6.5546	6.41969	6.51797
ENSMUSG00000068959	Zfp619	protein_coding	zinc finger protein 619	MGI:1917477	1.89618	1.89618	0.158849	1.1164	0.0964589	0.164564	1	Unaltered Non-Rhythmic	0.923517							0.923517	0.0213264	0.0268526	0.0276803	0.000623915	1.33265	1.67	1.4526	1.9191	1.87463	1.91273	1.66198	1.58052	1.9075	2.21768	1.6684	1.34152	1.86919	1.98242	2.51386	2.20176	1.43138	1.32766	1.25701	2.33773	1.53515	1.8427	2.31142	2.29413	2.0477
ENSMUSG00000116953	9030025P20Rik	protein_coding	RIKEN cDNA 9030025P20 gene	MGI:3583895	3.8479	3.8479	0.0707126	1.05024	0.272299	0.38015	1	Unaltered Non-Rhythmic	0.923511							0.923511	0.02566	0.0322101	0.0177126	0.000906539	3.85063	3.80476	3.70681	3.4992	3.72453	4.07595	3.7722	3.85836	3.86809	4.04329	3.78673	3.96147	3.86538	3.9353	3.74619	4.22581	3.5687	3.54093	3.92127	3.54363	3.84454	3.63434	3.76245	3.61373	3.75648
ENSMUSG00000033595	Lgi3	protein_coding	leucine-rich repeat LGI family, member 3	MGI:2182619	-1.98853	-1.98853	0.0227212	1.01587	0.80121	0.858135	1	Unaltered Non-Rhythmic	0.923505							0.923505	0.0179935	0.0317795	0.0261004	0.000621568	-2.45767	-1.54136	-1.44196	-2.54121	-1.87302	-2.19232	-1.10547	-2.1157	-1.81478	-3.51868	-2.72168	-1.55964	-1.27449	-2.34896	-2.7681	-1.29181	-1.71694	-2.0219	-1.74705	-1.43095	-2.44191	-1.85765	-1.33031	-2.69581	-2.61358
ENSMUSG00000025169	Ogfod3	protein_coding	2-oxoglutarate and iron-dependent oxygenase domain containing 3	MGI:1913429	3.76245	3.67247	-0.105741	-1.07605	0.00973028	0.0235612	1	Unaltered Non-Rhythmic	0.923499							0.923499	0.0231913	0.0334081	0.0190539	0.000848072	3.87268	3.86626	3.59026	3.54126	3.75434	3.83362	3.76004	3.75984	3.84121	3.93084	3.55153	3.41746	3.8689	3.7105	3.57419	3.94943	3.70448	3.77265	4.05391	3.77141	3.55812	3.84725	3.73716	3.7173	3.89985
ENSMUSG00000040138	Ndp	protein_coding	Norrie disease (pseudoglioma) (human)	MGI:102570	-2.94957	-2.94957	-0.109475	-1.07884	0.593138	0.692952	1	Unaltered Non-Rhythmic	0.923466							0.923466	0.0375131	0.0212688	0.0168796	0.000872494	-1.85552	-2.42196	-3.73821	-2.4081	-3.77799	-3.89404	-1.86282	-2.84285	-2.18799	-2.52884	-2.0844	-3.68274	-1.95069	-3.18372	-2.43311	-3.78672	-2.72748	-3.17455	-2.91967	-3.69391	-3.06619	-3.15128	-2.35631	-3.10095	-2.46088
ENSMUSG00000030214	Plbd1	protein_coding	phospholipase B domain containing 1	MGI:1914107	2.77839	2.61194	-0.164208	-1.12055	0.00121706	0.00385953	1	Unaltered Non-Rhythmic	0.923454							0.923454	0.0200375	0.0245566	0.0314165	0.000535061	3.01108	2.91597	2.87638	2.92605	2.75651	2.69624	2.71669	2.91819	2.63456	2.56023	2.82066	2.89454	2.77042	2.73621	2.39404	2.71601	2.97521	2.70446	2.89949	3.03203	2.92505	2.68004	2.83779	2.88361	2.93568
ENSMUSG00000066149	Cdc26	protein_coding	cell division cycle 26	MGI:1913690	4.56529	4.56529	-0.0127132	-1.00885	0.51168	0.619989	1	Unaltered Non-Rhythmic	0.923408							0.923408	0.0276963	0.0219961	0.0262347	0.000664446	4.50362	4.66357	4.74574	4.58166	4.49534	4.69571	4.508	4.54305	4.50203	4.61672	4.58551	4.5597	4.61182	4.49517	4.57117	4.53912	4.48939	4.5888	4.56551	4.64513	4.50784	4.50186	4.51465	4.5574	4.57322
ENSMUSG00000040966	Slc22a2	protein_coding	solute carrier family 22 (organic cation transporter), member 2	MGI:1335072	8.12912	8.12912	-0.026858	-1.01879	0.480951	0.591549	1	Unaltered Non-Rhythmic	0.923401							0.923401	0.0267233	0.0258159	0.0233056	0.000754389	8.28591	8.30281	8.31193	7.97621	8.23006	8.10949	8.11277	8.19559	8.36803	7.97747	8.15141	7.97623	8.17825	8.1268	8.13153	7.85412	8.19	7.96279	8.41465	8.01895	8.1843	8.29983	8.12617	8.22387	8.10377
ENSMUSG00000039007	Cpq	protein_coding	carboxypeptidase Q	MGI:1889205	6.77341	6.81512	0.0580297	1.04104	0.0548866	0.102818	1	Unaltered Non-Rhythmic	0.923358							0.923358	0.0177371	0.0351086	0.0231189	0.000677092	6.67425	6.85981	6.78785	6.7976	6.65398	6.85021	6.67531	6.81332	6.84643	6.85389	6.82055	6.6588	6.80031	6.81712	6.66538	6.76705	6.78408	6.72296	6.77021	6.89583	6.66532	6.73179	6.80132	6.7515	6.74449
ENSMUSG00000037600	Kdf1	protein_coding	keratinocyte differentiation factor 1	MGI:1916323	2.65666	2.65666	-0.00102914	-1.00071	0.226929	0.328214	1	Unaltered Non-Rhythmic	0.923235							0.923235	0.0290322	0.0174321	0.0297512	0.000549641	2.6232	2.66532	2.45849	2.54873	2.29745	2.81042	2.71927	2.72829	2.80196	2.72161	2.66044	2.6746	2.50792	2.454	2.65998	2.78005	2.53743	2.59911	2.57709	2.45849	2.50367	2.54509	2.62119	2.54478	2.71451
ENSMUSG00000032131	Abcg4	protein_coding	ATP binding cassette subfamily G member 4	MGI:1890594	-2.02832	-2.02832	-0.202033	-1.15032	0.176028	0.268508	1	Unaltered Non-Rhythmic	0.923223							0.923223	0.0328007	0.0252417	0.017826	0.00090831	-3.30257	-1.63755	-1.37089	-1.40333	-1.3161	-2.00543	-2.02232	-1.16634	-1.9589	-2.07612	-1.8721	-1.98743	-1.65669	-1.71641	-1.88962	-2.2113	-2.4032	-2.24238	-1.79864	-1.02073	-2.45301	-1.51332	-1.93059	-1.58717	-1.90584
ENSMUSG00000009687	Fxyd5	protein_coding	FXYD domain-containing ion transport regulator 5	MGI:1201785	2.96185	2.70261	-0.274845	-1.20986	1.55709e-06	9.11786e-06	1	Unaltered Non-Rhythmic	0.923218							0.923218	0.03722	0.0190878	0.0196994	0.000774526	3.10098	2.77548	3.09503	2.87175	2.82565	3.17027	3.17216	3.32575	2.9867	2.94619	2.75098	3.23586	2.70242	3.1356	2.74758	3.07335	3.02594	2.80008	2.7624	3.04356	2.98507	2.75245	2.89265	2.98969	3.01483
ENSMUSG00000061577	Adgrg5	protein_coding	adhesion G protein-coupled receptor G5	MGI:2685955	-1.70324	-2.15562	-0.486388	-1.40093	0.0035082	0.00971213	1	Unaltered Non-Rhythmic	0.923179							0.923179	0.0200196	0.030125	0.0260196	0.000657199	-1.48269	-2.48055	-2.3449	-0.573423	-1.46521	-0.833915	-1.25884	-1.45902	-2.23792	-2.37195	-2.35202	-0.958631	-1.70356	-1.34616	-2.19795	-1.55622	-2.84368	-1.43285	-1.12107	-0.592052	-2.18934	-1.97299	-1.88622	-2.04124	-1.44963
ENSMUSG00000026228	Htr2b	protein_coding	5-hydroxytryptamine (serotonin) receptor 2B	MGI:109323	0.195906	0.195906	-0.0176379	-1.0123	0.889933	0.923929	1	Unaltered Non-Rhythmic	0.923178							0.923178	0.0157186	0.0369005	0.0235738	0.00062869	-0.0652227	0.251883	1.18759	1.04572	-0.209702	0.611869	-0.177131	-0.557168	-0.21674	0.234354	0.293012	-0.211768	-0.174507	1.15939	0.436139	-0.303878	0.636397	0.295465	-0.136588	0.115237	0.571637	0.828309	-0.380482	0.618539	0.334067
ENSMUSG00000033295	Ptprf	protein_coding	protein tyrosine phosphatase, receptor type, F	MGI:102695	6.56337	6.6493	0.0569716	1.04028	0.00105703	0.0034064	1	Unaltered Non-Rhythmic	0.923154							0.923154	0.0244927	0.0270476	0.0245819	0.000724028	6.51459	6.45376	6.57374	6.6518	6.56864	6.51604	6.64991	6.63157	6.37383	6.5569	6.48554	6.60819	6.62291	6.53	6.49462	6.60702	6.59637	6.53008	6.51581	6.68051	6.61719	6.62121	6.68795	6.49867	6.52167
ENSMUSG00000035357	Pdzrn3	protein_coding	PDZ domain containing RING finger 3	MGI:1933157	4.60179	4.26223	-0.344822	-1.26999	2.66361e-09	2.52203e-08	1	Unaltered Non-Rhythmic	0.923153							0.923153	0.025377	0.0202389	0.0306717	0.000558941	4.77444	4.39442	4.6094	4.53906	4.85399	4.66014	4.53059	4.55615	4.71092	4.67087	4.61398	4.42139	4.6735	4.76838	4.77303	4.61259	4.62285	4.48813	4.72517	4.44011	4.90016	4.70227	4.44151	4.39101	4.7127
ENSMUSG00000042709	Atpaf2	protein_coding	ATP synthase mitochondrial F1 complex assembly factor 2	MGI:2180561	4.24425	4.28996	0.0410406	1.02886	0.0507938	0.0961995	1	Unaltered Non-Rhythmic	0.923105							0.923105	0.0310949	0.0186886	0.0264789	0.00063245	4.35132	4.1629	4.29165	4.14984	4.26493	4.20951	4.36089	4.14216	4.25823	4.07551	4.18399	4.26354	4.29979	4.24378	4.1609	4.2314	4.3018	4.27718	4.39984	4.26286	4.24087	4.33604	4.20213	4.31008	4.13973
ENSMUSG00000060882	Kcnd2	protein_coding	potassium voltage-gated channel, Shal-related family, member 2	MGI:102663	-2.05386	-2.05386	0.105815	1.0761	0.452062	0.565345	1	Unaltered Non-Rhythmic	0.923079							0.923079	0.0305736	0.0285944	0.0167924	0.000960922	-1.77984	-2.47421	-1.60327	-3.49906	-2.07398	-2.83631	-1.37528	-1.61309	-1.5141	-1.30774	-2.22205	-2.74256	-1.7275	-3.01829	-1.65889	-2.24253	-0.991777	-1.67962	-2.06101	-1.80291	-3.04084	-2.81679	-1.96087	-2.63442	-2.55273
ENSMUSG00000029462	Vps29	protein_coding	VPS29 retromer complex component	MGI:1928344	6.92686	6.92686	0.0454632	1.03201	0.165403	0.255227	1	Unaltered Non-Rhythmic	0.922994							0.922994	0.0189223	0.0395713	0.0176955	0.000816663	6.8379	6.9757	6.85184	6.75127	6.86464	6.96255	6.84587	6.90474	6.88864	7.03004	6.91538	6.97224	6.85572	6.85965	6.86669	7.01206	6.91226	6.93557	6.8629	7.00075	6.81184	6.86732	6.94142	6.89091	6.88116
ENSMUSG00000001280	Sp1	protein_coding	trans-acting transcription factor 1	MGI:98372	6.63018	6.63018	0.0255934	1.0179	0.526527	0.632866	1	Unaltered Non-Rhythmic	0.922993							0.922993	0.0161554	0.0394105	0.0207499	0.000690888	6.53941	6.62615	6.70368	6.65241	6.5765	6.65518	6.63015	6.48945	6.60268	6.68312	6.69036	6.80687	6.66653	6.55546	6.57496	6.51262	6.55114	6.66186	6.55207	6.58747	6.75302	6.593	6.67265	6.54968	6.65931
ENSMUSG00000025488	Cox8b	protein_coding	cytochrome c oxidase subunit 8B	MGI:105958	-1.51912	-1.51912	0.147167	1.10739	0.496179	0.605764	1	Unaltered Non-Rhythmic	0.922973							0.922973	0.0201072	0.0257242	0.0306328	0.00056302	-2.18687	-2.23304	-2.15347	-2.22978	-0.775036	-1.67006	-2.11203	-0.738109	-0.950611	-2.48414	-1.61913	-2.56425	-0.60236	-0.289356	-1.09721	-1.1263	-2.22782	-2.23523	-2.33425	-2.20157	-2.35628	-2.60909	-1.81685	-0.573585	-2.91168
ENSMUSG00000052428	Tmco1	protein_coding	transmembrane and coiled-coil domains 1	MGI:1921173	7.08908	7.08908	0.0100272	1.00697	0.962724	0.97563	1	Unaltered Non-Rhythmic	0.922967							0.922967	0.016212	0.036312	0.0238704	0.000638796	7.20069	7.22276	6.96986	7.01744	7.13209	7.13891	6.93283	7.12106	7.11948	7.05378	7.08003	7.03049	7.11158	7.14533	7.13914	7.097	7.22143	6.94525	7.11903	7.09339	6.99498	7.04653	7.01216	7.16358	7.11257
ENSMUSG00000079051	Vinac1	protein_coding	vinculin/alpha-catenin family member 1	MGI:3649276	-2.32473	-2.32473	-0.119231	-1.08616	0.499336	0.608501	1	Unaltered Non-Rhythmic	0.922949							0.922949	0.0172316	0.0297142	0.0295495	0.00055617	-1.67573	-2.08576	-2.2526	-3.36441	-1.68209	-3.2648	-1.13675	-1.74327	-1.9497	-3.30855	-2.24236	-1.52801	-2.79375	-2.08259	-3.27289	-1.62643	-1.30329	-1.92297	-3.3613	-2.76885	-1.9166	-2.29948	-2.70191	-3.30441	-1.82473
ENSMUSG00000000301	Pemt	protein_coding	phosphatidylethanolamine N-methyltransferase	MGI:104535	-0.557149	-0.557149	0.0260269	1.0182	0.620905	0.716584	1	Unaltered Non-Rhythmic	0.922903							0.922903	0.0189804	0.0263155	0.0312577	0.00054327	-0.717505	-1.15053	-0.490021	-0.544297	-0.495063	-0.259318	-0.459981	-0.965798	-0.386217	-0.0868689	-0.661404	-0.795618	-0.373041	-0.225457	-0.57157	-0.714268	-0.699552	-0.328559	-1.52209	-0.435899	-0.104712	-0.66684	-0.593743	-0.956428	-0.555638
ENSMUSG00000031374	Zfp92	protein_coding	zinc finger protein 92	MGI:108094	-2.19508	-1.54046	0.636695	1.55476	0.000115682	0.000470507	1	Unaltered Non-Rhythmic	0.922895							0.922895	0.0269479	0.0189123	0.0306903	0.00055439	-1.01667	-1.06578	-2.59509	-2.43852	-2.92394	-2.65216	-2.9693	-1.07191	-2.08507	-1.03338	-2.65308	-2.87013	-3.09494	-3.19991	-1.96618	-1.2219	-1.17935	-2.64453	-2.10722	-3.03076	-2.69836	-2.28178	-2.1605	-1.59158	-2.11827
ENSMUSG00000025993	Slc40a1	protein_coding	solute carrier family 40 (iron-regulated transporter), member 1	MGI:1315204	6.49259	6.49259	0.00437666	1.00304	0.846806	0.893031	1	Unaltered Non-Rhythmic	0.922816							0.922816	0.0310875	0.0178535	0.0276393	0.000603582	6.87213	6.3191	6.39541	6.35409	6.46241	6.53677	6.49996	6.65286	6.84328	6.46322	6.30357	6.32366	6.44059	6.59768	6.59635	6.45968	6.50718	6.71457	6.83431	6.26483	6.54446	6.30314	6.25964	6.40961	6.46292
ENSMUSG00000031303	Map3k15	protein_coding	mitogen-activated protein kinase kinase kinase 15	MGI:2448588	6.22528	6.31622	0.105388	1.07578	0.00146104	0.00453087	1	Unaltered Non-Rhythmic	0.92281							0.92281	0.0229781	0.0361694	0.0171313	0.000911212	6.26037	6.11878	6.07819	6.16186	6.45928	6.15698	6.23532	6.19003	6.23723	6.29863	6.15483	6.19649	6.16437	6.28438	6.28832	6.36156	6.2675	6.1272	6.28332	6.31625	6.13918	6.25943	6.3541	6.20904	6.16422
ENSMUSG00000033726	Emx1	protein_coding	empty spiracles homeobox 1	MGI:95387	1.74408	1.88071	0.0906422	1.06484	0.0134897	0.0312122	1	Unaltered Non-Rhythmic	0.922744							0.922744	0.0350197	0.0250239	0.0162498	0.000962753	1.60037	1.83253	1.61717	1.75697	1.7108	1.82245	1.72852	2.17869	1.57729	1.88745	2.09276	1.62429	1.54475	1.71921	1.90031	2.02366	1.6693	1.77978	1.37359	1.87204	1.71467	1.38678	1.51786	1.75248	1.69711
ENSMUSG00000024982	Zdhhc6	protein_coding	zinc finger, DHHC domain containing 6	MGI:1914230	6.31543	6.24566	-0.0617133	-1.0437	0.0029112	0.00827193	1	Unaltered Non-Rhythmic	0.922742							0.922742	0.026824	0.0275784	0.0220452	0.000810602	6.45696	6.30642	6.26751	6.26076	6.2419	6.26523	6.31812	6.17236	6.45491	6.17836	6.43227	6.24529	6.37638	6.35403	6.27257	6.26775	6.52763	6.31785	6.49875	6.23754	6.22243	6.35575	6.1897	6.32514	6.28712
ENSMUSG00000028173	Wls	protein_coding	wntless WNT ligand secretion mediator	MGI:1915401	8.3054	8.5357	0.244359	1.18457	2.38575e-19	1.01684e-17	1	Unaltered Non-Rhythmic	0.922724							0.922724	0.0161758	0.0353534	0.0251261	0.000620646	8.40063	8.36017	8.30545	8.30843	8.30934	8.38026	8.28504	8.34176	8.29	8.14646	8.27729	8.31572	8.24271	8.3041	8.30991	8.31954	8.36027	8.25975	8.40754	8.35981	8.25821	8.34919	8.19163	8.37102	8.17345
ENSMUSG00000079418	Atg4a	protein_coding	autophagy related 4A, cysteine peptidase	MGI:2147903	5.40384	5.40384	-0.0161873	-1.01128	0.162058	0.250977	1	Unaltered Non-Rhythmic	0.922722							0.922722	0.0309929	0.028994	0.0163019	0.000988736	5.09795	5.44161	5.55941	5.27509	5.42822	5.57274	5.4011	5.26544	5.33166	5.49064	5.44063	5.31562	5.54439	5.35207	5.50404	5.47074	5.48718	5.52946	5.53782	5.27906	5.32464	5.51008	5.48934	5.40311	5.35896
ENSMUSG00000078302	Foxd1	protein_coding	forkhead box D1	MGI:1347463	-0.94493	-0.94493	0.0436852	1.03074	0.678801	0.764132	1	Unaltered Non-Rhythmic	0.922722							0.922722	0.0247005	0.0215536	0.030444	0.0005801	-0.738762	-0.824562	-1.35667	-1.45779	-1.81843	-0.982097	-1.24545	-0.586021	-1.24438	-0.423734	-0.746017	-1.10447	-0.598221	-1.07407	-1.19094	-0.429372	-0.516781	-0.786869	-0.593401	-1.42024	-1.18991	-1.41013	-1.78894	-0.736468	-0.840052
ENSMUSG00000023349	Clec4n	protein_coding	C-type lectin domain family 4, member n	MGI:1861231	-2.21342	-2.69577	-0.479249	-1.39402	0.00434097	0.0116651	1	Unaltered Non-Rhythmic	0.922696							0.922696	0.0194266	0.0298726	0.0273727	0.000632254	-2.1524	-2.4681	-1.55162	-1.26868	-2.15593	-2.94349	-3.1707	-2.42359	-2.08347	-2.10151	-1.8286	-2.47304	-2.42068	-2.12678	-2.31712	-1.04531	-2.39246	-1.87267	-2.43573	-3.13846	-2.66412	-1.59278	-2.80747	-1.64596	-1.60882
ENSMUSG00000053024	Cntn2	protein_coding	contactin 2	MGI:104518	-2.33722	-1.99969	0.333712	1.26025	0.0187318	0.0412872	1	Unaltered Non-Rhythmic	0.922678							0.922678	0.0307843	0.0301242	0.0153923	0.00102119	-3.00127	-2.26588	-1.69563	-2.21769	-2.18215	-1.99713	-1.92375	-2.24796	-2.97621	-3.01095	-2.50297	-2.20962	-2.2473	-2.25751	-2.53159	-3.57047	-1.70319	-2.20356	-2.88731	-2.18461	-2.64197	-1.92961	-3.56023	-1.89051	-2.01328
ENSMUSG00000047910	Pcdhb16	protein_coding	protocadherin beta 16	MGI:2136752	0.448682	0.448682	-0.145003	-1.10573	0.195145	0.291188	1	Unaltered Non-Rhythmic	0.92265							0.92265	0.0242712	0.036087	0.0160297	0.000961983	0.246713	0.619028	0.488527	0.567222	-0.168775	1.04925	1.14434	0.720869	-0.445081	0.848257	0.498942	0.54599	-0.259593	0.00959026	0.767482	0.925109	0.307676	1.10908	0.264538	0.408034	1.09761	0.910133	0.621938	0.948931	0.162297
ENSMUSG00000057738	Sptan1	protein_coding	spectrin alpha, non-erythrocytic 1	MGI:98386	8.19766	8.19766	-0.0479503	-1.0338	0.137793	0.220172	1	Unaltered Non-Rhythmic	0.922647							0.922647	0.0270784	0.0217369	0.027896	0.000642191	8.09718	8.08858	8.2723	8.27098	8.30448	8.19553	8.21298	8.27693	8.16327	8.10123	8.24789	8.32838	8.23555	8.2153	8.25067	8.12928	8.2235	8.15631	8.22862	8.20653	8.33028	8.31638	8.28281	8.20197	8.2973
ENSMUSG00000020052	Ascl1	protein_coding	achaete-scute family bHLH transcription factor 1	MGI:96919	-2.31952	-2.31952	0.339399	1.26523	0.0499143	0.0947566	1	Unaltered Non-Rhythmic	0.92264							0.92264	0.0253733	0.0286828	0.0225064	0.000797211	-0.460657	-1.66545	-3.39868	-3.4219	-3.4099	-2.77607	-2.3902	-2.80691	-1.78257	-1.43131	-2.77688	-1.40937	-2.84465	-2.12188	-2.76843	-2.33524	-3.41945	-2.35445	-2.82437	-2.39906	-2.75278	-2.3734	-2.7879	-2.34379	-2.13545
ENSMUSG00000023175	Bsg	protein_coding	basigin	MGI:88208	7.67144	7.67144	-0.0375599	-1.02638	0.252028	0.356502	1	Unaltered Non-Rhythmic	0.922636							0.922636	0.0325064	0.0162399	0.0280446	0.000572955	7.74151	7.76028	7.64402	7.60711	7.62522	7.70979	7.75402	7.65558	7.77218	7.60104	7.70017	7.56913	7.62791	7.69634	7.66769	7.68364	7.58257	7.65453	7.75863	7.6268	7.69831	7.70066	7.68509	7.79261	7.65947
ENSMUSG00000050645	Defb19	protein_coding	defensin beta 19	MGI:2385955	-1.26958	-0.796695	0.471589	1.38664	0.00131868	0.00413353	1	Unaltered Non-Rhythmic	0.922563							0.922563	0.0202558	0.0281955	0.028363	0.000622569	-1.11117	-0.27353	-1.20691	-2.12375	-1.38049	-2.84913	-0.497756	-1.86745	-0.713195	-1.03456	-0.888957	-1.11652	-1.31216	-1.91186	-1.04475	-1.55479	-1.08531	-2.07449	-0.540346	-1.09101	-0.644976	-2.09159	-1.371	-1.54807	-1.92393
ENSMUSG00000026585	Kifap3	protein_coding	kinesin-associated protein 3	MGI:107566	5.08926	5.13312	0.0509346	1.03594	0.063968	0.117008	1	Unaltered Non-Rhythmic	0.922458							0.922458	0.0325489	0.0270074	0.017019	0.000966782	5.28549	5.07325	5.10169	5.0598	5.18382	5.16011	5.00757	5.03777	5.14294	4.96664	5.04783	5.09479	5.03024	5.13083	5.0891	5.10502	5.036	4.90675	5.12751	5.23684	5.06248	5.12631	5.0174	5.10273	5.01031
ENSMUSG00000029591	Ung	protein_coding	uracil DNA glycosylase	MGI:109352	-0.51594	-0.51594	0.0782211	1.05572	0.373017	0.486908	1	Unaltered Non-Rhythmic	0.922444							0.922444	0.0319874	0.0252599	0.0194223	0.000886842	-0.35137	-0.664945	-0.742326	-0.258229	-0.444227	-0.415279	-0.571608	-0.342949	-0.811359	-0.881835	-0.887012	-0.185365	-0.288895	-0.0559127	-0.561024	-1.26386	-0.671446	0.351504	-0.350424	-0.535302	-0.355642	-0.465691	-1.07209	-1.07431	-0.529787
ENSMUSG00000051811	Cox6b2	protein_coding	cytochrome c oxidase subunit 6B2	MGI:3044182	0.812546	0.573572	-0.27012	-1.20591	0.00661678	0.0168458	1	Unaltered Non-Rhythmic	0.922443							0.922443	0.0363601	0.0158603	0.0247109	0.000625736	0.851849	0.753385	0.735962	0.765933	0.752583	0.399647	0.899566	0.841367	0.917555	1.17203	0.909962	0.882439	0.614986	1.05474	0.885851	1.20232	-0.0234106	1.06526	0.238118	0.432459	0.733741	0.435033	1.42196	0.884506	0.362848
ENSMUSG00000028179	Cth	protein_coding	cystathionase (cystathionine gamma-lyase)	MGI:1339968	7.50567	7.75902	0.266254	1.20268	7.52546e-19	2.98309e-17	1	Unaltered Non-Rhythmic	0.922388							0.922388	0.0355424	0.0211857	0.0200599	0.00082384	7.51972	7.636	7.38113	7.52348	7.48029	7.55562	7.56936	7.36811	7.49876	7.50804	7.50881	7.40049	7.51477	7.44495	7.52343	7.61012	7.49066	7.49372	7.59066	7.57354	7.51795	7.57425	7.58176	7.58705	7.38673
ENSMUSG00000036596	Cpz	protein_coding	carboxypeptidase Z	MGI:88487	-1.42029	-1.7902	-0.377207	-1.29882	0.0236301	0.0504978	1	Unaltered Non-Rhythmic	0.922375							0.922375	0.0167321	0.0375614	0.0226483	0.000683121	-2.25781	-1.4191	-1.38138	-1.77297	-1.69467	-2.26817	-0.843466	-0.686769	-0.9276	-1.35686	-1.60204	-1.30672	-1.60253	-2.1282	-1.18202	-1.37022	-1.15683	-1.03752	-1.37533	-1.5184	-1.99512	-1.11134	-1.05052	-1.86651	-1.12192
ENSMUSG00000069917	Hba-a2	protein_coding	hemoglobin alpha, adult chain 2	MGI:96016	-3.58479	-3.58479	-0.267042	-1.20334	0.325539	0.437743	1	Unaltered Non-Rhythmic	0.92233							0.92233	0.0277448	0.0257219	0.0234214	0.000781776	-0.836407	-1.41504	-3.83225	-4.18084	-3.73116	-3.20522	-5.03442	-4.47998	-1.58366	-0.908316	-4.37239	-4.63757	-2.19293	-4.23983	-3.58066	-3.95258	-4.74607	-3.9747	-4.27969	-3.84297	-2.79531	-3.21105	-2.17202	-3.8623	-0.931719
ENSMUSG00000066607	Insyn1	protein_coding	inhibitory synaptic factor 1	MGI:2442108	-1.3437	-1.3437	-0.0751753	-1.05349	0.873535	0.912415	1	Unaltered Non-Rhythmic	0.922327							0.922327	0.0171329	0.0392689	0.020539	0.000731971	-1.43424	-1.40576	-1.1694	-1.20649	-1.38872	-1.71194	-2.30428	-1.831	-1.0286	-0.954467	-0.674641	-1.45763	-1.17287	-1.3037	-1.52214	-1.66756	-2.004	-0.929262	-1.06607	-0.496072	-1.26072	-0.958421	-2.18625	-1.52244	-1.44764
ENSMUSG00000041841	Rpl37	protein_coding	ribosomal protein L37	MGI:1914531	5.32753	5.4427	0.0922407	1.06602	0.000471852	0.00166123	1	Unaltered Non-Rhythmic	0.922306							0.922306	0.0239385	0.0214243	0.0317721	0.000558836	5.28917	5.43125	5.1861	5.2718	5.34147	5.34585	5.30111	5.34827	5.31143	5.30154	5.33359	5.27815	5.23375	5.36767	5.22287	5.40235	5.30818	5.38321	5.26361	5.39356	5.25033	5.26253	5.23308	5.50772	5.3109
ENSMUSG00000002963	Pnkp	protein_coding	polynucleotide kinase 3'- phosphatase	MGI:1891698	3.4563	3.4563	-0.0559155	-1.03952	0.32828	0.440499	1	Unaltered Non-Rhythmic	0.922302							0.922302	0.0344779	0.0263174	0.0159045	0.000998489	3.30509	3.44406	3.47126	3.402	3.63553	3.59524	3.34312	3.54368	3.32814	3.3493	3.5155	3.22379	3.52557	3.52341	3.5647	3.53205	3.19407	3.43091	3.66401	3.73294	3.47882	3.42348	3.62722	3.47311	3.50135
ENSMUSG00000027671	Actl6a	protein_coding	actin-like 6A	MGI:1861453	5.12251	5.05298	-0.062729	-1.04444	0.00265808	0.00765218	1	Unaltered Non-Rhythmic	0.922261							0.922261	0.017592	0.030095	0.029476	0.00057582	5.13471	5.20685	5.14914	5.12502	5.17858	5.14247	5.11474	5.13832	5.15536	5.20643	4.98024	4.97327	4.99175	5.12653	5.1598	5.25194	5.181	5.14475	5.29652	5.06737	5.07558	5.22643	5.07289	5.04496	5.012
ENSMUSG00000034206	Polq	protein_coding	polymerase (DNA directed), theta	MGI:2155399	-0.442618	-0.442618	-0.0129446	-1.00901	0.89714	0.92904	1	Unaltered Non-Rhythmic	0.92219							0.92219	0.0385902	0.0214994	0.0168112	0.000909183	-1.20186	0.0753453	-0.385056	-0.187194	-0.230243	-0.501477	-1.23	-0.851657	-0.57655	-0.184631	-0.413037	-0.730636	-1.03955	0.0230208	0.051917	-1.19588	-0.985484	-0.470916	-0.287826	0.205591	-0.0424324	-1.26539	-0.00569079	-1.40951	0.0764936
ENSMUSG00000049109	Themis	protein_coding	thymocyte selection associated	MGI:2443552	-1.4576	-1.4576	-0.232428	-1.17481	0.163986	0.253424	1	Unaltered Non-Rhythmic	0.922118							0.922118	0.016288	0.0406361	0.0202385	0.000719158	-1.82768	-2.16472	-0.505755	-0.765572	-0.964985	-1.23823	-1.24412	-0.747804	-1.88778	-2.39077	-1.52627	-0.726555	-0.576315	-1.22063	-2.23084	-0.080882	-2.07622	-1.85476	-1.67421	-0.180315	-1.77793	-1.99939	-1.10437	-1.26136	-1.381
ENSMUSG00000079445	B3gnt7	protein_coding	UDP-GlcNAc:betaGal beta-1,3-N-acetylglucosaminyltransferase 7	MGI:2384394	0.867326	0.867326	0.18075	1.13347	0.0517824	0.0978055	1	Unaltered Non-Rhythmic	0.922102							0.922102	0.0158601	0.0344043	0.027041	0.000592262	1.05356	0.582954	0.494158	1.18497	0.43474	0.491504	1.23073	0.852618	0.441545	0.535536	1.44754	0.300824	1.56485	0.883182	0.607025	0.453183	0.173488	0.460517	0.67199	0.598229	0.957904	0.770698	1.28529	1.42536	0.939541
ENSMUSG00000039410	Prdm16	protein_coding	PR domain containing 16	MGI:1917923	3.49875	3.7027	0.181234	1.13385	4.35017e-05	0.000191876	1	Unaltered Non-Rhythmic	0.92208							0.92208	0.0293035	0.0203255	0.0276409	0.000649899	3.52694	3.32939	3.57275	3.77527	3.4806	3.71362	3.38765	3.74742	3.19805	3.53115	3.56996	3.66326	3.53708	3.65652	3.45868	3.21784	3.48258	3.51101	3.42472	3.5812	3.64643	3.47375	3.5909	3.54352	3.361
ENSMUSG00000025329	Padi1	protein_coding	peptidyl arginine deiminase, type I	MGI:1338893	-3.03127	-3.03127	0.10629	1.07646	0.422325	0.536622	1	Unaltered Non-Rhythmic	0.922075							0.922075	0.0153839	0.0373145	0.0246036	0.000622574	-3.36451	-3.7664	-2.70976	-2.82349	-2.81097	-3.42233	-3.77683	-4.02575	-3.26186	-2.14581	-2.3795	-3.70014	-2.85202	-3.30298	-2.48648	-3.20991	-2.82635	-2.79556	-3.45058	-2.37897	-4.29802	-2.79567	-3.7851	-3.73896	-2.87368
ENSMUSG00000033967	Rnf225	protein_coding	ring finger protein 225	MGI:1924198	-2.42899	-2.42899	-0.0118517	-1.00825	0.953376	0.96889	1	Unaltered Non-Rhythmic	0.922064							0.922064	0.0319479	0.0288461	0.0161267	0.0010153	-3.28225	-2.42661	-2.55146	-2.1028	-2.34708	-1.74269	-1.74413	-3.58256	-2.67334	-2.79954	-1.31622	-3.28018	-1.68128	-2.97803	-1.34836	-2.59461	-2.09527	-2.62601	-1.67432	-2.78047	-1.7251	-3.36705	-3.28131	-2.12642	-2.50628
ENSMUSG00000047819	Tigd4	protein_coding	tigger transposable element derived 4	MGI:2685264	-2.2873	-2.2873	0.23464	1.17661	0.101715	0.171668	1	Unaltered Non-Rhythmic	0.922014							0.922014	0.0269836	0.0218819	0.0284757	0.00064472	-1.62833	-2.05987	-2.63673	-1.50167	-3.30719	-2.62589	-2.72405	-1.71544	-3.25069	-2.29549	-2.63458	-2.72841	-2.3561	-1.80058	-2.61186	-2.61666	-2.72392	-2.63616	-1.93667	-2.7438	-1.86632	-2.69434	-2.66535	-1.86859	-3.35014
ENSMUSG00000045140	Pigw	protein_coding	phosphatidylinositol glycan anchor biosynthesis, class W	MGI:1917575	2.97376	2.97376	0.00216563	1.0015	0.638073	0.732365	1	Unaltered Non-Rhythmic	0.921993							0.921993	0.020345	0.0273505	0.0297049	0.000606837	3.00929	3.13707	2.80319	2.61485	2.95822	2.62583	3.16462	3.07238	3.0047	2.98953	3.10059	3.14301	2.99098	2.76999	3.02372	2.87632	3.29659	2.85477	2.69522	3.03696	3.14515	3.05382	2.73318	3.08953	3.00867
ENSMUSG00000034928	Rnf44	protein_coding	ring finger protein 44	MGI:2145310	5.7713	5.73477	-0.0607103	-1.04298	0.0686017	0.123914	1	Unaltered Non-Rhythmic	0.921944							0.921944	0.0290939	0.0287597	0.0192826	0.000920024	5.77178	5.60539	5.78249	5.79019	5.74917	5.75805	5.82018	5.78913	5.77803	5.90796	5.66718	5.76334	5.83507	5.88284	5.84287	5.7363	5.71443	5.6658	5.87093	5.69518	5.81026	5.75616	5.81863	5.77538	5.82441
ENSMUSG00000053044	Cd8b1	protein_coding	CD8 antigen, beta chain 1	MGI:88347	-1.51351	-1.91402	-0.412619	-1.3311	0.025326	0.0535905	1	Unaltered Non-Rhythmic	0.92192							0.92192	0.016863	0.040258	0.0202207	0.000738607	-0.282855	-1.39952	-1.23119	-2.15441	-2.47407	-1.08149	-1.76445	-1.60682	-1.58391	-2.03702	-1.5174	-1.23582	-1.6368	-0.721441	-2.24223	-1.48998	-0.527999	-2.9015	-1.30405	-0.793175	-2.93288	-1.21244	-0.917493	-1.51359	-0.933103
ENSMUSG00000066415	Msl2	protein_coding	MSL complex subunit 2	MGI:1925103	5.89369	5.95059	0.0700303	1.04974	0.0199306	0.0435592	1	Unaltered Non-Rhythmic	0.921917							0.921917	0.0316084	0.0218422	0.0238771	0.000755349	5.88124	5.97637	5.85583	5.95521	5.86569	5.91144	5.91651	5.92076	5.77668	5.81847	5.79709	5.89143	5.89294	5.81534	5.85281	5.8771	6.07488	5.8733	6.01804	5.82496	6.14792	5.93495	5.81695	5.84612	5.82224
ENSMUSG00000052798	Nup107	protein_coding	nucleoporin 107	MGI:2143854	3.18601	3.18601	0.050604	1.0357	0.256028	0.36134	1	Unaltered Non-Rhythmic	0.921877							0.921877	0.0301449	0.0221498	0.0250981	0.000730367	3.03129	3.1728	3.13953	3.14049	3.32711	3.23079	3.23661	3.02582	3.33184	2.8972	3.26373	3.18077	3.28738	3.1505	3.50256	3.08825	3.04563	3.03275	3.27405	3.05396	3.20029	2.93576	3.02406	3.14097	3.11118
ENSMUSG00000026154	Sdhaf4	protein_coding	succinate dehydrogenase complex assembly factor 4	MGI:1915252	3.97651	3.97651	-0.0171219	-1.01194	0.358356	0.472242	1	Unaltered Non-Rhythmic	0.921839							0.921839	0.0300738	0.0287142	0.0184232	0.000950265	4.03901	3.92358	4.07505	4.0812	4.09969	3.89957	4.16245	3.97599	3.88461	3.99051	3.8836	3.85313	3.90605	3.98476	4.32369	4.08103	4.1799	3.84629	4.08706	4.23086	3.90611	3.94535	3.7498	4.12025	3.89828
ENSMUSG00000027335	Adra1d	protein_coding	adrenergic receptor, alpha 1d	MGI:106673	-2.87972	-2.87972	-0.140514	-1.1023	0.536661	0.642072	1	Unaltered Non-Rhythmic	0.921787							0.921787	0.0162777	0.0351924	0.0261207	0.000622468	-3.07705	-3.84797	-2.72126	-2.35966	-3.36825	-3.17479	-2.4931	-2.24155	-2.33643	-2.28284	-3.17859	-3.12957	-3.40313	-3.47474	-2.89033	-2.83728	-2.96778	-2.2647	-2.25197	-2.77763	-2.83649	-1.87877	-3.22243	-2.69199	-3.41766
ENSMUSG00000078672	Mup20	protein_coding	major urinary protein 20	MGI:3651981	-3.02431	-3.02431	0.1693	1.12451	0.438914	0.553107	1	Unaltered Non-Rhythmic	0.921771							0.921771	0.0186273	0.027711	0.0313281	0.000562142	-3.41574	-3.46122	-2.00327	-3.48009	-2.44534	-2.84571	-1.82137	-3.52929	-3.41201	-3.4486	-3.38812	-3.41725	-2.91088	-3.52032	-3.39211	-3.39149	-2.87438	-3.39919	-3.3384	-3.45833	-3.5053	-3.44907	-0.626484	-3.38155	-3.49193
ENSMUSG00000044249	Defb29	protein_coding	defensin beta 29	MGI:1922650	4.9056	5.06184	0.167647	1.12323	0.000383594	0.00138006	1	Unaltered Non-Rhythmic	0.92176							0.92176	0.0306495	0.0273984	0.0192683	0.000923508	4.80267	4.837	4.91011	4.94032	4.87092	4.86789	4.94621	4.74974	4.96081	5.14586	5.15286	4.96722	4.79269	4.9896	4.98903	4.9224	4.5963	5.01652	4.74671	4.68475	4.86427	4.78674	4.83743	4.93508	4.85414
ENSMUSG00000031557	Plekha2	protein_coding	pleckstrin homology domain-containing, family A (phosphoinositide binding specific) member 2	MGI:1928144	5.01155	4.86152	-0.148093	-1.1081	5.20963e-06	2.77841e-05	1	Unaltered Non-Rhythmic	0.92175							0.92175	0.0163334	0.039985	0.0212218	0.000709944	4.87882	5.03689	4.99938	4.96364	4.9963	5.08133	4.96549	4.84704	4.9785	5.10008	5.0158	5.21066	5.21569	4.95828	4.94769	4.81553	5.07504	5.09499	4.93006	4.99471	5.02615	5.04293	5.04097	4.85943	5.05859
ENSMUSG00000021798	Ldb3	protein_coding	LIM domain binding 3	MGI:1344412	1.02649	1.02649	-0.00310414	-1.00215	0.872122	0.911201	1	Unaltered Non-Rhythmic	0.921735							0.921735	0.0208399	0.0241738	0.0327026	0.000549114	1.87335	0.827257	1.12636	1.33412	1.0791	0.496496	1.14432	1.01764	1.18361	0.83169	1.01888	1.22106	0.765476	0.98724	1.38357	1.17665	0.644646	0.642228	1.44582	1.02889	0.838191	1.26968	0.703553	1.17278	0.852746
ENSMUSG00000000759	Tubgcp3	protein_coding	tubulin, gamma complex associated protein 3	MGI:2183752	5.21879	5.29556	0.0775285	1.05521	0.00263786	0.00760254	1	Unaltered Non-Rhythmic	0.921728							0.921728	0.023936	0.021116	0.0326687	0.00055097	5.17751	5.15842	5.16119	5.33019	5.18596	5.18987	5.21171	5.26788	5.08037	5.32936	5.1938	5.03455	5.24342	5.24365	5.2164	5.37149	5.25364	5.35067	5.17745	5.28272	4.92553	5.27531	5.38052	5.23424	5.18925
ENSMUSG00000070000	Fcho1	protein_coding	FCH domain only 1	MGI:1921265	-1.1642	-1.1642	0.0958739	1.06871	0.223974	0.325022	1	Unaltered Non-Rhythmic	0.921658							0.921658	0.0267817	0.0190982	0.0319047	0.000557231	-1.07233	-1.51816	-1.31417	-0.868905	-1.24136	-1.15496	-1.03978	-0.747914	-1.13628	-1.68747	-0.941189	-2.07407	-1.11955	-0.832682	-0.971354	-0.917296	-2.29878	-0.365196	-1.41072	-0.794289	-1.17256	-1.63754	-1.10613	-1.43022	-0.795426
ENSMUSG00000015942	Gtf2ird2	protein_coding	GTF2I repeat domain containing 2	MGI:2149780	2.12278	2.21192	0.0700259	1.04974	0.0409156	0.0802114	1	Unaltered Non-Rhythmic	0.921646							0.921646	0.0255551	0.0250931	0.0270042	0.000701691	2.22551	2.11144	2.02235	2.32197	2.17919	1.72171	1.93465	2.14281	2.28989	2.11068	1.9636	2.2845	2.27614	1.93103	2.16169	2.05727	2.08905	2.22272	2.34899	1.90727	2.48656	2.19192	2.12276	2.02136	2.28551
ENSMUSG00000035109	Shc4	protein_coding	SHC (Src homology 2 domain containing) family, member 4	MGI:2655364	-1.20333	-0.941505	0.245964	1.18588	0.0192582	0.0422527	1	Unaltered Non-Rhythmic	0.921641							0.921641	0.0374478	0.018858	0.0212817	0.000771003	-0.84389	-0.507774	-0.852774	-1.39479	-1.69021	-1.28083	-1.19719	-1.24306	-1.0561	-0.334923	-1.47639	-2.07384	-1.75382	-1.0768	-0.91433	-1.1022	-0.443752	-1.71833	-1.64277	-1.30984	-1.47549	-1.23313	-1.06006	-0.914027	-1.46692
ENSMUSG00000004127	Trmt10a	protein_coding	tRNA methyltransferase 10A	MGI:1920421	3.18217	3.18217	0.0264066	1.01847	0.667965	0.755119	1	Unaltered Non-Rhythmic	0.921578							0.921578	0.033777	0.018482	0.0254821	0.000680745	3.05279	3.11478	3.36529	3.1623	3.26654	2.99272	3.24382	2.97976	2.96747	3.38039	2.96031	3.3064	3.18085	3.30017	3.10614	3.44831	3.123	3.13843	3.01979	2.90601	3.25486	3.30555	3.1967	3.17003	3.35254
ENSMUSG00000052736	Klrc2	protein_coding	killer cell lectin-like receptor subfamily C, member 2	MGI:1336162	-2.42713	-2.86334	-0.446322	-1.36256	0.0034912	0.00967207	1	Unaltered Non-Rhythmic	0.921562							0.921562	0.0372837	0.0166883	0.0237886	0.000676847	-1.65552	-3.12358	-3.1303	-1.14345	-2.69253	-2.84084	-2.06966	-2.24184	-2.76033	-1.65619	-1.87717	-3.08801	-2.39889	-2.58959	-2.74956	-2.39005	-1.81134	-2.13752	-2.9647	-3.06885	-3.38951	-2.12897	-2.345	-3.72897	-2.1654
ENSMUSG00000030263	Irag2	protein_coding	inositol 1,4,5-triphosphate receptor associated 2	MGI:108424	0.300673	0.0816212	-0.240916	-1.18174	0.034172	0.0689523	1	Unaltered Non-Rhythmic	0.921523							0.921523	0.0233492	0.0227785	0.0317684	0.000580383	-0.0529005	0.280311	0.183456	0.0209762	0.649232	0.646886	-0.111085	0.266277	0.19677	0.220812	0.250406	0.935517	0.943021	0.469413	0.295423	-0.630313	0.236312	0.571776	0.0269893	0.750082	0.317666	0.49749	0.169743	-0.0547721	0.55655
ENSMUSG00000025716	Myo3a	protein_coding	myosin IIIA	MGI:2183924	-2.46105	-2.46105	-0.0606713	-1.04295	0.772819	0.83722	1	Unaltered Non-Rhythmic	0.921475							0.921475	0.0394501	0.0154416	0.0229721	0.000661199	-1.69347	-2.94601	-2.40194	-1.92597	-3.52718	-2.52081	-2.89836	-2.58663	-3.48822	-2.23321	-2.3989	-1.86708	-1.74756	-3.57386	-2.09903	-2.84739	-3.54551	-2.86464	-2.31089	-1.12748	-1.46324	-2.90211	-2.85963	-1.78127	-1.26753
ENSMUSG00000038179	Slamf7	protein_coding	SLAM family member 7	MGI:1922595	1.70714	1.34348	-0.356735	-1.28052	5.94897e-05	0.000254973	1	Unaltered Non-Rhythmic	0.921464							0.921464	0.0341306	0.0206814	0.022952	0.000772238	2.0361	1.75118	1.7191	2.16962	1.63983	1.77679	1.35067	1.963	1.75484	1.92683	1.87802	2.18794	1.80853	1.83675	1.14505	1.56413	1.43951	1.67821	1.51796	2.15081	1.78273	1.54627	1.74343	1.81461	2.18347
ENSMUSG00000032313	Tmem266	protein_coding	transmembrane protein 266	MGI:2142980	-2.4533	-2.4533	0.0186317	1.013	0.829442	0.879995	1	Unaltered Non-Rhythmic	0.92145							0.92145	0.0267615	0.0334133	0.0173905	0.000984805	-2.20136	-2.23547	-2.43352	-2.52398	-3.53791	-2.21338	-2.48442	-2.25673	-2.16737	-2.56404	-3.48444	-1.88795	-2.96953	-2.00106	-2.12615	-2.44188	-1.913	-2.13346	-2.34974	-2.48163	-1.82671	-2.91579	-2.44799	-2.41529	-2.57713
ENSMUSG00000073207	Ccdc160	protein_coding	coiled-coil domain containing 160	MGI:3588225	2.37632	2.62149	0.255372	1.19364	9.66644e-06	4.84303e-05	1	Unaltered Non-Rhythmic	0.921412							0.921412	0.0204972	0.0257005	0.0318161	0.000574596	2.76844	2.23121	2.02086	2.34726	2.43064	2.44244	2.31024	2.57605	2.45146	2.56725	2.33156	2.4822	1.90343	2.59923	2.20409	1.91256	2.63457	2.25592	2.26084	2.51661	2.2028	2.45136	2.3875	2.59704	2.4869
ENSMUSG00000030278	Cidec	protein_coding	cell death-inducing DFFA-like effector c	MGI:95585	0.91196	0.91196	-0.253489	-1.19209	0.516991	0.62479	1	Unaltered Non-Rhythmic	0.921406							0.921406	0.0188757	0.0271489	0.0320109	0.000558379	0.894429	1.26245	0.0360114	-0.108946	0.313027	0.367424	1.15726	0.81955	1.90347	0.423905	1.89179	-1.59264	1.61845	1.53105	1.37355	2.39493	0.534298	0.121508	1.55695	1.32029	0.971686	-0.419641	0.768627	1.84531	0.230663
[truncated: 14,396 more rows]
[truncated: 35 more columns]
