# Supplementary material for: Expression Landscape and Circadian Regulation of lncRNAs in the Kidney
Source: Acta Physiol (Oxf). 2026 Jul 3;242(8):e70273. doi: 10.1111/apha.70273 (PMC13332011; doi:10.1111/apha.70273)
Supplement: Supplementary file 12 — Table S12: Sequencing depth SN and DS. [file APHA-242-e70273-s005.xlsx]

## Sheet: SN yield
Single nuclei: yield per sample (Cellranger)	CTRL_ZT4_01	cKOt_ZT4_01	CTRL_ZT4_02	cKOt_ZT4_02	CTRL_ZT16_01	cKOt_ZT16_01	CTRL_ZT16_02	cKOt_ZT16_02
Estimated Number of Nuclei	10106	10626	10074	10215	10758	8919	11003	11083
Mean Reads per Cell	149702	144287	147375	155944	148176	148614	140529	146618
Total Genes Detected	25145	24926	25346	25376	25489	25060	24905	24878

## Sheet: DS yiels
Bulk RNA-Seq, deeply sequenced subset (fastp)	ZT04_C3	ZT04_C4	ZT04_C5	ZT04_C6	ZT04_K1	ZT04_K2	ZT04_K3	ZT04_K4	ZT16_C1	ZT16_C3	ZT16_C4	ZT16_C6	ZT16_K1	ZT16_K2	ZT16_K3	ZT16_K4
Reads per Sample	320M	322M	454M	367M	379M	392M	573M	302M	311M	383M	566M	520M	321M	573M	437M	336M
