# Supplementary material for: Expression Landscape and Circadian Regulation of lncRNAs in the Kidney
Source: Acta Physiol (Oxf). 2026 Jul 3;242(8):e70273. doi: 10.1111/apha.70273 (PMC13332011; doi:10.1111/apha.70273)
Supplement: Supplementary file 13 — Table S13: Marker genes for cell type annotation. [file APHA-242-e70273-s010.xlsx]

## Sheet: Sheet1
Marker Genes	Observed over-expression (feature plots in SN data, L. Wigger et al.)																						Notes
	Vasc	Mes/Per	SMC/JGC	Podo	PCT	PST	thinDL	thinAL	TAL	MD	DCT1	DCT2	CNT	CCD	MCD	aIC	bIC	UT	Myel	BC	TC/NK
Cdh5	Vasc
Bmx	Vasc
Flt1	Vasc
Kdr	Vasc
Fbln2	Vasc																						Vasc. (2 very small parts)
Sox17	Vasc																						Vasc. (parts)
Edn1	Vasc																						Vasc. (small part)
Klf4	Vasc																						Vasc. (parts)
Plvap	Vasc
Fxyd6	Vasc																						Vasc. (part)
Ehd3	Vasc	Mes/Per																					Vasc. (part); Mes./Per. (parts)
Mgp	Vasc	Mes/Per																					Vasc. (2 very small parts); Mes./Per.
Gja5	Vasc	Mes/Per																					Vasc. (2 very small parts); Mes/Per;
Fbln5	Vasc	Mes/Per																					Vasc. (small part); Mes./Per
Cxcl12		Mes/Per																UT					Mes./Per. (clearly without JCG/SMG)
Des		Mes/Per
Fhl2		Mes/Per
Pdgfrb		Mes/Per
Tagln		Mes/Per
Acta2		Mes/Per	JCG/SMC
Myh11		Mes/Per	JCG/SMC																				JCG/SMC; Mes./Per. (very small part)
Rergl			JCG/SMC																				JCG/SMC (small part)
Akr1b7			JCG/SMC
Ren1			JCG/SMC
Rgs5			JCG/SMC
Cldn5	Vasc			Podo																			Vasc. (small part); Podo.
Podxl	Vasc			Podo																			Vasc. (all); Podo.; other small clusters
Cdkn1c				Podo
Nphs1				Podo
Nphs2				Podo
Synpo				Podo
Wt1				Podo																	TC/NK		Podo.; TC/NK; other
Slc5a12					PCT																		PCT (mostly S1)
Slc5a2					PCT																		PCT (S1, small part of S2)
Slc16a9					PCT																		PCT (S1, small part of S2)
Slc6a19					PCT																		PCT (S1, part of S2), gradual decline from S1 to S2)
Slc7a8					PCT																		PCT (S1, S2)
Adra1a					PCT																		PCT (S1, S2); others
Slc34a1					PCT	PST																	ubiquitous, but overexpressed in PCT (S1, S2), PST (small part of S3)
Acsm1					PCT	PST																	PCT, PST, other
Hnf4a					PCT	PST
Lrp2					PCT	PST
Slc7a9					PCT	PST																	PCT (S1, S2), PST (S3), gradual decline from S1 to S3)
Atp11a					PCT	PST																	PCT(S2 only), PST(S3)
Slc13a3					PCT	PST																	PCT (small part of S1, all of S2), PST (small part of S3) - well documented pattern
Slc1a1					PCT	PST
Slc22a6					PCT	PST																	PCT(small part of S1, all of S2), PST (very little)
Slc27a2					PCT	PST																	PCT, PST; gradual decline from S3 to S1
Slc7a13					PCT	PST																	PCT (S2 only), PST (S3) - complementary expression to Slc5a12
Aqp1	Vasc						thinDL																Vasc. (part); thinDL
Bst1							thinDL
Fst							thinDL																thinDL (small part)
Lypd2							thinDL
Slc9a3					PCT		thinDL		TAL														PCT (S1, S2); TAL; thinDL (small part);
Slc14a2							thinDL								MCD
Ptger3								thinAL	TAL	MD													TAL; MD; thinAL (not much);
Clcnka								thinAL	TAL														thinAL; TAL
Slc12a1									TAL
Slc5a3									TAL
Tmem207									TAL														TAL (half); other small clusters
Enox1									TAL	MD													TAL (part); MD
Egf									TAL		DCT1
Umod									TAL		DCT1												TAL; DCT1 (part);
Kcnj1									TAL		DCT1	DCT2	CNT	CCD									TAL; DCT1, DCT2; CNT; CCD (not MCD)
Kcnj10									TAL		DCT1	DCT2	CNT	CCD									TAL (half); DCT1 (part); DCT2; CNT (CCD (not MCD);
Atp6v1b1									TAL		DCT1	DCT2	CNT	CCD		aIC	bIC						DCT1 (part); DCT2; CNT; CCD (not MCD); aIC; bIC; TAL
Avpr1a										MD						aIC	bIC
Nos1										MD
Pvalb											DCT1												DCT1 (half)
Trpm6											DCT1	DCT2											DCT1; DCT2; other small clusters
Slc12a3											DCT1	DCT2											DCT1 (part); DCT2
Slc8a1											DCT1	DCT2	CNT										DCT1 (small part); DCT2; CNT; (possibly JCG)
Calb1											DCT1	DCT2	CNT										DCT1 (part); DCT2; CNT
Atp2b4											DCT1	DCT2	CNT										DCT1; DCT2; CNT; others. Shows border between CNT and CCD
Scnn1g											DCT1	DCT2	CNT	CCD				UT					DCT1 (weak); DCT2; CNT; CCD; UT (part)
Scnn1b											DCT1	DCT2	CNT	CCD		aIC		UT					DCT1 (weak); DCT2; CNT; CCD; aIC; UT (part)
Trpv5												DCT2	CNT
Hsd11b2												DCT2	CNT	CCD									DCT2 (part); CNT; CCD (not MCD)
Aqp2													CNT	CCD	MCD
Aqp3													CNT	CCD	MCD
Avpr2													CNT	CCD	MCD
Fxyd4													CNT	CCD	MCD
Rhbg													CNT	CCD		aIC	bIC						CNT; CCD; aIC; bIC (half)
Elf5														CCD	MCD
Aqp6																aIC
Slc4a1																aIC
Atp6v0d2																aIC	bIC
Atp6v1g3																aIC	bIC
Kit	Vasc															aIC	bIC						aIC; bIC; Vascs (part)
Hmx2																	bIC
Slc26a4																	bIC
Upk1b																		UT
Ly6d																		UT	Myel	BC			Myel. (other Myel., small part; very few in macrophages); BC (part); UT
Slc14a1	Vasc																	UT	Myel				Vasc. (part); UT; Myel.
Rnase6																			Myel	BC			Myel. (macrophages, other Myel.); BC
Sell																			Myel		TC/NK		Myel. (other Myel.; very few in macrophages); TC/NK
Klrd1																			Myel		TC/NK		TC/NK; Myel. (small part)
Aif1																			Myel				Myel. (macrophages)
C1qa																			Myel				Myel. (macrophages)
C1qb																			Myel				Myel. (macrophages)
C1qc																			Myel				Myel. (macrophages)
Cd74																			Myel				Myel. (macrophages; other Myel.?)
Ctss																			Myel				Myel. (macrophages; other Myel.?)
Fcer1g																			Myel				Myel. (macrophages; other Myel.?)
Itgam																			Myel				Myel. (macrophages; other Myel.?)
Ms4a7																			Myel				Myel. (macrophages)
Lyz2																			Myel				Myel. (macrophages; other Myel.)
Plac8																			Myel				Myel. (other Myel.; not in macrophages)
S100a9																			Myel				Myel. (other Myel.; not in macrophages)
Tyrobp																			Myel				Myel. (macrophages; other Myel.?)
Cd209a																			Myel				Myel. (other Myel.; not in macrophages)
Mgl2																			Myel				Myel. (macrophages; other Myel.)
Basp1																			Myel				Myel. (macrophages; other Myel.)
Naaa																			Myel				Myel. (other Myel.; very few in macrophages)
Plbd1																			Myel				Myel. (macrophages; other Myel.)
Rab7b																			Myel				Myel. (macrophages; other Myel.)
Bcl11a																			Myel				Myel. (other Myel.; very few in macrophages)
Ccr9																			Myel				Myel. (other Myel., small part; very few in macrophages)
Siglech																			Myel				Myel. (other Myel.; some in macrophages)
Cd19																				BC
Cd22																				BC
Cd79a																				BC
Cd79b																				BC
Fcmr																				BC
Fcrl1																				BC
Ms4a1																				BC
Cd247																					TC/NK
Cxcr6																					TC/NK
Nkg7																					TC/NK
Gzma																					TC/NK
Xcl1																					TC/NK
