# Supplementary material for: Expression Landscape and Circadian Regulation of lncRNAs in the Kidney
Source: Acta Physiol (Oxf). 2026 Jul 3;242(8):e70273. doi: 10.1111/apha.70273 (PMC13332011; doi:10.1111/apha.70273)
Supplement: Supplementary file 14 — Data S1: Supporting data values: All data underlying figures provided in the manuscript. [file APHA-242-e70273-s008.xlsx]

## Sheet: Figure 1C
Cell type/category	# lncRNA	# mRNA
Vasc.	842	10682
Mes./Per.	1052	11332
SMC/JGC	1335	11432
Podo.	1060	10737
PCT	1480	11359
PST	1782	11947
thinDL	1122	11158
thinAL	1189	10911
TAL	1368	11224
MD	1833	12078
DCT1	1382	11182
DCT2	1409	11229
CNT	1259	11123
CCD	1303	11395
MCD	1412	11623
aIC	1296	11417
bIC	1511	11734
UT	1431	11972
Myel.	843	10607
BC	840	10237
TC/NK	714	10157

## Sheet: Figure 1D
number of cell types where RNAs are expressed	percentage of lncRNAs [%]	percentage of mRNAs [%]
0	51.33	14.3
1	12.83	6.05
2	5.87	3.58
3	3.71	2.66
4	2.63	1.95
5	1.71	1.64
6	1.75	1.43
7	1.19	1.24
8	1.22	1.03
9	0.78	0.95
10	1.07	0.92
11	1.12	0.83
12	0.98	0.83
13	1.04	0.92
14	1.14	1.15
15	1.08	1.18
16	1.08	1.47
17	0.94	1.47
18	1.09	1.92
19	1.18	2.75
20	1.65	5.42
21	4.62	46.29

## Sheet: Figure 1E
lncRNA name	lncRNA gini coefficient	mRNA name	mRNA gini coefficient
1700021F02Rik	1	Olfr1259	1
1700060C16Rik	1	Ackr2	1
1700063H04Rik	1	Cd7	1
1700065J18Rik	1	Pmp2	1
1700080N15Rik	1	Sprr2f	1
1810008I18Rik	1	Klra10	1
2310034O05Rik	1	Klk7	1
4930425P05Rik	1	Olfr702	1
4930433B08Rik	1	Htr3a	1
4930458B22Rik	1	Vip	1
4933440J02Rik	1	Olfr768	1
5730460C07Rik	1	Krt25	1
A630031M04Rik	1	Tspan10	1
A930104D05Rik	1	Nkx2-9	1
AU023070	1	Gm21560	1
D730003K21Rik	1	Pcdh20	1
D930028M14Rik	1	Tff1	1
Dreh	1	Slitrk2	1
Gm10802	1	Arx	1
Gm11211	1	Ccdc121	1
Gm11791	1	Nr5a1	1
Gm12066	1	Olfr1131	1
Gm12200	1	Olfr1132	1
Gm12395	1	Olfr1258	1
Gm12688	1	Flg2	1
Gm13191	1	Ccl24	1
Gm13371	1	Clec4e	1
Gm13403	1	Nanos2	1
Gm13544	1	Kirrel2	1
Gm13749	1	Vmn2r78	1
Gm14236	1	Olfr693	1
Gm14285	1	Olfr697	1
Gm14291	1	Olfr700	1
Gm15412	1	Olfr523	1
Gm15749	1	Olfr541	1
Gm16024	1	Fgf15	1
Gm16080	1	Olfr145	1
Gm16212	1	Ccr8	1
Gm17028	1	Apon	1
Gm17034	1	Tmem235	1
Gm17197	1	Adam6b	1
Gm20684	1	Vmn1r208	1
Gm26592	1	Apol10a	1
Gm26793	1	Gm36245	1
Gm28163	1	Olfr195	1
Gm28641	1	T	1
Gm28914	1	Gpr31b	1
Gm29125	1	Rpl36-ps4	1
Gm29187	1	Sowahd	1
Gm30381	1	Cdr1	1
Gm30692	1	Pabpc5	1
Gm31621	1	Olfr1028	1
Gm31693	1	Tmco5	1
Gm32352	1	Gm17304	1
Gm33858	1	Cyp3a11	1
Gm34113	1	Olfr292	1
Gm35147	1	Olfr33	1
Gm35496	1	Pate14	1
Gm36793	1	Olfr143	1
Gm37573	1	Olfr27	1
Gm38085	1	Apoa5	1
Gm38413	1	Cacng5	1
Gm38593	1	Olfr1370	1
Gm38991	1	Hist1h2ah	1
Gm39043	1	Cyp2d34	1
Gm39312	1	Stfa1	1
Gm39348	1	H2-T3	1
Gm40271	1	Arl14epl	1
Gm40392	1	Olfr1458	1
Gm40987	1	Cfhr1	1
Gm42802	1	Mylk2	1
Gm43166	1	Tas2r126	1
Gm43262	1	Ccl7	1
Gm44072	1	Olfr60	0.999269
Gm44689	1	Olfr698	0.999233
Gm44930	1	Arl14	0.999227
Gm45579	1	Gml	0.999091
Gm45869	1	Sit1	0.999064
Gm47040	1	Ifng	0.998879
Gm47107	1	BB014433	0.998796
Gm47119	1	Dppa3	0.998789
Gm47359	1	Gzmb	0.998603
Gm47398	1	Pdcd1	0.998391
Gm47423	1	Olfr699	0.998267
Gm47468	1	Acot5	0.998199
Gm47475	1	Cyp8b1	0.998191
Gm47789	1	Cd300ld2	0.998077
Gm48346	1	Gm10439	0.997777
Gm48447	1	Gfi1	0.997763
Gm48578	1	Wif1	0.997745
Gm48801	1	Gm11060	0.997409
Gm48941	1	Gpr141b	0.997371
Gm49030	1	Cd19	0.997024
Gm49439	1	Tnfsf11	0.99685
Gm49441	1	Klrb1a	0.996849
Gm49622	1	Cd300e	0.996835
Gm49805	1	Sh2d1a	0.996781
Gm50229	1	Dlx4	0.996708
Gm50309	1	Slc2a7	0.996702
Gm5144	1	Gcsam	0.996677
Gm9899	1	Tyrp1	0.996586
Gm9913	1	Olfr560	0.996345
Gm9921	1	Apol7a	0.996253
Gm9947	1	Gm28710	0.996253
Gm9991	1	Lipm	0.996253
Gm43021	0.999844	Klra7	0.996211
Gm15520	0.999391	Nap1l2	0.99618
Gm47415	0.999165	Olfr695	0.996113
D530037P16Rik	0.99895	Zfp683	0.996088
Gm14029	0.998835	Olfr1029	0.996079
9630028I04Rik	0.99877	Sirpb1c	0.996015
Gm19331	0.998548	Zar1	0.995987
AU022793	0.998514	Sprn	0.995849
5430435K18Rik	0.998467	Olfr433	0.995772
Gm34973	0.998259	Hist1h3f	0.995683
Gm35110	0.998196	Ascl1	0.995616
Tspan2os	0.998191	C2cd4b	0.995409
Gm12167	0.998146	Nkg7	0.995376
Gm12496	0.998091	Gm4884	0.995365
Gm12530	0.998091	Asgr2	0.995288
Gm41311	0.998091	Tnfrsf13c	0.995252
Gm15521	0.997994	Rad21l	0.995147
Gm43240	0.99794	Oxct2a	0.995137
A330094K24Rik	0.997859	Xirp1	0.995048
C130021I20Rik	0.997789	Ddn	0.994875
Gm16081	0.997759	Cd6	0.994871
Gm34215	0.997641	H60c	0.99486
2310005E17Rik	0.997621	Ccr3	0.994637
Gm4640	0.997621	Gm17654	0.994453
4930431F12Rik	0.997591	2300002M23Rik	0.994447
Gm28750	0.997442	Nxf3	0.994423
Gm10415	0.997412	Gabra4	0.994414
Gm48294	0.997271	Pax5	0.994208
Srrm4os	0.99707	CT868723.1	0.993974
Gm36377	0.996946	Hmx3	0.993965
Gm12707	0.996915	Defb48	0.99384
Gm15845	0.996915	Klrg1	0.993772
Gm29825	0.996752	Tmem74bos	0.993598
Gm47828	0.996715	Olfr558	0.993562
Gm40421	0.996666	Ncr1	0.9935
Gm48821	0.996644	Myh13	0.993406
Gm49293	0.996593	Duoxa1	0.99316
Gm4128	0.996447	Prss22	0.993115
Gm49292	0.99642	Olfr221	0.993085
Gm19590	0.996286	Ccl12	0.993014
Gm50353	0.996257	Gm17662	0.992972
Gm33696	0.99605	Gm10358	0.992972
Gm34299	0.995979	Pnma5	0.992878
Gm26995	0.995978	Fgf16	0.992765
Gm50370	0.995807	Olfr703	0.992714
Gm36161	0.995701	Rergl	0.992679
Gm11690	0.995334	Ern2	0.992641
2810430I11Rik	0.995249	Prss44	0.992508
8030451O07Rik	0.99507	Olfr78	0.992132
Gm45895	0.995069	Fabp9	0.991898
Gm3985	0.994447	Gm29133	0.991896
Gm42205	0.994447	Cyp4a29	0.991896
Gm15872	0.994436	Scgb2b21	0.991896
Gm28140	0.994436	H2-M1	0.991896
Gm29157	0.994423	Olfr1364	0.991797
Gm11497	0.994394	2410137M14Rik	0.991764
Gm50378	0.994394	Fmo9	0.991601
Gm43617	0.994087	Kcnf1	0.991596
Gm48819	0.994073	Gdf5	0.991582
Gm50377	0.994066	Plac9a	0.991528
Gm40761	0.993971	Klra1	0.991476
Gm26743	0.993793	Clec5a	0.991414
Gm27153	0.99368	Ugt2b36	0.99131
Gm45004	0.99362	Olfr48	0.991285
4930431F10Rik	0.993617	Olfr750	0.991071
Gm15507	0.993598	Gm15448	0.991026
Gm11190	0.993566	Mefv	0.991021
Gm48719	0.99338	Vmn1r206	0.99097
9130410C08Rik	0.993242	Gm4779	0.990877
Gm37800	0.993214	Klrc2	0.990855
5031425F14Rik	0.993213	Cd40lg	0.990781
1700007H22Rik	0.993157	Myl7	0.990679
Gm38416	0.993147	Gpr88	0.990587
Gm20611	0.993033	Acod1	0.990405
Gm16151	0.99294	4933409K07Rik	0.990258
Gm32846	0.992861	Samd3	0.990178
Gm50132	0.992838	Gpa33	0.990107
4930568E12Rik	0.992776	Gm5799	0.990071
4933425B07Rik	0.992662	Gm47985	0.989935
Gm16094	0.992641	Chrnb3	0.98991
Gm34418	0.992632	Vtn	0.989608
9530014B07Rik	0.992444	Lilra6	0.989483
Gm39271	0.992431	Klrc1	0.989454
Gm47186	0.992414	Vmn2r37	0.989436
Gm34354	0.992325	Lyg2	0.989383
Gm39463	0.992325	Gm614	0.98933
Gm37839	0.991898	Efcab1	0.989121
Gm36635	0.991896	Apol7e	0.989071
Gm45305	0.991896	E030025P04Rik	0.989019
Gm36480	0.991895	Htr7	0.988969
AC137513.1	0.991797	Xcl1	0.988939
Gm10747	0.991797	Asgr1	0.988898
Gm50218	0.991715	Duox2	0.988797
Gm17322	0.991672	Atp8b3	0.988797
Gm47033	0.991602	Vmn2r10	0.988627
Gm16025	0.991601	Klk1b21	0.988499
Lef1os1	0.991285	Elovl3	0.988431
4930428O21Rik	0.991237	Podnl1	0.988426
4930503O07Rik	0.99097	Zic5	0.98842
Gm1965	0.990801	Clec4a4	0.988376
Gm41793	0.990642	Il1rn	0.988361
Gm29968	0.990393	A630023A22Rik	0.988352
Gm35692	0.990393	Tlr11	0.988237
Gm50251	0.990393	Il2	0.988167
Gm43086	0.990258	Npas4	0.987975
Gm41386	0.990251	4930404H24Rik	0.987937
Nphs1os	0.990173	Gm47969	0.987909
Gm11697	0.98991	Sult2a4	0.987769
Gm43000	0.98991	Zap70	0.987573
Gm42695	0.989857	Cst12	0.987514
1700017M07Rik	0.989849	Kcng4	0.987419
Gm12126	0.98982	Mmp7	0.987334
Gm50275	0.989798	Rnase10	0.986984
Gm31678	0.989708	Gm13178	0.986973
E230034D01Rik	0.989564	Kcnc4	0.986703
Gm39327	0.989542	Gm19935	0.986703
Gm30329	0.989496	Slc10a4	0.986634
Gm41653	0.989489	Vmn2r96	0.986594
Gm49560	0.989383	Sox21	0.986591
Gm35406	0.989379	Cd200r4	0.986586
6820426E19Rik	0.9893	Pianp	0.986559
Gm30906	0.989138	Gm15130	0.98654
1700019G24Rik	0.988964	Olfr816	0.98654
Gm34237	0.988875	Rnase12	0.986286
Gm29434	0.98871	Gm6309	0.98624
Gm16497	0.988499	Olfr847	0.986184
Gm26676	0.988398	Olfr898	0.986173
4933408N05Rik	0.988217	Actc1	0.986153
Gm12224	0.988195	Barhl2	0.986049
Gm20756	0.988062	Gja3	0.986018
4930428E07Rik	0.988018	Cd3e	0.986
Gm34481	0.987938	Ccdc42	0.985929
Gm44210	0.987938	1700018G05Rik	0.985866
Gm32098	0.987904	Tlr9	0.985832
Gm6249	0.987755	Tex13b	0.985806
Gm32540	0.987673	Calcb	0.985765
Gm14717	0.98767	Myom2	0.985726
Gm45449	0.987664	Orm1	0.985688
C230014O12Rik	0.987643	Pga5	0.985668
Gm20556	0.987497	Prok2	0.98547
Gm37469	0.987473	Cdh17	0.98541
Gm16346	0.9873	Lyz1	0.985403
Gm3227	0.98729	Olfr458	0.985378
Gm14266	0.987203	H2-Eb2	0.985373
4931439C15Rik	0.987046	Alx3	0.985355
1700019F05Rik	0.986984	Vmn1r28	0.985355
Gm14951	0.986703	H2al3	0.985218
Gm4241	0.98663	Btnl2	0.985185
Gm39321	0.98654	A2ml1	0.985134
Gm43479	0.986532	Fcgr1	0.985132
Gm20485	0.986495	Acsl6	0.985119
Gm37867	0.986352	Tunar	0.985115
Gm48570	0.986291	Tnfsf14	0.985089
4930578N18Rik	0.986286	Olfr767	0.985007
Gm17099	0.986286	Olfr380	0.985007
Platr10	0.986275	Nkx2-6	0.985007
A630019I02Rik	0.986136	Vmn1r42	0.985007
Gm36757	0.986055	Odam	0.985007
Gm31804	0.986049	Ceacam3	0.985007
Gm13372	0.986027	Ccer2	0.985007
Gm38562	0.985948	Olfr20	0.985007
Gm34059	0.985927	Ifi205	0.984838
BC042761	0.98592	Il2rb	0.984752
Gm29909	0.985816	Gm3776	0.984739
Gm41561	0.985732	Glp1r	0.984703
9530026F06Rik	0.985698	Sh2d2a	0.984617
Gm50000	0.985496	6330403K07Rik	0.984429
Gm3693	0.985378	Lrrtm3	0.984277
Gm32243	0.985355	Usp51	0.984236
Gm43388	0.985289	Klrb1c	0.98415
1700066B17Rik	0.985258	Ms4a14	0.984081
Gm12223	0.985234	Gm13030	0.983935
Gm13496	0.985231	Klra9	0.983831
5430403N17Rik	0.985218	Fgf21	0.983807
1700031P21Rik	0.985195	Olfr557	0.983679
Gm13775	0.985182	Vmn2r61	0.983607
Gm26795	0.985027	Olfr518	0.983594
Gm15524	0.985007	Foxn1	0.983591
1700046C09Rik	0.985007	Treml4	0.983566
Gm14257	0.985007	Ccdc172	0.98352
Gm28231	0.985007	Clec4b2	0.983303
Gm15221	0.984927	Stmnd1	0.983159
Gm41492	0.984772	Olfr1394	0.983156
AU017674	0.984516	Sox2	0.9831
Ifngas1	0.984463	Pimreg	0.983078
Gm10503	0.984366	Gm5244	0.983063
Gm27196	0.984138	Gdnf	0.983022
Gm8953	0.984133	A530064D06Rik	0.982967
Gm29587	0.983968	Hjv	0.982936
Gm48065	0.9839	Fasl	0.982763
Gm17540	0.983607	Olfr701	0.982708
Gm28643	0.98358	Strit1	0.982689
Gm48510	0.98358	Il9r	0.982542
Gm33351	0.98352	Olfr1198	0.98247
Gm39822	0.983482	Susd5	0.98223
4933407E24Rik	0.983469	Pkp1	0.982221
Gm50022	0.983384	Lmx1b	0.982133
Gm29135	0.983224	Klk6	0.982117
Gm44717	0.983078	Ces1b	0.982117
Gm48008	0.983038	Ntrk1	0.982084
Gm37468	0.982895	Fbxw22	0.981974
Gm47939	0.982861	Ancv1r	0.981966
Gm29243	0.982654	Dkk1	0.981775
Gm48550	0.982599	Ctsq	0.981669
Gm15579	0.982488	Cyp2c70	0.981669
Gm47348	0.982451	Gzma	0.981656
Gm3942	0.982417	Gm11096	0.981539
Gm26807	0.98239	Gm8138	0.981502
Gm29290	0.982332	ETV3L	0.981393
Gm16213	0.982245	Crb2	0.981348
A130023I24Rik	0.982014	Defb25	0.981291
Gm40477	0.981953	H2-DMb2	0.981257
Gm42468	0.981953	Cd22	0.981247
Gm49120	0.981953	Olfr893	0.98123
Gm9871	0.981836	Slurp1	0.981138
Gm20444	0.981669	Vmn2r62	0.981116
Gm20500	0.981669	Olfr1271	0.980804
Gm29461	0.981669	Il31	0.980804
Gm29561	0.981669	Olfr772	0.980804
Gm43791	0.981669	Otop3	0.980804
Gm5922	0.981669	Syce1	0.980639
Gm4489	0.98157	Izumo1r	0.980619
Gm36543	0.981515	Siglecg	0.980569
Gm40918	0.981413	Higd1b	0.980525
Gm12130	0.9814	Mc4r	0.980485
Gm16271	0.981365	Wfdc1	0.980403
4930470O06Rik	0.981332	Ocstamp	0.980383
Gm47418	0.981317	Il1f9	0.980334
1700095J03Rik	0.98121	Gm12169	0.980334
Gm15082	0.981063	Reg3g	0.980255
Gm47523	0.981038	Asic4	0.980245
2810468N07Rik	0.981033	Tdh	0.980144
Gm12354	0.981025	Cyp2a12	0.980096
I730030J21Rik	0.980997	Olfr822	0.979911
Gm41669	0.980852	Gm20937	0.979911
2210404E10Rik	0.980823	Kcna5	0.979798
Gm35569	0.980823	Npy4r	0.979754
4930404I20Rik	0.980804	Il22ra2	0.979754
Csmd2os	0.980804	Spib	0.979551
Gm41720	0.980804	Tbx18	0.979498
Gm33914	0.9806	Il1f5	0.979454
Gm48362	0.980562	Cpa5	0.97937
4930518J21Rik	0.980528	Ankrd33	0.97937
E130111B04Rik	0.980485	Cyp4f37	0.97937
Gm26747	0.980485	Gm20929	0.97937
Gm37073	0.980356	Rgs21	0.979266
Gm37381	0.980343	Mup11	0.979168
Gm47334	0.980334	Gm9999	0.979128
Gm49101	0.980318	Tmem249	0.979128
4930515B02Rik	0.980252	Cryge	0.978981
Gm34152	0.980252	Tmem132e	0.9789
Gm47459	0.980197	Mbl2	0.978736
Gm11373	0.980053	Gabrp	0.978604
Gm12498	0.980037	Fscb	0.978443
Gm48715	0.979966	Cryba4	0.978431
Gm14014	0.979911	Fzd10	0.978408
Gm47419	0.979911	Nos1	0.978144
Gm41162	0.979902	Fndc7	0.978123
Gm10832	0.97987	Gm10320	0.978114
Gm30074	0.979741	Ttc34	0.977772
Gm50285	0.979722	Cib3	0.977727
Gm11840	0.979715	Rbm24	0.977616
Gm36908	0.979532	Syt8	0.977542
1700071G01Rik	0.97937	Stum	0.977501
Gm11493	0.97937	Hhla1	0.977386
Gm11665	0.97937	Btnl4	0.977379
Gm15324	0.97937	Myh8	0.97722
Gm31086	0.97937	Cmtm5	0.977114
Gm41253	0.97937	Lypd3	0.977041
Gm15499	0.979128	Sgo2b	0.977005
Gm30034	0.979126	Gdf3	0.976699
1700119I11Rik	0.979079	Olfr877	0.976611
A930014E10Rik	0.979079	Olfr1200	0.976602
C78283	0.979076	9130409I23Rik	0.976528
Gm28401	0.978983	Gm13103	0.976528
Gm42761	0.978953	Usp17le	0.976528
2410004I01Rik	0.97882	Olfr125	0.976528
Gm16344	0.978756	Wfdc18	0.976483
Gm10447	0.978736	4833423E24Rik	0.97642
Gm48607	0.978736	Hist1h1a	0.97642
Gm42775	0.978723	Nrsn2	0.976413
Gm16578	0.978692	Fcmr	0.976342
Gm30676	0.978584	Olfr1444	0.976279
1700084F23Rik	0.978561	Ppp3r2	0.976241
Gm12159	0.978359	Trpc6	0.976109
Gm47904	0.97833	Tectb	0.976098
Gm50260	0.978251	Dmrt2	0.976048
2600006K01Rik	0.978043	Ttc24	0.975999
Gm50225	0.97802	Lipi	0.975999
Gm33053	0.977792	Olfr161	0.975974
Gm40639	0.977772	Ly6k	0.975867
Gm48584	0.977772	Nxf7	0.975859
Gm12414	0.977747	Olfr113	0.975778
Gm29101	0.977727	Faiml	0.97577
4930447M23Rik	0.977649	Cd96	0.975748
Gm36719	0.977649	Ivl	0.975733
Gm31614	0.977488	Vmn2r126	0.975727
Dlx4os	0.97745	Zfp488	0.975705
Gm31019	0.977387	Nkx6-1	0.975664
Gm26748	0.977317	C5ar2	0.975608
Gm11292	0.977282	Gm12830	0.975564
Gm12606	0.977273	Vmn1r65	0.975524
4933411E02Rik	0.977263	4930444G20Rik	0.975434
AA672651	0.977249	Diras2	0.975327
Gm47896	0.977131	Cd209f	0.975324
Gm28516	0.977114	Gm10999	0.975315
Gm11376	0.977042	Kcna1	0.975297
AC121792.1	0.976971	Serpinb5	0.975276
Gm28380	0.976971	Gm9780	0.975224
Sox5os1	0.976971	Gm3739	0.975197
Gm34639	0.976833	Epyc	0.97512
Gm4668	0.976827	Cyp3a57	0.975013
Gm28595	0.976788	Skint7	0.975
4930484H19Rik	0.976652	1700074P13Rik	0.974895
Gm29539	0.976632	Anxa8	0.974865
Gm42425	0.97642	9530003J23Rik	0.974809
Gm47850	0.97642	Trim31	0.974777
Gm48435	0.976221	Syna	0.974757
Gm45175	0.976142	Mchr1	0.974751
Gm40689	0.976084	Gm597	0.974501
Gm14424	0.976046	Olfr1511	0.974501
Gm36229	0.975961	Pilrb2	0.974496
Gm36017	0.975888	Gm10226	0.974491
Gm11280	0.975859	Cd3d	0.974452
4932435O22Rik	0.975662	Tm4sf5	0.974336
Gm13838	0.975583	Actrt3	0.974263
Gm13605	0.975581	Xlr4c	0.974195
BC023719	0.975524	Pnliprp2	0.974107
1700021N21Rik	0.975313	Akr1c6	0.974066
Gm12298	0.975256	Nat3	0.974011
2610016A17Rik	0.975174	Dnmt3c	0.973973
A430027H14Rik	0.975163	Vmn1r43	0.973923
4921518K17Rik	0.97516	Pcdh8	0.973923
Gm45723	0.975139	Tbx19	0.973923
Gm34225	0.974967	Olfr152	0.973923
Gm13647	0.974915	1700008P02Rik	0.973923
Gm44736	0.974895	Tsga13	0.973923
Gm32089	0.974795	1810009J06Rik	0.973923
Gm26962	0.974618	Dmrtc2	0.973923
Gm49306	0.974542	Catsperg2	0.973923
2900042K21Rik	0.974505	Saa4	0.973923
D530014G21Rik	0.974341	Olfr610	0.973923
Gm28441	0.974274	Nr2e1	0.973923
4930534H18Rik	0.974267	Serpinb9f	0.973923
5330426L24Rik	0.974085	Dcpp3	0.973923
Dmrta2os	0.974065	Ghrhr	0.973863
2010110E17Rik	0.973923	Pappa2	0.973847
D630011A20Rik	0.973923	Nkx3-1	0.973828
Gm12702	0.973923	Pmis2	0.973727
Gm14343	0.973923	Rtn4rl2	0.973515
Gm16277	0.973923	Ifitm6	0.973486
Gm28590	0.973923	Tmem121	0.973336
Gm36669	0.973923	Prl2c5	0.97333
Gm48453	0.973923	Gpr165	0.97333
4930405H06Rik	0.973922	Vmn1r184	0.973256
Gm47796	0.973922	Tmem215	0.973126
Gm31251	0.97381	Psg21	0.973071
Gm36736	0.973763	Olfr967	0.973071
Gm36903	0.973728	Ooep	0.972992
Gm16142	0.973727	Klra8	0.972959
Gm20667	0.973693	Trappc3l	0.972776
Gm48923	0.973667	Six1	0.972747
Gm20443	0.973384	Clec4d	0.972734
2310081O03Rik	0.97333	Trim58	0.972617
4933432I09Rik	0.97333	Olfr286	0.972617
Gm48396	0.97333	Tcte3	0.972612
Gm50271	0.97333	Fcrls	0.972588
Gm44813	0.973311	Zcchc12	0.97253
Gm26802	0.973285	Zfp663	0.972529
Gm48969	0.973279	Mrgpra1	0.972447
2010309G21Rik	0.973239	Olfr164	0.97242
Gm13373	0.973083	Sox8	0.972365
Gm48140	0.973058	Gm21704	0.972335
Gm47214	0.973011	Tbx21	0.972159
Gm34654	0.972821	Gm17555	0.972146
Gm41071	0.972612	4932411N23Rik	0.971831
Gm29128	0.972602	Zfp989	0.971803
Gm34333	0.972532	Retnlg	0.971761
1700121L16Rik	0.972491	Fer1l4	0.971729
Gm50128	0.972382	Olfr366	0.971707
4930430E12Rik	0.972317	Mrgpra2a	0.971667
Gm42596	0.972216	AC125149.3	0.971502
Gm29007	0.972204	Gm9733	0.971404
Gm16838	0.972151	BC048507	0.971316
Gm43674	0.972004	Olfr890	0.9712
Gm11413	0.971835	Sirpb1b	0.97117
Gm45899	0.971831	Olfr153	0.971169
Gm13068	0.971792	Vmn1r227	0.971169
4930444E06Rik	0.971789	Ctrb1	0.971143
Gm45474	0.971761	Fbxo39	0.970985
E130119H09Rik	0.971648	Pom121l2	0.9709
Gm46328	0.971648	Gm14548	0.970894
Wt1os	0.971581	Teddm3	0.970867
Clnkos	0.971522	Trim29	0.970619
Gm10706	0.971338	Gm3164	0.970584
Gm12160	0.971229	Gm32742	0.970566
Gm13558	0.971193	Fam71b	0.970467
Gm49008	0.971191	Olfr1336	0.970418
Gm31887	0.971167	Trarg1	0.970407
Gm38410	0.971087	Pou2af1	0.970385
Gm29183	0.971056	Dmbt1	0.970364
Gm16349	0.971055	Insm2	0.970364
Gm15841	0.970978	Gm904	0.970358
Gm29359	0.970978	Sox15	0.970284
2410017I17Rik	0.97097	Hist1h4m	0.970249
Gm43357	0.970851	S100a3	0.970197
Gm12108	0.970783	Gjb6	0.97012
4930477G07Rik	0.970653	Ankdd1a	0.969969
Gm32443	0.970627	Prph	0.969908
Gm15413	0.97046	Tbata	0.969844
Gm16508	0.97046	Cldn34a	0.969844
Gm12949	0.970364	Pfn3	0.969821
Gm47389	0.970322	Mesp1	0.969815
Gm41506	0.970259	Rspo1	0.9698
Gm45486	0.970239	Clrn2	0.969699
E130006D01Rik	0.970156	Pira2	0.969675
Gm28497	0.970111	Pcdhb10	0.969617
Gm28856	0.970061	Klra5	0.96961
Gm30933	0.969933	Mgat5b	0.969607
Gm12746	0.969927	Cpb1	0.969599
Gm28075	0.969926	Gm12728	0.969597
Gm33994	0.969908	Gm4491	0.969546
Gm12972	0.969851	H2-Oa	0.969523
Gm50330	0.969807	Lrrc15	0.969399
Gm43950	0.96965	Bcl2a1a	0.969337
8430423G03Rik	0.969615	Gm5796	0.969325
Gm44151	0.96952	Ms4a4a	0.969225
1810053B23Rik	0.969349	Ccl9	0.969126
Gm48605	0.969327	Klrc3	0.969024
1700025M24Rik	0.969091	Vmn1r181	0.969018
1700048O14Rik	0.969091	Sema4f	0.968976
1700012C14Rik	0.969018	Olfr282	0.968949
1700100L14Rik	0.969018	Kiss1	0.968867
4933406G16Rik	0.969018	Speer4f2	0.968781
A930006I01Rik	0.969018	Hsd3b4	0.968751
AC156546.1	0.969018	Sept3	0.968742
D330046F09Rik	0.969018	Itk	0.968683
Gm11986	0.969018	Dsg4	0.968634
Gm50223	0.969018	Mmd2	0.96858
Gm14152	0.968883	Vmn1r63	0.96856
1700039M15Rik	0.968755	Olfr62	0.968515
4930431P03Rik	0.968754	AY358078	0.968502
Gm28183	0.968734	Trim52	0.96849
4933402J15Rik	0.968708	Slc39a4	0.968479
Gm16282	0.968702	Pglyrp2	0.968362
Gm44258	0.968642	Kcnj4	0.968342
Gm39460	0.968575	Tex55	0.968311
Gm13173	0.968515	Slitrk5	0.968221
Gm29100	0.968515	Fat2	0.968171
Gm5468	0.968515	BC080695	0.967913
Gm16295	0.968515	Olfr165	0.967913
Gm32284	0.968515	Hpca	0.967806
Gm7292	0.968503	Pcdha4	0.96779
4930545H06Rik	0.968502	Apoc2	0.967738
Gm45868	0.96849	Gm17455	0.967723
Gm9857	0.96849	Cacna1i	0.967654
Gm35520	0.968349	Gm3002	0.967635
Gm47177	0.968035	Cstdc4	0.967634
Gm12064	0.968025	Foxr1	0.967609
Gm12107	0.967913	Gm10521	0.967555
Gm30731	0.967912	Cyp2c40	0.967542
Gm34609	0.967906	Olfr1351	0.967417
2210409D07Rik	0.96779	Gm28961	0.967417
Gm31577	0.967786	Drd2	0.967404
Gm11684	0.967738	Mpo	0.967373
Gm14009	0.967728	Acrv1	0.967363
Gm11651	0.967616	Lao1	0.967343
Gm3896	0.96758	Vmn2r32	0.967343
Gm16291	0.967571	Olfr853	0.967343
Gm45646	0.967551	Vmn2r109	0.967343
Gm28271	0.967529	Fam205c	0.96734
Gm39380	0.967504	Arl11	0.967326
Gm48681	0.967417	Hcar2	0.9673
C330011F03Rik	0.967411	Hist1h1t	0.967201
Gm16534	0.967344	Prl7a1	0.967201
4933431G14Rik	0.967343	Il18rap	0.967174
Gm26812	0.967342	Fate1	0.966979
Gm43177	0.967307	Sult2a3	0.966936
Gm15228	0.967238	Olfr1217	0.966916
Gm39375	0.967204	Timd4	0.966881
Gm48847	0.967204	Pcdhb9	0.966822
4930539M17Rik	0.967182	Krt5	0.966807
Gm20496	0.967138	Rab9b	0.966791
4930517M08Rik	0.967077	Gimap7	0.966743
BC051537	0.96702	Cacna1h	0.966701
4933427I22Rik	0.966971	Hrnr	0.966677
4930593C16Rik	0.966954	Ephx3	0.966671
Gm45564	0.966928	Gbp2b	0.966576
Gm44169	0.966814	Pirt	0.966565
Gm14317	0.96679	Muc15	0.966543
Gm13307	0.966727	A630076J17Rik	0.966543
Gm44174	0.966703	Gm21190	0.966543
Gm50386	0.966627	Dydc2	0.966471
Gm14095	0.966542	Hist1h2br	0.966429
Gm47661	0.966517	Gm14085	0.966408
Gm12055	0.966343	Serpinb9b	0.966343
Gm12709	0.9663	Siglec15	0.966225
4933406B15Rik	0.966268	Defb15	0.966091
Gm27226	0.966245	Atp4b	0.966033
Gm31406	0.966212	Cldn17	0.965947
Gm37068	0.965927	Lamp5	0.96592
8430430B14Rik	0.965817	Ubd	0.965898
1700066J03Rik	0.965796	Rgs4	0.965877
1700084D21Rik	0.965796	Olfr1204	0.965796
4930448H16Rik	0.965796	4930558C23Rik	0.965796
Gm45903	0.965767	Cpn2	0.965796
Gm9939	0.965767	Olfr127	0.965781
Gm49907	0.965733	Gm4791	0.965767
Gm44738	0.965692	Ppp1r3a	0.965678
1700062C10Rik	0.96562	Gml2	0.965669
Gm17232	0.96555	Gm13398	0.965555
1700019C18Rik	0.965519	Olfr1265	0.96555
Gm16555	0.965518	Serpina3i	0.965532
4930546K05Rik	0.965453	Snx22	0.965467
4930520K02Rik	0.965407	Orm2	0.965426
AV064505	0.965407	Gal3st2c	0.965407
Gm12505	0.965407	Olfr372	0.965407
Gm49108	0.965397	Krt39	0.965407
Gm48544	0.965393	Gsdmc	0.965407
B930018H19Rik	0.965351	Sept12	0.965407
Gm50415	0.965301	Gm14459	0.965407
Gm14618	0.965291	Gm39653	0.965397
Gm15485	0.965264	V1ra8	0.965397
Gm48162	0.965168	Hapln4	0.965393
Gm48022	0.965053	Ccdc184	0.965392
Gm32005	0.964991	Cuzd1	0.965103
Gm32281	0.96498	Olfr118	0.965031
Gm45271	0.964929	Wfdc21	0.964977
Gm7762	0.964929	Irx4	0.964968
Gm36426	0.964842	P2rx2	0.964952
Gm40922	0.964684	Ceacam15	0.964929
Gm41183	0.964604	Krt26	0.964929
Gm45901	0.964585	Olfr92	0.964929
Mir205hg	0.964439	Dsg1a	0.964929
Gm32815	0.964414	Fam83a	0.964842
Gm48402	0.964401	Hrk	0.964782
Gm15230	0.964388	Siglec1	0.964706
Gm36913	0.964303	Trem2	0.964685
Gm13499	0.964296	Tmbim7	0.964593
5730412P04Rik	0.964286	Abcc8	0.964591
Gm37971	0.964286	Psg17	0.964516
Gm32081	0.964272	4933407L21Rik	0.964492
Gm10660	0.964229	1700028P14Rik	0.964334
Gm4926	0.964229	Etd	0.964327
Gm2379	0.964164	4930516K23Rik	0.964319
Gm28818	0.964155	Six3	0.964319
4933433N18Rik	0.964102	Arhgap36	0.964319
AW047730	0.964101	Krt20	0.964223
Dnah2os	0.964038	Ifi208	0.964206
4933438B17Rik	0.963934	Sfrp2	0.964126
Gm28415	0.963934	Pnmal1	0.964061
1700028I16Rik	0.963876	C8b	0.964021
Gm16347	0.963874	Gjc3	0.963993
Gm48837	0.963855	Vmn2r93	0.963934
Gm33682	0.963708	Vmn2r112	0.963934
Gm39329	0.963699	Sp7	0.9639
Gm49156	0.963699	Adora3	0.963821
Gm50039	0.96368	Gm136	0.963792
Gm49035	0.963557	Fpr1	0.963748
Gm13053	0.963494	Clca3a2	0.963735
Gm48324	0.963494	Tnmd	0.963723
Gm35394	0.963465	Olfr111	0.963665
9030204H09Rik	0.963437	Olfr832	0.963629
Atcayos	0.96332	C1rb	0.96355
4930480M12Rik	0.963309	Gm3500	0.963524
C330018A13Rik	0.963281	Zar1l	0.963491
Gm48830	0.963219	Zic4	0.96333
Gm49145	0.963157	Olfr894	0.963055
Gm47533	0.963055	Vmn2r5	0.963033
1700092C10Rik	0.962975	Serpina3n	0.962821
Gm35190	0.962975	Trim50	0.962713
Gm14273	0.962963	Cyp3a25	0.96269
Fzd10os	0.962955	Gbx1	0.962658
4930453L07Rik	0.962946	Kcna3	0.962462
2310015D24Rik	0.962893	Cps1	0.962424
Sox5os5	0.962893	Xcr1	0.9624
Gm8110	0.962738	Gm10931	0.962386
Gm45666	0.962536	Cd33	0.96229
Gm19990	0.962534	Lrrn4cl	0.96227
Gm44808	0.962534	Mrgprf	0.962206
1700092E19Rik	0.962514	Lin28a	0.962198
Gm31450	0.962424	Vmn1r202	0.962196
Gm13985	0.962352	Tescl	0.962115
A430034D21Rik	0.962209	Actl7a	0.9621
Gm49808	0.962125	Btbd17	0.96197
4930568A12Rik	0.962095	Agtr1b	0.961954
AI847159	0.962072	Col6a5	0.961831
Gm43539	0.962071	Vmn1r53	0.961831
Gm35801	0.962038	Ffar4	0.961826
Gm45515	0.962024	Clec4a2	0.961801
2810433D01Rik	0.961969	Sertm1	0.961684
Gm34794	0.961869	Chrna6	0.961563
Gm28676	0.96185	Gm21897	0.96156
4930551I15Rik	0.961838	Efcab10	0.961462
Gm49116	0.961838	Prss55	0.961406
Gm49126	0.961668	St6galnac1	0.961379
Gm15457	0.961563	Lrit1	0.961351
1700065L07Rik	0.961413	Gm8122	0.961351
Gm37306	0.961253	Tro	0.961342
4930598F16Rik	0.961166	Nlrp4a	0.96093
1700034G24Rik	0.961085	Prss50	0.96093
Slc36a3os	0.961073	Vmn2r94	0.96093
Gm45437	0.961041	4921524L21Rik	0.96093
Gm48061	0.96102	Lilr4b	0.960894
4930518I17Rik	0.960943	Reg4	0.960854
Gm33424	0.960936	Vmn2r49	0.960847
1700066C05Rik	0.96093	Hcrtr1	0.960751
4930550C17Rik	0.96093	Clca1	0.960725
A530095I07Rik	0.96093	Olfr70	0.960725
BC028471	0.96093	Olfr613	0.960725
Gm11466	0.96093	Gm11214	0.960613
Gm49534	0.96093	Lipo1	0.960394
5033426E14Rik	0.960897	Gm29866	0.960394
Gm45627	0.960847	Gm436	0.960387
Gm13429	0.960816	AC132444.1	0.960281
Gm28167	0.960637	Mcemp1	0.960257
Gm42750	0.960605	Olfr1284	0.960203
2010110K18Rik	0.960522	Cdcp2	0.960086
Gm38584	0.960456	Eomes	0.960061
Gm37787	0.960438	Dhrs9	0.960011
Gm40645	0.960422	Sohlh2	0.959995
Gm31938	0.960416	Olfr352	0.959994
Gm40685	0.960394	Gm19345	0.959896
Gm13093	0.960316	Rgs1	0.959785
Gm36693	0.960271	Sstr1	0.959757
Mhrt	0.960226	Adam26a	0.959756
Gm47682	0.960116	Krt79	0.959756
Gm47358	0.95992	Gpr20	0.959697
Gm13609	0.959915	Cd300ld	0.959681
Gm47253	0.95991	Gm37797	0.9596
Gm49169	0.959761	Itprid1	0.959511
Gm49135	0.959756	Il1f10	0.959436
Gm13389	0.959704	Vsig1	0.959428
Gm36640	0.959457	Ceacam16	0.959181
Gm15629	0.959288	Gm17428	0.958871
1700030L22Rik	0.959285	Olfr1391	0.958818
A530046M15Rik	0.959263	Tcf23	0.958812
A630091E08Rik	0.959263	Cav3	0.958753
Gm33045	0.959263	Tmem54	0.95871
Gm44933	0.959204	Ido1	0.958637
Gm47634	0.959065	Lrit2	0.958634
Gm32441	0.959041	Smim23	0.958602
Gm50142	0.958871	Ndp	0.958545
Gm28262	0.958756	Olfr149	0.958524
AI427809	0.958599	Allc	0.958455
Gm30459	0.958524	Cd300ld3	0.958442
Gm31342	0.958455	BX571804.1	0.958428
Gm33460	0.958455	Pvrig	0.958384
Gm32548	0.958301	Tlx2	0.958353
9430078K24Rik	0.958235	Olfr1312	0.95822
Gm15609	0.958159	Msln	0.958045
4930570D08Rik	0.958139	Myt1	0.958017
Gm17120	0.958013	Duxbl3	0.957936
Gm39464	0.95799	Nxph3	0.957897
Gm19708	0.957914	Gm10203	0.957897
Gm43057	0.957913	Cdx4	0.957897
4930458K08Rik	0.957846	Otor	0.957891
1700003L19Rik	0.957821	Gata5	0.957891
Gm43500	0.957753	Tbx4	0.957891
U90926	0.957537	Xkr7	0.957891
Gm28548	0.957463	Defb35	0.957843
Gm31408	0.957463	Tlr8	0.957823
Gm5099	0.95725	F9	0.957738
Gm46349	0.957093	Cd300c	0.957621
1700009J07Rik	0.957061	Shc2	0.957603
Gm16054	0.957026	Rfpl4	0.957535
Gm47795	0.956943	Vmn2r40	0.9575
A330048O09Rik	0.956855	Olfr157	0.957406
Gm40557	0.95678	Prr27	0.957396
Gm47781	0.95669	Hist1h3g	0.957391
Gm11948	0.956638	Olfr1487	0.957387
F830208F22Rik	0.95661	Gm14440	0.957364
Gm13322	0.956606	Tmem200c	0.95729
Gm27195	0.956602	Spink6	0.957286
Gm41668	0.956458	Serpina11	0.95703
4930415C11Rik	0.956441	Zscan5b	0.956998
A630023P12Rik	0.956356	Vmn2r101	0.956998
Gm32455	0.956329	Cfap97d1	0.956855
Gm38509	0.956329	Mos	0.956829
1700010J16Rik	0.956312	4833427G06Rik	0.956682
Gm16211	0.956293	Gm10354	0.956644
4930466I24Rik	0.956244	Muc3	0.956468
4933428P19Rik	0.956233	Klk13	0.956468
Gm3234	0.956233	Speer4d	0.956396
Gm12150	0.95618	Duxbl1	0.956371
Gm50051	0.956168	Sprr1b	0.956329
Gm36307	0.956149	Olfr972	0.956329
Gm13522	0.956095	4932415D10Rik	0.956329
Gm49891	0.956075	Vmn1r84	0.956187
Gm14902	0.956058	Spink14	0.95609
Gm15870	0.955997	Apof	0.956045
Gm30313	0.955997	Cldn34c2	0.955997
Gm34866	0.955939	Ankrd53	0.955918
Gm45339	0.955923	Npy2r	0.955897
4930579P08Rik	0.955781	Gnrhr	0.955765
Gm47792	0.955751	Olfr175-ps1	0.955746
Gm12212	0.955662	Olfr656	0.955735
4930442L01Rik	0.955564	Foxe1	0.955722
4930523O13Rik	0.955492	Smbd1	0.955655
Gm40909	0.955458	Nphs2	0.955592
Gm14268	0.955319	Gm8947	0.955591
Gm45352	0.955309	B430305J03Rik	0.955591
Gm43837	0.955296	Tmem40	0.955514
Gm30211	0.955267	Gm10490	0.955388
Gm28706	0.955261	E230025N22Rik	0.955326
5330438I03Rik	0.95525	Areg	0.955287
4930480G23Rik	0.955242	Olfr1130	0.955263
4930553J12Rik	0.955242	Fam71f1	0.955242
4933413L06Rik	0.955242	Nlrp9a	0.955242
Gm15721	0.955242	Olfr976	0.955242
Gm15831	0.955242	Olfr288	0.955242
Gm36525	0.955242	Gm28919	0.955215
Gm40418	0.955242	Pcp4l1	0.955127
Gm44876	0.955242	Ndst3	0.955018
Gm45253	0.955242	Tdrd5	0.954987
Gm45489	0.955242	Olfr715	0.954941
Gm45702	0.955242	Dbx2	0.954837
Gm49574	0.955242	Chodl	0.954822
Gm15356	0.955206	Nptx2	0.954662
Gm28867	0.955044	Art2b	0.95466
Gm49766	0.955044	Trim30b	0.954656
Gm10553	0.954995	Vash2	0.954631
Gm3772	0.954941	Clec4a3	0.954597
Gm29856	0.954911	Galnt6	0.95456
Gm13883	0.954596	Vmn2r36	0.954543
Gm49263	0.954587	Il12rb1	0.9545
Gm12122	0.954512	Zfp831	0.954404
Gm44956	0.954506	Foxd1	0.954354
Gm43914	0.954504	Muc5b	0.954341
Gm39323	0.954476	Isl2	0.954341
Gm5091	0.954433	Gpx5	0.954341
Gm11186	0.954341	Gm10251	0.954341
Gm12436	0.954341	Gm2832	0.954341
Gm33091	0.954341	Olfr1505	0.954341
Gm33594	0.954341	Piwil1	0.954328
Gm40653	0.954296	Flt3	0.954306
Gm7596	0.954278	Tcl1b4	0.95427
Gm2675	0.954267	Vmn1r54	0.954249
4930554C24Rik	0.954254	Tbc1d21	0.954102
Gm44507	0.954235	Cd209d	0.954057
Gm47249	0.954222	Dpysl4	0.954043
Gm42756	0.954217	Cd79b	0.953994
Gm44296	0.954211	Capn13	0.953936
2700046A07Rik	0.954175	Tns4	0.95392
4930520P13Rik	0.954171	Ces1c	0.953875
5330439B14Rik	0.954159	Gm7233	0.953864
Gm49984	0.954102	Vmn2r35	0.95369
1700010H22Rik	0.953939	Gpr37l1	0.953662
Gm27151	0.953839	Olfr1469	0.95365
B130011K05Rik	0.953784	Cnga2	0.95363
A830012C17Rik	0.9537	Smok3c	0.953533
Gm47944	0.953662	Gm10663	0.953467
Gm43063	0.95363	Cd8a	0.953413
A930023M06Rik	0.953594	H2-Ob	0.953396
Gm45054	0.953573	Pcdhb6	0.953394
Gm10578	0.953552	Npw	0.95334
Gm49427	0.953521	Golga7b	0.953336
Gm47713	0.953462	Npvf	0.953279
4930505K14Rik	0.953433	Kbtbd6	0.953232
4930413E15Rik	0.953138	Pspn	0.953232
Gm48058	0.953138	Pcdha1	0.953138
4930407G08Rik	0.953126	Glrp1	0.953085
Gm11732	0.953116	Sult2a5	0.953076
Gm15202	0.952805	Klhl30	0.952875
Gm45326	0.952805	Cela3a	0.952852
Gm32219	0.952723	Pbsn	0.95285
2310015A16Rik	0.952722	Hsd3b6	0.952805
4930584F24Rik	0.952693	Fxyd3	0.952772
4930594M17Rik	0.952693	Olfr1192-ps1	0.952693
Gm13874	0.952693	Xkr5	0.952693
Gm2516	0.952693	Mgat4d	0.952693
Gm2824	0.952693	Sstr3	0.952693
Gm31822	0.952693	Cdsn	0.952693
Gm33111	0.952693	Rxfp2	0.952684
Gm45839	0.952693	Arhgap40	0.952632
Hottip	0.952693	Gm29106	0.952624
Gm41757	0.95268	Olfr1115	0.952603
Gm37799	0.952649	Oxtr	0.952599
Gm34240	0.952642	Ugt2b35	0.952564
D14Ertd670e	0.952641	Serpinb12	0.952535
Gm43549	0.952638	Slfn1	0.952492
Gm32850	0.952624	Gcm2	0.95249
Gm49978	0.952624	Vmn1r179	0.952484
Gm13990	0.952599	Olfr545	0.952484
1700026D11Rik	0.952508	Olfr466	0.952484
Gm11753	0.952484	Defb43	0.952484
Gm42450	0.952484	Adcyap1r1	0.952447
Gm35552	0.952484	Lrrc10	0.952388
1700123O21Rik	0.952435	Cyp4f40	0.952388
Gm48968	0.952269	Chrna3	0.95231
Gm48945	0.952247	Trpc5os	0.952112
Gm44275	0.952237	Aknad1	0.952104
Gm48790	0.952198	Gm5155	0.952027
1500012K07Rik	0.952117	Nts	0.952024
Gm20515	0.952089	Pcdha11	0.951973
Pcsk2os1	0.952079	Hist1h4n	0.951917
Gm48975	0.952032	Cebpe	0.951904
Gm16249	0.951973	Gypa	0.951894
Gm36356	0.951973	Klk1b16	0.951883
4930543E12Rik	0.951947	Nt5c1a	0.951782
Gm34662	0.951868	Gm21028	0.951693
4921508D12Rik	0.951852	Ces1h	0.951669
Nr5a1os	0.951556	Cxcr3	0.95161
Gm36251	0.951548	Ccl20	0.951418
Gm11479	0.951524	AU022751	0.951367
4933402C06Rik	0.95143	Olfr1381	0.951342
Gm34549	0.951429	Sell	0.951325
Gm16701	0.951316	Nphs1	0.951242
Gm12744	0.951282	Pgc	0.951229
4933424M12Rik	0.951267	Gm5415	0.950973
Gm14206	0.951181	Gm19965	0.950973
AW495222	0.950996	Psg29	0.950973
D130052B06Rik	0.950973	Rpp25	0.950973
Gm32552	0.950973	Pcdha6	0.950973
Gm36972	0.950973	Tex48	0.950973
Gm40968	0.950973	Dazl	0.950938
Gm41392.1	0.950973	Gabrg1	0.950936
Gm43056	0.950973	Zfp648	0.950921
1700061E17Rik	0.950971	Elovl4	0.950909
Gm37118	0.950901	Lhx2	0.950893
Gm16556	0.950882	Asb16	0.950863
1700120K04Rik	0.950834	Nipal4	0.950836
AB041806	0.950821	Prrxl1	0.950755
Gm33728	0.950799	Ms4a7	0.950737
Gm2453	0.950777	Pcdhb8	0.950647
Gm30929	0.950777	Plac9b	0.950615
Gm11846	0.950755	Osm	0.950557
Gm50416	0.950746	Ces2f	0.950515
4930554I06Rik	0.950734	Olfr1361	0.950467
Gm36201	0.950704	Gstm3	0.950422
Gm17171	0.950575	Cox8b	0.950341
Gm32591	0.950452	Prss30	0.950212
Dlx6os1	0.950198	Tnni2	0.950196
Gm5086	0.950092	Gpr174	0.950186
Gm50140	0.950052	Phospho1	0.95015
Gm16144	0.950043	Pcsk1	0.950121
4932413F04Rik	0.949946	Slc6a7	0.950077
Gm47242	0.949911	Olfr478	0.95003
Gm16758	0.949896	Gm7995	0.949834
Gm29895	0.949865	Gsta1	0.949642
Gm28822	0.949838	Tnfsf18	0.949601
Gm32305	0.949834	Vmn1r38	0.949599
Gm10113	0.949819	Gapt	0.94956
Gm5533	0.949812	Ms4a4b	0.949516
Gm34284	0.949756	Dppa1	0.949404
Gm42980	0.949696	B3gnt5	0.949341
Gm10165	0.949612	Gm1553	0.949312
1700027A15Rik	0.9496	Gimap3	0.949308
Gm30790	0.949599	Vmn2r22	0.949291
Gm13446	0.949488	Ndst4	0.949288
Gm41325	0.949473	Defb13	0.949281
4930524O05Rik	0.949416	Ctsw	0.949248
Gm29681	0.9493	Gm30302	0.949221
Gm3892	0.949154	Hist1h2bj	0.949185
1700042G15Rik	0.949148	Cpxm2	0.949184
4933421A08Rik	0.949147	Tmco2	0.949168
Gm48237	0.949108	Slc38a8	0.949153
Gm28289	0.949062	Hypm	0.949142
Gm30771	0.949054	Ocm	0.949141
Gm29686	0.948893	Ctrc	0.949129
Gm3728	0.948883	Synb	0.949111
Gm33758	0.94879	Galr1	0.94908
1700030L20Rik	0.948687	Olfr403	0.949075
Gm30075	0.948613	Wnt10b	0.949062
Gm47915	0.948534	Cst13	0.948995
Gm10584	0.948435	Vmn2r34	0.948953
1810006J02Rik	0.948371	Icos	0.948843
1700063A18Rik	0.948321	Olfr1390	0.948815
Gm20471	0.948215	Neurog2	0.948792
Gm49097	0.948208	Hist1h2ak	0.948728
Gm43134	0.948147	Slc30a3	0.948598
Gm15416	0.948089	Ugt2a1	0.948597
Gm13617	0.948066	Vmn2r67	0.948597
Gm48867	0.948027	Olfr1310	0.948578
Gm43154	0.947928	Vmn1r39	0.948563
Gm12000	0.947893	Olfr709-ps1	0.948563
Bach2it1	0.947852	Fcrl1	0.948553
Gm32849	0.947783	Hist1h4j	0.948526
4930502A04Rik	0.947685	Slc7a10	0.948441
Gm49076	0.947685	Gm3488	0.948345
Gm48395	0.947584	Kcng1	0.948304
Gm43585	0.947535	Gm8765	0.948207
1700104B16Rik	0.947473	Slc27a6	0.948155
Gm11417	0.94747	Cyp2c68	0.948118
Platr27	0.947348	Foxa2	0.948079
Kis2	0.947309	Cldn23	0.948076
D230030E09Rik	0.94725	Phox2a	0.948072
D130058E05Rik	0.947119	Nefh	0.947954
Gm49757	0.947119	Klk11	0.947925
Gm36169	0.94707	Gm11213	0.947925
Gm20063	0.947062	Olfr524	0.947865
BB123696	0.947018	Olfr270	0.947863
Speer9-ps1	0.946834	Igdcc4	0.947851
Gm50301	0.946827	H2-M2	0.947814
Redrum	0.946827	Ces5a	0.947707
Gm39465	0.946825	Rspo4	0.947691
1700120O09Rik	0.946791	Syndig1l	0.947596
Gm9885	0.946788	Gm13941	0.947558
Gm42949	0.946748	Fam92b	0.947558
Gm37650	0.946649	Gldn	0.947558
Gm17182	0.946606	Gm21319	0.947558
Gm21123	0.946367	Olfr1437	0.947558
1810044K17Rik	0.946366	Cnr1	0.947387
Gm14376	0.946366	Cyp2c67	0.947342
Gm45121	0.946353	Gpr62	0.94726
Gm39121	0.946285	Sh2d1b1	0.947225
Gm47684	0.946155	Gm13090	0.947175
Gm14010	0.946112	Olfr411	0.947175
Gm44066	0.946112	Pnlip	0.947173
Gm27040	0.946098	Tcp10a	0.947144
Gm32014	0.946075	Gfral	0.947127
Gm47143	0.946074	Gm1527	0.947076
Eif2c5	0.946057	Cxcl3	0.947075
Gm47117	0.946055	Sec14l4	0.947063
Gm28587	0.945975	Gabrq	0.947056
Gm33969	0.94586	Sirpb1a	0.94703
Gm10646	0.945825	Has2	0.946902
Gm13817	0.945676	1700017N19Rik	0.946894
Gm45091	0.945465	Tex19.2	0.946859
Gm38143	0.94545	Ms4a2	0.946824
4930434B07Rik	0.945397	Cap2	0.946738
A430048G15Rik	0.945367	Dmbx1	0.946701
Gm49695	0.945318	Slc17a7	0.946649
2010013B24Rik	0.945303	Shisa3	0.946457
Gm28511	0.945301	Apol7c	0.946342
Gm31063	0.945229	Cd79a	0.946291
Gm44827	0.945202	Olfr1315-ps1	0.946217
1700027H10Rik	0.945199	Olfr658	0.946065
Gm47758	0.944986	Mat1a	0.946007
Gm48707	0.944969	Olfr770	0.945873
Gm47754	0.944939	Gp1ba	0.945846
Wincr1	0.944854	Cstl1	0.945846
Gm38060	0.944782	Il12a	0.945747
Gm14233	0.944755	Lgsn	0.945729
Gm35298	0.944726	Cyp4f39	0.945669
Gm45336	0.944716	Rtl8c	0.945646
BC016548	0.944706	4930432M17Rik	0.945635
Gm36843	0.944587	Msx2	0.945599
Gm13580	0.944581	Defb47	0.945556
Gm16105	0.944581	Cldn34c4	0.945522
Gm13715	0.944531	Vmn2r20	0.945407
Gm46559	0.944529	Trim55	0.945391
Gm14487	0.944519	Serpinb1b	0.945194
Gm43690	0.944454	AC141477.1	0.94515
Gm4265	0.944251	1700020N01Rik	0.945076
Gm44968	0.944208	Kcnc1	0.944829
Gm32507	0.944192	Spn	0.94478
Gm44780	0.944127	Olfr714	0.944568
Gm10322	0.944126	Olfr735	0.944564
Gm29626	0.944108	Wt1	0.944534
4930432L08Rik	0.944015	Gm42372	0.944532
Gm11548	0.944015	Lyve1	0.944402
Gm16160	0.943984	Olfr646	0.944401
Gm5893	0.943948	Mmp8	0.944391
4930510E17Rik	0.943881	Cd300c2	0.94421
Gm40923	0.943836	Rgs17	0.944193
Gm48823	0.94378	Cd2	0.944168
1700041I07Rik	0.943682	Scgn	0.944134
Gm12484	0.94368	Atp1a4	0.944023
Gm30042	0.943516	Gm17783	0.944015
Gm42912	0.943457	Gm15097	0.944015
1700022E09Rik	0.943447	Gm10337	0.943948
Gm12316	0.943427	Klra3	0.943906
Gm13200	0.943333	4930524B15Rik	0.943892
Gm16958	0.943299	Smim40	0.943802
Gm36560	0.943117	Zswim2	0.943771
4930543I03Rik	0.943083	Gm9758	0.94376
4930524B17Rik	0.94306	Bcas1	0.943757
AC160966.1	0.943033	Foxa1	0.943714
Gm14092	0.942991	Pitx3	0.943587
Gm37855	0.942956	Olfr10	0.943486
Gm15226	0.942901	Crx	0.943484
Gm35657	0.942899	P2ry10	0.943483
Gm45600	0.942884	St8sia3	0.943448
Gm10518	0.942855	Cacna1s	0.943405
1700061E18Rik	0.942852	4930402F06Rik	0.943384
4833407H14Rik	0.942754	Kcnj9	0.943352
Gm47766	0.942746	Slamf8	0.943304
Gm4861	0.942715	Cabp2	0.943249
Gm44621	0.942699	Pilrb1	0.943229
Gm32743	0.942675	Shc3	0.943227
Gm11587	0.942669	Olfr49	0.943156
Gm35521	0.942558	6430628N08Rik	0.943102
7420700N18Rik	0.942544	Cldn22	0.943076
Gm27194	0.942544	Dmrta1	0.943039
Gm44970	0.942544	Pnma2	0.943032
Gm9934	0.942208	Cd3g	0.943011
4930512J16Rik	0.942193	Hoxb1	0.942965
Foxo6os	0.942168	4933405L10Rik	0.942924
Gm30726	0.942164	Ly6g6c	0.942889
Gm34184	0.942123	1500009C09Rik	0.942881
Gm31946	0.942079	Spry3	0.942788
Gm11636	0.942069	Olfr1357	0.94276
9130015A21Rik	0.942061	Sox10	0.942699
Gm11731	0.941975	Scgb3a1	0.942665
Gm47941	0.94193	Gpha2	0.942479
Gm46633	0.941869	Il6	0.942392
Gm16110	0.941862	Tmem269	0.942391
Gm30606	0.941854	Sprr2a2	0.942351
Gm15389	0.941841	Olfr259	0.942342
Gm45470	0.941782	4930455H04Rik	0.942267
Gm29367	0.941758	Rlbp1	0.942155
4930589P08Rik	0.941745	Fzd9	0.942137
Gm30978	0.941724	Vmn2r13	0.942079
Gm41230	0.941624	Vmn2r51	0.942059
Gm9989	0.941595	Wfikkn2	0.941916
Gm40773	0.941457	Treml2	0.941901
Gm17733	0.941386	Htr1d	0.941845
Gm49445	0.941333	Mmp3	0.941801
Gm43700	0.941231	Cryba2	0.941745
Gm36644	0.941127	Sost	0.941722
4930559C10Rik	0.941025	Kcna4	0.941585
Gm50445	0.940986	Cfap161	0.941584
Gm42601	0.940983	Creg2	0.941561
Gm15987	0.940844	Myadml2	0.941279
1700071M16Rik	0.94081	Ccr7	0.941278
Gm40153	0.9408	Icam4	0.941244
Gm3510	0.940586	Esp38	0.940933
C130040N14Rik	0.940529	Apod	0.94091
1700110I01Rik	0.940497	Olfr733	0.940885
Gm28268	0.94048	Theg	0.940875
C230079O03Rik	0.940475	Gm9745	0.940794
Gm47683	0.940423	Hyal6	0.940781
Gm11680	0.940411	Scgb1c1	0.940735
C030013G03Rik	0.940411	Zfp987	0.940728
1700016B01Rik	0.940368	Olfr857	0.940723
9330121J05Rik	0.940354	Gm20831	0.940558
Gm32296	0.940289	Tcp10c	0.940544
Gm42789	0.940273	Olfr1122	0.940458
D16Ertd519e	0.940245	Gm5622	0.940457
Gm12519	0.940245	Olfr652	0.940442
Gm38577	0.940245	Cyp2b19	0.940418
Gm43120	0.940245	Slc38a11	0.940388
4632404M16Rik	0.940199	Gpx2	0.940378
Gm10860	0.940169	Zfp819	0.940334
Gm16075	0.940121	Olfr1246	0.940245
Gm49736	0.940094	Klrb1	0.940184
Gm9932	0.940094	Hist1h2af	0.940117
Gm28901	0.940072	Jakmip1	0.940048
Gm11571	0.939903	Thy1	0.940005
Gm48571	0.939893	Ttc6	0.939985
Gm41600	0.939728	Olfr224	0.939957
Gm45680	0.939708	B3gnt4	0.939922
Gm48066	0.939624	Ccr6	0.939903
Gm28172	0.939581	9530002B09Rik	0.939896
Gm31983	0.939545	Tshb	0.939742
Gm35097	0.939534	1700016K19Rik	0.939706
Gm35035	0.93949	Gm45521	0.939684
Tvp23bos	0.93945	Nkx2-2	0.939609
Gm33104	0.939446	Olfr142	0.939589
Gm47785	0.939351	Fam180a	0.939519
Gm13261	0.939295	Pramef12	0.939501
Gm30641	0.939255	Xlr4a	0.939402
Gm14255	0.939201	Ces3a	0.939395
Gm28888	0.939099	Cd28	0.939387
AI507597	0.939048	Pla2g4d	0.939351
Gm10610	0.939048	Spata22	0.939342
Gm44955	0.939048	Olfr112	0.939329
Gm13497	0.939031	Hist1h2bk	0.939262
Gm36667	0.939031	Erfe	0.939092
Gm30725	0.938891	Llcfc1	0.939071
Gm40263	0.938854	Actl10	0.939048
A430072P03Rik	0.938845	Vmn2r16	0.939048
Gm1627	0.938841	Reg2	0.939031
Gm31218	0.93884	Myl2	0.939011
Pnpla1os	0.938837	Ccl11	0.939001
Gm36241	0.93882	Themis	0.938907
Gm48371	0.938818	Sds	0.938793
Gm10684	0.938741	Blk	0.938695
Gm29152	0.938581	Asb10	0.938647
Gm20387	0.938562	Fam187a	0.938516
Gm36200	0.938534	Olfr544	0.938472
4930587A21Rik	0.938428	Cyp4f14	0.938312
Gm11999	0.938214	2210017I01Rik	0.938297
2310005A03Rik	0.938156	A330070K13Rik	0.938277
Gm4675	0.938143	1700025C18Rik	0.938115
Gm48646	0.938143	Ccdc180	0.9381
Gm35363	0.938026	Lgi3	0.938088
Platr15	0.938014	Olfr820	0.937892
Gm12198	0.93801	Fcgr3	0.937781
Gm29507	0.937944	1110002E22Rik	0.93778
Scarletltr	0.937944	Slco1a5	0.937779
Gm26611	0.937942	Olfr1416	0.93774
Gm14718	0.937871	Tbx5	0.937688
4930403D09Rik	0.937677	Nlrp3	0.937627
Gm11551	0.937655	Tnfsf4	0.937479
Gm15656	0.937602	Olfr694	0.937443
Gm36535	0.937575	Olfr1195	0.937078
Gm35665	0.937553	Cyp2d10	0.937078
Gm33609	0.937553	Mup2	0.937046
Gm7457	0.937499	Speer4e	0.936963
Gm30794	0.937498	Snph	0.93696
Gm42609	0.937494	Prkg2	0.936958
Gm50337	0.937493	Nxf2	0.936849
Gm47501	0.937287	Cited1	0.936843
1700012J15Rik	0.937078	Defb26	0.936783
Gm12120	0.937078	Lbhd2	0.936768
Gm47532	0.937078	Gdap1l1	0.936737
Gm41505	0.936982	Hist1h2ap	0.936716
Gm37502	0.936941	Rgs5	0.936672
Gm48004	0.936781	Vmn1r78	0.936586
Efhd1os	0.93678	Awat1	0.936492
Gm48393	0.936746	Crisp3	0.936423
Gm28492	0.93671	Olfr183	0.9364
Gm14244	0.936682	Cd300lb	0.936396
1700013M08Rik	0.936667	Olfr1256	0.936244
Gm15323	0.936616	Vmn1r76	0.936146
Gm15334	0.936574	Postn	0.93608
Gm47136	0.936541	Emilin3	0.936063
4930474M22Rik	0.936458	Gm6569	0.936063
Gm28536	0.936432	Trhr2	0.935867
1810073O08Rik	0.936431	Gimd1	0.935808
Rubie	0.936419	Cstdc2	0.935705
Gm49991	0.936394	Lcn12	0.935496
4930524O08Rik	0.936346	Pf4	0.935473
Gm40765	0.936287	S100a14	0.935353
Gm34517	0.93628	Kif1a	0.935268
Gm20139	0.936229	Hist2h2aa2	0.935207
Lncbate6	0.936172	Aldh3a1	0.935155
Gm17033	0.936131	Rnase6	0.93514
Ube2uos	0.936067	Htra3	0.935106
Gm8633	0.935999	Pcdha11.1	0.935104
1700065O20Rik	0.935986	Tnfaip8l3	0.934925
Gm44145	0.935908	A030014E15Rik	0.934843
Gm12022	0.935875	Serpinb13	0.934783
4930568G15Rik	0.9357	Clec2g	0.934714
4930522O17Rik	0.935694	Clps	0.934682
9030612E09Rik	0.935693	Spem1	0.934582
Gm35823	0.935651	Zbbx	0.934424
Gm13920	0.935566	Rhox2e	0.934385
Galnt6os	0.935504	Clic3	0.934306
Gm5103	0.935487	Dnase1l3	0.934243
Gm14461	0.935483	Gm1110	0.934137
Runx2os3	0.935454	Klk14	0.934077
Gm28286	0.935424	Vmn2r84	0.934062
Gm40915	0.935359	Upk1b	0.934011
1700036G14Rik	0.935332	1700012B09Rik	0.933909
Gm17768	0.935221	Slitrk4	0.933882
Gm26800	0.93508	Odf3l1	0.933835
Ube4bos2	0.93503	Lgr6	0.933714
Gm28913	0.934933	Flg	0.933663
Gm30190	0.93493	Defb14	0.933647
Gm35507	0.93493	Rnf212	0.933635
Gm10457	0.9349	Otop2	0.933635
Gm14223	0.934846	2610042L04Rik	0.933635
Gm49002	0.934758	Actl7b	0.933621
Gm11579	0.934661	Chst1	0.933502
Gm13479	0.934657	Cd69	0.933372
Gm12763	0.934642	Hist1h3c	0.933305
Gm29590	0.934642	Col6a4	0.933147
Gm26716	0.934582	Pcdhb3	0.933145
Gm45469	0.934576	Hist1h2ad	0.933131
Gm50199	0.93454	Gprin1	0.933105
4930500L23Rik	0.934488	Gsdma	0.9331
Gm28180	0.934394	Necab3	0.932966
4930579H20Rik	0.93427	Cyp2g1	0.932948
B230110G15Rik	0.934255	Dio3	0.932948
Gm31013	0.934151	Prr33	0.932924
Gm13881	0.934117	Mill1	0.93285
Gm19272	0.934083	Slc5a4a	0.932839
4930588K23Rik	0.934037	Chil6	0.932718
Gm38409	0.934036	Vmn2r98	0.932706
Gm16237	0.934007	Olfr747	0.9327
Gm48278	0.934002	Olfr71	0.932695
Gm34068	0.933924	Tat	0.932627
Gm9873	0.933914	1700001C02Rik	0.932621
Gm37587	0.933784	Klre1	0.932616
Gm43782	0.933712	Noto	0.932571
Gm27202	0.933635	Pilra	0.932524
1700021J08Rik	0.933439	Noxa1	0.932457
D830039M14Rik	0.933421	Olfr588-ps1	0.932395
Gm13663	0.933357	Olfr477	0.932312
Gm39384	0.933161	Olfr51	0.932312
Gm6270	0.933125	Olfr54	0.932312
Gm29261	0.933063	BC035044	0.932254
Gm42423	0.933027	4930578I06Rik	0.932152
Gm10287	0.933021	Crisp1	0.931979
4930555A03Rik	0.932874	Vmn1r220	0.931954
2810403G07Rik	0.932839	Ankrd66	0.931951
Gm47775	0.932819	Vmn2r69	0.931898
Gm45029	0.932812	Ccdc87	0.931863
C030017B01Rik	0.932786	Gm773	0.931633
Gm8817	0.932769	Foxg1	0.931621
Gm30018	0.932748	A26c2	0.931586
Gm14968	0.932694	Foxd2	0.931575
Gm28096	0.932628	Slc28a2	0.931552
Gm13814	0.932627	Tmem179	0.931488
4930471E15Rik	0.932571	Acot10	0.9314
1700021A07Rik	0.932534	Rln1	0.931378
Gm11379	0.932447	Cst8	0.93137
Gm32750	0.932417	G530012D18Rik	0.93137
Gm20394	0.932407	Btla	0.931252
Gm15179	0.932348	Hist1h4k	0.931083
Gm30246	0.932312	Gm11032	0.931069
Gm38064	0.932312	Mfrp	0.931051
Gm50414	0.932312	Figla	0.930998
Gm47013	0.93231	Snap25	0.93095
1810063I02Rik	0.932294	Vmn2r45	0.930762
5430421F17Rik	0.932281	Oas1f	0.930744
Gm17324	0.932219	Tmem151b	0.930723
Gm34719	0.932196	Dmkn	0.93063
Gm49128	0.932173	Prrt2	0.930541
Gm31409	0.932172	Gm8281	0.930475
Gm17830	0.932141	Galr3	0.93047
Hand2os1	0.932102	1700010B08Rik	0.930431
Gm33843	0.932074	1700012B07Rik	0.930215
Gm20513	0.932027	Col9a2	0.930208
Gm38414	0.93195	Vmn2r54	0.930205
Gm40331	0.931863	Cd5l	0.930178
2310016D23Rik	0.931854	Cryaa	0.930082
A930002C04Rik	0.931782	Tas2r135	0.930078
Gm40040	0.931757	Grhl3	0.930012
Evx1os	0.931586	Tnfrsf13b	0.929942
1700108N11Rik	0.931564	Hs3st2	0.929878
Gm47897	0.931527	Tmem74	0.92982
Gm29186	0.931499	Clec4b1	0.929815
Gm17215	0.931481	Defb40	0.929775
1700034K08Rik	0.931416	Ms4a6d	0.929639
Gm35333	0.931389	Prdx6b	0.92959
Gm36696	0.93132	Fgfbp1	0.929529
Gm48091	0.931176	Serpina3f	0.929498
Gm42711	0.931093	Asz1	0.929483
Gm42838	0.931037	AU018091	0.929425
Gm19582	0.93058	Gzmc	0.929339
Gm10425	0.930535	Gm3264	0.929285
4930579O11Rik	0.930496	Serpina3m	0.929075
Gm48680	0.930468	Adgrg5	0.92899
Gm30563	0.930266	Gm7945	0.928931
Gm39129	0.930265	Muc3a	0.928857
Gm46637	0.930234	Klrk1	0.928763
Gm10465	0.930205	Zfp469	0.928702
E130008D07Rik	0.930204	Pgf	0.928561
Gm35850	0.930137	Ropn1	0.928535
Gm30735	0.930085	Pthlh	0.928498
Gm15949	0.930078	Klk10	0.928481
Gm34964	0.929998	Lilra5	0.928375
Gm6135	0.929988	AC132444.5	0.928354
1700024I08Rik	0.92997	Il7r	0.928299
Gm15688	0.929889	Lrrc18	0.928242
Gm40604	0.929845	Rdh1	0.928226
Gm10825	0.929775	Akr1b7	0.928118
Gm32335	0.929775	Myocd	0.928115
Gm50341	0.929754	Bex6	0.928104
4732419C18Rik	0.929638	Fcrlb	0.928095
Gm35818	0.929433	Rac2	0.92807
1700025O08Rik	0.929413	Vmn1r9	0.928011
Gm15245	0.929385	Stac	0.927933
Gm24474	0.929363	Pif1	0.927918
Gm17644	0.929307	Tespa1	0.927898
Gm50057	0.929307	Hrc	0.927844
Gm48767	0.929301	Pbk	0.927719
Vax2os	0.929291	Serpinb2	0.927606
Gm15543	0.929289	Skor1	0.927595
Gm12506	0.929279	Adh4	0.927586
Gm46355	0.929267	Dyrk4	0.927562
Gm12729	0.929209	Ccl22	0.927481
Gm16548	0.929143	Cfap65	0.927431
Gm16325	0.929138	Ffar1	0.927359
Gm47408	0.928963	Cdhr1	0.927279
Gm10745	0.928938	Il27ra	0.927156
AI463229	0.928926	Vmn1r87	0.927142
Gm27239	0.928882	Pax1	0.927134
Gm26891	0.928878	Aurkc	0.92705
Gm32141	0.928838	4931406B18Rik	0.927003
1700020D12Rik	0.928782	4930474N05Rik	0.926993
Gm2350	0.928774	Gm3115	0.926988
Gm47520	0.928722	Mettl11b	0.926946
Gm45368	0.928688	Cartpt	0.92693
Gm10874	0.928507	Ereg	0.926906
Gm13872	0.928474	Hsd17b6	0.926695
4933404K08Rik	0.928471	Gm13306	0.926688
Gm32511	0.928291	Cyp2c54	0.926688
2310026L22Rik	0.928241	Cel	0.926678
4933438K21Rik	0.928231	Vmn1r60	0.926673
Gm47009	0.927968	Ahsg	0.92662
Gm29318	0.927956	Slc6a14	0.926609
Gm20429	0.927935	Tldc2	0.926541
Apol7d	0.927913	Olfr1489	0.92644
Gm47078	0.9279	Cyp3a16	0.926423
Gm37267	0.927671	Gpr12	0.926399
Gm33263	0.927658	Slc8a2	0.926333
Gm45349	0.92763	Prdm6	0.926271
Gm15482	0.927599	Ppm1n	0.92627
Gm20412	0.927588	Npy6r	0.926253
Nrg3os	0.927588	Ryr1	0.92622
Gm7967	0.927564	Vmn2r99	0.926212
Gm13187	0.927534	Hsd3b1	0.926159
Gm45341	0.927526	Bglap	0.926155
Gm30094	0.927474	Ms4a8a	0.925991
Gm10440	0.927323	Chp2	0.925989
C630028M04Rik	0.927118	Rbpjl	0.925914
Gm41118	0.9271	Jsrp1	0.92568
D030007L05Rik	0.927077	Hist1h3d	0.925614
E030013I19Rik	0.92706	Vsx2	0.925533
1700003O11Rik	0.926934	Ccl3	0.925519
Gm50212	0.926917	Ifnab	0.925323
Gm29230	0.926835	Rhox12	0.925323
A730032A03Rik	0.926812	Mmp20	0.925313
AY702103	0.926742	Aldh1l2	0.925196
Gm49054	0.926699	Kcng2	0.925145
Gm47729	0.926673	Tssk5	0.925073
2900057B20Rik	0.926617	Scube2	0.925054
Gm15523	0.926568	Hist1h1b	0.924941
Gm10505	0.926503	Mageb3	0.924932
Gm19757	0.926337	Olfr1366	0.924886
Gm28382	0.926337	Ins2	0.92484
4930562D21Rik	0.926318	Gphb5	0.924836
Rbm46os	0.926316	Adamdec1	0.924811
Gm49928	0.926299	Hpcal4	0.924684
4931431C16Rik	0.926293	Olfr657	0.92466
Gm49175	0.926197	Mrgpra9	0.924624
Gm31243	0.926188	Gm14408	0.924569
Gm19619	0.926187	Siglece	0.924524
Gm39377	0.926153	Calhm6	0.92451
Miat	0.926099	Gabra6	0.924496
Gm36231	0.926093	Lrrc10b	0.924455
Gm49701	0.926049	Sult1e1	0.924428
Gm48024	0.926042	Rab7b	0.924413
Gm12602	0.926029	Dmrtc1b	0.924409
Gm1600	0.925978	Rasal3	0.924361
A230098N10Rik	0.925938	Hist1h2ai	0.924333
Gm16233	0.925865	Gm21954	0.924184
4930471G03Rik	0.92583	Kcns1	0.924144
Gm28320	0.925787	Gm50241	0.92411
1700009C05Rik	0.925691	Trim40	0.924058
Gm13219	0.925627	Cd37	0.923999
Gm15759	0.925627	Sez6l	0.923996
Gm28864	0.925606	Ncf4	0.923884
Gm44866	0.925578	Defb41	0.923832
Gm42948	0.925388	Spinkl	0.923832
5430401H09Rik	0.925323	Gm12253	0.923794
C130026L21Rik	0.925323	Spink2	0.923773
Gm13070	0.925323	Psg23	0.923654
Slc36a1os	0.925323	Rgs18	0.923614
4930524C18Rik	0.925304	Siglech	0.923549
Gm37126	0.925289	Chgb	0.92353
Gm10419	0.925083	Atcay	0.923486
Gm11685	0.925077	Cyp2b9	0.923327
Gm36827	0.924988	CK137956	0.923309
Gm47128	0.924954	Hdc	0.923054
Gm41708	0.924796	Mog	0.923016
Gm49257	0.924787	Ackr1	0.923003
Gm47541	0.924738	Olfr1425	0.923003
Gm14249	0.924721	Cylc2	0.922964
Gm33926	0.924675	Nr2e3	0.922905
Platr4	0.924499	Olfr1313	0.922762
Gm48283	0.924476	Clec1b	0.922726
1700003C15Rik	0.924405	Gm9573	0.922656
Gm50395	0.924393	Sctr	0.922522
Gm40038	0.924252	Tbx10	0.922489
2810471M01Rik	0.9242	Lipn	0.922464
Gm30849	0.924185	Ptchd4	0.922463
Gm15622	0.924166	Clpsl2	0.922347
Gm30806	0.924161	Cyp3a13	0.922223
Gm10873	0.924146	Fam243	0.922205
Gm13943	0.924138	Gm382	0.922176
Gm20529	0.924109	Sprr2a3	0.921877
Gm41819	0.924101	Sele	0.921798
Gm43391	0.924	Scn10a	0.921688
Gm42196	0.923973	Kel	0.921672
4930401A07Rik	0.923832	Usp13	0.921661
Gm11748	0.923832	Kbtbd13	0.92154
Gm16577	0.923832	Gpr55	0.921494
Gm47666	0.923832	Cxcl15	0.92147
Gm49335	0.923832	Gpr142	0.921429
2400006E01Rik	0.923778	Gm2974	0.921391
Gm38505	0.923753	Cd226	0.921347
Gm31545	0.923688	Cyp2d11	0.92131
Gm829	0.923675	Tmem59l	0.921288
Gm40293	0.923671	1700025F22Rik	0.921228
Gm16227	0.923666	Vmn2r80	0.921136
Gm6117	0.923609	Aldh3b2	0.921116
Gm35430	0.923521	Btk	0.921108
1700010B13Rik	0.92348	Myb	0.921063
4930474N09Rik	0.923448	Sh2d7	0.921057
4833428L15Rik	0.923441	Ankk1	0.921037
Platr7	0.923297	Hephl1	0.921022
Gm42610	0.923293	Dgat2l6	0.920959
Gm4657	0.923255	Insrr	0.920943
Gm40650	0.922993	Gdf7	0.920912
Plut	0.922954	Hsd17b3	0.92085
Gm15873	0.922934	Scara3	0.92081
Gm49707	0.922932	Gm20896	0.920704
Gm26634	0.922892	Itgal	0.920695
Gm15850	0.922845	Itln1	0.920675
Gm34016	0.922832	Vmn1r209	0.920675
4930500F10Rik	0.922729	Gli1	0.920673
BE692007	0.922706	Olfr318	0.920575
B430119L08Rik	0.922604	Gabrg2	0.920541
Gm11351	0.922531	Olfr180	0.920496
Gm35065	0.92244	Klk1b3	0.920484
Gm37168	0.922389	Cldn5	0.920424
Plxna4os2	0.922387	Clec12a	0.920348
Gm48843	0.922375	Olfr607	0.920341
4930525C09Rik	0.922314	Defb36	0.920327
Gm9946	0.922258	Gm11549	0.920146
Gm30567	0.922188	Sla2	0.920131
4930500F04Rik	0.922055	4930524N10Rik	0.920113
Gm32122	0.921995	Vmo1	0.920081
Gm41495	0.921956	Olfr859	0.920032
Gm11844	0.921681	Uncx	0.920027
Gm45715	0.92168	Nfam1	0.919975
4930439D14Rik	0.921656	Skint3	0.91991
Gm45591	0.921611	Hmx2	0.919885
Gm49678	0.921555	H1foo	0.919883
4930526L06Rik	0.921545	Jhy	0.919815
Gm20442	0.921517	Ckm	0.919682
8030423F21Rik	0.921513	Foxf1	0.91956
Gm40383	0.92151	Astl	0.919538
4921531P14Rik	0.921476	Mbd3l1	0.91949
Gm47034	0.921384	Gm5426	0.919484
Gm44939	0.921364	Il1rl1	0.919475
Gm15201	0.921329	Olfr1030	0.919359
A630035G10Rik	0.921328	Fmo6	0.919354
Gm5084	0.921213	Mrgprx2	0.919335
A830036E02Rik	0.921109	Enam	0.919322
Gm26834	0.92092	Pou3f1	0.919263
A630072L19Rik	0.920905	Entpd3	0.919236
Gm38477	0.920899	Cst6	0.919208
Gm50314	0.920866	Vmn1r66	0.919071
Gm47923	0.920776	Acr	0.919043
A530001N23Rik	0.920772	Lhx3	0.918874
Gm47833	0.920642	Cadm3	0.918834
Gm29538	0.920638	Jph2	0.918803
4930551L18Rik	0.920617	Vmn1r21	0.918741
Gm49769	0.920443	Gm2381	0.91864
Gm12828	0.920415	Gm17019	0.918605
2010106C02Rik	0.920407	Unc5cl	0.91857
Gm34425	0.920358	Rgs8	0.918535
Gm32932	0.920341	Cacng8	0.918487
Gm36539	0.920332	Pnck	0.918457
4933406K04Rik	0.920327	Dcx	0.918423
8430436N08Rik	0.920327	4933425L06Rik	0.918385
Gm28514	0.920327	Olfr410	0.918378
Gm35890	0.920327	9630041A04Rik	0.918378
Gm46545	0.920327	Foxi1	0.918367
Gm47039	0.920327	Trpa1	0.918308
Gm50315	0.920327	Treml1	0.918273
Gm33472	0.920289	Gucy2e	0.91818
Gm47230	0.920239	Gm94	0.918119
4930445E18Rik	0.920212	Steap4	0.918106
Gm31343	0.920151	Slc24a4	0.918057
Gm12637	0.920146	Drc7	0.917945
Gm27169	0.920146	Arid3c	0.917756
Gm44920	0.920026	Gnb3	0.917716
Gm11795	0.919991	Olfr1383	0.917606
G930045G22Rik	0.91999	Hmga1b	0.91756
Gm26703	0.919969	Galnt5	0.917532
Gm47518	0.919841	Nlrp10	0.917512
Gm45720	0.919817	Dlk2	0.917509
Gm807	0.919768	Cd163	0.917509
Gm47715	0.919766	Gria2	0.917501
Gm38832	0.919694	Ikzf3	0.917417
4930478L05Rik	0.919626	Tmc5	0.917262
4930483P17Rik	0.9196	Hcrtr2	0.917161
Gm26640	0.919598	Acta1	0.917122
4930588J15Rik	0.919584	Chil3	0.917097
Gm12861	0.919582	Aard	0.917079
4930477N07Rik	0.919502	R3hdml	0.916833
9230117E06Rik	0.919463	Gm21294	0.916826
Gm50063	0.919458	Gm28510	0.9168
Gm26673	0.919424	Vsx1	0.916739
Gm31181	0.919409	Ncan	0.916669
BC048644	0.919269	Asphd2	0.916659
Gm29040	0.919238	Slc17a2	0.91665
Gm11998	0.919219	Sh2d6	0.916414
Lyzl4os	0.919177	Pcdh10	0.916317
Fhad1os2	0.919133	Cyp1a1	0.916209
Gm14978	0.919118	Rab44	0.916204
Gm2044	0.919117	Srsf12	0.91616
Gm20670	0.919015	Zdhhc11	0.916157
Gm31898	0.919015	Sema3e	0.916155
Gm21817	0.918976	Gm364	0.916133
Gm14033	0.918966	Gm5269	0.916081
Gm28342	0.918911	Tram1l1	0.915983
Gm30411	0.918828	Gap43	0.915945
Gm34370	0.918718	Slc26a9	0.915936
Chn1os1	0.918621	Egr3	0.915921
1700061I17Rik	0.918416	Lrrc25	0.91592
AI115009	0.918369	C3ar1	0.915833
6430584L05Rik	0.918197	Spink12	0.91573
Gm49607	0.918194	Olfr1555-ps1	0.915728
4930557F08Rik	0.918163	Padi4	0.915612
Gm2629	0.918087	Vmn2r116	0.915588
Gm45350	0.917915	Slc22a20	0.915584
Gm42921	0.917819	Phf11a	0.915549
Gm16262	0.917773	1500009L16Rik	0.91544
Hopxos	0.917765	Cxcl2	0.915318
2210020O09Rik	0.917751	Lhx4	0.915266
Gm34585	0.917712	A1bg	0.915263
Gm48732	0.917678	Fgf23	0.915012
Gm49636	0.917671	Gm266	0.914922
Gm38412	0.917606	Mucl3	0.914872
Gm39473	0.917543	Magea2	0.914821
2310044K18Rik	0.917496	Kcnq4	0.914811
Gm48802	0.917488	Bcl11a	0.914777
Gm12162	0.917454	C1qtnf1	0.914772
Gm37696	0.917396	4930578G10Rik	0.914681
Gm35998	0.917345	H2-M5	0.914668
Gm45037	0.917251	Rad51ap2	0.914668
Gm43522	0.917183	Cd300lf	0.914643
Gm29084	0.917157	Hist1h2bf	0.914636
2310016D03Rik	0.917002	Tdrd1	0.914572
Gm30052	0.916979	Arxes1	0.914512
Gm28556	0.916944	Nat8l	0.914425
6030452D12Rik	0.916909	Grpr	0.914406
Gm34643	0.916885	Oas1e	0.914404
Gm33674	0.916879	Prl8a1	0.914388
Gm50026	0.916834	Asic1	0.914229
Gm50035	0.916832	Kcnk3	0.914184
Gm35733	0.916738	Casq2	0.914183
2310043L19Rik	0.916642	Spam1	0.914174
Gm26666	0.916585	4930550L24Rik	0.914172
Gm15326	0.916523	Ffar2	0.91414
Gm47903	0.916511	Htr3b	0.914095
G630064G18Rik	0.916263	Ctcfl	0.914014
Gm13596	0.91626	Foxj1	0.913987
1700044C05Rik	0.916256	Ube2ql1	0.913983
D7Ertd128e	0.916209	Trpc4	0.913955
Gm48747	0.916178	Klk1b22	0.913953
Gm12171	0.916136	Nutm1	0.913821
Gm11626	0.916106	En2	0.913814
Gm31897	0.916052	B430306N03Rik	0.913782
4933428C19Rik	0.916041	Il1r2	0.913776
Gm3898	0.915979	Ms4a4c	0.913648
Gm49289	0.915875	Inhba	0.913647
Gm1992	0.915855	Rptn	0.913614
Gm20402	0.915839	Lrrc26	0.913598
Gm47695	0.915793	Hist1h4a	0.913579
Gm42882	0.915783	Sox11	0.913565
Gm5106	0.915766	Rhpn1	0.913483
Gm33308	0.915746	Gabrr1	0.913442
Gm50049	0.915717	Calb2	0.913405
Gm11534	0.915703	Gm906	0.913379
Arhgap15os	0.915563	Txndc8	0.913339
Gm20501	0.915488	Irgc1	0.913326
Gm46658	0.915443	Serpina1c	0.913246
4930401C15Rik	0.91543	Vmn1r19	0.913227
Gm36617	0.915268	Hist1h4f	0.913159
Gm48759	0.915251	Vmn2r77	0.913125
Gm30505	0.915248	Cd200r3	0.913106
Gm47861	0.915193	Mybph	0.913092
Gm48728	0.915116	Pate4	0.913053
Gm16567	0.915096	Stat4	0.913026
1810007D17Rik	0.915051	Il17f	0.91294
9230110F11Rik	0.915026	Mpped1	0.912923
Gm44992	0.914979	Tcte1	0.912876
Gm44515	0.914872	Selenov	0.912849
Gm46224	0.914676	Bex2	0.912775
Flicr	0.914645	Slc4a10	0.912729
Gm20109	0.914595	Rims4	0.912705
Gm36026	0.914589	BC147527	0.912677
Gm28387	0.9145	Gm10406	0.912574
Gm48483	0.9145	Minar2	0.91255
Gm40649	0.914461	Rimbp3	0.912508
Prox1os	0.914441	Nlrp1a	0.912378
Gm26738	0.914403	Gdap1	0.912216
Gm27211	0.914399	Skint4	0.9122
Gm15689	0.914346	Gcm1	0.912196
Gm45346	0.9143	Fbxw21	0.912188
Gm34816	0.914276	Vmn1r201	0.912186
Gm34342	0.914077	Ccdc190	0.912174
Gm49742	0.91407	Grk1	0.912069
Gm17173	0.91404	Cidec	0.912036
5730419F03Rik	0.913895	Nfe2	0.911895
Gm16554	0.913848	Vmn1r15	0.911867
Gm28178	0.913787	Hrh1	0.91186
Gm48279	0.913684	Nlrp9c	0.911843
Gm12946	0.913654	Nlrp2	0.911821
Gm39075	0.913479	Vmn2r31	0.911734
Kcnmb4os2	0.913419	Muc4	0.911726
Gm6878	0.913418	Olfr904	0.911713
Gm34721	0.913364	Cox7b2	0.911677
Gm44744	0.913339	Unc93a2	0.911366
4930528G23Rik	0.913284	E330021D16Rik	0.9113
Gm50304	0.913261	Pate13	0.911241
Gm28731	0.913205	Olfr177	0.911241
Gm34557	0.913172	4933409G03Rik	0.911099
1700008C04Rik	0.913165	Adgra1	0.911057
Gm5441	0.913099	Timp4	0.910934
Gm29491	0.912833	Vmn1r49	0.910887
4930570E03Rik	0.912808	Olfr1183	0.910833
Gm42846	0.912646	Pdcd1lg2	0.910823
Gm10280	0.912571	Gm281	0.910737
Gm14808	0.912447	Gm42517	0.91069
1810014P07Rik	0.912309	Tcerg1l	0.910637
Gm42744	0.912263	1700029F12Rik	0.910629
Gm47392	0.912262	Padi6	0.910575
Gm43189	0.912174	Pcdha5	0.910521
Gm48133	0.912173	Olfr1260	0.910521
B020031H02Rik	0.912158	Hoxd1	0.910477
Gm9796	0.91209	Gsdmc2	0.91047
Gm17210	0.912033	Acot3	0.910461
Gm32509	0.911966	Rnf151	0.910381
Gm15178	0.911963	Krt1	0.910379
Gm10855	0.911902	Gm1043	0.910363
Gm43701	0.911897	Ly6c2	0.910348
Gm34586	0.911886	Calml3	0.910336
Gm43298	0.911791	Olfr1346	0.910329
Gm12256	0.91177	Dusp27	0.910242
Gm29927	0.911632	Syt5	0.91017
Gm17098	0.911596	Cxcl5	0.91015
Gm35732	0.911458	Apol7b	0.910142
Gm45052	0.911339	2410004P03Rik	0.910046
Gm12031	0.911283	Banf2	0.909922
1700027F09Rik	0.911176	Gltpd2	0.909842
Gm4278	0.911078	Ifi214	0.909811
Gm20511	0.91093	Plcb2	0.909801
Gm37273	0.910846	Aicda	0.909699
Ptgs2os	0.910798	Fut7	0.909689
Gm49375	0.91076	Dll3	0.909598
Gm26544	0.910756	Sgca	0.909474
Gm44643	0.910707	Gm34066	0.90937
Gm10030	0.910656	Kcnmb1	0.909301
Gssos2	0.910557	Olfr1274-ps	0.909278
Gm26633	0.910521	Vmn2r6	0.909259
Gm42064	0.910521	Vmn2r113	0.909247
Gm50328	0.910521	Bglap3	0.909196
Gm26627	0.910453	H60b	0.909098
Gm49282	0.910444	Hapln2	0.909091
Gm47790	0.910393	Vmn2r89	0.909073
1700081B01Rik	0.910384	Tlr13	0.909053
Gm43699	0.910351	Peg12	0.909052
Gm48857	0.910333	Ankrd60	0.90893
Gm33051	0.910172	Gm3411	0.908903
A530010L16Rik	0.910121	Defb28	0.908823
Gm39388	0.91003	Ptpn7	0.90879
Gm48779	0.909958	Bsph1	0.90877
Gm44113	0.909943	Cyp2b23	0.908757
AY512931	0.909835	Clec4n	0.908678
Gm26604	0.909781	Nlrp5	0.90862
4933431K23Rik	0.909758	Atp1a3	0.908557
2610027F03Rik	0.909757	Lck	0.908497
Gm29291	0.909748	Rasl12	0.908291
Platr23	0.909736	Otog	0.908265
AL607088.1	0.909715	Hyal5	0.908246
Gm41750	0.909708	Mafa	0.908243
Gm15503	0.909653	Prdm14	0.908157
Gm28721	0.909641	Foxc2	0.908136
Gm47752	0.909509	1700122O11Rik	0.908051
Gm16582	0.909476	Uts2	0.908022
Gm19553	0.909398	Cfap206	0.907995
Gm14161	0.909301	Itgam	0.907969
4930471C04Rik	0.90925	Cnpy1	0.907942
Gm47622	0.909243	1810049J17Rik	0.907894
Gm42812	0.909238	Pdc	0.90787
Gm7276	0.909215	Cpz	0.907836
Tbx3os2	0.909188	Ppp1r3g	0.907809
Gm45218	0.909173	Mro	0.907786
C530043A13Rik	0.909158	Mbd3l2	0.907761
Gm12043	0.909126	Olfr30	0.907551
Gm30003	0.909033	Oprl1	0.907531
4933417E11Rik	0.909029	Ccr1	0.907525
Gm44167	0.909028	Mfap4	0.907417
Gm50227	0.908994	Cd209c	0.907348
4933431M02Rik	0.908979	Krt40	0.907295
Speer4cos	0.908931	Ccdc33	0.907273
2310008N11Rik	0.908912	Spic	0.907243
4930467K11Rik	0.908844	Gip	0.907243
Gm10876	0.908721	Cyp4a30b	0.907163
Gm49490	0.908581	Ucp1	0.907089
1700060O08Rik	0.908481	Tmem100	0.907069
Gm48197	0.908479	Ssu2	0.907042
Gm44129	0.90843	Gm5538	0.906847
C030004G16Rik	0.908375	Tbpl2	0.906843
Gm29678	0.90836	Vmn1r8	0.906778
Gm19276	0.908341	Nptx1	0.906762
Gm13630	0.908315	Gm8050	0.906631
Gm48825	0.908285	Klri2	0.906585
Gm28100	0.908045	Olfr1417	0.906499
Gm11234	0.907988	Abhd12b	0.906214
D530049I02Rik	0.907924	Spon2	0.9062
4930519K11Rik	0.907875	Soga3	0.906199
Gm19744	0.907875	Olfr720	0.905975
Gm36503	0.907859	Mmp1b	0.905941
2900041M22Rik	0.907783	Vmn2r85	0.905709
4930449C09Rik	0.907704	Bank1	0.905598
1700010G06Rik	0.907651	Klk1b9	0.905564
Gm37294	0.907555	Kir3dl1	0.90553
Gm12503	0.907537	Try5	0.905459
Gm33699	0.907514	Myoz1	0.905433
Gm27016	0.907514	Lrrc52	0.905394
A730004F24Rik	0.907464	Nmu	0.905352
Gm27164	0.907351	Fam90a1b.1	0.905283
Gm14319	0.907329	Adprhl1	0.905218
Gm28991	0.907168	Mtnr1a	0.905179
Gm48023	0.907135	Fbxo41	0.905113
Gm13589	0.907094	Sprr1a	0.905064
Gm45012	0.906962	Gm9008	0.905037
Gm50143	0.906961	Mymx	0.904991
Gm29418	0.906919	Atg9b	0.904932
Gm14635	0.906847	Plbd1	0.904872
Gm35161	0.906847	Gm8257	0.904725
Gm47751	0.906846	Cpxcr1	0.904703
Gm48970	0.906833	Fpr2	0.904603
Gm48006	0.906664	Tbc1d10c	0.904578
Gm47381	0.906643	Slc25a54	0.90457
Pldi	0.906584	Cyp4f15	0.904482
Gm40932	0.906577	Kndc1	0.904445
4930401G09Rik	0.906482	Scp2d1	0.904323
Gm47480	0.906426	Cd209a	0.904313
Gm19589	0.906225	Foxr2	0.904181
Gm45552	0.906222	4933411K16Rik	0.904173
AI504432	0.906216	Gm4969	0.904157
Gm13536	0.906124	Olfr1247	0.904137
Gm6471	0.906116	Krt15	0.904078
Gm12050	0.906099	Olfr1443	0.904037
Gm50182	0.905975	Siah3	0.904029
Gm31908	0.90589	Ccdc153	0.904001
F630028O10Rik	0.905858	Hist1h2ab	0.903997
Gm26968	0.905791	Bcl2a1d	0.903983
Gm40916	0.905762	Cd5	0.903947
Gm35041	0.905717	Rp1	0.903757
Gm40264	0.905479	Klrb1b	0.903644
Gm36840	0.905369	Fbxw25	0.903635
Gm50137	0.905191	Gcnt3	0.903541
Cdrt4os1	0.905184	Lta	0.903458
Gm28078	0.905181	Cd4	0.903452
Gm39397	0.905122	Nsg2	0.903315
Gm12299	0.905079	Lipo4	0.903265
4930430F21Rik	0.904943	Slc4a1	0.903171
Gm32126	0.904918	Wnt6	0.903159
Gm40493	0.904897	Dntt	0.903151
Gm11747	0.904876	Pcdhb13	0.903052
Gm30948	0.904763	Olfr1356	0.903006
Gm29254	0.904728	Zcchc18	0.90297
Gm33929	0.904618	Asb17	0.902969
C730036E19Rik	0.904606	Sult4a1	0.90289
9430024E24Rik	0.904567	Fam24a	0.902737
6030442E23Rik	0.904538	Pld4	0.902699
4930551I23Rik	0.904416	Dkkl1	0.902693
Gm12525	0.904202	Pcdhb7	0.902609
Gm34466	0.904085	Chrna2	0.902563
Gm32389	0.90406	Rab39	0.902542
Gm47957	0.904025	Cga	0.902535
Gm44659	0.903995	Lhfpl1	0.902443
Gm31401	0.903915	Ifi209	0.90238
Gm37134	0.903905	Ccdc194	0.90235
Gm38186	0.903855	Ly9	0.902227
Gm43972	0.903788	Panx3	0.902189
Gm11339	0.903555	Mpeg1	0.902037
1600025M17Rik	0.903522	Lhx8	0.902005
4930513L16Rik	0.903485	Slamf6	0.902004
Gm20658	0.903474	Gm7168	0.901966
Gm454	0.903444	Mgl2	0.901899
Gm35154	0.903416	Vmn2r114	0.90183
Gm2814	0.903347	Vmn2r117	0.901718
Gm45092	0.903274	Kcnh5	0.901688
Gm45322	0.903273	Ascl2	0.901628
Gm15816	0.903265	Rgs14	0.901606
Gm48613	0.903225	Ms4a6b	0.901574
Gm47979	0.903117	Kcnk13	0.90156
A130030D18Rik	0.902997	Lrrc74b	0.901489
Gm20735	0.902936	Nlrp1b	0.901466
Gm42723	0.902921	Ptk6	0.90139
Gm18870	0.902841	Kcne1	0.901292
Gm27162	0.902669	Msr1	0.901291
Gm29154	0.902654	Slamf7	0.901276
Gm26543	0.902377	C5ar1	0.901274
Gm49540	0.902314	Otos	0.900941
Gm20619	0.902261	Abca12	0.900882
Gm48336	0.90226	Odf3b	0.900782
Gm26614	0.902177	Scn3a	0.900741
1700026J12Rik	0.902017	Vmn2r115	0.900595
1700015I17Rik	0.901824	Col2a1	0.900526
A830021F12Rik	0.901783	Jph4	0.900449
4933440M02Rik	0.901729	Gm8369	0.900411
B230110C06Rik	0.901593	Iqsec3	0.900354
Gm45044	0.901571	Guca1a	0.900342
Gm35028	0.901499	Gli2	0.900293
Gm35037	0.901496	Fam47e	0.900277
Gm49733	0.901488	Dcpp2	0.900257
B230112J18Rik	0.901482	Fbxw18	0.900238
Gm45682	0.90147	Runx3	0.900128
Gm12127	0.901401	Agr2	0.900115
Gm47095	0.901323	Iqca1l	0.899925
Gm40348	0.901304	Alox5ap	0.899898
G630093K05Rik	0.901219	Nkpd1	0.899876
Gm44613	0.900959	Duxf3	0.899838
Gm34589	0.900931	Krt14	0.899751
9530059O14Rik	0.900914	Gm8871	0.899719
Gm36120	0.900839	Nefl	0.899673
Gm47671	0.900687	Syt16	0.899605
Gm14493	0.900673	Gm14496	0.899428
Gm47865	0.900361	B830017H08Rik	0.899393
A730098A19Rik	0.900356	Itgb2	0.899352
Gm29283	0.900298	Gp5	0.899259
Gm48075	0.900088	Hcst	0.899224
Gm48102	0.899955	Tex101	0.899221
Gm10787	0.89985	Chad	0.899189
Gm33680	0.899821	Oas3	0.899175
2310001K24Rik	0.899819	Rnf222	0.899154
Gm31912	0.899819	Pin1rt1	0.899125
Gm36823	0.899758	Lgi1	0.899095
Gm29824	0.899724	Dkk4	0.899094
Gm32531	0.899641	Cdh26	0.899063
Gm15964	0.899634	Gm9732	0.899033
Rapgef4os3	0.899606	Mmp12	0.898927
4930566F21Rik	0.899596	Otx1	0.898853
Gm15637	0.899586	Slc47a2	0.898793
1700030M09Rik	0.899544	Gnat3	0.898686
Gm48486	0.899501	Ntrk3	0.898625
Gm11770	0.899318	Dlx3	0.898624
Gm19395	0.899272	Trem3	0.898616
Gm26644	0.899175	Plpp4	0.898545
Gm45463	0.899097	Il2ra	0.898474
Gm32123	0.899053	Irs4	0.89844
Gm46614	0.898912	Olfr716	0.89843
Sfta3-ps	0.898827	Pik3ap1	0.898389
Gm47566	0.898806	Ccr4	0.898236
Gm50181	0.898804	Olfr1279	0.898092
Gm47854	0.898581	Ugt2b1	0.898092
9230020A06Rik	0.898509	Gm8267	0.898086
Gm15582	0.898506	Arhgap33os	0.898049
Gm46519	0.898498	Spi1	0.897902
3930402G23Rik	0.898449	4930512M02Rik	0.897887
Mirt1	0.898295	Stpg3	0.897873
Gm47509	0.898176	Fezf2	0.89778
Gm10441	0.898157	Il2rg	0.897742
Gm10032	0.898116	Ccn5	0.897725
Cdk19os	0.898077	Tssk1	0.897718
7530414M10Rik	0.898058	Gabrb1	0.897566
Gm2245	0.897941	Apol9a	0.89747
2010203P06Rik	0.897939	Spata25	0.89746
4930463O16Rik	0.897898	Cd244a	0.897385
Gm49648	0.897835	Olfr239	0.897343
Gm2912	0.89778	Asb4	0.897319
Gm48893	0.897776	Trpm2	0.897297
Gm568	0.897672	Padi3	0.897198
C130080G10Rik	0.897523	Cbr2	0.897154
Gm48972	0.897446	Vmn1r73	0.897098
1700003P14Rik	0.897382	Slc6a3	0.897087
Gm3948	0.897324	4933402J07Rik	0.897048
Gm48724	0.897257	4933417A18Rik	0.896971
Gm14207	0.897237	Gm3667	0.896946
Gm44832	0.897188	Ednra	0.896905
Gm47360	0.897068	Card11	0.89689
Etos1	0.897016	Cib4	0.896789
Gm33819	0.896912	Scn11a	0.89668
Gm49442	0.896897	Vmn1r83	0.896655
Gm34368	0.896839	Apol6	0.896649
Gm35040	0.896839	Dscaml1	0.896497
Gm38004	0.896839	Serpinb7	0.896383
1700036A12Rik	0.896792	Vipr2	0.896367
Gm11399	0.896782	Rnf224	0.896271
Gm38551	0.896746	Olfr99	0.89624
Gm33222	0.896657	Ankrd34a	0.896201
Gm42375	0.896634	Il21r	0.896192
Gm20659	0.8965	Gpr84	0.896119
9030616G12Rik	0.896487	Tmem273	0.895989
4930553M12Rik	0.896451	Cyp3a44	0.895957
Gm11762	0.896341	Tmprss11e	0.89594
Gm11588	0.896314	Gm30191	0.895911
Gm30853	0.896313	1700069L16Rik	0.895903
Gm13565	0.896309	Atp2b3	0.895872
1700025N21Rik	0.896308	Wnt10a	0.895831
Gm47734	0.896051	1700020L24Rik	0.895802
9330117O12Rik	0.895986	Bpi	0.895724
Gm41481	0.895934	Prf1	0.895709
Gm17188	0.895916	Ngp	0.895679
Gm14133	0.895869	Spink5	0.895649
Gm36642	0.895807	Scamp4	0.895634
Gm49631	0.895736	March11	0.895606
Gm36435	0.895631	Rd3	0.895582
Gm49888	0.89563	Sftpd	0.895565
2900072N19Rik	0.895617	Pax7	0.895558
Gm45355	0.895494	Fcgr4	0.89555
Gm45027	0.895473	Klri1	0.895449
Gm15569	0.895469	Shisal2a	0.895422
Gm49224	0.895462	Cabp5	0.895407
Gm29188	0.895372	Meltf	0.895402
Gm41787	0.895335	Glrb	0.895385
Gm47002	0.895335	Wfdc6a	0.895369
Frmpd1os	0.895315	Clec3a	0.895368
Gm14664	0.895246	Cnih3	0.895338
EU599041	0.895244	Lrrn4	0.895321
4933429O19Rik	0.895228	Wdr20rt	0.895305
Gm28523	0.895142	Gm6377	0.895302
4930579D07Rik	0.895116	Prss47	0.895279
Gm2682	0.894991	Cphx2	0.895269
Gm49504	0.894913	Ghrh	0.895246
Gm37170	0.894681	Fam240b	0.895156
Gm26535	0.894624	Asic2	0.8951
Gm15232	0.894498	Scg3	0.895098
Gm47760	0.894353	Tceal7	0.895003
Gm40576	0.894345	Olfr678	0.894988
4930548J01Rik	0.894333	Mab21l1	0.894982
Gm11682	0.894101	Gm8104	0.894913
Gm41639	0.894007	Clca4a	0.894907
Gm39662	0.893905	Sycn	0.8949
Gm47591	0.893741	Ccn3	0.894889
Gm47868	0.893706	Mcoln2	0.894783
Gnasas1	0.893609	Homer2	0.894762
2010001M07Rik	0.893523	Gjb5	0.89476
[truncated: 16,201 more rows]

## Sheet: Figure 1F
lncRNA very low Name	lncRNA very low Gini coef.	mRNA very low Name	mRNA very low Gini coef.	lncRNA low Name	lncRNA low Gini coef.	mRNA low Name	mRNA low Gini coef.	lncRNA medium Name	lncRNA medium Gini coef.	mRNA medium Name	mRNA medium Gini coef.	lncRNA high Name	lncRNA high Gini coef.	mRNA high Name	mRNA high Gini coef.	lncRNA very high Name	lncRNA very high Gini coef.	mRNA very high Name	mRNA very high Gini coef.
Gm17034	1	Olfr1259	1	1700060C16Rik	1	Ackr2	1	Gm37381	0.980343	Nos1	0.994875	Gm38505	0.923753	Wt1	0.951242	4930533I22Rik	0.775311	Nlrp6	0.848956
4930425P05Rik	1	Cd7	1	9630028I04Rik	0.99877	Olfr698	0.999233	Wt1os	0.971581	Pappa2	0.985726	Gm28078	0.905181	Insrr	0.944534	Gm35281	0.751034	Slc2a13	0.720077
Gm13403	1	Klra10	1	C130021I20Rik	0.997789	Wif1	0.997745	Gm28075	0.969926	Itk	0.982133	Gm10787	0.89985	Ptn	0.932839	Gm45792	0.728719	Aoah	0.696915
Gm9913	1	Htr3a	1	4930431F12Rik	0.997591	Sh2d1a	0.996781	4930546K05Rik	0.965453	Zfp831	0.978144	Gm2682	0.894991	Prkcb	0.920943	Gm39033	0.679518	Slc6a15	0.689999
Gm14285	1	Pcdh20	1	Gm28750	0.997442	Gcsam	0.996677	Mir205hg	0.964439	Foxd1	0.976109	Gm29266	0.886707	Kit	0.913227	Gm16311	0.651397	Rapgef5	0.687454
Gm14236	1	Gm21560	1	Gm4128	0.996447	Nkg7	0.996113	Gm47795	0.956943	Flt3	0.976048	Gm12121	0.879751	Tmem169	0.907786	Gm31641	0.64968	Rbfox1	0.678189
Gm37573	1	Tff1	1	Gm45895	0.995069	Cd6	0.995376	Gm5086	0.950092	Capn13	0.973847	Gm36011	0.874781	Emx1	0.903757	Sox2ot	0.616954	Efna5	0.676235
Gm11211	1	Krt25	1	Gm26743	0.993793	Gabra4	0.994871	4933421A08Rik	0.949147	Gimap3	0.973256	Gm15716	0.869454	Notum	0.893249	Pvt1	0.616392	Nuak2	0.660866
D930028M14Rik	1	Tspan10	1	Gm27153	0.99368	Pax5	0.994414	Gm46559	0.944529	Cap2	0.968683	Gm49878	0.863408	Mgat4c	0.891425	Gm16685	0.59102	Slc6a19	0.648378
Gm39043	1	Nkx2-9	1	Gm45004	0.99362	Ncr1	0.994208	Gm45600	0.942884	Cd300c2	0.963735	Gm26740	0.846469	Kcnt1	0.890195	Gm10732	0.589606	Sema3c	0.645895
4930458B22Rik	1	Klk7	1	9130410C08Rik	0.993242	Gm17662	0.9935	Gm15987	0.940844	Slc38a11	0.960894	Gm13936	0.842171	Sncaip	0.878617	Gm20528	0.584147	Tmem51	0.645388
Gm30692	1	Sprr2f	1	9530014B07Rik	0.992444	Fgf16	0.992972	Gm7457	0.937499	Themis	0.955592	Gm11342	0.837743	Sim2	0.875599	Gm6999	0.539331	Wwc1	0.642337
Gm47475	1	Vip	1	AC137513.1	0.991797	Rergl	0.992765	Gm13814	0.932627	Myocd	0.955127	Gm3137	0.832079	Podxl	0.874479	AI314278	0.536639	Tex2	0.640555
Gm39348	1	Olfr768	1	Gm50218	0.991715	Ern2	0.992679	Gm27239	0.928882	Stac	0.955018	Gm45083	0.825843	Syt17	0.869611	Hnf4aos	0.536368	Limch1	0.633834
Gm47398	1	Arx	1	4930503O07Rik	0.99097	Olfr78	0.992641	Rbm46os	0.926316	Tldc2	0.954987	AC106834.1	0.817517	Cdh6	0.869576	Gm32461	0.521259	Sdc2	0.631588
4933440J02Rik	1	Olfr702	1	Gm41386	0.990251	Clec5a	0.992132	Gm31243	0.926188	Hdc	0.954404	Gm14764	0.815276	Col1a2	0.865934	Hnf1aos1	0.510289	Sestd1	0.630702
Gm49439	1	Pmp2	1	Gm42695	0.989857	Cd40lg	0.991414	Gm36231	0.926093	Sctr	0.954354	Gm31600	0.806471	Dab1	0.864362	C330002G04Rik	0.509956	Slc22a5	0.629767
Gm49805	1	Slitrk2	1	4930428E07Rik	0.988018	Samd3	0.990855	Gm13219	0.925627	Cd226	0.954306	Gm15354	0.806415	Ntf3	0.863938	0610005C13Rik	0.505474	Xpnpep1	0.622854
Gm9947	1	Kirrel2	1	4931439C15Rik	0.987046	Klrc1	0.990781	Gm44866	0.925578	Sema3e	0.953936	Gm14002	0.805863	Mrc2	0.86382	B130024G19Rik	0.496028	Cgnl1	0.622818
Gm13749	1	Olfr1258	1	Gm29909	0.985816	Apol7e	0.990178	BE692007	0.922706	Ube2ql1	0.950737	Gm40999	0.80273	Kcnb2	0.863026	4921539H07Rik	0.489838	Lmo7	0.619737
Gm9991	1	Apon	1	Gm43388	0.985289	Htr7	0.989454	Gm50314	0.920866	Rptn	0.949516	Gm42697	0.795465	Dusp15	0.862346	2610307P16Rik	0.48646	Dync1li1	0.618186
1700065J18Rik	1	Tmem235	1	Gm15524	0.985007	Podnl1	0.989071	Gm33472	0.920289	Gm906	0.949308	D030045P18Rik	0.791385	Nexmif	0.860663	Gm32569	0.480942	Uhrf1bp1l	0.617324
Gm13191	1	Ccdc121	1	Ifngas1	0.984463	Tlr11	0.988969	9230110F11Rik	0.915026	Timp4	0.949288	Platr22	0.790704	Gata2	0.860175	0610043K17Rik	0.42939	Ndufs4	0.614846
Gm13371	1	Pabpc5	1	Gm48065	0.9839	Cd200r4	0.988426	Prox1os	0.914441	Gsdmc2	0.948304	Gm17167	0.789114	Ccnd2	0.859739	Gm20400	0.400564	Srsf6	0.613911
Gm28163	1	Olfr145	1	Gm9871	0.981836	Gja3	0.988237	Gm49742	0.91407	Gm3411	0.94703	Gm35721	0.788561	Daam2	0.857532	Gm37245	0.400087	Zfp710	0.60898
Gm14291	1	Ccl24	1	Gm16271	0.981365	Cd3e	0.987573	Gm39075	0.913479	Lck	0.946738	Carmn	0.781555	Arhgap28	0.848454	Trerf1	0.390689	Pard3	0.606717
4930433B08Rik	1	Gpr31b	1	Gm12354	0.981025	Pga5	0.986586	Gm6878	0.913418	Rasl12	0.94421	4732463B04Rik	0.781061	Npr2	0.847808	Gm19950	0.385633	Wdr7	0.603953
Gm45579	1	Nanos2	1	Gm49101	0.980318	Prok2	0.986018	Gssos2	0.910557	Tmem100	0.943227	Gm28863	0.780284	Pstpip2	0.845511	1110019D14Rik	0.341637	Eif4a2	0.603741
A630031M04Rik	1	Olfr1131	1	Gm48715	0.979966	Fcgr1	0.986	Gm47790	0.910393	Lrrc52	0.940388	0610006L08Rik	0.77797	Kcnd3	0.845099	Gm17276	0.338299	Ube2b	0.602973
Gm16080	1	Olfr697	1	Gm41162	0.979902	Ifi205	0.985668	Gm39388	0.91003	Sprr1a	0.939985	Gm30097	0.777864	Lpar3	0.844691	Gm4258	0.324524	Rtn4	0.601429
Gm16024	1	Sowahd	1	Gm36908	0.979532	Il2rb	0.98547	4933431K23Rik	0.909758	Plbd1	0.938907	Gm49272	0.776463	Tnfrsf11a	0.844481	9530026P05Rik	0.306533	Hdac8	0.601401
Gm9899	1	Vmn2r78	1	Gm30034	0.979126	Glp1r	0.985132	Gm44129	0.90843	Slc4a1	0.9381	Gm44588	0.772778	Gm4951	0.837	4732471J01Rik	0.301243	Atp2c1	0.601067
Gm42802	1	Vmn1r208	1	Gm16344	0.978756	Sh2d2a	0.984838	Gm19276	0.908341	Mpeg1	0.936958	Gm13052	0.771413	Emb	0.834331	Gm36975	0.286306	Atp11b	0.597349
Gm43166	1	Apol10a	1	Gm42775	0.978723	Lrrtm3	0.984752	Gm48825	0.908285	Msr1	0.936672	Gm15348	0.766416	Cd300lg	0.832858	Gm35188	0.273955	Pura	0.595589
1700063H04Rik	1	Adam6b	1	Gm12159	0.978359	Klrb1c	0.984703	F630028O10Rik	0.905858	Scn3a	0.934011	E230016K23Rik	0.761623	Pde10a	0.832378	Airn	0.269782	Klhl24	0.5893
Gm45869	1	T	1	Gm47904	0.97833	Ms4a14	0.984617	Gm40264	0.905479	Runx3	0.933714	Gm36723	0.760281	Lmo2	0.832089	2210408F21Rik	0.264688	Uri1	0.588847
Gm38991	1	Olfr541	1	Gm12414	0.977747	Sox2	0.984277	C730036E19Rik	0.904606	Syt16	0.933502	Gm49542	0.756094	Slc41a2	0.831003	Firre	0.253314	Scaper	0.5854
Gm20684	1	Fgf15	1	AA672651	0.977249	Fasl	0.98415	Gm35154	0.903416	Ntrk3	0.932254	Gm43507	0.75542	Anks4b	0.829541	Gm16599	0.245824	Zc3h13	0.585263
Gm44689	1	Clec4e	1	Gm47896	0.977131	Olfr701	0.984081	Gm18870	0.902841	Trpm2	0.931252	Gm16833	0.754704	Fam163a	0.829241	Ftx	0.241834	Snapc3	0.580909
Gm15412	1	Olfr1132	1	4932435O22Rik	0.975662	Susd5	0.9831	Gm2245	0.897941	Ednra	0.929815	C430049B03Rik	0.752969	Adtrp	0.827591	Gm20732	0.234167	Hsp90ab1	0.580422
Gm35147	1	Olfr523	1	2610016A17Rik	0.975174	Ntrk1	0.982763	1700003P14Rik	0.897382	Dscaml1	0.928375	Gm29536	0.752849	Clcnkb	0.827418	Oip5os1	0.226311	Mark3	0.578855
Gm26793	1	Rpl36-ps4	1	4921518K17Rik	0.97516	Ancv1r	0.982708	Gm42375	0.896634	Asic2	0.928115	Gm45847	0.752147	Dpysl3	0.824182	Lncppara	0.216347	Nup98	0.577837
Gm32352	1	Flg2	1	2900042K21Rik	0.974505	Crb2	0.98223	4930579D07Rik	0.895116	Homer2	0.927933	Gm13832	0.749686	Col4a6	0.824091	Gm37494	0.21287	Prkce	0.577459
Gm39312	1	Ccr8	1	2010309G21Rik	0.973239	H2-DMb2	0.982221	Gm15958	0.893177	Tlr7	0.927898	Gm27216	0.748192	Tenm4	0.823789	A330023F24Rik	0.206756	Ppp2r5e	0.576818
Gm48801	1	Gm36245	1	Gm34654	0.972821	Siglecg	0.982084	Gm6994	0.891599	Trpv5	0.927431	Gm19696	0.738287	Ushbp1	0.823162	6720427I07Rik	0.191471	Ythdf3	0.576634
Gm48346	1	Olfr700	1	Gm34333	0.972532	Higd1b	0.981966	Gm11754	0.890241	Nfasc	0.926541	Gm13561	0.733752	Ehd3	0.822827	Gm26917	0.185951	Phf20	0.575217
Gm47789	1	Olfr693	1	Gm16838	0.972151	Wfdc1	0.981348	Gm47946	0.8893	Gpr132	0.925196	Gm26510	0.73115	Sgcd	0.822113	4632427E13Rik	0.18476	Map2k4	0.575109
Gm47468	1	Nr5a1	1	Clnkos	0.971522	Tbx18	0.981257	Gm47761	0.885491	Itga7	0.925145	Lhx1os	0.731025	Mfge8	0.821833	5330438D12Rik	0.175255	Fam13b	0.572227
Gm33858	1	Cdr1	1	Gm12160	0.971229	Il1f5	0.981247	Gm28076	0.885081	Myo1g	0.925054	Gm15962	0.730074	Unc5b	0.820901	Gm49797	0.168538	Pcm1	0.572198
Gm16212	1	Olfr195	1	Gm13558	0.971193	Tmem132e	0.980569	Gm10115	0.882922	Slc38a4	0.924413	Gm47708	0.726876	Plekho1	0.819066	2610035D17Rik	0.163179	Rps6ka3	0.571939
Gm34113	1	Olfr1370	1	Gm43950	0.96965	Gabrp	0.980525	Gm32688	0.878211	Avpr1a	0.923999	Gm43948	0.722219	Acss3	0.817395	Dleu2	0.159043	Khdrbs1	0.571288
Gm17028	1	Olfr1028	1	Gm48605	0.969327	Fndc7	0.980403	Gm12158	0.87776	Rxfp1	0.923054	Gm15396	0.719376	Rap1gap	0.815571	5031425E22Rik	0.15754	Acin1	0.567584
Gm12066	1	Cyp3a11	1	Gm16282	0.968702	Rbm24	0.979498	Gm49003	0.87663	Mkx	0.922522	1700110K17Rik	0.719201	Sp100	0.81546	2610037D02Rik	0.146919	Trappc8	0.565225
Gm12200	1	Cyp2d34	1	4930545H06Rik	0.968502	Syt8	0.979454	Gm49643	0.876	Tmem154	0.922463	Gm45645	0.717526	Tafa5	0.814962	Kcnq1ot1	0.137701	Rsrp1	0.557842
Gm40271	1	Olfr27	1	Gm12064	0.968025	Stum	0.9789	Tbx3os1	0.875781	Themis2	0.922205	Gm5820	0.70294	4930556J24Rik	0.814882	1810026B05Rik	0.114605	Arih1	0.556763
Gm47423	1	Pate14	1	Gm14009	0.967728	Hhla1	0.978604	A830008E24Rik	0.875458	Aspn	0.921661	Gm26854	0.699104	Acvrl1	0.814812				0.555752
Gm49030	1	Arl14epl	1	Gm11651	0.967616	Cd96	0.978123	1700003D09Rik	0.87474	Ankrd1	0.921347	4921504A21Rik	0.69885	Svep1	0.814733				0.555668
Gm48447	1	Cacng5	1	Gm16291	0.967571	C5ar2	0.977616	Gm44691	0.873533	Pnpla3	0.921108	AU020206	0.697838	Wdr66	0.813471				0.554735
Gm5144	1	Apoa5	1	Gm13307	0.966727	Gm12830	0.977542	Gm45030	0.873062	Kctd14	0.920695	Gm48094	0.6977	S100a6	0.810966				0.554734
Gm35496	1	Hist1h2ah	1	Gm44174	0.966703	Kcna1	0.977501	D630014O11Rik	0.870949	Etv4	0.920424	Gm26911	0.695551	Smtnl2	0.810141				0.55452
Dreh	1	Stfa1	1	Gm12709	0.9663	Serpinb5	0.977386	Mir142hg	0.87007	Lsp1	0.920027	Gm34777	0.692649	Rbpms2	0.80753				0.554211
Gm38593	1	Olfr143	1	Gm37068	0.965927	Anxa8	0.975748	Gm12305	0.869089	Myh11	0.919975	Gm15581	0.691707	Fbxo44	0.807238				0.554187
Gm50229	1	H2-T3	1	Fzd10os	0.962955	Mchr1	0.975608	4930419G24Rik	0.868647	Adgre1	0.919885	Gm43190	0.6899	Arhgef6	0.806636				0.554135
Gm10802	1	Olfr33	1	2810433D01Rik	0.961969	Pilrb2	0.975564	Foxd2os	0.868536	Asb2	0.918367	Gm40123	0.689002	Fam184a	0.803729				0.553197
Gm30381	1	Olfr292	1	1700065L07Rik	0.961413	Cd3d	0.975297	Gm15687	0.867841	Akap6	0.917417	Gm42439	0.688233	Tmem150a	0.803661				0.55149
Gm17197	1	Tmco5	1	Gm40645	0.960422	Tm4sf5	0.975276	Meg3	0.86767	Cysltr1	0.917262	Sardhos	0.687992	Uaca	0.801784				0.550342
Gm29125	1	Olfr1458	1	Gm36640	0.959457	Akr1c6	0.974865	Gm15866	0.866284	Nr2f1	0.916833	Gm11659	0.68693	Ifit2	0.801291				0.550328
Gm38085	1	Gm17304	1	Gm44933	0.959204	Nat3	0.974751	Gm5860	0.865995	Bmp8a	0.916155	AI838599	0.68448	Mfsd4b1	0.799973				0.548824
1700080N15Rik	1	Mylk2	1	Gm15609	0.958159	Ghrhr	0.974496	Gm43821	0.861769	Lilrb4a	0.914777	Gm49179	0.680608	Cdc42ep1	0.799602				0.54879
Gm28641	1	Ccl7	1	1700003L19Rik	0.957821	Rtn4rl2	0.974452	Gm38251	0.861361	Lcp2	0.914772	Gm16000	0.679856	Gpm6b	0.797945				0.546602
Gm13544	1	Cfhr1	1	Gm43500	0.957753	Tmem215	0.974336	Gm16170	0.861131	Pirb	0.914681	Gm15318	0.671487	Lrrc49	0.79627				0.544477
A930104D05Rik	1	Tas2r126	1	1700009J07Rik	0.957061	Sox8	0.974066	Gm50100	0.861069	D630003M21Rik	0.913983	Gm13919	0.66851	Ttn	0.794188				0.543865
Gm31693	1	Olfr60	0.999269	A630023P12Rik	0.956356	Tbx21	0.974011	Gm32063	0.860624	Ifi207	0.913614	Gm12678	0.666317	Map2	0.793314				0.542891
5730460C07Rik	1	Arl14	0.999227	4930442L01Rik	0.955564	Fer1l4	0.973863	Gm43847	0.857625	Csf2rb	0.913483	Gm12962	0.664182	Dlec1	0.793157				0.542384
Gm12395	1	Gml	0.999091	Gm30211	0.955267	Gm9733	0.973515	Gm26618	0.856192	Nckap1l	0.913379	0610040F04Rik	0.660993	Trpv4	0.793119				0.540929
Gm12688	1	Sit1	0.999064	Gm3772	0.954941	Sirpb1b	0.973126	A330015K06Rik	0.856152	Ptchd1	0.913026	Gm42962	0.660137	Thnsl2	0.792589				0.539807
AU023070	1	Ifng	0.998879	Gm12122	0.954512	Teddm3	0.972365	Gm33524	0.855749	Arhgap30	0.912923	Adap2os	0.659797	Fam49a	0.791428				0.538824
Gm38413	1	BB014433	0.998796	Gm44956	0.954506	Trim29	0.972159	1700006J14Rik	0.855585	Aim2	0.910934	C730027H18Rik	0.659563	Frmd6	0.791338				0.538375
2310034O05Rik	1	Dppa3	0.998789	Gm43914	0.954504	Fam71b	0.971729	1700042O10Rik	0.854935	Pax9	0.910637	Gm16193	0.655698	Kcp	0.789602				0.537774
Gm36793	1	Gzmb	0.998603	Gm39323	0.954476	Trarg1	0.971404	Gm42679	0.85454	Atp1a2	0.91047	4930422I22Rik	0.654333	Mmd	0.789306				0.537092
1700021F02Rik	1	Pdcd1	0.998391	Gm40653	0.954296	Pou2af1	0.9712	Gm26608	0.854002	Cabp1	0.910461	Gm14964	0.642797	Map3k9	0.786302				0.535712
Gm15749	1	Olfr699	0.998267	Gm2675	0.954267	Gm904	0.97117	Gm13855	0.852965	Mcoln3	0.909801	Gm16004	0.642426	Angptl2	0.785149				0.535711
Gm44072	1	Acot5	0.998199	Gm42756	0.954217	Gjb6	0.970867	4930483K19Rik	0.851047	Il18r1	0.908903	4933421D24Rik	0.639848	Shmt2	0.78466				0.535454
1810008I18Rik	1	Cyp8b1	0.998191	5330439B14Rik	0.954159	Ankdd1a	0.970619	Gm10824	0.850571	Cyth4	0.908497	Gm13075	0.637951	C130074G19Rik	0.784115				0.535167
Gm44930	1	Cd300ld2	0.998077	A830012C17Rik	0.9537	Pfn3	0.970467	Gm49692	0.848338	Cd48	0.908291	BC024386	0.632827	Kctd12	0.783079				0.534738
D730003K21Rik	1	Gm10439	0.997777	Gm47713	0.953462	Mgat5b	0.970407	Gm35576	0.848068	Arhgap45	0.908246	4732465J04Rik	0.631145	Ugt3a1	0.783035				0.534282
Gm47107	1	Gfi1	0.997763	4930407G08Rik	0.953126	Gm4491	0.970385	Gm28807	0.847119	Ctss	0.908136	4930545L23Rik	0.630853	Rsad2	0.781677				0.534053
Gm11791	1	Gm11060	0.997409	Gm32219	0.952723	Sept3	0.970358	Mannr	0.842704	Ndrg4	0.907069	Gm48530	0.630604	Asap3	0.781584				0.532981
Gm40392	1	Gpr141b	0.997371	2310015A16Rik	0.952722	Slc39a4	0.97012	Gssos1	0.840382	Kcna6	0.906843	Gm6213	0.629015	Slc22a15	0.780873				0.532643
Gm9921	1	Cd19	0.997024	Gm34240	0.952642	Pglyrp2	0.969969	Gm42650	0.839255	Myo1f	0.905598	Gm20713	0.628276	Slc44a4	0.780369				0.532157
Gm48578	1	Tnfsf11	0.99685	D14Ertd670e	0.952641	Fat2	0.969821	Gm13211	0.839142	Kcnj12	0.905394	Gm12811	0.624192	Fmo5	0.779111				0.531962
Gm43262	1	Klrb1a	0.996849	Gm43549	0.952638	Il18rap	0.969607	Gm29571	0.838751	Cd180	0.905064	B230206L02Rik	0.620589	Grhl2	0.779033				0.531335
Gm40987	1	Cd300e	0.996835	1700026D11Rik	0.952508	Sult2a3	0.969546	Gm28694	0.838323	Lrat	0.904872	9630028H03Rik	0.620137	Ptpn18	0.778896				0.530597
Gm47040	1	Dlx4	0.996708	Gm48968	0.952269	Krt5	0.968742	Gm38204	0.838051	Prl2c3	0.903315	9130016M20Rik	0.618107	Sned1	0.777907				0.528422
Gm48941	1	Slc2a7	0.996702	Gm20515	0.952089	Gimap7	0.96858	9130024F11Rik	0.837834	Gng4	0.903171	Prdm16os	0.616978	Baiap2	0.776455				0.525015
Gm49441	1	Tyrp1	0.996586	4933402C06Rik	0.95143	Cacna1h	0.968479	Gm21847	0.835652	Pdlim3	0.902699	Gm10125	0.611657	Metrnl	0.776024				0.524964
Gm49622	1	Olfr560	0.996345	AW495222	0.950996	Hrnr	0.968362	Gm20647	0.833844	Lypd2	0.90238	Gm42047	0.610984	Cmbl	0.775323				0.524926
Gm47119	1	Apol7a	0.996253	Gm17171	0.950575	Ephx3	0.968171	Gm16157	0.833774	Scara5	0.902037	Gm49708	0.606551	Mgmt	0.774504				0.524563
Gm50309	1	Lipm	0.996253	4932413F04Rik	0.949946	Pirt	0.967174	Gm31458	0.833496	Kif21b	0.901688	D630024D03Rik	0.605104	Akap1	0.771074				0.523337
Gm29187	1	Gm28710	0.996253	Gm28822	0.949838	Rgs4	0.966936	Gm47465	0.832992	Slc38a3	0.901574	Gm20395	0.603568	Rnf43	0.770325				0.522624
Gm28914	1	Klra7	0.996211	1700027A15Rik	0.9496	Gm13398	0.966807	Gm15350	0.832474	Syt9	0.90156	Gm9926	0.602027	Slc25a15	0.770041				0.521862
Gm26592	1	Nap1l2	0.99618	4930524O05Rik	0.949416	Snx22	0.966743	Gm15810	0.832218	Smcp	0.901466	Gm28905	0.599582	Mal	0.76977				0.521607
Gm47359	1	Zfp683	0.996088	Gm29681	0.9493	Irx4	0.966701	9630002D21Rik	0.831834	Atp1b2	0.901292	Gm44764	0.597413	Dmac2	0.767425				0.520905
Gm31621	1	Olfr1029	0.996079	Gm3892	0.949154	Fam83a	0.966677	D630044L22Rik	0.831775	Slc11a1	0.901291	Gm10804	0.596934	Slc1a5	0.76688				0.518274
Gm43021	0.999844	Sirpb1c	0.996015	1810006J02Rik	0.948371	Siglec1	0.966671	C430002N11Rik	0.831369	Cd72	0.901276	Mir100hg	0.596351	Hoxb9	0.765443				0.51769
Gm15520	0.999391	Zar1	0.995987	Gm48867	0.948027	Abcc8	0.966565	Gm15635	0.830541	Asb15	0.900741	2610203C22Rik	0.595832	Slc22a21	0.765301				0.516975
Gm47415	0.999165	Sprn	0.995849	Gm43154	0.947928	1700028P14Rik	0.965877	Acss2os	0.830533	Nr1i2	0.900293	1700112D23Rik	0.595596	Apoo	0.7651				0.51657
D530037P16Rik	0.99895	Olfr433	0.995772	Gm48395	0.947584	Sfrp2	0.965555	Gm48727	0.830329	Ltc4s	0.900128	Gm36388	0.591771	Tspan12	0.764956				0.516353
Gm14029	0.998835	Hist1h3f	0.995683	Gm43585	0.947535	C8b	0.965467	Gm36814	0.829813	Itih2	0.899605	BC049987	0.590932	Ifngr1	0.764785				0.516161
Gm19331	0.998548	Ascl1	0.995616	Gm11417	0.94747	Olfr111	0.964968	Gm48287	0.827676	A930017K11Rik	0.899393	Gm20743	0.58918	Nadsyn1	0.76443				0.515182
AU022793	0.998514	C2cd4b	0.995409	Gm42949	0.946748	Xcr1	0.964842	Gm12963	0.827461	Col25a1	0.899352	Egfros	0.588487	Tmco4	0.76435				0.514869
5430435K18Rik	0.998467	Gm4884	0.995365	Gm32014	0.946075	Gm10931	0.964706	Gm10790	0.827283	Col5a3	0.898793	9330159M07Rik	0.588291	Synpr	0.763208				0.514028
Gm34973	0.998259	Asgr2	0.995288	2010013B24Rik	0.945303	Cd33	0.964591	4930563F08Rik	0.82728	C1qc	0.898625	D630029K05Rik	0.588288	Prodh	0.763181				0.513635
Gm35110	0.998196	Tnfrsf13c	0.995252	Gm47758	0.944986	Col6a5	0.964334	Gm14812	0.826484	H2-DMb1	0.898545	9630014M24Rik	0.586134	Eci2	0.761022				0.513381
Tspan2os	0.998191	Rad21l	0.995147	Gm47754	0.944939	Ffar4	0.964126	Gm48072	0.826029	Arsj	0.898389	B230216N24Rik	0.582872	Gsta2	0.760754				0.513331
Gm12167	0.998146	Oxct2a	0.995137	Gm14233	0.944755	Clec4a2	0.964021	Gm30551	0.824077	Wnt9b	0.897902	4933406I18Rik	0.581173	Gimap9	0.760693				0.512743
Gm12496	0.998091	Xirp1	0.995048	Gm4265	0.944251	Tro	0.963665	Gm13470	0.823331	Cd247	0.897742	Gm13270	0.580556	Ctbs	0.760623				0.510735
Gm12530	0.998091	H60c	0.99486	Gm36560	0.943117	Rgs1	0.962658	Gm40578	0.822537	Tmem150b	0.897566	Gm15640	0.579497	Ttc12	0.757967				0.510612
Gm41311	0.998091	Ccr3	0.994637	Gm35657	0.942899	Cd300ld	0.9624	Plxna4os3	0.821302	Lmo1	0.897385	Sox5os4	0.575191	Iffo1	0.757774				0.510199
Gm15521	0.997994	Gm17654	0.994453	1700061E18Rik	0.942852	Itprid1	0.962386	Gm567	0.821016	Psca	0.897297	Gm6277	0.574657	Wdr81	0.757492				0.509066
Gm43240	0.99794	2300002M23Rik	0.994447	Gm32743	0.942675	Olfr1391	0.96229	Gm16158	0.819721	Myom3	0.896971	Gm42937	0.574521	Lin9	0.756914				0.507677
A330094K24Rik	0.997859	Nxf3	0.994423	Gm35521	0.942558	Ndp	0.961954	6330410L21Rik	0.8188	Lctl	0.896905	Gm15336	0.572161	Bag4	0.756783				0.50732
Gm16081	0.997759	CT868723.1	0.993974	Gm30726	0.942164	Tlx2	0.961831	9230112J17Rik	0.816917	Osr2	0.89689	Gm19461	0.569572	S100g	0.756368				0.507187
Gm34215	0.997641	Hmx3	0.993965	Gm11636	0.942069	Msln	0.961826	Gm12526	0.816023	Clca3a1	0.896497	Gm26708	0.568504	Ctnnbip1	0.755717				0.506294
Gm4640	0.997621	Defb48	0.99384	Gm43700	0.941231	Nxph3	0.961801	4930479D17Rik	0.815898	Endou	0.896192	Junos	0.568445	Tom1l1	0.755298				0.506189
2310005E17Rik	0.997621	Klrg1	0.993772	Gm42601	0.940983	Tlr8	0.961342	4930414F18Rik	0.815785	Adgrf1	0.895989	Gm15879	0.567069	Amotl2	0.754791				0.505435
Gm10415	0.997412	Tmem74bos	0.993598	Gm40153	0.9408	Shc2	0.959785	B230209E15Rik	0.815505	Slc7a12	0.8951	AC160336.1	0.560936	H2-K1	0.754197				0.50526
Gm48294	0.997271	Olfr558	0.993562	Gm47683	0.940423	Ankrd53	0.959681	Gm50136	0.815219	Hs3st5	0.894783	Gm17494	0.555788	Josd2	0.754046				0.504895
Srrm4os	0.99707	Myh13	0.993406	Gm48571	0.939893	Gm8947	0.959511	Gm3364	0.814462	Adcy7	0.894762	Gm46124	0.553119	Hoxb5	0.75362				0.504047
Gm36377	0.996946	Duoxa1	0.99316	Gm28172	0.939581	Tmem40	0.958818	Gm10635	0.813901	Glycam1	0.894753	Gm33906	0.552626	Cgref1	0.753206				0.502819
Gm12707	0.996915	Prss22	0.993115	Gm33104	0.939446	Art2b	0.95871	Gm13986	0.812544	Tgfbi	0.89305	Gm29683	0.552058	Rhot2	0.752115				0.502693
Gm15845	0.996915	Olfr221	0.993085	Gm28888	0.939099	Trim30b	0.958545	Gm28175	0.811641	Zfp385a	0.891955	2500002B13Rik	0.551229	Eif4e3	0.752112				0.502592
Gm29825	0.996752	Ccl12	0.993014	Gm30725	0.938891	Vash2	0.958353	Gm41792	0.8113	P2ry6	0.891842	Gm42941	0.544874	Slc25a19	0.751905				0.502489
Gm47828	0.996715	Gm10358	0.992972	Gm48371	0.938818	Clec4a3	0.958045	Gm15809	0.80886	Luzp2	0.891431	4930426D05Rik	0.544597	F11r	0.751534				0.50201
Gm40421	0.996666	Pnma5	0.992878	Gm35363	0.938026	Galnt6	0.957897	4930402D18Rik	0.807296	Ldb3	0.890935	Dnm3os	0.543871	Unc13b	0.751201				0.501176
Gm48821	0.996644	Olfr703	0.992714	Gm11551	0.937655	Il12rb1	0.957823	Gm16141	0.807254	Ccr5	0.890376	Gm15638	0.542867	Hook1	0.75025				0.499484
Gm49293	0.996593	Prss44	0.992508	Gm36535	0.937575	Tns4	0.957603	Gm31814	0.806708	Fgr	0.890366	Gm11713	0.541607	AU041133	0.750015				0.499338
Gm49292	0.99642	Fabp9	0.991898	Gm42609	0.937494	Cd8a	0.955918	Gm30173	0.806578	Sun3	0.890223	Gm7480	0.54132	Evi5l	0.749245				0.49776
Gm19590	0.996286	H2-M1	0.991896	Gm50337	0.937493	H2-Ob	0.955591	Gm47405	0.805039	C1ql3	0.890152	B430010I23Rik	0.540258	Aldh9a1	0.748102				0.497616
Gm50353	0.996257	Scgb2b21	0.991896	1700013M08Rik	0.936667	Fxyd3	0.955514	Gm45064	0.80448	Fmn2	0.889981	Gm43376	0.539276	Chchd4	0.747356				0.497056
Gm33696	0.99605	Gm29133	0.991896	4930474M22Rik	0.936458	Rxfp2	0.95466	Gm48877	0.80445	Zc3h12d	0.889948	Gm3716	0.539231	Ptdss2	0.747215				0.496425
Gm34299	0.995979	Cyp4a29	0.991896	Ube2uos	0.936067	Arhgap40	0.954656	B930092H01Rik	0.804359	Ugt1a9	0.889921	A330040F15Rik	0.53731	Fam234a	0.746658				0.495784
Gm26995	0.995978	Olfr1364	0.991797	1700065O20Rik	0.935986	Slfn1	0.954631	8430419K02Rik	0.802989	Scube3	0.889744	Gm50368	0.536176	Rhbdd3	0.746461				0.4956
Gm50370	0.995807	2410137M14Rik	0.991764	Gm12022	0.935875	Adcyap1r1	0.954597	2610318M16Rik	0.802967	Nrip3	0.88947	Gm31036	0.53529	Rxra	0.746246				0.49555
Gm36161	0.995701	Fmo9	0.991601	Gm28286	0.935424	Gypa	0.95456	Gm16863	0.802209	Gprc5a	0.889207	Gm13963	0.535119	Rarg	0.745722				0.495177
Gm11690	0.995334	Kcnf1	0.991596	Gm13479	0.934657	Nt5c1a	0.9545	Gm49890	0.80185	Lrit3	0.887997	2310014F06Rik	0.532801	Tmem86b	0.74563				0.494746
2810430I11Rik	0.995249	Gdf5	0.991582	4930579H20Rik	0.93427	Cxcr3	0.953994	Gm49876	0.801686	Ms4a6c	0.887488	Gm16984	0.532325	Mpp1	0.745601				0.494462
8030451O07Rik	0.99507	Plac9a	0.991528	Gm13881	0.934117	Sell	0.95392	Gm20554	0.8014	Samsn1	0.887426	Pantr1	0.532287	Zkscan7	0.745599				0.494443
Gm42205	0.994447	Klra1	0.991476	Gm38409	0.934036	Gabrg1	0.953413	Eprn	0.800465	Rtp3	0.887359	4930511M06Rik	0.531414	Zfp523	0.745582				0.494261
Gm3985	0.994447	Ugt2b36	0.99131	Gm34068	0.933924	Zfp648	0.953396	Gm44850	0.800403	Rasal1	0.887235	9130019P16Rik	0.524735	Simc1	0.745125				0.493536
Gm28140	0.994436	Olfr48	0.991285	Gm37587	0.933784	Elovl4	0.952772	2810432F15Rik	0.79995	C130050O18Rik	0.886807	1810059H22Rik	0.523187	Grsf1	0.744661				0.493395
Gm15872	0.994436	Olfr750	0.991071	Gm45029	0.932812	Nipal4	0.952684	AU022754	0.797753	Ifi211	0.886722	Gm20616	0.523044	Zfp367	0.744607				0.493229
Gm29157	0.994423	Gm15448	0.991026	C030017B01Rik	0.932786	Ces2f	0.952632	Gm15756	0.796783	Ccn4	0.886464	Sorbs2os	0.52093	Med28	0.744385				0.493088
Gm11497	0.994394	Mefv	0.991021	Gm14968	0.932694	Tnni2	0.952492	Gm33206	0.796135	Zpld1	0.885964	Gm44386	0.52076	Abhd14b	0.744367				0.492753
Gm50378	0.994394	Vmn1r206	0.99097	Gm33843	0.932074	Gpr174	0.952447	Gm29050	0.794769	Extl1	0.885365	9630013D21Rik	0.520714	Slc35c2	0.744033				0.492605
Gm43617	0.994087	Gm4779	0.990877	Gm20513	0.932027	Slc6a7	0.951894	A630001O12Rik	0.79398	Slfn8	0.884876	4933424G05Rik	0.515541	Ethe1	0.744012				0.492433
Gm48819	0.994073	Myl7	0.990679	Gm48091	0.931176	B3gnt5	0.951782	Gm26685	0.792862	Hk2	0.883972	Gm13415	0.512194	Kmt5a	0.743983				0.491453
Gm50377	0.994066	Gpr88	0.990587	Gm10425	0.930535	Ctsw	0.95161	9630013A20Rik	0.792309	Thpo	0.883819	4933412E12Rik	0.510789	Snx30	0.743728				0.491161
Gm40761	0.993971	Acod1	0.990405	Gm30735	0.930085	Icos	0.951325	8030451A03Rik	0.791741	Steap3	0.883493	Snhg4	0.50797	Per2	0.74347				0.489194
4930431F10Rik	0.993617	4933409K07Rik	0.990258	Gm15688	0.929889	Neurog2	0.950936	Gm17225	0.789366	B3gnt3	0.883446	Mecomos	0.507583	Mcfd2	0.743144				0.488556
Gm15507	0.993598	Gpa33	0.990107	Gm24474	0.929363	Fcrl1	0.950921	Gm31084	0.788958	Rhbg	0.883427	C030005K06Rik	0.507251	Rnf181	0.74222				0.488125
Gm11190	0.993566	Gm5799	0.990071	AI463229	0.928926	Slc7a10	0.950909	Gm12146	0.78831	Samd5	0.8826	4833422C13Rik	0.50717	Pkm	0.742113				0.4879
Gm48719	0.99338	Gm47985	0.989935	Gm2350	0.928774	Gm8765	0.950836	Gm14546	0.786535	Lyz2	0.882256	4930556N13Rik	0.506887	Decr2	0.740801				0.487622
Gm37800	0.993214	Chrnb3	0.98991	Gm10874	0.928507	Slc27a6	0.950515	Gm47664	0.7864	Unc5a	0.882193	Gm15883	0.506596	Rtn4ip1	0.740781				0.484221
5031425F14Rik	0.993213	Vtn	0.989608	Gm32511	0.928291	Cnr1	0.950196	Gm9801	0.785816	Hcls1	0.881837	Gm26827	0.504771	Pex1	0.740124				0.48386
1700007H22Rik	0.993157	Lilra6	0.989483	Gm20429	0.927935	Gm1527	0.950186	Gm34408	0.785463	Aatk	0.881759	Gm16310	0.50433	Dnhd1	0.73962				0.483639
Gm38416	0.993147	Vmn2r37	0.989436	Gm47078	0.9279	Sec14l4	0.950077	Gm12326	0.785355	H2-Q7	0.881716	Gm20646	0.501699	Echs1	0.739233				0.483053
Gm20611	0.993033	Lyg2	0.989383	Gm37267	0.927671	Ms4a2	0.949341	Gm31107	0.785083	Col16a1	0.881684	Pantr2	0.500367	Ccdc107	0.738888				0.482814
Gm16151	0.99294	Gm614	0.98933	Gm33263	0.927658	Shisa3	0.949248	Gm15347	0.784469	Adamts17	0.881638	2700054A10Rik	0.499752	4933408B17Rik	0.737609				0.481946
Gm32846	0.992861	Efcab1	0.989121	Gm45349	0.92763	Cd79a	0.949184	A530020G20Rik	0.781899	Shroom1	0.881438	Gm34868	0.496869	Txndc16	0.737003				0.481802
Gm50132	0.992838	E030025P04Rik	0.989019	Gm15482	0.927599	Cyp4f39	0.948843	4833411C07Rik	0.781799	Csdc2	0.881399	4930581F22Rik	0.496868	Decr1	0.736451				0.48129
4930568E12Rik	0.992776	Xcl1	0.988939	C630028M04Rik	0.927118	Rgs17	0.948792	Gm19541	0.781353	Pi15	0.88103	2610027K06Rik	0.49271	Spag1	0.735186				0.481203
4933425B07Rik	0.992662	Asgr1	0.988898	Gm41118	0.9271	Cd2	0.948553	Gm31126	0.781251	Ptgis	0.881022	Gm31718	0.490804	Mapkbp1	0.734492				0.480316
Gm16094	0.992641	Atp8b3	0.988797	Gm15523	0.926568	Bcas1	0.948441	Gm14437	0.780539	Slc26a7	0.880655	4930486I03Rik	0.487584	Isoc1	0.734375				0.479828
Gm34418	0.992632	Duox2	0.988797	4931431C16Rik	0.926293	Foxa1	0.948207	Gm10687	0.778921	Cacna1g	0.879143	4930517O19Rik	0.486839	Rabggtb	0.734316				0.479685
Gm39271	0.992431	Vmn2r10	0.988627	Miat	0.926099	Olfr10	0.948155	4833403J16Rik	0.778104	Lpcat2	0.878985	Hoxb5os	0.485081	Fam98a	0.734208				0.478247
Gm47186	0.992414	Klk1b21	0.988499	Gm12602	0.926029	P2ry10	0.948118	5033421B08Rik	0.776445	Akna	0.878523	Gm53	0.483617	Cmtm4	0.734101				0.477859
Gm34354	0.992325	Elovl3	0.988431	Gm10419	0.925083	Kcnj9	0.947851	Gm13816	0.776442	Nkd1	0.878481	D5Ertd615e	0.483309	Pam16	0.733772				0.477728
Gm39463	0.992325	Zic5	0.98842	Gm11685	0.925077	Slamf8	0.947387	Gm47719	0.775955	Scml2	0.877771	9130017K11Rik	0.48323	Mknk2	0.733104				0.47763
Gm37839	0.991898	Clec4a4	0.988376	Gm36827	0.924988	Cabp2	0.947225	E230032D23Rik	0.773586	2010300C02Rik	0.877626	Gm12002	0.483172	Napb	0.732905				0.477396
Gm36635	0.991896	Il1rn	0.988361	Gm49257	0.924787	Pilrb1	0.947076	4930461G14Rik	0.773355	Avpr2	0.877292	9530052E02Rik	0.480945	Zkscan5	0.732846				0.477362
Gm45305	0.991896	A630023A22Rik	0.988352	Gm14249	0.924721	Cd3g	0.947063	Gm43581	0.772593	Map6	0.87612	Gm47889	0.478941	Lrp1b	0.732654				0.476886
Gm36480	0.991895	Il2	0.988167	Gm30806	0.924161	4930455H04Rik	0.946824	1700113B09Rik	0.772506	Ttll9	0.87592	Gm49417	0.478925	Recql5	0.732244				0.475197
Gm10747	0.991797	Npas4	0.987975	Gm43391	0.924	Sost	0.946457	Gm14232	0.772344	Cldn11	0.874993	1500035N22Rik	0.478326	Ulk4	0.732115				0.474743
Gm17322	0.991672	4930404H24Rik	0.987937	Plxna4os2	0.922387	Creg2	0.946291	Gm48500	0.770788	Psd4	0.874958	Gm5089	0.477608	Dhx32	0.731423				0.474739
Gm47033	0.991602	Gm47969	0.987909	Gm9946	0.922258	Apod	0.945669	4930447N08Rik	0.770754	Stap1	0.874822	Gm19325	0.47731	Mrpl9	0.731031				0.474442
Gm16025	0.991601	Sult2a4	0.987769	Gm11844	0.921681	Jakmip1	0.94478	Gm20125	0.769672	Hpd	0.874698	Gm48321	0.476049	1810030O07Rik	0.73024				0.473715
Lef1os1	0.991285	Cst12	0.987514	Gm49678	0.921555	Thy1	0.944193	2700089I24Rik	0.769491	Muc20	0.874403	Gm26901	0.475758	Slc4a2	0.729961				0.473698
4930428O21Rik	0.991237	Kcng4	0.987419	Gm20442	0.921517	Ccr6	0.944168	Gm10522	0.769369	C330021F23Rik	0.873952	Gm15860	0.475747	Itm2c	0.728789				0.473098
Gm1965	0.990801	Mmp7	0.987334	Gm44939	0.921364	Pramef12	0.943757	4930512H18Rik	0.766536	Gm26620	0.873874	Gm31356	0.475558	Slc39a11	0.728636				0.472173
Gm41793	0.990642	Rnase10	0.986984	A630072L19Rik	0.920905	Cd28	0.943714	4932411K12Rik	0.766531	Tmem45a	0.873632	Fhitos	0.474268	Rad51d	0.728235				0.470686
Gm29968	0.990393	Gm13178	0.986973	A530001N23Rik	0.920772	Blk	0.943486	Gm13262	0.765929	Col6a1	0.873555	C430014B12Rik	0.473009	Fam214b	0.728094				0.47067
Gm35692	0.990393	Kcnc4	0.986703	Gm29538	0.920638	Cyp4f14	0.943483	Gm32036	0.765444	Pcdh18	0.872225	Gm42620	0.469578	Lmna	0.727204				0.470495
Gm50251	0.990393	Gm19935	0.986703	Gm38832	0.919694	Fcgr3	0.943352	A330033J07Rik	0.765422	Rgs9	0.872191	Gm41804	0.469481	Asah2	0.726915				0.470334
Gm43086	0.990258	Slc10a4	0.986634	4930588J15Rik	0.919584	Nlrp3	0.943304	Gm44626	0.765384	C1s1	0.872089	4933406C10Rik	0.466034	Plxnb2	0.726905				0.469773
Nphs1os	0.990173	Vmn2r96	0.986594	9230117E06Rik	0.919463	Olfr694	0.943249	C78859	0.765142	I830077J02Rik	0.871642	4930533B01Rik	0.464433	Mtr	0.726469				0.468966
Gm43000	0.98991	Sox21	0.986591	Gm50063	0.919458	Snph	0.943229	Gm40841	0.765093	Plk5	0.871086	Gm9968	0.45978	Rbsn	0.726466				0.468709
Gm11697	0.98991	Pianp	0.986559	Gm26673	0.919424	Postn	0.943011	Gm28055	0.764621	Myl3	0.871018	Hoxb3os	0.459378	Mrs2	0.725636				0.468673
1700017M07Rik	0.989849	Gm15130	0.98654	Gm29040	0.919238	Pf4	0.942267	Gm15889	0.763991	Kcnip1	0.871001	6530403H02Rik	0.457799	Nob1	0.725279				0.468329
Gm12126	0.98982	Olfr816	0.98654	Gm11998	0.919219	S100a14	0.941722	Gm10605	0.763278	Adamts7	0.8705	Gm32647	0.457497	Nek4	0.725193				0.466991
Gm50275	0.989798	Rnase12	0.986286	Gm21817	0.918976	Kif1a	0.941561	Gm49969	0.762577	Dcst1	0.870382	Gm43305	0.456139	Aldh16a1	0.725115				0.466162
Gm31678	0.989708	Gm6309	0.98624	AI115009	0.918369	Aldh3a1	0.94091	Gm39078	0.761822	Gpr176	0.870334	Gm10138	0.455735	Gne	0.724886				0.465383
E230034D01Rik	0.989564	Olfr847	0.986184	Gm49607	0.918194	Htra3	0.940048	1700007F19Rik	0.761428	Shoc1	0.870211	A330032B11Rik	0.45295	Adck5	0.724332				0.464686
Gm39327	0.989542	Olfr898	0.986173	Gm2629	0.918087	Tnfaip8l3	0.940005	Gm15813	0.760001	Fam221a	0.869809	Mkln1os	0.452302	Mtx2	0.723692				0.464273
Gm30329	0.989496	Actc1	0.986153	Gm39473	0.917543	Clec2g	0.939903	1010001N08Rik	0.759784	Cysltr2	0.869231	Gm15270	0.451971	Xrcc5	0.723441				0.463881
Gm41653	0.989489	Barhl2	0.986049	Gm34643	0.916885	Clic3	0.939501	Gm27007	0.759012	Gucy2f	0.8692	Emx2os	0.450882	Slc22a6	0.723185				0.463823
Gm49560	0.989383	Ccdc42	0.985929	Gm50035	0.916832	Dnase1l3	0.939387	4930590L20Rik	0.758817	Cmklr1	0.869005	Hoxd3os1	0.449656	Txnrd1	0.722638				0.462878
Gm35406	0.989379	1700018G05Rik	0.985866	2310043L19Rik	0.916642	Slitrk4	0.938695	Gm50269	0.758462	Kcne4	0.868904	Gm10658	0.447569	Lzts2	0.722015				0.462717
6820426E19Rik	0.9893	Tlr9	0.985832	Gm26666	0.916585	Flg	0.938312	Gm17501	0.758143	Pik3r6	0.868681	A430090L17Rik	0.446567	Aldh7a1	0.721906				0.462545
Gm30906	0.989138	Tex13b	0.985806	G630064G18Rik	0.916263	Cd69	0.937781	AW112010	0.758047	Them6	0.86864	Gm31508	0.446089	Tpi1	0.720506				0.46233
1700019G24Rik	0.988964	Calcb	0.985765	Gm1992	0.915855	Col6a4	0.937627	Gm16559	0.757927	Bmx	0.868415	4930412C18Rik	0.445965	Mlycd	0.71993				0.46233
Gm34237	0.988875	Orm1	0.985688	4930401C15Rik	0.91543	Necab3	0.937443	A330076H08Rik	0.757864	Plxdc1	0.868112	Gm31224	0.444668	Nudt6	0.719285				0.462147
Gm29434	0.98871	Cdh17	0.98541	Gm16567	0.915096	Mill1	0.93696	Gm37640	0.757787	Bend4	0.867577	Gm14211	0.444201	Xbp1	0.719213				0.462124
Gm16497	0.988499	Lyz1	0.985403	Gm46224	0.914676	Pilra	0.93608	Prss23os	0.757442	Stc1	0.867056	Gm671	0.441564	Tamm41	0.718967				0.461812
Gm26676	0.988398	Olfr458	0.985378	Gm27211	0.914399	Gm773	0.935473	Gm29012	0.757173	Kcns3	0.867011	4930594M22Rik	0.440072	Stk19	0.71871				0.461682
4933408N05Rik	0.988217	H2-Eb2	0.985373	Gm15689	0.914346	Foxd2	0.935353	C030034L19Rik	0.756225	Shd	0.86684	4930432B10Rik	0.438392	Ctif	0.717933				0.460528
Gm12224	0.988195	Vmn1r28	0.985355	Gm17173	0.91404	Slc28a2	0.935268	0610031O16Rik	0.753288	P2rx7	0.866536	Gm50163	0.435701	Nt5c3	0.717612				0.46019
Gm20756	0.988062	Alx3	0.985355	5730419F03Rik	0.913895	Tmem151b	0.935155	Halr1	0.75303	Ntn3	0.866459	Gm20559	0.431779	Rer1	0.717479				0.460011
Gm44210	0.987938	H2al3	0.985218	Gm12946	0.913654	Cryaa	0.93514	2700033N17Rik	0.751839	Tmem28	0.865665	Gm14634	0.430655	Plekhm3	0.717353				0.459753
Gm34481	0.987938	Btnl2	0.985185	4930528G23Rik	0.913284	Grhl3	0.935106	Gm15848	0.750386	Atoh8	0.865644	Gm42702	0.430063	Nup54	0.717159				0.458799
Gm32098	0.987904	A2ml1	0.985134	Gm34557	0.913172	Tnfrsf13b	0.934925	Gm12829	0.749521	Adamts3	0.865265	1500026H17Rik	0.426701	Zfp949	0.716376				0.458627
Gm6249	0.987755	Acsl6	0.985119	Gm47392	0.912262	Ms4a6d	0.934714	Gm15353	0.747795	Cyp4a32	0.865156	Gm12576	0.424794	Sh2b1	0.715959				0.458069
Gm32540	0.987673	Tunar	0.985115	Gm43189	0.912174	Fgfbp1	0.934306	Gm16083	0.747785	Tmem71	0.865149	Gm15441	0.4226	Cisd1	0.715223				0.457565
Gm14717	0.98767	Tnfsf14	0.985089	Gm10855	0.911902	Adgrg5	0.934243	Gm48558	0.745046	Foxp2	0.864763	Gm42413	0.422023	Sdhc	0.715203				0.457426
Gm45449	0.987664	Olfr767	0.985007	Gm34586	0.911886	Klrk1	0.933882	Gm12145	0.742961	Raver2	0.864648	A230072E10Rik	0.415147	Nt5m	0.715071				0.457244
C230014O12Rik	0.987643	Olfr380	0.985007	Gm43298	0.911791	Pgf	0.933663	Gm16226	0.739317	Radil	0.864536	9230114K14Rik	0.412293	Orai1	0.714151				0.456846
Gm20556	0.987497	Nkx2-6	0.985007	1700027F09Rik	0.911176	Il7r	0.933372	Gm16252	0.738407	C1qtnf2	0.864487	Gm38304	0.411566	Pdcd4	0.713974				0.456543
Gm37469	0.987473	Vmn1r42	0.985007	Ptgs2os	0.910798	Lrrc18	0.933147	Gm35585	0.738283	Atp7b	0.863427	Gm43445	0.411092	Fem1a	0.713055				0.455897
Gm16346	0.9873	Ccer2	0.985007	Gm10030	0.910656	Rdh1	0.932966	Gm47027	0.738263	Nek10	0.863032	Gm11906	0.41077	Crebl2	0.71297				0.454808
Gm3227	0.98729	Olfr20	0.985007	Gm26627	0.910453	Akr1b7	0.93285	Gm30613	0.738215	Slc6a4	0.862895	Gm14636	0.40691	Ddx19b	0.712769				0.454701
Gm14266	0.987203	Odam	0.985007	Gm49282	0.910444	Rac2	0.932616	Gm15890	0.73812	Cygb	0.861902	Gm44040	0.406053	Mrps5	0.712652				0.454637
1700019F05Rik	0.986984	Ceacam3	0.985007	Gm33051	0.910172	Pif1	0.932524	Gm12724	0.736494	Inf2	0.860853	Gm42477	0.405225	Get4	0.712531				0.454576
Gm14951	0.986703	Gm3776	0.984739	A530010L16Rik	0.910121	Il27ra	0.931633	Gm11734	0.73646	Slc34a2	0.860545	1700126G02Rik	0.404942	Rfx1	0.712524				0.454147
Gm4241	0.98663	6330403K07Rik	0.984429	Gm48779	0.909958	Gpr12	0.931575	9430037G07Rik	0.736175	Grhl1	0.86028	Gm49980	0.403853	Rdh14	0.712375				0.453832
Gm39321	0.98654	Usp51	0.984236	Gm15503	0.909653	Slc8a2	0.931552	Gm31992	0.735663	Slc9a4	0.859688	Gm17231	0.39958	Abca7	0.711864				0.453413
Gm43479	0.986532	Gm13030	0.983935	Gm47752	0.909509	Npy6r	0.930723	B530045E10Rik	0.735032	Jag2	0.859453	Pard3bos1	0.39856	Mrps33	0.71183				0.452079
Gm20485	0.986495	Klra9	0.983831	Gm14161	0.909301	Ryr1	0.930082	Gm9951	0.734609	Fam167b	0.859139	Gm15834	0.392617	Atg4a	0.711703				0.451684
Gm37867	0.986352	Fgf21	0.983807	Tbx3os2	0.909188	Adamdec1	0.930012	C730027H18Rik.1	0.73432	Traf1	0.859058	Gm20416	0.391254	Preb	0.711425				0.451478
Gm48570	0.986291	Olfr557	0.983679	Gm45218	0.909173	Hpcal4	0.929942	Gm10845	0.734005	Cdkn2b	0.858998	Snhg18	0.391237	Gfm1	0.711224				0.451423
Gm17099	0.986286	Vmn2r61	0.983607	C530043A13Rik	0.909158	Siglece	0.929639	F730043M19Rik	0.732488	Cxxc4	0.858951	4930556M19Rik	0.391228	Supv3l1	0.710858				0.450824
4930578N18Rik	0.986286	Olfr518	0.983594	Gm30003	0.909033	Rasal3	0.929529	Platr21	0.731933	Prelp	0.85878	Gm10069	0.389959	Inppl1	0.710746				0.449842
Platr10	0.986275	Foxn1	0.983591	Gm44167	0.909028	Kcns1	0.92899	Gm15675	0.731134	Nkain1	0.858776	Gm13844	0.389923	C2cd2	0.710583				0.449572
A630019I02Rik	0.986136	Treml4	0.983566	Speer4cos	0.908931	Sez6l	0.928763	Gm16070	0.730749	Ptp4a3	0.858563	Gm17178	0.389573	Ndufa10	0.710538				0.449107
Gm36757	0.986055	Ccdc172	0.98352	2310008N11Rik	0.908912	Ncf4	0.928561	A930019D19Rik	0.730079	Fga	0.858405	Gm11536	0.388088	Yod1	0.710502				0.449081
Gm31804	0.986049	Clec4b2	0.983303	Gm19744	0.907875	Rgs18	0.928299	Gm16010	0.729633	Dok6	0.857981	Gm21057	0.38699	Isg20l2	0.710389				0.448921
Gm13372	0.986027	Stmnd1	0.983159	Gm12503	0.907537	Siglech	0.928242	Gm41414	0.729446	Scn4b	0.85723	Hoxaas3	0.386826	Igip	0.710037				0.448361
Gm38562	0.985948	Olfr1394	0.983156	Gm33699	0.907514	Cyp2b9	0.928226	Gm16793	0.729071	Nrg2	0.856562	Gm4876	0.386396	Dyrk2	0.709654				0.448001
Gm34059	0.985927	Pimreg	0.983078	Gm50143	0.906961	Nr2e3	0.928118	Gm45894	0.72897	Smoc2	0.856479	Gm29724	0.385946	Ankrd26	0.709175				0.447358
BC042761	0.98592	Gm5244	0.983063	AI504432	0.906216	Clec1b	0.92807	Gm17189	0.728528	Tgfb1i1	0.856428	A730017L22Rik	0.385784	Cdk10	0.708742				0.446553
Gm41561	0.985732	Gdnf	0.983022	Gm32126	0.904918	Tbx10	0.927918	Gm45406	0.728218	Ppp1r14a	0.856167	Gm37529	0.381482	Man2a2	0.70847				0.446135
9530026F06Rik	0.985698	A530064D06Rik	0.982967	Gm40493	0.904897	Cyp3a13	0.927156	Gm14066	0.727243	Ripply3	0.856099	Dtnbos	0.3786	B3glct	0.708373				0.443985
Gm50000	0.985496	Hjv	0.982936	Gm11747	0.904876	Kel	0.926399	Gm15222	0.727039	Cntfr	0.855749	Gm13830	0.374885	Zfp579	0.708354				0.443958
Gm3693	0.985378	Strit1	0.982689	6030442E23Rik	0.904538	Scara3	0.926333	E130310I04Rik	0.727035	Oas2	0.854917	Gm14532	0.373317	Atox1	0.708322				0.443827
Gm32243	0.985355	Il9r	0.982542	Gm37134	0.903905	Gli1	0.926271	4930520O04Rik	0.725967	Gvin1	0.854113	Gm26759	0.370093	Usp50	0.708162				0.443763
1700066B17Rik	0.985258	Olfr1198	0.98247	Gm2814	0.903347	Clec12a	0.926253	1110019B22Rik	0.725524	Efhc2	0.853822	Mir22hg	0.369944	Kctd5	0.708087				0.443621
Gm12223	0.985234	Ces1b	0.982117	Gm45092	0.903274	Sla2	0.92622	Grip1os2	0.724892	Irs3	0.853726	5330439K02Rik	0.369509	Rwdd4a	0.708069				0.443344
Gm13496	0.985231	Klk6	0.982117	Gm15816	0.903265	Skint3	0.924811	A830082K12Rik	0.724569	Gpr135	0.853673	4931403E22Rik	0.366729	Cep104	0.707116				0.44332
5430403N17Rik	0.985218	Fbxw22	0.981974	Gm42723	0.902921	Foxf1	0.924684	Gm35164	0.723144	Scarf2	0.85362	4930444A19Rik	0.366564	Kif1c	0.707042				0.442619
1700031P21Rik	0.985195	Dkk1	0.981775	Gm27162	0.902669	Il1rl1	0.924524	Gm12473	0.723115	Fbln1	0.852575	Gm33037	0.364965	Ubxn8	0.707011				0.441662
Gm13775	0.985182	Ctsq	0.981669	Gm20619	0.902261	Entpd3	0.924361	Gad1os	0.722602	Zfp979	0.85192	B230369F24Rik	0.364375	Zbtb5	0.706945				0.441128
Gm26795	0.985027	Cyp2c70	0.981669	B230110C06Rik	0.901593	Acr	0.924144	Zeb2os	0.7223	Plxnc1	0.851567	4632404H12Rik	0.363254	Zfp157	0.70692				0.441036
Gm28231	0.985007	Gzma	0.981656	Gm35037	0.901496	Cadm3	0.923996	Gm16183	0.720352	Coro6	0.850752	Gm26542	0.363081	Emc1	0.706546				0.439874
1700046C09Rik	0.985007	Gm11096	0.981539	Gm34589	0.900931	Jph2	0.923884	Gm36756	0.719343	Vgll3	0.850714	1810034E14Rik	0.357086	1700109H08Rik	0.70646				0.438867
Gm14257	0.985007	Gm8138	0.981502	9530059O14Rik	0.900914	Unc5cl	0.923614	9330179D12Rik	0.718784	Spink8	0.850191	B130034C11Rik	0.355725	Bcorl1	0.706444				0.438332
Gm15221	0.984927	ETV3L	0.981393	Gm36120	0.900839	Cacng8	0.923549	Gm3587	0.718218	Kcnh1	0.849464	4930506C21Rik	0.354047	Pms1	0.706306				0.438122
Gm41492	0.984772	Defb25	0.981291	Gm47671	0.900687	Pnck	0.923327	Gm35021	0.716871	Tagln	0.849131	1700028E10Rik	0.352842	Fbxw5	0.706262				0.437964
AU017674	0.984516	Olfr893	0.98123	Gm15964	0.899634	9630041A04Rik	0.922905	Rapgef4os1	0.716316	Nfkbie	0.848649	C920021L13Rik	0.352317	Zfp369	0.705962				0.437268
Gm10503	0.984366	Slurp1	0.981138	Rapgef4os3	0.899606	Steap4	0.922726	Irx3os	0.715867	Nfe2l3	0.848633	Gm9725	0.350731	Itgb3bp	0.705939				0.436815
Gm27196	0.984138	Vmn2r62	0.981116	Gm47566	0.898806	Slc24a4	0.922489	2310016G11Rik	0.715408	Il16	0.848628	2900089D17Rik	0.349799	Nipa1	0.705835				0.436595
Gm8953	0.984133	Il31	0.980804	9230020A06Rik	0.898509	Dlk2	0.922223	Gm9869	0.715018	Vim	0.848551	Gm15952	0.348101	Carnmt1	0.705558				0.436427
Gm29587	0.983968	Otop3	0.980804	Mirt1	0.898295	Gria2	0.921672	2810030D12Rik	0.715004	Tmem35a	0.848417	Gm39214	0.347235	Lmbr1l	0.704876				0.436263
Gm17540	0.983607	Olfr1271	0.980804	Gm10032	0.898116	Sh2d6	0.921116	Morrbid	0.714471	Hsf2bp	0.848033	Gm16552	0.347163	Pigt	0.704531				0.436001
Gm28643	0.98358	Olfr772	0.980804	Gm48972	0.897446	Egr3	0.92081	C130071C03Rik	0.71441	Galnt16	0.847909	2900052L18Rik	0.344931	Mknk1	0.704435				0.43594
Gm48510	0.98358	Syce1	0.980639	Gm14207	0.897237	Lrrc25	0.920673	Gm12798	0.713291	Zfp600	0.847842	Gm15261	0.344709	Stat2	0.704333				0.435432
Gm33351	0.98352	Izumo1r	0.980619	Gm44832	0.897188	C3ar1	0.920348	Gm35533	0.712897	Scn7a	0.847522	4933439C10Rik	0.344701	Dhrs1	0.703882				0.435358
Gm39822	0.983482	Mc4r	0.980485	1700036A12Rik	0.896792	Phf11a	0.920131	Gm13546	0.712444	Adcy2	0.847105	Far1os	0.344694	Letm1	0.703692				0.434973
4933407E24Rik	0.983469	Ocstamp	0.980383	1700025N21Rik	0.896308	1500009L16Rik	0.91991	Gm12153	0.711535	Gucy2g	0.846859	0610009E02Rik	0.343227	Polk	0.703528				0.434613
Gm50022	0.983384	Il1f9	0.980334	Gm47734	0.896051	A1bg	0.91956	2900045O20Rik	0.711462	Fndc1	0.846782	Gm7160	0.340878	Tubgcp3	0.703403				0.434447
Gm29135	0.983224	Gm12169	0.980334	Gm36642	0.895807	Gm266	0.919475	Gm45285	0.711444	Psmb9	0.846591	Gm7854	0.34008	Bsg	0.703274				0.434342
Gm44717	0.983078	Reg3g	0.980255	4933429O19Rik	0.895228	Kcnq4	0.919236	Gm43016	0.711377	Tal1	0.846184	Gm13483	0.337598	Asb8	0.702706				0.43274
Gm48008	0.983038	Asic4	0.980245	Gm28523	0.895142	H2-M5	0.919043	Gm13652	0.710698	Cpne7	0.846135	1700086O06Rik	0.336204	Chpf2	0.701864				0.43155
Gm37468	0.982895	Tdh	0.980144	Gm49504	0.894913	Rad51ap2	0.918834	Gm13710	0.710567	Trim43c	0.8457	Gm10516	0.335638	Zfp809	0.701615				0.431529
Gm47939	0.982861	Cyp2a12	0.980096	Gm15232	0.894498	Cd300lf	0.918803	9530036O11Rik	0.710475	Cdca2	0.845518	2810410L24Rik	0.334243	Rnf103	0.701585				0.431339
Gm29243	0.982654	Gm20937	0.979911	Gm47760	0.894353	Asic1	0.91857	Gm13974	0.709308	Phgdh	0.845292	Gm15283	0.334143	Cycs	0.701557				0.431224
Gm48550	0.982599	Olfr822	0.979911	Gm47591	0.893741	Casq2	0.918487	Gm14102	0.708785	Cacnb3	0.845148	Jpx	0.332439	Ndufaf2	0.70123				0.431087
Gm15579	0.982488	Kcna5	0.979798	Gnasas1	0.893609	Il1r2	0.918457	2010204K13Rik	0.708123	Sorcs2	0.844095	Gm31763	0.332327	Mdh2	0.701119				0.429774
Gm47348	0.982451	Npy4r	0.979754	2010001M07Rik	0.893523	Ms4a4c	0.918378	Gm15343	0.707518	Galnt17	0.843499	5430402O13Rik	0.331812	Uqcrc1	0.701028				0.429482
Gm3942	0.982417	Il22ra2	0.979754	Gm12866	0.893502	Inhba	0.918106	Cdr1os	0.707353	Rundc3b	0.843354	D930016D06Rik	0.331231	Nkap	0.70096				0.428848
Gm26807	0.98239	Spib	0.979551	Gm16064	0.893236	Lrrc26	0.918057	9330175M20Rik	0.707236	Ces1g	0.843141	4732440D04Rik	0.329688	Sec22a	0.700619				0.428436
Gm29290	0.982332	Gm20929	0.97937	Gm43647	0.893063	Serpina1c	0.917509	E330013P04Rik	0.707183	4931422A03Rik	0.843011	1300002E11Rik	0.32784	Bet1	0.699958				0.427917
Gm16213	0.982245	Ankrd33	0.97937	Gm27008	0.892878	Vmn2r77	0.917501	Gm32401	0.707007	Plaur	0.842428	Gm13684	0.327245	Hars2	0.699494				0.427802
A130023I24Rik	0.982014	Cyp4f37	0.97937	Gm26671	0.892779	Cd200r3	0.916414	Gm13067	0.706412	Serpinb1a	0.842005	Gm26621	0.326665	Rxylt1	0.699448				0.427567
Gm42468	0.981953	Cpa5	0.97937	Gm40983	0.892629	Il17f	0.915921	Gm16499	0.705435	Myl9	0.841933	Gm44148	0.325669	Cc2d1b	0.69918				0.426772
Gm40477	0.981953	Rgs21	0.979266	Gm11728	0.892363	Slc4a10	0.91592	Gm5432	0.704001	Nyap1	0.841705	Gm11508	0.325588	Sbno2	0.699134				0.426542
Gm49120	0.981953	Mup11	0.979168	D830005E20Rik	0.892263	BC147527	0.915833	AI197445	0.702842	Rnf125	0.840572	Gm46440	0.325304	Adat1	0.69892				0.426406
Gm29461	0.981669	Gm9999	0.979128	Gm37083	0.892051	Gm10406	0.915549	Gm10851	0.702023	Col13a1	0.84051	2310058D17Rik	0.325218	Trim26	0.698421				0.426089
Gm29561	0.981669	Tmem249	0.979128	4933432K03Rik	0.891074	Minar2	0.91544	A830019P07Rik	0.70128	Mroh3	0.840027	E130102H24Rik	0.324839	Plcg1	0.698276				0.425826
Gm43791	0.981669	Cryge	0.978981	Gm29295	0.89052	Nlrp1a	0.915263	Gm13944	0.701256	Ugt2b34	0.839996	2310001H17Rik	0.324461	Blmh	0.697592				0.425481
Gm20500	0.981669	Mbl2	0.978736	Gm6729	0.890499	Gcm1	0.914922	Unc45bos	0.700858	Papln	0.839546	Gm29107	0.323911	Leng9	0.697488				0.425442
Gm20444	0.981669	Fscb	0.978443	Gm31410	0.89018	Vmn1r201	0.914811	Gm15731	0.700722	Haspin	0.839541	Gm29642	0.323462	Bcl9	0.697001				0.423144
Gm5922	0.981669	Cryba4	0.978431	Gm16267	0.890155	Cidec	0.914668	Gm31045	0.700538	Nrg4	0.839515	Gm48383	0.322969	Zfp1	0.696784				0.422749
Gm4489	0.98157	Fzd10	0.978408	Mirg	0.889907	Hrh1	0.914668	0610038B21Rik	0.699274	Prom2	0.839315	Gm16093	0.322526	Cog2	0.696502				0.422423
Gm36543	0.981515	Gm10320	0.978114	C230066G23Rik	0.889407	Muc4	0.914643	4930404H11Rik	0.699238	Gbp9	0.839155	Gm26632	0.3221	Acly	0.696159				0.422375
Gm40918	0.981413	Ttc34	0.977772	Gm45721	0.889394	Cox7b2	0.914229	Gm15997	0.699159	Rps6kl1	0.838854	4930512B01Rik	0.320237	Zfp426	0.695983				0.422028
Gm12130	0.9814	Cib3	0.977727	4930570B17Rik	0.889064	Adgra1	0.914184	Plet1os	0.697948	Cfap61	0.838696	E230016M11Rik	0.318216	Ammecr1l	0.694404				0.421564
4930470O06Rik	0.981332	Btnl4	0.977379	Gm15414	0.888918	Pdcd1lg2	0.914183	Panct2	0.697559	Gpr68	0.83865	5930430L01Rik	0.317653	Ift172	0.693918				0.421539
Gm47418	0.981317	Myh8	0.97722	Gm15684	0.888454	Ly6c2	0.913955	2410003L11Rik	0.697095	Arg2	0.8384	Gm27017	0.316851	Ppp1ca	0.693794				0.421406
1700095J03Rik	0.98121	Cmtm5	0.977114	Gm16092	0.887496	Calml3	0.913776	Gm34574	0.697008	Pde1b	0.838293	Nr6a1os	0.315657	Gpr89	0.69376				0.421118
Gm15082	0.981063	Lypd3	0.977041	Gm3331	0.887459	Apol7b	0.913648	Gm30524	0.696565	Shisa6	0.838284	Dancr	0.31518	Elmo2	0.692298				0.421059
Gm47523	0.981038	Sgo2b	0.977005	Gm15611	0.887334	Banf2	0.913647	Gm48293	0.694738	Foxc1	0.837759	Ube4bos1	0.314757	Akr1b10	0.691193				0.420756
2810468N07Rik	0.981033	Gdf3	0.976699	Gm49750	0.887225	Ifi214	0.913598	Gm15351	0.693949	Gpr141	0.837527	Gm16124	0.314124	Mtif2	0.691085				0.420118
I730030J21Rik	0.980997	Olfr877	0.976611	Gm11707	0.886878	Kcnmb1	0.913565	A730020M07Rik	0.693924	Slc6a12	0.837408	Dubr	0.312052	Ankrd13a	0.690436				0.420052
Gm41669	0.980852	Olfr1200	0.976602	Gm45238	0.886783	Bglap3	0.913246	Gm15651	0.693517	C1rl	0.837041	1700085D07Rik	0.311873	Mrps14	0.690288				0.419949
Gm35569	0.980823	9130409I23Rik	0.976528	4930573H18Rik	0.886734	Tlr13	0.913125	Gm43111	0.693091	Gbp4	0.836358	D830024N08Rik	0.310219	Stimate	0.689679				0.419767
2210404E10Rik	0.980823	Gm13103	0.976528	1700092C17Rik	0.886315	Ptpn7	0.913106	Gm10848	0.690008	Vwf	0.836191	Snhg8	0.310136	Dbnl	0.688535				0.419672
Csmd2os	0.980804	Olfr125	0.976528	4933406J09Rik	0.885913	Cyp2b23	0.91294	Gm43727	0.689522	Sox7	0.836004	Gm9929	0.310131	Hmgxb3	0.688083				0.419334
4930404I20Rik	0.980804	Usp17le	0.976528	Gm12681	0.885793	Cfap206	0.912729	Gm36660	0.687728	Art3	0.835682	Gm43462	0.30987	Erlec1	0.688005				0.418389
Gm41720	0.980804	Wfdc18	0.976483	Gm44067	0.885535	Itgam	0.912677	Gm45025	0.686749	Asb11	0.835508	6430590A07Rik	0.305657	Zfp113	0.687505				0.418117
Gm33914	0.9806	Hist1h1a	0.97642	Slc6a19os	0.885356	Cnpy1	0.912574	Gm11476	0.686624	F830016B08Rik	0.835287	2810013P06Rik	0.302682	Tusc3	0.687049				0.417853
Gm48362	0.980562	4833423E24Rik	0.97642	Gm29054	0.885204	Ccr1	0.91255	Gm11766	0.686551	Xkr4	0.83498	Gm10550	0.301883	Mtmr1	0.68676				0.416893
4930518J21Rik	0.980528	Nrsn2	0.976413	Gm15894	0.885065	Cd209c	0.912378	Gm26684	0.68655	Sgsm1	0.83488	Gm19605	0.297692	Ncapd3	0.686249				0.416147
Gm26747	0.980485	Fcmr	0.976342	Gm47815	0.884942	Spic	0.912196	Gm13660	0.684885	Kcnn1	0.834231	8430429K09Rik	0.295574	Snx25	0.685707				0.415903
E130111B04Rik	0.980485	Olfr1444	0.976279	Gm30262	0.884819	Ssu2	0.912186	Gm42109	0.684714	Gm11992	0.83419	Gm15764	0.294615	Dap3	0.68475				0.415669
Gm37073	0.980356	Ppp3r2	0.976241	Gm32357	0.884583	Soga3	0.912036	2310002F09Rik	0.683865	Rspo3	0.83413	Snhg14	0.294395	Mettl4	0.68446				0.415624
Gm47334	0.980334	Tectb	0.976098	Gm26902	0.884296	Adprhl1	0.91186	4933417O13Rik	0.683517	Alpk3	0.833716	4921511C10Rik	0.294131	Timm23	0.684409				0.414816
4930515B02Rik	0.980252	Lipi	0.975999	Gm48884	0.884256	Fbxo41	0.911726	Gm40614	0.683406	Kdelr3	0.833036	Gm16279	0.292084	Bin3	0.684271				0.413959
Gm34152	0.980252	Ttc24	0.975999	Gm12315	0.884228	Mymx	0.911677	Gm11149	0.683168	Bcl6b	0.832685	Snhg12	0.291729	Camsap1	0.68408				0.413589
Gm47459	0.980197	Olfr161	0.975974	Gm26803	0.883974	Tbc1d10c	0.911057	Gm48682	0.682566	Ptgds	0.832476	Gm28375	0.291542	Prpf4	0.683635				0.413264
Gm11373	0.980053	Ly6k	0.975867	4930583K01Rik	0.883483	Cyp4f15	0.910823	Gm32618	0.682442	Cyp2j8	0.832353	Gm44899	0.291155	Smim4	0.683596				0.413173
Gm12498	0.980037	Nxf7	0.975859	Gm41790	0.883079	Cd209a	0.910363	Gm31683	0.682347	Casp12	0.8321	Gm47271	0.290729	Arfrp1	0.683087				0.413027
Gm14014	0.979911	Olfr113	0.975778	Gm19938	0.883045	4933411K16Rik	0.910348	Gm20631	0.681875	Ces2e	0.831919	Gm11867	0.290558	Ubtf	0.682956				0.41272
Gm47419	0.979911	Faiml	0.97577	Gm45338	0.882808	Krt15	0.910336	4930458D05Rik	0.681594	Grik4	0.831809	Gm1976	0.286145	Rnf215	0.682702				0.412448
Gm10832	0.97987	Ivl	0.975733	Gm26947	0.882295	Siah3	0.910142	Gm50138	0.680104	Mfsd13b	0.831708	B930095G15Rik	0.285479	Emc8	0.682572				0.41227
Gm30074	0.979741	Vmn2r126	0.975727	Gm16076	0.882183	Ccdc153	0.909922	F630206G17Rik	0.679553	Bco2	0.831636	Gm17227	0.285242	Etf1	0.682441				0.412121
Gm50285	0.979722	Zfp488	0.975705	Gm34829	0.882058	Bcl2a1d	0.909811	Gm26918	0.678272	Rbm11	0.831266	A930005H10Rik	0.284136	Ermard	0.681759				0.411305
Gm11840	0.979715	Nkx6-1	0.975664	B230217J21Rik	0.88198	Cd5	0.909301	Gm26839	0.678204	Cd44	0.831114	Gm17491	0.284117	Ccdc127	0.681312				0.410266
1700071G01Rik	0.97937	Vmn1r65	0.975524	Gm41836	0.881898	Klrb1b	0.909196	Gm48606	0.678122	Pllp	0.83107	Gm15614	0.283545	Ndufa6	0.681076				0.410147
Gm11493	0.97937	4930444G20Rik	0.975434	4921513I03Rik	0.88164	Gcnt3	0.909053	Gm49767	0.677602	Smad9	0.830219	Gm26944	0.283279	Trim8	0.681026				0.409829
Gm11665	0.97937	Diras2	0.975327	4930579J19Rik	0.881045	Cd4	0.90879	1700120E14Rik	0.676878	BC049352	0.82887	Rsf1os2	0.283049	Psmd7	0.680962				0.409644
Gm15324	0.97937	Cd209f	0.975324	Gm48129	0.880939	Wnt6	0.908757	Gm17767	0.676601	Adam2	0.828738	Gm12905	0.281452	Wdsub1	0.680065				0.409643
Gm41253	0.97937	Gm10999	0.975315	C230099D08Rik	0.880766	Pcdhb7	0.907995	Crnde	0.676057	Zbtb8b	0.828451	Gm3235	0.280165	Pgam1	0.679903				0.409608
Gm31086	0.97937	Gm9780	0.975224	Gm47662	0.880182	Rab39	0.907969	Gm28258	0.675794	Serpini1	0.82828	4930481A15Rik	0.280151	Stx6	0.67976				0.409135
Gm15499	0.979128	Gm3739	0.975197	Gm10544	0.879802	Lhfpl1	0.907942	Gm10685	0.674957	Ppef2	0.828264	Gm28403	0.279952	Calu	0.679207				0.40901
A930014E10Rik	0.979079	Epyc	0.97512	Gm6260	0.878573	Ly9	0.907525	4930549C15Rik	0.674798	Cd300a	0.828009	6030443J06Rik	0.279848	Abraxas2	0.678948				0.408876
1700119I11Rik	0.979079	Cyp3a57	0.975013	Gm44756	0.878495	Slamf6	0.907417	G630016G05Rik	0.674484	Sdc1	0.827863	Gm15545	0.277433	Pum3	0.678911				0.407542
C78283	0.979076	Skint7	0.975	1700041C23Rik	0.878236	Mgl2	0.907348	Gm45184	0.674074	Hpse2	0.827808	2810403D21Rik	0.276677	Rbck1	0.678678				0.407214
Gm28401	0.978983	1700074P13Rik	0.974895	Gm42884	0.878161	Rgs14	0.907243	Gm20755	0.67384	D430041D05Rik	0.827777	Trmt61b	0.276045	Nfxl1	0.678209				0.407062
Gm42761	0.978953	9530003J23Rik	0.974809	Gm16263	0.87793	Ptk6	0.907042	Tspan32os	0.673603	Gm15155	0.827409	Gm11944	0.275054	Ndufc1	0.678207				0.406659
2410004I01Rik	0.97882	Trim31	0.974777	Gm33782	0.87789	C5ar1	0.906199	Gm11266	0.672945	Cfap52	0.827369	2810402E24Rik	0.273082	Trim23	0.678025				0.405577
Gm10447	0.978736	Syna	0.974757	Gm31651	0.877869	Gm8369	0.905218	Gm13412	0.672848	Tmprss4	0.827178	4930599N23Rik	0.272712	Gtf2e2	0.677648				0.405461
Gm48607	0.978736	Olfr1511	0.974501	Gm29200	0.877723	Iqsec3	0.905113	Hoxa11os	0.671837	Abca8b	0.827176	Gm26672	0.270807	Ptms	0.677601				0.404256
Gm16578	0.978692	Gm597	0.974501	1700029N11Rik	0.87759	Fam47e	0.904991	9330162012Rik	0.670711	Nbl1	0.82704	Snhg3	0.269629	Hdac5	0.677207				0.402544
Gm30676	0.978584	Gm10226	0.974491	Gm14024	0.877155	Alox5ap	0.904578	1810064F22Rik	0.67019	Dact1	0.826972	Gm12592	0.266685	Mdc1	0.677196				0.401937
1700084F23Rik	0.978561	Actrt3	0.974263	Gm10830	0.876819	Hcst	0.904482	Gm13269	0.669715	Slc2a4	0.826702	A630072M18Rik	0.266283	Prcc	0.676561				0.401785
Gm50260	0.978251	Xlr4c	0.974195	Gm43614	0.87665	Lgi1	0.904313	AC171003.1	0.668668	Neurl3	0.826124	Gm12743	0.266183	Sptssa	0.675737				0.401223
2600006K01Rik	0.978043	Pnliprp2	0.974107	Gm49762	0.876323	Gm9732	0.904173	3110045C21Rik	0.668493	P2ry12	0.825998	B130055M24Rik	0.266101	Caml	0.675595				0.400594
Gm50225	0.97802	Dnmt3c	0.973973	Gm2447	0.876234	Mmp12	0.904078	Bvht	0.667194	Sfmbt2	0.825924	Gm50232	0.265429	Ypel3	0.675566				0.399632
Gm33053	0.977792	Vmn1r43	0.973923	Gm22000	0.875806	Il2ra	0.904037	Gm7644	0.666535	Ifitm1	0.825628	Cep83os	0.26466	Hlcs	0.675376				0.397768
Gm48584	0.977772	Pcdh8	0.973923	Gm32492	0.875292	Ccr4	0.904029	Gm48281	0.665736	Ppm1j	0.825507	Gm20275	0.263435	Ncor2	0.675055				0.397225
Gm40639	0.977772	Tsga13	0.973923	4930554G24Rik	0.875288	Arhgap33os	0.904001	B630019A10Rik	0.664455	Cldn1	0.824927	Gm16759	0.262568	Cep63	0.674751				0.396902
Gm29101	0.977727	Olfr610	0.973923	Gm15513	0.875238	Olfr239	0.903983	Trp53cor1	0.66436	Gm19684	0.824291	Gm46218	0.261646	Rbis	0.67408				0.396212
4930447M23Rik	0.977649	Serpinb9f	0.973923	Gm20234	0.875164	Asb4	0.903947	Gm15910	0.663161	Coch	0.824287	Gm26549	0.261271	Ccdc77	0.673846				0.396055
Gm36719	0.977649	Catsperg2	0.973923	6330576A10Rik	0.87473	Cbr2	0.903644	AC163685.1	0.661746	Klhl23	0.82419	Gm13402	0.261096	Ddx47	0.67365				0.395695
Gm31614	0.977488	Tbx19	0.973923	E330020D12Rik	0.874692	Apol6	0.903541	Gm17473	0.660477	Armh1	0.82309	Bcas3os1	0.261039	Pebp1	0.673088				0.395613
Dlx4os	0.97745	Dmrtc2	0.973923	Gm15475	0.874664	Vipr2	0.903452	Gm12536	0.65977	Adora2a	0.82305	Gm14858	0.260516	Zfp408	0.672673				0.395209
Gm31019	0.977387	Saa4	0.973923	Gm48957	0.873919	Prf1	0.903159	Gm42031	0.659043	Dscam	0.822838	Gm15563	0.259369	Aimp1	0.672313				0.394803
Gm26748	0.977317	1700008P02Rik	0.973923	3100003L05Rik	0.873857	Fcgr4	0.90297	Gm47101	0.658875	Serpinb9	0.822755	Gm16066	0.258846	Il31ra	0.672102				0.39449
Gm11292	0.977282	Olfr152	0.973923	Gm40394	0.873823	Klri1	0.902609	1500015L24Rik	0.657557	Slc23a3	0.822715	Gm42984	0.258416	Kdelr1	0.671791				0.392791
Gm12606	0.977273	Dcpp3	0.973923	Gm49896	0.8737	Glrb	0.902542	1700081N11Rik	0.656914	Chst2	0.822577	Gm26782	0.25815	Prpf38a	0.671557				0.392482
4933411E02Rik	0.977263	Nr2e1	0.973923	Gm16126	0.873641	Cnih3	0.902443	Gm29139	0.656815	Tmem229b	0.822572	1600020E01Rik	0.257829	Ube2v1	0.671387				0.391983
Gm28516	0.977114	1810009J06Rik	0.973923	Gm44079	0.873353	Gm6377	0.902227	Gm26688	0.65615	Pla2g7	0.822286	A530072M11Rik	0.25756	Cpd	0.67118				0.391669
Gm11376	0.977042	Nkx3-1	0.973828	Gm33035	0.873306	Scg3	0.902004	BB218582	0.654476	Galnt15	0.821545	Gm20045	0.257102	Ube2f	0.670879				0.390544
Gm28380	0.976971	Pmis2	0.973727	F730311O21Rik	0.872208	Sycn	0.901899	Gm45356	0.653367	Nectin4	0.821525	6230400D17Rik	0.255921	Copg1	0.67013				0.390192
AC121792.1	0.976971	Ifitm6	0.973486	4930442G10Rik	0.871963	Ccn3	0.901606	Gm13110	0.652295	Shisal1	0.821442	Gm15886	0.255914	Nab1	0.669716				0.390106
Sox5os1	0.976971	Tmem121	0.973336	4930597A21Rik	0.871168	Gjb5	0.90139	Gm40055	0.652058	Rhov	0.821405	9430091E24Rik	0.255368	Otud6b	0.669558				0.390059
Gm34639	0.976833	Gpr165	0.97333	B930025P03Rik	0.871146	Rab37	0.901274	Plekhd1os	0.651918	Ihh	0.821126	Snhg20	0.255023	Psma6	0.669465				0.390049
Gm4668	0.976827	Prl2c5	0.97333	Gm34623	0.870978	Npy5r	0.900411	Gm48342	0.651626	Vpreb1	0.82109	E530011L22Rik	0.253822	Dhx33	0.669064				0.389753
Gm28595	0.976788	Psg21	0.973071	Gm48651	0.870863	Pcdhb4	0.900354	Gm13387	0.651026	Sptbn5	0.819403	Gm32250	0.252806	Pom121	0.669				0.389627
4930484H19Rik	0.976652	Olfr967	0.973071	D330037F02Rik	0.870727	Cnn1	0.900277	9130204K15Rik	0.649974	Tead2	0.819244	Gm48512	0.250389	Rnpepl1	0.668559				0.389611
Gm29539	0.976632	Ooep	0.972992	Gm36860	0.870622	Itgax	0.899898	Gm42303	0.649528	Map3k6	0.81923	E430024P14Rik	0.249907	Zc3h15	0.667206				0.389356
Gm42425	0.97642	Klra8	0.972959	Gm50048	0.870189	Frmpd2	0.899224	Gm1604a	0.649334	Grrp1	0.819178	Gm28791	0.24943	Spcs1	0.667202				0.388985
Gm47850	0.97642	Trappc3l	0.972776	Mirt2	0.870003	Actn3	0.899095	Gm31774	0.649158	Naalad2	0.818413	D330023K18Rik	0.248319	Erap1	0.666824				0.388714
Gm48435	0.976221	Six1	0.972747	1810058N15Rik	0.869852	Xlr4b	0.899033	Gm28410	0.648582	Ppp1r18	0.818056	6030442K20Rik	0.247478	Zfp212	0.666366				0.387415
Gm45175	0.976142	Clec4d	0.972734	1700125H03Rik	0.869693	Fam83d	0.898927	Ppp1r18os	0.647026	2900092C05Rik	0.817625	4930549G23Rik	0.246055	Tango6	0.666229				0.387362
Gm40689	0.976084	Trim58	0.972617	Gm5608	0.869435	Lyzl4	0.898474	Gm9984	0.646756	Lrrc3	0.817505	Gm48765	0.243069	Pot1b	0.666093				0.387307
Gm14424	0.976046	Olfr286	0.972617	Gm26714	0.869124	Gm21188	0.898236	Gm49267	0.64669	Dleu7	0.816799	1700012D14Rik	0.242651	Dnttip1	0.665489				0.387245
Gm36229	0.975961	Tcte3	0.972612	Gm15891	0.868807	Cryga	0.898049	AI662270	0.645715	Ncs1	0.816689	Gm6712	0.242287	Exosc10	0.665447				0.387241
Gm36017	0.975888	Fcrls	0.972588	1700094M23Rik	0.868405	Vash1	0.89747	Gm16146	0.645553	Slfn3	0.816671	4933407K13Rik	0.239802	Dhx16	0.665431				0.386739
Gm11280	0.975859	Zcchc12	0.97253	Gm43303	0.868154	Lpar4	0.897343	4921511I17Rik	0.64512	Atf7ip2	0.816571	Ino80dos	0.23796	Pigk	0.665381				0.386498
Gm13838	0.975583	Zfp663	0.972529	Gm47757	0.868129	Il1b	0.897319	Gm44997	0.644183	Ramp3	0.816369	B230354K17Rik	0.236607	Ube2d1	0.665337				0.386037
Gm13605	0.975581	Mrgpra1	0.972447	A930014D07Rik	0.868041	Fgl2	0.897154	Gm47431	0.644151	Gngt2	0.815823	Gm20342	0.23619	Prkrip1	0.665276				0.385789
BC023719	0.975524	Olfr164	0.97242	4921534H16Rik	0.866844	Saxo1	0.897048	Gm29530	0.643612	Myrip	0.815436	Gm37768	0.236174	Derl1	0.665119				0.385126
1700021N21Rik	0.975313	Gm21704	0.972335	D030025E07Rik	0.866819	Clec2i	0.896649	Gm13481	0.642354	Angptl1	0.815365	A930007I19Rik	0.235801	Ostf1	0.665102				0.382608
Gm12298	0.975256	Gm17555	0.972146	Gm16564	0.866781	Defb30	0.896367	Nudt12os	0.64224	Lrp3	0.815286	1810062O18Rik	0.235265	Zcchc8	0.664927				0.382326
A430027H14Rik	0.975163	4932411N23Rik	0.971831	Gm34276	0.866693	Gm5431	0.895831	Gm13708	0.641142	Amdhd1	0.81514	Gm46367	0.234607	Unkl	0.66456				0.382002
Gm45723	0.975139	Zfp989	0.971803	Gm44706	0.866497	Olfr1442	0.895709	B230208H11Rik	0.640571	Muc19	0.815018	Gm12940	0.234467	Rnf40	0.664509				0.381492
Gm34225	0.974967	Retnlg	0.971761	Gm2396	0.866246	Cbln1	0.89555	Gm37623	0.636989	Klhl4	0.81471	BC065397	0.233667	Vps11	0.6645				0.380846
Gm13647	0.974915	Olfr366	0.971707	Gm19437	0.865745	Ces4a	0.895449	Gm10863	0.635282	D130043K22Rik	0.81469	1700054A03Rik	0.233027	Rnf138	0.664493				0.380074
Gm44736	0.974895	Mrgpra2a	0.971667	Gm40304	0.8656	Foxl1	0.895385	A330093E20Rik	0.635149	Gys2	0.81436	Gm28501	0.231132	Thoc1	0.664469				0.379918
Gm32089	0.974795	AC125149.3	0.971502	Nkx2-2os	0.864794	Tmprss11f	0.895338	C4a	0.634834	Igsf9	0.814359	Gas5	0.23053	Gmps	0.664414				0.379714
Gm26962	0.974618	BC048507	0.971316	Gm48503	0.864792	Lhcgr	0.895302	4930544F09Rik	0.634791	Nek5	0.814297	Mir133a-1hg	0.22973	Ccnc	0.664306				0.379417
Gm49306	0.974542	Vmn1r227	0.971169	Frs3os	0.864394	Zfp980	0.895098	Gm15594	0.634715	Celf4	0.814235	2900076A07Rik	0.229607	Elmod2	0.664145				0.378793
D530014G21Rik	0.974341	Olfr153	0.971169	G630018N14Rik	0.864267	Ces2g	0.8949	Gm43568	0.634676	B4galnt1	0.813985	Sp3os	0.228797	Pogz	0.66395				0.37851
Gm28441	0.974274	Ctrb1	0.971143	Gm5149	0.864118	Sash3	0.894889	Gm12454	0.63461	Prss12	0.813944	1110002L01Rik	0.228451	Fem1b	0.663785				0.378079
4930534H18Rik	0.974267	Fbxo39	0.970985	Gm16096	0.863872	Wfdc17	0.89476	Gm31333	0.633565	Spry4	0.813777	Gm38134	0.227937	Zbtb4	0.663031				0.377964
5330426L24Rik	0.974085	Pom121l2	0.9709	Gm48597	0.863789	Lrtm1	0.894746	Gm47564	0.633142	Cxcl1	0.813643	AI480526	0.227584	Pa2g4	0.662581				0.377787
Dmrta2os	0.974065	Gm14548	0.970894	Gm33103	0.863579	Samd7	0.894716	Gm7932	0.633118	Rarres2	0.813352	Gm16541	0.227365	Cbx7	0.662029				0.376121
D630011A20Rik	0.973923	Gm3164	0.970584	Gm12296	0.863504	Mmp25	0.894498	Gm16035	0.632411	Ankrd45	0.813298	Gm21781	0.226333	Tbcb	0.661919				0.375967
2010110E17Rik	0.973923	Gm32742	0.970566	Gm28499	0.863307	Upk2	0.894373	Gm5524	0.627264	Gdf11	0.811616	Gm48099	0.225571	Socs4	0.661918				0.375908
Gm28590	0.973923	Olfr1336	0.970418	Gm11377	0.86324	Slitrk6	0.894165	6030407O03Rik	0.627036	Slc26a10	0.811011	1600010M07Rik	0.225512	Rpl36a	0.661892				0.375385
Gm14343	0.973923	Insm2	0.970364	C230072F16Rik	0.862789	Olfml2a	0.89412	4930542D17Rik	0.62685	Rsph14	0.810745	Gm42726	0.224882	Lrp10	0.661885				0.375146
Gm12702	0.973923	Dmbt1	0.970364	Gm2109	0.862753	4930579F01Rik	0.894023	Gm50237	0.626155	Dnah3	0.810733	Gm11613	0.224537	Emc3	0.660822				0.375123
Gm36669	0.973923	Sox15	0.970284	Mir124-2hg	0.862249	Olr1	0.893982	Gm44073	0.624444	Pcdh11x	0.810354	Gm15738	0.223504	Recql	0.659871				0.375111
Gm48453	0.973923	Hist1h4m	0.970249	Gm43065	0.86214	Map4k1	0.893603	Gm17750	0.623839	Fgf2	0.810253	Gm28198	0.223488	Yipf1	0.659837				0.375058
Gm16277	0.973923	S100a3	0.970197	1700030O20Rik	0.861712	Chrm1	0.893279	Gm12195	0.623746	Cpt1c	0.809845	Gm16638	0.223351	Akirin2	0.65979				0.374415
4930405H06Rik	0.973922	Prph	0.969908	5830428M24Rik	0.861567	A530032D15Rik	0.892792	Gm36500	0.623718	Tfpi	0.809206	Gm43713	0.221014	Selenos	0.659647				0.374248
Gm47796	0.973922	Cldn34a	0.969844	Gm44175	0.8614	Tmprss12	0.892748	Gm47771	0.623563	Pwwp3b	0.808997	D330041H03Rik	0.219615	Eif2b3	0.659121				0.374031
Gm31251	0.97381	Tbata	0.969844	Gm15577	0.861282	Ctla4	0.892591	Gm44421	0.621523	Vwa3a	0.808832	2900097C17Rik	0.219488	Rab5b	0.659012				0.373976
Gm36736	0.973763	Mesp1	0.969815	Gm16033	0.861154	Gpr65	0.892163	Gm15527	0.620945	Edn1	0.80852	Gm43813	0.218152	Psma5	0.658984				0.373805
Gm36903	0.973728	Rspo1	0.9698	5730435O14Rik	0.860476	Ccl5	0.89208	Gm50410	0.620337	Ly75	0.807891	Gm14966	0.218038	Ndufa4	0.658955				0.373596
Gm16142	0.973727	Clrn2	0.969699	1700066O22Rik	0.860471	Chrne	0.891798	Gm16136	0.620238	Dipk1b	0.80731	Gm50013	0.217028	Actr10	0.658753				0.373468
Gm20667	0.973693	Pira2	0.969675	Gm49334	0.860359	Hey2	0.89165	Gm15943	0.620124	Mmrn1	0.80627	Gm10785	0.216708	Patl1	0.658426				0.373425
Gm48923	0.973667	Pcdhb10	0.969617	Gm37459	0.859898	Actn2	0.891369	Gm10570	0.619582	Pygm	0.806267	Gm39469	0.216336	Ino80e	0.657901				0.373342
Gm20443	0.973384	Klra5	0.96961	Gm31517	0.859872	Car13	0.891317	Gm30382	0.61949	Gbp3	0.806212	Rsf1os1	0.215569	Ppip5k2	0.657844				0.373209
2310081O03Rik	0.97333	Cpb1	0.969599	Gm16095	0.859505	Fetub	0.890851	Gm13134	0.618168	Il1rl2	0.805569	Gm20404	0.215314	Zfp869	0.65779				0.372108
Gm48396	0.97333	Gm12728	0.969597	Gm26638	0.859183	Sh3rf2	0.89051	Arhgap27os3	0.61758	Arhgap8	0.805215	2610020C07Rik	0.214633	Pabpc1	0.657714				0.372092
4933432I09Rik	0.97333	H2-Oa	0.969523	Gm43434	0.858982	Klra17	0.890439	Gm42889	0.617201	Grip2	0.80498	Zfp335os	0.213753	1110004F10Rik	0.657668				0.37178
Gm50271	0.97333	Lrrc15	0.969399	Gm17116	0.858677	Gpr45	0.889911	Gm47416	0.617028	Ak1	0.804941	Gm15787	0.212879	Ddx18	0.657322				0.37169
Gm44813	0.973311	Bcl2a1a	0.969337	Gm36107	0.858648	Tifab	0.889901	Gm28609	0.616948	Mn1	0.804903	Gm35082	0.21243	Clta	0.657238				0.371607
Gm26802	0.973285	Gm5796	0.969325	9330199G10Rik	0.858614	Atp12a	0.889721	A030001D20Rik	0.616382	Ovol1	0.804346	Gm19710	0.211981	Ankrd40	0.657121				0.371606
Gm48969	0.973279	Ms4a4a	0.969225	Gm16014	0.858484	Bcl2a1b	0.889621	Gm48623	0.615701	Casp4	0.804027	Gm17106	0.209703	Wdr44	0.65701				0.371133
Gm13373	0.973083	Ccl9	0.969126	Gm11815	0.858482	Calhm5	0.889487	Gm40438	0.615589	Ccdc178	0.803243	BC002059	0.207189	Agk	0.656068				0.371055
Gm48140	0.973058	Klrc3	0.969024	Gm12339	0.858359	Ttc29	0.889405	Gm21691	0.61369	Zfp977	0.801222	Gm26749	0.206565	Sugt1	0.655034				0.370439
Gm47214	0.973011	Vmn1r181	0.969018	Gm13598	0.858231	Tmem52	0.888806	Gm42716	0.613576	Mrln	0.80121	Gm30054	0.206539	Polg	0.654935				0.370351
Gm41071	0.972612	Sema4f	0.968976	4930528P14Rik	0.858146	Gm8237	0.888628	Gm26512	0.613202	Tmem98	0.800558	6530409C15Rik	0.203281	Hmgxb4	0.654346				0.370088
Gm29128	0.972602	Olfr282	0.968949	Gm40787	0.857451	Chrnb4	0.888609	Gm14372	0.613039	Mlkl	0.800118	E430024I08Rik	0.203189	Capns1	0.654295				0.370086
1700121L16Rik	0.972491	Kiss1	0.968867	Gm12426	0.857421	Vstm2l	0.888518	5430427N15Rik	0.611365	Gpihbp1	0.800057	Gm47350	0.203187	Psmf1	0.65392				0.369964
Gm50128	0.972382	Speer4f2	0.968781	Gm10134	0.857345	Ugt1a6b	0.888496	Anxa13	0.610325	Ano3	0.800015	4930455C13Rik	0.202334	Polr1d	0.653694				0.369426
4930430E12Rik	0.972317	Hsd3b4	0.968751	Gm47823	0.857229	Gsdmc4	0.888386	Gm11767	0.610014	Hist2h3c1	0.799957	Rab10os	0.202129	Supt16	0.653619				0.369108
Gm42596	0.972216	Dsg4	0.968634	6430553K19Rik	0.857148	Aqp9	0.888379	Gm11716	0.609801	Serp2	0.799833	1500004A13Rik	0.201509	Rnf139	0.653387				0.368849
Gm29007	0.972204	Vmn1r63	0.96856	Gm26705	0.856994	Csf2rb2	0.888305	1600022D10Rik	0.609375	Lratd1	0.799787	A230072C01Rik	0.201506	Cdc27	0.653277				0.368721
Gm43674	0.972004	Olfr62	0.968515	D430036J16Rik	0.856953	Efs	0.888254	Gm47601	0.608801	Thrsp	0.798921	Gm4673	0.201067	Zfp74	0.652869				0.368616
Gm11413	0.971835	AY358078	0.968502	Rmst	0.856878	Klhl40	0.888219	Gm42836	0.60787	Tmem30b	0.798898	Gm43696	0.198751	Hprt	0.652862				0.368389
Gm45899	0.971831	Trim52	0.96849	Gm33321	0.856751	Irf4	0.888193	E230001N04Rik	0.607369	Adm	0.798267	4930484I04Rik	0.198452	Ccdc15	0.652814				0.367839
Gm13068	0.971792	Kcnj4	0.968342	B830012L14Rik	0.856569	Vmn1r88	0.887913	Gm34552	0.607356	Phkg1	0.798117	4930557K07Rik	0.194608	Hspa14	0.652796				0.367778
4930444E06Rik	0.971789	Tex55	0.968311	6530402F18Rik	0.856445	Klrd1	0.88783	Gm32926	0.607106	Ctla2a	0.79742	Gm26724	0.194296	Kpna3	0.65194				0.367556
Gm45474	0.971761	Slitrk5	0.968221	G630055G22Rik	0.856418	Csta2	0.88756	Sox5os3	0.606864	Lmtk3	0.797089	5530601H04Rik	0.189543	Hnrnpll	0.651569				0.366768
Gm46328	0.971648	Olfr165	0.967913	Gm15083	0.856148	6330409D20Rik	0.887432	Gm15337	0.606185	Cbx2	0.796951	Gm5165	0.188448	Trmt13	0.65147				0.366657
E130119H09Rik	0.971648	BC080695	0.967913	Gm17196	0.856126	Cd101	0.887232	Gm29865	0.606147	Ccdc24	0.796843	Gm14798	0.187816	Pkd1	0.651441				0.366545
Gm10706	0.971338	Hpca	0.967806	Gm49620	0.8561	Havcr1	0.887074	Gm47882	0.606131	Tspyl5	0.796554	Gm27003	0.186469	Terf1	0.651365				0.366015
Gm49008	0.971191	Pcdha4	0.96779	Gm17115	0.85605	Apobr	0.887011	Gm31108	0.603562	Dpp6	0.796395	A930015D03Rik	0.186177	Zbtb7a	0.651133				0.36559
Gm31887	0.971167	Apoc2	0.967738	2410152P15Rik	0.855854	Adam7	0.886931	Gm36037	0.603393	Slc39a5	0.796087	Gm15489	0.184046	Gnb2	0.651038				0.365373
Gm38410	0.971087	Gm17455	0.967723	Gm48614	0.855592	Serpina3g	0.886615	9530018F02Rik	0.603381	Anxa1	0.796009	Gm16091	0.180945	Smad5	0.650831				0.365367
Gm29183	0.971056	Cacna1i	0.967654	Gm19689	0.855281	Cers1	0.886394	A630012P03Rik	0.6033	March10	0.79586	Brip1os	0.175733	Mosmo	0.650115				0.365329
Gm16349	0.971055	Gm3002	0.967635	D030044L04Rik	0.855128	Dio2	0.886311	Gm31881	0.60291	Ttc22	0.795475	Gm38604	0.173832	Rit1	0.649778				0.365259
Gm15841	0.970978	Cstdc4	0.967634	4931431B13Rik	0.855036	Grin2c	0.885781	Gm17114	0.601942	Rflna	0.794894	Gm28379	0.172517	Eif3c	0.649541				0.365051
Gm29359	0.970978	Foxr1	0.967609	Gm15663	0.854976	Mycl	0.885366	Gm14320	0.600541	Prune2	0.794875	Gm15564	0.166963	Klhl18	0.649369				0.364842
2410017I17Rik	0.97097	Gm10521	0.967555	Gm48740	0.854579	Muc13	0.884848	Gm26954	0.599734	Fgf11	0.794654	Gm44686	0.164618	Bzw1	0.649168				0.364542
Gm43357	0.970851	Cyp2c40	0.967542	Platr6	0.854512	Gm11627	0.884575	Gm45609	0.598159	Cerkl	0.79439	Gt(ROSA)26Sor	0.163486	Cript	0.648969				0.364296
Gm12108	0.970783	Gm28961	0.967417	C030047K22Rik	0.854463	Gjb4	0.884527	Gm41231	0.597551	Olfm1	0.794194	A730081D07Rik	0.162591	Ilkap	0.648478				0.364185
4930477G07Rik	0.970653	Olfr1351	0.967417	Gm831	0.854194	Cst7	0.88421	Gm28095	0.59489	Nxpe2	0.794117	5430405H02Rik	0.160491	Kif2a	0.648347				0.363981
Gm32443	0.970627	Drd2	0.967404	Gm29674	0.853666	Chst13	0.883679	Gm4793	0.592405	Sema3a	0.794058	3110056K07Rik	0.159185	Akt1	0.648259				0.363905
Gm16508	0.97046	Mpo	0.967373	Gm48749	0.852748	Arpp21	0.883505	Gm49970	0.592293	Agt	0.793213	Man2c1os	0.15667	Rbm41	0.648235				0.363887
Gm15413	0.97046	Acrv1	0.967363	Gm38590	0.851496	Aplp1	0.882959	4932441J04Rik	0.59226	Nccrp1	0.793115	Tug1	0.154869	Rps29	0.648024				0.363765
Gm12949	0.970364	Vmn2r109	0.967343	Gm13861	0.851489	Zfp853	0.882781	Gm45767	0.590845	Gpx6	0.792768	Gm47167	0.153169	Wrn	0.648006				0.36367
Gm47389	0.970322	Olfr853	0.967343	Gm42800	0.85145	Lefty1	0.882654	D430001F17Rik	0.590783	Vcam1	0.792639	Gm19522	0.152188	Smc1a	0.647346				0.361557
Gm41506	0.970259	Lao1	0.967343	AA645442	0.851237	Pla2g2c	0.882249	Gm26797	0.590772	Hap1	0.792614	Snhg9	0.149453	Rsbn1	0.647274				0.361004
Gm45486	0.970239	Vmn2r32	0.967343	Gm534	0.851223	Gbp10	0.882225	3110099E03Rik	0.589838	Ect2	0.792429	Gm48678	0.14514	Riok1	0.647079				0.359795
E130006D01Rik	0.970156	Fam205c	0.96734	Gm13404	0.850913	Fam167a	0.882042	Tbc1d22bos	0.588935	Thbd	0.7921	1700084C06Rik	0.143827	Nras	0.646702				0.359606
Gm28497	0.970111	Arl11	0.967326	A530088E08Rik	0.850805	Tmprss11a	0.881785	Gm10451	0.58845	Chd5	0.791857	A930037H05Rik	0.142397	Gnai3	0.646618				0.358775
Gm28856	0.970061	Hcar2	0.9673	Gm44202	0.850257	Myh6	0.881458	Gm48596	0.588192	Mycbpap	0.791062	Gm19951	0.139384	Zup1	0.646343				0.35856
Gm30933	0.969933	Prl7a1	0.967201	Gm45418	0.849767	Plg	0.88101	Gm27184	0.587686	Gm11099	0.790771	Gm47283	0.135776	Nol11	0.64581				0.358231
Gm12746	0.969927	Hist1h1t	0.967201	Gm19792	0.848927	Mmp13	0.88067	Gm15419	0.587673	Brsk1	0.790694	E130307A14Rik	0.133465	Casp8ap2	0.645729				0.357884
Gm33994	0.969908	Fate1	0.966979	Gm20383	0.84864	Calca	0.880571	1700039E22Rik	0.587539	Hspa1b	0.790374	Gm10353	0.130672	Chic2	0.645712				0.357863
Gm12972	0.969851	Olfr1217	0.966916	1700018A04Rik	0.848514	Gm8206	0.880429	Gm28153	0.58741	Ecm2	0.790289				0.645537				0.357834
Gm50330	0.969807	Timd4	0.966881	Gm7097	0.848248	Map7d2	0.88041	2600014E21Rik	0.587095	Ifit3	0.790202				0.644609				0.35778
8430423G03Rik	0.969615	Pcdhb9	0.966822	Rapgef4os2	0.84768	Trat1	0.880152	Gm32391	0.586276	Mt2	0.789833				0.644517				0.35728
Gm44151	0.96952	Rab9b	0.966791	Gm13003	0.847224	Hyal4	0.880052	Gm22146	0.585669	Ccdc122	0.789789				0.644454				0.356911
1810053B23Rik	0.969349	Gbp2b	0.966576	Notumos	0.846784	Parvg	0.879992	Gm47644	0.585629	Dbn1	0.789665				0.644424				0.35687
1700025M24Rik	0.969091	Gm21190	0.966543	Gm26626	0.846599	Stk31	0.879789	Scpep1os	0.585261	Sp140	0.789546				0.644302				0.35567
1700048O14Rik	0.969091	A630076J17Rik	0.966543	A730036I17Rik	0.846034	Clec2l	0.879432	Gm26952	0.584523	Fcer1g	0.789281				0.643838				0.355467
1700012C14Rik	0.969018	Muc15	0.966543	Gm12930	0.845979	Ltb	0.879071	Gm42939	0.583925	St18	0.789275				0.643679				0.35521
Gm11986	0.969018	Dydc2	0.966471	Slc13a2os	0.845634	Mst1r	0.878943	Gm28875	0.583435	Cfap47	0.789273				0.643584				0.355061
1700100L14Rik	0.969018	Hist1h2br	0.966429	Gm14547	0.845544	Rprm	0.878508	Gm15713	0.582555	Asb9	0.788997				0.643126				0.355039
D330046F09Rik	0.969018	Gm14085	0.966408	Gm16143	0.84523	Fam83e	0.878373	4930408O17Rik	0.582324	Adam11	0.78893				0.64305				0.354819
Gm50223	0.969018	Serpinb9b	0.966343	Gm31522	0.844495	Tprg	0.878276	A230009B12Rik	0.581653	Limd2	0.78797				0.642835				0.354228
4933406G16Rik	0.969018	Siglec15	0.966225	4930579M01Rik	0.844277	Actl9	0.878207	1700061H18Rik	0.581117	Cemip	0.787867				0.642807				0.354042
A930006I01Rik	0.969018	Defb15	0.966091	Gm16140	0.843919	Tmigd3	0.878109	Gm13528	0.579185	Gm867	0.787444				0.642778				0.353456
AC156546.1	0.969018	Atp4b	0.966033	5830418P13Rik	0.843708	4922502D21Rik	0.877588	Gm17753	0.578959	1700057G04Rik	0.787406				0.642104				0.353446
Gm14152	0.968883	Cldn17	0.965947	Gm19569	0.843629	Tafa3	0.877494	Gm27200	0.578879	Ifi27l2a	0.78729				0.64193				0.35304
1700039M15Rik	0.968755	Lamp5	0.96592	Gm49698	0.843235	Lrrtm1	0.876873	Gm42705	0.578393	Fstl3	0.787006				0.641756				0.352712
4930431P03Rik	0.968754	Ubd	0.965898	Gm5087	0.843209	Tnip3	0.876825	Gm15218	0.578179	Trim6	0.787002				0.641578				0.352155
Gm28183	0.968734	Olfr1204	0.965796	5033406O09Rik	0.843143	Tex12	0.876814	Gm15915	0.577995	Orai2	0.786767				0.641569				0.351848
4933402J15Rik	0.968708	4930558C23Rik	0.965796	Nell1os	0.843054	Tyrobp	0.876351	Gm42161	0.577657	Serpina1f	0.786063				0.641421				0.351644
Gm44258	0.968642	Cpn2	0.965796	Gm44763	0.842908	Slamf1	0.876239	BB365896	0.576813	Tmcc2	0.785664				0.641192				0.351169
Gm39460	0.968575	Olfr127	0.965781	A430093F15Rik	0.842592	2610028H24Rik	0.876183	2210406O10Rik	0.575195	Ikbke	0.785574				0.641117				0.350758
Gm29100	0.968515	Gm4791	0.965767	Gm16322	0.842199	Cox6a2	0.875993	Gm10649	0.571642	Bnipl	0.785307				0.640799				0.350647
Gm13173	0.968515	Ppp1r3a	0.965678	Gm43661	0.841327	Fam124b	0.875928	Gm26737	0.571512	Crym	0.785191				0.640613				0.350324
Gm5468	0.968515	Gml2	0.965669	Gm28156	0.841267	Ptprcap	0.875905	Mccc1os	0.571127	Msantd3	0.785034				0.639717				0.350254
Gm16295	0.968515	Olfr1265	0.96555	Gm12676	0.840563	Lipg	0.875302	Gm4419	0.569482	Naaa	0.784109				0.63948				0.350073
Gm32284	0.968515	Serpina3i	0.965532	Gm10392	0.840482	Tnf	0.875234	Gm42556	0.569349	Prkar1b	0.783966				0.63945				0.349966
Gm7292	0.968503	Orm2	0.965426	Gm16351	0.839929	Nlrp9b	0.875112	Gm17597	0.56852	Tmprss9	0.783762				0.639368				0.349932
Gm9857	0.96849	Krt39	0.965407	Gm19500	0.839805	Gm2897	0.87449	Pard3bos3	0.568331	Akr1c18	0.783657				0.639087				0.349863
Gm45868	0.96849	Gm14459	0.965407	Gm29611	0.839513	Gbgt1	0.874105	Gm8739	0.567158	Mapk13	0.783319				0.63715				0.349577
Gm35520	0.968349	Gal3st2c	0.965407	Gm36146	0.839422	Tnfsf8	0.874029	Gm11714	0.566923	Cenpe	0.783182				0.63694				0.34956
Gm47177	0.968035	Sept12	0.965407	Gm45159	0.839418	Cfap221	0.873433	Gm42722	0.566524	Zfp185	0.782891				0.636937				0.348109
Gm12107	0.967913	Gsdmc	0.965407	Gm44751	0.839358	Epb42	0.873021	4930547M16Rik	0.566277	Micall2	0.782371				0.636831				0.346897
Gm30731	0.967912	Olfr372	0.965407	Gm45889	0.839246	Insyn1	0.872706	Gm14827	0.566178	Mpp2	0.782273				0.636825				0.346552
Gm34609	0.967906	V1ra8	0.965397	D730045A05Rik	0.838883	Pabpc4l	0.87209	Gm15655	0.565383	Srd5a1	0.782138				0.636433				0.346269
2210409D07Rik	0.96779	Gm39653	0.965397	Gm15839	0.838483	Xlr	0.871883	Gm48350	0.564401	Dnah10	0.782021				0.63627				0.34608
Gm31577	0.967786	Hapln4	0.965393	Gm48485	0.838424	Lif	0.871861	Mir155hg	0.562553	Mpzl2	0.781561				0.636049				0.345876
Gm11684	0.967738	Ccdc184	0.965392	Gm15857	0.838339	Adrb3	0.871838	Gm16337	0.561844	Vwc2	0.781547				0.635622				0.345674
Gm3896	0.96758	Cuzd1	0.965103	Gm40663	0.837903	Izumo1	0.871676	5033403F01Rik	0.56009	Rgma	0.781229				0.635541				0.345462
Gm45646	0.967551	Olfr118	0.965031	Gm20617	0.837443	Rarres1	0.87155	Gm37915	0.559631	1700030J22Rik	0.78057				0.63551				0.345202
Gm28271	0.967529	Wfdc21	0.964977	Gm44226	0.837265	Jaml	0.871443	Gm16348	0.558916	Smpd3	0.780259				0.635253				0.344783
Gm39380	0.967504	P2rx2	0.964952	4930557F10Rik	0.837259	Cdk15	0.871203	Gm11655	0.558563	Tnfrsf25	0.780057				0.635073				0.344757
Gm48681	0.967417	Dsg1a	0.964929	Gm34838	0.836925	Col11a1	0.870921	A930012L18Rik	0.558459	Scn1b	0.779737				0.635063				0.344266
C330011F03Rik	0.967411	Ceacam15	0.964929	1700012I11Rik	0.836683	Mgst2	0.870912	Gm16192	0.55806	Apobec4	0.779501				0.634631				0.344125
Gm16534	0.967344	Krt26	0.964929	Runx2os1	0.836646	Ccdc187	0.870903	4933413C19Rik	0.557886	Dnm1	0.779235				0.634612				0.34403
4933431G14Rik	0.967343	Olfr92	0.964929	Gm36529	0.8365	Gipc3	0.87082	Gm49958	0.555954	Arrb2	0.77872				0.634472				0.343673
Gm26812	0.967342	Hrk	0.964782	Gm48127	0.836213	Ugt1a1	0.870583	Gm15902	0.554131	Tspoap1	0.778693				0.634428				0.343536
Gm43177	0.967307	Trem2	0.964685	Gm45650	0.835301	Tmprss13	0.870579	A230057D06Rik	0.554098	Hspa1a	0.778658				0.634393				0.342826
Gm15228	0.967238	Tmbim7	0.964593	C430042M11Rik	0.835223	Ptafr	0.870386	Gm26652	0.55351	Abhd15	0.778374				0.634265				0.342391
Gm39375	0.967204	Psg17	0.964516	Gm16152	0.834567	Gpr152	0.869894	Gm32856	0.553174	Hgfac	0.777611				0.634086				0.342273
Gm48847	0.967204	4933407L21Rik	0.964492	Gm47851	0.834193	Sfrp4	0.869889	Gm32624	0.552952	Arhgap4	0.7776				0.633557				0.342036
4930539M17Rik	0.967182	Etd	0.964327	4930417O13Rik	0.834026	Klhl38	0.869812	Platr8	0.55256	Cplx2	0.777519				0.633222				0.341885
Gm20496	0.967138	Arhgap36	0.964319	4930589L23Rik	0.833966	Il5	0.869801	Gm15402	0.551909	Cfap70	0.776979				0.632748				0.341873
4930517M08Rik	0.967077	Six3	0.964319	Gm36236	0.833963	Kcnn4	0.869709	1700087I21Rik	0.551847	Ttc39a	0.776861				0.632587				0.341514
BC051537	0.96702	4930516K23Rik	0.964319	Arhgap20os	0.833835	B4galnt4	0.869688	Gm26725	0.551298	Ceacam2	0.775393				0.632115				0.340906
4933427I22Rik	0.966971	Krt20	0.964223	Gm47547	0.833684	Adra1d	0.86953	Gm11110	0.551062	Slc16a13	0.77531				0.632032				0.339968
4930593C16Rik	0.966954	Ifi208	0.964206	Gm32857	0.833628	Cd8b1	0.869386	4930551O13Rik	0.550513	2210011C24Rik	0.775251				0.631833				0.339733
Gm45564	0.966928	Pnmal1	0.964061	Gm15472	0.833431	Ccdc88b	0.869332	Gm43573	0.54957	Paqr4	0.774597				0.63153				0.339497
Gm44169	0.966814	Gjc3	0.963993	Gm48202	0.833416	Gpnmb	0.869022	Gm13748	0.549181	Zfp820	0.774228				0.631344				0.339133
Gm14317	0.96679	Vmn2r112	0.963934	Tmem150cos	0.832909	Hapln3	0.86881	Gm15895	0.547712	Tcaf2	0.773375				0.631233				0.339118
Gm50386	0.966627	Vmn2r93	0.963934	Gm47471	0.832867	Optc	0.868707	4930405A10Rik	0.547321	Teddm2	0.773372				0.630596				0.339112
Gm14095	0.966542	Sp7	0.9639	1700057H21Rik	0.832714	Ankrd22	0.868636	Gm34907	0.546943	Prrg4	0.773294				0.630579				0.338648
Gm47661	0.966517	Adora3	0.963821	Gm16174	0.832579	Gulo	0.868548	Gm27201	0.546838	Tnfrsf22	0.773161				0.630448				0.338467
Gm12055	0.966343	Gm136	0.963792	Gm19303	0.830942	1810020O05Rik	0.868488	AW011738	0.54511	Grm8	0.773124				0.630254				0.337843
4933406B15Rik	0.966268	Fpr1	0.963748	1700065D16Rik	0.83086	Mlf1	0.86841	4933431E20Rik	0.544793	Mroh2a	0.772954				0.630018				0.337627
Gm27226	0.966245	Tnmd	0.963723	Gm10619	0.83035	Rnf39	0.868267	Sox5os2	0.544489	Hoxd10	0.772897				0.629854				0.337482
Gm31406	0.966212	Olfr832	0.963629	1700010I02Rik	0.830316	Olfr539	0.868132	4930449E18Rik	0.544247	Tmprss7	0.77233				0.629767				0.337457
8430430B14Rik	0.965817	C1rb	0.96355	Gm15912	0.830081	Cyp2ab1	0.86812	4930447K03Rik	0.543659	Foxred2	0.77231				0.629638				0.337411
4930448H16Rik	0.965796	Gm3500	0.963524	Gm15290	0.830059	Gm12394	0.867918	Gm14703	0.543188	Bmp8b	0.772227				0.629462				0.33712
1700066J03Rik	0.965796	Zar1l	0.963491	Gm44864	0.829928	Pjvk	0.867876	3010001F23Rik	0.542733	Gm11639	0.772176				0.629189				0.337106
1700084D21Rik	0.965796	Zic4	0.96333	Gm33979	0.829764	Lrrc36	0.867798	A430010J10Rik	0.542694	Golm1	0.771864				0.629176				0.336837
Gm9939	0.965767	Olfr894	0.963055	Tmem132cos	0.829291	Spata32	0.867668	Gm36738	0.542455	Tcf24	0.771518				0.628918				0.335196
Gm45903	0.965767	Vmn2r5	0.963033	Gm19585	0.82922	Tspan11	0.867584	Gm12474	0.542303	Otoa	0.771517				0.628855				0.335007
Gm49907	0.965733	Serpina3n	0.962821	Gm49662	0.828498	Ppp2r2c	0.86754	Gm50431	0.541976	Ccdc150	0.771363				0.628469				0.335
Gm44738	0.965692	Trim50	0.962713	Gm20461	0.828484	Dpep2	0.867417	Rapgef3os1	0.54185	Selenbp2	0.771344				0.62839				0.334961
1700062C10Rik	0.96562	Cyp3a25	0.96269	Gm41168	0.828347	Cdhr3	0.867317	Gm9961	0.541282	Hdhd3	0.771249				0.628297				0.334845
Gm17232	0.96555	Kcna3	0.962462	Gm16029	0.828308	Gpr179	0.867149	Gm42696	0.541031	Efcab12	0.771122				0.62829				0.334702
1700019C18Rik	0.965519	Cps1	0.962424	Gm45864	0.828217	Ms4a4d	0.866841	Gm28376	0.540972	Thsd7b	0.770932				0.628268				0.334534
Gm16555	0.965518	Lrrn4cl	0.96227	Gm43150	0.828211	Ly6d	0.86635	Gm50107	0.540509	Cdc25b	0.770873				0.628222				0.333986
Gm12505	0.965407	Mrgprf	0.962206	4930500A05Rik	0.828154	Ramp1	0.866312	1700016K05Rik	0.540279	Fabp5	0.770614				0.627777				0.333792
AV064505	0.965407	Lin28a	0.962198	Gm36380	0.827923	Ddx43	0.866273	Gm17108	0.54009	Mvd	0.770611				0.627614				0.333381
4930520K02Rik	0.965407	Vmn1r202	0.962196	Gm34397	0.827741	Crisp2	0.866188	Gm7568	0.539725	Acp5	0.770279				0.627313				0.332976
Gm49108	0.965397	Tescl	0.962115	Gm32004	0.827341	Phyhip	0.865628	Gm50105	0.539581	Itpripl1	0.770049				0.62715				0.332293
Gm48544	0.965393	Actl7a	0.9621	Gm536	0.826472	Gpr87	0.865504	Gm46210	0.539403	Slc17a8	0.769636				0.627049				0.331933
B930018H19Rik	0.965351	Btbd17	0.96197	Gm34983	0.826294	Fam78a	0.865489	5830408C22Rik	0.539172	Clba1	0.769211				0.626915				0.331789
Gm50415	0.965301	Vmn1r53	0.961831	Gm16553	0.825969	Kcnk12	0.865396	Gm45309	0.539054	6430571L13Rik	0.769081				0.626771				0.331567
Gm14618	0.965291	Sertm1	0.961684	Grip1os1	0.825853	G6pc2	0.865118	9530097N15Rik	0.538549	Lrrd1	0.768898				0.625635				0.331247
Gm15485	0.965264	Chrna6	0.961563	Gm32067	0.825643	Adh6b	0.864846	8430426J06Rik	0.537991	Trp53i11	0.768867				0.625583				0.331246
Gm48162	0.965168	Gm21897	0.96156	Gm43803	0.825625	4930486L24Rik	0.864781	Arhgap27os2	0.537243	Hmox1	0.768867				0.625491				0.330885
Gm48022	0.965053	Efcab10	0.961462	0610025J13Rik	0.825401	Tmem182	0.864558	Gm45606	0.537017	Ak7	0.768824				0.625029				0.330275
Gm32005	0.964991	Prss55	0.961406	A330049N07Rik	0.825229	Igll1	0.8645	Lockd	0.536815	Gm14403	0.768374				0.624949				0.330121
Gm32281	0.96498	St6galnac1	0.961379	Gm43691	0.825085	Itih3	0.86402	Gm42997	0.536557	Nat2	0.768272				0.624261				0.329674
Gm45271	0.964929	Gm8122	0.961351	Gm28402	0.824969	Nacad	0.863998	Gm45237	0.536378	Vmn1r4	0.768222				0.624234				0.328644
Gm7762	0.964929	Lrit1	0.961351	Gm12524	0.824929	Cdhr4	0.863584	Gm45148	0.536187	Nol3	0.768157				0.624207				0.328393
Gm36426	0.964842	4921524L21Rik	0.96093	Gm45304	0.824815	Lax1	0.863569	Gm42700	0.535236	Car3	0.768036				0.624017				0.327495
Gm40922	0.964684	Vmn2r94	0.96093	Gm15945	0.824815	Mrap	0.863362	Gm15408	0.535168	Cyp2u1	0.768023				0.624016				0.327276
Gm41183	0.964604	Nlrp4a	0.96093	Gm12500	0.8245	Tmsb15b1	0.863269	Gm31793	0.535002	Camk2b	0.768021				0.624014				0.327044
Gm45901	0.964585	Prss50	0.96093	Gm49303	0.824327	Rdh9	0.86322	Gm50334	0.534205	Fam110c	0.767971				0.623944				0.326958
Gm32815	0.964414	Reg4	0.960854	Gm34084	0.824055	Clic6	0.86312	4930592A05Rik	0.533867	Dhdh	0.767298				0.623878				0.326875
Gm48402	0.964401	Vmn2r49	0.960847	2700069I18Rik	0.823645	Casp1	0.862874	Gm34455	0.533666	Slc26a8	0.767276				0.623804				0.32574
Gm15230	0.964388	Hcrtr1	0.960751	Gm44787	0.823225	Tyro3	0.862075	Gm33023	0.533437	Tdrd12	0.767152				0.623658				0.325728
Gm36913	0.964303	Olfr70	0.960725	Gm4279	0.822672	Ahnak2	0.862019	Gm7580	0.533295	Pigr	0.767064				0.623589				0.32563
Gm13499	0.964296	Olfr613	0.960725	Gm43091	0.822601	Xkr9	0.861994	4930594M22Rik.1	0.531793	Spns3	0.766863				0.623226				0.325485
Gm37971	0.964286	Clca1	0.960725	Gm50044	0.822515	Tbx1	0.861904	D930032P07Rik	0.530398	Nap1l5	0.766609				0.622696				0.324877
5730412P04Rik	0.964286	Gm11214	0.960613	Gm49575	0.822451	Tmem63c	0.861149	Gm50209	0.530331	Spc24	0.766419				0.622421				0.324841
Gm32081	0.964272	Lipo1	0.960394	Gm9908	0.822255	Guca2a	0.861079	Gm4211	0.529649	Tmem139	0.766314				0.622381				0.324611
Gm10660	0.964229	Gm29866	0.960394	Gm11802	0.82217	Ncf1	0.860701	Gm28836	0.527717	Spc25	0.765935				0.621485				0.323927
Gm4926	0.964229	Gm436	0.960387	Gm15592	0.822146	Crp	0.860676	Gm47123	0.526938	Spata24	0.76586				0.621475				0.323641
Gm2379	0.964164	AC132444.1	0.960281	9030625G05Rik	0.821947	Begain	0.86023	Gm44696	0.526582	Sowahb	0.765495				0.621356				0.32361
Gm28818	0.964155	Mcemp1	0.960257	Gm45169	0.821674	Nhlrc4	0.8601	Gm15632	0.52653	Cavin1	0.765453				0.621348				0.323333
4933433N18Rik	0.964102	Olfr1284	0.960203	A930038B10Rik	0.821546	Nek2	0.860025	Gm36371	0.525195	Col7a1	0.765438				0.621146				0.323025
AW047730	0.964101	Cdcp2	0.960086	4930598N05Rik	0.821231	Kbtbd12	0.859819	Gm34590	0.523691	Exd1	0.765173				0.620966				0.322227
Dnah2os	0.964038	Eomes	0.960061	Gm47770	0.820929	4931429L15Rik	0.85964	2900060N12Rik	0.523484	Syt1	0.76506				0.620871				0.322097
Gm28415	0.963934	Dhrs9	0.960011	Gm17035	0.820742	Tlr6	0.859561	Gm48882	0.522835	A130010J15Rik	0.764985				0.620747				0.321958
4933438B17Rik	0.963934	Sohlh2	0.959995	Gm29502	0.820649	Clec10a	0.858394	Gm43672	0.52231	Arhgdib	0.764978				0.620623				0.321637
1700028I16Rik	0.963876	Olfr352	0.959994	Gm36346	0.820583	Mroh6	0.858229	Gm11290	0.522237	Syngap1	0.764595				0.620614				0.321427
Gm16347	0.963874	Gm19345	0.959896	Gm41584	0.820565	Ly6f	0.857908	Gm17590	0.521886	Eid2	0.764479				0.620522				0.321396
Gm48837	0.963855	Sstr1	0.959757	Alkbh3os1	0.820435	Prrg3	0.857904	Gm14582	0.521825	A3galt2	0.764432				0.620485				0.321236
Gm33682	0.963708	Adam26a	0.959756	Gm28154	0.820325	P4ha3	0.857219	Gm36283	0.521616	9330182L06Rik	0.764119				0.620394				0.321138
Gm39329	0.963699	Krt79	0.959756	Gm4665	0.820123	Il22ra1	0.856228	Gm42567	0.521441	Syne4	0.764117				0.619914				0.320877
Gm49156	0.963699	Gpr20	0.959697	Gm39094	0.819977	Trim30d	0.856215	Gm10603	0.520055	Myadm	0.763253				0.619629				0.320748
Gm50039	0.96368	Gm37797	0.9596	Gm41724	0.819894	Twist2	0.855137	1700086P04Rik	0.519874	Entpd2	0.76296				0.619525				0.32041
Gm49035	0.963557	Il1f10	0.959436	Gm44851	0.819463	Atp2c2	0.855047	4931406G06Rik	0.519873	Shcbp1l	0.76268				0.619141				0.320236
Gm13053	0.963494	Vsig1	0.959428	Gm21154	0.819254	Tgfb3	0.854984	Gm44982	0.5188	Rilp	0.762176				0.618941				0.320176
Gm48324	0.963494	Ceacam16	0.959181	9330188P03Rik	0.819188	Plekhg4	0.854708	Gm48770	0.518676	Plekhg6	0.761536				0.618875				0.320092
Gm35394	0.963465	Gm17428	0.958871	4930470H14Rik	0.819178	Gjb3	0.854523	A730090N16Rik	0.518411	Mcm10	0.76152				0.618617				0.319624
9030204H09Rik	0.963437	Tcf23	0.958812	4930488N15Rik	0.819118	Ptger2	0.854398	Gm49719	0.517122	Itga10	0.761437				0.618493				0.319592
Atcayos	0.96332	Cav3	0.958753	4933401H06Rik	0.819032	Cox4i2	0.854376	Gm28809	0.517056	Iqcd	0.760659				0.618431				0.318953
4930480M12Rik	0.963309	Ido1	0.958637	Gm13780	0.818564	Gng8	0.854258	Gm41609	0.51605	Tmem125	0.760653				0.618423				0.318292
C330018A13Rik	0.963281	Lrit2	0.958634	4930587E11Rik	0.818064	Igfn1	0.854117	1700034P13Rik	0.515675	Fam169a	0.760578				0.617843				0.317945
Gm48830	0.963219	Smim23	0.958602	Gm26744	0.817379	Slco1c1	0.85361	1700108J01Rik	0.515531	Pgpep1l	0.760399				0.617632				0.317576
Gm49145	0.963157	Olfr149	0.958524	8030453O22Rik	0.817065	Slc22a27	0.853598	Gm48249	0.515137	Gm14322	0.760194				0.617165				0.317298
Gm47533	0.963055	Allc	0.958455	Gm15657	0.816276	Serpina10	0.85267	Gm13594	0.515072	Usp18	0.760059				0.617132				0.317001
Gm35190	0.962975	Cd300ld3	0.958442	9330154J02Rik	0.816114	Ajap1	0.852229	Gm14963	0.514912	Rrs1	0.759411				0.616176				0.316665
1700092C10Rik	0.962975	BX571804.1	0.958428	Gm38150	0.816017	Crmp1	0.852138	Gm16046	0.513458	Cntnap1	0.759191				0.616163				0.316315
Gm14273	0.962963	Pvrig	0.958384	5330439A09Rik	0.815871	Mall	0.852017	Gm17029	0.513206	Gm35315	0.759021				0.616099				0.31565
4930453L07Rik	0.962946	Olfr1312	0.95822	Gm49753	0.815832	Rfx8	0.851973	2810029C07Rik	0.51263	Mmp11	0.758762				0.616096				0.315252
Sox5os5	0.962893	Myt1	0.958017	Gm11468	0.815562	Tnfaip6	0.851704	Macrod2os1	0.512297	Slc37a2	0.758443				0.615889				0.314927
2310015D24Rik	0.962893	Duxbl3	0.957936	F930017D23Rik	0.815409	S1pr4	0.851391	Bloc1s6os	0.51176	Lrfn4	0.757982				0.615798				0.314167
Gm8110	0.962738	Gm10203	0.957897	Gm32780	0.815308	Ceacam19	0.850678	Gm28068	0.511734	A830018L16Rik	0.757822				0.615718				0.313495
Gm45666	0.962536	Cdx4	0.957897	Gm6410	0.814582	Tmem196	0.850635	Gm34471	0.511616	Hoxc10	0.757289				0.615681				0.313494
Gm44808	0.962534	Otor	0.957891	Gm15942	0.814576	Dnajc5b	0.850566	Gm46565	0.511606	Cabyr	0.757223				0.615668				0.313419
Gm19990	0.962534	Gata5	0.957891	Gm9949	0.814551	Pdia2	0.850478	Tsix	0.510765	Nkapl	0.757191				0.615659				0.313071
1700092E19Rik	0.962514	Tbx4	0.957891	Gm47404	0.81451	Ttll6	0.850424	Gm49067	0.510266	Hist2h2be	0.756973				0.61563				0.312145
Gm31450	0.962424	Xkr7	0.957891	Gm12023	0.814312	Vmn2r86	0.850154	A930006K02Rik	0.5101	Arl13a	0.756687				0.6154				0.311949
Gm13985	0.962352	Defb35	0.957843	Gm17017	0.814107	Ky	0.850005	Gm41409	0.51006	Zfp623	0.756527				0.615247				0.311835
A430034D21Rik	0.962209	F9	0.957738	Gm46323	0.814101	Gna15	0.849854	A930001C03Rik	0.5094	Alas2	0.756343				0.615156				0.311717
Gm49808	0.962125	Cd300c	0.957621	4933401L05Rik	0.81348	Fcer2a	0.84984	Gm44995	0.509287	Rgs20	0.755977				0.614492				0.311695
4930568A12Rik	0.962095	Rfpl4	0.957535	Gm13583	0.813283	Tg	0.849491	Gm50046	0.509206	Map10	0.755854				0.614418				0.311596
AI847159	0.962072	Vmn2r40	0.9575	Gm47680	0.81328	Vmn2r90	0.849226	Gm15983	0.509171	Gm38393	0.755617				0.614362				0.311324
Gm43539	0.962071	Olfr157	0.957406	1700095A13Rik	0.812902	Lrrc63	0.848595	Gm50145	0.508749	Mmp19	0.755583				0.614185				0.310819
Gm35801	0.962038	Prr27	0.957396	Gm30648	0.81282	Gm36210	0.848576	4933405D12Rik	0.508708	Map3k8	0.755171				0.613673				0.310542
Gm45515	0.962024	Hist1h3g	0.957391	A330074K22Rik	0.812787	Sv2c	0.848318	Gm35610	0.508355	Irf7	0.75482				0.613376				0.310513
Gm34794	0.961869	Olfr1487	0.957387	1700095A21Rik	0.811781	Foxs1	0.848312	Gm16159	0.508139	4930503L19Rik	0.754698				0.6132				0.310414
Gm28676	0.96185	Gm14440	0.957364	Gm26877	0.81137	Fmo3	0.848128	Gm26555	0.5078	Plcd1	0.754105				0.612649				0.310093
4930551I15Rik	0.961838	Tmem200c	0.95729	Gm49763	0.811365	Prss35	0.847667	Gm14762	0.507568	Ccdc126	0.753858				0.612471				0.309953
Gm49116	0.961838	Spink6	0.957286	Gm47718	0.811228	Trim42	0.847366	Gm50103	0.504833	Nlgn2	0.753237				0.612119				0.309651
Gm49126	0.961668	Serpina11	0.95703	Slain1os	0.811021	Tchhl1	0.846702	D630008O14Rik	0.504709	Plppr3	0.753211				0.612094				0.309601
Gm15457	0.961563	Zscan5b	0.956998	Gm16894	0.810862	Hp	0.846513	6330403L08Rik	0.504454	Gemin6	0.752837				0.611698				0.309421
Gm37306	0.961253	Vmn2r101	0.956998	Gm49953	0.810709	Fcrla	0.84643	Gm11946	0.504298	Ntpcr	0.752785				0.611462				0.309125
4930598F16Rik	0.961166	Cfap97d1	0.956855	Gm10475	0.810517	Trim15	0.846429	Gm10734	0.503795	Mfsd9	0.752708				0.611319				0.308796
1700034G24Rik	0.961085	Mos	0.956829	Gm11209	0.810128	Ccl2	0.846408	Gm12915	0.503396	Slc35e4	0.752539				0.611291				0.308789
Slc36a3os	0.961073	4833427G06Rik	0.956682	4930474H06Rik	0.809921	Prss52	0.846164	AV356131	0.503012	Fancb	0.752526				0.611131				0.308621
Gm45437	0.961041	Gm10354	0.956644	Gm15512	0.809593	Lyl1	0.845943	Gm28874	0.502808	Ccdc102a	0.752491				0.611035				0.308223
Gm48061	0.96102	Muc3	0.956468	4930423D22Rik	0.809477	Zg16	0.845877	Gm19705	0.501409	Dhrs11	0.75196				0.610396				0.308191
4930518I17Rik	0.960943	Klk13	0.956468	4930533P14Rik	0.809469	Penk	0.845177	Gm43017	0.500982	Limk1	0.751866				0.610375				0.308098
Gm33424	0.960936	Speer4d	0.956396	Gm35572	0.809393	Gal3st3	0.845159	D730045B01Rik	0.500343	Slc25a24	0.751827				0.609896				0.307947
Gm11466	0.96093	Duxbl1	0.956371	8030442B05Rik	0.809307	Plaat1	0.845062	Bcas3os2	0.50033	Gm14418	0.751695				0.609863				0.307596
BC028471	0.96093	4932415D10Rik	0.956329	7420701I03Rik	0.809003	Rasl10a	0.84485	Gm41496	0.500024	Pole2	0.751625				0.609794				0.307593
4930550C17Rik	0.96093	Sprr1b	0.956329	Gm49291	0.80896	Ttk	0.844792	9530082P21Rik	0.499642	Snhg4.1	0.751437				0.609637				0.307378
A530095I07Rik	0.96093	Olfr972	0.956329	Gm36372	0.808778	Gm5150	0.844669	4930578M01Rik	0.49876	Cyp2r1	0.751374				0.609468				0.307318
Gm49534	0.96093	Vmn1r84	0.956187	Gm20685	0.808735	Agap2	0.844507	Gm4632	0.498392	Ier5	0.751311				0.609348				0.306904
1700066C05Rik	0.96093	Spink14	0.95609	Fendrr	0.808436	Slc15a1	0.844481	Gm45669	0.497376	Efhd2	0.750968				0.609346				0.306895
5033426E14Rik	0.960897	Apof	0.956045	9430041J12Rik	0.808174	Tlr1	0.844408	Gm20939	0.497333	Dcc	0.750866				0.609288				0.306756
Gm45627	0.960847	Cldn34c2	0.955997	Gm38569	0.808166	Zfp988	0.844105	Gm15401	0.496768	Gng10	0.750854				0.608975				0.306545
Gm13429	0.960816	Npy2r	0.955897	Gm47800	0.808056	Mrap2	0.843676	AC166172.1	0.496459	Amelx	0.750825				0.608955				0.305687
Gm28167	0.960637	Gnrhr	0.955765	Gm26756	0.808043	Procr	0.843612	Gm16201	0.496119	Gm42791	0.750816				0.608765				0.305421
Gm42750	0.960605	Olfr175-ps1	0.955746	Gm12111	0.807986	Musk	0.843345	BC037032	0.495459	Aph1b	0.750782				0.608626				0.305287
2010110K18Rik	0.960522	Olfr656	0.955735	4930488L21Rik	0.807912	Tcp11	0.843322	Gm48693	0.494093	Armcx2	0.75076				0.608525				0.304777
Gm38584	0.960456	Foxe1	0.955722	Gm16341	0.807648	Aoc3	0.843141	Gm49460	0.493964	Rab25	0.750225				0.608247				0.304702
Gm37787	0.960438	Smbd1	0.955655	Gm30784	0.807579	Opn1sw	0.843133	4930533K18Rik	0.493667	Stmn1	0.750009				0.608094				0.304702
Gm31938	0.960416	B430305J03Rik	0.955591	Gm34250	0.8072	Chst5	0.843054	Gm20548	0.493645	Selenon	0.749867				0.608015				0.304288
Gm40685	0.960394	Gm10490	0.955388	Gimap1os	0.806869	D830030K20Rik	0.841998	Gm2093	0.493636	Peli3	0.749863				0.607653				0.303625
Gm13093	0.960316	E230025N22Rik	0.955326	Gm49906	0.806721	Gja4	0.841871	Gm41361	0.493402	Syt12	0.749827				0.60729				0.303158
Gm36693	0.960271	Areg	0.955287	Gm36264	0.806638	Zdbf2	0.841848	C030032O16Rik	0.493244	Zdhhc15	0.749801				0.607069				0.303133
Mhrt	0.960226	Olfr1130	0.955263	Gm40709	0.806559	Myo18b	0.841584	Gm4524	0.492124	Slc36a4	0.749634				0.606741				0.302688
Gm47682	0.960116	Olfr976	0.955242	4933433H22Rik	0.806412	Ret	0.841068	Gm26569	0.492108	Gm14393	0.749445				0.606687				0.302641
Gm47358	0.95992	Olfr288	0.955242	Gm48521	0.806375	Relt	0.840901	A730020E08Rik	0.492018	Mki67	0.749375				0.606616				0.302557
Gm13609	0.959915	Nlrp9a	0.955242	4930532I03Rik	0.806085	Gfap	0.84077	Gm15972	0.491784	Fbxw10	0.749281				0.606514				0.302531
Gm47253	0.95991	Fam71f1	0.955242	Gm31152	0.805729	Vipr1	0.840723	A230108P19Rik	0.491028	Dok4	0.749075				0.606495				0.302417
Gm49169	0.959761	Gm28919	0.955215	Gm29282	0.8054	Pcdhb15	0.840708	Gm47438	0.490608	Bhlhb9	0.748668				0.606333				0.302171
Gm49135	0.959756	Olfr715	0.954941	Gm17163	0.805315	Lmod3	0.840654	4833413G10Rik	0.49051	Fam71e1	0.748588				0.605882				0.301865
Gm13389	0.959704	Dbx2	0.954837	Gm39185	0.805039	Gm8113	0.839964	Gm15327	0.490467	2200002D01Rik	0.748342				0.605778				0.301532
Gm15629	0.959288	Chodl	0.954822	Gm30835	0.80471	Crabp2	0.839945	Tmcc3os	0.489906	Tmem41a	0.748178				0.605597				0.301129
1700030L22Rik	0.959285	Nptx2	0.954662	Gm16048	0.803749	Kcnmb3	0.839522	4930405A21Rik	0.489429	Lrrc75a	0.74811				0.605557				0.301046
A630091E08Rik	0.959263	Vmn2r36	0.954543	Gm14004	0.803736	Tlr5	0.839324	Gm46332	0.48698	Pcdhgc5	0.748098				0.605363				0.300142
A530046M15Rik	0.959263	Gm2832	0.954341	Gm45014	0.803702	Msmp	0.839227	9330111N05Rik	0.486883	Gm3854	0.747919				0.604988				0.299832
Gm33045	0.959263	Isl2	0.954341	Gm28187	0.803468	4930539E08Rik	0.839049	1700034H15Rik	0.486755	Cbarp	0.747882				0.604459				0.299522
Gm47634	0.959065	Olfr1505	0.954341	1700061J23Rik	0.803234	Togaram2	0.83901	1500032F14Rik	0.48593	Gng7	0.747146				0.604305				0.299381
Gm32441	0.959041	Gpx5	0.954341	Gm27224	0.803036	Slc5a5	0.838393	1300014J16Rik	0.485808	Epha1	0.747093				0.603987				0.298929
Gm50142	0.958871	Gm10251	0.954341	A230077H06Rik	0.802625	Selp	0.838192	Gm13648	0.485457	Sytl4	0.746228				0.603812				0.298911
Gm28262	0.958756	Muc5b	0.954341	G930009F23Rik	0.802192	C4bp	0.838163	Gm3848	0.48518	Cdh18	0.746177				0.603612				0.298586
AI427809	0.958599	Piwil1	0.954328	Gm44737	0.802173	BC107364	0.837776	Gm16062	0.484113	Hectd2	0.745948				0.602899				0.298556
Gm30459	0.958524	Tcl1b4	0.95427	4933416M07Rik	0.802055	Gabra5	0.837692	Gm16299	0.483864	Dhrs13	0.745875				0.602741				0.298491
Gm31342	0.958455	Vmn1r54	0.954249	4930459C07Rik	0.801955	Lhx6	0.837469	4933404O12Rik	0.483221	Plpp7	0.74577				0.601255				0.298018
Gm33460	0.958455	Tbc1d21	0.954102	Gm49944	0.801861	Slc1a6	0.837047	D030051J21Rik	0.482938	Krtcap3	0.745318				0.601138				0.297956
Gm32548	0.958301	Cd209d	0.954057	Gm29340	0.801833	Pomc	0.837006	Gm37864	0.482869	Pm20d2	0.745312				0.60111				0.297823
9430078K24Rik	0.958235	Dpysl4	0.954043	Gm39383	0.801791	Tekt1	0.836516	Parvaos	0.482784	E130114P18Rik	0.745095				0.601034				0.297549
4930570D08Rik	0.958139	Ces1c	0.953875	Gm29453	0.801791	Ccno	0.836138	Gm20705	0.482673	Tmem102	0.744886				0.600976				0.297517
Gm17120	0.958013	Gm7233	0.953864	Gm15287	0.801749	Mc2r	0.835964	D530033B14Rik	0.482101	Slc26a2	0.744631				0.600922				0.297401
Gm39464	0.95799	Vmn2r35	0.95369	Uchl1os	0.801258	9230112D13Rik	0.835874	Gm28982	0.481887	Pcdhgb7	0.744087				0.600863				0.297052
Gm19708	0.957914	Gpr37l1	0.953662	1200007C13Rik	0.801203	Padi1	0.835759	1700037F03Rik	0.481602	Cdt1	0.744072				0.600436				0.296659
Gm43057	0.957913	Olfr1469	0.95365	Gm37754	0.800825	Nxph4	0.835706	4933439K11Rik	0.481474	Pkp3	0.743107				0.600085				0.2966
4930458K08Rik	0.957846	Cnga2	0.95363	Gm28323	0.800701	Tnfrsf11b	0.835472	Gm44190	0.480436	Rbp1	0.743098				0.599774				0.295931
U90926	0.957537	Smok3c	0.953533	Gm26771	0.800286	Bhlhe22	0.834783	Gm10638	0.479232	4930432K21Rik	0.742883				0.599706				0.295887
Gm31408	0.957463	Gm10663	0.953467	Gm30228	0.800082	Cfhr2	0.834198	Gm42699	0.479168	Plp2	0.742793				0.599551				0.295614
Gm28548	0.957463	Pcdhb6	0.953394	Gm29296	0.800033	Clec12b	0.834094	Gm37876	0.479149	Gm4756	0.742459				0.59911				0.295344
Gm5099	0.95725	Npw	0.95334	5430425K12Rik	0.799986	Brinp2	0.833985	4930505N22Rik	0.479088	Vsig10l	0.742439				0.598909				0.295331
Gm46349	0.957093	Golga7b	0.953336	Gm49455	0.799936	D930020B18Rik	0.833983	AC241534.1	0.47863	Ccdc120	0.742362				0.59741				0.295177
Gm16054	0.957026	Npvf	0.953279	Igf1os	0.799869	Ndnf	0.833399	9130230N09Rik	0.478488	Pik3ip1	0.742241				0.597273				0.29501
A330048O09Rik	0.956855	Pspn	0.953232	4930521E06Rik	0.799774	Cdrt4	0.833388	E230029C05Rik	0.477875	Gm49380	0.742084				0.597254				0.294924
Gm40557	0.95678	Kbtbd6	0.953232	4933426K07Rik	0.799748	Arsi	0.833232	A430106G13Rik	0.477861	Ficd	0.742025				0.597125				0.294913
Gm47781	0.95669	Pcdha1	0.953138	Gm45885	0.799465	Gfra3	0.833194	Gm47920	0.477413	Htatip2	0.74168				0.597026				0.294695
Gm11948	0.956638	Glrp1	0.953085	4930570G19Rik	0.799444	Fmod	0.833181	Gm16876	0.477121	Nme5	0.741486				0.59693				0.294609
F830208F22Rik	0.95661	Sult2a5	0.953076	Gm35460	0.799442	6030468B19Rik	0.833139	Gm15892	0.476245	Mfsd5	0.740965				0.596287				0.293252
Gm13322	0.956606	Klhl30	0.952875	Gm19956	0.799013	Adgrb2	0.832899	Gm15461	0.476244	Gen1	0.740233				0.596199				0.292836
Gm27195	0.956602	Cela3a	0.952852	Myadml2os	0.798385	Slc39a12	0.832112	Gm37584	0.47583	Poc1a	0.739997				0.595962				0.29275
Gm41668	0.956458	Pbsn	0.95285	Gm30873	0.798325	Olfr1034	0.832102	Gm8098	0.475498	Msh5	0.73973				0.59591				0.29259
4930415C11Rik	0.956441	Hsd3b6	0.952805	Gm31227	0.798241	Vstm2b	0.832084	1110038B12Rik	0.475246	Adat2	0.739218				0.595871				0.2923
Gm38509	0.956329	Mgat4d	0.952693	Gm47731	0.798167	Odf4	0.831951	Gm16168	0.474835	Ccdc189	0.73896				0.595694				0.292002
Gm32455	0.956329	Cdsn	0.952693	Gm3513	0.797797	Tmprss6	0.830879	Gm36816	0.474695	Tmem268	0.738526				0.595368				0.291658
1700010J16Rik	0.956312	Olfr1192-ps1	0.952693	Gm16796	0.797701	Vmn2r87	0.830594	Gm48677	0.474554	9130023H24Rik	0.738518				0.595248				0.291404
Gm16211	0.956293	Sstr3	0.952693	Gm20629	0.797198	Asic5	0.830485	Gm11465	0.474536	Tnk1	0.737742				0.595209				0.29085
4930466I24Rik	0.956244	Xkr5	0.952693	5830432E09Rik	0.797173	Bfsp1	0.830244	Gm20652	0.473568	Adgrf2	0.737588				0.594387				0.290739
4933428P19Rik	0.956233	Gm29106	0.952624	1700015O11Rik	0.796764	Olfml2b	0.829935	Gm49959	0.473189	Rassf7	0.737485				0.594161				0.29023
Gm3234	0.956233	Olfr1115	0.952603	Gm19519	0.796376	Tnni3	0.829423	B230206H07Rik	0.473063	Pqlc3	0.737371				0.594143				0.289923
Gm12150	0.95618	Oxtr	0.952599	Gm26707	0.796316	Gm10639	0.829376	Gm49974	0.472847	1700102P08Rik	0.73723				0.593967				0.289743
Gm50051	0.956168	Ugt2b35	0.952564	D830044D21Rik	0.796186	Gfra2	0.829331	Gm49227	0.471667	Zc2hc1c	0.736816				0.593814				0.289701
Gm36307	0.956149	Serpinb12	0.952535	Gm48093	0.796029	Srms	0.829179	Gm15511	0.47125	Stx1a	0.736635				0.59297				0.289091
Gm13522	0.956095	Gcm2	0.95249	4930448I18Rik	0.795875	Mindy4b-ps	0.82915	Gm28417	0.470929	Car11	0.73644				0.592965				0.288715
Gm49891	0.956075	Olfr545	0.952484	Gm20681	0.795757	Gm21411	0.828764	E230013L22Rik	0.470552	Gstt3	0.736279				0.592747				0.287837
Gm14902	0.956058	Olfr466	0.952484	A230065N10Rik	0.795541	Bub1	0.828462	9330198N18Rik	0.469627	Terb1	0.735982				0.592717				0.287655
Gm15870	0.955997	Defb43	0.952484	Gm28979	0.795524	Smgc	0.828125	Gm16116	0.469196	Gpx8	0.735386				0.592558				0.286791
Gm30313	0.955997	Vmn1r179	0.952484	Gm41307	0.795456	Ltf	0.827116	Gm13274	0.468325	Jchain	0.733995				0.5924				0.28673
Gm34866	0.955939	Lrrc10	0.952388	A330009N23Rik	0.795139	Icam5	0.826985	Gm45494	0.467643	Apoh	0.733858				0.592266				0.286635
Gm45339	0.955923	Cyp4f40	0.952388	Gm48116	0.795036	Tmem95	0.826851	Tmem51os1	0.466983	Angel1	0.733181				0.592228				0.286399
4930579P08Rik	0.955781	Chrna3	0.95231	A230001M10Rik	0.79438	Fosl1	0.826707	Gm15893	0.466893	Gal3st2b	0.733011				0.591873				0.285806
Gm47792	0.955751	Trpc5os	0.952112	Gm2670	0.79427	Tex38	0.82591	Gm27227	0.466798	Pacsin3	0.732788				0.591846				0.285668
Gm12212	0.955662	Aknad1	0.952104	Gm50084	0.793508	Arhgap9	0.825306	Gm33373	0.46667	Serpina1d	0.732584				0.591589				0.285608
4930523O13Rik	0.955492	Gm5155	0.952027	Gm47599	0.793354	Ppef1	0.825199	Gm26978	0.466506	Drc3	0.732447				0.591222				0.285593
Gm40909	0.955458	Nts	0.952024	4930596I21Rik	0.792852	Rdh19	0.825132	4833418N02Rik	0.466201	Mief2	0.732362				0.591083				0.285521
Gm14268	0.955319	Pcdha11	0.951973	Gm26520	0.792835	Trpv6	0.824947	Gm49785	0.466122	Shf	0.732337				0.590857				0.285496
Gm45352	0.955309	Hist1h4n	0.951917	Gm13267	0.792816	Gpr143	0.824929	Gm44949	0.465511	Tmem86a	0.732318				0.59017				0.285438
Gm43837	0.955296	Cebpe	0.951904	Gm34821	0.792802	Foxp3	0.824818	C230035I16Rik	0.465509	Txnl4b	0.73226				0.590006				0.285405
Gm28706	0.955261	Klk1b16	0.951883	Gm48053	0.792719	Fbxw15	0.824671	Gm26979	0.465241	Spata33	0.732207				0.58984				0.285321
5330438I03Rik	0.95525	Gm21028	0.951693	4930455G09Rik	0.792512	Mamstr	0.824644	Gm47320	0.465017	Cntn4	0.731539				0.589816				0.285064
4930480G23Rik	0.955242	Ces1h	0.951669	Gm15862	0.792159	Ttc9	0.824398	Gm43221	0.464671	Fam161a	0.731303				0.589094				0.284608
Gm15831	0.955242	Ccl20	0.951418	Gm16596	0.791908	Rhag	0.824228	Gm26648	0.464422	Tmem184a	0.73092				0.58902				0.284558
Gm15721	0.955242	AU022751	0.951367	4930412B13Rik	0.791555	Ctla2b	0.824199	Gm27253	0.464413	Rmi2	0.730005				0.588835				0.28443
Gm44876	0.955242	Olfr1381	0.951342	Gm20098	0.791061	Snai1	0.8241	Gm41555	0.463983	Gcat	0.729737				0.58872				0.28384
Gm45489	0.955242	Pgc	0.951229	Gm15674	0.791001	Megf10	0.82373	1700018L02Rik	0.463832	Lpin3	0.729712				0.588258				0.283732
Gm45253	0.955242	Gm19965	0.950973	Med9os	0.790932	Hoxa11	0.823695	Gm44020	0.463606	Syt3	0.729671				0.58821				0.283651
Gm45702	0.955242	Rpp25	0.950973	C230012O17Rik	0.790781	Ribc2	0.823671	Gm15234	0.462988	Gpr35	0.729422				0.587548				0.283368
Gm40418	0.955242	Psg29	0.950973	Gm12756	0.790692	Fam163b	0.823484	6530401F13Rik	0.462953	Trib1	0.729368				0.587383				0.283358
Gm36525	0.955242	Pcdha6	0.950973	Gm14235	0.790361	Slc36a2	0.823423	C030037D09Rik	0.462082	Clhc1	0.729231				0.587102				0.282987
4933413L06Rik	0.955242	Gm5415	0.950973	Gm34376	0.790226	Tnfaip8l2	0.823392	Gm37885	0.460963	Kif22	0.72922				0.587058				0.282672
Gm49574	0.955242	Tex48	0.950973	Gm13657	0.789917	Pabpn1l	0.823114	Mir670hg	0.460307	Tk1	0.728645				0.586881				0.282494
4930553J12Rik	0.955242	Dazl	0.950938	Gm29069	0.789911	Lpar5	0.82263	Gm43256	0.460026	Msh4	0.728254				0.586737				0.28227
Gm15356	0.955206	Lhx2	0.950893	Gm6209	0.789658	Slc28a3	0.822626	4632428C04Rik	0.459561	Tacc3	0.728103				0.586239				0.282259
Gm28867	0.955044	Asb16	0.950863	Plxna4os1	0.789633	Urah	0.822591	Gm28424	0.459498	Praf2	0.727747				0.585775				0.282205
Gm49766	0.955044	Prrxl1	0.950755	2810049E08Rik	0.789561	Stac2	0.821737	Hoxaas2	0.459237	Mns1	0.727167				0.585608				0.281992
Gm10553	0.954995	Pcdhb8	0.950647	Gm15774	0.789559	Dusp26	0.821211	Gm29114	0.459094	Milr1	0.726999				0.585331				0.281921
Gm29856	0.954911	Plac9b	0.950615	Gm47156	0.789534	Was	0.821164	Gm43560	0.45886	Flrt3	0.726943				0.585073				0.281807
Gm13883	0.954596	Osm	0.950557	Gm37853	0.78907	Plekhs1	0.82097	Gm29488	0.458777	Mmachc	0.726923				0.584907				0.281395
Gm49263	0.954587	Olfr1361	0.950467	Gm28821	0.788337	Mmp9	0.820882	Gm47140	0.458643	Phldb3	0.726869				0.584873				0.281041
Gm5091	0.954433	Gstm3	0.950422	4930549P19Rik	0.788284	Ercc6l	0.820502	AW046200	0.458451	Ovca2	0.726562				0.584593				0.280882
Gm12436	0.954341	Cox8b	0.950341	4930505G20Rik	0.787927	Sox9	0.820488	9530034E10Rik	0.458392	Eif5a2	0.726405				0.584036				0.280836
Gm33091	0.954341	Prss30	0.950212	2410018L13Rik	0.787376	Mt3	0.820403	Gm13062	0.458176	Zfp992	0.726281				0.583947				0.280013
Gm11186	0.954341	Phospho1	0.95015	9630001P10Rik	0.787231	Fam25c	0.820273	4930429F24Rik	0.458076	Uap1l1	0.725718				0.583629				0.279884
Gm33594	0.954341	Pcsk1	0.950121	Lrp8os2	0.787076	Gm7489	0.820082	Chn1os3	0.457701	Tmem191c	0.725228				0.583571				0.279782
Gm7596	0.954278	Olfr478	0.95003	Gm44117	0.786684	A930009A15Rik	0.819585	Gm14027	0.457648	Chpf	0.725118				0.583467				0.279686
4930554C24Rik	0.954254	Gm7995	0.949834	Gm4409	0.786552	Ell3	0.819584	1110020A21Rik	0.457633	Sowahc	0.72482				0.583308				0.279579
Gm44507	0.954235	Gsta1	0.949642	A530065N20Rik	0.786322	Vsig8	0.819311	A930024E05Rik	0.457542	Efcab5	0.724687				0.583004				0.279436
Gm47249	0.954222	Tnfsf18	0.949601	Gm12147	0.78613	6030498E09Rik	0.819253	Gm15409	0.457064	Ryr3	0.72465				0.582944				0.278778
Gm44296	0.954211	Vmn1r38	0.949599	Gm13938	0.786067	Gm7324	0.819058	AC109619.1	0.456607	Zfp46	0.7245				0.58291				0.278606
2700046A07Rik	0.954175	Gapt	0.94956	Gm17749	0.786012	Srrm4	0.818872	C630043F03Rik	0.456372	Plekha4	0.724093				0.582889				0.278125
4930520P13Rik	0.954171	Dppa1	0.949404	Gm32916	0.785945	Vwa5b1	0.818809	9530046B11Rik	0.455992	Cdkn2d	0.724037				0.58207				0.278062
Gm49984	0.954102	Gm1553	0.949312	Gm16031	0.785716	Ticam2	0.818709	Gm49171	0.455289	Cxcl17	0.723707				0.581535				0.277749
1700010H22Rik	0.953939	Vmn2r22	0.949291	A230006K03Rik	0.785552	Grem1	0.818702	Gm16178	0.455132	Ap5s1	0.723461				0.58137				0.277741
Gm27151	0.953839	Defb13	0.949281	6030469F06Rik	0.785464	F2rl3	0.818459	Gm16897	0.454368	Rims1	0.723424				0.580903				0.277665
B130011K05Rik	0.953784	Gm30302	0.949221	Gm28989	0.785364	Spo11	0.818224	Gm11739	0.45401	Fasn	0.722928				0.580777				0.277529
Gm47944	0.953662	Hist1h2bj	0.949185	Gm15990	0.785136	Clec18a	0.817966	5430427M07Rik	0.453059	Rsph9	0.722417				0.580745				0.277507
Gm43063	0.95363	Tmco2	0.949168	Gm1720	0.785015	Evi2a	0.81764	Gm15991	0.452702	Cox6b2	0.722276				0.580692				0.277383
A930023M06Rik	0.953594	Slc38a8	0.949153	Gm47448	0.784975	4933400A11Rik	0.817419	Gm46348	0.452001	Slc19a2	0.722156				0.580478				0.27663
Gm45054	0.953573	Hypm	0.949142	1700047M11Rik	0.784874	Fgf18	0.817068	C030014I23Rik	0.451444	Zfp982	0.722041				0.580395				0.276221
Gm10578	0.953552	Ocm	0.949141	Gm35842	0.784564	Agmat	0.817032	Gm5577	0.451388	Efcab11	0.721863				0.580206				0.276209
Gm49427	0.953521	Ctrc	0.949129	4930439A04Rik	0.784469	Cyp27b1	0.816533	C79798	0.451331	Lyrm7	0.721684				0.579405				0.276156
4930505K14Rik	0.953433	Synb	0.949111	9330102E08Rik	0.784226	Slc24a2	0.816351	Gm553	0.450365	Zfp518b	0.721255				0.579312				0.276151
4930413E15Rik	0.953138	Galr1	0.94908	Gm45359	0.783954	Gm3636	0.816155	1700055D18Rik	0.449706	Zfp493	0.721053				0.578948				0.275902
Gm48058	0.953138	Olfr403	0.949075	Gm11611	0.783516	Rex2	0.816048	Gm42067	0.449523	Zfp354a	0.721049				0.578348				0.275296
Gm11732	0.953116	Wnt10b	0.949062	Gm36879	0.783369	Kcnj14	0.815912	Gm11250	0.449172	G6pdx	0.7209				0.577771				0.275239
Gm45326	0.952805	Cst13	0.948995	Gm44026	0.783212	C2cd4d	0.815625	Gm39363	0.448667	Xrcc2	0.720866				0.577497				0.275201
Gm15202	0.952805	Vmn2r34	0.948953	4930435F18Rik	0.783189	Gprin2	0.815524	Gm43463	0.448276	Nap1l3	0.720564				0.57749				0.274672
Gm13874	0.952693	Olfr1390	0.948815	Gm34045	0.782948	Olfr691	0.81517	Gm6288	0.448215	Wnk3	0.720183				0.577461				0.274294
4930584F24Rik	0.952693	Hist1h2ak	0.948728	Gm26850	0.782511	Slitrk1	0.815033	Hotairm1	0.447924	Zfp551	0.719694				0.576715				0.273843
Hottip	0.952693	Slc30a3	0.948598	Gm11788	0.78239	Hk3	0.814961	C030013C21Rik	0.447279	Gm11146	0.719675				0.576652				0.273768
Gm45839	0.952693	Ugt2a1	0.948597	Gm48159	0.782359	Aqp5	0.81496	Gm43598	0.447025	Atp8b2	0.719431				0.576599				0.273691
Gm2516	0.952693	Vmn2r67	0.948597	1700125G22Rik	0.782143	B3gnt7	0.814814	2010007H06Rik	0.446768	Tmem159	0.719053				0.576355				0.273554
Gm31822	0.952693	Olfr1310	0.948578	Gm36208	0.782142	F7	0.814715	Gm47096	0.446337	Reep4	0.718993				0.575986				0.273452
Gm33111	0.952693	Olfr709-ps1	0.948563	Gm11861	0.78212	Tgm5	0.814504	Gm12925	0.4453	Trim62	0.718909				0.575938				0.273292
4930594M17Rik	0.952693	Vmn1r39	0.948563	6530413G14Rik	0.781888	Gm3468	0.81433	Gm16751	0.44524	Nanp	0.718861				0.575865				0.273101
Gm2824	0.952693	Hist1h4j	0.948526	Gm48913	0.781315	Timm8a2	0.814037	4930509G22Rik	0.445152	Nudt16	0.718496				0.575682				0.272767
Gm41757	0.95268	Gm3488	0.948345	A430088P11Rik	0.781087	Ankrd34b	0.813963	Gm30122	0.444249	Tlr3	0.717488				0.575679				0.272687
Gm37799	0.952649	Foxa2	0.948079	Gm49518	0.781074	Armc3	0.813785	Gm30881	0.443926	Wdr27	0.717184				0.575344				0.272581
Gm32850	0.952624	Cldn23	0.948076	Gm32834	0.780926	Cd276	0.813369	1810021B22Rik	0.442815	Dtx3l	0.716959				0.575318				0.272538
Gm49978	0.952624	Phox2a	0.948072	4930515L19Rik	0.780725	Kif19a	0.813304	Gm35853	0.442751	Ckap4	0.716703				0.575295				0.272532
Gm13990	0.952599	Nefh	0.947954	Gm26967	0.780522	Dnah8	0.813132	4732491K20Rik	0.442374	Morc4	0.716602				0.575184				0.272231
Gm42450	0.952484	Klk11	0.947925	Gm26575	0.780436	Apol10b	0.813088	Frmd8os	0.441524	Gm2000	0.716479				0.575046				0.27218
Gm11753	0.952484	Gm11213	0.947925	2810457G06Rik	0.780421	Btnl10	0.812854	D130020L05Rik	0.441343	Bmf	0.715917				0.574976				0.27204
Gm35552	0.952484	Olfr524	0.947865	Gm29331	0.780366	Doc2b	0.812852	Gm14167	0.440976	Qsox1	0.715158				0.574458				0.271917
1700123O21Rik	0.952435	Olfr270	0.947863	Gm47728	0.780091	Tex21	0.81266	Gm13421	0.440765	Crb3	0.714781				0.574247				0.271862
Gm48945	0.952247	H2-M2	0.947814	Gm44127	0.779891	Olfr1135	0.812585	Gm47270	0.440687	Plaat3	0.714751				0.574148				0.271814
Gm44275	0.952237	Ces5a	0.947707	Gm20703	0.779761	Acvr1c	0.812505	A430035B10Rik	0.4405	Gm12689	0.714384				0.574004				0.271424
Gm48790	0.952198	Rspo4	0.947691	Gm47237	0.779653	Ece2	0.812373	3110083C13Rik	0.440048	Ccdc9b	0.714313				0.573436				0.271083
1500012K07Rik	0.952117	Syndig1l	0.947596	Gm12114	0.779481	9430069I07Rik	0.812255	4930593A02Rik	0.439891	Nradd	0.714049				0.573367				0.271052
Pcsk2os1	0.952079	Gm21319	0.947558	Gm30373	0.779256	Elavl2	0.811618	Gm26594	0.439184	Cdk20	0.714002				0.573199				0.270827
Gm48975	0.952032	Fam92b	0.947558	Gm12092	0.778932	Lox	0.81152	Gm42701	0.438915	Hic2	0.713897				0.573152				0.270277
Gm36356	0.951973	Olfr1437	0.947558	Gm45425	0.778861	1700113H08Rik	0.810996	Gm34086	0.438765	Slc25a18	0.713824				0.573142				0.269891
Gm16249	0.951973	Gldn	0.947558	Gm1968	0.778175	Myh7b	0.810329	Dlx1as	0.438566	Tmem79	0.713621				0.573109				0.269325
4930543E12Rik	0.951947	Gm13941	0.947558	Gm43732	0.778133	Lrrn2	0.810329	6330562C20Rik	0.438242	Gla	0.713504				0.572958				0.269067
Gm34662	0.951868	Cyp2c67	0.947342	Gm12511	0.777795	Gpr37	0.809924	Gm15788	0.438171	Prickle4	0.713155				0.572774				0.269059
4921508D12Rik	0.951852	Gpr62	0.94726	Gm28730	0.777235	Col22a1	0.809783	3222401L13Rik	0.437906	Wdr62	0.713123				0.572555				0.268697
Nr5a1os	0.951556	Olfr411	0.947175	Mipepos	0.777169	Lrriq4	0.809418	4933400F21Rik	0.437798	Nek3	0.712947				0.572312				0.26869
Gm36251	0.951548	Gm13090	0.947175	Gm16069	0.776877	Tas2r108	0.809077	Gm14286	0.436785	Mmgt2	0.712794				0.572177				0.26866
Gm11479	0.951524	Pnlip	0.947173	Gm26739	0.776693	Cntn6	0.80887	Gm43599	0.436516	Tmem141	0.712477				0.572116				0.268563
Gm34549	0.951429	Tcp10a	0.947144	Macrod2os2	0.776393	Trhr	0.808345	C130060C02Rik	0.436464	Engase	0.712252				0.571997				0.268527
Gm16701	0.951316	Gfral	0.947127	1700119H24Rik	0.776281	Cytl1	0.808166	Gm12796	0.43624	Nudt18	0.711809				0.571494				0.268397
Gm12744	0.951282	Cxcl3	0.947075	Gm15473	0.77617	2010003K11Rik	0.808022	F420014N23Rik	0.436096	Gins3	0.711806				0.571484				0.268395
4933424M12Rik	0.951267	Gabrq	0.947056	Gm48956	0.776059	Fbln2	0.807986	9530051G07Rik	0.435813	Wdr90	0.711714				0.571374				0.268389
Gm14206	0.951181	Has2	0.946902	Gm31392	0.776042	Oc90	0.807952	Gm10389	0.435808	Insig1	0.711571				0.571333				0.268361
Gm36972	0.950973	1700017N19Rik	0.946894	Gm15556	0.77599	Ccne1	0.807649	Gm29570	0.434767	Flywch2	0.710882				0.571326				0.268091
Gm43056	0.950973	Tex19.2	0.946859	D330050G23Rik	0.775802	Cysrt1	0.807493	R74862	0.434439	Gins1	0.710867				0.571114				0.268022
Gm32552	0.950973	Dmbx1	0.946701	Gm15239	0.775676	Cdkn2a	0.80719	C230037L18Rik	0.434052	Fzd5	0.710601				0.571045				0.267792
D130052B06Rik	0.950973	Slc17a7	0.946649	Gm48898	0.775263	2810459M11Rik	0.807062	Gm9917	0.433804	Ica1l	0.710573				0.570754				0.267626
Gm40968	0.950973	Apol7c	0.946342	A730056A06Rik	0.7751	Zbp1	0.807022	Gm20712	0.43373	Abcb9	0.710568				0.570625				0.267423
Gm41392.1	0.950973	Olfr1315-ps1	0.946217	Gm13842	0.775004	Crocc2	0.807021	Gm49761	0.433204	Hoxa6	0.710464				0.570077				0.267291
1700061E17Rik	0.950971	Olfr658	0.946065	Gm26843	0.774725	Tcf15	0.807006	Gm28112	0.432919	Hddc3	0.710339				0.569982				0.267135
Gm37118	0.950901	Mat1a	0.946007	Gm49162	0.774683	Dusp2	0.806997	Gm15445	0.432797	Lrrc56	0.710064				0.569804				0.267064
Gm16556	0.950882	Olfr770	0.945873	Gm20663	0.774032	Vwa7	0.806596	Gm28638	0.431918	Ano8	0.710036				0.569638				0.266934
1700120K04Rik	0.950834	Gp1ba	0.945846	Gm30127	0.773828	Hsd17b13	0.806538	9330020H09Rik	0.431416	Zmat4	0.709943				0.569586				0.266801
AB041806	0.950821	Cstl1	0.945846	Gm30409	0.773549	Wfdc16	0.806537	1810019D21Rik	0.43112	Csrnp1	0.70938				0.569434				0.266692
Gm33728	0.950799	Il12a	0.945747	F630042J09Rik	0.773384	Retn	0.806394	9430065F17Rik	0.430692	Tnfrsf12a	0.708989				0.569094				0.266363
Gm2453	0.950777	Lgsn	0.945729	Gm44284	0.773296	Defb42	0.805742	Gm26660	0.430438	Pask	0.70859				0.568961				0.265537
Gm30929	0.950777	Rtl8c	0.945646	Gm44257	0.773233	Rasgrf1	0.805642	Gm36839	0.429501	Tspan17	0.708499				0.568918				0.265487
Gm11846	0.950755	4930432M17Rik	0.945635	2010016I18Rik	0.773184	Msx1	0.805268	2310010J17Rik	0.429313	Hddc2	0.708422				0.568652				0.265395
Gm50416	0.950746	Msx2	0.945599	4930433N12Rik	0.772946	Il20ra	0.805213	Gm15510	0.429285	Cenpl	0.707988				0.567985				0.264529
4930554I06Rik	0.950734	Defb47	0.945556	Gm44812	0.772894	E130208F15Rik	0.805204	Gm13184	0.429148	Il4i1	0.707825				0.567619				0.264506
Gm36201	0.950704	Cldn34c4	0.945522	Gm6980	0.772632	Idi2	0.804651	Gm12996	0.428831	Zbtb12	0.70762				0.567372				0.263427
Gm32591	0.950452	Vmn2r20	0.945407	Gm15966	0.772582	AC168977.1	0.804624	Gm26586	0.428748	Dph1	0.707312				0.567266				0.263375
Dlx6os1	0.950198	Trim55	0.945391	Gm4755	0.772534	Grik3	0.804467	AA465934	0.428725	E430018J23Rik	0.707201				0.567262				0.263328
Gm50140	0.950052	Serpinb1b	0.945194	Ttc39aos1	0.772466	Catspere1	0.804398	Gm45235	0.428253	Trim21	0.706992				0.567217				0.263135
Gm16144	0.950043	AC141477.1	0.94515	A930001A20Rik	0.772271	Scn5a	0.803868	Gm48617	0.428159	Zfp658	0.706872				0.567138				0.26246
Gm47242	0.949911	1700020N01Rik	0.945076	Gm13391	0.772234	Kcne3	0.803854	4930527F14Rik	0.427982	Prps1l3	0.706715				0.566575				0.261528
Gm16758	0.949896	Kcnc1	0.944829	2810032G03Rik	0.771859	Lvrn	0.803763	Gm26936	0.427664	Mcm2	0.706637				0.566524				0.261464
Gm29895	0.949865	Olfr714	0.944568	Gm29684	0.771846	Gm826	0.803405	Gm34961	0.427171	Zc3hav1l	0.706564				0.56634				0.261243
Gm32305	0.949834	Olfr735	0.944564	Gm34510	0.771506	Ccdc13	0.803156	Gm48163	0.426814	Nop16	0.706375				0.565778				0.260891
Gm10113	0.949819	Gm42372	0.944532	Gm20597	0.77147	Mmp2	0.803017	Gm41764	0.426735	Fam227b	0.706116				0.565432				0.260808
Gm5533	0.949812	Lyve1	0.944402	1600002D24Rik	0.77123	Gm21798	0.802742	Gm10644	0.426719	Gcc1	0.705962				0.565142				0.260785
Gm34284	0.949756	Olfr646	0.944401	9030404E10Rik	0.771193	Trank1	0.802731	Gm12227	0.426361	Numbl	0.705942				0.564858				0.260592
Gm42980	0.949696	Mmp8	0.944391	Gm15138	0.771103	Sbk3	0.802468	Gm4221	0.426104	Angptl3	0.70571				0.564013				0.26059
Gm10165	0.949612	Scgn	0.944134	Gm30624	0.770899	Axdnd1	0.80223	4930481B07Rik	0.425845	Ikzf4	0.705455				0.563814				0.260139
Gm30790	0.949599	Atp1a4	0.944023	Gm11899	0.770796	Lmod2	0.802108	Gm34648	0.425321	Lhpp	0.70543				0.563544				0.260092
Gm13446	0.949488	Gm15097	0.944015	Gm39157	0.770717	Fez1	0.802055	Gm11940	0.4252	2610528J11Rik	0.705241				0.563492				0.259901
Gm41325	0.949473	Gm17783	0.944015	AC163347.1	0.770209	Tagap	0.802007	D030028A08Rik	0.424986	Mtfp1	0.70518				0.563325				0.259701
1700042G15Rik	0.949148	Gm10337	0.943948	Gm13185	0.770115	Eps8l3	0.801702	Gm43259	0.424911	Fbxo17	0.705149				0.563315				0.258814
Gm48237	0.949108	Klra3	0.943906	Gm46411	0.769862	Cntnap3	0.801465	Gm20033	0.424319	Hmgb3	0.704938				0.56326				0.258567
Gm28289	0.949062	4930524B15Rik	0.943892	Gm32786	0.769815	Tm4sf4	0.801442	Gm17089	0.423703	Zfp280b	0.704866				0.563094				0.258344
Gm30771	0.949054	Smim40	0.943802	Gm13849	0.769764	Vmn2r17	0.801218	Gm34121	0.423659	Sgtb	0.704665				0.562887				0.258093
Gm29686	0.948893	Zswim2	0.943771	Grip1os3	0.769718	Stx1b	0.80107	D930015M05Rik	0.423583	Mfsd13a	0.704532				0.562419				0.257714
Gm3728	0.948883	Gm9758	0.94376	Gm9902	0.769066	Wnt11	0.800929	Gm10762	0.422166	N4bp3	0.704522				0.562165				0.25758
Gm33758	0.94879	Pitx3	0.943587	Gm26907	0.768808	Pou2f3	0.800321	5830487J09Rik	0.421995	Cfap126	0.70425				0.561858				0.257289
1700030L20Rik	0.948687	Crx	0.943484	Gm43577	0.768164	Bex1	0.800259	Gm15246	0.421875	Kctd10	0.704132				0.561612				0.257118
Gm30075	0.948613	St8sia3	0.943448	Gm13972	0.767679	Dnaic2	0.800161	Gm45502	0.421747	Zfp583	0.703745				0.561414				0.257084
Gm47915	0.948534	Cacna1s	0.943405	4933415A04Rik	0.767592	Vsig4	0.800145	Gm47814	0.421517	Zfp93	0.70372				0.561301				0.257072
Gm10584	0.948435	4930402F06Rik	0.943384	D830013O20Rik	0.767332	Rasd2	0.800118	BC028777	0.421242	Fbxl8	0.703533				0.561102				0.256987
1700063A18Rik	0.948321	Olfr49	0.943156	Gm36485	0.766368	Lum	0.800108	4930473H19Rik	0.421157	Rskr	0.7034				0.560104				0.256458
Gm20471	0.948215	6430628N08Rik	0.943102	6030445D17Rik	0.766234	Ripk3	0.800093	AC132307.1	0.420641	Xaf1	0.703391				0.559964				0.256325
Gm49097	0.948208	Cldn22	0.943076	Gm12701	0.765777	Adra2c	0.800059	Gm18280	0.42005	Ddah2	0.703212				0.55992				0.256321
Gm43134	0.948147	Dmrta1	0.943039	Gm32486	0.765767	Ifitm7	0.799755	Stamos	0.419801	Tmem203	0.70319				0.559734				0.256214
Gm15416	0.948089	Pnma2	0.943032	B430319H21Rik	0.76576	Ascl3	0.799706	Gm15345	0.419717	Ucp2	0.70285				0.55966				0.255921
Gm13617	0.948066	Hoxb1	0.942965	1700121C08Rik	0.765694	H2-Q10	0.799427	Gm10399	0.419081	Samd10	0.702787				0.559643				0.255663
Gm12000	0.947893	4933405L10Rik	0.942924	Gm7706	0.765683	Colec11	0.799239	Gm48914	0.41873	Zfp354c	0.702718				0.559577				0.25462
Bach2it1	0.947852	Ly6g6c	0.942889	Gm43458	0.765496	Kcnj6	0.799215	Gm26930	0.418723	Zfp599	0.702297				0.559493				0.254611
Gm32849	0.947783	1500009C09Rik	0.942881	1700025N23Rik	0.765482	Barx2	0.79892	Gm14508	0.418587	Srm	0.701927				0.559472				0.254533
4930502A04Rik	0.947685	Spry3	0.942788	Gm34280	0.76519	Abcd2	0.798744	Gm15608	0.418245	Zfp991	0.70162				0.559376				0.254352
Gm49076	0.947685	Olfr1357	0.94276	4930540M03Rik	0.765055	Fbxw27	0.798599	Gm15706	0.41798	Zfp459	0.701388				0.559182				0.254284
1700104B16Rik	0.947473	Sox10	0.942699	Gm46212	0.765001	Car5a	0.798521	Gm38155	0.417647	Gm11077	0.701309				0.558768				0.253541
Platr27	0.947348	Scgb3a1	0.942665	Bach2os	0.764856	Brinp1	0.798144	Gm29417	0.417404	Tapbpl	0.701294				0.558388				0.253521
Kis2	0.947309	Gpha2	0.942479	Gm32592	0.764764	Sult6b2	0.797966	Gm26885	0.417193	Vmac	0.701286				0.558171				0.253493
D230030E09Rik	0.94725	Il6	0.942392	Gm29260	0.764271	Ldlrad2	0.797773	Gm17300	0.417133	Tube1	0.700955				0.557999				0.252779
D130058E05Rik	0.947119	Tmem269	0.942391	Gm38947	0.76421	Plb1	0.797433	Gm48025	0.417087	Pycard	0.700924				0.557676				0.252481
Gm49757	0.947119	Sprr2a2	0.942351	Gm15486	0.764133	Olfr624	0.797234	Gm12971	0.416884	Tnfaip3	0.700637				0.557339				0.252294
Gm36169	0.94707	Olfr259	0.942342	1110002J07Rik	0.764063	Zfp804a	0.797118	Gm48529	0.416804	Galnt13	0.700605				0.55721				0.252218
Gm20063	0.947062	Rlbp1	0.942155	Gm33936	0.764007	Ugt1a8	0.797102	Gm10501	0.416743	Nxt2	0.700371				0.557017				0.252015
BB123696	0.947018	Fzd9	0.942137	1700085C21Rik	0.763738	Arr3	0.796826	Gm48286	0.4165	Armcx3	0.700057				0.556886				0.25168
Speer9-ps1	0.946834	Vmn2r13	0.942079	Gm48508	0.763495	Oprd1	0.796747	Gm43258	0.416113	Cfap300	0.699735				0.556828				0.251457
Redrum	0.946827	Vmn2r51	0.942059	Gm15802	0.76296	Gask1a	0.796655	Gm43466	0.416113	Wnt2b	0.699398				0.556818				0.251397
Gm50301	0.946827	Wfikkn2	0.941916	5033403H07Rik	0.76282	Medag	0.796632	2900005J15Rik	0.415896	Bloc1s3	0.699092				0.556653				0.251359
Gm39465	0.946825	Treml2	0.941901	Gm33466	0.762677	Cthrc1	0.796207	5031434O11Rik	0.415592	Slc25a45	0.698782				0.556618				0.251138
1700120O09Rik	0.946791	Htr1d	0.941845	Gm12364	0.762654	Cdh22	0.796092	Gm16278	0.414977	Ftl1-ps1	0.698481				0.556155				0.251112
Gm9885	0.946788	Mmp3	0.941801	2310067P03Rik	0.762246	Cyp4f18	0.796009	Gm17057	0.414552	Timm8a1	0.698375				0.555888				0.250822
Gm37650	0.946649	Cryba2	0.941745	Gm35554	0.761801	Add2	0.79576	Gm15243	0.414338	Poln	0.698158				0.555857				0.250399
Gm17182	0.946606	Kcna4	0.941585	4921509O07Rik	0.761655	Dtx1	0.79571	A230107N01Rik	0.413826	Fbxw9	0.698118				0.555615				0.250306
Gm21123	0.946367	Cfap161	0.941584	Gm14011	0.761574	Adgrg7	0.795672	Gm49173	0.413772	Gm10974	0.698041				0.555299				0.250069
1810044K17Rik	0.946366	Myadml2	0.941279	9530036M11Rik	0.761354	Npffr2	0.795559	4930532G15Rik	0.413656	Mrm2	0.697942				0.55528				0.25005
Gm14376	0.946366	Ccr7	0.941278	Gm26642	0.760894	Crtac1	0.795531	Gm42869	0.413654	Alpk2	0.697819				0.555264				0.249619
Gm45121	0.946353	Icam4	0.941244	Gm19557	0.760839	Kcnj11	0.795354	Gm15903	0.413514	Slc25a29	0.697704				0.554864				0.249454
Gm39121	0.946285	Esp38	0.940933	Gm48832	0.760726	Meox2	0.795283	Gm15478	0.412856	Slc41a1	0.697691				0.554852				0.249358
Gm47684	0.946155	Olfr733	0.940885	2310039L15Rik	0.760628	Lrtm2	0.795117	Gm27010	0.412288	Dusp19	0.697663				0.554608				0.249338
Gm14010	0.946112	Theg	0.940875	Gm15587	0.76039	Bhmt	0.794894	Gm20186	0.412134	Mdm1	0.697582				0.554095				0.249251
Gm44066	0.946112	Gm9745	0.940794	E130018N17Rik	0.760274	Prnd	0.794707	2900009J06Rik	0.412074	Glra4	0.697177				0.553943				0.249186
Gm27040	0.946098	Hyal6	0.940781	1110018N20Rik	0.760138	1700014D04Rik	0.794672	1700120C14Rik	0.411917	1190007I07Rik	0.697017				0.553252				0.249109
Gm47143	0.946074	Scgb1c1	0.940735	Gm12860	0.760087	Ttc23l	0.79433	5430400D12Rik	0.411835	Gm11084	0.69681				0.553229				0.248386
Eif2c5	0.946057	Zfp987	0.940728	A930028N01Rik	0.75986	1700013F07Rik	0.79432	Gm49494	0.411745	Tor4a	0.69674				0.553069				0.2483
Gm47117	0.946055	Olfr857	0.940723	Gm26568	0.759362	H2-Q2	0.794309	Gm32950	0.41133	Pes1	0.696561				0.553059				0.248139
Gm28587	0.945975	Gm20831	0.940558	Gm31369	0.759238	Heatr9	0.79408	Gm30025	0.411246	6720489N17Rik	0.696175				0.552519				0.248091
Gm33969	0.94586	Tcp10c	0.940544	Gm43464	0.758662	Il17c	0.79391	Gm49163	0.411104	Coa7	0.695978				0.552475				0.247923
Gm10646	0.945825	Olfr1122	0.940458	C530044C16Rik	0.758507	Mylk4	0.793751	Gm26788	0.410399	Hyal1	0.69597				0.552135				0.247655
Gm13817	0.945676	Gm5622	0.940457	Gm11210	0.758422	Adcy8	0.793631	Snhg15	0.409634	Pck2	0.695946				0.55192				0.247592
Gm45091	0.945465	Olfr652	0.940442	Gm19434	0.758303	5430427O19Rik	0.793318	Hectd2os	0.409438	Mzf1	0.695822				0.551833				0.247267
Gm38143	0.94545	Cyp2b19	0.940418	Gm30117	0.758267	P2rx6	0.793242	D330050I16Rik	0.409224	Klhl21	0.69576				0.551702				0.246929
4930434B07Rik	0.945397	Gpx2	0.940378	Gm15647	0.758143	Gm3696	0.793237	Gm48619	0.409055	Trim32	0.695698				0.551664				0.246868
A430048G15Rik	0.945367	Zfp819	0.940334	Gm13330	0.758084	Spatc1	0.793132	Gm16316	0.408956	Cenpu	0.695609				0.551574				0.246857
Gm49695	0.945318	Olfr1246	0.940245	Gm42839	0.757977	Astn1	0.793112	Gm44752	0.40831	Sh3d21	0.695582				0.5506				0.246611
Gm28511	0.945301	Klrb1	0.940184	Gm37184	0.757738	Gramd2	0.793088	1700001D01Rik	0.408117	Ipo13	0.695549				0.550231				0.246171
Gm31063	0.945229	Hist1h2af	0.940117	Gm44017	0.757372	Catip	0.792614	Gm48653	0.407773	Maged2	0.695008				0.549444				0.246131
Gm44827	0.945202	Olfr224	0.939957	Gm49236	0.757161	Crtam	0.792444	Gm49519	0.407632	Dolpp1	0.694917				0.549376				0.246052
1700027H10Rik	0.945199	B3gnt4	0.939922	Gm30165	0.756954	1700015F17Rik	0.792297	Gm37229	0.407511	Fitm2	0.694891				0.549187				0.246014
Gm48707	0.944969	9530002B09Rik	0.939896	Gm33370	0.75677	C9	0.792252	Snhg16	0.40717	Pla2g15	0.694255				0.548949				0.245443
Wincr1	0.944854	Tshb	0.939742	Gm16006	0.756585	Frmd7	0.79224	Gm9922	0.407051	Gm14391	0.694159				0.54891				0.244999
Gm38060	0.944782	1700016K19Rik	0.939706	Gm47257	0.756515	Abcg8	0.792146	2810407A14Rik	0.407021	Cnp	0.693698				0.548602				0.244628
Gm35298	0.944726	Gm45521	0.939684	Gm47898	0.756326	Paqr6	0.791996	Gm47003	0.406465	Rbmx2	0.693577				0.548083				0.244602
Gm45336	0.944716	Nkx2-2	0.939609	D030055H07Rik	0.756254	Adgre4	0.79198	Gm41664	0.406316	Pgm2	0.693552				0.547911				0.243556
BC016548	0.944706	Olfr142	0.939589	Gm43570	0.755847	Capn9	0.791684	Gm45464	0.405765	Kbtbd8	0.693482				0.547901				0.242576
Gm36843	0.944587	Fam180a	0.939519	Gm16036	0.755748	Tuba8	0.791673	Gm45812	0.405551	Mrpl50	0.693454				0.547891				0.242503
Gm13580	0.944581	Xlr4a	0.939402	Gm8013	0.755628	Tmem221	0.791292	Gm11423	0.405484	Znhit2	0.692964				0.547848				0.242222
Gm16105	0.944581	Ces3a	0.939395	Gm34728	0.755614	Snai3	0.791106	Rptoros	0.405406	Gltp	0.692524				0.54778				0.242176
Gm13715	0.944531	Pla2g4d	0.939351	Gm14396	0.755555	Hrh2	0.791011	C130013H08Rik	0.404394	Pafah1b3	0.692476				0.547501				0.242083
Gm14487	0.944519	Spata22	0.939342	Gm47243	0.755278	Aldh1b1	0.790914	Gm13091	0.404064	Amigo1	0.692391				0.547434				0.241782
Gm43690	0.944454	Olfr112	0.939329	Gm37622	0.755255	Cacna2d2	0.790885	Map2k3os	0.403795	Mcm8	0.69225				0.547396				0.241551
Gm44968	0.944208	Hist1h2bk	0.939262	Gm5444	0.755232	Gm11634	0.790871	Gm26691	0.403366	Pfkfb1	0.692009				0.547374				0.241537
Gm32507	0.944192	Erfe	0.939092	1700063D05Rik	0.755076	M1ap	0.790841	Gm4107	0.403121	Krt10	0.691942				0.547233				0.241509
Gm44780	0.944127	Llcfc1	0.939071	Gm36988	0.754859	Ly6m	0.79068	Gm12764	0.402973	Zfp966	0.691885				0.547147				0.241483
Gm10322	0.944126	Vmn2r16	0.939048	1100001I12Rik	0.754737	Greb1	0.790392	C130046K22Rik	0.402671	Kdm4d	0.691753				0.546971				0.241475
Gm29626	0.944108	Actl10	0.939048	0610012D04Rik	0.75439	Bpifc	0.790368	2010001A14Rik	0.402579	Zfp940	0.691699				0.546833				0.241475
Gm11548	0.944015	Reg2	0.939031	Gm4146	0.754357	Olfr1152	0.790317	Gm20535	0.402403	Ss18l2	0.691648				0.546418				0.241168
4930432L08Rik	0.944015	Myl2	0.939011	9330175E14Rik	0.754307	Gabra2	0.789995	Chrna1os	0.402341	Cptp	0.691299				0.546399				0.240987
Gm16160	0.943984	Ccl11	0.939001	Gm32817	0.754136	Lor	0.789873	Gm13856	0.402177	Hmgn2	0.690609				0.546362				0.240864
Gm5893	0.943948	Sds	0.938793	2810408I11Rik	0.754113	Chrdl2	0.78974	Gm43260	0.402138	Mlx	0.690434				0.546089				0.240857
4930510E17Rik	0.943881	Asb10	0.938647	Gm40662	0.753602	Ugt1a2	0.789464	Gm17103	0.401624	Ankrd61	0.690152				0.546087				0.240804
Gm40923	0.943836	Fam187a	0.938516	Gm16565	0.753356	BC053393	0.789408	Gm45051	0.401194	Zyx	0.690026				0.546072				0.240264
Gm48823	0.94378	Olfr544	0.938472	Gm48903	0.753222	Tnfrsf8	0.789278	1700001L05Rik	0.400862	Eid2b	0.689539				0.546053				0.240041
1700041I07Rik	0.943682	2210017I01Rik	0.938297	Gm13480	0.752084	Slc36a3	0.789198	2700046G09Rik	0.400801	Coq7	0.689116				0.545972				0.239959
Gm12484	0.94368	A330070K13Rik	0.938277	Gm47409	0.751785	Tnfrsf14	0.789032	Gm38293	0.400486	Zfp105	0.689048				0.545692				0.239581
Gm30042	0.943516	1700025C18Rik	0.938115	C230034O21Rik	0.751687	Esco2	0.788866	Snhg10	0.400181	Aars2	0.688873				0.545526				0.239386
Gm42912	0.943457	Lgi3	0.938088	Gm12082	0.751356	Ntf5	0.788736	B230317F23Rik	0.400145	Iqch	0.68886				0.545404				0.238974
1700022E09Rik	0.943447	Olfr820	0.937892	4930445B16Rik	0.751232	Svop	0.788693	Gm14023	0.399979	Timm29	0.688827				0.545143				0.238903
Gm12316	0.943427	1110002E22Rik	0.93778	Gm12609	0.751026	Nrarp	0.788665	Gm49741	0.398926	Brf2	0.688393				0.545058				0.238772
Gm13200	0.943333	Slco1a5	0.937779	9330154K18Rik	0.751001	Tslp	0.788487	Gm16982	0.398449	Zfp954	0.687333				0.544961				0.238726
Gm16958	0.943299	Olfr1416	0.93774	Gm45321	0.750928	Grxcr1	0.788464	Gm17090	0.397683	Sertad1	0.687141				0.544904				0.238501
4930543I03Rik	0.943083	Tbx5	0.937688	Gm41300	0.750591	Mroh5	0.788372	BC051226	0.397342	Emc9	0.687031				0.544633				0.238054
4930524B17Rik	0.94306	Tnfsf4	0.937479	Gm48656	0.750454	Trpm8	0.788281	Gm43569	0.397282	Lyrm2	0.687018				0.543524				0.237986
AC160966.1	0.943033	Cyp2d10	0.937078	4930467D21Rik	0.750162	Tdrd9	0.788168	Gm39929	0.39717	Copz2	0.686875				0.543102				0.237831
Gm14092	0.942991	Olfr1195	0.937078	Gm43623	0.750118	Rbm46	0.787965	Gm2087	0.397123	Uprt	0.686872				0.543084				0.237343
Gm37855	0.942956	Mup2	0.937046	4930518C09Rik	0.750035	Fabp2	0.787895	4933423P22Rik	0.39643	Nrxn1	0.686539				0.543055				0.237076
Gm15226	0.942901	Speer4e	0.936963	Gm43077	0.749922	Rasl2-9	0.787859	Gm10076	0.396193	Sag	0.686399				0.542824				0.236926
Gm10518	0.942855	Nxf2	0.936849	Dio3os	0.749741	Efcab6	0.787723	D630036H23Rik	0.39509	Gas8	0.686395				0.542798				0.236836
4833407H14Rik	0.942754	Cited1	0.936843	Gm50166	0.749618	Tm4sf19	0.787721	Anxa11os	0.394852	F8a	0.685883				0.542156				0.2366
Gm47766	0.942746	Defb26	0.936783	Gm15404	0.749098	Fam171b	0.78763	Gm17251	0.39479	Cklf	0.685088				0.541995				0.236578
Gm4861	0.942715	Lbhd2	0.936768	Gm15444	0.749068	Cyp26a1	0.787431	Gm17399	0.394781	Ogfrl1	0.684888				0.541988				0.236418
Gm44621	0.942699	Gdap1l1	0.936737	Gm13256	0.748877	Gm609	0.787201	A730085K08Rik	0.394317	Borcs8	0.684671				0.541697				0.236004
Gm11587	0.942669	Hist1h2ap	0.936716	Gm49249	0.748801	Trim67	0.787199	Gm15411	0.394287	Rmdn2	0.684529				0.54165				0.235974
Gm44970	0.942544	Vmn1r78	0.936586	Has2os	0.748791	Apoc1	0.787188	Gm50152	0.39397	Mrm1	0.68428				0.541607				0.235153
7420700N18Rik	0.942544	Awat1	0.936492	Gm16208	0.748613	Gpr171	0.787123	Gm12992	0.393697	Ier5l	0.683588				0.541417				0.234695
Gm27194	0.942544	Crisp3	0.936423	4933432I03Rik	0.748577	Pou4f1	0.787001	Gm47121	0.393546	Lrrtm2	0.683453				0.541292				0.234688
Gm9934	0.942208	Olfr183	0.9364	Gm20686	0.74855	St8sia5	0.786857	Gm17146	0.393442	Sf3b4	0.683301				0.541272				0.234646
4930512J16Rik	0.942193	Cd300lb	0.936396	Gm16135	0.748237	Trim61	0.786808	Hk1os	0.392847	Ppa1	0.68316				0.541051				0.234499
Foxo6os	0.942168	Olfr1256	0.936244	Gm49932	0.748168	Prelid3a	0.786672	9930014A18Rik	0.392823	Tbc1d7	0.683147				0.540971				0.234493
Gm34184	0.942123	Vmn1r76	0.936146	Gm2694	0.747947	4921536K21Rik	0.786537	Gm34934	0.392729	Cenpn	0.682981				0.540958				0.23448
Gm31946	0.942079	Emilin3	0.936063	Slfn5os	0.747892	Padi2	0.786522	Peg13	0.392121	Zfp213	0.682606				0.54083				0.23448
9130015A21Rik	0.942061	Gm6569	0.936063	Gm46516	0.747714	Slc16a8	0.786504	Gm2415	0.391833	Mpst	0.682581				0.540787				0.234376
Gm11731	0.941975	Trhr2	0.935867	Gm15835	0.747511	Gm6592	0.786481	Ctcflos	0.391009	Snrpb2	0.682566				0.540064				0.234355
Gm47941	0.94193	Gimd1	0.935808	1700030F04Rik	0.747415	Clec2e	0.786367	Gm20089	0.390916	Dynlt1a	0.682384				0.539904				0.234296
Gm46633	0.941869	Cstdc2	0.935705	4930597O21Rik	0.747236	Mapk8ip2	0.786354	Gm28404	0.390818	1810055G02Rik	0.682101				0.539902				0.234228
Gm16110	0.941862	Lcn12	0.935496	Gm11615	0.746894	Adamts4	0.785898	Gm16618	0.390392	Chchd5	0.681936				0.539545				0.234016
Gm30606	0.941854	Hist2h2aa2	0.935207	Gm40910	0.746533	Elavl4	0.785846	Gm9967	0.390125	Armc5	0.681929				0.539463				0.233743
Gm15389	0.941841	Pcdha11.1	0.935104	Gm44532	0.746463	Sytl3	0.785607	Gm4013	0.390054	Gas2l1	0.681777				0.539099				0.233735
Gm45470	0.941782	A030014E15Rik	0.934843	Gm47587	0.746384	Cacng1	0.785549	Gm21814	0.38985	Serpine3	0.681467				0.538873				0.233638
Gm29367	0.941758	Serpinb13	0.934783	Gm36363	0.746381	Tas2r137	0.785444	Gm15417	0.389637	Tmem43	0.681116				0.53884				0.233205
4930589P08Rik	0.941745	Clps	0.934682	9630013K17Rik	0.746331	Aif1	0.785236	4930539J05Rik	0.389572	Pcdhga7	0.680666				0.538668				0.233106
Gm30978	0.941724	Spem1	0.934582	D830032E09Rik	0.746219	Ccl19	0.784976	Gm45495	0.388694	Nphp4	0.680478				0.53856				0.232728
Gm41230	0.941624	Zbbx	0.934424	Gm16343	0.746105	Lbx2	0.784876	Gm45069	0.38853	Vmn2r29	0.680344				0.538537				0.23267
Gm9989	0.941595	Rhox2e	0.934385	Gm15762	0.746104	Cc2d2b	0.784418	Gm27206	0.388443	Dnaaf2	0.680195				0.53824				0.231916
Gm40773	0.941457	Gm1110	0.934137	Gm12352	0.746029	Smpx	0.78349	Gm16214	0.388395	Gm6034	0.680173				0.537368				0.231908
Gm17733	0.941386	Klk14	0.934077	Gm45524	0.746005	Slco5a1	0.78331	Gm4651	0.388209	Accs	0.680086				0.537073				0.231671
Gm49445	0.941333	Vmn2r84	0.934062	Gm50295	0.745765	Prcd	0.783302	Gm15494	0.388006	Mcmdc2	0.680011				0.536374				0.231642
Gm36644	0.941127	1700012B09Rik	0.933909	AI463170	0.745737	Sox30	0.783172	Gm43597	0.387987	Srrd	0.679897				0.53628				0.231248
4930559C10Rik	0.941025	Odf3l1	0.933835	Gm11789	0.745529	Gfra4	0.782782	D430018E03Rik	0.387517	Zfp429	0.679819				0.535882				0.231145
Gm50445	0.940986	Defb14	0.933647	Gm47428	0.74507	Tctex1d4	0.782442	3200001D21Rik	0.386875	Stac3	0.679733				0.535432				0.230938
1700071M16Rik	0.94081	2610042L04Rik	0.933635	Gm12246	0.74503	Spink13	0.782382	Gm14022	0.38684	Trmt44	0.679696				0.535107				0.230368
Gm3510	0.940586	Otop2	0.933635	Gm48703	0.744997	Gm14226	0.782021	1810059C17Rik	0.386579	Stard6	0.67935				0.535065				0.230275
C130040N14Rik	0.940529	Rnf212	0.933635	Kcnd3os	0.74456	Ccl4	0.78195	Gm47460	0.384719	Rfx5	0.679316				0.535015				0.230214
1700110I01Rik	0.940497	Actl7b	0.933621	Gm4425	0.744414	Efna3	0.781848	Gm16576	0.384332	Tcta	0.679079				0.534991				0.230137
Gm28268	0.94048	Hist1h3c	0.933305	Gm39458	0.744372	Camk1g	0.781775	Gm16675	0.384047	Ltv1	0.679004				0.534525				0.230136
C230079O03Rik	0.940475	Pcdhb3	0.933145	Gm36684	0.744286	Mia	0.78157	4931413K12Rik	0.383414	Gapdhs	0.678698				0.534337				0.229789
Gm11680	0.940411	Hist1h2ad	0.933131	1700027J07Rik	0.74403	Dhh	0.781492	Platr31	0.382942	Prc1	0.678051				0.534257				0.229453
C030013G03Rik	0.940411	Gprin1	0.933105	Gm16499.1	0.743947	Hhipl2	0.781362	Lrrc8dos	0.382684	Mtln	0.677967				0.534218				0.229444
1700016B01Rik	0.940368	Gsdma	0.9331	Gm20618	0.743643	Clca2	0.781356	C530005A16Rik	0.382575	Smim18	0.677946				0.534045				0.229444
9330121J05Rik	0.940354	Cyp2g1	0.932948	Gm47849	0.743502	Tmod2	0.781276	Gm35867	0.382221	Zfp524	0.677887				0.53389				0.2294
Gm32296	0.940289	Dio3	0.932948	Gm26550	0.743237	Ankrd7	0.781185	Gm11963	0.382104	Snrnp35	0.677853				0.53358				0.229129
Gm42789	0.940273	Prr33	0.932924	Gm15477	0.742379	Rasd1	0.780987	Gm48604	0.38197	Dclre1b	0.677818				0.533548				0.229084
Gm43120	0.940245	Chil6	0.932718	B830042I05Rik	0.742077	Nudt11	0.780944	Gm26531	0.381882	Brca2	0.677781				0.533476				0.22892
Gm12519	0.940245	Vmn2r98	0.932706	Gm10561	0.742038	Trim30c	0.780854	Gm38804	0.381546	Far2	0.677592				0.533435				0.228795
Gm38577	0.940245	Olfr747	0.9327	Gm17634	0.741409	Gm14137	0.779879	1810044D09Rik	0.381436	Morn2	0.677266				0.532783				0.228632
D16Ertd519e	0.940245	Olfr71	0.932695	Gm3294	0.740793	Zfp978	0.779716	2510046G10Rik	0.381433	Snx33	0.677235				0.532756				0.228457
4632404M16Rik	0.940199	Tat	0.932627	Gm43449	0.740534	Iglon5	0.779609	Gm26789	0.381388	Natd1	0.676489				0.53227				0.228349
Gm10860	0.940169	1700001C02Rik	0.932621	Gm4035	0.740392	Gpr17	0.779533	4930525G20Rik	0.380854	Nupr1l	0.676486				0.531826				0.228327
Gm16075	0.940121	Noto	0.932571	Gm32872	0.740341	Gucy1b2	0.779396	1700008J07Rik	0.380664	Mul1	0.676422				0.530972				0.228096
Gm49736	0.940094	Noxa1	0.932457	4930412L05Rik	0.740283	Arl5c	0.779202	Gm10602	0.380627	Zfp275	0.675935				0.530318				0.227966
Gm9932	0.940094	Olfr588-ps1	0.932395	4930444F02Rik	0.74016	Vmn1r16	0.779148	Gm50196	0.380131	Trp53rkb	0.67572				0.530022				0.227935
Gm28901	0.940072	Olfr51	0.932312	Gm47354	0.740121	Bves	0.779097	Gm41077	0.380131	Fchsd1	0.675314				0.529692				0.227717
Gm11571	0.939903	Olfr54	0.932312	Gm32633	0.739952	Gdpd4	0.778942	Gm47467	0.379957	Ddx51	0.675051				0.529558				0.227412
Gm41600	0.939728	Olfr477	0.932312	E030044B06Rik	0.73978	Cavin4	0.778731	Gm28050	0.379722	Nemp2	0.675011				0.529514				0.227366
Gm45680	0.939708	4930578I06Rik	0.932152	Gm42849	0.739728	Cxcr5	0.778315	2610306M01Rik	0.379319	Cdpf1	0.67473				0.529382				0.227161
Gm48066	0.939624	Crisp1	0.931979	Gm11751	0.739595	Col8a2	0.778128	Ccdc142os	0.379176	Ubald1	0.674727				0.52929				0.227106
Gm31983	0.939545	Vmn1r220	0.931954	1700112M02Rik	0.73875	Vwa3b	0.778066	A430018G15Rik	0.378803	Lgals1	0.674682				0.52909				0.226878
Gm35097	0.939534	Ankrd66	0.931951	Gm50287	0.738748	Stox1	0.778046	1700010K24Rik	0.378636	Aplf	0.674616				0.528983				0.226588
Gm35035	0.93949	Vmn2r69	0.931898	Gm43192	0.738651	Fam3b	0.777945	Gm16549	0.378279	Ccdc71l	0.674348				0.528481				0.226315
Tvp23bos	0.93945	Ccdc87	0.931863	Gm11755	0.738494	Gm20878	0.777896	Gm43915	0.378136	Tex14	0.673856				0.528387				0.226305
Gm47785	0.939351	Foxg1	0.931621	Gm30961	0.738389	Rbbp8nl	0.777602	Rab26os	0.37791	Gm10037	0.673392				0.528035				0.22617
Gm13261	0.939295	A26c2	0.931586	Gm32442	0.738192	Pla2g12b	0.777602	Gm20635	0.37665	Nudt2	0.672934				0.527839				0.226109
Gm30641	0.939255	Tmem179	0.931488	Gm13582	0.738138	Lrrc9	0.776924	Gm49085	0.376501	Fzd8	0.672931				0.527635				0.225919
Gm14255	0.939201	Acot10	0.9314	Gm33125	0.738138	Lcn2	0.776885	Gm6566	0.376208	Tor3a	0.672855				0.527623				0.225739
AI507597	0.939048	Rln1	0.931378	AY512915	0.738094	Asb18	0.776462	AV039307	0.376203	Rnft2	0.672509				0.527617				0.225697
Gm10610	0.939048	Cst8	0.93137	BC043934	0.738051	Vmn1r90	0.776383	Gm10373	0.376175	Dynlt1f	0.672233				0.527389				0.225694
Gm44955	0.939048	G530012D18Rik	0.93137	Fgf2os	0.737713	Ttll8	0.776342	Gm17484	0.376003	Haus3	0.672164				0.527343				0.225689
Gm13497	0.939031	Hist1h4k	0.931083	Gm26588	0.737646	Nol4	0.776341	Gm28151	0.375287	Gar1	0.672138				0.527074				0.225408
Gm36667	0.939031	Gm11032	0.931069	Gm15743	0.737615	Gm5134	0.776145	Gm28494	0.375028	Gemin7	0.671912				0.527052				0.225291
Gm40263	0.938854	Mfrp	0.931051	Gm47710	0.737174	Gm12695	0.776132	AU015336	0.374936	Atp13a5	0.67151				0.526948				0.225221
A430072P03Rik	0.938845	Figla	0.930998	Gm48616	0.736952	Cpvl	0.776081	Gm37982	0.374935	Pla2g6	0.671482				0.526932				0.225091
Gm1627	0.938841	Snap25	0.93095	Gm17202	0.736697	C1s2	0.776072	Gm49041	0.374089	Fancg	0.671134				0.526859				0.225074
Gm31218	0.93884	Vmn2r45	0.930762	Gm39556	0.736512	Slc6a2	0.775809	1700094J05Rik	0.373912	Lrrc61	0.670897				0.526834				0.225058
Pnpla1os	0.938837	Oas1f	0.930744	Arl4aos	0.736236	Kcnq2	0.775796	6330408M09Rik	0.373889	Dnajc28	0.670557				0.526479				0.225037
Gm36241	0.93882	Dmkn	0.93063	Gm45151	0.736092	Cpb2	0.775597	5830454E08Rik	0.373381	Rhog	0.670548				0.526376				0.224988
Gm10684	0.938741	Prrt2	0.930541	Gm29676	0.735461	Fxyd7	0.77535	Gm47798	0.373021	Comtd1	0.670455				0.526173				0.224978
Gm29152	0.938581	Gm8281	0.930475	Gm35725	0.735429	Hemgn	0.775305	1700052K11Rik	0.372726	Haus1	0.670266				0.526148				0.224597
Gm20387	0.938562	Galr3	0.93047	Gm36287	0.735244	Ppp1r3c	0.775129	Gm50399	0.372556	Pole3	0.669919				0.52586				0.2245
Gm36200	0.938534	1700010B08Rik	0.930431	Gm17745	0.734606	Hoxc11	0.775005	Gm13562	0.372468	Zfp112	0.669856				0.525805				0.224106
4930587A21Rik	0.938428	1700012B07Rik	0.930215	Gm14230	0.734358	Zfp872	0.774947	Gm28941	0.372352	Vkorc1	0.669711				0.525362				0.223941
Gm11999	0.938214	Col9a2	0.930208	Gm20655	0.734247	Il1a	0.774887	Etaa1os	0.371916	Pop7	0.669312				0.525201				0.223871
2310005A03Rik	0.938156	Vmn2r54	0.930205	Gm11817	0.733835	Moxd1	0.774666	Gm26631	0.3713	Tmem69	0.669112				0.525125				0.223654
Gm48646	0.938143	Cd5l	0.930178	Gm5082	0.733777	Tubb4a	0.774655	Gm31645	0.37104	Lcmt2	0.668892				0.525				0.223632
Gm4675	0.938143	Tas2r135	0.930078	Gm48439	0.733692	Defb19	0.774339	Gm15965	0.370828	Tmem231	0.66853				0.524907				0.223474
Platr15	0.938014	Hs3st2	0.929878	Gm816	0.733339	Mag	0.774222	Gm48768	0.370504	Fuom	0.668439				0.524901				0.223292
Gm12198	0.93801	Tmem74	0.92982	Gm48633	0.733239	Ccdc154	0.774026	Gm17133	0.370351	Apom	0.668185				0.524835				0.223291
Gm29507	0.937944	Defb40	0.929775	Gm37027	0.733165	Hr	0.773881	C78334	0.370147	Men1	0.668078				0.524807				0.223144
Scarletltr	0.937944	Prdx6b	0.92959	Gm10433	0.733003	Atp2a1	0.773689	Gm43848	0.370104	Znhit3	0.668069				0.524762				0.223135
Gm26611	0.937942	Serpina3f	0.929498	Gm13165	0.732674	1700093K21Rik	0.773617	Gm20682	0.369688	Pgap3	0.667757				0.524748				0.223112
Gm14718	0.937871	Asz1	0.929483	Gm13179	0.732656	Capsl	0.77361	1700109K24Rik	0.369506	Nifk	0.667685				0.524417				0.222975
4930403D09Rik	0.937677	AU018091	0.929425	3300005D01Rik	0.732381	Trp73	0.773253	Gm47106	0.369361	Bbs12	0.667609				0.5243				0.222502
Gm15656	0.937602	Gzmc	0.929339	1700023F02Rik	0.732321	Tekt5	0.772995	Gm50069	0.368799	Ptrhd1	0.667447				0.524164				0.222299
Gm35665	0.937553	Gm3264	0.929285	Gm5129	0.732149	Carns1	0.772955	4921531C22Rik	0.368757	Arfip1	0.666947				0.523394				0.222209
Gm33609	0.937553	Serpina3m	0.929075	Gm37062	0.731299	Piwil4	0.772828	Dnmt3aos	0.367735	Dctpp1	0.666931				0.52295				0.222095
Gm30794	0.937498	Gm7945	0.928931	D830026I12Rik	0.731276	Tepp	0.772772	Gm48302	0.367726	Eif4ebp1	0.666759				0.52288				0.22176
Gm47501	0.937287	Muc3a	0.928857	Gm11201	0.731255	Csta1	0.77266	Gm4890	0.367438	Zkscan14	0.666488				0.522792				0.22129
1700012J15Rik	0.937078	Zfp469	0.928702	Gm29904	0.731231	Ptgir	0.772553	4932443L11Rik	0.366895	Tmem115	0.66638				0.522789				0.221248
Gm47532	0.937078	Ropn1	0.928535	3830432H09Rik	0.731058	Gm2237	0.77255	Snhg5	0.366557	Pex10	0.666221				0.52266				0.221192
Gm12120	0.937078	Pthlh	0.928498	Gm15522	0.730977	Cckbr	0.77248	6330415G19Rik	0.366429	Asna1	0.66519				0.522626				0.221171
Gm41505	0.936982	Klk10	0.928481	Gm38139	0.730878	Npy	0.772266	D230022J07Rik	0.366402	Timm50	0.665127				0.522608				0.221122
Gm37502	0.936941	AC132444.5	0.928354	B430218F22Rik	0.730776	Lingo1	0.772222	Zfp85os	0.366355	Sdhaf1	0.664861				0.522376				0.220768
Gm48004	0.936781	Bex6	0.928104	Gm49860	0.730274	Gm36864	0.771935	BC048559	0.365956	Slc27a4	0.66453				0.521468				0.220699
Efhd1os	0.93678	Fcrlb	0.928095	Gm15462	0.730239	Dlgap5	0.77189	Gm16043	0.36496	Nhp2	0.664279				0.520986				0.220251
Gm48393	0.936746	Vmn1r9	0.928011	Gm15690	0.730117	Gm14406	0.7718	AC154200.1	0.364694	Cep76	0.664211				0.520494				0.220099
Gm28492	0.93671	Hrc	0.927844	Gm48799	0.729741	Gemin4	0.771776	Gm17135	0.36464	Zfp784	0.663882				0.52047				0.220028
Gm14244	0.936682	Pbk	0.927719	Gm46563	0.729689	Grin1	0.771733	Gm47962	0.364464	Nicn1	0.663836				0.519864				0.219924
Gm15323	0.936616	Serpinb2	0.927606	Gm45604	0.729437	Hspb8	0.771723	Gm42560	0.363705	4930590J08Rik	0.663822				0.51961				0.219805
Gm15334	0.936574	Skor1	0.927595	Gm11638	0.729313	Spink4	0.771617	Appbp2os	0.363498	Agpat2	0.663811				0.518967				0.21973
Gm47136	0.936541	Adh4	0.927586	Gm16998	0.729227	Erich5	0.771544	Gm13427	0.363353	Rab3d	0.663749				0.518586				0.219721
Gm28536	0.936432	Dyrk4	0.927562	Gm45353	0.729029	Olfr1318	0.771508	AC163638.2	0.363207	Coa6	0.663713				0.518525				0.21968
1810073O08Rik	0.936431	Ccl22	0.927481	1700045H11Rik	0.728965	Itpka	0.771501	Gm14540	0.363085	Nkrf	0.663585				0.518485				0.219505
Rubie	0.936419	Ffar1	0.927359	AI839979	0.728935	Ngfr	0.77142	Gm49691	0.362974	Tor2a	0.663486				0.518459				0.218166
Gm49991	0.936394	Cdhr1	0.927279	A330076C08Rik	0.728809	Pycr1	0.771398	Gm31728	0.362606	Chmp1b	0.663361				0.518293				0.218145
4930524O08Rik	0.936346	Vmn1r87	0.927142	A330084C13Rik	0.728607	Gm11127	0.771035	Gm45820	0.362521	Gpr19	0.663198				0.517956				0.218068
Gm40765	0.936287	Pax1	0.927134	Gm10857	0.728545	Ly6g6g	0.770982	Gm43330	0.362519	Ptprq	0.663148				0.51784				0.217801
Gm34517	0.93628	Aurkc	0.92705	Gm11542	0.728444	Ogdhl	0.77094	9030407P20Rik	0.362151	Commd8	0.663096				0.517743				0.217772
Gm20139	0.936229	4931406B18Rik	0.927003	A530053G22Rik	0.727405	L3mbtl1	0.770878	Fbxl12os	0.361413	Cnpy4	0.663077				0.517675				0.217628
Lncbate6	0.936172	4930474N05Rik	0.926993	1700001K23Rik	0.72738	Dapl1	0.770344	Gm4285	0.361261	Clp1	0.662717				0.517671				0.217557
Gm17033	0.936131	Gm3115	0.926988	6430573P05Rik	0.727014	Tafa2	0.769709	Mettl5os	0.361115	1700022I11Rik	0.662346				0.517539				0.217524
Gm8633	0.935999	Mettl11b	0.926946	Gm13431	0.726981	Soat2	0.769577	B230303O12Rik	0.360867	Sars2	0.662322				0.51742				0.2175
Gm44145	0.935908	Cartpt	0.92693	Gm32184	0.726833	Chst10	0.769225	Gm32031	0.360783	Orc6	0.662136				0.517399				0.217249
4930568G15Rik	0.9357	Ereg	0.926906	1700048M11Rik	0.726735	Obox1	0.768689	Gm26910	0.360731	Sccpdh	0.66209				0.516953				0.217143
4930522O17Rik	0.935694	Hsd17b6	0.926695	1700015H07Rik	0.726528	Fer1l6	0.768681	Gm47578	0.360638	Rrp12	0.662047				0.516529				0.216857
9030612E09Rik	0.935693	Gm13306	0.926688	Gm12823	0.726373	Ccdc175	0.768314	2410022M11Rik	0.360553	Rhebl1	0.661804				0.516439				0.216385
Gm35823	0.935651	Cyp2c54	0.926688	1700095J07Rik	0.726343	Topaz1	0.767628	Gm20456	0.360417	Aimp2	0.661614				0.516404				0.216141
Gm13920	0.935566	Cel	0.926678	Gm13783	0.726217	Hmmr	0.767362	Gm17092	0.360071	Zfp764	0.661573				0.516271				0.216043
Galnt6os	0.935504	Vmn1r60	0.926673	Gm45442	0.726099	Smim31	0.767355	Gm26873	0.359663	Star	0.661277				0.516249				0.215891
Gm5103	0.935487	Ahsg	0.92662	Gm43728	0.725951	Tpbgl	0.766927	Gm42788	0.359611	Gm12166	0.661217				0.515942				0.215869
Gm14461	0.935483	Slc6a14	0.926609	Gm45877	0.725797	Mst1	0.766641	Gm20539	0.359175	Zfp27	0.661003				0.515806				0.215567
Runx2os3	0.935454	Olfr1489	0.92644	Haglr	0.725678	Slc22a3	0.765935	Gm13778	0.35865	Gm10130	0.660183				0.515784				0.215491
Gm40915	0.935359	Cyp3a16	0.926423	Pax6os1	0.725637	Lat	0.76579	Gm10575	0.358314	Mafk	0.660142				0.515768				0.215436
1700036G14Rik	0.935332	Ppm1n	0.92627	Gm15247	0.725396	Nxnl2	0.764853	Gm26810	0.357942	Pnpla2	0.660063				0.515704				0.215314
Gm17768	0.935221	Vmn2r99	0.926212	Gm26562	0.725098	Htra4	0.764829	Gm12840	0.357865	Dok5	0.659535				0.515104				0.215087
Gm26800	0.93508	Hsd3b1	0.926159	Gm20476	0.725011	Pcyt1b	0.764752	Gm45479	0.356113	Arl16	0.658814				0.515097				0.215064
Ube4bos2	0.93503	Bglap	0.926155	E330018M18Rik	0.724982	Gm11027	0.764578	2610206C17Rik	0.355671	Cd3eap	0.658795				0.514739				0.214984
Gm28913	0.934933	Ms4a8a	0.925991	St8sia3os	0.724899	B4galnt2	0.764455	Gm17216	0.355413	Plp1	0.658781				0.514676				0.214977
Gm35507	0.93493	Chp2	0.925989	Gm45371	0.724889	4930447A16Rik	0.76423	Selenok-ps1	0.355098	Pak4	0.658647				0.514633				0.2149
Gm30190	0.93493	Rbpjl	0.925914	1700095J12Rik	0.724369	Trim80	0.764074	2510017J16Rik	0.354659	Ormdl3	0.658619				0.514583				0.214837
Gm10457	0.9349	Jsrp1	0.92568	Ppifos	0.724326	Nlrp12	0.763823	Gm48250	0.35455	Tmem35b	0.658588				0.514348				0.214648
Gm14223	0.934846	Hist1h3d	0.925614	Gm39307	0.724316	1110032F04Rik	0.763734	A230083G16Rik	0.35435	Nudt14	0.658396				0.514327				0.214318
Gm49002	0.934758	Vsx2	0.925533	Gm50210	0.72401	Otogl	0.763693	Gm36266	0.353933	Smim11	0.658374				0.513752				0.214302
Gm11579	0.934661	Ccl3	0.925519	Gm43251	0.723568	Mageb16	0.763592	Gm5600	0.35368	Ccdc86	0.65802				0.513162				0.214254
Gm12763	0.934642	Ifnab	0.925323	Gm30934	0.723523	Olfr1307	0.763375	C78197	0.353602	Cyp4f16	0.657877				0.513128				0.21402
Gm29590	0.934642	Rhox12	0.925323	BX470216.1	0.723451	Nudt10	0.76316	Gm15672	0.353303	Myd88	0.657812				0.512987				0.213327
Gm26716	0.934582	Mmp20	0.925313	Gm19299	0.722739	F12	0.762949	1700007J10Rik	0.353214	Kifc2	0.657767				0.512827				0.213318
Gm45469	0.934576	Tssk5	0.925073	Gm14091	0.722572	Card9	0.762927	AV099323	0.352893	Pja1	0.657718				0.512563				0.213082
Gm50199	0.93454	Hist1h1b	0.924941	Gm27011	0.722415	Nudt17	0.762788	Phtf1os	0.352865	Mier2	0.657494				0.51246				0.212947
4930500L23Rik	0.934488	Mageb3	0.924932	Gm15241	0.722415	Nt5c1b	0.76267	Gm28085	0.35265	Gtf3c6	0.656466				0.51174				0.21274
Gm28180	0.934394	Olfr1366	0.924886	Gm28777	0.721899	Cyp4x1	0.762494	D830025C05Rik	0.352379	Pclaf	0.656451				0.511738				0.212614
B230110G15Rik	0.934255	Ins2	0.92484	Gm48089	0.721801	Chrm2	0.762313	Gm26670	0.352318	Nagpa	0.656436				0.511196				0.212511
Gm31013	0.934151	Gphb5	0.924836	Gm30108	0.721631	Mdh1b	0.761827	2500004C02Rik	0.352014	Polr2d	0.656305				0.5107				0.212388
Gm19272	0.934083	Olfr657	0.92466	4930405J17Rik	0.721542	Tedc1	0.761717	2610204G07Rik	0.351959	0610009B22Rik	0.656207				0.510498				0.211967
4930588K23Rik	0.934037	Mrgpra9	0.924624	Gm44317	0.721091	Nme8	0.761094	A430073D23Rik	0.351235	Dgcr6	0.656199				0.510376				0.21194
Gm16237	0.934007	Gm14408	0.924569	Gm12927	0.720902	Gnat1	0.760913	Gm45345	0.351072	Tmem238	0.656123				0.509422				0.2119
Gm48278	0.934002	Calhm6	0.92451	Gm47403	0.720536	Ch25h	0.760558	Gm29443	0.350624	Alg3	0.655755				0.509383				0.211545
Gm9873	0.933914	Gabra6	0.924496	Gm43698	0.720339	Caln1	0.760536	Gm29093	0.350603	Trim34a	0.655723				0.50934				0.211489
Gm43782	0.933712	Lrrc10b	0.924455	Gm11523	0.720055	Scrt2	0.760507	Gm15938	0.349665	Gtf3a	0.655692				0.509002				0.211403
Gm27202	0.933635	Sult1e1	0.924428	Gm48161	0.720026	Igfbp6	0.760256	B230217O12Rik	0.349376	Fbxl15	0.654675				0.50889				0.211387
1700021J08Rik	0.933439	Dmrtc1b	0.924409	Eldr	0.719745	5330417C22Rik	0.760207	4932422M17Rik	0.348617	Noa1	0.654585				0.508701				0.210987
D830039M14Rik	0.933421	Hist1h2ai	0.924333	Gm43838	0.719633	Strc	0.760205	A430105J06Rik	0.347296	Tada2b	0.654476				0.508128				0.210936
Gm13663	0.933357	Gm21954	0.924184	4921507G05Rik	0.719413	Ccnb1	0.760167	Usp46os1	0.347165	Zfp449	0.654334				0.507637				0.210593
Gm39384	0.933161	Gm50241	0.92411	Gm48772	0.719379	Fnd3c2	0.759554	Gm44767	0.346857	B4galt7	0.654209				0.507495				0.210543
Gm6270	0.933125	Trim40	0.924058	4930527E20Rik	0.719244	St8sia2	0.759467	Gm12758	0.345645	Ypel1	0.653896				0.507209				0.210032
Gm29261	0.933063	Spinkl	0.923832	Gm20531	0.719177	Fkbp6	0.759413	Gm4189	0.345244	Irgq	0.653719				0.507173				0.210009
Gm42423	0.933027	Defb41	0.923832	B230312C02Rik	0.718748	Zfp957	0.759222	Gm46515	0.344585	Ndufaf3	0.65369				0.506646				0.209948
Gm10287	0.933021	Gm12253	0.923794	Gm10371	0.718551	Klra4	0.75915	1110046J04Rik	0.344547	Dxo	0.653683				0.506373				0.209588
4930555A03Rik	0.932874	Spink2	0.923773	Gm49579	0.718181	Olfr461	0.758566	H3f3aos	0.344406	Trappc2l	0.653376				0.505969				0.209364
2810403G07Rik	0.932839	Psg23	0.923654	A430057M04Rik	0.718151	Lysmd2	0.758337	0610040B10Rik	0.343952	Rpa3	0.653346				0.505485				0.209179
Gm47775	0.932819	Chgb	0.92353	Gm49548	0.718102	Sncg	0.75815	N4bp2os	0.343818	Trp53rka	0.653239				0.505449				0.2091
Gm8817	0.932769	Atcay	0.923486	Gm43112	0.717738	Fancd2os	0.757897	Gm15832	0.342869	Card6	0.652497				0.505068				0.208717
Gm30018	0.932748	CK137956	0.923309	Gm15911	0.717605	Gm5868	0.757816	Gm16364.1	0.342606	E130309D02Rik	0.652286				0.505045				0.20871
Gm28096	0.932628	Mog	0.923016	Gm17139	0.717536	Sfta2	0.75745	Gm9958	0.342047	Extl2	0.652253				0.504977				0.208521
4930471E15Rik	0.932571	Ackr1	0.923003	4930547E08Rik	0.717485	Abcc12	0.757349	4933433G15Rik	0.341915	2810021J22Rik	0.652247				0.50485				0.208454
1700021A07Rik	0.932534	Olfr1425	0.923003	C230038L03Rik	0.717176	Vmn1r55	0.757099	Dhrs13os	0.341908	Zfp712	0.652134				0.504427				0.20819
Gm11379	0.932447	Cylc2	0.922964	Gm16118	0.717021	Fhl5	0.757033	Gm19265	0.341891	Coa3	0.652129				0.504396				0.208179
Gm32750	0.932417	Olfr1313	0.922762	Gm36172	0.716937	Nos2	0.756953	Gm43254	0.341748	Fbxo6	0.651969				0.504267				0.208133
Gm20394	0.932407	Gm9573	0.922656	Gm34804	0.716896	Gm37419	0.75686	Gm19409	0.341126	Dusp7	0.65196				0.504064				0.208078
Gm15179	0.932348	Lipn	0.922464	4930448D08Rik	0.716703	Tfap2c	0.756308	Gm20707	0.34063	Imp4	0.651599				0.503969				0.207929
Gm38064	0.932312	Clpsl2	0.922347	Gm10739	0.716384	Khdc3	0.756217	Gm50034	0.340338	Cyb561d2	0.651297				0.503823				0.207527
Gm30246	0.932312	Gm382	0.922176	Gm15471	0.715585	Lrrc46	0.756009	Gm29650	0.340334	Gatd1	0.651269				0.503737				0.207247
Gm50414	0.932312	Sprr2a3	0.921877	Gm40638	0.71484	Hey1	0.755681	Gm17382	0.339887	Ormdl1	0.651101				0.503691				0.207229
Gm47013	0.93231	Sele	0.921798	Gm11722	0.71476	Trib3	0.755444	Gm17249	0.33903	Mcm7	0.650999				0.502839				0.206638
1810063I02Rik	0.932294	Scn10a	0.921688	Gm15984	0.714654	Duox1	0.755223	4930579K19Rik	0.338884	Bag5	0.650887				0.502569				0.206138
5430421F17Rik	0.932281	Kbtbd13	0.92154	B230214G05Rik	0.714563	Cym	0.754988	9530062K07Rik	0.338814	Tsr1	0.650798				0.502264				0.205973
Gm17324	0.932219	Gpr55	0.921494	Gm47015	0.71393	4930467E23Rik	0.75489	3830408C21Rik	0.338369	Tsr3	0.65079				0.502241				0.205925
Gm34719	0.932196	Cxcl15	0.92147	Gm11695	0.713598	Hpse	0.754468	Gm15880	0.338274	Trmt112	0.650407				0.502083				0.205863
Gm49128	0.932173	Gpr142	0.921429	Gm41144	0.71357	Cyp2c69	0.754442	Gm44710	0.338174	Ap1g2	0.650398				0.501691				0.205633
Gm31409	0.932172	Gm2974	0.921391	Gm4681	0.713498	Gm14862	0.754361	Gm17259	0.337765	Sdf2l1	0.650105				0.501542				0.205521
Gm17830	0.932141	Cyp2d11	0.92131	Gm17396	0.71347	Ephb6	0.75421	Ifi30	0.33741	Rce1	0.650041				0.501407				0.205501
Hand2os1	0.932102	Tmem59l	0.921288	Gm29521	0.713134	Tlr2	0.753877	Gm16196	0.33739	Rps6ka4	0.650019				0.501373				0.205375
Gm38414	0.93195	1700025F22Rik	0.921228	Gm26674	0.712978	E2f7	0.753643	5830448L01Rik	0.337349	Pramef8	0.649981				0.501231				0.205078
Gm40331	0.931863	Vmn2r80	0.921136	Gm37202	0.712844	Sdcbp2	0.75362	Gm26935	0.336708	Wdr83	0.649521				0.50117				0.205044
2310016D23Rik	0.931854	Myb	0.921063	Platr1	0.712819	Gpr156	0.753479	1700096K18Rik	0.336211	Lsm3	0.649174				0.500996				0.204802
A930002C04Rik	0.931782	Sh2d7	0.921057	G530011O06Rik	0.712756	Slc9b2	0.7533	1700093J21Rik	0.335745	Tmem198b	0.649174				0.500632				0.204784
Gm40040	0.931757	Ankk1	0.921037	Gm32282	0.712657	Brinp3	0.752587	Gm43707	0.334868	Cstf2t	0.649142				0.500519				0.204744
Evx1os	0.931586	Hephl1	0.921022	Gm46329	0.712455	Klf1	0.752469	Gm50020	0.333684	2310009A05Rik	0.648815				0.500003				0.204675
1700108N11Rik	0.931564	Dgat2l6	0.920959	5730403I07Rik	0.712437	Actg2	0.75241	2010320M18Rik	0.333594	Slc10a1	0.648794				0.499769				0.204643
Gm47897	0.931527	Gdf7	0.920912	Gm11827	0.711683	Kcnh2	0.752266	Gm15601	0.333367	D17H6S53E	0.648582				0.499657				0.204451
Gm29186	0.931499	Hsd17b3	0.92085	5031415H12Rik	0.711324	Tex50	0.752181	Gm35166	0.33324	Prmt6	0.648163				0.499597				0.204306
Gm17215	0.931481	Gm20896	0.920704	Gm11884	0.710877	Smim9	0.752166	Gm26693	0.333167	Alkbh4	0.647781				0.499522				0.204062
1700034K08Rik	0.931416	Vmn1r209	0.920675	C330019F10Rik	0.710596	Abcb11	0.751883	Snhg17	0.332969	9130401M01Rik	0.647744				0.499442				0.203887
Gm35333	0.931389	Itln1	0.920675	Gm48702	0.710203	Rag2	0.75182	Gm16740	0.332928	Mrpl55	0.647523				0.499318				0.203737
Gm36696	0.93132	Olfr318	0.920575	4930546C10Rik	0.709789	Galnt9	0.751493	Gm17529	0.332778	Mettl21a	0.647413				0.499233				0.203577
Gm42711	0.931093	Gabrg2	0.920541	9130015L21Rik	0.709782	Mettl7a3	0.751466	Mir17hg	0.332455	Hist1h1e	0.647302				0.499174				0.203369
Gm42838	0.931037	Olfr180	0.920496	Gm5878	0.709726	Slfn9	0.750473	Gm12381	0.331694	Mrpl17	0.646789				0.499143				0.203246
Gm19582	0.93058	Klk1b3	0.920484	Gm37359	0.709703	Tnr	0.749902	Gm43773	0.331651	Timm21	0.64678				0.498843				0.203098
4930579O11Rik	0.930496	Olfr607	0.920341	Gm15864	0.709698	Vmn2r7	0.749527	Gm34655	0.331584	Plod3	0.645497				0.498731				0.202588
Gm48680	0.930468	Defb36	0.920327	Gm10558	0.709639	Nat8f7	0.749504	4933421O10Rik	0.331468	Trappc6a	0.64544				0.49868				0.202319
Gm30563	0.930266	Gm11549	0.920146	9230109A22Rik	0.709499	Serpinb3b	0.748914	Gm49595	0.330746	Rfk	0.644642				0.498571				0.202205
Gm39129	0.930265	4930524N10Rik	0.920113	Gm37336	0.709095	Rxrg	0.748908	3300002A11Rik	0.330384	Fzr1	0.644347				0.498359				0.202134
Gm46637	0.930234	Vmo1	0.920081	1700048O20Rik	0.709059	Pih1h3b	0.748772	Gm15558	0.330193	2700062C07Rik	0.644276				0.498319				0.202072
Gm10465	0.930205	Olfr859	0.920032	Gm30270	0.709006	Tmem200b	0.748655	1700087M22Rik	0.3295	Cyb561d1	0.644073				0.498238				0.201797
E130008D07Rik	0.930204	H1foo	0.919883	Gm36041	0.708919	Chac1	0.748418	Tnfsf13os	0.329262	Elk1	0.64373				0.498195				0.201696
Gm35850	0.930137	Jhy	0.919815	Gm12068	0.708912	AA467197	0.748339	D730003I15Rik	0.329167	Gnal	0.643598				0.498117				0.201671
Gm15949	0.930078	Ckm	0.919682	Gm49207	0.708736	Gper1	0.747917	Gm47956	0.329136	Maip1	0.643374				0.496666				0.201408
Gm34964	0.929998	Astl	0.919538	1700126H18Rik	0.708583	Trim71	0.747863	Gm42595	0.328904	Zfp287	0.643358				0.496602				0.201396
Gm6135	0.929988	Mbd3l1	0.91949	C030007H22Rik	0.708574	Srpx	0.747823	Gm44987	0.328602	Ciao2a	0.643274				0.49634				0.201269
1700024I08Rik	0.92997	Gm5426	0.919484	Mm2pr	0.708281	Tmem132b	0.747472	Gm43331	0.32857	Grik1	0.643077				0.496291				0.201183
Gm40604	0.929845	Olfr1030	0.919359	Gm31363	0.708267	Mup6	0.747361	Gm45822	0.328197	Ccdc134	0.641785				0.496172				0.201182
Gm10825	0.929775	Fmo6	0.919354	Gm45733	0.708132	Fut2	0.747323	1700047K16Rik	0.32796	Use1	0.641577				0.496133				0.200795
Gm32335	0.929775	Mrgprx2	0.919335	Gm44549	0.708072	Mybpc1	0.747272	Gm49492	0.327667	Mrpl46	0.641498				0.495921				0.200792
Gm50341	0.929754	Enam	0.919322	BC006965	0.708061	Gm13547	0.74694	Gm26879	0.327054	Tradd	0.640778				0.495546				0.20073
4732419C18Rik	0.929638	Pou3f1	0.919263	Gm11712	0.707871	Spdye4b	0.746865	E130317F20Rik	0.326622	Dolk	0.64057				0.495398				0.20072
Gm35818	0.929433	Cst6	0.919208	Gm14064	0.707809	Rhox6	0.74683	Gm26981	0.325585	Alkbh7	0.640215				0.495053				0.200705
1700025O08Rik	0.929413	Vmn1r66	0.919071	D630033O11Rik	0.707361	Cyp2c38	0.746419	E030042O20Rik	0.325185	Hsd17b10	0.640163				0.495				0.200575
Gm15245	0.929385	Lhx3	0.918874	Gm29773	0.707206	Barhl1	0.74629	Gm26779	0.324955	Fdxacb1	0.640052				0.494277				0.200078
Gm17644	0.929307	Vmn1r21	0.918741	Gm10634	0.707037	Hipk4	0.746196	Gm28229	0.324322	Cby1	0.63992				0.494053				0.199965
Gm50057	0.929307	Gm2381	0.91864	Gm10010	0.70627	Ccdc74a	0.746174	Zmiz1os1	0.323942	Eef2kmt	0.639719				0.493773				0.199951
Gm48767	0.929301	Gm17019	0.918605	Sox5it	0.706197	Stag3	0.745774	Gm48683	0.323563	Pigc	0.639712				0.493754				0.19981
Vax2os	0.929291	Rgs8	0.918535	Gm16161	0.706184	Kcnk10	0.745686	Gm17203	0.323446	Fam216a	0.639671				0.493536				0.199782
Gm15543	0.929289	Dcx	0.918423	Gm13713	0.706054	Usp29	0.744942	Gm20650	0.323211	4930522L14Rik	0.639653				0.493349				0.199336
Gm12506	0.929279	4933425L06Rik	0.918385	Gm30124	0.705905	Prrx2	0.744814	Gm47689	0.323141	Zbtb39	0.639578				0.493251				0.19908
Gm46355	0.929267	Olfr410	0.918378	4930478K11Rik	0.705546	Syn1	0.744788	Gm43061	0.322882	Zfp82	0.639459				0.493123				0.198832
Gm12729	0.929209	Trpa1	0.918308	Gm40190	0.7055	Catsperz	0.744626	Gm15708	0.322557	Tufm	0.639216				0.492952				0.198396
Gm16548	0.929143	Treml1	0.918273	Gm15728	0.705258	Gm5737	0.744531	Gm49066	0.321617	Suv39h1	0.63894				0.492664				0.19801
Gm16325	0.929138	Gucy2e	0.91818	Gm49018	0.705044	Islr2	0.744096	Gm50012	0.320817	Agpat1	0.638831				0.491869				0.198005
Gm47408	0.928963	Gm94	0.918119	C87487	0.704761	Rwdd2a	0.743881	Gm11696	0.320487	Abitram	0.638244				0.491691				0.197959
Gm10745	0.928938	Drc7	0.917945	9430085M18Rik	0.704608	Gpr63	0.743879	Gm13563	0.320106	Chmp6	0.638089				0.491529				0.197893
Gm26891	0.928878	Arid3c	0.917756	Kirrel3os	0.704514	Ankle1	0.743663	Gm15591	0.319829	Rsl24d1	0.637656				0.49146				0.197785
Gm32141	0.928838	Gnb3	0.917716	4930517E14Rik	0.704326	Lexm	0.743467	Gm19967	0.319588	Tmem18	0.637639				0.491391				0.197752
1700020D12Rik	0.928782	Olfr1383	0.917606	Gm43964	0.704275	1700017D01Rik	0.743375	Gm21887	0.319319	Ulk3	0.637606				0.491284				0.19739
Gm47520	0.928722	Hmga1b	0.91756	4930432J09Rik	0.704058	Cd55b	0.743317	Gm48855	0.31836	Snapc5	0.637559				0.491074				0.197121
Gm45368	0.928688	Galnt5	0.917532	Gm28513	0.703901	Cby3	0.743263	Gm45570	0.318339	Rab29	0.637396				0.491067				0.196686
Gm13872	0.928474	Nlrp10	0.917512	Gm29018	0.703836	Lgals12	0.743244	Gm37305	0.318081	Rbm19	0.637307				0.490961				0.196606
4933404K08Rik	0.928471	Cd163	0.917509	Gm36033	0.703592	Faxc	0.743136	Gm9828	0.318033	Mtrf1	0.637305				0.490806				0.196557
2310026L22Rik	0.928241	Hcrtr2	0.917161	1700030N03Rik	0.703407	Zfp981	0.743107	Gm38560	0.31715	Ogg1	0.637256				0.490804				0.19648
4933438K21Rik	0.928231	Acta1	0.917122	1110028F11Rik	0.702775	Acsbg1	0.743059	Gm29055	0.316127	Wdhd1	0.637092				0.489845				0.196301
Gm47009	0.927968	Chil3	0.917097	Gm15392	0.702774	Vmn2r38	0.742883	Gm45732	0.315829	Exog	0.636495				0.489636				0.196243
Gm29318	0.927956	Aard	0.917079	5730420D15Rik	0.702632	Kcnh3	0.742583	Gm38973	0.314403	Zbtb49	0.636452				0.489456				0.196239
Apol7d	0.927913	Gm21294	0.916826	Gm38642	0.701839	Cd1d1	0.742342	9230111E07Rik	0.314341	Spg20	0.6361				0.489347				0.196238
Gm20412	0.927588	Gm28510	0.9168	1700022H01Rik	0.701758	Peg10	0.742123	2410006H16Rik	0.31433	Cenpb	0.635839				0.48878				0.196086
Nrg3os	0.927588	Vsx1	0.916739	9830144P21Rik	0.701692	Pou1f1	0.742109	Gm49893	0.314084	Tfpt	0.635437				0.488708				0.196046
Gm7967	0.927564	Ncan	0.916669	A330072L02Rik	0.701562	Fmr1nb	0.741775	Gm15747	0.313952	Tprgl	0.63537				0.488541				0.195684
Gm13187	0.927534	Asphd2	0.916659	Gm805	0.701095	Olfr731	0.741461	A930001M01Rik	0.312729	Zfp119b	0.635366				0.488231				0.195318
Gm45341	0.927526	Slc17a2	0.91665	BC106179	0.700672	S100a2	0.741445	8030456M14Rik	0.312201	Ccdc78	0.63535				0.488207				0.195318
Gm30094	0.927474	Pcdh10	0.916317	Gm47561	0.700451	Nat1	0.741347	3010003L21Rik	0.31203	Tmem186	0.635213				0.488176				0.19524
Gm10440	0.927323	Cyp1a1	0.916209	4930434F21Rik	0.700392	Ephx4	0.741333	Gm48228	0.311754	Gmppa	0.635191				0.488085				0.195111
D030007L05Rik	0.927077	Rab44	0.916204	Gm27177	0.70011	Myoz3	0.740985	Gm27241	0.310135	Ankrd23	0.63517				0.487274				0.195021
E030013I19Rik	0.92706	Srsf12	0.91616	Gm35933	0.699962	Serpina9	0.740891	1810019N24Rik	0.310104	Polr1c	0.63468				0.486983				0.194688
1700003O11Rik	0.926934	Zdhhc11	0.916157	Gm49422	0.699814	Egr2	0.740738	Gm49961	0.310102	Usb1	0.63463				0.486553				0.194626
Gm50212	0.926917	Gm364	0.916133	Gm28723	0.699767	B630019K06Rik	0.740735	Gm48086	0.309357	Naa38	0.634563				0.486474				0.194599
Gm29230	0.926835	Gm5269	0.916081	Gm16155	0.699668	Flnc	0.740682	Mypopos	0.308764	Llgl1	0.634463				0.486403				0.194415
A730032A03Rik	0.926812	Tram1l1	0.915983	BB557941	0.699618	Olfr718-ps1	0.740234	Gm16189	0.308586	Cdkn2aip	0.634308				0.486246				0.194275
AY702103	0.926742	Gap43	0.915945	AC159140.1	0.699615	Zfp985	0.740221	Gm15700	0.308424	Tomm5	0.63426				0.486158				0.194233
Gm49054	0.926699	Slc26a9	0.915936	Gm20632	0.699408	Olfr552	0.739833	Gm20110	0.308276	Zbtb48	0.634259				0.486062				0.194098
Gm47729	0.926673	Spink12	0.91573	Gm26861	0.699147	Plppr5	0.739636	Gm29358	0.307892	Gorab	0.634202				0.485839				0.193909
2900057B20Rik	0.926617	Olfr1555-ps1	0.915728	2010001K21Rik	0.698834	Psma8	0.739513	Gm26852	0.30789	Haus2	0.634041				0.485701				0.193868
Gm10505	0.926503	Padi4	0.915612	Gm35438.1	0.698774	2610528A11Rik	0.739463	A230056P14Rik	0.307342	Nprl2	0.633948				0.485369				0.19373
Gm28382	0.926337	Vmn2r116	0.915588	F630040K05Rik	0.697903	Myl1	0.739433	4933433G19Rik	0.306617	Kbtbd4	0.633746				0.485016				0.19356
Gm19757	0.926337	Slc22a20	0.915584	Gm43825	0.697621	Necab1	0.739342	Gm19667	0.305878	Galnt4	0.63346				0.485013				0.193481
4930562D21Rik	0.926318	Cxcl2	0.915318	Gm29151	0.697535	Fbxo2	0.739332	Gm42982	0.305828	Guk1	0.633369				0.484375				0.193432
Gm49928	0.926299	Lhx4	0.915266	Gm15410	0.697491	Clrn1	0.738748	Gm15559	0.305772	Inafm2	0.63334				0.484369				0.193294
Gm49175	0.926197	Fgf23	0.915012	Gm14055	0.697448	Oacyl	0.738694	Gm9993	0.305318	Nr1d1	0.63267				0.484302				0.193251
Gm19619	0.926187	Mucl3	0.914872	Gm45615	0.697324	Cfap73	0.738649	Gm12367	0.304707	Pdcd2	0.631776				0.48429				0.193159
Gm39377	0.926153	Magea2	0.914821	Gm20711	0.697245	Zc2hc1b	0.73845	Gm20457	0.304573	Arl2	0.631003				0.484222				0.1929
Gm49701	0.926049	Hist1h2bf	0.914636	Gm30015	0.69715	Cfap57	0.738445	Gm42917	0.304423	Creb3	0.6309				0.484216				0.192661
Gm48024	0.926042	Tdrd1	0.914572	Gm34388	0.697	Gm26566	0.738205	Gm26532	0.304096	Akt1s1	0.630875				0.483886				0.192233
Gm1600	0.925978	Arxes1	0.914512	2810442N19Rik	0.696992	Msi1	0.738007	Gm16536	0.304083	Mrpl44	0.630805				0.483638				0.192205
A230098N10Rik	0.925938	Nat8l	0.914425	Gm10384	0.696933	Gstt4	0.737892	2310015A10Rik	0.30387	Jmjd8	0.630443				0.483484				0.192168
Gm16233	0.925865	Grpr	0.914406	F530104D19Rik	0.696857	Ccdc96	0.737757	0610009L18Rik	0.303595	Ints12	0.630215				0.483249				0.192074
4930471G03Rik	0.92583	Oas1e	0.914404	Gm49975	0.696831	H1fx	0.737722	5430431A17Rik	0.303373	Tpgs1	0.630013				0.48308				0.192047
Gm28320	0.925787	Prl8a1	0.914388	Gm5833	0.696806	Olfr839-ps1	0.737715	Gm48742	0.302978	Dbr1	0.629667				0.483051				0.191421
1700009C05Rik	0.925691	Spam1	0.914174	Gm35696	0.696598	1700001C19Rik	0.737625	Phf2os1	0.302046	Mrps22	0.629352				0.483016				0.19129
Gm15759	0.925627	4930550L24Rik	0.914172	Gm49313	0.696472	Scn3b	0.737452	Gm48357	0.301605	Zfp622	0.629335				0.482853				0.191118
Gm28864	0.925606	Ffar2	0.91414	4631405J19Rik	0.696455	Oas1g	0.737323	Gm10791	0.30157	Cyren	0.629209				0.482774				0.190992
Gm42948	0.925388	Htr3b	0.914095	Gm11752	0.69614	Trim72	0.736948	A630052C17Rik	0.299889	Med10	0.62919				0.482688				0.190924
Gm13070	0.925323	Ctcfl	0.914014	Gm37896	0.695992	Lrrc6	0.736833	Gm43625	0.2996	Slc39a1	0.629059				0.482556				0.190776
C130026L21Rik	0.925323	Foxj1	0.913987	Gm12259	0.695968	F13a1	0.736698	9330136K24Rik	0.299332	Zfp667	0.628992				0.482435				0.190641
Slc36a1os	0.925323	Klk1b22	0.913953	Arhgap27os1	0.695889	Enho	0.736672	Gm49668	0.298869	Gtf3c4	0.628624				0.482329				0.190637
5430401H09Rik	0.925323	Nutm1	0.913821	Gm15979	0.695746	Sec14l5	0.736371	Gm16185	0.298314	Gatd3a	0.628526				0.481773				0.190277
4930524C18Rik	0.925304	En2	0.913814	Gm4316	0.695152	Cdk1	0.736203	Gm47371	0.298274	Rgp1	0.628459				0.481762				0.190173
Gm37126	0.925289	B430306N03Rik	0.913782	Gm50397	0.695138	Nxpe5	0.73615	A130014A01Rik	0.298204	Zcchc10	0.627446				0.481714				0.190164
Gm47128	0.924954	Hist1h4a	0.913579	Gm47113	0.694937	Nrm	0.735876	Gm6598	0.298008	Grpel1	0.627422				0.481314				0.190143
Gm41708	0.924796	Gabrr1	0.913442	Gm36070	0.693919	Sowaha	0.735178	Gm47484	0.296427	Ciao1	0.627195				0.481193				0.189886
Gm47541	0.924738	Calb2	0.913405	6030440G07Rik	0.693274	Aanat	0.735172	C130036L24Rik	0.296206	Haus7	0.627184				0.480819				0.189758
Gm33926	0.924675	Txndc8	0.913339	D930030I03Rik	0.693194	Skint8	0.735106	Gm43768	0.296153	Wdr77	0.627135				0.480683				0.1897
Platr4	0.924499	Irgc1	0.913326	Gm37592	0.693066	Tmem74b	0.734809	2900060B14Rik	0.29601	Zfp111	0.626878				0.480462				0.189665
Gm48283	0.924476	Hist1h4f	0.913159	Gm45060	0.692864	Ankrd31	0.734325	4930586N03Rik	0.295914	Cstf1	0.626846				0.480186				0.18951
1700003C15Rik	0.924405	Mybph	0.913092	Gm38910	0.692601	Dnaaf3	0.734233	4930403P22Rik	0.295803	Exosc9	0.626704				0.479805				0.189495
Gm50395	0.924393	Pate4	0.913053	A330041J22Rik	0.692592	Stk33	0.733696	Gm29361	0.295575	Icmt	0.626538				0.479768				0.189467
Gm40038	0.924252	Tcte1	0.912876	B230104I21Rik	0.692349	Trim5	0.733372	Gm14455	0.295186	Pin1	0.626232				0.479691				0.18945
2810471M01Rik	0.9242	Selenov	0.912849	Gm49357	0.692347	Ampd1	0.733249	Gm16008	0.294948	Telo2	0.626067				0.479445				0.189261
Gm30849	0.924185	Bex2	0.912775	Gm17039	0.692082	Ankrd35	0.733228	Gm49602	0.29398	Plk4	0.625797				0.479434				0.189043
Gm15622	0.924166	Rims4	0.912705	1500002F19Rik	0.69206	Gjc2	0.733193	Gm24362	0.293618	Gpr22	0.625729				0.479306				0.189039
Gm10873	0.924146	Rimbp3	0.912508	Gm15104	0.692006	Dgkk	0.733168	Gm29170	0.293515	Tmem160	0.625535				0.47929				0.188865
Gm13943	0.924138	Gdap1	0.912216	A230060F14Rik	0.691845	4932414N04Rik	0.733065	Gm16573	0.293194	Rpp30	0.625188				0.479263				0.188779
Gm20529	0.924109	Skint4	0.9122	Gm10097	0.691756	Alx4	0.732953	4930565N06Rik	0.293074	Impdh2	0.625106				0.479239				0.188705
Gm41819	0.924101	Fbxw21	0.912188	Gm12737	0.691534	Mpig6b	0.732895	Gm29237	0.293065	Cntrob	0.625074				0.478947				0.188639
Gm42196	0.923973	Ccdc190	0.912174	Rap1gapos	0.691044	Omp	0.73263	Gm16156	0.292689	Pdcd5	0.625069				0.478828				0.18861
Gm16577	0.923832	Grk1	0.912069	Gm40375	0.690884	Gm6657	0.732217	Gm44649	0.292619	Polm	0.624643				0.478687				0.188297
4930401A07Rik	0.923832	Nfe2	0.911895	Gm2582	0.690624	Sp6	0.73167	2810454H06Rik	0.291969	Gm14305	0.624318				0.478276				0.188181
Gm49335	0.923832	Vmn1r15	0.911867	Gm13031	0.690363	Ebi3	0.731575	Gm16272	0.291407	Vamp3	0.624005				0.478176				0.188053
Gm11748	0.923832	Nlrp9c	0.911843	Gm50270	0.690234	Inka1	0.731561	Etohd2	0.291336	Qpctl	0.623259				0.478168				0.188037
Gm47666	0.923832	Nlrp2	0.911821	Gm15650	0.690137	Gm16223	0.731367	Gm13572	0.291042	Eef1akmt4	0.623245				0.477699				0.188025
2400006E01Rik	0.923778	Vmn2r31	0.911734	1700111E14Rik	0.690047	Lrg1	0.731302	Gm42658	0.290841	Pcgf1	0.622881				0.477676				0.18779
Gm31545	0.923688	Olfr904	0.911713	Gm31706	0.689858	Lrrc2	0.730531	9330151L19Rik	0.290705	Washc1	0.622876				0.477593				0.187734
Gm829	0.923675	Unc93a2	0.911366	1700016J18Rik	0.689083	Gm11273	0.730457	Tmem147os	0.290135	Naa10	0.622542				0.477127				0.187727
Gm40293	0.923671	E330021D16Rik	0.9113	Gm15718	0.689018	Tnnt1	0.729843	Gm47272	0.289312	Hsd3b7	0.622318				0.476841				0.187714
Gm16227	0.923666	Olfr177	0.911241	Gm48746	0.688933	Yipf7	0.729756	Gm16153	0.28919	Taf5	0.622267				0.476818				0.187632
Gm6117	0.923609	Pate13	0.911241	Gm48155	0.688488	Apoa1	0.72961	Gm17690	0.288857	Pdcl	0.622241				0.476762				0.187624
Gm35430	0.923521	4933409G03Rik	0.911099	Gm28793	0.688425	4921504E06Rik	0.729598	2810001G20Rik	0.288678	Commd2	0.621933				0.476595				0.186798
1700010B13Rik	0.92348	Vmn1r49	0.910887	Gm35439	0.688362	Zfp990	0.729529	Gm43149	0.288602	Rad9a	0.621623				0.476553				0.186644
4930474N09Rik	0.923448	Olfr1183	0.910833	Gm29051	0.688281	Lin7b	0.729385	A430110L20Rik	0.288583	Ess2	0.621585				0.475401				0.186621
4833428L15Rik	0.923441	Gm281	0.910737	Gm47031	0.688155	Cdh9	0.729278	Gm15346	0.288331	Zscan25	0.621381				0.475333				0.186484
Platr7	0.923297	Gm42517	0.91069	Dalir	0.688068	Defb23	0.728792	9130221H12Rik	0.288131	Dmap1	0.620905				0.475299				0.186388
Gm42610	0.923293	1700029F12Rik	0.910629	Gm26571	0.688024	Podxl2	0.728775	Gm50217	0.287982	Sept2	0.620442				0.475011				0.186322
Gm4657	0.923255	Padi6	0.910575	Gm13571	0.687695	Gm6583	0.728498	Gm17066	0.287751	Mis12	0.619294				0.474987				0.186318
Gm40650	0.922993	Pcdha5	0.910521	Gm42797	0.687603	Osr1	0.72835	AI506816	0.287345	Lyar	0.619254				0.474803				0.186293
Plut	0.922954	Olfr1260	0.910521	Gm27042	0.687241	Crip3	0.728313	Gm43774	0.286921	Cyb5r3	0.618917				0.474751				0.186291
Gm15873	0.922934	Hoxd1	0.910477	Gm15624	0.687093	Cfap100	0.728239	9230112E08Rik	0.286814	Zmynd19	0.618386				0.474711				0.185438
Gm49707	0.922932	Rnf151	0.910381	Gm41517	0.687069	Tmem255b	0.728239	2700038G22Rik	0.286084	Mrpl11	0.61813				0.474336				0.185399
Gm26634	0.922892	Krt1	0.910379	Gm31831	0.687031	Gsg1l	0.728228	Gm39090	0.285023	Smc2	0.618079				0.474125				0.185355
Gm15850	0.922845	Olfr1346	0.910329	Gm44854	0.686815	Trim60	0.728012	Gm14471	0.285008	Mogs	0.617898				0.473822				0.185121
Gm34016	0.922832	Dusp27	0.910242	Gm43936	0.6867	Mmp17	0.728007	Gm42717	0.283711	Zfp78	0.617098				0.473754				0.185021
4930500F10Rik	0.922729	Syt5	0.91017	Gm28756	0.686597	Gm4737	0.727813	Gm17546	0.283374	Nsmce1	0.616967				0.473743				0.184991
B430119L08Rik	0.922604	Cxcl5	0.91015	Gm12979	0.686333	Ngb	0.727543	Gm50071	0.283302	Gm38394	0.616836				0.473638				0.184953
Gm11351	0.922531	2410004P03Rik	0.910046	Gm41349	0.686216	Plin5	0.727279	Gm48960	0.282895	Atp13a2	0.616778				0.473591				0.184952
Gm35065	0.92244	Gltpd2	0.909842	Gm26903	0.686164	Tcf19	0.72724	A830082N09Rik	0.282536	Dkc1	0.61677				0.473345				0.184889
Gm37168	0.922389	Aicda	0.909699	Gm13822	0.685787	Tent5b	0.727223	Gm37612	0.280429	Tsr2	0.61666				0.473254				0.184883
Gm48843	0.922375	Fut7	0.909689	Gm34730	0.685697	Gm14435	0.727181	Gm10062	0.279745	Slc25a44	0.616523				0.473093				0.184855
4930525C09Rik	0.922314	Dll3	0.909598	Gm39119	0.685691	Nuggc	0.726988	Gm26787	0.279088	Lrrc57	0.616422				0.473011				0.184796
Gm30567	0.922188	Sgca	0.909474	Nckap5los	0.685307	Atf3	0.726963	Gm49747	0.278301	Zfp87	0.616047				0.471832				0.184404
4930500F04Rik	0.922055	Gm34066	0.90937	Gm48775	0.685292	Serpina7	0.726922	Gm15492	0.278256	Git1	0.615302				0.471778				0.184278
Gm32122	0.921995	Olfr1274-ps	0.909278	4930534D22Rik	0.685289	Ckmt2	0.726815	Gm43387	0.2768	Daxx	0.614687				0.471704				0.184227
Gm41495	0.921956	Vmn2r6	0.909259	4921528I07Rik	0.685204	Olfr172	0.726319	Gm49226	0.276454	Bud31	0.614683				0.471466				0.183981
Gm45715	0.92168	Vmn2r113	0.909247	Gm13523	0.685095	Aox4	0.726253	Epb41l4aos	0.276436	Nt5c	0.614397				0.471004				0.183943
4930439D14Rik	0.921656	H60b	0.909098	Gm43113	0.685066	Kif14	0.726089	Gm30541	0.275577	Zbtb6	0.61433				0.470989				0.183937
Gm45591	0.921611	Hapln2	0.909091	9330162B11Rik	0.68484	Olfr775	0.726081	Gm11973	0.275286	Ndufaf8	0.614273				0.470952				0.183656
4930526L06Rik	0.921545	Vmn2r89	0.909073	Gm44196	0.684681	Adgrg4	0.725171	Gm16572	0.275102	Zbtb9	0.613015				0.470809				0.183606
8030423F21Rik	0.921513	Peg12	0.909052	9630015K15Rik	0.684609	Myo1a	0.724696	Gm13625	0.274958	Urb2	0.612731				0.4701				0.183593
Gm40383	0.92151	Ankrd60	0.90893	Gm6602	0.68454	Mpz	0.724566	Snhg1	0.274474	Coro1b	0.612677				0.469704				0.183493
4921531P14Rik	0.921476	Defb28	0.908823	Gm26815	0.684481	Pcdhb20	0.724429	Gm11520	0.273697	Slc35a4	0.612637				0.469567				0.183473
Gm47034	0.921384	Bsph1	0.90877	Gm40117	0.684193	Dlgap3	0.724381	Gm38115	0.27283	Commd4	0.612343				0.469214				0.183413
Gm15201	0.921329	Clec4n	0.908678	Gm17193	0.684131	Cdh10	0.723854	Gm44699	0.272779	Zswim4	0.611982				0.469073				0.18341
A630035G10Rik	0.921328	Nlrp5	0.90862	Gm15963	0.684126	Adamts20	0.723817	A730011C13Rik	0.272499	Spag7	0.611697				0.468992				0.183254
Gm5084	0.921213	Atp1a3	0.908557	Gm20717	0.683819	Mcf2	0.723727	C030034I22Rik	0.272163	Ccdc43	0.611322				0.468972				0.182831
A830036E02Rik	0.921109	Otog	0.908265	Gm6938	0.683763	Cxcl9	0.723621	Gm37850	0.272083	Zswim3	0.61105				0.46865				0.182746
Gm26834	0.92092	Mafa	0.908243	Gm12841	0.683607	Ccdc183	0.723342	Gm43378	0.271488	Sra1	0.610591				0.468395				0.182537
Gm38477	0.920899	Prdm14	0.908157	Gm17234	0.683559	Gm11168	0.723176	C730034F03Rik	0.271237	Eif6	0.610094				0.468307				0.182524
Gm47923	0.920776	1700122O11Rik	0.908051	Gm26646	0.683557	Nuf2	0.723025	Gm50240	0.271042	Tmem256	0.610046				0.467957				0.18252
Gm47833	0.920642	Uts2	0.908022	2410021H03Rik	0.683194	Psmb11	0.722918	Ppnr	0.270983	Eif3g	0.609937				0.467843				0.182201
4930551L18Rik	0.920617	1810049J17Rik	0.907894	1700019L13Rik	0.682948	Gm9918	0.72276	Atxn7l1os2	0.270691	Tfip11	0.609841				0.467711				0.182098
Gm49769	0.920443	Pdc	0.90787	Gm26600	0.682398	Majin	0.722685	Gm20300	0.270159	Xylt2	0.609801				0.467272				0.181943
Gm12828	0.920415	Cpz	0.907836	Gm43653	0.682393	Itgad	0.722471	Gm46404	0.270027	Mydgf	0.609635				0.467153				0.181698
2010106C02Rik	0.920407	Ppp1r3g	0.907809	Gm16145	0.682389	Smim38	0.722168	2010009K17Rik	0.26969	Chmp7	0.609503				0.467136				0.181672
Gm34425	0.920358	Mbd3l2	0.907761	Gm49853	0.682374	Rgs9bp	0.722065	2610507I01Rik	0.269335	Thyn1	0.609194				0.466779				0.181648
Gm32932	0.920341	Olfr30	0.907551	1810012K08Rik	0.682218	Rims3	0.721941	Gm15265	0.268445	D11Wsu47e	0.609071				0.466716				0.181544
Gm36539	0.920332	Oprl1	0.907531	Gm26559	0.682214	Gm36028	0.721934	Gm11831	0.26747	Rbmxl1	0.608763				0.466584				0.181357
8430436N08Rik	0.920327	Krt40	0.907295	Gm29292	0.681607	Slc9c1	0.721907	6330418K02Rik	0.266345	Sirt6	0.608153				0.466258				0.181255
Gm28514	0.920327	Ccdc33	0.907273	Gm15868	0.681338	Gpr75	0.72165	9430060I03Rik	0.266134	Hdac10	0.607688				0.466147				0.180675
Gm35890	0.920327	Gip	0.907243	Gm15829	0.681124	Rgs13	0.721351	Gm43329	0.265405	Rpp25l	0.607682				0.465985				0.180582
4933406K04Rik	0.920327	Cyp4a30b	0.907163	Gm16726	0.680761	Il23r	0.721264	Gm19466	0.264795	Nip7	0.607458				0.465947				0.180572
Gm47039	0.920327	Ucp1	0.907089	Gm43126	0.680069	Ppp1r3b	0.721253	Gm38190	0.264265	Acap3	0.607387				0.465703				0.180396
Gm46545	0.920327	Gm5538	0.906847	Gm11264	0.679924	Daw1	0.721219	Gm43024	0.263883	2810006K23Rik	0.60699				0.465319				0.18029
Gm50315	0.920327	Vmn1r8	0.906778	Gm19531	0.679492	Kng1	0.721075	Gm47827	0.263635	Lsm5	0.606066				0.465274				0.180263
Gm47230	0.920239	Nptx1	0.906762	Gm2788	0.679426	Sftpb	0.721033	Gm12655	0.263608	Pde12	0.606054				0.465072				0.180167
4930445E18Rik	0.920212	Gm8050	0.906631	Gm49025	0.679361	Nyx	0.720835	Gm46447	0.262916	Polr2j	0.605956				0.464932				0.179934
Gm31343	0.920151	Klri2	0.906585	Gm48194	0.679312	Pheta2	0.720626	5730405O15Rik	0.262234	Nudcd2	0.605953				0.464808				0.179636
Gm12637	0.920146	Olfr1417	0.906499	Gm13375	0.679205	1700003F12Rik	0.720446	Gm16845	0.261953	Lmf2	0.605841				0.464579				0.179556
Gm27169	0.920146	Abhd12b	0.906214	Gm10640	0.679027	Kcnmb4	0.720352	Arf4os	0.261172	Slc35e1	0.605773				0.464479				0.179455
Gm44920	0.920026	Spon2	0.9062	Gm43293	0.678631	Arc	0.72018	Gm45890	0.261171	Neil1	0.605768				0.464455				0.179232
Gm11795	0.919991	Olfr720	0.905975	Gm44785	0.678521	Gls2	0.720105	Gm43328	0.260968	Znrd1	0.605724				0.464323				0.179146
G930045G22Rik	0.91999	Mmp1b	0.905941	Gm17080	0.678351	Cngb1	0.71991	Zfas1	0.260324	Wdr83os	0.605723				0.464183				0.179138
Gm26703	0.919969	Vmn2r85	0.905709	Gm15856	0.678168	Gata1	0.719889	Gm17130	0.259733	Pycr2	0.605263				0.463751				0.179053
Gm47518	0.919841	Klk1b9	0.905564	Gm30301	0.677685	Ccn6	0.719782	4930473A02Rik	0.259617	Kat5	0.60517				0.46322				0.17902
Gm45720	0.919817	Kir3dl1	0.90553	Gm49208	0.677219	Esr2	0.719101	Gm37571	0.258947	Tmed1	0.604765				0.462681				0.178887
Gm807	0.919768	Try5	0.905459	Gm19583	0.677204	Hhipl1	0.719055	Gm13008	0.257691	Polr2k	0.604495				0.462623				0.178854
Gm47715	0.919766	Myoz1	0.905433	Gm17105	0.676918	Vat1l	0.718802	Gm43660	0.257559	Golt1b	0.604481				0.462617				0.178845
4930478L05Rik	0.919626	Nmu	0.905352	Gm10484	0.676599	Stra6	0.71868	Gm26760	0.256597	2610001J05Rik	0.603636				0.462595				0.178503
4930483P17Rik	0.9196	Fam90a1b.1	0.905283	Gm47112	0.676378	Ccl6	0.718627	Atxn7l1os1	0.255498	Zfp770	0.603185				0.462585				0.178431
Gm26640	0.919598	Mtnr1a	0.905179	Otx2os1	0.676349	Adra2a	0.718236	Gm48696	0.254822	Cnih1	0.603172				0.462163				0.178383
Gm12861	0.919582	Gm9008	0.905037	Gm15398	0.676211	Pcdhga4	0.717381	Gm16055	0.254588	Flot1	0.602852				0.462116				0.178004
4930477N07Rik	0.919502	Atg9b	0.904932	Gm31266	0.676204	Rnf207	0.717334	Gm28370	0.254485	Fam57a	0.602709				0.461742				0.177817
Gm31181	0.919409	Gm8257	0.904725	Dnmt3bos	0.676002	Cyp2c55	0.717311	9330160F10Rik	0.25429	Mrpl34	0.602468				0.461654				0.17773
BC048644	0.919269	Cpxcr1	0.904703	Gm36447	0.675824	Pou6f2	0.717232	1700123M08Rik	0.25417	Plrg1	0.601984				0.461536				0.177663
Lyzl4os	0.919177	Fpr2	0.904603	Gm44788	0.675775	Ctrl	0.71712	1500015A07Rik	0.253889	Pqbp1	0.601217				0.461256				0.177514
Fhad1os2	0.919133	Slc25a54	0.90457	Gm26876	0.675357	Mogat2	0.716987	Gm44759	0.251367	Cfp	0.601211				0.461146				0.17742
Gm14978	0.919118	Kndc1	0.904445	Gm37422	0.675128	Vmn2r103	0.716535	Gm17021	0.251297	Ccdc14	0.60093				0.461049				0.177208
Gm2044	0.919117	Scp2d1	0.904323	Gm20621	0.674732	4932438H23Rik	0.716237	Gm26533	0.249433	Hells	0.600738				0.460967				0.177122
Gm20670	0.919015	Foxr2	0.904181	9330185C12Rik	0.674473	Crygn	0.715945	Gm36198	0.248415	Sft2d3	0.600566				0.460873				0.177048
Gm31898	0.919015	Gm4969	0.904157	Gm42604	0.674442	Gm5592	0.715879	D130017N08Rik	0.248155	Cinp	0.600438				0.460776				0.177008
Gm14033	0.918966	Olfr1247	0.904137	4833412C05Rik	0.674343	Gm10964	0.715812	Snhg6	0.248144	Nepro	0.600124				0.460598				0.17695
Gm28342	0.918911	Hist1h2ab	0.903997	2210411M09Rik	0.67414	Olfr460	0.71552	Gm8066	0.247894	Emc4	0.599941				0.460582				0.176886
Gm30411	0.918828	Fbxw25	0.903635	Gm5464	0.673946	Ccna2	0.715508	5430416N02Rik	0.247807	Zfp61	0.59991				0.46052				0.176774
Gm34370	0.918718	Lta	0.903458	Platr9	0.673772	Hebp2	0.715144	Gm31172	0.247697	Ddx39	0.5999				0.460353				0.176683
Chn1os1	0.918621	Lipo4	0.903265	Gm47181	0.673652	Rdh12	0.715028	4833438C02Rik	0.247673	Mrps16	0.599879				0.460126				0.17651
1700061I17Rik	0.918416	Dntt	0.903151	Gm8075	0.673519	Smim10l2a	0.714695	Gm16023	0.24745	Bloc1s6	0.599296				0.459719				0.176292
6430584L05Rik	0.918197	Pcdhb13	0.903052	D030047H15Rik	0.673071	Lipo2	0.714387	1700113A16Rik	0.246753	Osgin2	0.599212				0.459312				0.176067
4930557F08Rik	0.918163	Olfr1356	0.903006	Gm45075	0.672637	Tex11	0.714332	Gm49521	0.246051	Lrrc59	0.599157				0.459279				0.176066
Gm45350	0.917915	Asb17	0.902969	Gm2366	0.672622	Ggt6	0.713816	Gm9856	0.245349	Ppp1r35	0.598901				0.459135				0.175938
Gm42921	0.917819	Sult4a1	0.90289	4933406P04Rik	0.672398	Apoa4	0.713161	1700056N10Rik	0.244798	Pithd1	0.598875				0.45913				0.175536
Gm16262	0.917773	Fam24a	0.902737	Gm11033	0.671327	Ermap	0.713087	Gm39526	0.244665	Nubp1	0.59857				0.458997				0.175499
Hopxos	0.917765	Dkkl1	0.902693	Gm42529	0.671145	Socs3	0.713043	4930509H03Rik	0.243894	Smug1	0.598036				0.458828				0.175362
2210020O09Rik	0.917751	Chrna2	0.902563	F730035M05Rik	0.671089	C6	0.712943	Gm36445	0.243609	Rrm1	0.597905				0.458815				0.174976
Gm34585	0.917712	Cga	0.902535	D430020J02Rik	0.67101	Tigd4	0.712917	2810405F17Rik	0.243226	1600012H06Rik	0.597635				0.458715				0.174955
Gm48732	0.917678	Ccdc194	0.90235	Kcnab3os	0.670953	Minar1	0.712786	Gm36279	0.242903	Ift27	0.597607				0.458609				0.174936
Gm49636	0.917671	Panx3	0.902189	Gm43403	0.670913	Acp4	0.712684	Gm45250	0.242076	Cstb	0.597275				0.458352				0.174876
Gm38412	0.917606	Lhx8	0.902005	Gm13205	0.670675	Btg4	0.712554	Gm47071	0.240817	Zfp51	0.597157				0.458182				0.174853
2310044K18Rik	0.917496	Gm7168	0.901966	Gm48265	0.670673	Gm3248	0.712552	Gm42664	0.240315	Dnpep	0.597059				0.458182				0.174671
Gm48802	0.917488	Vmn2r114	0.90183	Gm48908	0.670424	Cep295nl	0.712074	Gm43920	0.239571	Ccdc97	0.596984				0.458056				0.174667
Gm12162	0.917454	Vmn2r117	0.901718	Gm48860	0.670374	Comp	0.711801	Gm16973	0.239216	Lage3	0.596805				0.457957				0.174485
Gm37696	0.917396	Ascl2	0.901628	Gm16268	0.669843	Gm10719	0.711389	Gm20470	0.238159	Pelp1	0.596733				0.457743				0.174407
Gm35998	0.917345	Lrrc74b	0.901489	Gm47808	0.669839	Kif2c	0.711299	Gm43138	0.237786	Npff	0.596243				0.457737				0.174289
Gm45037	0.917251	Otos	0.900941	Gm42868	0.669474	Gad1	0.711174	4831440D22Rik	0.237381	Zc3hc1	0.596132				0.457557				0.174102
Gm43522	0.917183	Abca12	0.900882	Gm49870	0.669415	Synpo2l	0.710967	Gm28940	0.236164	Gmpr2	0.596122				0.457549				0.174051
Gm29084	0.917157	Odf3b	0.900782	Gm11574	0.669012	Tgtp1	0.710934	Gm20274	0.235761	Timm17b	0.595873				0.457383				0.173966
2310016D03Rik	0.917002	Vmn2r115	0.900595	Gm16323	0.668996	Epp13	0.710902	AA386476	0.235241	Rnaseh1	0.595829				0.457342				0.173895
Gm30052	0.916979	Col2a1	0.900526	4933416E03Rik	0.668938	Vmn1r183	0.710874	Gm38250	0.232463	Smyd1	0.595688				0.457295				0.173873
Gm28556	0.916944	Jph4	0.900449	Gm4129	0.668912	Fbn2	0.71067	2810002D19Rik	0.232092	Ciao2b	0.595602				0.456894				0.173838
6030452D12Rik	0.916909	Guca1a	0.900342	Gm15904	0.668843	Vsnl1	0.710533	4930414N06Rik	0.231167	Mef2b	0.595543				0.456829				0.173664
Gm33674	0.916879	Dcpp2	0.900257	AU019990	0.668712	Gsg1	0.71053	Gm17354	0.230792	Zfp119a	0.59547				0.4567				0.173548
Gm50026	0.916834	Fbxw18	0.900238	Celrr	0.66843	Wdr63	0.710373	Gm4117	0.230561	Zfp959	0.595188				0.456672				0.173545
Gm35733	0.916738	Agr2	0.900115	4933412O06Rik	0.668094	Olfr1535	0.710162	Gm48226	0.230094	Mrps30	0.594951				0.456348				0.173541
Gm15326	0.916523	Iqca1l	0.899925	Gm12703	0.667966	Gpr34	0.710088	Gm40155	0.228665	Mrpl22	0.594783				0.456291				0.173318
Gm47903	0.916511	Nkpd1	0.899876	Gm47368	0.667957	Il23a	0.709959	Gm16068	0.228015	Gadd45gip1	0.594595				0.455948				0.173231
Gm13596	0.91626	Duxf3	0.899838	Gm31749	0.667877	Tafa4	0.709836	Gm12359	0.226593	Ppp2r5d	0.594523				0.455525				0.173229
1700044C05Rik	0.916256	Krt14	0.899751	Gm40617	0.667875	Arhgdig	0.709225	Gm47802	0.226583	Exosc3	0.594042				0.455314				0.173102
D7Ertd128e	0.916209	Gm8871	0.899719	Gm14661	0.667746	Gm13212	0.709069	Atad3aos	0.226063	Klhl11	0.593622				0.455133				0.173008
Gm48747	0.916178	Nefl	0.899673	Gm42435	0.667605	Zkscan2	0.709065	Gm26964	0.225798	Borcs7	0.593538				0.454644				0.172938
Gm12171	0.916136	Gm14496	0.899428	D030068K23Rik	0.667517	Gstm7	0.709021	2900093K20Rik	0.224287	Prmt1	0.593493				0.454509				0.172908
Gm11626	0.916106	Gp5	0.899259	Gm17151	0.667497	Samd13	0.708756	A530017D24Rik	0.222224	Lrwd1	0.593012				0.453785				0.172855
Gm31897	0.916052	Tex101	0.899221	Gm15533	0.667353	Amigo3	0.70869	Gm47469	0.219957	Xab2	0.592826				0.453777				0.172665
4933428C19Rik	0.916041	Chad	0.899189	Gm3924	0.667254	Gm48552	0.708512	6430562O15Rik	0.219172	Atrip	0.592193				0.453409				0.17264
Gm3898	0.915979	Oas3	0.899175	Gm44734	0.66696	Lipc	0.708405	Gm50250	0.218481	Nsun5	0.592181				0.453207				0.17251
Gm49289	0.915875	Rnf222	0.899154	Gm50321	0.666836	Sec1	0.708329	Gm45435	0.216575	Donson	0.592019				0.452735				0.171916
Gm20402	0.915839	Pin1rt1	0.899125	9430018G01Rik	0.666366	Vmn2r27	0.707941	Gm49915	0.216286	Mrps34	0.59143				0.452597				0.171841
Gm47695	0.915793	Dkk4	0.899094	Gm32200	0.66632	Rgsl1	0.707608	Gm28529	0.212536	Srd5a3	0.591354				0.452467				0.171834
Gm42882	0.915783	Cdh26	0.899063	Gm11008	0.665907	Slit1	0.707556	Gm38948	0.212391	Larp7	0.591294				0.452312				0.171818
Gm5106	0.915766	Otx1	0.898853	2010106G04Rik	0.665773	Klk8	0.707436	Gm20536	0.210778	Pdrg1	0.591196				0.452194				0.171803
Gm33308	0.915746	Gnat3	0.898686	4930563E18Rik	0.66551	Ccdc144b	0.70737	Gm44777	0.210476	Brat1	0.591159				0.452018				0.171748
Gm50049	0.915717	Dlx3	0.898624	Gm12116	0.665296	Tigd3	0.707224	A530041M06Rik	0.209522	Supt4a	0.591054				0.451923				0.171584
Gm11534	0.915703	Trem3	0.898616	Gm15978	0.665029	Nlgn3	0.707179	Gm28307	0.20893	Zfp511	0.590928				0.45179				0.171583
Arhgap15os	0.915563	Irs4	0.89844	Gm33246	0.664923	Rit2	0.707068	Gm47551	0.207774	Asb6	0.590864				0.45158				0.171306
Gm20501	0.915488	Olfr716	0.89843	Gm45408	0.664802	Ager	0.706703	Gm45509	0.20315	Rbm12b1	0.590119				0.451533				0.171209
Gm46658	0.915443	Olfr1279	0.898092	1700124L16Rik	0.664684	Maneal	0.706573	Gm17477	0.202924	Zkscan6	0.590119				0.451286				0.171189
Gm36617	0.915268	Ugt2b1	0.898092	A530013C23Rik	0.664176	Cldn14	0.706269	Gm11457	0.20092	Foxo4	0.589385				0.450983				0.171031
Gm48759	0.915251	Gm8267	0.898086	Gm9970	0.664161	Rgs22	0.706137	D130062J10Rik	0.200781	Osgep	0.589346				0.450895				0.17094
Gm30505	0.915248	4930512M02Rik	0.897887	Gm5627	0.663607	Vmn1r81	0.706133	Gm48027	0.197889	Exosc5	0.589289				0.450789				0.170842
Gm47861	0.915193	Stpg3	0.897873	Gm28876	0.663347	Eno2	0.70547	Gm16794	0.195858	Polr2e	0.589272				0.450507				0.170698
Gm48728	0.915116	Fezf2	0.89778	2010110G14Rik	0.663182	4930412O13Rik	0.705376	5830444B04Rik	0.195725	Med11	0.589092				0.450403				0.170672
1810007D17Rik	0.915051	Ccn5	0.897725	Gm45708	0.662466	Gm29797	0.705052	Gm49539	0.193204	Ubqln2	0.588983				0.450337				0.170618
Gm44992	0.914979	Tssk1	0.897718	Gm26838	0.662394	Fgf17	0.70505	4930579G18Rik	0.193149	Dpm2	0.588959				0.450211				0.170461
Gm44515	0.914872	Spata25	0.89746	Gm47782	0.662206	Asphd1	0.705043	Gm17435	0.192027	Exosc8	0.588874				0.449996				0.170402
Flicr	0.914645	Padi3	0.897198	Gm33508	0.662204	4930563M21Rik	0.7049	Gm39326	0.191658	Asnsd1	0.58865				0.449864				0.170355
Gm20109	0.914595	Vmn1r73	0.897098	1810013D15Rik	0.662059	Pcsk9	0.704073	Gm48708	0.191112	Mbd3	0.588638				0.449566				0.170262
Gm36026	0.914589	Slc6a3	0.897087	Pmepa1os	0.661862	Cdc20	0.704039	Gm17058	0.188544	Ddost	0.588535				0.449486				0.17011
Gm28387	0.9145	Gm3667	0.896946	1700120B22Rik	0.661689	Rcor2	0.703901	Gm49189	0.185774	Cln5	0.588341				0.449398				0.169969
Gm48483	0.9145	Cib4	0.896789	Gm43062	0.661563	Tomt	0.70382	Gm50306	0.180802	Sf3b5	0.588254				0.448839				0.169808
Gm40649	0.914461	Scn11a	0.89668	9430002A10Rik	0.66136	Baat	0.703741	Gm26590	0.179006	Eif1b	0.587773				0.448725				0.169655
Gm26738	0.914403	Vmn1r83	0.896655	0610033M10Rik	0.661313	Shh	0.703732	Gm42659	0.177644	Pou5f2	0.587452				0.44867				0.169518
Gm45346	0.9143	Serpinb7	0.896383	Rab11fip4os2	0.660623	Olfr690	0.703506	Gm6225	0.172848	Ddx20	0.586674				0.448316				0.169505
Gm34816	0.914276	Rnf224	0.896271	2410080I02Rik	0.660149	Fgf22	0.703504	Gm46430	0.166256	Ebna1bp2	0.586335				0.448188				0.169501
Gm34342	0.914077	Olfr99	0.89624	Rian	0.659994	Disp3	0.70346	Gm31323	0.1565	Rrp8	0.586244				0.448143				0.169269
Gm16554	0.913848	Ankrd34a	0.896201	Gm49795	0.659888	Gpr82	0.703356	5830416I19Rik	0.150898	Aip	0.586138				0.447674				0.168913
Gm28178	0.913787	Gpr84	0.896119	Gm17111	0.659538	Csnka2ip	0.703268	8430422H06Rik	0.150631	Eif3f	0.585547				0.447563				0.168778
Gm48279	0.913684	Cyp3a44	0.895957	E330011O21Rik	0.659526	Ltbp2	0.702296	Gm17036	0.149933	Pms2	0.585363				0.447533				0.168526
Kcnmb4os2	0.913419	Tmprss11e	0.89594	Gm29506	0.659462	Gprasp2	0.702102				0.585297				0.447528				0.16852
Gm34721	0.913364	Gm30191	0.895911	Gm1647	0.659279	Vmn2r59	0.701722				0.585044				0.447258				0.16842
Gm44744	0.913339	1700069L16Rik	0.895903	Gm20757	0.65893	Pcdhb18	0.700994				0.584853				0.447239				0.168127
Gm50304	0.913261	Atp2b3	0.895872	Gm34680	0.658744	Myoz2	0.700877				0.584843				0.446511				0.168108
Gm28731	0.913205	1700020L24Rik	0.895802	Gm10300	0.658352	Fsd1	0.700807				0.584675				0.446268				0.168093
1700008C04Rik	0.913165	Bpi	0.895724	Gm44867	0.658137	Dpep2nb	0.7006				0.584195				0.44615				0.168077
Gm5441	0.913099	Ngp	0.895679	Gm33050	0.658029	Mlip	0.700397				0.584101				0.446072				0.167989
Gm29491	0.912833	Spink5	0.895649	Gm13703	0.658016	Naip1	0.700386				0.584028				0.445929				0.167855
4930570E03Rik	0.912808	Scamp4	0.895634	Gm17224	0.658013	Mb	0.700119				0.583918				0.445671				0.167667
Gm42846	0.912646	March11	0.895606	Gm48899	0.657891	Chtf18	0.700093				0.583845				0.445446				0.167475
Gm10280	0.912571	Rd3	0.895582	Gm3970	0.657851	Tacr1	0.700081				0.583668				0.445411				0.167291
Gm14808	0.912447	Sftpd	0.895565	Gm14817	0.657728	Vrtn	0.700001				0.58365				0.445403				0.167256
1810014P07Rik	0.912309	Pax7	0.895558	Gm47917	0.657451	Tnnt2	0.699968				0.582951				0.44531				0.167197
Gm42744	0.912263	Shisal2a	0.895422	Gm26805	0.657304	AC150683.1	0.699966				0.582712				0.444583				0.167186
Gm48133	0.912173	Cabp5	0.895407	Gm3289	0.657094	Dchs2	0.699871				0.582465				0.444448				0.167091
B020031H02Rik	0.912158	Meltf	0.895402	Gm15729	0.656961	Rell2	0.699858				0.58227				0.444318				0.167089
Gm9796	0.91209	Wfdc6a	0.895369	Gm21917	0.656919	Ptp4a1.1	0.69974				0.581457				0.444006				0.166971
Gm17210	0.912033	Clec3a	0.895368	Gm11525	0.656892	Dnaaf1	0.698911				0.581214				0.44389				0.166906
Gm32509	0.911966	Lrrn4	0.895321	9330198I05Rik	0.656663	Trpv1	0.698887				0.581019				0.443857				0.166806
Gm15178	0.911963	Wdr20rt	0.895305	Gm50278	0.656661	Bricd5	0.698883				0.580347				0.443782				0.166801
Gm43701	0.911897	Prss47	0.895279	Gm37637	0.656592	AC132444.6	0.698813				0.580206				0.443553				0.166786
Gm12256	0.91177	Cphx2	0.895269	Gm48622	0.656445	Nsl1	0.698812				0.579698				0.443468				0.166575
Gm29927	0.911632	Ghrh	0.895246	Gm49802	0.656414	Tmc8	0.6987				0.579603				0.44322				0.166563
Gm17098	0.911596	Fam240b	0.895156	Gm15627	0.656335	Gm21958	0.698576				0.579289				0.442962				0.166286
Gm35732	0.911458	Tceal7	0.895003	Gm28981	0.656244	Dnah14	0.698294				0.579229				0.442665				0.166285
Gm45052	0.911339	Olfr678	0.894988	D130079A08Rik	0.656006	Ptx3	0.698241				0.579173				0.442533				0.16598
Gm12031	0.911283	Mab21l1	0.894982	1700020G17Rik	0.655791	Dnali1	0.69799				0.579022				0.442487				0.165926
Gm4278	0.911078	Gm8104	0.894913	1810041H14Rik	0.655602	Gm4841	0.697797				0.578901				0.442487				0.165587
Gm20511	0.91093	Clca4a	0.894907	Gm47061	0.655597	Fgg	0.697706				0.578807				0.44235				0.165207
Gm37273	0.910846	Lrrc74a	0.894628	Gm15169	0.655409	Ces2b	0.697324				0.578604				0.441782				0.165057
Gm49375	0.91076	Adad1	0.894576	Gm47545	0.655332	Mrgpre	0.697193				0.578348				0.441752				0.165055
Gm26544	0.910756	Dnmt3l	0.894523	Dhx58os	0.655233	Fam71f2	0.69717				0.578314				0.441667				0.164971
Gm44643	0.910707	Cyp2b10	0.894481	Gm49512	0.655162	Ucn2	0.697039				0.578251				0.441389				0.164966
Gm26633	0.910521	Ttc9b	0.894444	Gm49786	0.654973	Rimbp2	0.696748				0.578224				0.441323				0.164854
Gm50328	0.910521	Gm3512	0.894435	Gm49625	0.654824	Clec4a1	0.696691				0.577774				0.441287				0.164746
Gm42064	0.910521	Gabra1	0.894297	Gm17160	0.654238	Spdef	0.696402				0.577771				0.440585				0.164714
1700081B01Rik	0.910384	Gm6020	0.894281	Gm15976	0.654226	Ccdc110	0.696225				0.577488				0.440559				0.164454
Gm43699	0.910351	Prmt8	0.894185	Gm36569	0.653666	Nptxr	0.696073				0.577287				0.440184				0.164344
Gm48857	0.910333	Pcdhb12	0.894171	4921501I09Rik	0.653431	Clstn3	0.696025				0.577182				0.439978				0.164259
Gm44113	0.909943	Olfr873	0.894117	Gm31513	0.653353	Prss27	0.69578				0.577054				0.439767				0.164033
AY512931	0.909835	Olfr370	0.894063	Gm43137	0.653325	Pcdhb17	0.695461				0.576985				0.439669				0.163498
Gm26604	0.909781	Olfr1250	0.894038	Gm45447	0.653081	Ltk	0.695155				0.576966				0.43924				0.163383
2610027F03Rik	0.909757	Vmn1r180	0.894007	Gm13912	0.652888	Cyp2t4	0.695094				0.576844				0.43917				0.163272
Gm29291	0.909748	Mucl2	0.89389	Gm31834	0.652824	Tmprss15	0.695013				0.576159				0.439156				0.163226
Platr23	0.909736	Gm525	0.893871	Gm48791	0.652686	Dnajb13	0.694746				0.57598				0.439148				0.163116
AL607088.1	0.909715	Defb11	0.893808	Gm35288	0.652552	Olfr1238	0.694705				0.575961				0.438645				0.163104
Gm41750	0.909708	Prps1l1	0.893643	Gm11646	0.652539	Hist1h1d	0.69458				0.575486				0.438418				0.163074
Gm28721	0.909641	Draxin	0.893614	Gm16537	0.651513	Slc5a4b	0.694538				0.574881				0.437648				0.162861
Gm16582	0.909476	Olfr981	0.893544	Gm47200	0.650932	Dpysl5	0.694254				0.574588				0.437355				0.162809
Gm19553	0.909398	Trim10	0.893544	Platr29	0.650775	Cfap45	0.694097				0.574275				0.437279				0.162742
4930471C04Rik	0.90925	Defb9	0.893418	Gm35031	0.650543	Lman1l	0.694012				0.574209				0.437007				0.162656
Gm47622	0.909243	Gm6871	0.893378	Proscos	0.650439	Hist3h2ba	0.693758				0.573915				0.436951				0.162536
Gm42812	0.909238	Tbx20	0.893111	Gm34678	0.649854	Sphkap	0.693617				0.573464				0.436744				0.162472
Gm7276	0.909215	Oosp1	0.893091	Gm49482	0.649656	Dusp13	0.693322				0.573359				0.436738				0.161921
Gm12043	0.909126	Celf6	0.893008	D430040D24Rik	0.649558	Lmo3	0.692899				0.572938				0.436715				0.161892
4933417E11Rik	0.909029	Art5	0.892889	Gm50311	0.649511	Cyp2c39	0.692803				0.572602				0.436459				0.161654
Gm50227	0.908994	Zfp365	0.892731	Gm44206	0.649457	Fosb	0.692622				0.57238				0.436392				0.161482
4933431M02Rik	0.908979	Onecut1	0.892676	Pip5k1bos	0.649348	Stkld1	0.692354				0.572293				0.436358				0.161438
4930467K11Rik	0.908844	1700012A03Rik	0.892631	Gm10614	0.649173	CAAA01147332.1	0.69223				0.572196				0.436339				0.161226
Gm10876	0.908721	Fam181b	0.892489	Gm43807	0.649165	Zfp936	0.692203				0.572044				0.436304				0.161182
Gm49490	0.908581	Gm8229	0.892303	Gm13977	0.648879	Zkscan16	0.692112				0.5718				0.435221				0.161091
1700060O08Rik	0.908481	Pax3	0.892073	E130215H24Rik	0.648741	1700001O22Rik	0.692046				0.571699				0.434664				0.160706
Gm48197	0.908479	Wbp2nl	0.89202	Gm15406	0.648658	C4b	0.691985				0.571341				0.434572				0.160644
C030004G16Rik	0.908375	Gm4922	0.891977	Gm17552	0.648479	Akr1c20	0.691906				0.571281				0.434392				0.160602
Gm29678	0.90836	Olfr571	0.891829	Gm37634	0.648386	Pcdhb16	0.691557				0.57098				0.434183				0.160521
Gm13630	0.908315	F11	0.891725	Gm14488	0.64831	Dnajb3	0.691342				0.570979				0.434007				0.160181
Gm28100	0.908045	Btbd18	0.891605	4930515G01Rik	0.648278	Olfr742	0.691199				0.570715				0.433947				0.160158
Gm11234	0.907988	Gm50092	0.891546	8430432A02Rik	0.648169	Mypn	0.691011				0.570675				0.433398				0.160133
D530049I02Rik	0.907924	Fthl17a	0.891309	1500002C15Rik	0.648095	Myt1l	0.690933				0.570587				0.433342				0.160126
4930519K11Rik	0.907875	Tex35	0.891271	2310047D07Rik	0.648059	Morn5	0.690925				0.569976				0.433301				0.160003
Gm36503	0.907859	Nog	0.891134	Gm43846	0.647842	Melk	0.690844				0.569853				0.433045				0.159913
2900041M22Rik	0.907783	Fbxo48	0.891132	Gm36584	0.647586	Espnl	0.690751				0.56949				0.433007				0.159891
4930449C09Rik	0.907704	Fcna	0.890781	Gm36355	0.647187	Vmn1r86	0.690632				0.569255				0.432852				0.159879
1700010G06Rik	0.907651	Cdc25c	0.890694	Gm41760	0.646842	Glb1l3	0.690451				0.569164				0.432759				0.15986
Gm37294	0.907555	Ceacam20	0.890645	Gm16540	0.646781	Pld6	0.690181				0.568945				0.432749				0.159803
Gm27016	0.907514	1700023F06Rik	0.89062	Gm12289	0.646774	Gm14124	0.689802				0.568871				0.432573				0.159717
A730004F24Rik	0.907464	A530016L24Rik	0.890585	Gm44646	0.646428	Srpk3	0.689735				0.568658				0.432445				0.159685
Gm27164	0.907351	Glra2	0.890529	Gm15918	0.646353	Myo16	0.689252				0.56861				0.432265				0.159531
Gm14319	0.907329	Olah	0.890211	1700123O12Rik	0.646176	Nwd1	0.6891				0.568538				0.432038				0.159517
Gm28991	0.907168	Krt12	0.890204	Gm45572	0.646134	Eme1	0.689044				0.568447				0.431919				0.159314
Gm48023	0.907135	Spta1	0.890111	Gm16001	0.645853	Fam131c	0.688353				0.56789				0.431523				0.15925
Gm13589	0.907094	S100a8	0.8899	Gm15286	0.645684	Tmem233	0.68774				0.567567				0.431395				0.159212
Gm45012	0.906962	Rnf133	0.889884	Gm50375	0.645675	Wdr64	0.687733				0.566621				0.431275				0.159103
Gm29418	0.906919	Abcg5	0.889874	Gm42902	0.645649	Obscn	0.687721				0.566593				0.43098				0.159065
Gm35161	0.906847	Gm7879	0.889841	Gm34022	0.64508	Trnp1	0.68731				0.566384				0.430968				0.158883
Gm14635	0.906847	Lgi2	0.889799	Gm50323	0.644981	Hydin	0.68694				0.566294				0.430883				0.158822
Gm47751	0.906846	Gpr61	0.889755	Gm50394	0.644667	Fbxl16	0.686727				0.565665				0.430827				0.158789
Gm48970	0.906833	Adam30	0.889532	Gm35934	0.644613	Abca16	0.686021				0.564929				0.430826				0.158778
Gm48006	0.906664	Cend1	0.889497	Gm48422	0.644474	Neil3	0.685732				0.564843				0.430721				0.158646
Gm47381	0.906643	Hcrt	0.889432	Gm49016	0.643954	Unc80	0.685432				0.56468				0.430646				0.158508
Pldi	0.906584	Gm4881	0.889425	Gm17218	0.643329	Cited4	0.685325				0.56402				0.430565				0.158484
Gm40932	0.906577	Olfr784	0.889119	Gm17747	0.643328	Pla2g4e	0.684966				0.563974				0.430517				0.15848
4930401G09Rik	0.906482	Vmn1r207-ps	0.889092	Gm38287	0.642903	Zfp804b	0.684913				0.56366				0.430493				0.158291
Gm47480	0.906426	Mei1	0.888988	4930554H23Rik	0.642679	Trim66	0.684886				0.563647				0.430328				0.158041
Gm19589	0.906225	Hist1h2ae	0.888971	Gm28959	0.642385	Fam166a	0.684591				0.563638				0.430291				0.158015
Gm45552	0.906222	Spaca5	0.888704	A130077B15Rik	0.642171	Gm13199	0.684227				0.563196				0.430172				0.157846
Gm13536	0.906124	Igf2	0.888662	Gm34150	0.641717	Smco2	0.68331				0.563167				0.430115				0.157762
Gm6471	0.906116	Chat	0.888604	1700108F19Rik	0.641141	Atoh7	0.683076				0.562992				0.42999				0.15761
Gm12050	0.906099	Naaladl1	0.888456	Gm44077	0.641022	Ankrd36	0.683074				0.562722				0.429881				0.157447
Gm50182	0.905975	Olfr975	0.888398	Gm27240	0.641012	Cyp2c66	0.682975				0.562645				0.429663				0.157406
Gm31908	0.90589	Rfx6	0.888273	Gm11513	0.640648	Best1	0.682911				0.562504				0.429613				0.15732
Gm26968	0.905791	Khdc1b	0.888209	Gm5095	0.640541	Psors1c2	0.682676				0.562102				0.4296				0.157314
Gm40916	0.905762	Gm10718	0.888167	Gm2822	0.640202	Vmn2r65	0.682594				0.560952				0.429506				0.157048
Gm35041	0.905717	Kctd19	0.888093	Gm19391	0.639876	Vmn2r30	0.682479				0.560579				0.429276				0.156853
Gm36840	0.905369	Apcs	0.888083	Gm30655	0.639347	S100a4	0.682296				0.560257				0.42923				0.156762
Gm50137	0.905191	Olfr472	0.887947	Gm27022	0.639331	Bpifb5	0.682276				0.560251				0.429099				0.15659
Cdrt4os1	0.905184	Fbxw26	0.887888	Gm16246	0.638809	Cercam	0.682211				0.559585				0.428294				0.15658
Gm39397	0.905122	Cela3b	0.887851	Gm7628	0.63876	Igfbp1	0.68206				0.559535				0.427967				0.156557
Gm12299	0.905079	Rax	0.887701	1700112J05Rik	0.638292	F10	0.681987				0.559212				0.427409				0.156506
4930430F21Rik	0.904943	Zfp345	0.887293	Gm45765	0.638203	Jakmip3	0.68185				0.558921				0.42733				0.156057
Gm30948	0.904763	1700031F05Rik	0.887265	Gm13782	0.63786	Olfr1564	0.681736				0.558774				0.427207				0.156007
Gm29254	0.904728	Sdr9c7	0.887231	Rbm3os	0.637751	Phf19	0.681181				0.558699				0.426418				0.156006
Gm33929	0.904618	Olfr55	0.887121	Gm12333	0.637497	Fkbp1b	0.681029				0.558378				0.426284				0.155789
9430024E24Rik	0.904567	Lect2	0.887095	Gm50333	0.637456	Gm6525	0.681002				0.558331				0.425984				0.155699
4930551I23Rik	0.904416	Gm14409	0.886805	Gm12088	0.637346	Olfr1423	0.680749				0.55769				0.425946				0.155659
Gm12525	0.904202	A2m	0.886686	Gm49164	0.637329	Colca2	0.680691				0.557428				0.425929				0.155648
Gm34466	0.904085	Ddx25	0.886452	Gm45833	0.637229	Slc13a4	0.680524				0.556735				0.425887				0.155477
Gm32389	0.90406	D6Ertd527e	0.886366	Gm12766	0.637033	Hpx	0.680441				0.55665				0.42585				0.155437
Gm47957	0.904025	Mip	0.886333	Gm43480	0.636931	Tnfsf9	0.679961				0.556183				0.425764				0.155362
Gm44659	0.903995	Pinlyp	0.886216	Zfhx2os	0.636732	Iqcn	0.679901				0.555508				0.425678				0.155178
Gm31401	0.903915	Olfr77	0.886114	Gm30198	0.636562	Alox5	0.679735				0.555248				0.425397				0.155096
Gm38186	0.903855	Txndc2	0.886089	Gm15551	0.63618	Sapcd1	0.679613				0.555214				0.425215				0.155057
Gm43972	0.903788	Kcna7	0.886066	Gm13209	0.636013	Wfdc3	0.679269				0.554905				0.425131				0.154819
Gm11339	0.903555	4930503E14Rik	0.885776	Gm34006	0.635984	Cxcr4	0.678971				0.554898				0.424902				0.154816
1600025M17Rik	0.903522	Clec4g	0.885736	Gm31374	0.635585	Chrna9	0.67831				0.554862				0.424476				0.1548
4930513L16Rik	0.903485	Tnnt3	0.88567	Gm28578	0.635093	Foxa3	0.6772				0.554637				0.424297				0.154784
Gm20658	0.903474	Loxhd1	0.885646	Gm9530	0.635067	Itm2a	0.67704				0.55451				0.424034				0.154772
Gm454	0.903444	Ccl17	0.885638	Gm29430	0.634848	Cpne5	0.67686				0.554497				0.423476				0.154645
Gm45322	0.903273	Vmn2r55	0.88562	Gm11335	0.634325	Iqca	0.676835				0.554486				0.42344				0.154566
Gm48613	0.903225	Capn8	0.885595	Gm3455	0.634239	Satl1	0.676785				0.55448				0.422975				0.154494
Gm47979	0.903117	Gm7145	0.885505	Gm41293	0.634207	Gpx7	0.676727				0.554442				0.422895				0.153932
A130030D18Rik	0.902997	Tubb3	0.885503	BC037039	0.634173	Olfr905	0.676715				0.554438				0.422891				0.153852
Gm20735	0.902936	Htr5b	0.88541	Gm17206	0.634027	Ism2	0.676667				0.554059				0.422858				0.15377
Gm29154	0.902654	Papolb	0.885339	Gm42531	0.634015	Csprs	0.676296				0.553995				0.422838				0.153745
Gm26543	0.902377	Syt10	0.885175	Gm13063	0.633849	Pcdhb21	0.675789				0.553803				0.422781				0.153382
Gm49540	0.902314	Slc35d3	0.885159	A830052D11Rik	0.633204	Ccdc40	0.675288				0.553755				0.42256				0.153168
Gm48336	0.90226	Gm2244	0.885025	Gm21284	0.633032	Ankef1	0.675184				0.553551				0.422316				0.152908
Gm26614	0.902177	Vnn3	0.884961	Gm45022	0.632835	Rgn	0.674885				0.55352				0.422258				0.152798
1700026J12Rik	0.902017	Klk1b27	0.884841	Gm47515	0.632644	AI467606	0.674856				0.553357				0.421365				0.152631
1700015I17Rik	0.901824	Nmrk2	0.884774	Gm14061	0.632442	Espl1	0.674413				0.552863				0.421214				0.152498
A830021F12Rik	0.901783	Chil1	0.88455	Gm44366	0.632244	2310034G01Rik	0.674049				0.552746				0.421041				0.152322
4933440M02Rik	0.901729	Dcstamp	0.884451	Gm35239	0.632168	Gm17657	0.674021				0.552712				0.420974				0.152267
Gm45044	0.901571	Gm10338	0.884395	Gm16090	0.632167	Tmem202	0.673712				0.552162				0.420619				0.151967
Gm35028	0.901499	Plcz1	0.884076	Gm39317	0.632144	Tas1r1	0.673326				0.551992				0.420337				0.151932
Gm49733	0.901488	4930522H14Rik	0.883895	Gm41333	0.631898	Derl3	0.672895				0.551943				0.420331				0.151919
B230112J18Rik	0.901482	Olfr727	0.88383	Gm43301	0.631839	Tspear	0.672851				0.551702				0.420304				0.151857
Gm45682	0.90147	Fbxw24	0.883785	Gm29480	0.631782	Gpr149	0.672801				0.551556				0.420272				0.151726
Gm12127	0.901401	Mslnl	0.883779	Gm14221	0.631549	Dio1	0.672697				0.551043				0.420155				0.151655
Gm47095	0.901323	P2ry13	0.883766	Gm44731	0.631488	4933428G20Rik	0.672424				0.550464				0.419953				0.151651
Gm40348	0.901304	Vmn2r75	0.883674	Gm38163	0.631274	Pramel7	0.672365				0.550112				0.419825				0.151585
G630093K05Rik	0.901219	Cyp2b13	0.883646	A930016O22Rik	0.631111	Cenpm	0.672281				0.550097				0.419168				0.151204
Gm44613	0.900959	Mroh9	0.883379	Gm12204	0.630982	Myo1h	0.672147				0.550083				0.418831				0.151002
Gm14493	0.900673	Gm29776	0.883372	Gm49271	0.630665	Zbtb3	0.671878				0.549806				0.418694				0.150877
Gm47865	0.900361	Htr6	0.883181	5330434G04Rik	0.630395	Gata4	0.671835				0.549707				0.418575				0.150458
A730098A19Rik	0.900356	1700007K13Rik	0.882966	Gm44793	0.630356	Triml2	0.671743				0.549606				0.418565				0.150349
Gm29283	0.900298	Olfr173	0.882849	Gm26754	0.63034	Arhgap11a	0.671562				0.548782				0.418427				0.150246
Gm48075	0.900088	Slc30a8	0.882837	4930516B21Rik	0.630153	Ip6k3	0.671197				0.548616				0.418193				0.150168
Gm48102	0.899955	Nlrp4b	0.882798	Gm16050	0.630139	Xlr3a	0.671143				0.548597				0.418166				0.150092
Gm33680	0.899821	Tnp2	0.882663	Gm28988	0.629991	Adam8	0.670818				0.5484				0.41807				0.149868
2310001K24Rik	0.899819	Sgcg	0.882631	Gm49077	0.629922	Gm17374	0.670738				0.547897				0.41803				0.149766
Gm31912	0.899819	Fam24b	0.882586	Gm11773	0.62978	Panx2	0.670593				0.547741				0.417971				0.149718
Gm36823	0.899758	Wap	0.882505	Gm15751	0.629715	Sh2d5	0.670588				0.54761				0.417805				0.149603
Gm29824	0.899724	Olfr1137	0.882218	Gm33756	0.629056	Krt28	0.670444				0.547268				0.417762				0.149595
Gm32531	0.899641	Fgf4	0.882181	Gm12953	0.628759	Tpbg	0.670328				0.547012				0.417279				0.149589
4930566F21Rik	0.899596	Gm3383	0.882122	Gm49912	0.628682	Gm8439	0.670323				0.546921				0.41726				0.149579
Gm15637	0.899586	Tbr1	0.881921	1700105P06Rik	0.628379	Gm36368	0.670314				0.546888				0.417122				0.149431
1700030M09Rik	0.899544	Pabpc2	0.881888	Gm50214	0.627866	Vmn1r5	0.670158				0.546628				0.416971				0.149377
Gm48486	0.899501	Cyp19a1	0.88147	Gm49965	0.627553	Ucp3	0.670077				0.546563				0.416949				0.14922
Gm11770	0.899318	Nkx6-2	0.8814	Gm47414	0.627457	Psg16	0.669747				0.546209				0.416904				0.149067
Gm19395	0.899272	Sycp2l	0.88137	Gm8378	0.627365	Ldhc	0.669494				0.545803				0.416897				0.148883
Gm26644	0.899175	1700029H14Rik	0.881168	1700023H06Rik	0.627276	4933424G06Rik	0.669055				0.54551				0.416842				0.148863
Gm45463	0.899097	Cacng3	0.880975	Gm29682	0.627226	Slc7a3	0.668787				0.545354				0.416782				0.148796
Gm32123	0.899053	Tulp1	0.880675	Gm4208	0.627041	Ankrd55	0.668586				0.545192				0.41671				0.148682
Gm46614	0.898912	Myh3	0.880582	Gm12631	0.62679	Fjx1	0.667943				0.544799				0.416657				0.148486
Sfta3-ps	0.898827	Vmn2r24	0.880514	Gm14051	0.626696	Frat1	0.667802				0.544606				0.4163				0.148404
Gm50181	0.898804	A830031A19Rik	0.880347	Gm47439	0.626571	Adamts13	0.667564				0.543925				0.416288				0.148393
Gm47854	0.898581	Map6d1	0.88003	4930420G21Rik	0.626466	Tmem236	0.667438				0.543713				0.415935				0.14826
Gm15582	0.898506	Hist1h2bh	0.879829	Gm20483	0.626399	Trim69	0.667382				0.543477				0.415907				0.148206
Gm46519	0.898498	Slc27a5	0.879768	Gm26692	0.626377	Poteg	0.667356				0.543345				0.41589				0.148063
3930402G23Rik	0.898449	Cyp3a59	0.879433	Gm20324	0.625855	Olfr1322	0.667065				0.54303				0.415757				0.148002
Gm47509	0.898176	Olfr39	0.879433	C130083M11Rik	0.625662	Fam178b	0.666905				0.543001				0.415725				0.147852
Gm10441	0.898157	Gkn3	0.879412	B430219N15Rik	0.625629	Pcdhb14	0.666727				0.542983				0.415517				0.147669
Cdk19os	0.898077	Tgm6	0.879194	Gm43646	0.625431	Top2a	0.666554				0.54284				0.415451				0.147643
7530414M10Rik	0.898058	Mcidas	0.879157	AC103362.1	0.625019	4931428L18Rik	0.666547				0.542751				0.415424				0.147517
2010203P06Rik	0.897939	Prlh	0.879155	Gm17023	0.624858	Nr4a3	0.666531				0.542629				0.415303				0.147417
4930463O16Rik	0.897898	Art1	0.879075	Xist	0.62459	Morc1	0.666342				0.542401				0.414975				0.14739
Gm49648	0.897835	Gm8108	0.878702	Gm49312	0.624487	Scn1a	0.666226				0.542213				0.414397				0.14731
Gm2912	0.89778	Cldnd2	0.8787	Gm16835	0.624395	Efna2	0.666188				0.542181				0.414391				0.147243
Gm48893	0.897776	Csf3	0.878541	Gm49654	0.624273	Vmn2r3	0.665973				0.542003				0.414274				0.147219
Gm568	0.897672	Aldoart1	0.878512	Gm43666	0.624106	Cfi	0.665934				0.541456				0.41425				0.147182
C130080G10Rik	0.897523	Adh6a	0.87849	Gm20005	0.624091	Fgl1	0.665767				0.541264				0.414218				0.147102
Gm3948	0.897324	Onecut3	0.878486	Gm21859	0.623569	Caskin1	0.665456				0.541045				0.414158				0.147086
Gm48724	0.897257	Bpifb1	0.878278	Gm17025	0.623462	Zdhhc19	0.665205				0.540945				0.413986				0.147008
Gm47360	0.897068	Pdx1	0.878184	Gm30667	0.623242	Cngb3	0.665103				0.540252				0.413947				0.146952
Etos1	0.897016	Trim43b	0.877933	Gm49475	0.623196	Eno1b	0.665002				0.540082				0.41363				0.146925
Gm33819	0.896912	Vmn1r85	0.877894	A330102I10Rik	0.623083	Klhl33	0.664666				0.539548				0.413372				0.146857
Gm49442	0.896897	Inhbe	0.877828	Gm5493	0.623052	Tmem274	0.664603				0.539301				0.413318				0.146766
Gm35040	0.896839	Rhox8	0.877744	Gm16275	0.623008	Asb12	0.664535				0.539065				0.413141				0.146746
Gm34368	0.896839	Gpr3	0.8777	Gm47357	0.622379	Atp1b4	0.664371				0.539044				0.41289				0.146713
Gm38004	0.896839	Col9a1	0.877684	K230015D01Rik	0.622272	4931423N10Rik	0.664242				0.539013				0.412547				0.146552
Gm11399	0.896782	Aqp12	0.877466	9530080O11Rik	0.621917	Mrgprx1	0.664089				0.538465				0.412344				0.146528
Gm38551	0.896746	Baalc	0.877386	Ift88os	0.621534	B020004J07Rik	0.663816				0.538047				0.412236				0.146498
Gm33222	0.896657	Oas1h	0.877311	Gm38411	0.621524	Fam186a	0.663685				0.537902				0.412182				0.146463
Gm20659	0.8965	Gm10310	0.877179	Gm10552	0.621352	Gad2	0.66366				0.537772				0.411864				0.146375
9030616G12Rik	0.896487	Gm17266	0.877113	Gm35330	0.621093	Oca2	0.66365				0.537734				0.411614				0.146373
4930553M12Rik	0.896451	Otop1	0.877106	Gm3734	0.620916	Il10	0.663389				0.537671				0.411578				0.146285
Gm11762	0.896341	Krt87	0.876983	Gm47047	0.620821	Ppp1r3d	0.663354				0.537599				0.411437				0.146231
Gm11588	0.896314	Olfr95	0.876975	Gm10244	0.620494	Matk	0.662914				0.537516				0.411397				0.146202
Gm30853	0.896313	Adam3	0.876841	Gm35558.1	0.620149	Stmn2	0.662897				0.537128				0.411001				0.146115
Gm13565	0.896309	Tas1r2	0.876757	Gm39318	0.620053	1810010H24Rik	0.662661				0.536567				0.410967				0.14609
9330117O12Rik	0.895986	Shisal2b	0.876642	Gm47375	0.619492	Gja6	0.662622				0.536553				0.410906				0.14606
Gm41481	0.895934	Gtsf2	0.876488	Gm35256	0.619439	Bmp15	0.662489				0.536167				0.410865				0.14569
Gm17188	0.895916	Fam83c	0.876465	Gm29670	0.619129	Scn2b	0.662387				0.536157				0.410774				0.145511
Gm14133	0.895869	Ttc30a2	0.876376	1700057H15Rik	0.618999	Shisa2	0.661843				0.535926				0.410646				0.145451
Gm49631	0.895736	Tex33	0.876234	2010320O07Rik	0.618938	Cd164l2	0.661134				0.535783				0.410524				0.14544
Gm36435	0.895631	Mybphl	0.876216	AC142100.1	0.618923	Spin2c	0.660851				0.535778				0.41032				0.14541
Gm49888	0.89563	Eddm3b	0.875956	Gm17110	0.618592	Hist2h2aa1	0.660799				0.535647				0.410278				0.14536
2900072N19Rik	0.895617	Tubal3	0.875903	Gm40621	0.618567	Scx	0.660721				0.535191				0.410248				0.145319
Gm45355	0.895494	Dipk1c	0.875732	Gm29325	0.618541	Chil5	0.660708				0.535178				0.409854				0.145185
Gm45027	0.895473	Gpr139	0.875665	1700040D17Rik	0.618416	Nmnat2	0.660524				0.534947				0.40974				0.14507
Gm15569	0.895469	Prph2	0.875589	Gm19782	0.618091	Cdiptos	0.660359				0.534853				0.409444				0.145062
Gm49224	0.895462	Hist1h3a	0.875559	2310043O21Rik	0.617567	Isg20	0.660043				0.534512				0.409399				0.145019
Gm29188	0.895372	Olfr749	0.875324	Gm33195	0.617172	Csmd2	0.659829				0.534473				0.409264				0.14489
Gm41787	0.895335	Olfr1233	0.875256	AC113595.1	0.616692	Spag4	0.659701				0.534473				0.409244				0.144813
Gm47002	0.895335	Gm28897	0.875184	Gm9750	0.616265	Dpf1	0.659551				0.534436				0.40905				0.144751
Frmpd1os	0.895315	Dnase2b	0.875117	Gm37401	0.616212	Bean1	0.659403				0.534004				0.409008				0.144723
Gm14664	0.895246	Nup62cl	0.875019	Gm30954	0.615843	B4galt2	0.659123				0.533841				0.408443				0.144695
EU599041	0.895244	Syce3	0.874782	Gm48935	0.615684	Gm15319	0.659096				0.533564				0.408297				0.144664
Gm37170	0.894681	Vmn2r71	0.8747	Gm38398	0.61526	Pcsk2	0.658898				0.533478				0.40813				0.144627
Gm26535	0.894624	Bhlha9	0.874334	Gm44709	0.615248	Il11	0.658872				0.533138				0.408114				0.14437
Gm40576	0.894345	Cyb5r2	0.874084	Gm32828	0.615095	1700001L19Rik	0.658796				0.532859				0.408107				0.14435
4930548J01Rik	0.894333	Muc2	0.873996	Gm29328	0.615003	Cnga1	0.658567				0.532452				0.407759				0.144262
Gm11682	0.894101	Fgf8	0.873965	Il1bos	0.614941	Pnma1	0.658536				0.532268				0.40745				0.144166
Gm41639	0.894007	Vmn1r218	0.873705	2010103J01Rik	0.614637	Fcor	0.658456				0.531916				0.407407				0.143946
Gm39662	0.893905	Rdh7	0.873695	D6Ertd474e	0.614537	Plac1	0.65806				0.531904				0.407323				0.14382
Gm47868	0.893706	Ucma	0.873475	Gm29477	0.614498	Gstp2	0.657956				0.53179				0.407128				0.143766
Gm4610	0.89349	Acbd7	0.873412	Gm12649	0.613879	Aldoa.1	0.657778				0.531679				0.407106				0.143709
Gm44837	0.893275	E130116L18Rik	0.873223	4930555F03Rik	0.613839	Smpd5	0.657559				0.531653				0.406954				0.143537
Gm49240	0.893254	Gm11541	0.873111	Gm47207	0.61358	Plin4	0.657555				0.5315				0.406949				0.143426
Gm7607	0.893224	Il12b	0.87307	Gm13133	0.612965	Gm31371	0.657366				0.531281				0.406892				0.143378
Snhg7os	0.893146	Alkal1	0.872992	E030037K01Rik	0.612956	Gm20379	0.657313				0.530988				0.406698				0.143269
Gm47127	0.893104	Krt88	0.87297	4933436I20Rik	0.612702	Gdf9	0.657288				0.530968				0.406622				0.143245
Gm47251	0.893064	Akain1	0.872915	4933427D06Rik	0.612614	Ccdc103	0.657273				0.53086				0.405895				0.143214
Gm47777	0.893053	Vmn1r229	0.872898	4921517D16Rik	0.611622	Nps	0.656867				0.530519				0.405462				0.143134
Gm36694	0.89303	Ccdc89	0.872867	Gm10629	0.611542	Smco3	0.656793				0.53021				0.405344				0.142949
AI849053	0.892909	Acer1	0.872704	4933413J09Rik	0.611352	Ubxn10	0.656522				0.529793				0.405219				0.142942
Gm6639	0.892906	Pcdhb2	0.872561	3110006O06Rik	0.610946	Hepacam	0.656474				0.529778				0.404847				0.142856
Gm36065	0.892808	Mgat4e	0.872535	Gm14224	0.610731	Amigo2	0.656428				0.529745				0.404808				0.142754
Gm47646	0.892797	Gp6	0.872513	Gm49801	0.610336	Grin2a	0.655683				0.529744				0.404806				0.142687
Gm50211	0.892763	Nkx6-3	0.872359	Gm44877	0.610179	Cplx1	0.655615				0.529581				0.404794				0.142668
4933427E13Rik	0.892754	Ptpn20	0.872153	Gm47076	0.609019	Zfp385c	0.65559				0.529481				0.404521				0.14253
Gm44778	0.892744	3830403N18Rik	0.87213	Sox6os	0.608992	Npsr1	0.655553				0.52937				0.404218				0.142469
Gm15867	0.892705	Olfr344	0.87192	Gm15853	0.608659	G430095P16Rik	0.655329				0.528687				0.403964				0.142054
Gm28626	0.892605	Prss37	0.871898	Gm12472	0.608175	Fam221b	0.655211				0.528296				0.403888				0.14196
Gm31415	0.892543	AA792892	0.871787	Gm47701	0.608098	Tfap2d	0.655182				0.528054				0.403885				0.141955
Gm34562	0.892515	Gm21962	0.871786	2810404M03Rik	0.607902	Asic3	0.654902				0.528002				0.403806				0.141896
Gm50011	0.892389	Dsc3	0.87167	1700026F02Rik	0.607421	Zfp473	0.654706				0.527613				0.4038				0.141894
4933406F09Rik	0.892375	Rbp2	0.871186	Gm44946	0.607091	Aunip	0.654673				0.527606				0.403703				0.141885
Gm48671	0.892359	Ppp1r32	0.871169	4930465K09Rik	0.607088	Inka2	0.654653				0.527456				0.403697				0.141825
Gm13791	0.892261	Prrt4	0.871024	Gm49200	0.606964	Oscar	0.653902				0.527448				0.403479				0.141766
Gm5547	0.892161	Klk12	0.870903	Gm42670	0.606616	Zfp986	0.653881				0.527172				0.403467				0.141552
Rncr4	0.892029	Gm42742	0.870522	A830035A12Rik	0.606477	Rsph1	0.653869				0.527127				0.403366				0.141547
Gm16217	0.892017	Sept5	0.8705	Gm13524	0.606444	Stc2	0.65346				0.527007				0.402769				0.141446
4930562F07Rik	0.891965	Sall4	0.870457	Gm47093	0.606371	Eppk1	0.653123				0.526703				0.402303				0.141428
Gm44773	0.891959	Mroh2b	0.870295	Gm20754	0.605731	Gm10721	0.653053				0.526341				0.402164				0.141342
Gm28294	0.891878	Csn1s2a	0.870229	Zfp652os	0.605699	Fam81b	0.653053				0.525013				0.401994				0.141271
Gm9866	0.891731	Mug1	0.87013	Gm43332	0.605586	Nutf2-ps1	0.6528				0.524681				0.401957				0.141269
F730035P03Rik	0.891724	A630095N17Rik	0.869878	Gm20633	0.605191	Slc44a5	0.652421				0.524298				0.40191				0.141225
Gm34256	0.891706	Cyp2c65	0.869773	Prkag2os1	0.605109	Gm10717	0.652099				0.523745				0.401829				0.141187
Gm49256	0.891696	Zcchc13	0.869714	Gm47525	0.604972	Gm21119	0.651675				0.523703				0.401818				0.141153
4930578E11Rik	0.891585	Prr29	0.869596	Gm12531	0.603351	Serpinb6c	0.651101				0.522881				0.401812				0.141112
Gm47990	0.891507	Klk1b11	0.869475	Gm14486	0.602997	Lrrc23	0.651081				0.522878				0.401797				0.140972
Gm14204	0.89141	Ccdc177	0.869398	Gm36487	0.602628	Gm7030	0.651002				0.522818				0.40178				0.14096
4930597G03Rik	0.891317	Gm3839	0.869359	Sox1ot	0.602519	Mylpf	0.650895				0.522667				0.401597				0.14094
Gm11496	0.891229	Gm21454	0.869307	Gm9754	0.60245	Casq1	0.650425				0.522368				0.401436				0.140755
Gm15758	0.891227	Trim54	0.869221	Gm48236	0.602407	Ppp1r1c	0.649759				0.522236				0.401358				0.140686
Gm35172	0.89119	1520401A03Rik	0.869218	A330069K06Rik	0.602302	Vmn2r97	0.649196				0.522062				0.401167				0.140533
Gm49127	0.89114	Depdc1a	0.869149	Gm47938	0.601991	Meiob	0.649113				0.521871				0.40113				0.140523
Gm11537	0.891095	Prss32	0.869115	Drr1	0.60197	Maff	0.649085				0.521763				0.400908				0.140519
Gm13335	0.891066	Pudp	0.869079	Gm50021	0.601918	Pkd1l2	0.648841				0.521343				0.400755				0.140464
9430097D07Rik	0.890963	Olfr243	0.869067	Gm4577	0.601899	Clec3b	0.648751				0.521293				0.400441				0.14042
Gm10369	0.890902	Hspb9	0.868756	Gm47739	0.60186	Kpna7	0.648357				0.520878				0.400141				0.140258
Gm42456	0.890823	4930438A08Rik	0.8686	4930429D17Rik	0.601646	Gpr52	0.648345				0.520485				0.400057				0.14018
4930473O22Rik	0.89077	Kcne1l	0.868583	D930007P13Rik	0.601584	Igsf10	0.64822				0.520247				0.400011				0.140176
Gm50216	0.890753	Galp	0.868543	AU040972	0.601338	Grm1	0.648147				0.520139				0.399864				0.139989
4933407I05Rik	0.890555	Gal3st2	0.868402	Gm46102	0.601161	Adgrd1	0.647973				0.520106				0.399803				0.139801
Gm40884	0.890546	Pnp2	0.868335	Gm12694	0.601077	Bpifb9a	0.647506				0.520047				0.39972				0.139769
Gm10067	0.890106	Gpr119	0.868226	Gm4566	0.600493	Syndig1	0.647341				0.51988				0.39968				0.139752
Gm14146	0.890055	Mxd3	0.867994	Gm48754	0.600478	Rfx4	0.647081				0.519809				0.399362				0.139692
Gm19784	0.890012	Gm14569	0.867493	A830035O19Rik	0.600392	Slc25a2	0.647026				0.519794				0.399301				0.139683
Gm36634	0.890007	Terb2	0.86744	Gm30093	0.599881	Ppp1r14d	0.646713				0.519535				0.399169				0.139578
4930453H23Rik	0.889891	Olfr1090	0.867325	2810455O05Rik	0.599615	Pla2g4c	0.646565				0.519523				0.39895				0.139488
Kank4os	0.889581	Cplx3	0.867236	Gm45904	0.599073	Angpt4	0.646178				0.519027				0.398885				0.139369
A530021J07Rik	0.889565	Cldn20	0.867171	Gm48166	0.599046	Fhl4	0.645842				0.518397				0.398553				0.139273
Gm15540	0.88947	Akr1cl	0.866978	Gm50401	0.598847	Gm9774	0.645654				0.517921				0.398389				0.139121
Gm42706	0.8892	Cort	0.866958	Gm27019	0.598803	Apc2	0.645653				0.517788				0.398272				0.13897
Gm28340	0.889107	Nppc	0.866934	Gm20069	0.598577	Ppp1r42	0.645166				0.517423				0.39824				0.138929
8030443G20Rik	0.889094	Vmn2r91	0.866899	9930004E17Rik	0.598391	Ambp	0.644897				0.517361				0.397834				0.138924
Gm49964	0.889038	Slfn4	0.866728	Gm11592	0.598248	Pcdhgb1	0.644542				0.517037				0.39723				0.138823
Gm15898	0.889018	Cyp21a1	0.866381	Gm11532	0.597913	Pitx1	0.644035				0.516995				0.397109				0.138697
Gm49938	0.889018	Foxo6	0.86636	4930513D17Rik	0.597859	Nsg1	0.643678				0.516953				0.396895				0.138685
Gm42555	0.88897	Srarp	0.866347	Gm14507	0.597745	Cyp26c1	0.643634				0.516904				0.396817				0.138538
Dgkeos	0.888757	Gm34653	0.865934	Gm47373	0.597379	Hspe1-rs1	0.643432				0.516577				0.39664				0.138439
Gm26813	0.888619	Olfr1191-ps1	0.865382	Gm16137	0.597105	Gm10722	0.643361				0.516137				0.396457				0.138409
Gm8016	0.888517	Vmn2r58	0.865361	Gm33228	0.596804	Pon1	0.643167				0.5157				0.396434				0.138348
Gm34004	0.888483	Dcdc2c	0.865301	Gm29113	0.59667	Mustn1	0.642965				0.514617				0.396395				0.138236
Gm28265	0.888402	Adgrf3	0.865081	Gm16169	0.596577	Neurl2	0.642576				0.514363				0.396242				0.138088
4930404A12Rik	0.888102	Spint3	0.86487	1700120G07Rik	0.596482	Fbxo43	0.642523				0.514179				0.395945				0.138042
Gm20465	0.888011	Gm12790	0.86482	Gm1715	0.596471	Iqgap3	0.642433				0.51409				0.395825				0.13801
4930452A19Rik	0.887844	Olfr66	0.86469	Gm12404	0.596284	Tpo	0.642096				0.51409				0.395618				0.13798
B230323A14Rik	0.887814	Ap3b2	0.864675	2810429I04Rik	0.596195	Artn	0.641896				0.514016				0.395552				0.137781
Gm44983	0.887809	Sv2b	0.864587	4930544I03Rik	0.59594	Gm11444	0.641836				0.513777				0.395458				0.137719
Gm16063	0.887776	Crhbp	0.864392	Gm15619	0.595752	Apoc4	0.641779				0.513711				0.395445				0.137676
Gm15755	0.887691	Ctxn2	0.86394	Gm15509	0.595474	Adam5	0.64121				0.513569				0.395289				0.137556
Gm13049	0.887672	C1ql1	0.863825	Gm50322	0.595381	Gm21976	0.641049				0.51347				0.395274				0.137536
Gm48505	0.887492	Acte1	0.863667	Gm26665	0.595007	Loxl4	0.640939				0.51222				0.394747				0.137422
Gm28087	0.887322	Teddm1b	0.863651	Gm12999	0.594101	Popdc2	0.640762				0.512019				0.394719				0.137111
1700065J11Rik	0.88708	Olfr1173	0.863593	1700122E12Rik	0.593921	Adam34	0.640721				0.511911				0.394631				0.137074
A630014C17Rik	0.886864	Pkdrej	0.863491	Gm12843	0.593873	Gria1	0.640603				0.511759				0.394613				0.13706
Gm15271	0.886573	Olfr872	0.863421	Gm9920	0.593642	Ssc4d	0.640506				0.511677				0.394597				0.136942
Gm48301	0.886536	Stmn4	0.86342	Gm14209	0.59361	Mab21l2	0.640453				0.511395				0.394492				0.136873
Gm47051	0.886512	Prokr2	0.863101	AA387883	0.592683	Iqub	0.640291				0.510974				0.394466				0.13686
9830004L10Rik	0.886395	Olfr1178	0.862907	Gm15634	0.592676	Epha5	0.640172				0.510864				0.394427				0.136859
Gm44546	0.886336	Dbil5	0.862791	Fcnaos	0.592388	Ccdc92b	0.640133				0.510789				0.394326				0.136669
4833405L11Rik	0.886213	Cnga4	0.86253	4930500H12Rik	0.592103	Ltb4r1	0.639457				0.510766				0.394309				0.13666
Gm47725	0.886151	Zfp474	0.862513	Gm31854	0.591869	Esyt3	0.639083				0.510387				0.394079				0.136543
Gm47328	0.88611	Il19	0.862429	B430212C06Rik	0.591715	Btbd16	0.638874				0.509979				0.394017				0.136471
Gm44948	0.885919	Zfp92	0.862246	Gm44957	0.591489	Hcn2	0.638766				0.509518				0.393948				0.136218
Gm20475	0.885879	Olfr1167	0.862226	Gm36550	0.591323	Gm1673	0.638381				0.509185				0.393888				0.13608
4930407I19Rik	0.885313	Gprc6a	0.862212	Gm11629	0.591111	Hist2h2ab	0.638139				0.509132				0.3938				0.135952
Gm50149	0.885298	Vmn2r102	0.862212	Gm50203	0.590895	Ddias	0.638063				0.508956				0.393762				0.135901
Gm44170	0.885271	Tex45	0.862053	Gm29811	0.590465	Efhb	0.638029				0.508652				0.393732				0.135858
Gm20750	0.88523	Dsg1c	0.862036	4930486F22Rik	0.590285	Fignl1	0.637601				0.508568				0.393231				0.135703
Gm48942	0.885068	Olfr63	0.861819	Gm16754	0.589898	Olfr1420	0.637567				0.508497				0.393134				0.135673
Gm11851	0.885066	Igfbpl1	0.861608	Gm47712	0.589889	Pfn4	0.637231				0.5083				0.393086				0.135561
Gm50261	0.88503	Creb3l3	0.861308	Bc1	0.589815	Carmil2	0.637208				0.50814				0.393074				0.135536
Gm31816	0.885028	Gm4894	0.861037	Gm26513	0.589802	Tubg2	0.637208				0.50812				0.393066				0.135518
4930402F11Rik	0.88488	Gsdma2	0.86094	Gm11772	0.589795	Plek2	0.637123				0.508113				0.392374				0.135518
Gm40603	0.884808	Cldn34d	0.860724	Gm46652	0.589652	Gm1141	0.636402				0.507784				0.392012				0.135443
Gm14019	0.884723	Dhrs2	0.860719	1700047F07Rik	0.589495	Ptcra	0.636311				0.507646				0.391929				0.13544
Gm48654	0.88443	Fam229a	0.860679	Gm15458	0.589229	Wdr49	0.635537				0.507396				0.391647				0.135439
1700031A10Rik	0.884302	Tgm3	0.860678	Gm11614	0.589217	Nanos3	0.63552				0.507239				0.391333				0.13522
Gm48428	0.884162	S100a9	0.860624	Gm46555	0.589085	Pth2r	0.635437				0.50704				0.391027				0.134988
Gm19719	0.884124	Csn3	0.8606	Gm10754	0.588721	Gm4788	0.634881				0.506279				0.390777				0.134761
2610300M13Rik	0.883997	Gm3173	0.860516	Gm13620	0.588391	Slc15a5	0.634809				0.505864				0.390393				0.134558
Gm35822	0.883856	S100z	0.86037	CT009536.1	0.588034	Ankub1	0.634686				0.505833				0.390261				0.134547
1700027I24Rik	0.883688	Vmn1r1	0.860044	1700061N14Rik	0.588022	Grin2b	0.634471				0.505632				0.39022				0.134413
Gm12478	0.883682	Olfr961	0.859934	Gm45738	0.587905	Krt222	0.633182				0.505592				0.389827				0.134379
9130015G15Rik	0.883642	Atg4a-ps	0.85992	Gm9465	0.587649	Rnd2	0.63303				0.504934				0.38978				0.134354
1700060C20Rik	0.883277	Aqp8	0.859793	Lrrc75aos1	0.586824	4921539E11Rik	0.633012				0.504922				0.389679				0.134332
AC135859.1	0.88326	Pcdhb11	0.859769	Gm16240	0.586715	Gm5741	0.632535				0.504344				0.389494				0.134179
1700060J05Rik	0.883239	Qrich2	0.859737	Hm629797	0.586538	Sh3bgr	0.631917				0.504182				0.389461				0.134151
Gm49194	0.883021	Fam240a	0.859726	A530040E14Rik	0.586434	Pcp4	0.631822				0.504103				0.389422				0.134138
Lrp8os3	0.882961	Dupd1	0.859661	Gm20752	0.586306	Akr1b8	0.631699				0.504046				0.389322				0.134107
9530020I12Rik	0.882872	Olfr455	0.859589	Gm13707	0.586251	Map1a	0.631585				0.503922				0.389299				0.134084
Gm28857	0.882643	Cnga3	0.859551	Gm26728	0.586072	Igsf21	0.631494				0.503625				0.389045				0.133994
Gm36899	0.882601	Defb39	0.859364	1700041M19Rik	0.585968	Ticrr	0.631097				0.503546				0.388828				0.133897
Gm14426	0.882552	Lactbl1	0.858982	Gm20036	0.585351	Ccdc27	0.629751				0.503481				0.388483				0.133878
Gm13629	0.882502	Smok3a	0.858792	Gm42938	0.585159	Thap8	0.62945				0.503268				0.387789				0.133825
4833422M21Rik	0.882326	Olfr328	0.858664	Gm16133	0.585071	Fgf20	0.629096				0.502965				0.387766				0.133552
Grin1os	0.882139	Slc6a11	0.858655	Gm5544	0.584517	Jakmip2	0.629051				0.502871				0.387496				0.133544
Gm31583	0.882137	Tph1	0.858336	E130304I02Rik	0.584472	Lag3	0.628866				0.502824				0.387414				0.1335
Gm36945	0.881861	Vmn1r224	0.857973	Gm44623	0.584402	Nme9	0.628795				0.502376				0.387218				0.133407
Gm15742	0.88182	Mug2	0.857723	4933429H19Rik	0.584208	Prap1	0.628533				0.501936				0.386686				0.133262
Gm26726	0.881746	Acp7	0.857535	Gm15420	0.584034	Ankdd1b	0.628387				0.501718				0.386389				0.133251
Gm27198	0.881644	Gm7697	0.857494	Gm29242	0.584011	Lgi4	0.62829				0.501675				0.386327				0.1332
Gm49032	0.881616	Cmtm2b	0.857468	4930588G17Rik	0.583832	Angptl8	0.628063				0.501663				0.3863				0.133175
Gm35229	0.881512	Olfr1156	0.857231	Gm28892	0.583651	Spag8	0.628059				0.500742				0.386247				0.133084
Gm32764	0.881483	Sult3a2	0.857186	Gm10366	0.583502	Ccdc8	0.627753				0.500326				0.38605				0.133062
Gm35290	0.881387	Tcap	0.85715	Gm42851	0.582951	Mybpc2	0.62754				0.500259				0.385598				0.133016
Gm16677	0.881381	Cyp17a1	0.857001	9830132P13Rik	0.582759	Zyg11a	0.627272				0.500252				0.38545				0.132853
Gm35167	0.881249	Amer2	0.856901	Gm13393	0.582532	Hist2h3c2	0.627211				0.50021				0.385338				0.132821
Gm36888	0.881213	Gm9844	0.8569	Gm34093	0.582448	Pdzd9	0.626928				0.499896				0.385154				0.132667
Gm35419	0.881172	Olfr1426	0.856561	Gm12279	0.581016	Zfp773	0.626767				0.499829				0.385138				0.132556
Gm41192	0.88117	B020011L13Rik	0.856516	Gm45459	0.580777	Pla2g10	0.626759				0.499379				0.384978				0.132553
Gm47486	0.881	Olfr1129	0.856466	Gm13833	0.580667	Gm14444	0.626727				0.499358				0.384912				0.132511
Gm35217	0.880721	Ssmem1	0.856342	4930592C13Rik	0.580618	Rnf225	0.626311				0.498808				0.384858				0.132466
Gm48313	0.880709	Olfr1209	0.856109	Cep112it	0.580587	Ankrd2	0.626037				0.498803				0.384561				0.132105
Gm32338	0.880493	Celf5	0.855949	1110013H19Rik	0.580513	Syngr4	0.625741				0.498708				0.384532				0.131974
Gm48648	0.880354	Spata20	0.855772	2310030A07Rik	0.580268	Ddx4	0.625379				0.498386				0.384107				0.13195
4930438E09Rik	0.880352	Gm17402	0.855736	9230116L04Rik	0.579357	Rgs19	0.625265				0.49829				0.384027				0.131914
Gm27246	0.880313	Disp2	0.855212	C730002L08Rik	0.578482	Adamts19	0.62515				0.498195				0.383831				0.131864
D030034A15Rik	0.879852	Pglyrp4	0.855139	Gm15561	0.578218	Spaca9	0.62491				0.498101				0.383799				0.131797
5930438M14Rik	0.879677	Gm10720	0.854993	Gm29017	0.577512	Insl6	0.624792				0.49804				0.383535				0.131703
4930467J12Rik	0.879617	Acsm4	0.854857	Gm44012	0.577112	Recql4	0.624425				0.497994				0.383416				0.131535
Gm50255	0.879433	Rtkn2	0.85459	Gm26912	0.576899	Slc24a1	0.62419				0.497969				0.383415				0.131525
Gm13727	0.879413	Luzp4	0.854299	Gm14252	0.576726	Mpl	0.6239				0.497697				0.383199				0.13146
Gm49874	0.879369	Vmn1r58	0.854293	Gm36752	0.576165	Hsd17b1	0.623869				0.497609				0.383113				0.131417
Lncbate1	0.879354	Gpr83	0.853582	Gm11837	0.576163	Patl2	0.623444				0.497373				0.38301				0.131116
Gm34297	0.879273	Pate1	0.85355	Gm14168	0.57587	Sult2a2	0.623323				0.497265				0.382889				0.13111
1700099I09Rik	0.879269	Cyp11a1	0.85353	Gm20407	0.575819	Gm9833	0.623236				0.497037				0.382546				0.131029
B230220B15Rik	0.879241	Olfr543	0.853382	9230116N13Rik	0.575668	Ndn	0.623214				0.496253				0.382535				0.13099
Gm13257	0.879228	Ms4a12	0.853372	Gm49586	0.575637	Upk3bl	0.623025				0.496102				0.382357				0.130955
9030622O22Rik	0.879159	Mc5r	0.853339	D830035M03Rik	0.575607	Stpg4	0.622928				0.496036				0.382349				0.130932
Gm47216	0.878976	Wnt3a	0.853301	Gm10382	0.574951	Il17d	0.622903				0.495945				0.382085				0.130765
Gm48021	0.878957	E2f8	0.853096	Gm13556	0.574703	Dnah6	0.622602				0.49537				0.381583				0.130666
Gm36670	0.878441	Cyct	0.853073	Gm47819	0.574122	Npb	0.622453				0.495327				0.381528				0.130594
D030040B21Rik	0.878408	Uts2b	0.852918	Gm46409	0.574054	Dnah7a	0.622242				0.49523				0.381458				0.130515
Gm14154	0.878321	Olfr373	0.852694	Gm28277	0.57389	Hist1h2ac	0.621771				0.495195				0.381397				0.130494
Gm27187	0.878255	Fabp6	0.852501	Gm49064	0.573847	Ptprt	0.621757				0.495169				0.381294				0.130253
Gm37854	0.878207	Prl5a1	0.852492	4930451E10Rik	0.573774	Fam166b	0.6217				0.494653				0.38092				0.130043
Gm44271	0.87767	Insl3	0.852254	Gm48084	0.573352	Fabp7	0.621386				0.494596				0.380682				0.129955
Gm48341	0.877466	Cstdc6	0.852036	Gm36243	0.573045	Cenps	0.620644				0.494405				0.380668				0.129711
Gm11184	0.877442	Vax2	0.851919	Sspnos	0.57283	Gm16181	0.620572				0.494005				0.380362				0.129598
Gm11642	0.877242	Fut1	0.851621	Gm49735	0.572549	Gabrd	0.620558				0.49388				0.380259				0.129435
Gm48795	0.877224	Crhr1	0.851564	Gm6787	0.572386	Gm9803	0.619584				0.493802				0.380126				0.129397
Gm11454	0.877115	Pnliprp1	0.851494	Gm44199	0.571328	Dok1	0.619499				0.493698				0.380003				0.129385
Gm19610	0.876996	Prr36	0.851105	4930572G02Rik	0.570179	Rab39b	0.619466				0.493588				0.37987				0.129234
4930570N18Rik	0.876979	Tmem190	0.851076	Gm13964	0.570077	Olfr633	0.61935				0.49328				0.379689				0.129191
Rbfaos	0.876902	Tmem45a2	0.851055	4930592I03Rik	0.569906	Rrh	0.61933				0.493248				0.379546				0.129043
BC026762	0.876803	Apol8	0.850877	Gm50115	0.569855	Hspa1l	0.618424				0.493164				0.37947				0.129008
Gm47109	0.876786	Gm7271	0.85069	Gm47391	0.569364	Cntn2	0.618148				0.493077				0.379189				0.128993
6720468P15Rik	0.876673	Myh7	0.850498	Gm9895	0.569188	Tesmin	0.617892				0.492963				0.379133				0.128989
4933427E11Rik	0.876608	Itih4	0.850419	Lrrc75aos2	0.568846	Gm4869	0.617636				0.492471				0.379093				0.128823
Gm35215	0.87656	Olfr45	0.850344	Gm31305	0.568737	Hrg	0.617551				0.492461				0.378892				0.128817
4930469B13Rik	0.876542	Slc45a2	0.850263	4921516A02Rik	0.568478	Slc45a1	0.617324				0.4923				0.378886				0.128676
Gm11175	0.876395	Zp3r	0.850232	Gm50146	0.568126	Ccdc63	0.617207				0.492094				0.378816				0.128383
Gm48905	0.876274	Hes2	0.850207	Gm45620	0.567664	Zbtb32	0.617131				0.49165				0.378769				0.128334
Gm50064	0.876228	Abca15	0.84963	Gm5907	0.567271	Rasgef1c	0.617034				0.491518				0.378691				0.12827
Gm47843	0.87621	Ccdc155	0.849574	A830009L08Rik	0.567143	Has1	0.617008				0.491401				0.378597				0.128023
Gm30288	0.876186	Fam220a	0.849016	Gm7008	0.567126	Gm21833	0.616757				0.491273				0.378504				0.128022
Gm43608	0.876051	Adgrb1	0.848915	Gm31812	0.56693	Efcab9	0.616653				0.490536				0.378433				0.128009
Gm47152	0.875751	Vmn2r100	0.84885	1700022A22Rik	0.566875	Gm14419	0.616411				0.490483				0.37827				0.127981
Gm13012	0.875659	Spaca7	0.848829	Gm10248	0.566822	Smc1b	0.6164				0.49037				0.378181				0.127894
4930487D11Rik	0.875643	Mybpc3	0.848648	4921515E04Rik	0.566756	Piwil2	0.615856				0.489989				0.378155				0.127834
Gm47080	0.875602	Rnf148	0.84807	Gm49086	0.56668	Olfr889	0.615736				0.489715				0.377968				0.127714
4930528D03Rik	0.875569	Grm4	0.848005	Gm41002	0.56658	Spin4	0.615648				0.489473				0.377899				0.127711
Gm34939	0.875386	Fibcd1	0.847897	1700018A23Rik	0.566324	Lrrc14b	0.615537				0.489249				0.377848				0.127676
1700019J19Rik	0.875326	Gm550	0.847651	C130073E24Rik	0.565764	Gpr161	0.615474				0.489203				0.377576				0.127639
Gm26774	0.875326	Nefm	0.847578	Gm43118	0.565756	Ccdc81	0.615462				0.488644				0.377573				0.127634
Gm14965	0.875325	Olfr204	0.847171	Gm43689	0.565737	Cdca8	0.615272				0.488327				0.377412				0.127591
Gm41289	0.875309	Gjd4	0.847092	Gm49838	0.565732	Grin3b	0.614952				0.488305				0.377398				0.127526
Gm47162	0.87518	Epgn	0.84709	Gm49694	0.565309	Foxm1	0.614409				0.4883				0.37734				0.127427
Gm12280	0.875159	Vmn2r92	0.846928	Gm10642	0.565072	1700003E16Rik	0.613862				0.488242				0.377196				0.127351
Gm48721	0.875104	Lamp3	0.846867	Gm44593	0.565048	Bdkrb1	0.613616				0.48819				0.377134				0.127214
Gm13175	0.8748	Gm35060	0.846819	Gm12648	0.565047	Pifo	0.613515				0.48773				0.377007				0.127115
Gm2762	0.87454	Olfr671	0.846648	Gm4219	0.564868	Pdxp	0.613078				0.487277				0.377001				0.127109
Gm29087	0.874409	Gm9195	0.846462	Gm28707	0.564673	Olfr57	0.612747				0.487253				0.376947				0.127099
Gm30239	0.874396	Calcoco2	0.846227	4930537H20Rik	0.564542	Ankar	0.612595				0.487108				0.376798				0.127076
Gm33203	0.874335	Zfy2	0.84622	Gm44264	0.5643	Ifnk	0.612555				0.486792				0.376776				0.126856
4930565D16Rik	0.87417	Ostn	0.845854	Gm36992	0.564002	Lrrc55	0.612224				0.486318				0.376629				0.126808
Gm47499	0.874151	Pdcl2	0.84568	Gm37756	0.563913	Gm7247	0.611988				0.486101				0.376336				0.126733
Gm45488	0.874056	Tacr3	0.845462	Pitpnm2os2	0.563895	Gm10801	0.611803				0.486078				0.376308				0.126678
Gm32341	0.873976	Ifi27l2b	0.845437	Gm28196	0.563528	Cbr3	0.611664				0.485799				0.376273				0.126497
Gm37035	0.873666	Ovol3	0.845246	Gm44739	0.563524	Fsd2	0.611381				0.485551				0.375839				0.126294
Gm47535	0.873579	Vmn1r72	0.845071	Gm36246	0.562607	Lct	0.611361				0.485374				0.375554				0.126244
Gm29823	0.873397	Zfp534	0.844911	Gm45554	0.562542	Erp27	0.611253				0.48505				0.375524				0.126125
Gm16229	0.873377	9930022D16Rik	0.844664	Gm12089	0.562517	Bpifb9b	0.6112				0.484963				0.375432				0.126085
Gm35189	0.873329	Hcn4	0.844578	Gm12932	0.562366	Hal	0.610811				0.484875				0.37527				0.12595
1700011C11Rik	0.873317	Drd3	0.844567	Gm45670	0.562235	Pdf	0.610739				0.48484				0.375238				0.125907
Gm12446	0.873202	Dlx6	0.844355	Gm10941	0.562183	Mfsd6l	0.610184				0.48482				0.374839				0.125904
4930412F09Rik	0.873197	Fbxo27	0.844317	1700101I11Rik	0.562035	Mak	0.610074				0.484194				0.374638				0.125878
4930534H03Rik	0.873145	Trpc7	0.844303	Gm31282	0.561821	Xkrx	0.609666				0.484027				0.374372				0.125859
Gm11730	0.87307	Olfr31	0.844243	Gm16045	0.561478	Olfr18	0.609574				0.484007				0.374246				0.125712
Gm27002	0.872951	Hfm1	0.844226	Gm38825	0.561392	Tpm3-rs7	0.609451				0.483873				0.374092				0.125683
Gm30146	0.872728	Lenep	0.844219	Gm15929	0.561067	1700001P01Rik	0.609398				0.483675				0.374029				0.125628
6720483E21Rik	0.872638	Gm884	0.844217	Gm43042	0.561015	Tll2	0.608863				0.483639				0.373994				0.125625
Gm47805	0.872393	Gm19410	0.843811	Gm34921	0.560817	Gm10053	0.608849				0.483632				0.373471				0.1255
4930483J18Rik	0.872352	Olfr138	0.843796	Gm50070	0.560567	Ecrg4	0.607736				0.483455				0.37346				0.125432
Gm50061	0.872256	F2	0.843725	Gm12239	0.56038	Fam186b	0.607729				0.483242				0.372972				0.125324
Hotair	0.872252	Gm9747	0.843016	G630030J09Rik	0.559938	Gm28729	0.607684				0.482969				0.372856				0.125153
Erich2os	0.871922	Gprc5d	0.842567	Gm28792	0.559915	Gm21961	0.607643				0.482453				0.37282				0.125152
F730016J06Rik	0.871605	Vmn2r66	0.842479	Gm45605	0.559621	Vmn2r79	0.607524				0.482348				0.372723				0.125147
Gm30371	0.871299	2010106E10Rik	0.842398	Gm47958	0.559163	Lipk	0.6063				0.482283				0.372722				0.124888
Gm45518	0.870778	Clca4b	0.842393	Gm30363	0.558992	6330411D24Rik	0.606214				0.481989				0.37267				0.124688
Gm36173	0.870774	Kif18b	0.842357	Gm48488	0.558527	Olfr15	0.605486				0.481421				0.372379				0.124555
4930461C15Rik	0.870704	Gstp3	0.842199	Gm17077	0.558377	Tsnaxip1	0.605402				0.481081				0.372223				0.124504
Gm30008	0.870643	Scrg1	0.841737	Gm26820	0.558288	Marc1	0.605336				0.480894				0.372194				0.124498
Gm16243	0.8706	Hesx1	0.841605	Gm26801	0.558048	Ccdc116	0.60464				0.48067				0.372169				0.124433
Gm40658	0.870517	Vmn2r81	0.84142	Gm28505	0.557884	Cacna1b	0.604634				0.48058				0.372148				0.124426
Gm45866	0.870463	Olfr1160	0.841018	Gm50087	0.557801	1700016D06Rik	0.604404				0.480492				0.371926				0.124285
Gm26971	0.870443	Tmem89	0.840507	Gm42903	0.557143	Fam209	0.604247				0.480322				0.37176				0.124208
1700047G03Rik	0.870401	Cyp2j12	0.840185	4932702P03Rik	0.556813	Pcdhb22	0.604085				0.480268				0.371316				0.124197
Gm12510	0.87028	Gm10945	0.840003	Gm16302	0.556706	Ttc39d	0.603927				0.480226				0.371311				0.124192
Gm45307	0.870218	Nodal	0.839833	Gm9821	0.556507	Grm3	0.60362				0.480178				0.371184				0.124145
E330032C10Rik	0.870119	2200002J24Rik	0.839721	C230013L11Rik	0.556116	Rnase4	0.603381				0.480153				0.370711				0.123859
Gm50133	0.870108	Kcne2	0.839707	Gm34788	0.555961	Fndc5	0.602747				0.480095				0.370082				0.123841
Gm48399	0.870093	Olfr1513	0.839375	Gm36431	0.555584	Cdca3	0.60197				0.479989				0.370007				0.123654
Gm28119	0.86993	Lpo	0.839311	Gm44674	0.555533	Gm10681	0.601674				0.479873				0.369923				0.123352
1700109I08Rik	0.869923	Aire	0.839259	Gm20468	0.554956	Fank1	0.601241				0.479761				0.36991				0.123332
Gm29185	0.869849	Zpbp2	0.838451	4921514A10Rik	0.554764	Hcn1	0.601212				0.479404				0.369883				0.123227
Gm48370	0.869711	Gm17416	0.838151	Gm35550	0.554557	5730507C01Rik	0.600519				0.479024				0.369635				0.123177
Gm48495	0.869574	Gucy2c	0.83804	Gm43465	0.554447	Slc35f4	0.600285				0.478867				0.369325				0.122792
Gm47839	0.869519	Gnat2	0.837702	Gm10390	0.554315	Cib2	0.600146				0.478724				0.369191				0.122773
Gm49180	0.869475	Akap3	0.837589	Gm37065	0.554229	Tmem30c	0.599912				0.478469				0.368932				0.12268
Gm13490	0.869474	Chrna1	0.837449	Gm48079	0.553984	Pde6g	0.599572				0.478122				0.368595				0.121983
9230105E05Rik	0.869472	Prss38	0.837404	Gm11769	0.553908	Gpc2	0.598725				0.477888				0.368543				0.121863
B9d1os	0.869306	Spdye4c	0.837235	Gm47936	0.553243	Trim12a	0.598168				0.477855				0.367877				0.121835
Gm42704	0.869223	Usp26	0.837081	Gm2479	0.553176	Tac4	0.597603				0.477388				0.367704				0.121827
Gm19510	0.869071	Vmn2r111	0.837025	Gm47772	0.553139	1700020D05Rik	0.597581				0.477366				0.367697				0.12182
4933427I04Rik	0.869019	Olfr212	0.836984	Gm17168	0.552753	Cenpw	0.597335				0.477336				0.36752				0.12174
Gm40655	0.86899	Doc2a	0.836856	Gm40437	0.552746	B3gnt6	0.59713				0.476709				0.367508				0.121714
Gm27232	0.868984	Cct8l1	0.836705	BC026513	0.552507	Gm17571	0.596666				0.476555				0.367491				0.121614
4930563J15Rik	0.868757	Spdye4a	0.836522	Gm16287	0.552382	Pkd1l1	0.596549				0.476508				0.367268				0.121573
Gm50062	0.868731	Hrh3	0.836455	A430078I02Rik	0.551965	Zik1	0.596102				0.476371				0.367127				0.121569
Gm10837	0.868679	Gipr	0.836353	Gm20406	0.551839	Armcx6	0.596058				0.476127				0.367015				0.121531
Pcsk2os2	0.868542	Cblif	0.836342	Gm45016	0.551827	Rtn2	0.595738				0.475669				0.366983				0.121402
Gm13658	0.868427	Slc6a16	0.836185	Gm12610	0.551378	Ccdc65	0.595484				0.475397				0.36695				0.121316
Gm34047	0.868318	Leap2	0.836131	Gm43140	0.551318	Npas1	0.595473				0.475074				0.366941				0.121307
Gm39302	0.868119	Fndc11	0.835969	Gm12278	0.551141	Gm17720	0.595173				0.474743				0.366708				0.121251
Gm28411	0.868057	Plac8l1	0.835889	Gm34544	0.550413	Serpina1b	0.595026				0.474399				0.366246				0.121167
1190028D05Rik	0.86804	Gck	0.835811	AA388235	0.549584	Slc16a3	0.595025				0.47425				0.366161				0.121139
Gm17746	0.86801	Aurkb	0.835763	Gm12976	0.549456	Fam135b	0.594933				0.474238				0.36613				0.121136
Gm43916	0.867913	Tyr	0.835422	Gm15884	0.549375	Asf1b	0.594831				0.473757				0.366127				0.121076
Gm42745	0.867815	Ms4a13	0.835094	Gm17024	0.549197	Gm14308	0.594009				0.473712				0.365772				0.120931
Gm16117	0.867559	Clca3b	0.834994	Gm20492	0.549173	Camkk1	0.593983				0.473513				0.365581				0.120852
4930511M18Rik	0.867546	Frrs1l	0.834953	Gm35101	0.548724	1700001K19Rik	0.593903				0.473479				0.365405				0.120818
4732414G09Rik	0.867468	Lrrc72	0.834811	1700007L15Rik	0.548721	Tes3-ps	0.593724				0.473073				0.365332				0.120786
Gm15562	0.867417	Cphx3	0.834698	Gm12542	0.548719	Olfr1388	0.593377				0.472722				0.365293				0.120685
Gm20758	0.867381	Hpdl	0.834626	Gm36618	0.548059	BC051019	0.593043				0.472402				0.365291				0.120282
Gm15851	0.867287	Nrn1	0.834314	Gm41556	0.547617	Chst14	0.592743				0.472271				0.36526				0.120273
Gm43409	0.86707	Gm17535	0.834281	4933424L21Rik	0.547527	Acsbg2	0.592664				0.471256				0.365152				0.120189
4930447F24Rik	0.86705	Gm7298	0.834217	Gm50254	0.547185	Lrfn5	0.592613				0.471185				0.365071				0.120086
Gm29459	0.86699	Cd200r2	0.834119	Gm10856	0.547129	Kifc1	0.592489				0.470858				0.364621				0.120012
4930440I19Rik	0.866708	Lgals2	0.834069	Gm2164	0.547012	Knstrn	0.592278				0.470761				0.364415				0.119957
Gm48193	0.866644	Lrrc4b	0.834005	Gm26713	0.546665	Tsx	0.592262				0.470652				0.364311				0.119952
Gm31786	0.866601	Nrk	0.833824	Cep112os1	0.546609	Syngr3	0.59213				0.470599				0.36429				0.119834
1810008B01Rik	0.866553	Mageb4	0.833745	Gm11131	0.546286	Glra1	0.592128				0.47048				0.364224				0.119731
Gm41148	0.866544	Lrr1	0.833434	A230103J11Rik	0.545824	Cidea	0.591961				0.470183				0.364194				0.119724
9830166K06Rik	0.866506	Scn4a	0.833351	Gm35019	0.545477	1700086D15Rik	0.591918				0.469987				0.364188				0.119551
1700015C15Rik	0.866487	Hist1h4b	0.83315	Gm15722	0.545194	Gm5724	0.591728				0.469982				0.363889				0.119406
Gm29088	0.866362	Lgals7	0.833029	4930578M07Rik	0.544843	Cabp4	0.591376				0.469945				0.363759				0.119187
Gm15479	0.866328	Ano7	0.832642	Gm10532	0.544819	Fancf	0.590888				0.469443				0.363741				0.119016
Gm33501	0.866008	Rbp4	0.832497	Gm10549	0.544479	Cpa6	0.590875				0.469439				0.363685				0.118991
Gm20405	0.865877	Cldn9	0.832393	Gm31615	0.54431	Arxes2	0.590663				0.469134				0.363673				0.118951
Zfp286os	0.86575	Slco6d1	0.832334	4930405D11Rik	0.544151	1700001J03Rik	0.590008				0.469051				0.363513				0.118843
Gm16150	0.865415	Rbm44	0.832221	Gm42893	0.543902	Efnb3	0.589999				0.46905				0.363512				0.118808
A630009H07Rik	0.865303	Nox3	0.832104	Gm48559	0.543553	Ly6g5b	0.589207				0.468983				0.363493				0.118801
Gm49151	0.865238	Ccr10	0.831283	Platr16	0.543351	A030005L19Rik	0.588914				0.468745				0.363422				0.118727
Banf2os	0.865193	Gm10715	0.831164	4930502E09Rik	0.543292	Rs1	0.58854				0.468687				0.363303				0.118669
Gm41562	0.865172	Dmrtc1a	0.831125	Gm47557	0.543161	Ttc21a	0.588287				0.468153				0.363005				0.118658
Gm49723	0.864864	CN725425	0.831087	Gm49864	0.543151	Tmed6	0.587819				0.468128				0.362906				0.118647
Gm47144	0.864783	Sbk2	0.830979	4930412M03Rik	0.542472	Tmem254a	0.587769				0.467392				0.362902				0.118621
Gm12051	0.864736	Tmem254c	0.83039	Gm39459	0.542439	Olfr1385	0.587736				0.46725				0.362771				0.118604
Gm16731	0.864668	9530053A07Rik	0.829966	4833417C18Rik	0.542216	Prg4	0.587093				0.466582				0.362546				0.11856
Gm47157	0.864531	Slc25a41	0.829859	Gm5784	0.54217	Rab33a	0.586947				0.466369				0.362504				0.118494
Gm12295	0.864485	Ccl1	0.829849	4731419I09Rik	0.541686	Apba2	0.586843				0.466091				0.362389				0.118377
Gm3143	0.864321	Rsph6a	0.829354	Gm37724	0.541545	Kif4	0.586797				0.465862				0.362372				0.118269
Gm46606	0.864218	Mmp27	0.829235	Gm26822	0.540996	Amhr2	0.586539				0.46565				0.362181				0.117863
Gm38534	0.864217	C1ql4	0.829029	Gm50383	0.54094	Spata16	0.586387				0.465264				0.36215				0.117736
Gm50329	0.864215	CAAA01077340.1	0.828909	Gm15418	0.540897	Gm5767	0.586111				0.465021				0.362076				0.117651
Gm13264	0.864085	Pcp2	0.82864	Gm16630	0.540747	Fam72a	0.586078				0.464914				0.361969				0.117583
Gm48003	0.863946	Armh2	0.828064	A230004M16Rik	0.54041	Ldhal6b	0.586044				0.464891				0.361902				0.117566
Gm44601	0.863879	Mboat4	0.828002	5930435M05Rik	0.539889	Apobec2	0.58597				0.464661				0.361777				0.117541
Gm16551	0.863772	Olfr365	0.827901	Gm29707	0.539843	Clvs1	0.585082				0.464368				0.361602				0.117492
Gm29066	0.863761	C87414	0.827759	Gm26862	0.539258	Psd2	0.584967				0.464051				0.361462				0.117428
4930445N08Rik	0.863732	Myocos	0.827758	Gm16725	0.539152	Tcp10b	0.584851				0.463995				0.361181				0.117106
Gm28653	0.863692	Thbs4	0.827537	Gm26766	0.539061	Gm5751	0.584749				0.46359				0.36111				0.116843
Gm43020	0.863671	1700024B05Rik	0.827513	Gm35974	0.538565	Gm21865	0.584723				0.463425				0.361083				0.116779
Gm14697	0.86344	1700013H16Rik	0.827417	Gm12981	0.538555	Adamts8	0.584589				0.463172				0.360977				0.116759
Gm9889	0.863287	Cfap58	0.827258	4931415C17Rik	0.538403	Abra	0.58435				0.463046				0.360618				0.116608
Gm20751	0.863216	Kcnv2	0.827155	2310043M15Rik	0.538171	Sp9	0.584302				0.462937				0.360489				0.116594
Gm49198	0.863147	Galr2	0.827087	Recql5os1	0.537906	Rho	0.58422				0.462378				0.360488				0.11649
Gm48492	0.86298	Rcvrn	0.826725	Gm11630	0.537807	Kcnab3	0.584169				0.462368				0.360263				0.116412
Gm29337	0.862972	Klk1b24	0.826677	Gm37165	0.537772	Cdkn3	0.583626				0.462092				0.360172				0.116411
Gm49144	0.862915	Rem2	0.826614	Gm36602	0.53772	Vmn2r120	0.58362				0.461883				0.359723				0.116376
Gm29481	0.86273	Fgb	0.826603	Gm26682	0.537507	Gm21738	0.583615				0.461718				0.359678				0.116166
Gm45641	0.862624	4930430A15Rik	0.826037	Gm31105	0.537066	Phactr3	0.58355				0.461694				0.359648				0.116052
Gm41821	0.862613	Cbln3	0.825815	Gm37362	0.536871	5430401F13Rik	0.583285				0.461529				0.359428				0.11599
Gm36186	0.862541	Agr3	0.825797	Gm20319	0.536678	Aspm	0.58289				0.46106				0.359404				0.115931
Gm36235	0.862382	Vmn2r83	0.825796	Gm16132	0.536613	Sarm1	0.582574				0.460791				0.359062				0.115863
Gm28610	0.862291	Prm1	0.825468	Gm27209	0.536557	Clcn1	0.582414				0.460754				0.358558				0.115852
Gm34106	0.86226	Nobox	0.825399	Gm15821	0.536017	Maats1	0.582221				0.460672				0.358328				0.115629
4933400L20Rik	0.86224	Hc	0.825298	Gm15344	0.535948	Ttc30b	0.58217				0.460394				0.358062				0.115523
Gm50437	0.862226	Sct	0.824888	Gm31121	0.535698	Hspa2	0.581658				0.460037				0.357966				0.115448
Gm50186	0.862201	Ccdc83	0.824864	Gm9484	0.53557	Ncaph	0.581481				0.459991				0.357706				0.115425
4930568A13Rik	0.862165	Necab2	0.824649	A930033M14Rik	0.53544	Gm10401	0.581426				0.459653				0.357571				0.115341
Gm13568	0.862131	Syt6	0.824516	Gm48796	0.535363	Gstm4	0.581168				0.459625				0.357529				0.115308
Gm48615	0.862094	Amh	0.8245	4930453C13Rik	0.534995	Nhlrc1	0.581147				0.459492				0.357433				0.115278
Gm48479	0.861979	Pcdhb5	0.824312	Gm44265	0.534883	Camp	0.581051				0.459259				0.357244				0.115131
[truncated: 4,665 more rows]

## Sheet: Figure 2A
gene name	log2FoldChange	-log10pval
Gm16537	-3.30901e-05	1.99445e-05
Gm26876	0.000379906	0.000151332
Gm43699	1.98263	0.740353
Gm26748	1.96134	0.739087
1700061E17Rik	1.89244	0.750792
Gm26651	1.8345	0.733494
Gm48075	1.63123	0.442444
Gm13568	1.60124	0.578547
Gm41386	1.52709	0.747533
Gm46401	1.52206	0.518518
Gm13938	1.51927	0.763707
Gm12522	1.50202	0.684436
Gm39059	1.46536	0.508868
Gm44837	1.46223	0.595961
2900057B20Rik	1.45481	0.688117
Gm38708	1.44668	0.529637
Gm47921	1.44307	0.423157
Gm4610	1.44129	0.532716
Gm44096	1.41907	0.596348
Gm35333	1.37398	0.450247
Gm11706	1.29167	0.372061
Gm31816	1.29025	0.449192
Gm16143	1.27962	0.658183
Gm31218	1.27416	0.482133
Gm40849	1.26112	0.38459
Gm38642	1.26062	0.706095
Gm7097	1.24995	0.632049
Hnf1aos2	1.23831	0.529245
Gm34664	1.2344	0.534024
9130015L21Rik	1.23248	0.658692
Gm48522	1.23248	0.478565
Gm15199	1.21967	0.454255
Gm48748	1.19853	0.421793
Gm41836	1.19553	0.759166
Gm10392	1.1913	0.647356
Gm27244	1.17418	0.507626
Gm12868	1.17056	0.467911
Gm29909	1.16864	0.502095
Gm50304	1.16635	0.451011
Gm15657	1.16298	0.700983
4931439C15Rik	1.16248	0.711924
Slain1os	1.14801	0.582961
Gm49540	1.12774	0.374474
4930597O21Rik	1.1265	0.655121
Gm29337	1.12452	0.428379
Gm26744	1.11624	0.541251
4930435F18Rik	1.11401	0.758577
2310074N15Rik	1.10772	0.44179
Gm34923	1.1076	0.444552
Gm14024	1.09424	0.539976
1700025F24Rik	1.08611	0.378765
Platr6	1.07461	0.446069
4930447J18Rik	1.06651	0.365431
Gm30034	1.06038	0.573877
Gm33838	1.05634	0.465377
Gm13187	1.05091	0.319326
Gm50261	1.03916	0.32229
Gm44140	1.03542	0.360876
Gm26756	1.03344	0.592523
Gm48421	1.01946	0.450282
Gm50214	1.01809	0.656323
Gm13327	1.01293	0.345041
D830032E09Rik	0.996647	0.507063
B430119L08Rik	0.994388	0.299777
Gm44956	0.99269	0.53202
A530076I17Rik	0.98924	0.740999
Gm47447	0.988559	0.366347
Gm41584	0.986761	0.659501
4930455J16Rik	0.984266	0.446282
Gm42756	0.975337	0.597568
Gm15941	0.973828	0.465939
Gm16096	0.971715	0.731058
C230066G23Rik	0.969155	0.489653
F730035M05Rik	0.968976	0.768604
Gm48754	0.964372	0.569889
Gm39662	0.962302	0.27885
1700016J18Rik	0.961756	0.5138
Gm830	0.960946	0.439347
4930533N22Rik	0.953215	0.319949
D030025E07Rik	0.952793	0.605023
Gm15328	0.948681	0.386586
Gm29088	0.943749	0.37939
2310043L19Rik	0.943599	0.467701
Gm21859	0.943324	0.758353
BC001981	0.943095	0.379448
Gm43400	0.941322	0.285092
4930417O13Rik	0.94088	0.566243
A930033M14Rik	0.938552	0.696179
Gm5082	0.937666	0.477973
Gm44264	0.932111	0.757642
Gm15611	0.931708	0.577476
Gm19395	0.931379	0.404045
Gm48395	0.915881	0.770209
Gm48772	0.912998	0.51889
Gm34680	0.911052	0.456862
Gm13629	0.908707	0.345436
Gm16701	0.907995	0.398079
Gm15688	0.907794	0.602479
Gm2350	0.907751	0.513823
Gm15860	0.906303	0.597062
Gm13380	0.899509	0.355762
Gm37592	0.898883	0.491008
Gm15473	0.892781	0.477772
4921507G05Rik	0.881295	0.594906
Gm15046	0.880407	0.370428
Gm12679	0.878555	0.335174
Gm26642	0.868401	0.617895
1700124L16Rik	0.865918	0.428938
Gm14453	0.865785	0.411312
Gm11775	0.864023	0.317173
Gm42609	0.854344	0.331871
Cep112os1	0.851998	0.645299
1700125G22Rik	0.84636	0.416408
1700041C23Rik	0.845542	0.426624
Gm10640	0.839232	0.614336
Gm13985	0.836378	0.28512
4930545H06Rik	0.834702	0.457783
Gm16499	0.832697	0.724924
Gm47595	0.830847	0.369833
Gm10030	0.830152	0.458996
Gm20621	0.82983	0.450742
Gm44200	0.820442	0.694377
Gm49490	0.817908	0.224521
Gm20628	0.815619	0.261047
Gm26967	0.815217	0.34998
Gm49753	0.807387	0.397277
Gm44017	0.803431	0.391863
Gm29054	0.802893	0.328257
Gm12940	0.799235	0.737525
Gm47471	0.796953	0.499132
1700013N06Rik	0.796256	0.291763
Gm38150	0.79199	0.546815
Gm15647	0.788443	0.364299
Gm42538	0.788018	0.301166
Gm49207	0.787214	0.388758
1700029N11Rik	0.78539	0.596451
Gm44199	0.784972	0.755229
Gm36536	0.781831	0.299123
A230006K03Rik	0.77985	0.503262
Gm2694	0.772649	0.602278
Gm41821	0.772196	0.233901
Gm20508	0.762986	0.260339
Gm45442	0.760623	0.326736
Gm48521	0.757986	0.566791
Gm47283	0.757336	0.380514
Gm4265	0.755695	0.340704
A830035A12Rik	0.754101	0.351897
Gm44647	0.749722	0.690469
Gm45012	0.746123	0.257472
Gm47752	0.746	0.756689
Gm26576	0.743693	0.242239
Gm43729	0.741718	0.199942
Gm11730	0.740212	0.23991
Gm36070	0.740145	0.643825
Gm12682	0.739718	0.277647
Gm44877	0.738276	0.50917
Gm47112	0.733297	0.403889
Gm47599	0.732198	0.357921
Gm17096	0.726697	0.28325
9530059O14Rik	0.726509	0.321525
Gm45159	0.725842	0.659783
6030440G07Rik	0.724702	0.316665
Gm20544	0.715782	0.680443
Gm11629	0.715743	0.506533
Gm16233	0.715083	0.267123
Gm47648	0.713417	0.262818
4930537H20Rik	0.71115	0.462289
Gm42797	0.710668	0.315233
Gm48969	0.709084	0.183927
5930403N24Rik	0.707573	0.268483
Gm32126	0.70747	0.368117
Ict1os	0.706549	0.588694
Gm36380	0.702455	0.288155
C330019F10Rik	0.702359	0.338651
Gm16029	0.698764	0.353354
Gm29626	0.698731	0.231917
Gm15689	0.693847	0.345947
Gm15486	0.689962	0.768117
Gm38139	0.687917	0.502921
Gm39318	0.686404	0.617913
Gm26759	0.686347	0.536836
Gm14252	0.68464	0.628584
Gm29012	0.677817	0.325724
Gm15726	0.675361	0.564957
Gm15287	0.674861	0.342843
4933401H06Rik	0.672313	0.598664
Gm13480	0.669431	0.427703
Gm11615	0.668863	0.737025
Gm17024	0.667245	0.5184
Gm43661	0.666269	0.328
Gm32857	0.665994	0.514672
4930441J16Rik	0.664834	0.571952
Gm15964	0.664274	0.40086
Gm50084	0.657739	0.313564
Gm43585	0.656719	0.381995
Gm44706	0.656432	0.351493
Gm12246	0.653808	0.307638
9630028B13Rik	0.653128	0.242714
Gm20268	0.649983	0.226638
Gm17080	0.649612	0.55503
A430027H14Rik	0.646221	0.230066
Gm10629	0.644294	0.257219
Gm15509	0.642817	0.423455
Gm11999	0.639859	0.231127
Gm30411	0.639796	0.229787
Gm26537	0.639154	0.528511
Gm30108	0.638628	0.287269
Gm14064	0.637902	0.367021
Gm45437	0.634936	0.212732
Gm26630	0.6346	0.260681
Gm15650	0.629425	0.339595
9930004E17Rik	0.627643	0.3201
Gm12301	0.625219	0.204572
AW495222	0.624072	0.654983
Gm15392	0.624017	0.245293
2310030A07Rik	0.622688	0.229736
Gm15344	0.621451	0.544202
Gm44012	0.61829	0.415576
Gm12701	0.617296	0.5724
Gm17056	0.615876	0.728152
Gm12296	0.613723	0.404964
Gm49750	0.613695	0.718719
Banf2os	0.613053	0.196696
Gm44698	0.611638	0.232821
Gm47847	0.611267	0.176806
D030044L04Rik	0.609505	0.291559
2810457G06Rik	0.608218	0.417555
Gm11934	0.606378	0.250006
Gm47794	0.606301	0.456313
BC051077	0.602292	0.481654
1700025N21Rik	0.601171	0.410023
Gm31447	0.599492	0.197811
Gm31219	0.598514	0.16661
A730036I17Rik	0.598112	0.353245
Gm36670	0.596856	0.218639
Gm42839	0.596574	0.265258
1700095J07Rik	0.594647	0.309192
4930459C07Rik	0.593933	0.415489
Gm31462	0.593831	0.222397
Gm48116	0.588371	0.279645
Gm2670	0.585304	0.235292
E130101E03Rik	0.585233	0.200624
Gm15907	0.58521	0.199076
4921522P10Rik	0.584979	0.257189
Gm30329	0.584845	0.211963
5031434C07Rik	0.583378	0.25339
Gm50087	0.5809	0.370762
Gm2366	0.578998	0.447782
Gm14011	0.578814	0.381758
Gm37267	0.577607	0.191324
Gm48795	0.577088	0.188979
Eldr	0.575879	0.429007
Gm28723	0.574324	0.362738
Gm30726	0.574218	0.542362
Gm50278	0.573542	0.256941
Gm28286	0.57323	0.436002
Gm48605	0.572784	0.304768
Gm39307	0.572602	0.559375
Gm43570	0.571192	0.355079
Gm28221	0.57077	0.246878
Gm48500	0.569862	0.717694
Arl4aos	0.569607	0.26358
Gm49894	0.569373	0.254234
9330154K18Rik	0.567389	0.295448
AU040972	0.565363	0.314286
A930016O22Rik	0.565044	0.453661
1110002J07Rik	0.56476	0.457532
Gm48968	0.563034	0.316253
Gm17017	0.562529	0.256693
Gm13256	0.560203	0.593392
Gm37362	0.560186	0.474299
Gm13405	0.557272	0.225956
Gm35290	0.557003	0.168295
Gm32816	0.550092	0.202879
Gm29670	0.55002	0.311095
Gm11551	0.54964	0.424238
Gm41177	0.549489	0.247553
6430553K19Rik	0.548207	0.211191
Gm43731	0.547744	0.192523
D330050G23Rik	0.547349	0.46645
Gm1992	0.546645	0.327454
Gm47732	0.545738	0.182356
Gm12207	0.545554	0.496253
4930546K05Rik	0.545221	0.677297
Gm15890	0.542406	0.650501
Gm48091	0.54118	0.311706
Gm15668	0.540808	0.159399
I830134H01Rik	0.539565	0.171644
Gm49313	0.539056	0.284828
4931431B13Rik	0.538727	0.228034
Gm42463	0.538217	0.736687
Spata5l1	0.537965	0.606046
Gm16343	0.537187	0.391316
Gm27211	0.535299	0.223903
Gm26703	0.533869	0.186373
Gm16283	0.533746	0.482274
1700040D17Rik	0.532118	0.35387
Gm47428	0.53189	0.268737
Gm11335	0.528591	0.338498
Gm47557	0.528078	0.651091
Gm27153	0.524594	0.195971
Gm28892	0.523655	0.426778
Dhx58os	0.522601	0.511944
Gm15891	0.520676	0.319605
Gm20471	0.51976	0.17852
1100001I12Rik	0.519276	0.235586
Gm13822	0.518926	0.416986
1700003D09Rik	0.518906	0.467202
Gm13523	0.518667	0.210604
4930551O13Rik	0.51781	0.747368
AC106834.1	0.51358	0.291034
Gm15239	0.513533	0.209819
Gm15976	0.512519	0.32269
Gm45670	0.512447	0.486572
Gm37335	0.512324	0.164442
D030047H15Rik	0.509076	0.239252
Gm44773	0.508707	0.189571
Gm45311	0.508015	0.676883
Gm48898	0.507763	0.490676
Gm15591	0.506251	0.669737
Gm534	0.506038	0.234444
Gm15965	0.505054	0.757479
Gm36584	0.503738	0.421527
4933422A05Rik	0.503313	0.172877
1700120G11Rik	0.502192	0.153218
4921528I07Rik	0.493917	0.185974
1700030N03Rik	0.493684	0.309646
Gm50362	0.493518	0.18342
Gm12381	0.492791	0.623507
Gm47591	0.492625	0.389444
Gm2155	0.492506	0.163322
Gm29773	0.490912	0.307202
Gm47326	0.490261	0.171959
Aknaos	0.48794	0.19298
Gm26789	0.487885	0.731542
4930524O05Rik	0.486951	0.239693
Gm44674	0.484841	0.270385
Gm42948	0.484626	0.176105
A930014D07Rik	0.483792	0.186846
Gm15577	0.48368	0.529951
Gm16302	0.483316	0.361813
Gm47232	0.482652	0.456795
Gm45708	0.482098	0.218647
Gm47662	0.481234	0.302352
Gm31374	0.481092	0.234029
4930478K11Rik	0.479942	0.180373
Gm15910	0.478437	0.665028
Gm39459	0.474929	0.357258
Gm17105	0.474092	0.303639
Gm13335	0.472853	0.12028
Gm16155	0.472676	0.212438
Lrp8os3	0.470657	0.162272
Gm33843	0.4672	0.171688
Gm17193	0.466543	0.240736
D030068K23Rik	0.464811	0.239453
Gm20110	0.463242	0.15828
C130073E24Rik	0.462993	0.324728
Gm17111	0.461153	0.199834
Gm15122	0.460935	0.147353
Gm16006	0.460915	0.233562
Gm45833	0.460177	0.306159
Gm16206	0.460043	0.388947
Gm49654	0.459614	0.341175
Alkbh3os1	0.458943	0.17739
Gm17039	0.458181	0.223776
1110018N20Rik	0.457963	0.462796
1110028F11Rik	0.457145	0.282658
Gm49175	0.456497	0.14285
Gm32780	0.455724	0.184898
Gm45650	0.453757	0.317565
Gm47078	0.453145	0.342663
Gm11769	0.452999	0.339949
Gm40375	0.452351	0.296721
Gm40155	0.450833	0.67996
Gm13703	0.450815	0.512523
Gm10823	0.450503	0.149393
Gm2109	0.450294	0.384316
Gm12756	0.450119	0.301937
Gm10479	0.450034	0.1614
Gm30541	0.449582	0.657409
D830035M03Rik	0.449436	0.235696
Gm16010	0.449355	0.714368
Gm28172	0.449271	0.306206
Gm15444	0.449029	0.325324
Gm28424	0.448251	0.570489
Gm26594	0.44713	0.575395
Gm34821	0.446198	0.349123
Gm20442	0.44461	0.212422
Gm36363	0.441944	0.403304
1810012K08Rik	0.440944	0.27082
Gm13465	0.440454	0.156463
Gm15813	0.439174	0.535487
4930403P22Rik	0.43916	0.571011
Gm26916	0.438177	0.560835
Gm37986	0.437221	0.361543
Gm44734	0.436496	0.48
Gm12278	0.436235	0.435849
B130011K05Rik	0.436065	0.137935
Gm37214	0.435697	0.139752
Gm50203	0.435627	0.240966
Gm7125	0.435461	0.12685
Gm31749	0.435033	0.246401
E330013P04Rik	0.434251	0.506378
A230083G16Rik	0.434238	0.721755
Gm4316	0.434178	0.184426
Gm49223	0.432456	0.364994
4930557F10Rik	0.431379	0.200275
Gm11491	0.43007	0.43658
Gm11337	0.42995	0.258687
Gm14168	0.429429	0.441904
Gm32916	0.429422	0.251373
Gm20546	0.429017	0.155359
Gm48984	0.428726	0.439252
Ppifos	0.428312	0.183744
Gm48882	0.427679	0.675333
Gm48799	0.427676	0.169327
Gm17234	0.426735	0.375868
Gm12114	0.426625	0.192199
2010204K13Rik	0.424042	0.7449
BC030343	0.423821	0.438503
Gm26636	0.423423	0.476309
Gm45605	0.422015	0.515899
Gm45518	0.421999	0.157375
Gm35288	0.421101	0.254461
Gm37233	0.420334	0.461262
Gm12781	0.419082	0.398568
Gm15491	0.419073	0.151945
Smc2os	0.41905	0.406557
Gm47939	0.418943	0.16738
Gm48079	0.418776	0.372644
Gm28874	0.418493	0.700306
Gm28586	0.418095	0.14346
9830132P13Rik	0.415504	0.277314
Gm30198	0.41492	0.181264
Gm15864	0.414895	0.276593
Gm17139	0.414165	0.195913
4932412D23Rik	0.411512	0.398142
Gm41496	0.410096	0.264027
Gm43732	0.409571	0.204263
Gm13179	0.409043	0.275313
Gm47320	0.408474	0.619243
Gm26544	0.408438	0.128085
Gm44623	0.408304	0.287891
Gm49607	0.406959	0.184671
Gm13427	0.406212	0.749634
Gm48604	0.403897	0.624146
Gm15884	0.403776	0.542358
Gm13421	0.40362	0.690212
Recql5os1	0.40349	0.347319
4930449E18Rik	0.402657	0.637131
Gm45732	0.401944	0.592316
Gm16122	0.401592	0.385458
Gm36208	0.401278	0.168883
Gm45895	0.401234	0.220209
Gm4681	0.398016	0.173622
Gm48571	0.397554	0.163647
Gnasas1	0.396429	0.1962
Gm41333	0.394313	0.183419
Gm42903	0.394094	0.254056
Phtf1os	0.393507	0.635507
Arhgap27os3	0.391469	0.660636
Gm48045	0.391239	0.283952
2900060B14Rik	0.390601	0.733418
Gm28989	0.389722	0.179065
Gm29629	0.389149	0.145712
Gm42800	0.385664	0.281305
Gm11672	0.385439	0.333274
Gm29684	0.385155	0.241715
Gm49756	0.385113	0.460192
Gm16062	0.384787	0.582553
Gm26803	0.38271	0.182322
Gm37256	0.381585	0.134277
Gm17638	0.381538	0.307039
Gm50130	0.3812	0.264346
Gm47710	0.380641	0.202571
Gm15592	0.380037	0.3889
4930516B21Rik	0.37977	0.218355
Gm47795	0.379755	0.620896
Gm29325	0.377069	0.203775
Gm16214	0.376927	0.622919
4921501I09Rik	0.376645	0.213136
Gm13972	0.376591	0.225374
Gm47917	0.376587	0.184471
Gm3289	0.374974	0.445306
9830144P21Rik	0.373396	0.217373
A730090N16Rik	0.373093	0.597809
4930465K09Rik	0.372981	0.202162
E330011O21Rik	0.372658	0.282792
Gm13063	0.372471	0.217824
Gm16222	0.371725	0.133001
Gm48824	0.371556	0.226686
Gm11574	0.369789	0.185221
Gm26861	0.369759	0.368221
Gm17747	0.369755	0.17943
BC049987	0.36795	0.665319
9530036M11Rik	0.364816	0.274703
Gm28959	0.364478	0.31881
Bach2it1	0.364387	0.132223
4933431K23Rik	0.364158	0.664339
Platr8	0.363565	0.547608
Haglr	0.363028	0.256329
Gm47257	0.362916	0.146966
Gm26954	0.361548	0.705516
Gm50138	0.361089	0.52941
Gm4189	0.360431	0.446153
1700095J12Rik	0.36	0.237784
Gm15627	0.359639	0.203623
Gm48357	0.359506	0.603854
Gm43020	0.359386	0.124027
Gm31513	0.358525	0.223788
Gm15522	0.358307	0.158813
Gm49226	0.358059	0.587267
Gm10605	0.357972	0.426487
A230065N10Rik	0.357907	0.17535
Gm39383	0.357241	0.258718
Gm35550	0.356587	0.27435
Gm13134	0.356473	0.438991
Gm4665	0.356264	0.191373
4930500A05Rik	0.356123	0.261472
Gm20616	0.355941	0.234625
1700096K18Rik	0.35593	0.460897
Gm20939	0.35577	0.748046
Gm16146	0.355659	0.196243
9430002A10Rik	0.355598	0.138533
Gm42161	0.355439	0.439578
Gm45216	0.355346	0.269927
D030055H07Rik	0.3549	0.268316
Gm16630	0.354272	0.191412
Gm2415	0.354032	0.717949
Gm12999	0.353988	0.345685
Gm37065	0.35366	0.285479
Gm43465	0.353149	0.263377
5830468F06Rik	0.35304	0.114535
4930408O17Rik	0.352954	0.586364
Snhg5	0.352757	0.625446
Hoxaas2	0.352529	0.550057
Gm16863	0.351933	0.487668
Far2os2	0.350877	0.089035
Gm45604	0.350334	0.31655
Gm2822	0.349893	0.211469
Gm11542	0.348732	0.167272
4930596I21Rik	0.348197	0.142145
Gm15756	0.348105	0.330915
Gm50194	0.347988	0.116471
2810442N19Rik	0.347351	0.185254
Gm49575	0.346929	0.154135
1700030O20Rik	0.34688	0.147069
Gm29638	0.346616	0.106829
Gm2087	0.346111	0.603588
Gm37083	0.346044	0.289658
Gm15477	0.346006	0.183173
Gm50306	0.345929	0.147776
Gm16116	0.345136	0.458037
Gm31105	0.345033	0.335124
Gm11772	0.344642	0.218586
Gm39157	0.344404	0.391482
Gm15083	0.343846	0.342879
Gm44867	0.342283	0.289123
1700003G18Rik	0.341908	0.329876
Gm39075	0.341889	0.545708
Gm47782	0.341665	0.215551
Gm47938	0.341643	0.341024
Gm39929	0.341313	0.40773
Gm12927	0.340609	0.306729
2700038G22Rik	0.338514	0.601381
Gm36264	0.338042	0.241364
Gm45267	0.337391	0.388981
4930579H20Rik	0.336872	0.169593
Gm46392	0.336632	0.111525
D330037F02Rik	0.335852	0.16492
A530010L16Rik	0.335189	0.122994
Gm44175	0.334898	0.198801
Gm50394	0.334307	0.144285
Gm9856	0.333906	0.624931
4930455G09Rik	0.333784	0.18467
C030013C21Rik	0.333706	0.623964
6030445D17Rik	0.333627	0.183229
Gm50145	0.333246	0.524592
Gm43077	0.330924	0.1299
3110083C13Rik	0.330794	0.638349
Gm49482	0.330541	0.162755
AI463229	0.330436	0.267272
B930036N10Rik	0.33032	0.335946
Gm48832	0.330188	0.147702
Gm33979	0.329468	0.13426
Gm47450	0.328981	0.111729
Gm49747	0.328975	0.609929
Gm45353	0.32724	0.197902
Gm44532	0.326502	0.352701
Gm15886	0.325899	0.6835
Gm43301	0.325028	0.23654
Ccdc34os	0.324787	0.339499
Gm26885	0.324697	0.722198
Gm45359	0.324407	0.18953
Sox5it	0.323845	0.187945
Gm19557	0.323775	0.166305
9330136K24Rik	0.32371	0.703504
Gm49579	0.32347	0.177137
Snhg8	0.322917	0.57137
Gm13709	0.322749	0.105681
Gm48715	0.321881	0.144659
9630015K15Rik	0.321869	0.302038
Gm47077	0.320518	0.118268
Gm9908	0.319753	0.18018
Gm13067	0.319599	0.47849
Gm47564	0.319512	0.595088
AI463170	0.318334	0.172304
Bloc1s6os	0.318316	0.40796
4930481B07Rik	0.318293	0.419563
Gm20539	0.318031	0.57408
Gm15978	0.317845	0.169462
Gm32063	0.317516	0.595674
Gm17160	0.317365	0.341678
Gm48129	0.316442	0.144746
Gm15343	0.316247	0.510677
Gm36642	0.31601	0.110594
Gm48194	0.315677	0.13821
4731419I09Rik	0.315022	0.257581
Gm12289	0.314555	0.200824
Gm15471	0.313807	0.237737
AA387883	0.31375	0.199929
4732491K20Rik	0.31218	0.677314
Gm35101	0.31186	0.0845367
A530040E14Rik	0.311781	0.139899
4930533K18Rik	0.311747	0.528229
Gm43950	0.310598	0.226646
Gm35585	0.30983	0.546723
Gm27022	0.309382	0.284931
Gm45338	0.308712	0.120764
Gm11201	0.30818	0.180349
Gm33981	0.308025	0.10194
Gm12158	0.307702	0.440334
Gm4219	0.307554	0.179984
Gm42717	0.307337	0.485029
Gm11520	0.30727	0.710935
Gm45235	0.307064	0.552757
Gm39119	0.305902	0.110606
Gm13546	0.305295	0.442289
AI506816	0.304123	0.545385
Gm45509	0.303922	0.738584
Gm20652	0.303246	0.319066
Rptoros	0.303209	0.525319
9130604C24Rik	0.302769	0.289061
2810410L24Rik	0.30265	0.647025
C130071C03Rik	0.302207	0.663625
Gm17396	0.301725	0.280027
Gm47863	0.301453	0.201377
C79798	0.301379	0.633103
1300014J16Rik	0.30131	0.446402
Gm13830	0.301192	0.656888
Gm30124	0.300177	0.141657
1700120E14Rik	0.299596	0.495019
Gm15809	0.299447	0.377781
4930439A04Rik	0.299309	0.11714
Gm31392	0.299131	0.114394
5430414B19Rik	0.299087	0.28548
0610009L18Rik	0.298852	0.524344
8430422H06Rik	0.298752	0.128517
1700058P15Rik	0.297562	0.241678
Gm17227	0.296721	0.758095
Gm22146	0.29662	0.194476
Gm47416	0.29632	0.407966
4930533P14Rik	0.295838	0.126326
4931415C17Rik	0.295519	0.232593
Gm13912	0.295092	0.136433
Gm26918	0.294295	0.37075
Gm39556	0.29351	0.261057
Gm47101	0.293223	0.500184
Tomm6os	0.293222	0.210922
Gm15350	0.292882	0.365725
Gm47725	0.292866	0.100263
Gm50021	0.292743	0.180364
1700047M11Rik	0.292714	0.154044
Gm16120	0.29259	0.102018
Gm17300	0.291822	0.329961
Gm50375	0.291067	0.157938
Gm11998	0.290979	0.0996272
AV356131	0.290884	0.419035
1700047F07Rik	0.290827	0.143654
Gm44588	0.290711	0.638949
Gm49521	0.290654	0.762333
Gm16196	0.290613	0.674036
Pantr2	0.290497	0.696062
Gm34099	0.290257	0.07124
Gm42047	0.290117	0.0988652
Gm26674	0.290072	0.188582
Gm48250	0.289797	0.36701
Gm36899	0.289736	0.0955095
B230208H11Rik	0.289675	0.288764
6430562O15Rik	0.289543	0.351714
Gm15912	0.288321	0.137593
Gm34961	0.288167	0.414742
Gm34250	0.288045	0.0942661
Gm9917	0.287979	0.666041
4921516A02Rik	0.287939	0.211281
Gm28410	0.287782	0.520156
BC051226	0.287779	0.385585
C530043A13Rik	0.287757	0.123763
4933412O06Rik	0.287672	0.141455
9130230N09Rik	0.286673	0.419096
5830454E08Rik	0.286302	0.300274
2410080I02Rik	0.285698	0.246878
Gm43042	0.285691	0.282012
Gm14963	0.285665	0.606832
Gm30881	0.284806	0.358065
A430078I02Rik	0.284743	0.249436
Gm42604	0.284359	0.308249
A530041M06Rik	0.283918	0.627201
Gm17546	0.283427	0.425516
AC160336.1	0.283098	0.691145
Gm47439	0.282533	0.137631
Gm26724	0.282233	0.58
Gm9869	0.282101	0.474772
5830416I19Rik	0.282037	0.116488
1700018A04Rik	0.281591	0.167258
Gm16536	0.281533	0.667982
Gm5820	0.281494	0.732899
Gm49494	0.281479	0.596468
Gm16322	0.2814	0.157602
Far1os	0.281292	0.61997
Gm28153	0.281092	0.454814
Gm44079	0.280704	0.274481
Gm47271	0.280147	0.702822
4930525G20Rik	0.280135	0.568543
Gm36041	0.279704	0.177783
Gm37165	0.279101	0.280542
Gm12111	0.277741	0.109988
Plxna4os1	0.277451	0.145528
Gm11464	0.277402	0.256063
Gm10941	0.277292	0.251735
Gm35188	0.277086	0.753131
Gm36033	0.276674	0.196429
Gm16175	0.276573	0.246865
Gm11722	0.276003	0.122323
Gm4285	0.275764	0.432934
Gm30504	0.274931	0.0897689
Gm16299	0.274763	0.305582
Gm27042	0.274676	0.121246
Gm44167	0.273446	0.190208
Gm44949	0.273277	0.478674
4632428C04Rik	0.272503	0.546608
E530011L22Rik	0.272416	0.45381
Gm26910	0.272342	0.340566
Gm19437	0.272309	0.1182
Gm37422	0.271561	0.157203
Gm50337	0.270815	0.224987
Gm26513	0.270777	0.2457
Gm15675	0.270771	0.408732
Gm35239	0.270583	0.144196
Gm16070	0.270363	0.558524
Gm50166	0.270292	0.119033
Gm12146	0.269788	0.460223
Gm44053	0.269664	0.306984
Gm48558	0.269626	0.504931
Gm50416	0.269429	0.0912838
Gm28941	0.269355	0.260176
AC163685.1	0.268567	0.417672
Gm36278	0.268513	0.220427
Gm19744	0.267634	0.146789
Gm15903	0.267091	0.533967
Gm10824	0.267051	0.277727
9530051G07Rik	0.266739	0.37692
Gm15700	0.266241	0.478931
1500004A13Rik	0.266198	0.766546
Gm13415	0.265769	0.73044
Gm32219	0.265573	0.106642
Gm47802	0.265182	0.552361
Gm16271	0.265164	0.0978999
E230001N04Rik	0.264347	0.15366
Zfhx2os	0.264138	0.164259
Etohd2	0.263869	0.446345
Gm19782	0.263398	0.119201
C030014I23Rik	0.263093	0.419536
Gm10655	0.263005	0.0749211
8430432A02Rik	0.262179	0.192365
Gm15511	0.262102	0.544137
Gm19541	0.261424	0.359501
2010308F09Rik	0.261337	0.255724
Prox1os	0.258809	0.431382
4933415A04Rik	0.258544	0.144892
Snhg6	0.258247	0.407537
3110070M22Rik	0.257648	0.0745427
Adap2os	0.257507	0.489609
Gm20149	0.257056	0.229557
Gm32856	0.25684	0.475661
Gm567	0.25656	0.305832
Gm30270	0.256463	0.193433
Gm26907	0.255607	0.0984005
Gm44649	0.255591	0.382791
Gm17151	0.255344	0.105907
Gm45740	0.25481	0.185821
1700112J05Rik	0.254625	0.17359
Snhg18	0.254098	0.453538
Gm47879	0.253671	0.0845043
Gm17494	0.253297	0.54119
4930524O07Rik	0.253085	0.164749
Fcnaos	0.253049	0.229872
4930521E06Rik	0.252638	0.106658
Gm16076	0.252051	0.132767
Gm39078	0.251955	0.582735
Gm41639	0.251357	0.0825348
Gm29587	0.250845	0.0801528
Gm40621	0.250725	0.166203
Gm14703	0.250645	0.28198
Gm16090	0.250431	0.194635
Gm47512	0.250213	0.238172
Gm31036	0.25003	0.592608
2610037D02Rik	0.250022	0.62122
Gm13610	0.249862	0.182119
Gm29331	0.249536	0.100899
Gm36279	0.249376	0.604187
4930511M06Rik	0.249097	0.691247
Gm11906	0.249028	0.632245
Gm15893	0.248827	0.308243
Gm43031	0.248636	0.233545
Gm49518	0.248441	0.210744
Gm48302	0.248172	0.423916
Gm45371	0.247694	0.10104
1700087M22Rik	0.247386	0.393726
Gm16136	0.247381	0.341705
Gm31763	0.247337	0.516676
Gm9887	0.24684	0.246776
Gm11508	0.246657	0.616786
Gm45669	0.246543	0.379272
Plxna4os2	0.246307	0.119588
Gm37768	0.245527	0.543203
A930001C03Rik	0.245177	0.561062
Gm16137	0.245105	0.235361
Gm38102	0.244938	0.237847
Epb41l4aos	0.244407	0.364259
Gm13648	0.244205	0.392003
Gm40916	0.244197	0.0810882
Gm6277	0.244047	0.526405
Gas5	0.243825	0.499814
Gm20407	0.243526	0.141976
Gm14379	0.243301	0.076232
Gm36738	0.243	0.280228
Gm17171	0.242628	0.141386
Gm43024	0.242207	0.407585
Gm49067	0.241923	0.392831
Gm13748	0.241299	0.319113
Gm10138	0.241173	0.408388
8030456M14Rik	0.241083	0.394091
Gm26979	0.240975	0.295883
Gm28154	0.239985	0.219018
Gm15353	0.239802	0.275624
Gm17206	0.239737	0.105961
Gm43577	0.239343	0.125326
Gm15839	0.239148	0.130892
Gm14321	0.238524	0.152942
Gm49767	0.23822	0.337063
Gm40709	0.237896	0.0890513
Gm15829	0.236748	0.104522
Gm43813	0.236584	0.582071
Kdm6bos	0.236193	0.18154
Gm38534	0.235849	0.0723107
E430024P14Rik	0.235629	0.575106
Gm42711	0.235185	0.0824089
AI197445	0.234746	0.370643
Gm41764	0.234477	0.507197
Gm26952	0.234371	0.2577
1600010M07Rik	0.233181	0.505745
4931406G06Rik	0.233056	0.307747
D230022J07Rik	0.232832	0.419517
9330020H09Rik	0.232759	0.495311
Gm17251	0.232678	0.373315
Gm48301	0.232295	0.0774047
Gm41517	0.231796	0.184828
Gm16153	0.231718	0.544778
Gm15494	0.231578	0.45601
Gm17178	0.2311	0.406865
D730045A05Rik	0.230988	0.172858
D730003I15Rik	0.23075	0.535483
Gm35576	0.230512	0.384336
Gm43696	0.230149	0.515884
Gm44091	0.230034	0.190286
Gm28417	0.229836	0.345807
B230317F23Rik	0.229123	0.432695
Gm48099	0.228229	0.364094
Gm42670	0.228084	0.145246
Gm20713	0.227978	0.628704
Gm17077	0.227469	0.149096
Gm16158	0.227041	0.43151
Gm10549	0.227022	0.156946
Gm4566	0.226998	0.147992
Gm35460	0.226558	0.195012
Gm48155	0.226465	0.135249
G630030J09Rik	0.225393	0.126505
5830487J09Rik	0.225245	0.501981
Tug1	0.225223	0.618665
Gm26852	0.225132	0.233623
4930534D22Rik	0.223885	0.179216
Gm17491	0.223632	0.667072
A930001A20Rik	0.223372	0.127038
Gm28836	0.223238	0.213906
Tmem147os	0.222607	0.316583
Gm35715	0.222373	0.212535
Gm9530	0.222085	0.207629
Gm3294	0.221873	0.183221
Gm20186	0.221775	0.374872
Gm10714	0.221754	0.0728862
4933417D19Rik	0.221471	0.228635
Gm26978	0.221185	0.25084
Gm11131	0.221043	0.151198
Gm30735	0.220824	0.0986507
AA672651	0.220653	0.100021
Gm15564	0.220528	0.374341
Gm22000	0.220505	0.101427
Gm43017	0.22024	0.180125
4933400F21Rik	0.219709	0.422942
Snhg20	0.219605	0.724645
Snhg3	0.219307	0.44409
A430018G15Rik	0.219277	0.330257
Gm49282	0.218512	0.126131
Gm42557	0.218353	0.071522
Gm15283	0.21787	0.589133
Gm26781	0.217159	0.167221
Gm12576	0.216563	0.561822
Gm38250	0.216207	0.468932
1700110C19Rik	0.216152	0.177631
Platr31	0.215969	0.242952
Gm29292	0.215881	0.129387
Gm11739	0.215665	0.218514
Gm34121	0.215196	0.374057
G630064G18Rik	0.215013	0.0959393
Gm49201	0.214746	0.207584
Gm11592	0.214392	0.16297
Gm26571	0.214115	0.0886291
4930547E08Rik	0.213856	0.0803563
Gm45510	0.213811	0.184848
4930556N13Rik	0.213399	0.385936
Gm19583	0.213214	0.1539
Gm17705	0.212741	0.188915
Gm48286	0.212459	0.250479
4930549C15Rik	0.212256	0.373249
3110045C21Rik	0.21187	0.401367
Gm15346	0.211371	0.316871
2410006H16Rik	0.211354	0.439498
Gm32061	0.211268	0.179917
Gm40493	0.211076	0.0898749
2510046G10Rik	0.210933	0.223012
Gm31774	0.210594	0.330411
4933421A08Rik	0.210134	0.22804
Gm27028	0.210025	0.162549
4930405O22Rik	0.209928	0.151401
Gm11946	0.20922	0.209777
Bvht	0.208786	0.355913
Gm16121	0.208705	0.121484
Gm37982	0.2082	0.317589
4932435O22Rik	0.208035	0.100725
AI839979	0.207554	0.11972
F730311O21Rik	0.207475	0.153562
Gm44284	0.20727	0.0856496
Gm5165	0.206809	0.627254
Gm20512	0.206439	0.146853
Gm13381	0.206364	0.179835
Gm14022	0.205868	0.228701
2810001G20Rik	0.205735	0.450988
Gm48342	0.204564	0.259149
Gm43387	0.204447	0.248356
Gm10791	0.204444	0.296904
A230056P14Rik	0.204241	0.474016
Nkx2-2os	0.204125	0.0784618
6720427I07Rik	0.20399	0.704343
Gm48095	0.203986	0.0595896
Gm26555	0.203934	0.398516
Gm16014	0.2039	0.19087
9330104G04Rik	0.203858	0.167744
Gm17112	0.203837	0.0692066
Gm43462	0.203683	0.45885
Gm44702	0.202676	0.208426
Gm14643	0.202483	0.165032
Gm43614	0.20246	0.115549
AW046200	0.202444	0.356084
Gm29443	0.202359	0.222747
Gm49519	0.202183	0.398672
Gm14507	0.202131	0.101777
Gm45345	0.202121	0.249328
AY036118	0.201993	0.494902
1110020A21Rik	0.201713	0.294591
BC065397	0.200968	0.57119
Gm20342	0.200863	0.571263
Gm15222	0.200681	0.270405
Gm47352	0.200248	0.117043
Gm41442	0.200055	0.105461
Gm43920	0.199254	0.317717
Fzd10os	0.199185	0.097188
4921539H07Rik	0.199012	0.546947
2310058D17Rik	0.198933	0.550731
Gm15347	0.198756	0.309294
Gm50163	0.198247	0.483975
A730056A06Rik	0.198227	0.103043
Gm42716	0.198201	0.394704
Gm11630	0.197578	0.160273
Gm28258	0.197353	0.265981
Gm15708	0.196761	0.269016
Mkln1os	0.196579	0.544514
Gm47547	0.195866	0.111064
Gm26707	0.195417	0.087764
Gm26901	0.195094	0.4034
Gm32885	0.19502	0.14517
Gm48321	0.194785	0.435495
B930059L03Rik	0.194293	0.158066
Gm42869	0.194132	0.341914
Gm10847	0.193437	0.168024
Gm20647	0.193224	0.197361
Gm43599	0.193001	0.193561
Dubr	0.192973	0.364105
4930412L05Rik	0.192954	0.0767452
9630028H03Rik	0.192946	0.38956
C230034O21Rik	0.192497	0.100544
8430426J06Rik	0.192331	0.273981
Gm15608	0.191927	0.319644
Gm45051	0.191877	0.358321
Gm20642	0.191766	0.0680369
Gm44691	0.191746	0.252271
Gm48591	0.191525	0.0683668
Gm20732	0.191072	0.443786
Gm29266	0.191016	0.439608
Gm45767	0.19101	0.223115
4932413F04Rik	0.190832	0.141602
Gm15503	0.190295	0.116893
1700018A23Rik	0.189966	0.093707
Gm36431	0.189876	0.0838986
Gm43328	0.189864	0.308788
1700019L13Rik	0.189838	0.0674817
Gm15345	0.189708	0.314919
Gm27184	0.189585	0.238835
Gm28529	0.189268	0.384559
Gm29093	0.189263	0.224197
Gm20531	0.189047	0.07775
Gm16740	0.188011	0.371596
Gm39326	0.187557	0.361266
Gm11614	0.187548	0.0646158
2810002D19Rik	0.187477	0.331749
Gm46658	0.187168	0.0667729
Gm11755	0.187151	0.0920839
4933411E06Rik	0.187139	0.132008
Gm48025	0.187089	0.33166
G930009F23Rik	0.186925	0.181215
1600020E01Rik	0.186888	0.458093
Snhg1	0.186651	0.365869
1700023H06Rik	0.186482	0.164109
Gm42788	0.1864	0.192161
Gm32031	0.186119	0.270713
Gm12279	0.186105	0.161559
Gm15747	0.185401	0.2096
Gm26865	0.185009	0.05849
Gm17216	0.184581	0.267344
Gm12681	0.184483	0.0824116
Gm43463	0.184383	0.189438
4930553P18Rik	0.183984	0.0529091
Gm45502	0.183885	0.234846
A630052C17Rik	0.183856	0.257709
Gm29112	0.183462	0.122953
Gm10101	0.183342	0.156777
2310015A16Rik	0.183138	0.0860684
Gm37756	0.183121	0.114457
Gm17435	0.183031	0.30522
Gm14097	0.182982	0.127265
Gm50373	0.182664	0.133842
Gm44174	0.182545	0.131519
4933421O10Rik	0.182435	0.388182
Gm20324	0.182231	0.111942
Gm43698	0.182097	0.0700238
Gm47354	0.181867	0.0656046
1700110K17Rik	0.181759	0.375278
Gm17344	0.181629	0.182322
Ccdc142os	0.181419	0.253595
1110038B12Rik	0.181146	0.218038
Gm16268	0.180763	0.107086
1810026B05Rik	0.180499	0.630369
1700094J05Rik	0.180356	0.164809
Gm32743	0.180297	0.184596
Gm12977	0.18009	0.0540346
B130034C11Rik	0.17998	0.351993
Gm15138	0.179755	0.0696503
Gm34586	0.179752	0.11768
Gm45148	0.179672	0.210916
1700003P14Rik	0.179462	0.302203
Gm44202	0.179093	0.0785913
Gm11827	0.178781	0.148315
Gm17021	0.178445	0.269285
9230116N13Rik	0.178395	0.107331
Gm47525	0.178336	0.10489
C530005A16Rik	0.178268	0.264953
Gm35166	0.178252	0.238702
Gm46411	0.178231	0.134273
Gm26574	0.178146	0.119767
1700045H11Rik	0.177942	0.10709
Gm43061	0.177707	0.310758
A930012L18Rik	0.17768	0.255104
9430060I03Rik	0.177573	0.283273
Gm20686	0.177283	0.0897676
Gm37328	0.177091	0.136105
Gm50071	0.176996	0.26586
Hoxd3os1	0.176479	0.379106
Gm10382	0.176152	0.126752
4933439K11Rik	0.175741	0.220309
Gm26936	0.175711	0.327331
Gm10373	0.175574	0.35016
Gm13558	0.175358	0.0801684
Gm4890	0.175174	0.357197
Gm28675	0.17496	0.0605514
Platr9	0.174622	0.0732277
Gm45823	0.174583	0.0578086
1700061N14Rik	0.174494	0.104255
Sox6os	0.173979	0.0793127
1700122E12Rik	0.173942	0.127651
Gm48053	0.17388	0.146652
Gm28609	0.173695	0.170755
D130009I18Rik	0.17327	0.141236
Gm13269	0.173175	0.359855
Gm17120	0.172908	0.0482633
Gm50323	0.172874	0.132276
4921511C10Rik	0.171986	0.402888
9330162B11Rik	0.171947	0.140726
Gm47689	0.171913	0.322914
9230112E08Rik	0.17174	0.189811
6430590A07Rik	0.171688	0.504281
Gm45479	0.171566	0.2722
Gm20470	0.170876	0.345525
Gm9926	0.170849	0.44422
Gm20300	0.170349	0.398083
Myadml2os	0.170278	0.09646
Gm46212	0.170014	0.0684067
Gm16712	0.169295	0.134209
4632404H12Rik	0.169117	0.42504
D930015M05Rik	0.169074	0.212929
Gm11842	0.168615	0.0552701
R74862	0.168578	0.243706
Gm43807	0.168203	0.109005
Gm44777	0.168141	0.304728
Gm16982	0.167192	0.222111
Gm21781	0.166715	0.438777
Gm42418	0.166622	0.212419
Gm47814	0.166601	0.198757
Gm28875	0.166314	0.24729
4930520O04Rik	0.166218	0.172416
4930488L21Rik	0.166106	0.145447
Gm13185	0.165931	0.0738552
1010001N08Rik	0.165614	0.27571
C630043F03Rik	0.165229	0.245096
Gm45025	0.165229	0.243881
9130017K11Rik	0.165085	0.333927
Gm2449	0.165024	0.12329
1700126H18Rik	0.164873	0.0713735
Gm26673	0.164857	0.0553512
Gm47375	0.164345	0.096732
6530402F18Rik	0.16406	0.160936
Gm28578	0.163325	0.103946
4732419C18Rik	0.163272	0.0525535
4933417O13Rik	0.163151	0.250016
Gm26627	0.163028	0.13792
Gm16552	0.162642	0.29598
Gm44785	0.162624	0.0902865
5730414N17Rik	0.16256	0.129999
Gm20476	0.162439	0.129473
Gm42477	0.161717	0.258293
AU020206	0.161676	0.397685
Gm27162	0.161569	0.0598942
Gm49785	0.160894	0.166776
Sardhos	0.160744	0.222798
6530413G14Rik	0.160737	0.0994779
4921534H16Rik	0.160023	0.126845
Gm6410	0.159851	0.0885287
Sox1ot	0.159766	0.0862844
Gm42949	0.159683	0.0806336
Gm45029	0.158692	0.0787869
Gm48614	0.158572	0.0633826
Gm45894	0.158525	0.185428
Zfp85os	0.158449	0.282007
Gm14540	0.158397	0.251387
Gm13625	0.157734	0.177209
Gm16564	0.15688	0.117051
4930549G23Rik	0.156601	0.351754
Gm15927	0.156568	0.152864
Gm49886	0.156487	0.115688
Gm13563	0.156448	0.26599
Gm48949	0.156048	0.109717
A530017D24Rik	0.155449	0.344901
Gm14302	0.155333	0.114807
Gm50431	0.153921	0.229218
Gm32281	0.153659	0.0516628
Gm47270	0.15359	0.20745
4930505N22Rik	0.15352	0.314774
1700055D18Rik	0.153392	0.170371
Gm43065	0.153269	0.0979298
Gm30015	0.152941	0.126089
Gm36423	0.152834	0.121786
Gm43914	0.152533	0.131667
2810408I11Rik	0.152482	0.0940263
Dhrs13os	0.151888	0.1294
4933439C10Rik	0.151862	0.34327
Gm47728	0.151407	0.0737102
Gm37634	0.151253	0.0561501
Gm16069	0.150978	0.0673547
4930414N06Rik	0.150841	0.270521
Gm47671	0.150787	0.0811727
1810041H14Rik	0.150704	0.0889501
Gm26912	0.150494	0.134011
Gm20406	0.150376	0.0903098
Gm50152	0.150276	0.176288
Gm43847	0.150181	0.174468
Ppnr	0.149847	0.254
2810029C07Rik	0.149798	0.234049
Gm12905	0.149706	0.324562
Gm49085	0.149507	0.202316
A430090L17Rik	0.149244	0.312144
Gm38560	0.14906	0.169322
Anxa11os	0.149034	0.237543
Ube4bos3	0.148885	0.0473378
Gm15962	0.148529	0.0368537
Gm43329	0.148514	0.255766
AU022754	0.148318	0.227283
Gm42531	0.147918	0.0840105
Gm10532	0.147404	0.0995002
1500015A07Rik	0.14715	0.274114
Gm31645	0.146407	0.211208
Gm19951	0.146354	0.0677308
Gm10644	0.146187	0.241781
Gm49708	0.146097	0.24481
2510017J16Rik	0.145735	0.303907
Gm16272	0.145706	0.208562
Gm49216	0.145414	0.0972577
Gm45615	0.144671	0.0704359
G630016G05Rik	0.144444	0.226887
Gm45524	0.144085	0.0557108
Gm13782	0.143981	0.0634556
Prox2os	0.143693	0.123713
Gm26850	0.143364	0.1196
Gm45069	0.143158	0.153383
4732496C06Rik	0.142933	0.085691
Gm44851	0.142773	0.0959743
Gm49272	0.142624	0.256675
2610306M01Rik	0.142558	0.186522
Gm43566	0.14249	0.0797689
Gm13008	0.141951	0.177852
Gm42595	0.141755	0.174898
Gm29200	0.141726	0.0759082
Gm19967	0.141674	0.260401
Gm11655	0.141168	0.195124
Gm14455	0.139975	0.233521
Gm15706	0.139823	0.146797
5330434G04Rik	0.139651	0.0861183
Gm16091	0.139627	0.293676
Gm31107	0.139581	0.132156
C530044C16Rik	0.139557	0.0522923
Gm19409	0.139543	0.241008
Gm15461	0.138466	0.162561
Nudt12os	0.138154	0.140291
Gm48127	0.137879	0.0829375
Gm36388	0.137757	0.297788
Gm20554	0.137751	0.153342
Lrrc8dos	0.137704	0.187644
Gm11747	0.137608	0.0843444
Gm15690	0.137207	0.0503636
Gm29170	0.137171	0.190554
Gm17146	0.137032	0.153676
Gm49668	0.136985	0.155944
Gm7457	0.136839	0.177416
5330438D12Rik	0.135907	0.317553
Gm29683	0.135878	0.407344
Gm43689	0.135838	0.0921427
4632411P08Rik	0.135073	0.0870166
B230206H07Rik	0.135036	0.215606
Gm49066	0.134867	0.166893
E230032D23Rik	0.13483	0.195734
Gm9993	0.134757	0.292459
Gm28307	0.134752	0.12291
Mir133a-1hg	0.134371	0.268451
Gm13031	0.133509	0.109916
Gm13470	0.133478	0.273024
Hoxb3os	0.133436	0.285686
F420014N23Rik	0.133256	0.194856
4930540M03Rik	0.132647	0.115056
Gm4146	0.132496	0.0896815
Gm11837	0.132388	0.141465
Gm12992	0.13165	0.223605
Gm16028	0.131646	0.0420611
Gm34678	0.131391	0.0463978
Gm15551	0.131281	0.0719643
5430440P10Rik	0.130884	0.0397848
Gm33050	0.130644	0.108104
Gm7160	0.130564	0.234223
Gm38025	0.130368	0.046302
Gm7008	0.130236	0.0715882
Rsf1os1	0.129648	0.282094
Gm47093	0.129634	0.0736645
Gm15351	0.128682	0.127277
Gm20456	0.128573	0.19302
Gm44763	0.128536	0.091573
Gm35164	0.128514	0.134781
Gm49463	0.128505	0.112323
Gm12758	0.128242	0.199066
Gm10501	0.12776	0.272234
Gm36816	0.127379	0.202904
Gm26749	0.127365	0.242731
Gm13205	0.1273	0.0666512
4930483K19Rik	0.127171	0.20477
Gm11695	0.127086	0.0537211
1700010K24Rik	0.12706	0.279102
Gm27200	0.127056	0.133863
Pax6os1	0.12697	0.0493195
Gm26810	0.126955	0.136622
Gm27003	0.126658	0.306152
Gm45285	0.126576	0.16515
Gm13842	0.126324	0.0585571
Gm34648	0.126262	0.20938
Gm15556	0.125827	0.0471803
Gm47106	0.12545	0.137963
Gm26621	0.125048	0.292522
Gm4013	0.124779	0.155152
Gm43549	0.124775	0.0624761
Gm14225	0.124387	0.0848373
Gm39363	0.12437	0.16578
Gm47798	0.124327	0.152285
A330023F24Rik	0.124282	0.354063
1700018L02Rik	0.124029	0.122629
Gm5535	0.123934	0.114294
Gm16239	0.123881	0.0907324
4930426D05Rik	0.123702	0.22728
Gm43466	0.123625	0.207771
0610009E02Rik	0.123409	0.245542
Gm28707	0.123406	0.0715563
Gm7644	0.123339	0.113687
Atad3aos	0.123117	0.144463
Gm49691	0.122933	0.145905
9330160F10Rik	0.121739	0.170852
Gm42659	0.121389	0.237797
C430049B03Rik	0.121263	0.194498
AA386476	0.120941	0.205256
Mypopos	0.12056	0.203079
Gm10734	0.120337	0.1024
Nr6a1os	0.120326	0.310819
Gm16275	0.120316	0.0722176
Gm10399	0.120061	0.120081
Gm48094	0.119897	0.276286
Gm36372	0.119619	0.11057
Gm16794	0.119527	0.235402
Gm16726	0.119397	0.0568509
Peg13	0.119298	0.193115
AC166172.1	0.118772	0.145968
Gm17167	0.118471	0.171648
1700007F19Rik	0.118352	0.15587
Pitpnm2os1	0.118092	0.0810774
D330041H03Rik	0.11805	0.259095
Gm28404	0.117736	0.112852
A330008L17Rik	0.117358	0.0949671
4930528P14Rik	0.117352	0.0393426
Gm44257	0.116999	0.0797232
Gm26531	0.116991	0.157549
1810019D21Rik	0.116942	0.146243
Gm43137	0.116924	0.0504997
Gm49083	0.116905	0.034398
Gm10475	0.116533	0.066733
2310015A10Rik	0.116199	0.216298
Stamos	0.116191	0.14353
Gm26693	0.115952	0.17082
Gm11752	0.115936	0.0549548
Gm44686	0.11585	0.224136
Gm12446	0.115838	0.0367463
Gm17750	0.115664	0.184429
Gm43251	0.115383	0.0577993
Gm26903	0.11462	0.086615
2310001H17Rik	0.114535	0.252373
Gm10857	0.114433	0.0781358
A830009L08Rik	0.114266	0.0725801
Gm45847	0.11401	0.210669
Gm12932	0.113886	0.067744
1500026H17Rik	0.113438	0.221042
BC050972	0.112801	0.100508
Gm12088	0.112798	0.0548997
Gm41231	0.112608	0.0946504
Gm47003	0.112507	0.124782
Gm38134	0.112497	0.198813
Gm48903	0.112115	0.050636
Lncppara	0.111976	0.297821
Gm13919	0.111215	0.269408
Slfn5os	0.11083	0.107733
Gm35610	0.110665	0.145951
Gm4544	0.110612	0.036459
E130304I02Rik	0.110471	0.093291
Gm44939	0.109112	0.0874334
C730036E19Rik	0.108513	0.112382
Gm42917	0.108474	0.180349
1700039E22Rik	0.108241	0.173385
Gm45014	0.108164	0.0376794
6330418K02Rik	0.108053	0.146522
Gm34654	0.108	0.035254
A330032B11Rik	0.107924	0.228388
Gm35721	0.107923	0.218977
Gm42696	0.107841	0.154337
Gm37612	0.107711	0.132164
Gm16001	0.107611	0.0484548
Gm4673	0.106985	0.183087
Gm19522	0.1069	0.207582
Gm34544	0.106829	0.0665236
Gm9828	0.106782	0.197282
4632427E13Rik	0.10673	0.312593
Gm16064	0.106517	0.0581128
Gm12326	0.106479	0.0794342
Gm11423	0.106039	0.179154
Gm48677	0.105752	0.149545
Gm20635	0.105603	0.101785
Gm46218	0.105484	0.237038
9130221H12Rik	0.105455	0.128363
6430573P05Rik	0.105078	0.0627689
Gm35933	0.1044	0.0433388
Gm48512	0.104095	0.18728
Gm15241	0.103857	0.0840151
Gm14372	0.103831	0.151773
Gm47167	0.103781	0.192665
Gm26787	0.103345	0.164133
Gm43672	0.103267	0.0991874
5033417F24Rik	0.103129	0.0725576
Gm43062	0.103064	0.0641815
Gm50218	0.103028	0.0319562
Gm49741	0.10301	0.0975073
Gm15929	0.102991	0.0725943
3010003L21Rik	0.102933	0.0928617
Gm31683	0.102874	0.190566
Gm9754	0.102863	0.0557217
Gm9922	0.102743	0.122217
Gm47357	0.102741	0.0415043
Nell1os	0.10251	0.0376036
Gm44129	0.102162	0.126551
4930549P19Rik	0.101711	0.0441883
Gm16278	0.101679	0.1613
Gm43260	0.101614	0.143475
Gm50207	0.101349	0.0335469
Gm10575	0.10107	0.111798
Gm13402	0.100888	0.13509
1700023F02Rik	0.100817	0.0367613
Gm31615	0.10039	0.0690858
3300005D01Rik	0.0996891	0.057028
C230038L03Rik	0.0996639	0.0445864
Gm17173	0.0991522	0.0453048
Mettl5os	0.0988743	0.124049
Gm31045	0.0986298	0.140646
Gm20633	0.0984645	0.054242
Gm43700	0.0981586	0.034356
Gm15902	0.098151	0.188242
AI662270	0.0971133	0.0997157
Gm26887	0.096829	0.069765
Gm49172	0.0967281	0.0846706
Gm27010	0.0966338	0.180438
Gm16059	0.0963894	0.0663693
Gm48682	0.0963228	0.0965768
Gm12840	0.0960227	0.0992323
1700041G16Rik	0.095351	0.0737708
Gm34838	0.0953048	0.0402339
Gm10390	0.0948746	0.0488454
Tbc1d22bos	0.094761	0.152074
1700007L15Rik	0.0947407	0.0522566
2010009K17Rik	0.0946065	0.133574
Gm37305	0.094549	0.122863
1500002C15Rik	0.0943356	0.0505162
Gm13562	0.0939159	0.118236
Gm8739	0.092822	0.103056
Gm47772	0.0923195	0.0705723
4930484I04Rik	0.0922366	0.163167
Tmcc3os	0.0919036	0.0820497
Gm35934	0.0916652	0.0292857
Gm47061	0.0909179	0.0449293
AV039307	0.0908349	0.128747
Gm36198	0.0906999	0.101241
Gm17066	0.0906027	0.1521
Gm10762	0.0905977	0.106397
Gm49926	0.0903065	0.0758832
AC171003.1	0.0899223	0.106763
2310047D07Rik	0.0889389	0.0413486
Gm44036	0.0887081	0.0834273
Gm6225	0.0886423	0.148815
F630040K05Rik	0.0880318	0.0436621
5830408C22Rik	0.0878504	0.115107
Gm19667	0.0876891	0.0871439
Gm43915	0.087275	0.144735
Gm28151	0.0870143	0.0970096
Gm38562	0.086561	0.0300073
4930586N03Rik	0.0865117	0.124174
Gm15743	0.0865047	0.0275551
Gm29017	0.0864198	0.0722163
Kcnq1ot1	0.0860829	0.252558
Gm44864	0.0860608	0.0344241
Gm42601	0.0860522	0.0300134
Gm19461	0.0853723	0.134162
Gm16351	0.0850991	0.040661
C230013L11Rik	0.0849389	0.0853471
Gm12860	0.0846974	0.0385159
Gm14161	0.0844922	0.0342744
Gm39526	0.0841841	0.148425
Gm48287	0.0841752	0.0884468
Gm30003	0.0841415	0.0542898
AU023762	0.0837873	0.053644
Gm42702	0.0836893	0.12829
1810058N15Rik	0.0835435	0.048723
Gm34397	0.0828723	0.0479951
Gm20682	0.0826796	0.0972135
Gm2895	0.0826037	0.0684373
Gm45495	0.0822104	0.0815657
Gm15722	0.0816622	0.0668079
Gm47898	0.081421	0.0303108
Gm31369	0.0813619	0.0515791
Gm20404	0.081257	0.170243
9530052E02Rik	0.0812243	0.150276
Gm43259	0.0811618	0.125543
Gm12974	0.0807514	0.0283799
Gm26512	0.0807362	0.0977706
Gm33280	0.0807058	0.0521586
Gm16066	0.0800057	0.15331
Gm13561	0.0799559	0.122516
Gm35554	0.0799456	0.0324975
C030034I22Rik	0.0797525	0.125919
Gm48371	0.0795168	0.0269703
4933402C06Rik	0.0793516	0.0267177
Gm5914	0.0791608	0.0649505
4930502E09Rik	0.079035	0.0586292
Gm24474	0.0786609	0.0276927
Gm15952	0.0785595	0.164464
BC028777	0.0784548	0.0785893
Gm10134	0.0784128	0.0596135
2810405F17Rik	0.0781656	0.120839
E330020D12Rik	0.0777061	0.0659326
Gm49890	0.0772689	0.0884429
1700095A21Rik	0.0770786	0.0558533
Gm20663	0.0766167	0.0604951
Gm49893	0.0760812	0.090505
Gm12962	0.0760758	0.120642
Gm41077	0.0760554	0.137193
Jpx	0.0759832	0.145085
Gm15894	0.0758061	0.0284166
Gm47761	0.0755499	0.0560977
2500004C02Rik	0.0755387	0.124802
4933405D12Rik	0.0752845	0.132521
6530403H02Rik	0.0751029	0.165614
Gm42701	0.0748373	0.104467
Gm17106	0.074773	0.151428
1700084C06Rik	0.0745512	0.144213
Gm30301	0.0741372	0.0327816
BC002059	0.0740693	0.142856
Gm47121	0.0738332	0.107523
Gm41396	0.0736764	0.0615089
8430429K09Rik	0.0736189	0.167407
5430402O13Rik	0.0734004	0.141949
Gm13708	0.0731769	0.0906376
Gm10856	0.0729951	0.0422199
Gm28196	0.0729601	0.02776
Gm15218	0.0728382	0.0769395
D830025C05Rik	0.0728227	0.115934
Gm12953	0.0727903	0.0464815
Lrrc75aos1	0.0725617	0.0650145
Snhg16	0.072542	0.103567
5330439K02Rik	0.0722546	0.112561
Snhg17	0.0719383	0.107238
AW011738	0.0718357	0.0967685
2610204G07Rik	0.0715231	0.097643
2810013P06Rik	0.0707901	0.12488
Gm50034	0.0704755	0.0762172
Gm45309	0.0702611	0.0790406
Gm26981	0.0702286	0.111801
6030442K20Rik	0.0701184	0.121536
BC048602	0.0695293	0.0212972
Rab10os	0.0694905	0.149936
Gm10062	0.0692908	0.0293027
Gm26679	0.0691746	0.0502244
Gm43597	0.0685959	0.120714
Gm20597	0.0685715	0.0229823
2900093K20Rik	0.0677947	0.107405
Gm48935	0.0676045	0.0241839
Gm43376	0.0674537	0.121907
1700047K16Rik	0.0671993	0.0717514
6330403L08Rik	0.0669541	0.0735326
A930006K02Rik	0.0668438	0.0715408
1700037F03Rik	0.0667779	0.0820943
A230072C01Rik	0.0664507	0.131689
Gm40117	0.06603	0.0279116
Gm49742	0.0659206	0.10061
Gm16004	0.0658409	0.0167467
Gm34730	0.0647886	0.0355371
Usp46os1	0.0647664	0.0906498
Gm32250	0.0645754	0.120191
Gm12915	0.0644714	0.0793441
Gm17746	0.0643979	0.0217791
Gm17203	0.0643775	0.0769888
Gm12473	0.0640128	0.0696149
Gm14055	0.0639394	0.0290087
Gm15816	0.0638819	0.0271235
Gm48933	0.0637401	0.022464
Gm45250	0.0624498	0.110709
Gm15261	0.0621984	0.109959
1700112M02Rik	0.0621219	0.0445683
Gm14437	0.0621151	0.0716943
Gm28198	0.0602477	0.103347
2810414N06Rik	0.0602027	0.046118
Gm29051	0.0600762	0.0234475
Gm49018	0.0599465	0.0262617
Gm29361	0.0597267	0.0943642
Gm13861	0.0594272	0.0292209
1700052K11Rik	0.0590768	0.0832207
Gm5464	0.0588587	0.0236796
Gm14164	0.058846	0.0350966
4930515G01Rik	0.0586518	0.03092
Gm15559	0.0585057	0.0809475
Gm34882	0.0580094	0.034424
Gm45447	0.0578866	0.0325748
Gm15270	0.0575893	0.118208
Gm13133	0.0574084	0.0499252
Gm37724	0.0571289	0.0362828
Gm38336	0.0570792	0.0407292
Gm12930	0.0569968	0.0409581
Gm35256	0.0569666	0.0243978
Gm16833	0.0569517	0.0771197
Gm11802	0.0568217	0.0284017
5430416N02Rik	0.0568067	0.0801244
Gm48749	0.0567913	0.0372944
Gm45349	0.0561325	0.0263206
Gm42031	0.055561	0.0639768
Gm48065	0.05515	0.0212179
C030032O16Rik	0.0548146	0.0510601
Gm28192	0.0547036	0.0516097
Gm42884	0.0545344	0.0195731
Otx2os1	0.0543017	0.0407254
Gm42560	0.054063	0.0654025
Gm48293	0.053544	0.0572455
A330041J22Rik	0.0534527	0.0401092
Gm15401	0.0533246	0.0530751
Gm20274	0.0531405	0.0907668
Anxa13	0.0530021	0.0791456
A830008E24Rik	0.0527131	0.0718928
2010320O07Rik	0.0527081	0.0337966
Rsf1os2	0.0525681	0.0837389
4930581F22Rik	0.0523869	0.0724359
Gm38204	0.0523811	0.0533965
Gm45812	0.0523273	0.0707306
4930557J02Rik	0.0518274	0.0302529
4930592C13Rik	0.051753	0.0325205
Gm11266	0.0511281	0.0747332
Map2k3os	0.0507544	0.0660369
Gm43598	0.0503297	0.0602835
Gm16169	0.049302	0.0340599
Emx2os	0.0492214	0.116912
Gm12132	0.049133	0.0384153
Gm47920	0.0491265	0.0621634
Gm20618	0.0490498	0.0172393
Gm44748	0.0489368	0.0256028
Phf2os1	0.0487884	0.0750401
C130036L24Rik	0.0486423	0.0684174
Gm26709	0.0479733	0.0138868
A930005H10Rik	0.0467271	0.0921204
Egfros	0.0462399	0.0796783
Gm20468	0.0460808	0.0257935
Gm26930	0.0458913	0.0592029
Lrp8os2	0.0454301	0.0177793
Gm43331	0.0451409	0.0670531
Gm44196	0.0449602	0.0145221
Gm50240	0.044946	0.0701229
Gm16132	0.0447079	0.026101
Gm6712	0.0447078	0.0915573
Uckl1os	0.0445221	0.0234718
Gm17276	0.0441664	0.110038
Gm10814	0.0441352	0.0312561
Gm2682	0.0441069	0.0512333
Gm671	0.0438819	0.0853834
Gm49915	0.0430403	0.0527197
Gm39214	0.0419758	0.0736081
Gm46367	0.0413711	0.0717541
Gm16279	0.040643	0.0812673
4933423P22Rik	0.0405279	0.0673313
G530011O06Rik	0.0404541	0.0174211
Gm49189	0.0403334	0.0566947
Gm10848	0.0399941	0.0620429
Gm32828	0.0398942	0.0223249
Hoxa11os	0.0390121	0.0448915
Gm15417	0.038982	0.0469405
2010001A14Rik	0.0388365	0.0517955
Gm47888	0.0388151	0.0222273
Gm42413	0.0387472	0.0488993
Gm29123	0.0384196	0.0310806
Gm16201	0.0384067	0.0623675
Gm20337	0.0376655	0.0327688
2410021H03Rik	0.0376463	0.0189147
Gm15489	0.0376227	0.0523381
Gm3331	0.0370206	0.0195451
6330408M09Rik	0.0366029	0.0275763
Gm48249	0.036218	0.0465114
Gm44899	0.0360761	0.0775747
Gm38948	0.0359319	0.0468071
0610043K17Rik	0.0359017	0.0520649
Gm29358	0.0352744	0.0432344
4930422I22Rik	0.035235	0.0527014
Gm12364	0.0350353	0.0173508
Gm40662	0.0349814	0.0202896
Gm47739	0.034694	0.0173841
2610020C07Rik	0.0346418	0.0554927
D630008O14Rik	0.0345972	0.0358947
Rmrp	0.0344929	0.0182418
Mecomos	0.0334211	0.0612772
C730002L08Rik	0.0333023	0.0225061
Gm33466	0.0330385	0.0105765
Gm2479	0.0329232	0.0182048
Gm45231	0.0328432	0.0102673
Gm49271	0.0324311	0.0181533
Gm15342	0.032341	0.0236
Gm49507	0.0319258	0.00939187
Gm14798	0.0319161	0.0505911
Gm41293	0.0318626	0.0163242
Gm16023	0.0318202	0.0497841
Gm16048	0.031593	0.0272761
Gm29488	0.0312545	0.040355
C130013H08Rik	0.0308984	0.0435269
Gm29682	0.0294893	0.0195609
Gm13362	0.0294874	0.0225386
Gm20275	0.0289629	0.0516196
Gm6213	0.0286624	0.0370565
Gm34425	0.0282414	0.00929953
Gm29107	0.0277442	0.0584898
Gm15537	0.0275725	0.0157523
BC048559	0.0271177	0.029937
Pitpnm2os2	0.0266085	0.0191077
Gm16226	0.026379	0.024632
Gm17634	0.0262883	0.0182042
Gm36839	0.0257668	0.0270736
B430212C06Rik	0.0253639	0.0173621
Gm43256	0.025344	0.0294807
Gm50232	0.0252705	0.0418328
4933433G19Rik	0.0251483	0.0400608
Gm29040	0.025022	0.0131902
Gm28526	0.0249615	0.0152028
A330009N23Rik	0.0247454	0.0120592
Gm14820	0.0242534	0.02119
Gm41162	0.0241096	0.0151034
5330439B14Rik	0.0240351	0.00956852
A930001M01Rik	0.0239924	0.0355161
Gm31881	0.0237593	0.0274815
Gm48648	0.0231996	0.00636263
Gm46559	0.0229609	0.0269371
Hoxb5os	0.0228578	0.0372562
Gm50020	0.022778	0.0311771
Gm43572	0.022123	0.00764115
4930594M22Rik	0.0220998	0.0125908
AI504432	0.0218096	0.0149514
Gm45645	0.0217014	0.0320303
Gm47566	0.0211116	0.00669379
Gm48972	0.0210889	0.00805111
1810021B22Rik	0.0210713	0.025894
B130055M24Rik	0.0209939	0.0439869
Gm16095	0.0207325	0.00809355
Gm45864	0.0205946	0.00810459
4833422C13Rik	0.0203461	0.0312616
BC043934	0.0202499	0.0070196
8030442B05Rik	0.0201613	0.00902327
Gm32786	0.0200548	0.00959687
Gm45184	0.0192461	0.0243356
Sox5os4	0.0186367	0.0321908
4930486F22Rik	0.0184509	0.0139008
Gm42982	0.0181507	0.0209313
Gm17103	0.017629	0.0181469
Gm15857	0.0170798	0.0087275
Gm48166	0.0166214	0.00701245
Gm49595	0.0164247	0.0210228
Gm29707	0.0163175	0.00685495
Oip5os1	0.015936	0.0325834
2600002D14Rik	0.0155579	0.0114598
Gm16897	0.014703	0.0178084
Gm26917	0.0146607	0.0193904
A430035B10Rik	0.0146473	0.0174541
Gm11261	0.014531	0.00467047
1110035H17Rik	0.0144769	0.0124204
Gm37571	0.0144318	0.0184628
Gm16104	0.0143318	0.00452696
1500015L24Rik	0.0142523	0.0157637
Gm50210	0.0138542	0.00850835
Gm16973	0.013241	0.0234614
Gm43707	0.0131233	0.0148309
Taco1os	0.0128813	0.0112188
Gm29502	0.0125892	0.00459895
Gm14508	0.0124659	0.0147153
Gm16540	0.012441	0.0064416
4933407K13Rik	0.0122006	0.0224384
Gm28229	0.0110867	0.012424
A830082N09Rik	0.0110806	0.0155034
Gm4279	0.0108935	0.00941255
Gm17501	0.0102719	0.00350834
Gm30122	0.00990876	0.0132771
Gm49179	0.00990094	0.0167908
Firre	0.00951735	0.0219966
Gm10516	0.00937944	0.0189484
Gm26788	0.00850313	0.0102858
Bcas3os2	0.00829216	0.00967273
Gm12602	0.00812657	0.00499668
Gm3364	0.00804273	0.0104367
2310043M15Rik	0.00798285	0.00525036
4930517O19Rik	0.00784051	0.0127395
Gm3892	0.00744648	0.00335929
4930417H01Rik	0.00712676	0.0058121
2010007H06Rik	0.00697482	0.00871325
Gm49417	0.00686832	0.0113249
Gm43848	0.00657093	0.00894626
Gm44699	0.0065521	0.00806621
Gm42679	0.00650046	0.00828838
Ift88os	0.00624076	0.00330903
Gm26632	0.00536991	0.00829322
Gm47713	0.00489266	0.00414159
Gm30173	0.00464286	0.00701199
Gm16282	0.00455811	0.00175313
Gm13431	0.00453808	0.00328199
Gm31224	0.00422142	0.00615158
D830024N08Rik	0.00421518	0.00530506
C78334	0.00421375	0.00366782
4933421D24Rik	0.00418188	0.00659085
1500032F14Rik	0.0040935	0.00349197
Gm10638	0.00399601	0.00373678
Gm15396	0.00397791	0.00508248
Gm12762	0.00379067	0.00288898
Gm11290	0.00375058	0.00338239
Gm13598	0.00358312	0.00182404
Gm45570	0.00333998	0.00313238
Gm29570	0.0033257	0.00306423
Gm12678	0.00297364	0.00186096
3200001D21Rik	0.00292891	0.00406917
Gm17529	0.00279187	0.00293955
4933424G05Rik	0.00266035	0.00474315
Gm11532	0.00180486	0.00123508
Gm12865	0.000985606	0.000293143
Gm48422	0.00089352	0.000336311
1300002E11Rik	0.000891639	0.00163718
Gm31651	0.000691087	0.000391957
1700007J10Rik	0.000599178	0.000670237
Gm49539	0.000335099	0.000543121
Gm47962	-0.000293609	0.000398974
Gm45609	-0.000305473	0.000338232
Gm4524	-0.000573355	0.00069451
4930432B10Rik	-0.000876845	0.00150681
Gm28793	-0.000894985	0.000365496
Gm15866	-0.00107235	0.0013179
Gm45733	-0.00110258	0.000512481
Gm17225	-0.00112162	0.00123837
Gm13391	-0.00112385	0.000378304
Gm44759	-0.00115289	0.00123967
BC006965	-0.00116515	0.000489435
Gm15234	-0.00118343	0.00100033
D830050J10Rik	-0.00121853	0.000969298
Gm19605	-0.00127884	0.00227562
Gm38033	-0.00176678	0.00113076
Gm48765	-0.00219259	0.00391661
2700069I18Rik	-0.0024764	0.000655514
Gm34574	-0.00254219	0.0027863
Gm21814	-0.00259092	0.00327805
Gm3587	-0.00274303	0.00307315
F630042J09Rik	-0.00299761	0.000987961
Gm11696	-0.00307108	0.00390073
Gm13974	-0.00318613	0.00286606
Gm27227	-0.00344747	0.00365963
Gm44190	-0.00380334	0.00438824
Gm14002	-0.00395227	0.00523111
Gm17690	-0.00474093	0.00714779
Gm50048	-0.0049478	0.00250463
1700120C14Rik	-0.00496375	0.00573203
Gm42699	-0.00498132	0.00575317
Gm42836	-0.00508136	0.00650657
Gm26805	-0.00526163	0.00249109
3222401L13Rik	-0.00574284	0.0101342
Gm26666	-0.00586851	0.00173886
Gm50106	-0.00626161	0.00409516
B430218F22Rik	-0.00644803	0.00220241
Gm49025	-0.00646737	0.00238718
Gm42937	-0.00680986	0.0114115
Gm15169	-0.00691455	0.003041
Gm39469	-0.00704587	0.0135209
Gm16567	-0.00713722	0.00214099
Gm44957	-0.00716253	0.00411102
D630044L22Rik	-0.00723826	0.00599268
Gm43573	-0.00739826	0.00776803
Gm49662	-0.00778763	0.00389882
1700105P06Rik	-0.00782867	0.00559546
Gm30091	-0.00783879	0.00542688
Gm49912	-0.00789414	0.00321166
Gm29521	-0.00819638	0.00308194
BC037039	-0.0084077	0.00349542
Gm26739	-0.00844542	0.00351613
Gm37381	-0.00900082	0.00875771
Gm16140	-0.00916722	0.00362058
Gm14211	-0.00929958	0.0153429
Gm11831	-0.00933397	0.00976213
Gm26608	-0.01028	0.00906362
Appbp2os	-0.0107028	0.015163
Gm16093	-0.0107736	0.0193989
Gm49548	-0.0109492	0.00459246
Gm43714	-0.0110661	0.00381296
Gm26629	-0.0111625	0.00357791
Gm48027	-0.0112981	0.0160304
Gm36487	-0.0114443	0.00655725
Gm9725	-0.0114744	0.0163029
Gm32357	-0.0115139	0.00607794
Wbscr25	-0.0116588	0.00618083
Gm16572	-0.0119205	0.0159536
4930547M16Rik	-0.0119429	0.0106176
Gm4577	-0.012012	0.00660441
Gm31135	-0.0121805	0.00926882
Gm13652	-0.0122741	0.0184721
Gm10851	-0.0124814	0.0126051
Gm43803	-0.0131566	0.00545704
Gm14817	-0.0134854	0.00546915
Ppp1r18os	-0.0135575	0.0116829
1700006J14Rik	-0.0136138	0.0128334
Gm7854	-0.0136864	0.0202058
Scpep1os	-0.0140998	0.0169257
Snhg14	-0.0141799	0.0283317
4930474M22Rik	-0.0141853	0.00628488
2310068J16Rik	-0.0143169	0.0116794
Gm15563	-0.0143919	0.0222405
Gm13556	-0.0145696	0.00749824
Gm12305	-0.0145869	0.0134809
Gm26811	-0.0146346	0.0114856
C230035I16Rik	-0.0147161	0.018709
Gm26631	-0.0149177	0.0197106
4831440D22Rik	-0.0150222	0.0200468
AA645442	-0.015172	0.00494016
4930563E18Rik	-0.0155358	0.00743154
Gm43500	-0.016058	0.00871741
4930455C13Rik	-0.0169013	0.0233746
Gm20650	-0.0169502	0.0191273
9330151L19Rik	-0.0171178	0.0274045
F730016J06Rik	-0.0172662	0.004108
Gm16316	-0.0175208	0.0205957
Gm37864	-0.0178282	0.0196686
Gm48441	-0.0183504	0.0163584
Gm26588	-0.0185253	0.0122595
B130024G19Rik	-0.0185926	0.0325367
Gm37584	-0.0190777	0.0178824
Gm41307	-0.0194025	0.00743703
4732471J01Rik	-0.0199769	0.045262
Gad1os	-0.0201085	0.0244586
Gm13582	-0.0205765	0.0112828
Gm6598	-0.0206157	0.0218431
A830012C17Rik	-0.0206194	0.00760245
Gm12002	-0.020742	0.0401734
9530097N15Rik	-0.0216658	0.0260281
Gm4258	-0.0222206	0.0402752
Gm50322	-0.0223453	0.00780482
Gm44787	-0.0223675	0.0074207
Gm48780	-0.0226671	0.00985051
Gm15915	-0.0227288	0.0212838
Gm10732	-0.0227828	0.0533146
Gm38910	-0.0230046	0.0154437
Gm16337	-0.0233243	0.0283478
3830408C21Rik	-0.0235386	0.0365771
Gm39458	-0.0235693	0.0165068
Gm9961	-0.0236833	0.0349685
Gm32282	-0.0238638	0.00906959
4930572G02Rik	-0.0240181	0.0214844
Gm13840	-0.0241078	0.00843172
Gm15963	-0.0245	0.0106097
Gm5577	-0.0250066	0.0269842
1700026N04Rik	-0.0252213	0.0166181
Gm34921	-0.0255611	0.0167099
Gm12319	-0.0256604	0.0167246
D830036C21Rik	-0.0256654	0.0141266
Gm40437	-0.0258244	0.0181566
Gm49700	-0.0266232	0.020037
1700047A11Rik	-0.0266739	0.0224167
Gm12454	-0.0270568	0.027629
Gm36246	-0.0272029	0.0135152
Gm33051	-0.0275055	0.0228051
Gm44148	-0.0277076	0.0544889
BX470216.1	-0.0282471	0.0129673
Zfp335os	-0.0285269	0.0485647
3830432H09Rik	-0.0288114	0.0119623
Gm43258	-0.02895	0.0385981
Gm46378	-0.0290032	0.0225394
1700036A12Rik	-0.0291034	0.013144
Gm16055	-0.0291624	0.0322677
Gm29477	-0.0292366	0.0163313
4930554G24Rik	-0.0293207	0.0241378
Trmt61b	-0.0295204	0.0578834
Gm42664	-0.0295742	0.0336698
AC163638.2	-0.0297747	0.0367199
Gm42658	-0.0300417	0.0267655
Acss2os	-0.0301973	0.0380058
2210406O10Rik	-0.0305367	0.0330695
Gssos2	-0.0305684	0.0270027
Gm16876	-0.0306009	0.0363769
4930557K07Rik	-0.0308916	0.0526979
Gm49086	-0.0311013	0.0205787
Gm43727	-0.0311043	0.0325016
Gm42439	-0.0311684	0.0408952
Gm24362	-0.0315691	0.0314073
Gm26688	-0.0316734	0.042329
Gm28809	-0.0320299	0.0308828
Gm31121	-0.0321417	0.0149731
F730043M19Rik	-0.0322417	0.0344444
4930443O20Rik	-0.0323021	0.0214598
Gm15247	-0.0329487	0.0116596
9130019P16Rik	-0.0329984	0.0561855
Gm44593	-0.0332428	0.0153391
Hnf4aos	-0.0335413	0.0726115
9330162012Rik	-0.0336396	0.0335712
Gm36756	-0.0337105	0.0339776
[truncated: 2,841 more rows]

## Sheet: Figure 2C
Cell type/category	number of lncRNAs UP at ZT4	number of lncRNAs UP at ZT16	Number of cells
Vasc.	9	0	6515
Mes./Per.	2	1	4739
SMC/JGC	0	0	194
Podo.	0	0	231
PCT	49	25	10557
PST	15	3	1862
thinDL	1	0	1619
thinAL	1	0	821
TAL	21	4	5488
MD	0	0	92
DCT1	4	2	1327
DCT2	2	1	847
CNT	0	0	620
CCD	0	0	1247
MCD	5	1	1254
aIC	0	0	561
bIC	1	0	484
UT	0	0	411
Myel.	0	0	1035
BC	0	0	120
TC/NK	0	0	311

## Sheet: Figure 2D
gene name	log2FoldChange	-log10pval
Kcnrg	6.82e-06	8.59e-06
Fgd5	8.79e-06	1.82e-05
Nat8f2	4.05e-05	4.68e-05
Enoph1	-4.37e-05	7.1e-05
Sumf2	3.85e-05	7.41e-05
Zfp608	6.07e-05	0.000102
Plaat5	-0.000421085	0.000126
Npy6r	0.000327348	0.000132
Jkamp	-7.57e-05	0.000151
Mtus1	0.000271905	0.000184
Tmem170b	-0.000114313	0.000209
Coq5	0.000115069	0.000219
A730049H05Rik	-0.000141023	0.000247
Pld1	0.000130661	0.000253
Nmnat1	-0.000183537	0.000285
Eya4	-0.0002172	0.000289
Nfatc2ip	0.000207998	0.000308
Ttc39c	-0.00020721	0.00031
Impact	-0.000154529	0.00033
Rasgrf1	0.000554239	0.000349
Poglut1	-0.000188724	0.000368
Ccdc43	-0.000222418	0.000374
Fkbp8	-0.000207615	0.000412
Eid1	0.000286552	0.000437
Cntn6	0.000724555	0.000555
Rab4a	-0.00029188	0.000573
Csgalnact1	0.00102498	0.0006
Stam	0.000299903	0.000622
Mapk3	-0.000490128	0.000643
Cd8b1	0.00142253	0.000648
Fam184a	0.000369553	0.000669
Gps2	0.000576972	0.00067
Mrps26	-0.000466112	0.00068
Tmem53	0.00044807	0.00078
Arap2	-0.000448401	0.000846
Fgf14	0.0010265	0.000848
Map4k1	0.00109076	0.000877
Hoxa4	-0.000800315	0.000901
Rgs10	-0.000863452	0.000918
Cxcl14	0.000651489	0.000944
Htr2c	0.00150475	0.000955
Zfp661	0.000716209	0.000971
H2-Q2	-0.00253488	0.000995
Tent4a	0.000524981	0.00101
Ttll6	-0.00208929	0.00107
Zfp978	0.00269042	0.00108
Znhit3	-0.000960957	0.00109
Acad8	0.000542607	0.0011
Rnf145	0.000580673	0.00113
Ate1	0.000827757	0.00116
Hectd3	-0.000666887	0.00116
Cblc	0.000601158	0.00119
Xrn1	0.000549265	0.00123
Rapsn	-0.00110577	0.00124
Olfr1152	-0.00414342	0.00138
Bicra	0.000729691	0.00138
Arhgef26	-0.000950127	0.00142
Cdc42	-0.000747697	0.00147
Fam122c	0.00498436	0.0015
Lrp1b	-0.00132372	0.00151
Dera	0.000716642	0.00153
Galnt7	-0.000990218	0.00154
Hadha	0.000731755	0.00163
Anxa11	0.000936908	0.00165
Stox1	0.00227963	0.00166
Ewsr1	-0.000763105	0.00176
Ppp4r1	0.000905131	0.00178
Oxnad1	-0.00105346	0.0018
Gpsm2	-0.00129703	0.0019
Nkg7	-0.00520473	0.00191
Lrrk1	0.000958521	0.00194
Dhx9	-0.000943862	0.00199
Vamp9	0.00190622	0.00199
Ubr1	0.000951529	0.00207
Rnaseh1	0.00131071	0.00208
Ankzf1	-0.00124015	0.00209
Fubp3	-0.000965445	0.0021
Amz2	-0.00102442	0.00211
Lipg	0.00375876	0.00229
Eln	-0.00178754	0.0023
Thrb	-0.00124645	0.00231
Sh3bgr	0.0037714	0.00232
Apol7b	0.00606002	0.00238
Msl3l2	-0.00219918	0.00238
Kif16b	-0.00113063	0.00239
Ifngr1	0.00124312	0.00241
Tfip11	0.0016909	0.00242
Magoh	-0.00145586	0.00243
Lrrc69	-0.00237915	0.00243
Tril	-0.00198982	0.00248
March6	-0.00118858	0.00249
Syne1	-0.00128801	0.00251
Nr2e3	0.00543046	0.00254
Timeless	0.00196403	0.00254
Gpr35	0.0023787	0.00255
Map4k5	-0.0012405	0.00256
Spryd7	0.0015025	0.00259
Gm11084	-0.00247578	0.0026
Vdac2	-0.00118784	0.0026
Pbrm1	-0.00116282	0.00262
Dnajc27	-0.00190423	0.00264
Slk	-0.00120956	0.00264
Lhfpl1	-0.00538684	0.00265
Cd3d	-0.00643441	0.00265
Nipal4	0.00580785	0.00268
Ccdc151	-0.0032504	0.0027
Epas1	-0.00119578	0.00271
Gpatch2l	0.00126869	0.00273
Fzd7	-0.00223691	0.00274
Tagln	-0.00740107	0.00276
Ap4m1	-0.00144385	0.00278
Gemin5	0.00140441	0.00279
Yif1b	-0.00187422	0.00287
Spty2d1	-0.00161924	0.0029
Cdkal1	0.00141116	0.00291
Pip5k1a	-0.00135325	0.00291
Ankrd13b	-0.00209609	0.00297
Zfp972	-0.00257603	0.00299
Rab8a	-0.00172216	0.00302
Cxcl9	-0.00558886	0.00305
Zzz3	-0.00136965	0.00305
Tpbgl	0.00391242	0.00307
Tgm2	0.00170536	0.00307
Cxxc1	-0.00216258	0.00307
Arhgef17	0.00166466	0.00309
Zfp971	-0.00187426	0.00311
Rrp15	0.00184067	0.00313
Spx	-0.00382343	0.00315
Zdhhc14	-0.00166059	0.00316
Zfp994	-0.00186672	0.00323
Ubxn1	-0.00189018	0.00325
Rtel1	0.00191259	0.00325
Cnot6l	0.00174002	0.00328
Wdr3	0.00177893	0.00329
Tti2	-0.0020767	0.00336
Fam126b	-0.00166342	0.00342
Sde2	-0.0019053	0.00344
Gdf6	-0.0119671	0.0035
Igsf5	-0.00157028	0.00355
Wdr92	-0.00192543	0.00356
Nme8	-0.0110055	0.00356
Zfp870	0.00289816	0.00362
Slc30a8	-0.0133914	0.00363
Dr1	-0.00201194	0.00364
Pcdhga11	-0.00369695	0.00369
Timm17b	0.00248637	0.0037
Fbxw9	0.0021543	0.00372
Cyth3	0.00167802	0.00372
Gpr34	0.00494415	0.00375
Fosl1	-0.0112615	0.00377
Eef1akmt3	-0.0032487	0.00383
Styx	0.00182873	0.00383
Dnal4	0.00275217	0.00386
Smim10l1	-0.00197338	0.00387
Akt1s1	0.00240664	0.00388
Virma	-0.00175278	0.00388
Mgam	0.0021404	0.00391
Chac2	0.00203138	0.00398
Pak1	0.00179441	0.00399
Rbbp7	0.00194049	0.00402
Gm14410	-0.00244017	0.00405
Tmem168	0.00204861	0.00408
Dnmbp	-0.00193325	0.00412
Stpg4	-0.00792398	0.00412
Elmo2	0.00240213	0.0042
Ccpg1os	0.00299181	0.00423
Oscp1	0.00268607	0.00427
Mep1a	-0.0025707	0.00428
Sympk	-0.00223908	0.00431
Fbxo8	0.00265798	0.00443
Myo9b	0.00208455	0.00446
Exo5	-0.00387506	0.00449
AI837181	-0.00288197	0.00455
Bms1	-0.00242529	0.00461
Trappc11	0.00219132	0.00463
Rfc5	-0.00404227	0.00466
Ubtd2	0.00265981	0.00468
Dhx58	-0.00470617	0.00469
Tmem120a	-0.00290965	0.00484
Thbs2	0.0057878	0.00487
Kcnj6	-0.0143959	0.00488
Prdm6	-0.00580912	0.00488
Poll	0.00385516	0.0049
4930503L19Rik	-0.00301054	0.00494
Zfp951	0.00306922	0.00495
Zfp647	0.00542397	0.005
Mlh1	-0.00248911	0.00501
Dmc1	-0.00470065	0.00502
Rbm48	-0.00289439	0.00503
Rtn4rl1	-0.00264721	0.00508
Rnf223	-0.0177803	0.00509
Kdm1a	-0.00227198	0.0051
Cd40lg	-0.0104745	0.00512
Pear1	0.00265671	0.00515
Gm29666	0.0042679	0.00518
Spin1	0.00247349	0.00519
Adam34	-0.0125683	0.00521
Scpep1	-0.0030753	0.00522
Ntn3	0.00608987	0.00526
Mpp2	0.00391696	0.0053
Tchhl1	-0.00828327	0.00534
Ldhb	0.0025862	0.00535
Mtrex	-0.00241171	0.00535
Rpap1	-0.00284602	0.00541
Fbxl6	-0.00302095	0.00542
Zfp275	0.00414948	0.00551
Slc35g2	0.00414199	0.00554
Rbfa	-0.00354088	0.00556
Dcakd	0.0026048	0.00557
Atf7	0.00272471	0.00557
Zfp317	-0.00277401	0.00557
Kpna7	0.0123826	0.00561
Fars2	0.00291761	0.00567
Pms1	0.00267528	0.00567
Dlat	-0.00250335	0.00569
Kcnj11	0.0149603	0.00573
Zfp748	-0.00338783	0.00578
Lactb2	0.00291564	0.00579
Ido1	-0.0197465	0.00582
Btg4	-0.00781445	0.00584
Nt5c1a	-0.0118508	0.00588
Lrrc39	0.00440608	0.00593
Sh3gl2	0.00319683	0.00596
Gm14226	0.0128132	0.00598
Xlr4b	-0.0134579	0.006
Cdc42ep1	-0.00351546	0.006
Bicral	0.00264454	0.00608
Ro60	0.00297136	0.00609
Pphln1	-0.00301733	0.00611
Rassf3	0.00375286	0.00611
Epo	-0.00530885	0.00612
Ezh2	-0.002976	0.00619
1700067K01Rik	0.00785881	0.0062
Cfap74	-0.0061443	0.00622
Fntb	0.00320498	0.00622
Shisa7	0.00442046	0.00624
Dennd5b	0.00277915	0.00625
Zfp46	0.00437859	0.00625
Mrpl28	0.00339101	0.00626
Ogdh	-0.00271161	0.0064
Zfp462	0.00319338	0.00649
Tmem169	0.00404336	0.0065
Cyp3a13	-0.0115818	0.00651
Cebpg	0.00357909	0.00654
Amer1	-0.00399534	0.00655
Tead4	0.00448797	0.00658
Aaas	0.00416434	0.00658
Ppt2	0.00311498	0.00661
Wnt8b	-0.0115082	0.00666
Jmjd4	0.00457333	0.0067
Golga5	-0.00318204	0.00673
Dcp2	-0.00342185	0.00677
Katna1	-0.00332072	0.00679
Snrpb2	0.0039695	0.0068
Fnbp4	-0.00304392	0.00687
Gm12258	0.00434341	0.00688
Tbc1d16	0.00418644	0.00695
Abi2	0.00366658	0.00696
Cntnap5c	-0.00899401	0.00697
BC034090	-0.00340749	0.00698
Abhd17a	0.00388528	0.00703
Haus2	-0.00416653	0.00705
Cant1	-0.00366546	0.00709
Adprhl2	0.00397198	0.00712
Calr4	0.0234416	0.00713
Ggt6	0.00832857	0.00716
Btbd6	-0.00616945	0.00719
Map4k3	0.00329079	0.00721
Vezt	0.0036225	0.00729
Anxa9	-0.00494131	0.00736
Dnm2	-0.00383512	0.00737
Dclre1b	0.00523728	0.00738
Kcnj14	-0.0217368	0.00739
Cspg4	0.00534187	0.00739
Adnp	-0.00374515	0.00741
Chst11	-0.0045407	0.00743
Yap1	-0.00426621	0.00745
Dapp1	0.00430806	0.00746
Dsg3	-0.0222437	0.0075
Mcu	0.00395197	0.00754
Abcb1b	-0.00698596	0.00756
Gpr21	0.00482714	0.00757
Fkbpl	-0.00786938	0.00763
Slc50a1	-0.00446678	0.00763
BC048403	-0.00576626	0.00768
Ruvbl2	-0.00591998	0.00769
Snai3	0.019411	0.0077
Utp15	0.00455137	0.0077
Lysmd4	-0.0044104	0.00771
Haus4	0.00566265	0.00776
Nkiras2	0.00604448	0.00777
Il17f	0.0171783	0.00778
Abcc8	0.0121036	0.00782
Fbxw2	0.00371522	0.00792
Serpinf1	0.0143299	0.00801
Tbc1d7	0.00606982	0.00804
Lrrc20	0.00596674	0.00809
Hdgfl2	0.0048864	0.00813
Brd8	-0.00354011	0.00817
Mettl5	-0.0042429	0.00819
Ttl	-0.00502215	0.00825
Gbp5	-0.00580028	0.00827
Otof	-0.0257818	0.00828
Mns1	-0.0074538	0.00829
Pcsk5	-0.00362597	0.00833
Cd160	0.00895609	0.00834
Plekhf1	-0.00559435	0.00836
Tcirg1	0.00463975	0.00836
Lgals1	0.00564004	0.00837
Csrnp2	-0.00524157	0.00837
Dusp10	0.00669811	0.00838
Ugcg	0.00483879	0.00839
Pkp1	0.0180855	0.00841
Cks1b	-0.0129651	0.00843
Pik3cb	0.00395031	0.00845
Cep104	0.00457901	0.00847
Nlrp9b	-0.0193137	0.00856
Snx16	0.00479059	0.00856
Alg14	-0.00451891	0.00857
Lmo3	0.0154057	0.0086
Spon1	-0.00557008	0.0086
Dph6	-0.00445525	0.00863
Tomm20	-0.00402466	0.00865
Tlr2	-0.0128966	0.00867
Atp23	-0.00545967	0.00867
Brpf1	0.00441961	0.00868
Meis3	-0.0094072	0.00873
9530077C05Rik	-0.00631242	0.00874
Tmem115	-0.00654554	0.00879
Rflnb	-0.00514745	0.0088
Tcte2	-0.00429095	0.00882
Tpr	0.00419169	0.00883
Calca	0.0218231	0.00884
Dok6	0.0055895	0.00891
Apex2	-0.00433078	0.00892
Dpep2nb	0.0222082	0.00892
Rbm19	-0.00612128	0.00895
Zc2hc1a	-0.00441325	0.00904
Mical1	0.0085064	0.00905
Kif3c	0.00468649	0.00909
Aspscr1	0.00442832	0.00911
Zfp646	-0.00624822	0.00912
Sulf1	-0.00584378	0.00913
Snx21	-0.0047276	0.00914
Mrtfa	-0.00480572	0.00915
N4bp2	-0.00462675	0.00918
Nmb	-0.00817776	0.00925
Megf10	0.0232071	0.00926
Gcm1	0.0112159	0.00927
Gm16867	-0.042122	0.00933
Fadd	0.011415	0.00936
Negr1	0.0051439	0.00942
Zfp58	-0.00617323	0.00944
Igf2bp3	0.00541242	0.00946
Cyp39a1	0.00601909	0.00946
Ccnb1ip1	-0.0143979	0.0095
Tmed6	0.0112092	0.00951
Uprt	0.00609028	0.00952
Rrad	-0.0111184	0.00954
Urod	0.00646616	0.00957
Pycr2	0.00755274	0.00958
Dcaf5	0.00517906	0.00963
Iqub	0.0140985	0.00967
Cdc42ep2	0.0057127	0.00968
Tspan18	-0.00448832	0.00969
Cep97	0.00465289	0.00973
Gm21976	-0.0265809	0.00974
Nipsnap1	-0.00518211	0.00974
Emc8	-0.00529127	0.00974
Myo6	0.00414886	0.00976
Gadd45b	-0.0106415	0.00977
Slc44a3	0.00513194	0.0098
Mrpl33	-0.00487426	0.0098
Slc26a10	-0.0104879	0.00982
Tor1aip1	0.00455247	0.00984
Begain	-0.0231148	0.00985
St6gal1	0.00482331	0.00985
S1pr1	0.0064752	0.00986
Rragd	0.00507786	0.00986
Tstd3	-0.00779671	0.00988
F7	0.0251029	0.00991
Fam120a	-0.00458087	0.00995
Iqcn	-0.0201258	0.00995
Nptn	0.00549392	0.00999
Mapk1ip1l	-0.00517975	0.0101
Tmcc1	-0.00474341	0.0102
Shc3	0.0106823	0.0102
Cpsf4	0.00641181	0.0102
Abcg8	0.0240065	0.0102
Etl4	0.00507795	0.0102
Atf2	0.0053015	0.0102
Snx2	0.00506616	0.0102
Bri3	-0.00519952	0.0102
Hacd3	-0.00504402	0.0103
Bcl2l11	0.00632954	0.0103
Adra2a	-0.024612	0.0103
Abitram	0.00750767	0.0103
Naglu	-0.00763054	0.0104
Cinp	0.00605318	0.0104
Slc39a6	0.00722576	0.0105
Foxp3	-0.0215681	0.0105
Ms4a1	0.0141221	0.0106
Stau1	0.00520987	0.0106
Usp35	-0.00863186	0.0106
Zfp87	-0.00774162	0.0107
Nans	-0.00959966	0.0107
Vmn1r13	0.0211134	0.0107
Gna12	-0.00554432	0.0107
Akap10	-0.00492363	0.0107
Pdcd7	-0.00685368	0.0107
Gm266	-0.0193039	0.0107
Atp6v1a	0.00577817	0.0107
Slc10a5	0.00594998	0.0108
Zfp773	0.0170339	0.0108
Pacsin3	0.00645447	0.0109
Zc3h11a	-0.0066291	0.0109
Zfp11	-0.00742816	0.0109
Etnk2	0.00758669	0.0109
Corin	-0.00678879	0.0109
Abcb5	-0.0345111	0.0109
Tmem274	0.0162694	0.0109
Mrpl23	-0.00775919	0.011
Rbm43	-0.0075362	0.011
Trim43c	0.00891064	0.011
Cacng8	-0.022953	0.011
Ylpm1	0.00515592	0.011
Vmn1r61	-0.0346617	0.011
Mapk1	-0.00530061	0.0111
Fastkd3	-0.00857258	0.0111
Clmn	0.00583011	0.0111
Ccdc12	-0.0053438	0.0111
Il17c	0.0138715	0.0111
Atp1a2	-0.0102587	0.0111
Zscan12	-0.00670946	0.0111
C1qtnf4	0.0130737	0.0112
Themis	0.00927689	0.0112
Papola	0.00582431	0.0112
Cdh8	0.0148621	0.0112
Gpr45	0.0323594	0.0112
Usp6nl	0.0061121	0.0113
Tgfbr3	-0.00603744	0.0113
Tmeff1	0.0105371	0.0113
Tmem42	-0.0106526	0.0113
Cpne7	0.00887684	0.0113
Arsk	-0.00657228	0.0114
Fibp	0.00832721	0.0114
Mad2l2	0.0102623	0.0114
Thra	0.00565724	0.0115
Gtf2b	0.00609641	0.0115
Tor1a	-0.00794962	0.0115
Gm3696	0.0226478	0.0117
Kcnj13	-0.00739511	0.0117
Ccm2l	-0.00623796	0.0117
Lmo7	0.00618177	0.0117
Zfp788	0.0067815	0.0118
Tert	0.00957326	0.0119
Rtkn	-0.0065055	0.0119
Sinhcaf	0.00698103	0.0119
Tcf24	-0.0082249	0.0119
Pdilt	0.0133888	0.0119
C2cd4d	0.0271941	0.0121
Etaa1	0.00775986	0.0121
Plaat3	-0.00756494	0.0121
Fam83f	-0.0094536	0.0121
Spidr	-0.00550946	0.0121
Tmem91	-0.0139746	0.0121
Ndufa7	0.00603473	0.0121
Rab44	-0.0385702	0.0121
Cst7	-0.0325725	0.0122
Tnfrsf11b	0.0184986	0.0122
Ppp1r26	0.0123268	0.0122
Ctdspl	-0.00657276	0.0123
Ccdc65	0.0226682	0.0123
Csnk1a1	0.0056846	0.0123
Vav2	0.00620752	0.0123
Htr2b	-0.0102292	0.0124
Dhrs7	-0.0111688	0.0124
Spdya	-0.0092211	0.0125
Ndufa9	-0.00622369	0.0125
Pias3	0.00704617	0.0125
Ccl5	0.020078	0.0125
Gorab	-0.008906	0.0125
Tnfrsf22	0.0113031	0.0126
Cdr2l	-0.00960131	0.0126
Usp20	-0.00628879	0.0127
Mfsd4b5	0.00695997	0.0127
Aldoa	-0.0246921	0.0127
Lysmd1	0.00841056	0.0127
Lcp2	-0.00953699	0.0127
Sele	0.040169	0.0127
Scamp1	-0.00642761	0.0128
Gstm7	0.0246379	0.0128
Nadk2	-0.0070817	0.0128
Ostf1	0.00819027	0.0129
Vcan	-0.0289845	0.0129
Zfp13	-0.0103835	0.0129
Msh4	-0.0117374	0.0129
Cdc42se2	-0.00607297	0.013
Mcrip1	-0.00647613	0.013
Glod5	0.00695015	0.013
Usp49	-0.007232	0.0131
Nom1	0.00757251	0.0131
Pomp	0.00695418	0.0131
Adh5	-0.00734499	0.0132
Zfp326	-0.00611868	0.0133
Plekhg1	0.00693385	0.0133
Snrnp25	0.0146423	0.0133
Lrrc49	-0.00812955	0.0134
Aco2	-0.00686097	0.0134
Chst5	0.0354004	0.0134
Trp53i13	0.0113878	0.0134
Rnf182	0.0116452	0.0134
Slc24a1	-0.0361377	0.0135
Nudt10	-0.0331159	0.0135
Tbcc	0.0124591	0.0135
Golga1	-0.0064515	0.0135
Sart3	-0.00718281	0.0135
Tbc1d9b	-0.00660784	0.0136
Rnf185	0.00711555	0.0136
Capns1	0.00647793	0.0136
Polr2m	-0.00644376	0.0137
Qrich1	0.00659787	0.0137
Smim14	-0.00656423	0.0138
Spata22	0.0511637	0.0138
Cyb5r1	-0.00839443	0.0138
Rnf115	0.00749875	0.0139
Sco1	0.00998403	0.0139
Was	0.022621	0.0139
Adh6a	0.0453234	0.014
Klhl41	0.0130471	0.014
Eif4enif1	0.00654385	0.014
Clec10a	0.0247688	0.014
Stpg3	-0.0463875	0.014
Dapl1	-0.0398063	0.014
Pcdhb16	-0.0165345	0.014
Kdm2b	0.00683459	0.014
C9	0.0326182	0.014
Blzf1	-0.00678545	0.014
Crtac1	-0.0346473	0.014
Hoga1	-0.00730685	0.0141
Grin2a	0.0197709	0.0141
Washc2	0.00767897	0.0141
Irx5	0.00984852	0.0141
Ccr1	-0.0450325	0.0141
Nkx6-3	0.0587263	0.0142
Rgs16	-0.0378591	0.0142
Gm20379	-0.0262984	0.0143
Gpld1	0.00987213	0.0143
Ccdc177	-0.0455539	0.0143
Ube2g1	-0.00790748	0.0143
Sass6	0.00833142	0.0143
C2cd2l	0.00837527	0.0143
Kdm3a	-0.00657016	0.0143
Kcnk5	0.0217628	0.0143
Lrrc58	-0.00697385	0.0144
A830018L16Rik	-0.015163	0.0144
Tpm4	-0.0104747	0.0144
Coq6	-0.00970141	0.0145
Gm32687	0.0167689	0.0145
Ddx47	-0.00736271	0.0145
Zfp52	-0.00793965	0.0145
Itpkc	-0.00899302	0.0145
Cdkl2	-0.00733073	0.0146
Mfap2	0.0160317	0.0146
Ubr2	0.00719279	0.0146
Slc27a6	0.0358424	0.0146
Tal1	0.00949539	0.0147
Gmnc	0.0436633	0.0147
Cmas	0.00746992	0.0148
Mrgpra6	-0.0295214	0.0148
Tmem164	-0.00827583	0.0148
Vapb	0.00706805	0.0148
Pdxdc1	0.00711489	0.0148
Rpa2	0.0123961	0.0148
Xpo5	-0.00750392	0.0149
Kcnk13	-0.0107374	0.0149
Xpo4	-0.00712099	0.0149
Bri3bp	0.0093387	0.0149
Ssh1	-0.00692256	0.0149
Dnajc28	0.0157983	0.015
Arhgap8	0.0103555	0.015
Pcdhga7	0.0134475	0.015
Cog5	-0.00787572	0.015
Ak4	-0.0242952	0.015
Mrpl48	-0.00727242	0.015
Mrpl18	-0.00965901	0.015
Igfn1	0.0197496	0.0151
Fut4	0.0219572	0.0151
Wdr43	-0.0074148	0.0151
Sufu	-0.00685209	0.0151
Gtf3c3	-0.008238	0.0151
Fuca1	-0.00890091	0.0151
Cpsf3	-0.00705708	0.0152
Sec23b	0.0118643	0.0152
Stoml3	-0.0250841	0.0152
Sharpin	-0.0108305	0.0153
Taf1c	-0.0103508	0.0153
Uaca	0.00717681	0.0154
Mospd2	0.00757112	0.0154
Prelp	-0.0112833	0.0154
Rpf1	0.00797981	0.0154
Slc25a17	-0.0072763	0.0154
Atp6ap2	0.00805665	0.0155
Gne	-0.00896304	0.0155
Zcchc17	0.00901274	0.0156
Wdr1	-0.00888756	0.0156
Cdh12	0.0181428	0.0156
Nrg3	-0.0184477	0.0156
Nlrp5	0.0497218	0.0157
Blmh	0.00726395	0.0157
Psma5	0.00771383	0.0157
Adamts10	0.00786132	0.0158
Crlf3	0.00729757	0.0158
Rhoq	0.00917977	0.0159
6030468B19Rik	-0.0345324	0.0159
Lrrc27	-0.0183938	0.0159
Samhd1	0.00758839	0.016
Tm9sf3	0.00747349	0.016
Zzef1	-0.00688866	0.016
Tslp	0.0258762	0.0161
Gpr152	0.0476875	0.0161
Auts2	-0.00755361	0.0162
Gm10643	0.0201137	0.0163
Crnkl1	0.00912737	0.0163
Phlda3	-0.0181959	0.0164
Gm21833	-0.0283405	0.0165
Snrnp27	-0.010282	0.0165
Foxm1	-0.0301165	0.0165
Lin54	0.0089497	0.0165
1700014D04Rik	0.0443264	0.0166
Ubald1	-0.00987342	0.0166
Fv1	0.0227469	0.0166
Phtf1	-0.00759622	0.0167
Tctex1d2	-0.0106142	0.0167
Abraxas2	-0.00822687	0.0167
Ift57	0.00878577	0.0167
Zfp638	0.00759965	0.0168
Hnrnpu	0.00749383	0.0168
Zfp384	-0.0077164	0.0169
Enkd1	-0.0119927	0.0169
Pea15a	0.00950812	0.0169
Uqcrc2	0.00741608	0.0169
Wdr18	0.00943547	0.0169
Bloc1s6	0.0102811	0.0169
Lrfn5	0.0313178	0.017
Abcc1	-0.0093438	0.017
Coa6	0.0141991	0.017
Fam135a	-0.00932118	0.0171
Agpat2	-0.0108082	0.0171
Cyp2c68	-0.0349134	0.0172
Rgn	-0.0325767	0.0172
Plpp1	-0.00934309	0.0172
Cdkn2a	0.0375448	0.0172
Grm1	0.0371402	0.0173
Lrrc34	0.0197351	0.0173
Tmem123	-0.00907226	0.0174
Meis1	-0.00872283	0.0174
Shc2	0.0345594	0.0174
Cep19	0.0108569	0.0174
Tmem104	0.0100546	0.0174
St3gal1	-0.00856271	0.0174
Il4	-0.0227426	0.0175
Stc2	0.0229344	0.0176
Vps13c	0.00824582	0.0176
Ceacam2	0.0154117	0.0176
Nfix	0.0082636	0.0176
Fmnl2	0.00907606	0.0176
Matk	0.0269006	0.0177
Gm14698	-0.0382863	0.0177
Mmp23	0.0159382	0.0177
Olfr1385	0.0292533	0.0177
Zfp143	0.00917013	0.0177
Clca3a1	0.0119818	0.0177
Bcl2	0.00876157	0.0178
Dscam	0.0229169	0.0178
Tspan32	-0.018593	0.0178
Upf2	0.00762271	0.0178
Rel	0.0114961	0.0179
Vmn1r81	0.0427153	0.0179
Vangl1	-0.00964121	0.0179
Prkd1	-0.0118496	0.0179
Naip6	-0.0191968	0.0179
Dcaf13	0.00890274	0.018
Mocs1	-0.00861056	0.018
Card6	0.0133232	0.0181
Srp72	0.00841738	0.0181
Appbp2	0.00891858	0.0182
Rassf7	0.0123847	0.0182
Pmp22	0.0118276	0.0183
Zfp84	-0.0105563	0.0183
Itih3	-0.0470087	0.0184
Iars2	0.00841803	0.0184
Zfp169	0.00927281	0.0184
Pdpk1	0.0102094	0.0185
Dhx37	-0.0138941	0.0185
Glcci1	0.00906123	0.0185
Ercc4	0.00852888	0.0185
Gm826	-0.0296052	0.0185
Sf1	0.00865806	0.0186
Reep2	0.0281617	0.0187
Pla2g5	-0.0205795	0.0187
Pcm1	0.00853611	0.0188
Ctla2b	-0.0324471	0.0188
Fuz	-0.0117794	0.0188
Shld1	0.00880086	0.0189
Car2	0.00830872	0.0189
1700123O20Rik	-0.0118383	0.0189
March9	-0.0164136	0.0189
Rad54l2	0.00987543	0.019
Tmem198	-0.0236314	0.019
Ppfia4	-0.0212353	0.019
Mta3	-0.0101697	0.019
Fam173a	0.0105831	0.019
G430095P16Rik	-0.054212	0.019
Kcnq4	-0.0304017	0.0192
Dgcr2	0.00958935	0.0192
Gpx3	-0.0089132	0.0192
Cyp4a31	0.0334819	0.0193
Plpp3	-0.0101396	0.0193
Rufy2	0.00879282	0.0193
9230112D13Rik	0.0428409	0.0193
Map2k2	-0.010761	0.0193
Cep83	-0.00929102	0.0193
Cbx1	0.00918149	0.0193
Tyro3	-0.0267572	0.0194
Fkbp9	0.00932427	0.0194
Gcnt2	-0.00870756	0.0195
Zcchc3	-0.0134501	0.0195
Popdc3	0.0341128	0.0195
Cutc	-0.0126396	0.0195
Lrrc45	0.00966609	0.0196
Phyhd1	-0.0108154	0.0196
Edrf1	-0.00899703	0.0197
Gjb1	-0.0125708	0.0197
Rpp38	0.0178731	0.0197
Atp5mpl	-0.00938784	0.0198
Chek2	-0.0113156	0.0198
Msr1	-0.0183103	0.0198
Luc7l	0.00920667	0.0198
Pltp	0.0151934	0.0198
Zfp790	-0.0109498	0.0199
Cpped1	-0.00983531	0.0199
Fndc5	0.0314558	0.0199
Asap1	-0.00944014	0.02
Gramd1a	0.0113395	0.02
Ugt2b34	0.0168746	0.02
Pja2	-0.011327	0.0202
Clec9a	0.0152514	0.0202
Wdr81	0.0125926	0.0202
Fbxl22	0.0200832	0.0203
Ldhal6b	0.0284892	0.0203
Tceanc	-0.0163973	0.0203
1700020D05Rik	-0.0276679	0.0204
Gm6034	-0.0199373	0.0204
Lzic	-0.0115146	0.0204
Brox	-0.00946757	0.0204
Drg1	0.0105286	0.0204
Padi2	0.024926	0.0204
Cenpk	-0.0208089	0.0204
Grxcr1	-0.0632015	0.0204
Cped1	0.0100936	0.0205
Hectd1	0.00921601	0.0205
Nkapd1	0.0104722	0.0205
Sema3d	0.0153069	0.0205
Vps33a	0.0103959	0.0205
sept-10	-0.0123386	0.0206
Xpo7	-0.00953591	0.0206
Clint1	-0.00937397	0.0207
Pdcd10	-0.0092882	0.0207
Ankrd55	-0.0358687	0.0207
Mettl1	0.0133429	0.0207
Hmx2	-0.0148685	0.0207
Rbfox2	0.0112894	0.0208
Ctxn1	-0.0291655	0.0208
Gal3st3	-0.0576771	0.0208
Ankle2	0.00963713	0.0208
Mgat3	0.0113248	0.0208
Pigs	0.011967	0.0208
Snx32	0.0110037	0.0209
Nagpa	0.014559	0.0209
Col9a3	-0.0337046	0.0209
Brd3os	-0.0269821	0.0209
Dnajc8	-0.00948007	0.0209
Sdk2	0.0145443	0.021
Dna2	-0.0121618	0.0211
Sh3bp5l	0.011331	0.0211
Yipf2	-0.0127226	0.0212
Gja6	-0.042391	0.0212
Phyhipl	0.0112501	0.0212
Cfh	-0.0135521	0.0212
H2-T22	-0.0120913	0.0213
Tex43	-0.0290512	0.0213
Dnajb6	-0.010941	0.0213
Usp3	-0.00999981	0.0213
Pias1	-0.00969106	0.0213
Wdr61	0.011635	0.0213
Coq8a	-0.0179591	0.0214
Hoxd4	0.0113408	0.0214
Gm11213	-0.0722449	0.0215
Rprd1b	-0.00942375	0.0217
Bcl11b	0.0129682	0.0217
Grhl3	0.0318175	0.0217
4930550C14Rik	-0.0137686	0.0217
Sox13	0.0109729	0.0217
Olfm3	-0.0207362	0.0217
Gtf2h2	0.0104393	0.0218
Dop1a	-0.00958803	0.0218
Trim16	-0.014256	0.0218
Nipsnap2	-0.0109118	0.0219
Cbr3	-0.0254924	0.0219
4921536K21Rik	0.0398064	0.022
Taf11	0.0135703	0.022
Ltbr	-0.0113577	0.022
Atp6v0a2	0.0113406	0.022
Aff1	-0.0110995	0.022
Ggn	-0.0750281	0.022
Ift172	-0.0112587	0.022
Ddx54	0.012502	0.0221
Fxyd5	0.0153197	0.0221
Btbd3	0.0146129	0.0222
Pex1	0.010577	0.0222
Gnl3l	-0.0110173	0.0223
Ezr	0.0124957	0.0223
Cd200r3	0.0335525	0.0224
Tulp2	-0.0172124	0.0224
Parp10	-0.0113946	0.0224
Snap29	0.0117151	0.0224
Smarcc1	0.0103309	0.0225
Senp3	-0.0119472	0.0225
Cemip	-0.0200908	0.0225
Kctd3	0.0106499	0.0226
Adrb2	0.0212785	0.0226
Tprg	-0.0628431	0.0227
Mex3b	0.0229819	0.0228
Dph7	-0.0135347	0.0228
Ticrr	0.0502208	0.0228
Pofut2	0.0158699	0.0229
Dctn1	0.0111616	0.0229
Qrfprl	-0.071383	0.0229
Grid2ip	-0.061474	0.0229
Paip2	-0.0118301	0.0229
Kcnj3	-0.0198203	0.0229
Zfp110	0.0109998	0.023
Lilra5	-0.0188367	0.0231
Zfp507	-0.0106978	0.0231
Aars2	0.0143625	0.0231
Cited4	0.0476685	0.0231
Cd28	0.034348	0.0232
Pou6f2	-0.0371501	0.0233
Nlrx1	-0.0167834	0.0233
Trip11	0.0100979	0.0233
Ttc27	-0.0120972	0.0233
Tjp3	-0.0138392	0.0234
1700015F17Rik	-0.0771261	0.0234
Ddx58	0.0113583	0.0234
Tbc1d2b	0.0124456	0.0235
Hid1	-0.0221095	0.0235
1810010H24Rik	-0.0306173	0.0235
Tuft1	0.0125373	0.0235
Coa5	0.0138187	0.0236
Tmem94	-0.0111281	0.0236
Mmp12	-0.0338969	0.0237
Slc4a5	-0.0183402	0.0237
Sbk3	-0.0723885	0.0237
Ngly1	0.0113307	0.0238
Grik5	-0.011466	0.0238
Nrtn	-0.0188281	0.0239
Vmn1r197	0.0748785	0.0239
Chtf8	0.0337254	0.0239
Zfp398	-0.0119819	0.0239
Daxx	-0.0176328	0.0239
Pcdhb12	0.0827364	0.024
Hoxa9	-0.0140723	0.024
Dnajc1	0.0108282	0.024
Ctse	-0.0250202	0.024
D6Wsu163e	0.0127993	0.024
Noc4l	-0.0221862	0.024
Pcdh15	-0.0183853	0.0241
Drap1	-0.0131644	0.0241
Optn	-0.0112899	0.0241
Prdx4	-0.0155967	0.0242
Tbck	0.012465	0.0242
Asf1b	-0.0360391	0.0243
Cask	-0.0117674	0.0243
Kmt5b	0.0105568	0.0243
Arpin	-0.0170589	0.0243
Tpm1	-0.0158125	0.0243
Gpr158	-0.031748	0.0243
Pck2	-0.0158201	0.0244
Zfp157	-0.011439	0.0244
Elavl2	-0.0624511	0.0244
Fancg	-0.0181531	0.0244
Pdia5	0.0115257	0.0244
Dstyk	0.0104802	0.0244
Epb42	0.0496757	0.0245
AC125149.3	-0.0821599	0.0246
Snapc4	0.0124804	0.0247
Usp46	0.0109731	0.0248
Macrod1	-0.0147094	0.0248
Hpd	-0.0248035	0.0249
Lancl2	0.0152639	0.0249
Rpusd4	0.0161616	0.0249
Actl6a	0.0134521	0.025
Atp13a2	0.0140749	0.025
Meis2	-0.0126022	0.025
Dpp8	0.0115149	0.025
Egfr	-0.013784	0.0251
Serpina7	-0.0588925	0.0251
Tmprss4	-0.0307685	0.0252
Ccar2	-0.0129058	0.0252
[truncated: 15,367 more rows]

## Sheet: Figure 2F
Cell type/category	number of mRNAs UP at ZT4	number of mRNAs UP at ZT16	Number of cells
[truncated: 21 more rows]

[truncated: 27 more sheets: Figure 3A, Figure 3C, Figure 3D, Figure 3F, Figure 3G, Figure 3I, Figure 3J, Figure 3L, Figure 4B left, Figure 4B right, Figure 4C left, Figure 4C right, Figure 4D left, Figure 4D right, Figure 4E top left, Figure 4E top right, Figure 4E bottom left, Figure 4E bottom right, Figure 4F left, Figure 4F right …]
